# Supplementary material for: Total enzymatic synthesis of cis-α-irone from a simple carbon source
Source: Nat Commun. 2022 Dec 2;13:7421. doi: 10.1038/s41467-022-35232-2 (PMC9715568; doi:10.1038/s41467-022-35232-2)
Supplement: Supplementary file 4 — Supplementary Data 1 [file 41467_2022_35232_MOESM4_ESM.zip]

Archive with 16 entries (14 files):
- Supplementary file 1_pdb/
- Supplementary file 1_pdb/pdb/
- Supplementary file 1_pdb/pdb/Figure2c_5gm2_wt_TEX_SAH.pdb
- Supplementary file 1_pdb/pdb/Figure2d_5mg2_wt_1RS_SAH.pdb
- Supplementary file 1_pdb/pdb/Figure2d_5mg2_wt_1SR_SAH.pdb
- Supplementary file 1_pdb/pdb/Figure2e_5mg2_wt_1RR_SAH.pdb
- Supplementary file 1_pdb/pdb/Figure2e_5mg2_wt_1SS_SAH.pdb
- Supplementary file 1_pdb/pdb/FigureS11a_5gm2_wt_SAH.pdb
- Supplementary file 1_pdb/pdb/FigureS4a_and_S6a_5gm2_pMT3_1RR_SAH.pdb
- Supplementary file 1_pdb/pdb/FigureS4a_and_S6a_5gm2_pMT3_1RS_SAH.pdb
- Supplementary file 1_pdb/pdb/FigureS4a_and_S6a_5gm2_pMT3_1SR_SAH.pdb
- Supplementary file 1_pdb/pdb/FigureS4a_and_S6a_5gm2_pMT3_1SS_SAH.pdb
- Supplementary file 1_pdb/pdb/FigureS4b_5mg2_pMT3_F196R_1RS_SAH.pdb
- Supplementary file 1_pdb/pdb/FigureS4b_5mg2_pMT3_F196R_1SR_SAH.pdb
- Supplementary file 1_pdb/pdb/FigureS5_and_S10_5mg2_pMT3_1RS_SAH.pdb
- Supplementary file 1_pdb/pdb/FigureS5_and_S10_5mg2_pMT3_1SR_SAH.pdb
