# Supplementary material for: Total enzymatic synthesis of cis-α-irone from a simple carbon source
Source: Nat Commun. 2022 Dec 2;13:7421. doi: 10.1038/s41467-022-35232-2 (PMC9715568; doi:10.1038/s41467-022-35232-2)
Supplement: Supplementary file 4 — Supplementary Data 1 [file 41467_2022_35232_MOESM4_ESM.zip › Supplementary file 1_pdb/pdb/Figure2c_5gm2_wt_TEX_SAH.pdb]

ATOM      1  N   GLN A  10      29.381  29.783  57.413  1.00100.17           N  
ANISOU    1  N   GLN A  10    15674   6465  15919  -1533    234   1454       N  
ATOM      2  CA  GLN A  10      29.115  28.715  56.455  1.00100.91           C  
ANISOU    2  CA  GLN A  10    15802   6466  16071  -1612    290   1370       C  
ATOM      3  C   GLN A  10      27.675  28.761  55.964  1.00 87.78           C  
ANISOU    3  C   GLN A  10    14238   4785  14327  -1945    486   1252       C  
ATOM      4  O   GLN A  10      26.814  28.026  56.448  1.00 86.99           O  
ANISOU    4  O   GLN A  10    13998   4568  14486  -2241    109   1442       O  
ATOM      5  CB  GLN A  10      29.414  27.345  57.068  1.00 84.67           C  
ANISOU    5  CB  GLN A  10    14008   4230  13934  -1665    227   1472       C  
ATOM      6  CG  GLN A  10      30.892  26.991  57.107  1.00 83.20           C  
ANISOU    6  CG  GLN A  10    14025   4123  13463  -1368     86   1447       C  
ATOM      7  CD  GLN A  10      31.125  25.537  57.461  1.00138.33           C  
ANISOU    7  CD  GLN A  10    21294  10959  20307  -1414     37   1492       C  
ATOM      8  NE2 GLN A  10      30.717  25.150  58.661  1.00122.68           N  
ANISOU    8  NE2 GLN A  10    19509   8861  18241  -1566    150   1609       N  
ATOM      9  OE1 GLN A  10      31.662  24.768  56.663  1.00130.44           O  
ANISOU    9  OE1 GLN A  10    20363   9952  19245  -1317   -101   1421       O  
ATOM     10  N   GLN A  11      27.426  29.629  54.985  1.00143.32           N  
ANISOU   10  N   GLN A  11    21146  11907  21403  -1958    238   1178       N  
ATOM     11  CA  GLN A  11      26.094  29.790  54.420  1.00115.63           C  
ANISOU   11  CA  GLN A  11    17280   8441  18213  -2196    206   1127       C  
ATOM     12  C   GLN A  11      25.929  29.106  53.067  1.00129.01           C  
ANISOU   12  C   GLN A  11    18866  10131  20020  -2203     46   1020       C  
ATOM     13  O   GLN A  11      24.794  28.813  52.675  1.00130.67           O  
ANISOU   13  O   GLN A  11    18863  10314  20473  -2442     55    973       O  
ATOM     14  CB  GLN A  11      25.761  31.284  54.288  1.00119.01           C  
ANISOU   14  CB  GLN A  11    17300   9064  18856  -2100    208   1085       C  
ATOM     15  CG  GLN A  11      24.280  31.637  54.387  1.00130.89           C  
ANISOU   15  CG  GLN A  11    18421  10595  20716  -2353    375   1045       C  
ATOM     16  CD  GLN A  11      24.061  33.120  54.647  1.00136.59           C  
ANISOU   16  CD  GLN A  11    18825  11471  21603  -2240    462   1018       C  
ATOM     17  NE2 GLN A  11      22.803  33.546  54.630  1.00133.09           N  
ANISOU   17  NE2 GLN A  11    18001  11075  21494  -2421    612    946       N  
ATOM     18  OE1 GLN A  11      25.013  33.870  54.865  1.00103.87           O  
ANISOU   18  OE1 GLN A  11    14775   7402  17289  -1992    397   1049       O  
ATOM     19  N   VAL A  12      27.022  28.839  52.350  1.00118.69           N  
ANISOU   19  N   VAL A  12    17660   8870  18567  -1943   -106    979       N  
ATOM     20  CA  VAL A  12      26.966  28.231  51.027  1.00 89.87           C  
ANISOU   20  CA  VAL A  12    13908   5235  15002  -1919   -310    887       C  
ATOM     21  C   VAL A  12      27.938  27.063  50.964  1.00 94.97           C  
ANISOU   21  C   VAL A  12    14831   5783  15469  -1789   -337    904       C  
ATOM     22  O   VAL A  12      28.806  26.897  51.822  1.00 86.59           O  
ANISOU   22  O   VAL A  12    13955   4689  14255  -1652   -236    978       O  
ATOM     23  CB  VAL A  12      27.281  29.233  49.897  1.00120.40           C  
ANISOU   23  CB  VAL A  12    17495   9315  18936  -1707   -541    804       C  
ATOM     24  CG1 VAL A  12      26.074  30.113  49.609  1.00122.35           C  
ANISOU   24  CG1 VAL A  12    17365   9638  19487  -1846   -551    753       C  
ATOM     25  CG2 VAL A  12      28.501  30.067  50.258  1.00 82.14           C  
ANISOU   25  CG2 VAL A  12    12720   4604  13886  -1430   -550    840       C  
ATOM     26  N   THR A  13      27.773  26.252  49.922  1.00 85.55           N  
ANISOU   26  N   THR A  13    13611   4555  14340  -1820   -501    832       N  
ATOM     27  CA  THR A  13      28.630  25.116  49.617  1.00 81.27           C  
ANISOU   27  CA  THR A  13    13267   3943  13669  -1690   -600    830       C  
ATOM     28  C   THR A  13      29.460  25.419  48.376  1.00 78.79           C  
ANISOU   28  C   THR A  13    12851   3806  13278  -1439   -870    748       C  
ATOM     29  O   THR A  13      29.281  26.442  47.712  1.00 77.06           O  
ANISOU   29  O   THR A  13    12403   3744  13134  -1381   -972    697       O  
ATOM     30  CB  THR A  13      27.801  23.843  49.403  1.00 97.67           C  
ANISOU   30  CB  THR A  13    15426   5821  15864  -1933   -578    812       C  
ATOM     31  CG2 THR A  13      26.870  23.610  50.585  1.00 94.31           C  
ANISOU   31  CG2 THR A  13    15070   5225  15539  -2221   -283    889       C  
ATOM     32  OG1 THR A  13      27.018  23.976  48.211  1.00 84.62           O  
ANISOU   32  OG1 THR A  13    13554   4222  14376  -2027   -748    708       O  
ATOM     33  N   ALA A  14      30.377  24.501  48.065  1.00 92.90           N  
ANISOU   33  N   ALA A  14    14807   5568  14925  -1291   -992    737       N  
ATOM     34  CA  ALA A  14      31.279  24.705  46.936  1.00 90.64           C  
ANISOU   34  CA  ALA A  14    14453   5446  14541  -1057  -1229    661       C  
ATOM     35  C   ALA A  14      30.518  24.725  45.616  1.00 96.52           C  
ANISOU   35  C   ALA A  14    15018   6215  15441  -1133  -1399    569       C  
ATOM     36  O   ALA A  14      30.755  25.588  44.764  1.00 74.93           O  
ANISOU   36  O   ALA A  14    12104   3650  12716  -1002  -1536    515       O  
ATOM     37  CB  ALA A  14      32.352  23.617  46.924  1.00 77.09           C  
ANISOU   37  CB  ALA A  14    12961   3685  12647   -907  -1331    659       C  
ATOM     38  N   ASP A  15      29.585  23.787  45.435  1.00 94.94           N  
ANISOU   38  N   ASP A  15    14857   5843  15372  -1348  -1396    551       N  
ATOM     39  CA  ASP A  15      28.883  23.689  44.159  1.00 87.86           C  
ANISOU   39  CA  ASP A  15    13792   4960  14629  -1411  -1587    455       C  
ATOM     40  C   ASP A  15      27.977  24.892  43.929  1.00 88.55           C  
ANISOU   40  C   ASP A  15    13579   5152  14915  -1493  -1583    424       C  
ATOM     41  O   ASP A  15      27.824  25.347  42.789  1.00110.79           O  
ANISOU   41  O   ASP A  15    16209   8072  17813  -1414  -1781    345       O  
ATOM     42  CB  ASP A  15      28.083  22.390  44.094  1.00 84.92           C  
ANISOU   42  CB  ASP A  15    13529   4376  14361  -1636  -1578    437       C  
ATOM     43  CG  ASP A  15      28.970  21.166  43.953  1.00 88.63           C  
ANISOU   43  CG  ASP A  15    14261   4755  14657  -1519  -1671    440       C  
ATOM     44  OD1 ASP A  15      30.151  21.324  43.576  1.00 83.58           O  
ANISOU   44  OD1 ASP A  15    13674   4244  13840  -1258  -1799    425       O  
ATOM     45  OD2 ASP A  15      28.487  20.042  44.208  1.00120.24           O1-
ANISOU   45  OD2 ASP A  15    18414   8562  18709  -1693  -1622    452       O1-
ATOM     46  N   GLU A  16      27.364  25.414  44.993  1.00 80.06           N  
ANISOU   46  N   GLU A  16    12450   4045  13923  -1647  -1368    484       N  
ATOM     47  CA  GLU A  16      26.598  26.651  44.873  1.00 79.27           C  
ANISOU   47  CA  GLU A  16    12041   4061  14015  -1695  -1369    456       C  
ATOM     48  C   GLU A  16      27.487  27.791  44.398  1.00 76.08           C  
ANISOU   48  C   GLU A  16    11537   3861  13508  -1421  -1484    444       C  
ATOM     49  O   GLU A  16      27.133  28.529  43.470  1.00 75.25           O  
ANISOU   49  O   GLU A  16    11192   3864  13535  -1365  -1642    374       O  
ATOM     50  CB  GLU A  16      25.958  27.009  46.212  1.00 80.40           C  
ANISOU   50  CB  GLU A  16    12171   4145  14232  -1886  -1105    530       C  
ATOM     51  CG  GLU A  16      24.838  26.094  46.664  1.00 89.92           C  
ANISOU   51  CG  GLU A  16    13409   5169  15588  -2214   -966    532       C  
ATOM     52  CD  GLU A  16      24.488  26.327  48.116  1.00114.68           C  
ANISOU   52  CD  GLU A  16    16621   8239  18713  -2383   -679    628       C  
ATOM     53  OE1 GLU A  16      25.387  26.751  48.866  1.00123.45           O  
ANISOU   53  OE1 GLU A  16    17897   9386  19622  -2219   -588    707       O  
ATOM     54  OE2 GLU A  16      23.327  26.095  48.511  1.00103.97           O1-
ANISOU   54  OE2 GLU A  16    15154   6803  17546  -2680   -544    622       O1-
ATOM     55  N   VAL A  17      28.650  27.950  45.031  1.00 76.03           N  
ANISOU   55  N   VAL A  17    11711   3908  13267  -1250  -1406    509       N  
ATOM     56  CA  VAL A  17      29.581  29.002  44.640  1.00 71.57           C  
ANISOU   56  CA  VAL A  17    11065   3540  12587  -1006  -1493    498       C  
ATOM     57  C   VAL A  17      30.113  28.753  43.234  1.00 71.80           C  
ANISOU   57  C   VAL A  17    11074   3646  12560   -858  -1732    418       C  
ATOM     58  O   VAL A  17      30.303  29.693  42.454  1.00 72.83           O  
ANISOU   58  O   VAL A  17    11041   3924  12706   -735  -1851    376       O  
ATOM     59  CB  VAL A  17      30.718  29.108  45.673  1.00 70.36           C  
ANISOU   59  CB  VAL A  17    11106   3421  12206   -868  -1357    573       C  
ATOM     60  CG1 VAL A  17      31.762  30.107  45.214  1.00 67.60           C  
ANISOU   60  CG1 VAL A  17    10676   3279  11731   -630  -1448    551       C  
ATOM     61  CG2 VAL A  17      30.155  29.497  47.032  1.00 71.15           C  
ANISOU   61  CG2 VAL A  17    11227   3450  12358  -1005  -1126    652       C  
ATOM     62  N   GLY A  18      30.357  27.488  42.886  1.00 72.03           N  
ANISOU   62  N   GLY A  18    11278   3570  12521   -869  -1804    396       N  
ATOM     63  CA  GLY A  18      30.800  27.178  41.537  1.00 74.43           C  
ANISOU   63  CA  GLY A  18    11574   3932  12775   -740  -2034    316       C  
ATOM     64  C   GLY A  18      29.785  27.593  40.490  1.00 72.05           C  
ANISOU   64  C   GLY A  18    11045   3648  12682   -811  -2187    241       C  
ATOM     65  O   GLY A  18      30.134  28.187  39.467  1.00 70.68           O  
ANISOU   65  O   GLY A  18    10777   3599  12479   -667  -2347    187       O  
ATOM     66  N   ASP A  19      28.508  27.298  40.742  1.00 85.46           N  
ANISOU   66  N   ASP A  19    12651   5221  14600  -1039  -2139    231       N  
ATOM     67  CA  ASP A  19      27.464  27.668  39.793  1.00 80.74           C  
ANISOU   67  CA  ASP A  19    11811   4634  14233  -1109  -2297    145       C  
ATOM     68  C   ASP A  19      27.313  29.179  39.704  1.00 73.24           C  
ANISOU   68  C   ASP A  19    10629   3834  13364  -1025  -2306    139       C  
ATOM     69  O   ASP A  19      27.030  29.718  38.628  1.00 72.87           O  
ANISOU   69  O   ASP A  19    10425   3856  13405   -950  -2498     64       O  
ATOM     70  CB  ASP A  19      26.136  27.027  40.192  1.00 77.91           C  
ANISOU   70  CB  ASP A  19    11376   4117  14110  -1390  -2222    126       C  
ATOM     71  CG  ASP A  19      26.186  25.513  40.165  1.00 96.21           C  
ANISOU   71  CG  ASP A  19    13923   6269  16362  -1487  -2232    123       C  
ATOM     72  OD1 ASP A  19      27.155  24.960  39.605  1.00112.31           O  
ANISOU   72  OD1 ASP A  19    16144   8322  18207  -1318  -2350    114       O  
ATOM     73  OD2 ASP A  19      25.248  24.874  40.692  1.00120.31           O1-
ANISOU   73  OD2 ASP A  19    16970   9178  19564  -1738  -2119    126       O1-
ATOM     74  N   TRP A  20      27.496  29.876  40.826  1.00 75.62           N  
ANISOU   74  N   TRP A  20    10920   4180  13633  -1031  -2108    217       N  
ATOM     75  CA  TRP A  20      27.326  31.324  40.829  1.00 78.51           C  
ANISOU   75  CA  TRP A  20    11071   4678  14083   -955  -2109    213       C  
ATOM     76  C   TRP A  20      28.359  31.996  39.937  1.00 68.44           C  
ANISOU   76  C   TRP A  20     9818   3557  12629   -716  -2251    194       C  
ATOM     77  O   TRP A  20      28.025  32.869  39.129  1.00 67.89           O  
ANISOU   77  O   TRP A  20     9572   3565  12656   -650  -2390    140       O  
ATOM     78  CB  TRP A  20      27.418  31.863  42.255  1.00 70.27           C  
ANISOU   78  CB  TRP A  20    10045   3643  13012   -998  -1866    303       C  
ATOM     79  CG  TRP A  20      26.949  33.288  42.381  1.00 69.35           C  
ANISOU   79  CG  TRP A  20     9677   3627  13046   -965  -1852    292       C  
ATOM     80  CD1 TRP A  20      25.696  33.704  42.717  1.00 70.87           C  
ANISOU   80  CD1 TRP A  20     9625   3776  13526  -1123  -1796    259       C  
ATOM     81  CD2 TRP A  20      27.722  34.481  42.165  1.00 76.00           C  
ANISOU   81  CD2 TRP A  20    10481   4630  13768   -763  -1894    305       C  
ATOM     82  CE2 TRP A  20      26.867  35.579  42.394  1.00 67.04           C  
ANISOU   82  CE2 TRP A  20     9092   3527  12854   -799  -1871    283       C  
ATOM     83  CE3 TRP A  20      29.052  34.728  41.804  1.00 66.26           C  
ANISOU   83  CE3 TRP A  20     9391   3516  12270   -565  -1942    326       C  
ATOM     84  NE1 TRP A  20      25.637  35.077  42.729  1.00 75.62           N  
ANISOU   84  NE1 TRP A  20    10044   4491  14198  -1015  -1811    249       N  
ATOM     85  CZ2 TRP A  20      27.296  36.901  42.274  1.00 69.12           C  
ANISOU   85  CZ2 TRP A  20     9272   3927  13064   -640  -1902    290       C  
ATOM     86  CZ3 TRP A  20      29.476  36.045  41.685  1.00 62.91           C  
ANISOU   86  CZ3 TRP A  20     8872   3237  11795   -428  -1957    332       C  
ATOM     87  CH2 TRP A  20      28.600  37.113  41.920  1.00 78.57           C  
ANISOU   87  CH2 TRP A  20    10630   5238  13983   -464  -1942    319       C  
ATOM     88  N   TYR A  21      29.625  31.594  40.063  1.00 67.25           N  
ANISOU   88  N   TYR A  21     9883   3449  12219   -587  -2216    233       N  
ATOM     89  CA  TYR A  21      30.673  32.203  39.253  1.00 65.24           C  
ANISOU   89  CA  TYR A  21     9649   3347  11791   -382  -2323    211       C  
ATOM     90  C   TYR A  21      30.617  31.771  37.791  1.00 69.66           C  
ANISOU   90  C   TYR A  21    10211   3902  12357   -330  -2554    124       C  
ATOM     91  O   TYR A  21      31.146  32.485  36.933  1.00 64.47           O  
ANISOU   91  O   TYR A  21     9520   3363  11613   -192  -2661     93       O  
ATOM     92  CB  TYR A  21      32.042  31.897  39.859  1.00 64.05           C  
ANISOU   92  CB  TYR A  21     9697   3247  11391   -266  -2216    260       C  
ATOM     93  CG  TYR A  21      32.348  32.755  41.064  1.00 87.87           C  
ANISOU   93  CG  TYR A  21    12695   6328  14362   -247  -2027    334       C  
ATOM     94  CD1 TYR A  21      31.961  32.365  42.339  1.00 73.59           C  
ANISOU   94  CD1 TYR A  21    10960   4410  12590   -367  -1851    397       C  
ATOM     95  CD2 TYR A  21      33.006  33.968  40.922  1.00 60.88           C  
ANISOU   95  CD2 TYR A  21     9198   3073  10862   -116  -2024    339       C  
ATOM     96  CE1 TYR A  21      32.237  33.157  43.443  1.00 62.91           C  
ANISOU   96  CE1 TYR A  21     9604   3110  11187   -341  -1688    461       C  
ATOM     97  CE2 TYR A  21      33.285  34.762  42.018  1.00 59.88           C  
ANISOU   97  CE2 TYR A  21     9057   3003  10693    -94  -1864    401       C  
ATOM     98  CZ  TYR A  21      32.899  34.353  43.274  1.00 70.36           C  
ANISOU   98  CZ  TYR A  21    10458   4220  12053   -199  -1702    460       C  
ATOM     99  OH  TYR A  21      33.179  35.147  44.360  1.00 69.47           O  
ANISOU   99  OH  TYR A  21    10346   4159  11891   -167  -1552    517       O  
ATOM    100  N   ASP A  22      29.988  30.632  37.484  1.00 93.34           N  
ANISOU  100  N   ASP A  22    13259   6760  15448   -441  -2633     84       N  
ATOM    101  CA  ASP A  22      29.747  30.269  36.087  1.00 80.71           C  
ANISOU  101  CA  ASP A  22    11644   5142  13881   -400  -2871     -7       C  
ATOM    102  C   ASP A  22      28.747  31.217  35.434  1.00 68.88           C  
ANISOU  102  C   ASP A  22     9913   3671  12586   -421  -2998    -63       C  
ATOM    103  O   ASP A  22      28.979  31.717  34.326  1.00 68.23           O  
ANISOU  103  O   ASP A  22     9810   3665  12450   -295  -3169   -116       O  
ATOM    104  CB  ASP A  22      29.243  28.829  35.985  1.00 70.92           C  
ANISOU  104  CB  ASP A  22    10506   3734  12706   -526  -2924    -39       C  
ATOM    105  CG  ASP A  22      30.365  27.823  35.911  1.00 70.77           C  
ANISOU  105  CG  ASP A  22    10734   3696  12459   -428  -2932    -31       C  
ATOM    106  OD1 ASP A  22      31.509  28.237  35.637  1.00 68.97           O  
ANISOU  106  OD1 ASP A  22    10571   3596  12037   -251  -2942    -27       O  
ATOM    107  OD2 ASP A  22      30.101  26.619  36.118  1.00 72.61           O1-
ANISOU  107  OD2 ASP A  22    11090   3784  12713   -531  -2930    -36       O1-
ATOM    108  N   LYS A  23      27.623  31.473  36.108  1.00 70.02           N  
ANISOU  108  N   LYS A  23     9885   3752  12969   -580  -2920    -59       N  
ATOM    109  CA  LYS A  23      26.572  32.311  35.539  1.00 70.67           C  
ANISOU  109  CA  LYS A  23     9722   3846  13284   -601  -3056   -132       C  
ATOM    110  C   LYS A  23      26.900  33.799  35.600  1.00 92.55           C  
ANISOU  110  C   LYS A  23    12396   6756  16013   -473  -3031   -104       C  
ATOM    111  O   LYS A  23      26.512  34.546  34.696  1.00 68.69           O  
ANISOU  111  O   LYS A  23     9258   3774  13066   -396  -3211   -171       O  
ATOM    112  CB  LYS A  23      25.244  32.068  36.260  1.00 72.84           C  
ANISOU  112  CB  LYS A  23     9814   4009  13854   -824  -2971   -155       C  
ATOM    113  CG  LYS A  23      24.691  30.666  36.124  1.00 75.42           C  
ANISOU  113  CG  LYS A  23    10204   4189  14265   -985  -3007   -197       C  
ATOM    114  CD  LYS A  23      23.438  30.513  36.978  1.00 77.50           C  
ANISOU  114  CD  LYS A  23    10275   4361  14810  -1231  -2868   -215       C  
ATOM    115  CE  LYS A  23      22.848  29.114  36.896  1.00 87.65           C  
ANISOU  115  CE  LYS A  23    11625   5495  16181  -1422  -2883   -255       C  
ATOM    116  NZ  LYS A  23      22.357  28.790  35.528  1.00 96.90           N1+
ANISOU  116  NZ  LYS A  23    12723   6640  17454  -1383  -3170   -378       N1+
ATOM    117  N   PHE A  24      27.589  34.251  36.652  1.00 67.16           N  
ANISOU  117  N   PHE A  24     9236   3608  12673   -447  -2820    -11       N  
ATOM    118  CA  PHE A  24      27.690  35.676  36.946  1.00 65.65           C  
ANISOU  118  CA  PHE A  24     8928   3529  12488   -366  -2768     17       C  
ATOM    119  C   PHE A  24      29.104  36.214  37.109  1.00 63.31           C  
ANISOU  119  C   PHE A  24     8778   3370  11905   -214  -2679     84       C  
ATOM    120  O   PHE A  24      29.272  37.439  37.101  1.00 81.61           O  
ANISOU  120  O   PHE A  24    11017   5791  14201   -130  -2670     98       O  
ATOM    121  CB  PHE A  24      26.909  36.011  38.226  1.00 68.29           C  
ANISOU  121  CB  PHE A  24     9117   3816  13016   -500  -2585     53       C  
ATOM    122  CG  PHE A  24      25.477  35.571  38.194  1.00 68.85           C  
ANISOU  122  CG  PHE A  24     8997   3761  13402   -677  -2636    -24       C  
ATOM    123  CD1 PHE A  24      24.604  36.088  37.252  1.00 69.78           C  
ANISOU  123  CD1 PHE A  24     8915   3875  13725   -654  -2849   -132       C  
ATOM    124  CD2 PHE A  24      24.999  34.651  39.111  1.00 70.49           C  
ANISOU  124  CD2 PHE A  24     9225   3856  13702   -871  -2470      3       C  
ATOM    125  CE1 PHE A  24      23.283  35.690  37.221  1.00 85.77           C  
ANISOU  125  CE1 PHE A  24    10731   5797  16059   -820  -2898   -225       C  
ATOM    126  CE2 PHE A  24      23.675  34.250  39.086  1.00 73.81           C  
ANISOU  126  CE2 PHE A  24     9446   4175  14422  -1059  -2496    -79       C  
ATOM    127  CZ  PHE A  24      22.816  34.771  38.140  1.00 85.91           C  
ANISOU  127  CZ  PHE A  24    10747   5718  16176  -1032  -2711   -200       C  
ATOM    128  N   GLY A  25      30.118  35.358  37.255  1.00 80.15           N  
ANISOU  128  N   GLY A  25    11114   5508  13831   -176  -2616    116       N  
ATOM    129  CA  GLY A  25      31.449  35.841  37.595  1.00 79.21           C  
ANISOU  129  CA  GLY A  25    11104   5516  13474    -49  -2508    168       C  
ATOM    130  C   GLY A  25      31.968  36.913  36.659  1.00 70.01           C  
ANISOU  130  C   GLY A  25     9906   4482  12213     82  -2606    144       C  
ATOM    131  O   GLY A  25      32.732  37.790  37.073  1.00 62.05           O  
ANISOU  131  O   GLY A  25     8905   3586  11085    157  -2502    188       O  
ATOM    132  N   GLU A  26      31.533  36.884  35.399  1.00 63.85           N  
ANISOU  132  N   GLU A  26     9098   3680  11482    106  -2807     74       N  
ATOM    133  CA  GLU A  26      32.018  37.826  34.401  1.00 66.58           C  
ANISOU  133  CA  GLU A  26     9453   4129  11715    223  -2907     50       C  
ATOM    134  C   GLU A  26      31.471  39.236  34.595  1.00 89.75           C  
ANISOU  134  C   GLU A  26    12237   7117  14746    231  -2899     66       C  
ATOM    135  O   GLU A  26      31.948  40.161  33.928  1.00 95.49           O  
ANISOU  135  O   GLU A  26    12991   7932  15357    322  -2948     64       O  
ATOM    136  CB  GLU A  26      31.675  37.308  33.002  1.00 70.60           C  
ANISOU  136  CB  GLU A  26    10008   4581  12236    250  -3137    -34       C  
ATOM    137  CG  GLU A  26      32.571  37.857  31.901  1.00 64.38           C  
ANISOU  137  CG  GLU A  26     9330   3884  11247    378  -3217    -56       C  
ATOM    138  CD  GLU A  26      31.803  38.695  30.902  1.00 97.18           C  
ANISOU  138  CD  GLU A  26    13421   8031  15472    411  -3405   -106       C  
ATOM    139  OE1 GLU A  26      30.556  38.640  30.924  1.00 95.16           O  
ANISOU  139  OE1 GLU A  26    13028   7688  15438    343  -3512   -146       O  
ATOM    140  OE2 GLU A  26      32.438  39.406  30.095  1.00 87.15           O1-
ANISOU  140  OE2 GLU A  26    12241   6832  14040    504  -3448   -110       O1-
ATOM    141  N   VAL A  27      30.498  39.433  35.490  1.00 85.10           N  
ANISOU  141  N   VAL A  27    11499   6470  14364    139  -2836     81       N  
ATOM    142  CA  VAL A  27      30.042  40.790  35.780  1.00 91.38           C  
ANISOU  142  CA  VAL A  27    12154   7318  15250    163  -2821     92       C  
ATOM    143  C   VAL A  27      31.143  41.593  36.469  1.00 85.54           C  
ANISOU  143  C   VAL A  27    11480   6704  14318    230  -2647    168       C  
ATOM    144  O   VAL A  27      31.228  42.816  36.300  1.00 56.59           O  
ANISOU  144  O   VAL A  27     7770   3116  10618    293  -2662    176       O  
ATOM    145  CB  VAL A  27      28.748  40.763  36.618  1.00 86.39           C  
ANISOU  145  CB  VAL A  27    11332   6583  14909     47  -2784     77       C  
ATOM    146  CG1 VAL A  27      29.036  40.374  38.063  1.00 60.23           C  
ANISOU  146  CG1 VAL A  27     8053   3255  11576    -28  -2543    153       C  
ATOM    147  CG2 VAL A  27      28.050  42.110  36.555  1.00 63.59           C  
ANISOU  147  CG2 VAL A  27     8276   3724  12161     92  -2852     49       C  
ATOM    148  N   TYR A  28      32.005  40.927  37.241  1.00 56.40           N  
ANISOU  148  N   TYR A  28     7902   3030  10498    220  -2490    217       N  
ATOM    149  CA  TYR A  28      33.159  41.602  37.824  1.00 55.83           C  
ANISOU  149  CA  TYR A  28     7898   3075  10242    292  -2346    272       C  
ATOM    150  C   TYR A  28      34.158  42.004  36.748  1.00 53.86           C  
ANISOU  150  C   TYR A  28     7741   2917   9808    390  -2417    253       C  
ATOM    151  O   TYR A  28      34.782  43.068  36.836  1.00 71.45           O  
ANISOU  151  O   TYR A  28     9968   5240  11938    445  -2359    281       O  
ATOM    152  CB  TYR A  28      33.820  40.694  38.856  1.00 55.62           C  
ANISOU  152  CB  TYR A  28     7978   3027  10129    271  -2192    313       C  
ATOM    153  CG  TYR A  28      32.973  40.432  40.076  1.00 55.31           C  
ANISOU  153  CG  TYR A  28     7880   2896  10239    169  -2078    348       C  
ATOM    154  CD1 TYR A  28      32.283  41.460  40.701  1.00 64.07           C  
ANISOU  154  CD1 TYR A  28     8849   4017  11477    146  -2024    368       C  
ATOM    155  CD2 TYR A  28      32.862  39.155  40.602  1.00 56.34           C  
ANISOU  155  CD2 TYR A  28     8104   2918  10384     93  -2021    359       C  
ATOM    156  CE1 TYR A  28      31.509  41.221  41.822  1.00 69.22           C  
ANISOU  156  CE1 TYR A  28     9448   4576  12277     46  -1905    397       C  
ATOM    157  CE2 TYR A  28      32.096  38.906  41.720  1.00 57.32           C  
ANISOU  157  CE2 TYR A  28     8196   2944  10638    -18  -1898    396       C  
ATOM    158  CZ  TYR A  28      31.421  39.942  42.329  1.00 66.02           C  
ANISOU  158  CZ  TYR A  28     9148   4060  11876    -43  -1836    415       C  
ATOM    159  OH  TYR A  28      30.653  39.694  43.445  1.00 66.82           O  
ANISOU  159  OH  TYR A  28     9216   4056  12118   -163  -1699    449       O  
ATOM    160  N   HIS A  29      34.329  41.159  35.727  1.00 54.77           N  
ANISOU  160  N   HIS A  29     7943   2992   9874    409  -2541    204       N  
ATOM    161  CA  HIS A  29      35.184  41.515  34.601  1.00 54.07           C  
ANISOU  161  CA  HIS A  29     7951   2968   9626    496  -2616    179       C  
ATOM    162  C   HIS A  29      34.604  42.641  33.757  1.00 69.87           C  
ANISOU  162  C   HIS A  29     9900   4986  11661    519  -2738    162       C  
ATOM    163  O   HIS A  29      35.370  43.372  33.121  1.00 62.61           O  
ANISOU  163  O   HIS A  29     9057   4132  10599    583  -2744    169       O  
ATOM    164  CB  HIS A  29      35.439  40.299  33.715  1.00 54.96           C  
ANISOU  164  CB  HIS A  29     8178   3021   9681    517  -2729    122       C  
ATOM    165  CG  HIS A  29      36.215  39.217  34.389  1.00 66.81           C  
ANISOU  165  CG  HIS A  29     9767   4509  11110    521  -2628    130       C  
ATOM    166  CD2 HIS A  29      35.843  37.987  34.808  1.00 55.76           C  
ANISOU  166  CD2 HIS A  29     8399   3013   9773    465  -2630    120       C  
ATOM    167  ND1 HIS A  29      37.546  39.351  34.719  1.00 70.52           N  
ANISOU  167  ND1 HIS A  29    10307   5059  11427    593  -2518    147       N  
ATOM    168  CE1 HIS A  29      37.962  38.245  35.307  1.00 56.24           C  
ANISOU  168  CE1 HIS A  29     8573   3210   9586    594  -2468    142       C  
ATOM    169  NE2 HIS A  29      36.948  37.401  35.372  1.00 77.17           N  
ANISOU  169  NE2 HIS A  29    11213   5751  12356    514  -2529    131       N  
ATOM    170  N   LEU A  30      33.277  42.795  33.731  1.00 74.61           N  
ANISOU  170  N   LEU A  30    10379   5518  12453    471  -2842    135       N  
ATOM    171  CA  LEU A  30      32.654  43.912  33.023  1.00 55.72           C  
ANISOU  171  CA  LEU A  30     7937   3133  10102    507  -2973    112       C  
ATOM    172  C   LEU A  30      32.726  45.225  33.799  1.00 67.73           C  
ANISOU  172  C   LEU A  30     9384   4727  11621    519  -2859    165       C  
ATOM    173  O   LEU A  30      32.659  46.295  33.184  1.00 54.74           O  
ANISOU  173  O   LEU A  30     7758   3114   9926    569  -2937    161       O  
ATOM    174  CB  LEU A  30      31.188  43.598  32.707  1.00 58.17           C  
ANISOU  174  CB  LEU A  30     8123   3333  10647    464  -3152     44       C  
ATOM    175  CG  LEU A  30      30.922  42.397  31.803  1.00 58.74           C  
ANISOU  175  CG  LEU A  30     8261   3317  10742    452  -3311    -24       C  
ATOM    176  CD1 LEU A  30      29.429  42.135  31.695  1.00 60.56           C  
ANISOU  176  CD1 LEU A  30     8330   3430  11249    396  -3476    -97       C  
ATOM    177  CD2 LEU A  30      31.529  42.601  30.425  1.00 58.81           C  
ANISOU  177  CD2 LEU A  30     8436   3354  10555    543  -3441    -53       C  
ATOM    178  N   THR A  31      32.853  45.173  35.125  1.00 55.04           N  
ANISOU  178  N   THR A  31     7713   3141  10058    478  -2684    213       N  
ATOM    179  CA  THR A  31      32.878  46.369  35.966  1.00 53.21           C  
ANISOU  179  CA  THR A  31     7412   2973   9833    491  -2576    258       C  
ATOM    180  C   THR A  31      34.238  46.671  36.580  1.00 51.68           C  
ANISOU  180  C   THR A  31     7307   2876   9454    520  -2400    316       C  
ATOM    181  O   THR A  31      34.658  47.832  36.592  1.00 80.87           O  
ANISOU  181  O   THR A  31    11017   6642  13070    558  -2366    342       O  
ATOM    182  CB  THR A  31      31.849  46.242  37.094  1.00 53.83           C  
ANISOU  182  CB  THR A  31     7336   2988  10130    428  -2517    260       C  
ATOM    183  CG2 THR A  31      30.452  46.187  36.514  1.00 55.51           C  
ANISOU  183  CG2 THR A  31     7419   3102  10573    406  -2704    187       C  
ATOM    184  OG1 THR A  31      32.110  45.040  37.829  1.00 72.57           O  
ANISOU  184  OG1 THR A  31     9748   5320  12505    369  -2402    282       O  
ATOM    185  N   LEU A  32      34.941  45.662  37.094  1.00 51.32           N  
ANISOU  185  N   LEU A  32     7325   2829   9344    506  -2299    330       N  
ATOM    186  CA  LEU A  32      36.150  45.886  37.880  1.00 50.50           C  
ANISOU  186  CA  LEU A  32     7281   2804   9102    536  -2140    373       C  
ATOM    187  C   LEU A  32      37.442  45.622  37.116  1.00 58.55           C  
ANISOU  187  C   LEU A  32     8424   3867   9955    591  -2149    359       C  
ATOM    188  O   LEU A  32      38.481  46.192  37.466  1.00 54.44           O  
ANISOU  188  O   LEU A  32     7937   3417   9332    628  -2056    383       O  
ATOM    189  CB  LEU A  32      36.116  45.021  39.146  1.00 50.11           C  
ANISOU  189  CB  LEU A  32     7230   2716   9092    498  -2017    396       C  
ATOM    190  CG  LEU A  32      34.826  45.121  39.966  1.00 55.01           C  
ANISOU  190  CG  LEU A  32     7733   3267   9901    433  -1992    408       C  
ATOM    191  CD1 LEU A  32      34.975  44.369  41.269  1.00 50.93           C  
ANISOU  191  CD1 LEU A  32     7260   2708   9382    397  -1846    444       C  
ATOM    192  CD2 LEU A  32      34.445  46.571  40.229  1.00 50.48           C  
ANISOU  192  CD2 LEU A  32     7062   2743   9373    455  -1983    423       C  
ATOM    193  N   GLY A  33      37.420  44.782  36.083  1.00 63.34           N  
ANISOU  193  N   GLY A  33     9097   4426  10543    601  -2265    314       N  
ATOM    194  CA  GLY A  33      38.596  44.653  35.251  1.00 50.14           C  
ANISOU  194  CA  GLY A  33     7541   2785   8725    662  -2285    293       C  
ATOM    195  C   GLY A  33      38.952  43.205  34.981  1.00 53.67           C  
ANISOU  195  C   GLY A  33     8070   3184   9140    679  -2323    248       C  
ATOM    196  O   GLY A  33      38.148  42.291  35.192  1.00 51.48           O  
ANISOU  196  O   GLY A  33     7772   2835   8955    633  -2363    233       O  
ATOM    197  N   GLU A  34      40.188  43.001  34.512  1.00 66.71           N  
ANISOU  197  N   GLU A  34     9817   4864  10665    748  -2313    223       N  
ATOM    198  CA  GLU A  34      40.652  41.688  34.070  1.00 51.18           C  
ANISOU  198  CA  GLU A  34     7947   2853   8647    790  -2372    165       C  
ATOM    199  C   GLU A  34      40.866  40.698  35.211  1.00 51.13           C  
ANISOU  199  C   GLU A  34     7942   2827   8657    783  -2290    169       C  
ATOM    200  O   GLU A  34      41.137  39.522  34.942  1.00 73.97           O  
ANISOU  200  O   GLU A  34    10919   5671  11515    815  -2346    120       O  
ATOM    201  CB  GLU A  34      41.948  41.839  33.271  1.00 51.13           C  
ANISOU  201  CB  GLU A  34     8039   2877   8511    880  -2386    126       C  
ATOM    202  CG  GLU A  34      41.753  42.356  31.853  1.00 51.77           C  
ANISOU  202  CG  GLU A  34     8194   2934   8544    899  -2503    106       C  
ATOM    203  CD  GLU A  34      43.061  42.486  31.095  1.00 69.77           C  
ANISOU  203  CD  GLU A  34    10590   5223  10696    989  -2503     66       C  
ATOM    204  OE1 GLU A  34      44.124  42.541  31.747  1.00 65.23           O  
ANISOU  204  OE1 GLU A  34    10002   4690  10094   1030  -2404     60       O  
ATOM    205  OE2 GLU A  34      43.027  42.528  29.848  1.00 85.40           O1-
ANISOU  205  OE2 GLU A  34    12684   7160  12605   1024  -2610     32       O1-
ATOM    206  N   SER A  35      40.753  41.132  36.459  1.00 73.61           N  
ANISOU  206  N   SER A  35    10720   5704  11545    748  -2166    223       N  
ATOM    207  CA  SER A  35      40.822  40.252  37.617  1.00 50.56           C  
ANISOU  207  CA  SER A  35     7826   2750   8636    736  -2086    238       C  
ATOM    208  C   SER A  35      39.500  40.331  38.383  1.00 50.88           C  
ANISOU  208  C   SER A  35     7792   2734   8808    637  -2045    287       C  
ATOM    209  O   SER A  35      38.542  40.980  37.949  1.00 62.96           O  
ANISOU  209  O   SER A  35     9237   4254  10431    588  -2099    295       O  
ATOM    210  CB  SER A  35      42.022  40.616  38.496  1.00 49.68           C  
ANISOU  210  CB  SER A  35     7726   2709   8442    800  -1977    249       C  
ATOM    211  OG  SER A  35      43.247  40.326  37.839  1.00 49.74           O  
ANISOU  211  OG  SER A  35     7800   2745   8352    896  -2025    187       O  
ATOM    212  N   VAL A  36      39.447  39.652  39.527  1.00 51.14           N  
ANISOU  212  N   VAL A  36     7863   2718   8850    612  -1954    314       N  
ATOM    213  CA  VAL A  36      38.248  39.637  40.359  1.00 51.70           C  
ANISOU  213  CA  VAL A  36     7879   2714   9049    514  -1896    359       C  
ATOM    214  C   VAL A  36      38.623  40.010  41.790  1.00 56.91           C  
ANISOU  214  C   VAL A  36     8554   3401   9670    527  -1741    411       C  
ATOM    215  O   VAL A  36      38.321  39.273  42.736  1.00 51.81           O  
ANISOU  215  O   VAL A  36     7975   2666   9043    483  -1665    441       O  
ATOM    216  CB  VAL A  36      37.551  38.261  40.306  1.00 56.76           C  
ANISOU  216  CB  VAL A  36     8587   3219   9759    444  -1945    345       C  
ATOM    217  CG1 VAL A  36      36.132  38.362  40.826  1.00 54.08           C  
ANISOU  217  CG1 VAL A  36     8159   2790   9598    323  -1914    377       C  
ATOM    218  CG2 VAL A  36      37.555  37.690  38.882  1.00 53.80           C  
ANISOU  218  CG2 VAL A  36     8243   2824   9374    466  -2111    280       C  
ATOM    219  N   HIS A  37      39.295  41.144  41.968  1.00 67.82           N  
ANISOU  219  N   HIS A  37     9888   4891  10991    584  -1695    422       N  
ATOM    220  CA  HIS A  37      39.628  41.592  43.312  1.00 49.37           C  
ANISOU  220  CA  HIS A  37     7562   2579   8617    603  -1562    465       C  
ATOM    221  C   HIS A  37      39.680  43.114  43.338  1.00 77.33           C  
ANISOU  221  C   HIS A  37    11001   6216  12164    620  -1537    481       C  
ATOM    222  O   HIS A  37      39.382  43.788  42.347  1.00 48.19           O  
ANISOU  222  O   HIS A  37     7238   2561   8510    611  -1618    464       O  
ATOM    223  CB  HIS A  37      40.940  40.968  43.810  1.00 49.18           C  
ANISOU  223  CB  HIS A  37     7648   2576   8464    689  -1529    448       C  
ATOM    224  CG  HIS A  37      42.092  41.125  42.868  1.00 48.65           C  
ANISOU  224  CG  HIS A  37     7580   2589   8316    772  -1607    392       C  
ATOM    225  CD2 HIS A  37      42.770  42.225  42.459  1.00 47.76           C  
ANISOU  225  CD2 HIS A  37     7404   2572   8171    813  -1614    378       C  
ATOM    226  ND1 HIS A  37      42.684  40.054  42.237  1.00 93.47           N  
ANISOU  226  ND1 HIS A  37    13339   8236  13940    820  -1689    337       N  
ATOM    227  CE1 HIS A  37      43.672  40.485  41.474  1.00 48.78           C  
ANISOU  227  CE1 HIS A  37     7661   2649   8222    892  -1741    289       C  
ATOM    228  NE2 HIS A  37      43.746  41.798  41.590  1.00 47.89           N  
ANISOU  228  NE2 HIS A  37     7464   2609   8124    883  -1693    316       N  
ATOM    229  N   CYS A  38      40.055  43.649  44.498  1.00 51.13           N  
ANISOU  229  N   CYS A  38     7692   2930   8805    648  -1430    513       N  
ATOM    230  CA  CYS A  38      40.042  45.083  44.730  1.00 64.09           C  
ANISOU  230  CA  CYS A  38     9248   4648  10454    659  -1397    531       C  
ATOM    231  C   CYS A  38      41.100  45.787  43.892  1.00 79.21           C  
ANISOU  231  C   CYS A  38    11147   6656  12293    714  -1449    501       C  
ATOM    232  O   CYS A  38      42.071  45.190  43.420  1.00 46.22           O  
ANISOU  232  O   CYS A  38     7026   2492   8045    761  -1486    465       O  
ATOM    233  CB  CYS A  38      40.288  45.397  46.207  1.00 46.79           C  
ANISOU  233  CB  CYS A  38     7093   2461   8225    686  -1277    565       C  
ATOM    234  SG  CYS A  38      38.888  45.086  47.299  1.00 61.71           S  
ANISOU  234  SG  CYS A  38     8990   4231  10226    610  -1191    612       S  
ATOM    235  N   GLY A  39      40.891  47.080  43.701  1.00 63.57           N  
ANISOU  235  N   GLY A  39     9092   4727  10335    706  -1454    515       N  
ATOM    236  CA  GLY A  39      41.916  47.931  43.152  1.00 45.12           C  
ANISOU  236  CA  GLY A  39     6751   2461   7930    744  -1476    500       C  
ATOM    237  C   GLY A  39      42.702  48.579  44.273  1.00 44.51           C  
ANISOU  237  C   GLY A  39     6677   2432   7803    784  -1390    512       C  
ATOM    238  O   GLY A  39      42.208  48.742  45.385  1.00 44.50           O  
ANISOU  238  O   GLY A  39     6668   2418   7823    778  -1318    540       O  
ATOM    239  N   LEU A  40      43.953  48.924  43.974  1.00 44.16           N  
ANISOU  239  N   LEU A  40     6647   2431   7700    826  -1406    485       N  
ATOM    240  CA  LEU A  40      44.790  49.651  44.925  1.00 43.69           C  
ANISOU  240  CA  LEU A  40     6580   2413   7606    864  -1350    486       C  
ATOM    241  C   LEU A  40      44.587  51.147  44.694  1.00 70.94           C  
ANISOU  241  C   LEU A  40     9981   5895  11078    831  -1354    511       C  
ATOM    242  O   LEU A  40      45.450  51.865  44.186  1.00 64.43           O  
ANISOU  242  O   LEU A  40     9155   5089  10237    836  -1382    498       O  
ATOM    243  CB  LEU A  40      46.252  49.245  44.786  1.00 43.74           C  
ANISOU  243  CB  LEU A  40     6618   2435   7567    928  -1380    431       C  
ATOM    244  CG  LEU A  40      47.147  49.588  45.979  1.00 43.53           C  
ANISOU  244  CG  LEU A  40     6591   2436   7511    983  -1338    414       C  
ATOM    245  CD1 LEU A  40      46.603  48.946  47.245  1.00 43.68           C  
ANISOU  245  CD1 LEU A  40     6656   2431   7510   1000  -1271    440       C  
ATOM    246  CD2 LEU A  40      48.578  49.143  45.728  1.00 43.83           C  
ANISOU  246  CD2 LEU A  40     6643   2482   7530   1058  -1396    339       C  
ATOM    247  N   TRP A  41      43.389  51.602  45.069  1.00 43.38           N  
ANISOU  247  N   TRP A  41     6455   2395   7634    798  -1330    545       N  
ATOM    248  CA  TRP A  41      43.018  52.995  44.854  1.00 54.56           C  
ANISOU  248  CA  TRP A  41     7830   3829   9070    775  -1347    566       C  
ATOM    249  C   TRP A  41      43.809  53.935  45.749  1.00 49.51           C  
ANISOU  249  C   TRP A  41     7191   3225   8397    801  -1299    568       C  
ATOM    250  O   TRP A  41      44.075  55.079  45.363  1.00 42.72           O  
ANISOU  250  O   TRP A  41     6323   2377   7533    784  -1326    576       O  
ATOM    251  CB  TRP A  41      41.520  53.181  45.082  1.00 55.08           C  
ANISOU  251  CB  TRP A  41     7847   3866   9214    750  -1349    586       C  
ATOM    252  CG  TRP A  41      40.694  52.464  44.068  1.00 61.30           C  
ANISOU  252  CG  TRP A  41     8621   4612  10058    717  -1427    576       C  
ATOM    253  CD1 TRP A  41      39.930  51.353  44.268  1.00 44.68           C  
ANISOU  253  CD1 TRP A  41     6509   2454   8015    698  -1424    572       C  
ATOM    254  CD2 TRP A  41      40.568  52.793  42.680  1.00 49.79           C  
ANISOU  254  CD2 TRP A  41     7171   3147   8601    700  -1527    568       C  
ATOM    255  CE2 TRP A  41      39.702  51.846  42.103  1.00 45.09           C  
ANISOU  255  CE2 TRP A  41     6561   2501   8071    677  -1592    552       C  
ATOM    256  CE3 TRP A  41      41.101  53.802  41.871  1.00 44.36           C  
ANISOU  256  CE3 TRP A  41     6516   2476   7863    698  -1573    575       C  
ATOM    257  NE1 TRP A  41      39.325  50.978  43.094  1.00 45.24           N  
ANISOU  257  NE1 TRP A  41     6564   2490   8135    670  -1525    555       N  
ATOM    258  CZ2 TRP A  41      39.356  51.875  40.755  1.00 75.37           C  
ANISOU  258  CZ2 TRP A  41    10412   6310  11915    665  -1708    537       C  
ATOM    259  CZ3 TRP A  41      40.758  53.830  40.533  1.00 44.93           C  
ANISOU  259  CZ3 TRP A  41     6621   2515   7934    683  -1677    569       C  
ATOM    260  CH2 TRP A  41      39.893  52.872  39.988  1.00 45.53           C  
ANISOU  260  CH2 TRP A  41     6680   2550   8068    673  -1748    547       C  
ATOM    261  N   PHE A  42      44.187  53.482  46.936  1.00 42.69           N  
ANISOU  261  N   PHE A  42     6347   2367   7507    843  -1235    560       N  
ATOM    262  CA  PHE A  42      45.000  54.272  47.838  1.00 42.41           C  
ANISOU  262  CA  PHE A  42     6315   2359   7441    877  -1204    552       C  
ATOM    263  C   PHE A  42      46.358  53.612  47.991  1.00 51.76           C  
ANISOU  263  C   PHE A  42     7527   3552   8589    924  -1219    509       C  
ATOM    264  O   PHE A  42      46.422  52.424  48.329  1.00 64.43           O  
ANISOU  264  O   PHE A  42     9171   5138  10171    958  -1203    495       O  
ATOM    265  CB  PHE A  42      44.316  54.407  49.203  1.00 42.47           C  
ANISOU  265  CB  PHE A  42     6333   2356   7447    903  -1130    574       C  
ATOM    266  CG  PHE A  42      42.994  55.113  49.144  1.00 47.45           C  
ANISOU  266  CG  PHE A  42     6922   2971   8134    873  -1127    601       C  
ATOM    267  CD1 PHE A  42      41.833  54.412  48.869  1.00 61.09           C  
ANISOU  267  CD1 PHE A  42     8632   4656   9924    845  -1130    614       C  
ATOM    268  CD2 PHE A  42      42.914  56.479  49.348  1.00 66.51           C  
ANISOU  268  CD2 PHE A  42     9312   5405  10555    876  -1136    607       C  
ATOM    269  CE1 PHE A  42      40.619  55.060  48.806  1.00 70.69           C  
ANISOU  269  CE1 PHE A  42     9790   5849  11220    828  -1148    626       C  
ATOM    270  CE2 PHE A  42      41.702  57.130  49.287  1.00 53.03           C  
ANISOU  270  CE2 PHE A  42     7562   3678   8908    865  -1151    621       C  
ATOM    271  CZ  PHE A  42      40.554  56.419  49.015  1.00 62.41           C  
ANISOU  271  CZ  PHE A  42     8717   4825  10171    844  -1160    627       C  
ATOM    272  N   PRO A  43      47.449  54.332  47.724  1.00 63.22           N  
ANISOU  272  N   PRO A  43     8960   5015  10044    929  -1259    480       N  
ATOM    273  CA  PRO A  43      48.792  53.733  47.838  1.00 62.63           C  
ANISOU  273  CA  PRO A  43     8895   4941   9961    988  -1296    418       C  
ATOM    274  C   PRO A  43      49.044  53.192  49.231  1.00 46.85           C  
ANISOU  274  C   PRO A  43     6929   2951   7921   1059  -1260    399       C  
ATOM    275  O   PRO A  43      48.439  53.653  50.211  1.00 74.73           O  
ANISOU  275  O   PRO A  43    10473   6486  11435   1060  -1202    434       O  
ATOM    276  CB  PRO A  43      49.735  54.906  47.505  1.00 42.72           C  
ANISOU  276  CB  PRO A  43     6338   2413   7481    967  -1340    394       C  
ATOM    277  CG  PRO A  43      48.904  56.144  47.685  1.00 42.45           C  
ANISOU  277  CG  PRO A  43     6296   2383   7451    912  -1311    452       C  
ATOM    278  CD  PRO A  43      47.500  55.750  47.337  1.00 42.31           C  
ANISOU  278  CD  PRO A  43     6288   2367   7420    883  -1281    499       C  
ATOM    279  N   PRO A  44      49.932  52.200  49.363  1.00 43.10           N  
ANISOU  279  N   PRO A  44     6478   2471   7425   1128  -1298    339       N  
ATOM    280  CA  PRO A  44      50.117  51.548  50.674  1.00 50.34           C  
ANISOU  280  CA  PRO A  44     7453   3384   8289   1200  -1272    326       C  
ATOM    281  C   PRO A  44      50.559  52.484  51.787  1.00 43.36           C  
ANISOU  281  C   PRO A  44     6560   2517   7397   1233  -1265    314       C  
ATOM    282  O   PRO A  44      50.148  52.300  52.939  1.00 73.03           O  
ANISOU  282  O   PRO A  44    10378   6261  11109   1265  -1209    343       O  
ATOM    283  CB  PRO A  44      51.174  50.468  50.385  1.00 43.97           C  
ANISOU  283  CB  PRO A  44     6664   2573   7468   1278  -1350    243       C  
ATOM    284  CG  PRO A  44      51.671  50.731  48.967  1.00 43.98           C  
ANISOU  284  CG  PRO A  44     6604   2578   7529   1252  -1411    204       C  
ATOM    285  CD  PRO A  44      50.583  51.460  48.269  1.00 46.53           C  
ANISOU  285  CD  PRO A  44     6906   2894   7877   1148  -1366    286       C  
ATOM    286  N   ASP A  45      51.375  53.490  51.487  1.00 82.92           N  
ANISOU  286  N   ASP A  45    11505   7544  12457   1226  -1322    272       N  
ATOM    287  CA  ASP A  45      51.877  54.357  52.545  1.00 43.82           C  
ANISOU  287  CA  ASP A  45     6546   2602   7503   1261  -1335    247       C  
ATOM    288  C   ASP A  45      50.856  55.391  53.007  1.00 43.02           C  
ANISOU  288  C   ASP A  45     6451   2501   7394   1208  -1263    321       C  
ATOM    289  O   ASP A  45      51.184  56.219  53.864  1.00 43.14           O  
ANISOU  289  O   ASP A  45     6465   2519   7407   1233  -1274    304       O  
ATOM    290  CB  ASP A  45      53.153  55.061  52.082  1.00 43.81           C  
ANISOU  290  CB  ASP A  45     6467   2598   7582   1268  -1431    164       C  
ATOM    291  CG  ASP A  45      52.887  56.100  51.017  1.00 99.80           C  
ANISOU  291  CG  ASP A  45    13512   9667  14742   1165  -1430    205       C  
ATOM    292  OD1 ASP A  45      51.986  55.885  50.180  1.00 99.95           O  
ANISOU  292  OD1 ASP A  45    13546   9682  14747   1105  -1388    269       O  
ATOM    293  OD2 ASP A  45      53.572  57.141  51.022  1.00118.91           O1-
ANISOU  293  OD2 ASP A  45    15886  12064  17232   1142  -1478    171       O1-
ATOM    294  N   ALA A  46      49.630  55.363  52.463  1.00 59.87           N  
ANISOU  294  N   ALA A  46     8590   4629   9530   1145  -1202    391       N  
ATOM    295  CA  ALA A  46      48.627  56.367  52.794  1.00 42.42           C  
ANISOU  295  CA  ALA A  46     6376   2418   7323   1108  -1150    444       C  
ATOM    296  C   ALA A  46      47.966  56.024  54.126  1.00 42.63           C  
ANISOU  296  C   ALA A  46     6467   2426   7303   1160  -1070    473       C  
ATOM    297  O   ALA A  46      47.803  54.845  54.448  1.00 54.36           O  
ANISOU  297  O   ALA A  46     8008   3887   8758   1190  -1036    481       O  
ATOM    298  CB  ALA A  46      47.564  56.452  51.701  1.00 42.19           C  
ANISOU  298  CB  ALA A  46     6321   2384   7325   1035  -1138    490       C  
ATOM    299  N   PRO A  47      47.592  57.024  54.921  1.00 57.10           N  
ANISOU  299  N   PRO A  47     8307   4257   9131   1173  -1040    489       N  
ATOM    300  CA  PRO A  47      46.896  56.732  56.178  1.00 43.05           C  
ANISOU  300  CA  PRO A  47     6598   2442   7316   1225   -954    520       C  
ATOM    301  C   PRO A  47      45.490  56.214  55.925  1.00 43.17           C  
ANISOU  301  C   PRO A  47     6627   2418   7357   1190   -884    573       C  
ATOM    302  O   PRO A  47      44.875  56.502  54.896  1.00 48.04           O  
ANISOU  302  O   PRO A  47     7184   3047   8023   1129   -910    584       O  
ATOM    303  CB  PRO A  47      46.867  58.088  56.889  1.00 43.10           C  
ANISOU  303  CB  PRO A  47     6597   2456   7324   1247   -956    515       C  
ATOM    304  CG  PRO A  47      46.888  59.084  55.766  1.00 43.16           C  
ANISOU  304  CG  PRO A  47     6529   2490   7381   1177  -1019    509       C  
ATOM    305  CD  PRO A  47      47.767  58.473  54.707  1.00 60.99           C  
ANISOU  305  CD  PRO A  47     8753   4765   9656   1142  -1083    480       C  
ATOM    306  N   VAL A  48      44.984  55.438  56.877  1.00 49.48           N  
ANISOU  306  N   VAL A  48     7510   3156   8133   1229   -804    603       N  
ATOM    307  CA  VAL A  48      43.595  54.968  56.787  1.00 53.28           C  
ANISOU  307  CA  VAL A  48     8011   3573   8659   1194   -740    648       C  
ATOM    308  C   VAL A  48      42.657  56.148  56.998  1.00 44.26           C  
ANISOU  308  C   VAL A  48     6827   2426   7564   1193   -724    658       C  
ATOM    309  O   VAL A  48      42.897  56.970  57.903  1.00 56.25           O  
ANISOU  309  O   VAL A  48     8369   3949   9055   1249   -704    652       O  
ATOM    310  CB  VAL A  48      43.339  53.867  57.816  1.00 45.03           C  
ANISOU  310  CB  VAL A  48     7086   2436   7586   1229   -651    683       C  
ATOM    311  CG1 VAL A  48      41.895  53.382  57.739  1.00 56.04           C  
ANISOU  311  CG1 VAL A  48     8507   3738   9046   1179   -591    723       C  
ATOM    312  CG2 VAL A  48      44.302  52.719  57.596  1.00 45.05           C  
ANISOU  312  CG2 VAL A  48     7127   2445   7547   1239   -688    665       C  
ATOM    313  N   PRO A  49      41.596  56.288  56.204  1.00 57.14           N  
ANISOU  313  N   PRO A  49     8389   4045   9277   1137   -745    667       N  
ATOM    314  CA  PRO A  49      40.688  57.425  56.382  1.00 44.60           C  
ANISOU  314  CA  PRO A  49     6746   2448   7752   1150   -750    665       C  
ATOM    315  C   PRO A  49      39.907  57.346  57.687  1.00 45.55           C  
ANISOU  315  C   PRO A  49     6939   2480   7890   1205   -658    686       C  
ATOM    316  O   PRO A  49      39.798  56.297  58.326  1.00 80.16           O  
ANISOU  316  O   PRO A  49    11420   6786  12252   1213   -584    713       O  
ATOM    317  CB  PRO A  49      39.749  57.327  55.174  1.00 44.67           C  
ANISOU  317  CB  PRO A  49     6653   2453   7868   1080   -809    665       C  
ATOM    318  CG  PRO A  49      40.480  56.492  54.173  1.00 45.08           C  
ANISOU  318  CG  PRO A  49     6704   2540   7885   1031   -853    660       C  
ATOM    319  CD  PRO A  49      41.298  55.527  54.977  1.00 44.19           C  
ANISOU  319  CD  PRO A  49     6697   2406   7685   1066   -792    667       C  
ATOM    320  N   GLN A  50      39.375  58.505  58.088  1.00 45.85           N  
ANISOU  320  N   GLN A  50     6938   2516   7966   1249   -662    672       N  
ATOM    321  CA  GLN A  50      38.501  58.572  59.253  1.00 46.95           C  
ANISOU  321  CA  GLN A  50     7131   2561   8148   1309   -580    684       C  
ATOM    322  C   GLN A  50      37.169  57.897  58.967  1.00 47.87           C  
ANISOU  322  C   GLN A  50     7178   2588   8423   1254   -559    695       C  
ATOM    323  O   GLN A  50      36.601  57.222  59.834  1.00 67.85           O  
ANISOU  323  O   GLN A  50     9780   5003  10997   1261   -466    721       O  
ATOM    324  CB  GLN A  50      38.272  60.029  59.647  1.00 47.11           C  
ANISOU  324  CB  GLN A  50     7111   2606   8184   1377   -604    655       C  
ATOM    325  CG  GLN A  50      39.540  60.809  59.924  1.00 46.39           C  
ANISOU  325  CG  GLN A  50     7058   2591   7977   1412   -632    641       C  
ATOM    326  CD  GLN A  50      40.154  60.443  61.253  1.00 57.00           C  
ANISOU  326  CD  GLN A  50     8528   3893   9237   1482   -548    657       C  
ATOM    327  NE2 GLN A  50      41.404  59.996  61.227  1.00 46.19           N  
ANISOU  327  NE2 GLN A  50     7184   2572   7795   1466   -569    656       N  
ATOM    328  OE1 GLN A  50      39.510  60.555  62.296  1.00 76.05           O  
ANISOU  328  OE1 GLN A  50    11007   6225  11664   1555   -471    666       O  
ATOM    329  N   ASP A  51      36.659  58.078  57.753  1.00 47.62           N  
ANISOU  329  N   ASP A  51     7001   2595   8499   1194   -641    678       N  
ATOM    330  CA  ASP A  51      35.416  57.480  57.304  1.00 57.28           C  
ANISOU  330  CA  ASP A  51     8105   3740   9918   1132   -636    680       C  
ATOM    331  C   ASP A  51      35.668  56.702  56.021  1.00 47.93           C  
ANISOU  331  C   ASP A  51     6884   2595   8732   1045   -708    684       C  
ATOM    332  O   ASP A  51      36.681  56.888  55.342  1.00 46.81           O  
ANISOU  332  O   ASP A  51     6775   2548   8462   1039   -771    677       O  
ATOM    333  CB  ASP A  51      34.339  58.547  57.062  1.00 54.41           C  
ANISOU  333  CB  ASP A  51     7576   3371   9726   1168   -683    638       C  
ATOM    334  CG  ASP A  51      33.982  59.310  58.320  1.00 60.56           C  
ANISOU  334  CG  ASP A  51     8378   4105  10529   1267   -606    623       C  
ATOM    335  OD1 ASP A  51      33.616  58.659  59.320  1.00116.81           O  
ANISOU  335  OD1 ASP A  51    15552  11122  17709   1273   -477    648       O  
ATOM    336  OD2 ASP A  51      34.073  60.557  58.314  1.00 89.36           O1-
ANISOU  336  OD2 ASP A  51    12002   7812  14137   1339   -669    587       O1-
ATOM    337  N   MET A  52      34.734  55.815  55.698  1.00 50.73           N  
ANISOU  337  N   MET A  52     7162   2864   9250    973   -691    693       N  
ATOM    338  CA  MET A  52      34.722  55.160  54.400  1.00 48.49           C  
ANISOU  338  CA  MET A  52     6822   2604   8997    897   -777    686       C  
ATOM    339  C   MET A  52      33.712  55.795  53.455  1.00 56.98           C  
ANISOU  339  C   MET A  52     7714   3683  10253    886   -880    646       C  
ATOM    340  O   MET A  52      33.460  55.252  52.375  1.00 49.01           O  
ANISOU  340  O   MET A  52     6644   2671   9305    826   -961    634       O  
ATOM    341  CB  MET A  52      34.447  53.666  54.564  1.00 56.03           C  
ANISOU  341  CB  MET A  52     7830   3457  10003    817   -710    718       C  
ATOM    342  CG  MET A  52      35.396  52.980  55.539  1.00 93.58           C  
ANISOU  342  CG  MET A  52    12794   8189  14571    842   -621    755       C  
ATOM    343  SD  MET A  52      36.807  52.182  54.746  1.00 91.85           S  
ANISOU  343  SD  MET A  52    12684   8057  14157    840   -681    750       S  
ATOM    344  CE  MET A  52      38.143  52.663  55.847  1.00 82.41           C  
ANISOU  344  CE  MET A  52    11637   6917  12758    948   -629    753       C  
ATOM    345  N   GLU A  53      33.136  56.934  53.838  1.00 49.43           N  
ANISOU  345  N   GLU A  53     6675   2727   9379    954   -889    616       N  
ATOM    346  CA  GLU A  53      32.255  57.670  52.942  1.00 49.96           C  
ANISOU  346  CA  GLU A  53     6584   2802   9596    970  -1011    564       C  
ATOM    347  C   GLU A  53      33.007  58.070  51.680  1.00 48.84           C  
ANISOU  347  C   GLU A  53     6490   2760   9308    956  -1140    561       C  
ATOM    348  O   GLU A  53      34.204  58.366  51.723  1.00 47.69           O  
ANISOU  348  O   GLU A  53     6469   2691   8961    965  -1125    585       O  
ATOM    349  CB  GLU A  53      31.704  58.915  53.639  1.00 61.09           C  
ANISOU  349  CB  GLU A  53     7928   4207  11075   1070  -1003    526       C  
ATOM    350  CG  GLU A  53      30.823  58.636  54.846  1.00 65.10           C  
ANISOU  350  CG  GLU A  53     8359   4603  11774   1096   -859    517       C  
ATOM    351  CD  GLU A  53      29.421  58.190  54.463  1.00 75.60           C  
ANISOU  351  CD  GLU A  53     9463   5831  13431   1062   -865    464       C  
ATOM    352  OE1 GLU A  53      28.609  57.930  55.374  1.00 74.01           O  
ANISOU  352  OE1 GLU A  53     9160   5518  13442   1069   -713    447       O  
ATOM    353  OE2 GLU A  53      29.122  58.103  53.253  1.00 53.68           O1-
ANISOU  353  OE2 GLU A  53     6605   3076  10715   1028  -1011    432       O1-
ATOM    354  N   LEU A  54      32.290  58.078  50.552  1.00 46.94           N  
ANISOU  354  N   LEU A  54     6999   3182   7656    -96   -305    -85       N  
ATOM    355  CA  LEU A  54      32.912  58.394  49.270  1.00 36.26           C  
ANISOU  355  CA  LEU A  54     5651   1839   6288    -96   -308   -107       C  
ATOM    356  C   LEU A  54      33.549  59.777  49.289  1.00 48.35           C  
ANISOU  356  C   LEU A  54     7171   3398   7802    -80   -308   -112       C  
ATOM    357  O   LEU A  54      34.612  59.988  48.692  1.00 66.24           O  
ANISOU  357  O   LEU A  54     9448   5670  10052    -70   -300   -126       O  
ATOM    358  CB  LEU A  54      31.872  58.292  48.154  1.00 34.03           C  
ANISOU  358  CB  LEU A  54     5365   1547   6020   -125   -326   -116       C  
ATOM    359  CG  LEU A  54      32.343  58.545  46.722  1.00 34.04           C  
ANISOU  359  CG  LEU A  54     5385   1547   6004   -137   -329   -140       C  
ATOM    360  CD1 LEU A  54      33.570  57.706  46.406  1.00 51.18           C  
ANISOU  360  CD1 LEU A  54     7589   3701   8156   -128   -300   -156       C  
ATOM    361  CD2 LEU A  54      31.229  58.253  45.734  1.00 34.37           C  
ANISOU  361  CD2 LEU A  54     5427   1569   6064   -172   -356   -145       C  
ATOM    362  N   VAL A  55      32.935  60.723  49.999  1.00 34.16           N  
ANISOU  362  N   VAL A  55     5355   1614   6010    -78   -313   -100       N  
ATOM    363  CA  VAL A  55      33.469  62.079  50.036  1.00 52.43           C  
ANISOU  363  CA  VAL A  55     7660   3952   8309    -65   -312   -105       C  
ATOM    364  C   VAL A  55      34.780  62.116  50.812  1.00 53.98           C  
ANISOU  364  C   VAL A  55     7866   4153   8490    -44   -301   -103       C  
ATOM    365  O   VAL A  55      35.761  62.725  50.371  1.00 32.78           O  
ANISOU  365  O   VAL A  55     5182   1483   5792    -34   -299   -115       O  
ATOM    366  CB  VAL A  55      32.426  63.052  50.618  1.00 37.67           C  
ANISOU  366  CB  VAL A  55     5771   2087   6454    -69   -314    -94       C  
ATOM    367  CG1 VAL A  55      31.946  62.587  51.987  1.00 40.97           C  
ANISOU  367  CG1 VAL A  55     6196   2487   6882    -70   -300    -77       C  
ATOM    368  CG2 VAL A  55      32.993  64.462  50.689  1.00 45.19           C  
ANISOU  368  CG2 VAL A  55     6718   3062   7389    -56   -310   -101       C  
ATOM    369  N   THR A  56      34.824  61.449  51.969  1.00 33.12           N  
ANISOU  369  N   THR A  56     5234   1496   5856    -41   -297    -86       N  
ATOM    370  CA  THR A  56      36.034  61.459  52.786  1.00 33.13           C  
ANISOU  370  CA  THR A  56     5240   1495   5852    -24   -298    -79       C  
ATOM    371  C   THR A  56      37.195  60.783  52.067  1.00 33.20           C  
ANISOU  371  C   THR A  56     5250   1499   5865    -12   -300    -88       C  
ATOM    372  O   THR A  56      38.339  61.247  52.145  1.00 41.89           O  
ANISOU  372  O   THR A  56     6343   2606   6965      3   -305    -91       O  
ATOM    373  CB  THR A  56      35.768  60.772  54.126  1.00 33.40           C  
ANISOU  373  CB  THR A  56     5291   1505   5895    -28   -297    -55       C  
ATOM    374  CG2 THR A  56      36.926  60.998  55.074  1.00 33.48           C  
ANISOU  374  CG2 THR A  56     5306   1509   5904    -16   -309    -43       C  
ATOM    375  OG1 THR A  56      34.574  61.302  54.714  1.00 67.43           O  
ANISOU  375  OG1 THR A  56     9606   5810  10204    -42   -285    -50       O  
ATOM    376  N   MET A  57      36.923  59.676  51.372  1.00 46.78           N  
ANISOU  376  N   MET A  57     6980   3202   7593    -19   -295    -93       N  
ATOM    377  CA  MET A  57      37.962  59.014  50.591  1.00 33.55           C  
ANISOU  377  CA  MET A  57     5311   1512   5923     -9   -287   -106       C  
ATOM    378  C   MET A  57      38.422  59.890  49.433  1.00 42.14           C  
ANISOU  378  C   MET A  57     6401   2616   6994    -11   -279   -131       C  
ATOM    379  O   MET A  57      39.625  60.017  49.178  1.00 56.95           O  
ANISOU  379  O   MET A  57     8276   4489   8875      4   -273   -139       O  
ATOM    380  CB  MET A  57      37.452  57.667  50.086  1.00 44.91           C  
ANISOU  380  CB  MET A  57     6770   2924   7371    -22   -278   -109       C  
ATOM    381  CG  MET A  57      37.651  56.529  51.076  1.00 34.17           C  
ANISOU  381  CG  MET A  57     5414   1538   6033    -13   -282    -86       C  
ATOM    382  SD  MET A  57      36.503  55.154  50.851  1.00 58.05           S  
ANISOU  382  SD  MET A  57     8459   4532   9066    -35   -274    -83       S  
ATOM    383  CE  MET A  57      35.855  55.495  49.223  1.00 34.41           C  
ANISOU  383  CE  MET A  57     5475   1544   6054    -61   -266   -116       C  
ATOM    384  N   SER A  58      37.475  60.507  48.720  1.00 67.94           N  
ANISOU  384  N   SER A  58     9670   5895  10247    -29   -279   -141       N  
ATOM    385  CA  SER A  58      37.838  61.436  47.652  1.00 37.60           C  
ANISOU  385  CA  SER A  58     5834   2064   6387    -34   -272   -161       C  
ATOM    386  C   SER A  58      38.619  62.626  48.198  1.00 56.53           C  
ANISOU  386  C   SER A  58     8214   4485   8779    -16   -275   -159       C  
ATOM    387  O   SER A  58      39.549  63.118  47.549  1.00 41.71           O  
ANISOU  387  O   SER A  58     6344   2610   6894    -11   -264   -175       O  
ATOM    388  CB  SER A  58      36.582  61.909  46.917  1.00 33.02           C  
ANISOU  388  CB  SER A  58     5254   1489   5801    -58   -283   -165       C  
ATOM    389  OG  SER A  58      36.907  62.787  45.852  1.00 32.93           O  
ANISOU  389  OG  SER A  58     5256   1484   5774    -65   -278   -183       O  
ATOM    390  N   SER A  59      38.263  63.094  49.398  1.00 33.14           N  
ANISOU  390  N   SER A  59     5234   1535   5821    -10   -287   -141       N  
ATOM    391  CA  SER A  59      38.947  64.247  49.976  1.00 39.73           C  
ANISOU  391  CA  SER A  59     6057   2388   6651      1   -291   -140       C  
ATOM    392  C   SER A  59      40.414  63.943  50.249  1.00 32.60           C  
ANISOU  392  C   SER A  59     5148   1476   5762     18   -294   -140       C  
ATOM    393  O   SER A  59      41.282  64.796  50.026  1.00 45.00           O  
ANISOU  393  O   SER A  59     6712   3056   7330     25   -293   -150       O  
ATOM    394  CB  SER A  59      38.249  64.686  51.262  1.00 34.98           C  
ANISOU  394  CB  SER A  59     5450   1791   6051     -1   -298   -122       C  
ATOM    395  OG  SER A  59      38.725  65.950  51.684  1.00 32.25           O  
ANISOU  395  OG  SER A  59     5098   1459   5695      4   -299   -125       O  
ATOM    396  N   GLN A  60      40.710  62.739  50.742  1.00 39.03           N  
ANISOU  396  N   GLN A  60     5964   2268   6598     25   -300   -127       N  
ATOM    397  CA  GLN A  60      42.102  62.358  50.945  1.00 34.28           C  
ANISOU  397  CA  GLN A  60     5350   1652   6025     43   -309   -123       C  
ATOM    398  C   GLN A  60      42.836  62.230  49.617  1.00 47.25           C  
ANISOU  398  C   GLN A  60     7000   3285   7668     47   -286   -148       C  
ATOM    399  O   GLN A  60      44.032  62.530  49.540  1.00 43.97           O  
ANISOU  399  O   GLN A  60     6569   2864   7274     60   -288   -153       O  
ATOM    400  CB  GLN A  60      42.185  61.050  51.730  1.00 33.48           C  
ANISOU  400  CB  GLN A  60     5247   1523   5951     50   -323   -100       C  
ATOM    401  CG  GLN A  60      43.575  60.734  52.244  1.00 33.81           C  
ANISOU  401  CG  GLN A  60     5266   1546   6036     70   -346    -87       C  
ATOM    402  CD  GLN A  60      43.816  59.247  52.386  1.00 40.91           C  
ANISOU  402  CD  GLN A  60     6165   2410   6969     80   -349    -73       C  
ATOM    403  NE2 GLN A  60      43.556  58.713  53.574  1.00 50.64           N  
ANISOU  403  NE2 GLN A  60     7399   3627   8214     79   -376    -42       N  
ATOM    404  OE1 GLN A  60      44.228  58.583  51.435  1.00 51.26           O  
ANISOU  404  OE1 GLN A  60     7480   3702   8293     86   -327    -89       O  
ATOM    405  N   ALA A  61      42.140  61.786  48.568  1.00 37.88           N  
ANISOU  405  N   ALA A  61     5841   2091   6463     31   -264   -164       N  
ATOM    406  CA  ALA A  61      42.738  61.775  47.238  1.00 33.35           C  
ANISOU  406  CA  ALA A  61     5290   1501   5879     27   -237   -191       C  
ATOM    407  C   ALA A  61      43.019  63.192  46.755  1.00 43.94           C  
ANISOU  407  C   ALA A  61     6631   2863   7199     23   -231   -205       C  
ATOM    408  O   ALA A  61      44.031  63.438  46.089  1.00 44.53           O  
ANISOU  408  O   ALA A  61     6716   2927   7279     28   -213   -222       O  
ATOM    409  CB  ALA A  61      41.823  61.039  46.259  1.00 33.49           C  
ANISOU  409  CB  ALA A  61     5346   1500   5877      4   -219   -205       C  
ATOM    410  N   GLN A  62      42.134  64.135  47.082  1.00 52.76           N  
ANISOU  410  N   GLN A  62     7739   4009   8297     15   -244   -197       N  
ATOM    411  CA  GLN A  62      42.370  65.534  46.740  1.00 32.51           C  
ANISOU  411  CA  GLN A  62     5174   1464   5716     12   -240   -207       C  
ATOM    412  C   GLN A  62      43.630  66.060  47.415  1.00 32.52           C  
ANISOU  412  C   GLN A  62     5149   1469   5737     31   -249   -204       C  
ATOM    413  O   GLN A  62      44.443  66.753  46.793  1.00 32.52           O  
ANISOU  413  O   GLN A  62     5155   1469   5735     32   -235   -220       O  
ATOM    414  CB  GLN A  62      41.168  66.381  47.152  1.00 32.23           C  
ANISOU  414  CB  GLN A  62     5128   1453   5666      3   -255   -196       C  
ATOM    415  CG  GLN A  62      40.037  66.450  46.149  1.00 32.24           C  
ANISOU  415  CG  GLN A  62     5147   1451   5652    -18   -253   -202       C  
ATOM    416  CD  GLN A  62      38.826  67.154  46.729  1.00 40.55           C  
ANISOU  416  CD  GLN A  62     6180   2521   6706    -23   -272   -186       C  
ATOM    417  NE2 GLN A  62      37.891  67.540  45.870  1.00 32.10           N  
ANISOU  417  NE2 GLN A  62     5116   1449   5633    -40   -280   -188       N  
ATOM    418  OE1 GLN A  62      38.736  67.350  47.940  1.00 49.53           O  
ANISOU  418  OE1 GLN A  62     7300   3669   7852    -12   -280   -172       O  
ATOM    419  N   ASP A  63      43.799  65.757  48.702  1.00 32.57           N  
ANISOU  419  N   ASP A  63     5130   1478   5768     42   -274   -183       N  
ATOM    420  CA  ASP A  63      44.947  66.283  49.431  1.00 32.65           C  
ANISOU  420  CA  ASP A  63     5113   1488   5806     55   -292   -178       C  
ATOM    421  C   ASP A  63      46.251  65.685  48.916  1.00 52.90           C  
ANISOU  421  C   ASP A  63     7665   4026   8408     69   -285   -187       C  
ATOM    422  O   ASP A  63      47.264  66.388  48.827  1.00 49.57           O  
ANISOU  422  O   ASP A  63     7225   3603   8005     75   -286   -195       O  
ATOM    423  CB  ASP A  63      44.784  66.027  50.927  1.00 32.74           C  
ANISOU  423  CB  ASP A  63     5108   1497   5834     59   -325   -151       C  
ATOM    424  CG  ASP A  63      43.567  66.720  51.507  1.00 38.05           C  
ANISOU  424  CG  ASP A  63     5794   2189   6475     45   -326   -145       C  
ATOM    425  OD1 ASP A  63      43.050  67.654  50.855  1.00 66.79           O  
ANISOU  425  OD1 ASP A  63     9444   5847  10088     37   -308   -159       O  
ATOM    426  OD2 ASP A  63      43.135  66.335  52.617  1.00 61.53           O1-
ANISOU  426  OD2 ASP A  63     8770   5154   9453     42   -342   -125       O1-
ATOM    427  N   ARG A  64      46.246  64.395  48.568  1.00 37.02           N  
ANISOU  427  N   ARG A  64     5664   1990   6412     73   -274   -186       N  
ATOM    428  CA  ARG A  64      47.427  63.792  47.955  1.00 34.86           C  
ANISOU  428  CA  ARG A  64     5382   1685   6178     86   -258   -198       C  
ATOM    429  C   ARG A  64      47.696  64.398  46.581  1.00 33.73           C  
ANISOU  429  C   ARG A  64     5271   1537   6007     76   -219   -230       C  
ATOM    430  O   ARG A  64      48.856  64.566  46.185  1.00 45.47           O  
ANISOU  430  O   ARG A  64     6744   3004   7527     85   -207   -244       O  
ATOM    431  CB  ARG A  64      47.250  62.276  47.861  1.00 50.48           C  
ANISOU  431  CB  ARG A  64     7371   3633   8176     92   -251   -193       C  
ATOM    432  CG  ARG A  64      48.509  61.509  47.496  1.00 77.85           C  
ANISOU  432  CG  ARG A  64    10818   7059  11701    110   -238   -199       C  
ATOM    433  CD  ARG A  64      48.443  60.068  47.986  1.00 68.86           C  
ANISOU  433  CD  ARG A  64     9671   5892  10599    122   -248   -180       C  
ATOM    434  NE  ARG A  64      47.145  59.441  47.740  1.00 53.79           N  
ANISOU  434  NE  ARG A  64     7808   3986   8642    104   -235   -182       N  
ATOM    435  CZ  ARG A  64      46.194  59.303  48.660  1.00 74.04           C  
ANISOU  435  CZ  ARG A  64    10371   6570  11190     97   -261   -158       C  
ATOM    436  NH1 ARG A  64      46.387  59.760  49.890  1.00 53.43           N1+
ANISOU  436  NH1 ARG A  64     7726   3974   8599    106   -301   -131       N1+
ATOM    437  NH2 ARG A  64      45.047  58.717  48.352  1.00 45.32           N  
ANISOU  437  NH2 ARG A  64     6769   2931   7518     80   -247   -162       N  
ATOM    438  N   TYR A  65      46.631  64.710  45.839  1.00 43.78           N  
ANISOU  438  N   TYR A  65     6588   2822   7224     54   -201   -242       N  
ATOM    439  CA  TYR A  65      46.737  65.514  44.623  1.00 33.37           C  
ANISOU  439  CA  TYR A  65     5309   1500   5871     38   -172   -268       C  
ATOM    440  C   TYR A  65      47.459  66.829  44.902  1.00 33.20           C  
ANISOU  440  C   TYR A  65     5262   1498   5857     44   -179   -269       C  
ATOM    441  O   TYR A  65      48.398  67.204  44.190  1.00 33.42           O  
ANISOU  441  O   TYR A  65     5299   1507   5891     44   -158   -288       O  
ATOM    442  CB  TYR A  65      45.326  65.761  44.081  1.00 33.27           C  
ANISOU  442  CB  TYR A  65     5332   1500   5808     12   -167   -270       C  
ATOM    443  CG  TYR A  65      45.178  66.424  42.729  1.00 33.16           C  
ANISOU  443  CG  TYR A  65     5370   1474   5754    -12   -139   -293       C  
ATOM    444  CD1 TYR A  65      45.044  67.801  42.617  1.00 54.31           C  
ANISOU  444  CD1 TYR A  65     8045   4176   8414    -18   -142   -293       C  
ATOM    445  CD2 TYR A  65      45.098  65.661  41.571  1.00 33.52           C  
ANISOU  445  CD2 TYR A  65     5476   1482   5780    -34   -109   -314       C  
ATOM    446  CE1 TYR A  65      44.875  68.399  41.386  1.00 32.97           C  
ANISOU  446  CE1 TYR A  65     5392   1458   5677    -43   -117   -311       C  
ATOM    447  CE2 TYR A  65      44.933  66.249  40.338  1.00 40.89           C  
ANISOU  447  CE2 TYR A  65     6465   2396   6673    -63    -83   -335       C  
ATOM    448  CZ  TYR A  65      44.820  67.613  40.251  1.00 64.38           C  
ANISOU  448  CZ  TYR A  65     9432   5395   9634    -67    -88   -332       C  
ATOM    449  OH  TYR A  65      44.650  68.176  39.013  1.00 38.49           O  
ANISOU  449  OH  TYR A  65     6211   2093   6322    -99    -61   -350       O  
ATOM    450  N   THR A  66      47.036  67.537  45.953  1.00 42.83           N  
ANISOU  450  N   THR A  66     6449   2748   7075     48   -209   -250       N  
ATOM    451  CA  THR A  66      47.651  68.819  46.289  1.00 42.85           C  
ANISOU  451  CA  THR A  66     6430   2767   7083     50   -218   -252       C  
ATOM    452  C   THR A  66      49.110  68.650  46.704  1.00 33.09           C  
ANISOU  452  C   THR A  66     5152   1512   5908     68   -230   -251       C  
ATOM    453  O   THR A  66      49.957  69.480  46.356  1.00 33.16           O  
ANISOU  453  O   THR A  66     5152   1518   5929     67   -220   -265       O  
ATOM    454  CB  THR A  66      46.860  69.506  47.401  1.00 33.84           C  
ANISOU  454  CB  THR A  66     5273   1657   5930     48   -246   -233       C  
ATOM    455  CG2 THR A  66      47.447  70.881  47.712  1.00 32.28           C  
ANISOU  455  CG2 THR A  66     5059   1471   5733     47   -253   -238       C  
ATOM    456  OG1 THR A  66      45.495  69.655  46.993  1.00 45.68           O  
ANISOU  456  OG1 THR A  66     6799   3169   7388     34   -237   -233       O  
ATOM    457  N   ASP A  67      49.418  67.591  47.463  1.00 33.37           N  
ANISOU  457  N   ASP A  67     5156   1532   5989     82   -253   -233       N  
ATOM    458  CA  ASP A  67      50.810  67.303  47.801  1.00 33.83           C  
ANISOU  458  CA  ASP A  67     5165   1565   6124     99   -268   -229       C  
ATOM    459  C   ASP A  67      51.662  67.128  46.552  1.00 34.18           C  
ANISOU  459  C   ASP A  67     5218   1580   6188    102   -225   -257       C  
ATOM    460  O   ASP A  67      52.833  67.527  46.535  1.00 44.30           O  
ANISOU  460  O   ASP A  67     6460   2847   7527    111   -226   -263       O  
ATOM    461  CB  ASP A  67      50.903  66.045  48.668  1.00 34.16           C  
ANISOU  461  CB  ASP A  67     5178   1588   6213    114   -299   -203       C  
ATOM    462  CG  ASP A  67      50.325  66.242  50.053  1.00 39.50           C  
ANISOU  462  CG  ASP A  67     5845   2283   6881    110   -347   -174       C  
ATOM    463  OD1 ASP A  67      50.165  67.408  50.471  1.00 33.69           O  
ANISOU  463  OD1 ASP A  67     5110   1570   6120     99   -361   -176       O  
ATOM    464  OD2 ASP A  67      50.038  65.232  50.730  1.00 49.61           O1-
ANISOU  464  OD2 ASP A  67     7121   3551   8180    115   -370   -151       O1-
ATOM    465  N   TYR A  68      51.093  66.532  45.505  1.00 46.86           N  
ANISOU  465  N   TYR A  68     6880   3173   7753     93   -188   -274       N  
ATOM    466  CA  TYR A  68      51.849  66.278  44.285  1.00 34.62           C  
ANISOU  466  CA  TYR A  68     5353   1586   6215     91   -144   -303       C  
ATOM    467  C   TYR A  68      52.126  67.572  43.528  1.00 37.14           C  
ANISOU  467  C   TYR A  68     5698   1913   6501     76   -123   -325       C  
ATOM    468  O   TYR A  68      53.244  67.796  43.049  1.00 34.88           O  
ANISOU  468  O   TYR A  68     5392   1600   6259     81   -101   -342       O  
ATOM    469  CB  TYR A  68      51.086  65.283  43.414  1.00 34.73           C  
ANISOU  469  CB  TYR A  68     5432   1579   6185     78   -118   -316       C  
ATOM    470  CG  TYR A  68      51.793  64.913  42.139  1.00 35.26           C  
ANISOU  470  CG  TYR A  68     5537   1600   6260     72    -74   -349       C  
ATOM    471  CD1 TYR A  68      53.136  64.564  42.145  1.00 35.84           C  
ANISOU  471  CD1 TYR A  68     5555   1641   6421     93    -59   -356       C  
ATOM    472  CD2 TYR A  68      51.113  64.899  40.930  1.00 35.27           C  
ANISOU  472  CD2 TYR A  68     5629   1586   6187     43    -49   -373       C  
ATOM    473  CE1 TYR A  68      53.784  64.222  40.982  1.00 36.40           C  
ANISOU  473  CE1 TYR A  68     5657   1667   6507     87    -14   -389       C  
ATOM    474  CE2 TYR A  68      51.751  64.557  39.761  1.00 41.33           C  
ANISOU  474  CE2 TYR A  68     6440   2305   6958     33    -16   -405       C  
ATOM    475  CZ  TYR A  68      53.086  64.219  39.792  1.00 36.40           C  
ANISOU  475  CZ  TYR A  68     5755   1651   6423     57      5   -415       C  
ATOM    476  OH  TYR A  68      53.727  63.877  38.626  1.00 48.46           O  
ANISOU  476  OH  TYR A  68     7317   3130   7967     47     45   -451       O  
ATOM    477  N   LEU A  69      51.117  68.441  43.413  1.00 68.82           N  
ANISOU  477  N   LEU A  69     9750   5956  10442     58   -127   -322       N  
ATOM    478  CA  LEU A  69      51.318  69.727  42.752  1.00 33.84           C  
ANISOU  478  CA  LEU A  69     5347   1532   5980     43   -111   -339       C  
ATOM    479  C   LEU A  69      52.361  70.566  43.483  1.00 33.89           C  
ANISOU  479  C   LEU A  69     5289   1547   6041     56   -128   -334       C  
ATOM    480  O   LEU A  69      53.205  71.211  42.849  1.00 34.11           O  
ANISOU  480  O   LEU A  69     5319   1559   6083     52   -105   -353       O  
ATOM    481  CB  LEU A  69      49.993  70.481  42.662  1.00 33.34           C  
ANISOU  481  CB  LEU A  69     5321   1499   5846     24   -116   -332       C  
ATOM    482  CG  LEU A  69      48.811  69.766  42.005  1.00 51.43           C  
ANISOU  482  CG  LEU A  69     7667   3783   8091      6   -105   -333       C  
ATOM    483  CD1 LEU A  69      47.564  70.617  42.107  1.00 42.24           C  
ANISOU  483  CD1 LEU A  69     6512   2650   6886     -8   -116   -321       C  
ATOM    484  CD2 LEU A  69      49.109  69.447  40.555  1.00 52.14           C  
ANISOU  484  CD2 LEU A  69     7830   3829   8151    -14    -69   -361       C  
ATOM    485  N   ILE A  70      52.312  70.573  44.818  1.00 33.74           N  
ANISOU  485  N   ILE A  70     5215   1549   6054     68   -170   -309       N  
ATOM    486  CA  ILE A  70      53.335  71.263  45.602  1.00 33.88           C  
ANISOU  486  CA  ILE A  70     5172   1569   6133     76   -195   -304       C  
ATOM    487  C   ILE A  70      54.712  70.704  45.278  1.00 34.52           C  
ANISOU  487  C   ILE A  70     5206   1610   6301     90   -180   -313       C  
ATOM    488  O   ILE A  70      55.666  71.450  45.028  1.00 38.34           O  
ANISOU  488  O   ILE A  70     5662   2082   6824     89   -168   -327       O  
ATOM    489  CB  ILE A  70      53.031  71.144  47.106  1.00 33.75           C  
ANISOU  489  CB  ILE A  70     5116   1570   6136     83   -250   -274       C  
ATOM    490  CG1 ILE A  70      51.774  71.933  47.472  1.00 34.50           C  
ANISOU  490  CG1 ILE A  70     5248   1702   6158     68   -258   -266       C  
ATOM    491  CG2 ILE A  70      54.216  71.617  47.924  1.00 34.08           C  
ANISOU  491  CG2 ILE A  70     5093   1601   6254     89   -286   -265       C  
ATOM    492  CD1 ILE A  70      51.275  71.655  48.877  1.00 33.11           C  
ANISOU  492  CD1 ILE A  70     5052   1537   5989     70   -304   -239       C  
ATOM    493  N   GLU A  71      54.833  69.374  45.290  1.00 58.77           N  
ANISOU  493  N   GLU A  71     8262   4656   9410    105   -178   -307       N  
ATOM    494  CA  GLU A  71      56.096  68.722  44.961  1.00 35.58           C  
ANISOU  494  CA  GLU A  71     5273   1676   6569    120   -157   -315       C  
ATOM    495  C   GLU A  71      56.578  69.116  43.570  1.00 36.76           C  
ANISOU  495  C   GLU A  71     5458   1803   6707    109    -96   -352       C  
ATOM    496  O   GLU A  71      57.770  69.384  43.370  1.00 45.94           O  
ANISOU  496  O   GLU A  71     6565   2939   7950    116    -76   -364       O  
ATOM    497  CB  GLU A  71      55.919  67.208  45.067  1.00 41.01           C  
ANISOU  497  CB  GLU A  71     5956   2341   7287    135   -157   -304       C  
ATOM    498  CG  GLU A  71      57.162  66.386  44.796  1.00 44.66           C  
ANISOU  498  CG  GLU A  71     6356   2754   7861    155   -132   -310       C  
ATOM    499  CD  GLU A  71      56.848  64.908  44.676  1.00104.99           C  
ANISOU  499  CD  GLU A  71    14009  10369  15514    166   -120   -304       C  
ATOM    500  OE1 GLU A  71      55.778  64.484  45.164  1.00 59.53           O  
ANISOU  500  OE1 GLU A  71     8289   4634   9696    162   -148   -286       O  
ATOM    501  OE2 GLU A  71      57.663  64.169  44.085  1.00 83.01           O1-
ANISOU  501  OE2 GLU A  71    11196   7539  12804    179    -78   -319       O1-
ATOM    502  N   THR A  72      55.661  69.174  42.602  1.00 66.26           N  
ANISOU  502  N   THR A  72     9286   5544  10347     90    -69   -370       N  
ATOM    503  CA  THR A  72      56.040  69.439  41.217  1.00 50.13           C  
ANISOU  503  CA  THR A  72     7293   3471   8283     74    -18   -405       C  
ATOM    504  C   THR A  72      56.536  70.872  41.039  1.00 35.73           C  
ANISOU  504  C   THR A  72     5463   1659   6455     64    -11   -415       C  
ATOM    505  O   THR A  72      57.658  71.099  40.573  1.00 51.68           O  
ANISOU  505  O   THR A  72     7446   3649   8540     66     24   -435       O  
ATOM    506  CB  THR A  72      54.856  69.157  40.285  1.00 42.04           C  
ANISOU  506  CB  THR A  72     6374   2445   7153     51     -7   -417       C  
ATOM    507  CG2 THR A  72      55.230  69.449  38.845  1.00 36.02           C  
ANISOU  507  CG2 THR A  72     5674   1645   6365     29     33   -453       C  
ATOM    508  OG1 THR A  72      54.459  67.784  40.399  1.00 49.85           O  
ANISOU  508  OG1 THR A  72     7371   3419   8152     59     -9   -410       O  
ATOM    509  N   LEU A  73      55.709  71.855  41.401  1.00 64.51           N  
ANISOU  509  N   LEU A  73     9138   5343  10029     51    -39   -403       N  
ATOM    510  CA  LEU A  73      56.099  73.251  41.223  1.00 35.82           C  
ANISOU  510  CA  LEU A  73     5505   1720   6386     40    -33   -412       C  
ATOM    511  C   LEU A  73      57.305  73.607  42.087  1.00 35.29           C  
ANISOU  511  C   LEU A  73     5339   1649   6420     54    -47   -406       C  
ATOM    512  O   LEU A  73      58.202  74.335  41.645  1.00 60.03           O  
ANISOU  512  O   LEU A  73     8452   4765   9591     48    -20   -424       O  
ATOM    513  CB  LEU A  73      54.915  74.160  41.543  1.00 57.45           C  
ANISOU  513  CB  LEU A  73     8289   4501   9039     26    -59   -397       C  
ATOM    514  CG  LEU A  73      55.150  75.670  41.521  1.00 41.48           C  
ANISOU  514  CG  LEU A  73     6269   2491   6999     14    -59   -402       C  
ATOM    515  CD1 LEU A  73      55.570  76.130  40.141  1.00 34.47           C  
ANISOU  515  CD1 LEU A  73     5437   1572   6086     -4    -20   -430       C  
ATOM    516  CD2 LEU A  73      53.906  76.414  41.966  1.00 33.55           C  
ANISOU  516  CD2 LEU A  73     5296   1525   5925      6    -81   -385       C  
ATOM    517  N   ASP A  74      57.341  73.095  43.321  1.00 47.36           N  
ANISOU  517  N   ASP A  74     6231   3191   8572     40   -502   -619       N  
ATOM    518  CA  ASP A  74      58.436  73.259  44.274  1.00 42.25           C  
ANISOU  518  CA  ASP A  74     5497   2527   8029     28   -550   -607       C  
ATOM    519  C   ASP A  74      58.628  74.718  44.680  1.00 48.90           C  
ANISOU  519  C   ASP A  74     6340   3376   8864     -1   -558   -603       C  
ATOM    520  O   ASP A  74      59.668  75.313  44.368  1.00 38.37           O  
ANISOU  520  O   ASP A  74     4958   2011   7612     -9   -524   -611       O  
ATOM    521  CB  ASP A  74      59.736  72.696  43.693  1.00 38.73           C  
ANISOU  521  CB  ASP A  74     4976   2032   7706     45   -506   -620       C  
ATOM    522  CG  ASP A  74      60.810  72.500  44.746  1.00 63.15           C  
ANISOU  522  CG  ASP A  74     7969   5105  10922     37   -575   -604       C  
ATOM    523  OD1 ASP A  74      60.488  72.592  45.948  1.00 49.71           O  
ANISOU  523  OD1 ASP A  74     6266   3425   9197     22   -664   -582       O  
ATOM    524  OD2 ASP A  74      61.974  72.241  44.371  1.00 63.83           O1-
ANISOU  524  OD2 ASP A  74     7977   5147  11128     48   -541   -612       O1-
ATOM    525  N   PRO A  75      57.661  75.330  45.368  1.00 37.30           N  
ANISOU  525  N   PRO A  75     4924   1943   7305    -17   -599   -590       N  
ATOM    526  CA  PRO A  75      57.892  76.678  45.904  1.00 37.28           C  
ANISOU  526  CA  PRO A  75     4923   1944   7300    -44   -616   -586       C  
ATOM    527  C   PRO A  75      58.846  76.639  47.090  1.00 37.75           C  
ANISOU  527  C   PRO A  75     4908   1984   7450    -58   -695   -572       C  
ATOM    528  O   PRO A  75      58.782  75.742  47.933  1.00 58.77           O  
ANISOU  528  O   PRO A  75     7550   4650  10128    -51   -763   -556       O  
ATOM    529  CB  PRO A  75      56.491  77.137  46.325  1.00 42.75           C  
ANISOU  529  CB  PRO A  75     5695   2677   7871    -52   -635   -576       C  
ATOM    530  CG  PRO A  75      55.762  75.871  46.616  1.00 36.36           C  
ANISOU  530  CG  PRO A  75     4896   1884   7033    -34   -667   -566       C  
ATOM    531  CD  PRO A  75      56.288  74.860  45.638  1.00 36.69           C  
ANISOU  531  CD  PRO A  75     4910   1903   7130    -10   -624   -580       C  
ATOM    532  N   LYS A  76      59.743  77.620  47.145  1.00 61.51           N  
ANISOU  532  N   LYS A  76     7878   4970  10521    -79   -691   -576       N  
ATOM    533  CA  LYS A  76      60.771  77.683  48.174  1.00 46.47           C  
ANISOU  533  CA  LYS A  76     5898   3040   8717    -95   -771   -564       C  
ATOM    534  C   LYS A  76      60.332  78.599  49.311  1.00 38.50           C  
ANISOU  534  C   LYS A  76     4934   2049   7643   -121   -840   -552       C  
ATOM    535  O   LYS A  76      59.499  79.491  49.136  1.00 39.99           O  
ANISOU  535  O   LYS A  76     5196   2263   7734   -131   -807   -557       O  
ATOM    536  CB  LYS A  76      62.101  78.172  47.593  1.00 48.85           C  
ANISOU  536  CB  LYS A  76     6119   3298   9145   -104   -729   -576       C  
ATOM    537  CG  LYS A  76      62.483  77.553  46.253  1.00 49.54           C  
ANISOU  537  CG  LYS A  76     6179   3361   9281    -78   -630   -593       C  
ATOM    538  CD  LYS A  76      62.380  76.036  46.283  1.00 41.46           C  
ANISOU  538  CD  LYS A  76     5136   2337   8279    -48   -649   -589       C  
ATOM    539  CE  LYS A  76      62.781  75.427  44.951  1.00 54.16           C  
ANISOU  539  CE  LYS A  76     6727   3918   9935    -22   -547   -608       C  
ATOM    540  NZ  LYS A  76      64.241  75.543  44.707  1.00 94.63           N1+
ANISOU  540  NZ  LYS A  76    11745   8990  15222    -24   -516   -613       N1+
ATOM    541  N   ALA A  77      60.916  78.366  50.486  1.00 54.78           N  
ANISOU  541  N   ALA A  77     6956   4095   9763   -131   -940   -536       N  
ATOM    542  CA  ALA A  77      60.509  79.078  51.692  1.00 59.61           C  
ANISOU  542  CA  ALA A  77     7621   4718  10309   -154  -1014   -524       C  
ATOM    543  C   ALA A  77      60.747  80.575  51.552  1.00 54.59           C  
ANISOU  543  C   ALA A  77     7001   4077   9664   -182   -990   -535       C  
ATOM    544  O   ALA A  77      61.835  81.013  51.168  1.00 46.97           O  
ANISOU  544  O   ALA A  77     5966   3080   8802   -195   -977   -543       O  
ATOM    545  CB  ALA A  77      61.265  78.539  52.905  1.00 39.42           C  
ANISOU  545  CB  ALA A  77     5018   2133   7826   -160  -1132   -506       C  
ATOM    546  N   GLY A  78      59.721  81.359  51.875  1.00 38.33           N  
ANISOU  546  N   GLY A  78     5031   2046   7487   -192   -982   -535       N  
ATOM    547  CA  GLY A  78      59.787  82.800  51.766  1.00 55.49           C  
ANISOU  547  CA  GLY A  78     7233   4217   9634   -218   -957   -545       C  
ATOM    548  C   GLY A  78      59.311  83.364  50.446  1.00 49.00           C  
ANISOU  548  C   GLY A  78     6441   3408   8767   -211   -847   -560       C  
ATOM    549  O   GLY A  78      59.388  84.584  50.248  1.00 51.57           O  
ANISOU  549  O   GLY A  78     6790   3728   9074   -232   -819   -569       O  
ATOM    550  N   GLN A  79      58.833  82.523  49.534  1.00 51.02           N  
ANISOU  550  N   GLN A  79     6703   3679   9005   -183   -788   -564       N  
ATOM    551  CA  GLN A  79      58.311  82.982  48.257  1.00 40.30           C  
ANISOU  551  CA  GLN A  79     5388   2331   7594   -175   -691   -578       C  
ATOM    552  C   GLN A  79      56.833  83.352  48.381  1.00 36.56           C  
ANISOU  552  C   GLN A  79     5007   1895   6991   -169   -680   -574       C  
ATOM    553  O   GLN A  79      56.160  83.028  49.361  1.00 36.32           O  
ANISOU  553  O   GLN A  79     5003   1882   6913   -167   -733   -561       O  
ATOM    554  CB  GLN A  79      58.505  81.914  47.179  1.00 61.66           C  
ANISOU  554  CB  GLN A  79     8063   5027  10338   -147   -636   -586       C  
ATOM    555  CG  GLN A  79      59.935  81.778  46.677  1.00 53.35           C  
ANISOU  555  CG  GLN A  79     6922   3931   9419   -150   -610   -594       C  
ATOM    556  CD  GLN A  79      60.052  80.795  45.529  1.00 68.80           C  
ANISOU  556  CD  GLN A  79     8865   5875  11402   -121   -540   -605       C  
ATOM    557  NE2 GLN A  79      61.148  80.883  44.784  1.00 44.31           N  
ANISOU  557  NE2 GLN A  79     5703   2732   8403   -121   -482   -616       N  
ATOM    558  OE1 GLN A  79      59.164  79.971  45.309  1.00 37.88           O  
ANISOU  558  OE1 GLN A  79     4994   1983   7418    -99   -536   -604       O  
ATOM    559  N   HIS A  80      56.338  84.060  47.368  1.00 36.30           N  
ANISOU  559  N   HIS A  80     5022   1867   6904   -166   -607   -584       N  
ATOM    560  CA  HIS A  80      54.940  84.458  47.281  1.00 35.70           C  
ANISOU  560  CA  HIS A  80     5026   1822   6717   -158   -588   -582       C  
ATOM    561  C   HIS A  80      54.321  83.791  46.060  1.00 43.08           C  
ANISOU  561  C   HIS A  80     5986   2764   7618   -132   -532   -588       C  
ATOM    562  O   HIS A  80      54.855  83.899  44.951  1.00 45.80           O  
ANISOU  562  O   HIS A  80     6326   3087   7990   -128   -475   -601       O  
ATOM    563  CB  HIS A  80      54.807  85.985  47.203  1.00 35.67           C  
ANISOU  563  CB  HIS A  80     5067   1813   6673   -178   -562   -587       C  
ATOM    564  CG  HIS A  80      53.449  86.493  47.578  1.00 43.06           C  
ANISOU  564  CG  HIS A  80     6074   2776   7511   -173   -563   -580       C  
ATOM    565  CD2 HIS A  80      52.231  85.907  47.509  1.00 65.06           C  
ANISOU  565  CD2 HIS A  80     8895   5589  10237   -152   -559   -573       C  
ATOM    566  ND1 HIS A  80      53.239  87.753  48.099  1.00 78.19           N  
ANISOU  566  ND1 HIS A  80    10563   7223  11923   -192   -568   -581       N  
ATOM    567  CE1 HIS A  80      51.949  87.920  48.333  1.00 38.62           C  
ANISOU  567  CE1 HIS A  80     5605   2233   6834   -179   -562   -573       C  
ATOM    568  NE2 HIS A  80      51.316  86.815  47.983  1.00 37.08           N  
ANISOU  568  NE2 HIS A  80     5406   2057   6627   -156   -558   -568       N  
ATOM    569  N   LEU A  81      53.204  83.099  46.266  1.00 50.18           N  
ANISOU  569  N   LEU A  81     6916   3691   8460   -115   -548   -580       N  
ATOM    570  CA  LEU A  81      52.578  82.288  45.230  1.00 34.84           C  
ANISOU  570  CA  LEU A  81     4995   1754   6488    -91   -511   -585       C  
ATOM    571  C   LEU A  81      51.177  82.809  44.948  1.00 34.38           C  
ANISOU  571  C   LEU A  81     5005   1718   6340    -84   -494   -582       C  
ATOM    572  O   LEU A  81      50.401  83.046  45.879  1.00 46.46           O  
ANISOU  572  O   LEU A  81     6551   3269   7835    -88   -527   -568       O  
ATOM    573  CB  LEU A  81      52.531  80.814  45.652  1.00 36.82           C  
ANISOU  573  CB  LEU A  81     5209   2012   6768    -77   -550   -577       C  
ATOM    574  CG  LEU A  81      51.940  79.761  44.709  1.00 56.59           C  
ANISOU  574  CG  LEU A  81     7730   4519   9251    -53   -525   -583       C  
ATOM    575  CD1 LEU A  81      52.667  78.448  44.899  1.00 43.06           C  
ANISOU  575  CD1 LEU A  81     5960   2793   7607    -42   -548   -582       C  
ATOM    576  CD2 LEU A  81      50.460  79.558  44.966  1.00 34.27           C  
ANISOU  576  CD2 LEU A  81     4944   1722   6353    -45   -542   -571       C  
ATOM    577  N   LEU A  82      50.856  82.979  43.666  1.00 35.81           N  
ANISOU  577  N   LEU A  82     5227   1891   6488    -72   -444   -593       N  
ATOM    578  CA  LEU A  82      49.544  83.446  43.231  1.00 46.21           C  
ANISOU  578  CA  LEU A  82     6605   3223   7730    -63   -430   -589       C  
ATOM    579  C   LEU A  82      48.703  82.245  42.819  1.00 50.58           C  
ANISOU  579  C   LEU A  82     7165   3788   8265    -43   -440   -588       C  
ATOM    580  O   LEU A  82      49.071  81.513  41.896  1.00 44.37           O  
ANISOU  580  O   LEU A  82     6381   2983   7493    -31   -417   -600       O  
ATOM    581  CB  LEU A  82      49.662  84.430  42.067  1.00 34.44           C  
ANISOU  581  CB  LEU A  82     5165   1709   6210    -64   -375   -602       C  
ATOM    582  CG  LEU A  82      48.346  84.844  41.403  1.00 45.37           C  
ANISOU  582  CG  LEU A  82     6614   3102   7525    -51   -362   -600       C  
ATOM    583  CD1 LEU A  82      47.443  85.604  42.368  1.00 33.97           C  
ANISOU  583  CD1 LEU A  82     5176   1681   6049    -57   -389   -586       C  
ATOM    584  CD2 LEU A  82      48.636  85.676  40.176  1.00 39.68           C  
ANISOU  584  CD2 LEU A  82     5949   2348   6779    -50   -309   -612       C  
ATOM    585  N   ASP A  83      47.585  82.040  43.509  1.00 41.91           N  
ANISOU  585  N   ASP A  83     6070   2715   7139    -39   -473   -573       N  
ATOM    586  CA  ASP A  83      46.683  80.925  43.235  1.00 33.42           C  
ANISOU  586  CA  ASP A  83     4995   1650   6053    -23   -490   -569       C  
ATOM    587  C   ASP A  83      45.554  81.441  42.348  1.00 33.29           C  
ANISOU  587  C   ASP A  83     5030   1635   5985    -13   -472   -571       C  
ATOM    588  O   ASP A  83      44.600  82.059  42.830  1.00 51.57           O  
ANISOU  588  O   ASP A  83     7356   3964   8274    -14   -484   -559       O  
ATOM    589  CB  ASP A  83      46.158  80.325  44.536  1.00 33.71           C  
ANISOU  589  CB  ASP A  83     5000   1706   6101    -26   -535   -549       C  
ATOM    590  CG  ASP A  83      45.554  78.946  44.345  1.00 33.23           C  
ANISOU  590  CG  ASP A  83     4926   1651   6050    -13   -555   -545       C  
ATOM    591  OD1 ASP A  83      44.812  78.749  43.357  1.00 74.79           O  
ANISOU  591  OD1 ASP A  83    10216   6912  11288     -1   -544   -552       O  
ATOM    592  OD2 ASP A  83      45.829  78.056  45.181  1.00 72.28           O1-
ANISOU  592  OD2 ASP A  83     9835   6600  11029    -14   -586   -534       O1-
ATOM    593  N   ILE A  84      45.662  81.179  41.048  1.00 33.49           N  
ANISOU  593  N   ILE A  84     5088   1640   5997     -2   -445   -587       N  
ATOM    594  CA  ILE A  84      44.732  81.717  40.057  1.00 33.49           C  
ANISOU  594  CA  ILE A  84     5143   1631   5949      7   -432   -592       C  
ATOM    595  C   ILE A  84      43.476  80.849  40.067  1.00 33.37           C  
ANISOU  595  C   ILE A  84     5119   1630   5929     18   -471   -583       C  
ATOM    596  O   ILE A  84      43.447  79.771  39.472  1.00 67.21           O  
ANISOU  596  O   ILE A  84     9407   5907  10222     27   -479   -592       O  
ATOM    597  CB  ILE A  84      45.364  81.777  38.666  1.00 33.84           C  
ANISOU  597  CB  ILE A  84     5240   1639   5979     14   -387   -613       C  
ATOM    598  CG1 ILE A  84      46.672  82.567  38.710  1.00 34.03           C  
ANISOU  598  CG1 ILE A  84     5263   1645   6023      1   -347   -620       C  
ATOM    599  CG2 ILE A  84      44.400  82.394  37.676  1.00 33.90           C  
ANISOU  599  CG2 ILE A  84     5310   1634   5937     23   -379   -617       C  
ATOM    600  CD1 ILE A  84      47.420  82.575  37.394  1.00 34.48           C  
ANISOU  600  CD1 ILE A  84     5372   1656   6071      8   -294   -641       C  
ATOM    601  N   GLY A  85      42.423  81.328  40.725  1.00 33.15           N  
ANISOU  601  N   GLY A  85     5082   1621   5891     17   -495   -566       N  
ATOM    602  CA  GLY A  85      41.202  80.557  40.867  1.00 33.08           C  
ANISOU  602  CA  GLY A  85     5056   1624   5891     26   -534   -555       C  
ATOM    603  C   GLY A  85      41.256  79.633  42.066  1.00 75.88           C  
ANISOU  603  C   GLY A  85    10424   7059  11346     20   -560   -540       C  
ATOM    604  O   GLY A  85      41.170  78.410  41.924  1.00 55.57           O  
ANISOU  604  O   GLY A  85     7834   4487   8795     24   -580   -541       O  
ATOM    605  N   CYS A  86      41.361  80.220  43.257  1.00 32.82           N  
ANISOU  605  N   CYS A  86     4954   1617   5898     11   -560   -527       N  
ATOM    606  CA  CYS A  86      41.788  79.512  44.459  1.00 32.79           C  
ANISOU  606  CA  CYS A  86     4913   1621   5924      3   -578   -515       C  
ATOM    607  C   CYS A  86      40.695  78.679  45.122  1.00 48.77           C  
ANISOU  607  C   CYS A  86     6914   3650   7965      6   -607   -496       C  
ATOM    608  O   CYS A  86      40.988  77.990  46.106  1.00 47.11           O  
ANISOU  608  O   CYS A  86     6679   3442   7779      1   -624   -484       O  
ATOM    609  CB  CYS A  86      42.344  80.518  45.469  1.00 52.81           C  
ANISOU  609  CB  CYS A  86     7453   4159   8455    -10   -569   -510       C  
ATOM    610  SG  CYS A  86      41.145  81.759  45.997  1.00 42.65           S  
ANISOU  610  SG  CYS A  86     6192   2873   7139     -8   -559   -498       S  
ATOM    611  N   GLY A  87      39.461  78.713  44.625  1.00 42.55           N  
ANISOU  611  N   GLY A  87     6133   2862   7173     15   -615   -491       N  
ATOM    612  CA  GLY A  87      38.391  77.975  45.285  1.00 33.48           C  
ANISOU  612  CA  GLY A  87     4958   1713   6051     17   -639   -471       C  
ATOM    613  C   GLY A  87      38.161  78.484  46.695  1.00 32.74           C  
ANISOU  613  C   GLY A  87     4862   1618   5960     11   -630   -452       C  
ATOM    614  O   GLY A  87      38.052  79.691  46.932  1.00 46.70           O  
ANISOU  614  O   GLY A  87     6653   3384   7705     11   -609   -452       O  
ATOM    615  N   THR A  88      38.101  77.560  47.655  1.00 40.87           N  
ANISOU  615  N   THR A  88     5870   2643   7014      6   -644   -436       N  
ATOM    616  CA  THR A  88      37.946  77.917  49.060  1.00 32.86           C  
ANISOU  616  CA  THR A  88     4866   1619   5999     -1   -634   -418       C  
ATOM    617  C   THR A  88      39.238  77.762  49.859  1.00 32.88           C  
ANISOU  617  C   THR A  88     4875   1621   5998    -12   -642   -419       C  
ATOM    618  O   THR A  88      39.198  77.773  51.093  1.00 41.26           O  
ANISOU  618  O   THR A  88     5951   2669   7059    -18   -643   -403       O  
ATOM    619  CB  THR A  88      36.820  77.100  49.695  1.00 33.02           C  
ANISOU  619  CB  THR A  88     4869   1626   6052      1   -640   -394       C  
ATOM    620  CG2 THR A  88      35.475  77.466  49.063  1.00 33.08           C  
ANISOU  620  CG2 THR A  88     4867   1628   6074     12   -635   -390       C  
ATOM    621  OG1 THR A  88      37.070  75.704  49.500  1.00 51.29           O  
ANISOU  621  OG1 THR A  88     7155   3941   8392     -1   -666   -391       O  
ATOM    622  N   GLY A  89      40.377  77.604  49.187  1.00 32.85           N  
ANISOU  622  N   GLY A  89     4861   1626   5994    -14   -649   -437       N  
ATOM    623  CA  GLY A  89      41.668  77.897  49.778  1.00 32.92           C  
ANISOU  623  CA  GLY A  89     4873   1631   6003    -24   -657   -443       C  
ATOM    624  C   GLY A  89      42.394  76.769  50.476  1.00 51.93           C  
ANISOU  624  C   GLY A  89     7258   4032   8442    -29   -690   -434       C  
ATOM    625  O   GLY A  89      43.457  77.019  51.060  1.00 46.26           O  
ANISOU  625  O   GLY A  89     6540   3307   7731    -38   -706   -436       O  
ATOM    626  N   ARG A  90      41.872  75.539  50.443  1.00 48.70           N  
ANISOU  626  N   ARG A  90     6829   3620   8055    -23   -704   -422       N  
ATOM    627  CA  ARG A  90      42.581  74.451  51.110  1.00 33.36           C  
ANISOU  627  CA  ARG A  90     4867   1667   6142    -25   -737   -412       C  
ATOM    628  C   ARG A  90      43.905  74.141  50.422  1.00 33.45           C  
ANISOU  628  C   ARG A  90     4850   1680   6179    -23   -747   -431       C  
ATOM    629  O   ARG A  90      44.882  73.789  51.092  1.00 33.67           O  
ANISOU  629  O   ARG A  90     4863   1696   6233    -27   -776   -427       O  
ATOM    630  CB  ARG A  90      41.713  73.196  51.179  1.00 38.45           C  
ANISOU  630  CB  ARG A  90     5497   2306   6807    -20   -747   -396       C  
ATOM    631  CG  ARG A  90      42.477  71.994  51.718  1.00 48.01           C  
ANISOU  631  CG  ARG A  90     6686   3504   8051    -21   -782   -386       C  
ATOM    632  CD  ARG A  90      41.572  70.883  52.197  1.00 33.82           C  
ANISOU  632  CD  ARG A  90     4885   1693   6271    -20   -791   -362       C  
ATOM    633  NE  ARG A  90      42.345  69.785  52.769  1.00 61.06           N  
ANISOU  633  NE  ARG A  90     8321   5128   9752    -20   -827   -350       N  
ATOM    634  CZ  ARG A  90      42.769  69.752  54.028  1.00 34.32           C  
ANISOU  634  CZ  ARG A  90     4954   1721   6364    -27   -851   -331       C  
ATOM    635  NH1 ARG A  90      42.490  70.757  54.845  1.00 72.49           N1+
ANISOU  635  NH1 ARG A  90     9830   6547  11166    -36   -840   -323       N1+
ATOM    636  NH2 ARG A  90      43.470  68.717  54.471  1.00 46.55           N  
ANISOU  636  NH2 ARG A  90     6489   3254   7944    -26   -889   -319       N  
ATOM    637  N   THR A  91      43.957  74.265  49.094  1.00 45.26           N  
ANISOU  637  N   THR A  91     6342   3185   7671    -15   -722   -452       N  
ATOM    638  CA  THR A  91      45.226  74.128  48.386  1.00 33.50           C  
ANISOU  638  CA  THR A  91     4831   1689   6207    -12   -718   -472       C  
ATOM    639  C   THR A  91      46.239  75.150  48.887  1.00 48.09           C  
ANISOU  639  C   THR A  91     6680   3532   8061    -23   -720   -477       C  
ATOM    640  O   THR A  91      47.383  74.807  49.205  1.00 33.85           O  
ANISOU  640  O   THR A  91     4845   1715   6300    -26   -742   -479       O  
ATOM    641  CB  THR A  91      45.006  74.282  46.881  1.00 33.43           C  
ANISOU  641  CB  THR A  91     4837   1683   6181     -2   -683   -494       C  
ATOM    642  CG2 THR A  91      46.265  73.900  46.119  1.00 33.68           C  
ANISOU  642  CG2 THR A  91     4850   1699   6246      4   -670   -514       C  
ATOM    643  OG1 THR A  91      43.923  73.442  46.461  1.00 41.65           O  
ANISOU  643  OG1 THR A  91     5883   2727   7216      6   -690   -488       O  
ATOM    644  N   ALA A  92      45.824  76.416  48.977  1.00 48.61           N  
ANISOU  644  N   ALA A  92     6776   3604   8088    -31   -700   -478       N  
ATOM    645  CA  ALA A  92      46.727  77.474  49.419  1.00 33.53           C  
ANISOU  645  CA  ALA A  92     4870   1687   6182    -44   -702   -484       C  
ATOM    646  C   ALA A  92      47.199  77.244  50.850  1.00 33.85           C  
ANISOU  646  C   ALA A  92     4904   1715   6242    -55   -750   -469       C  
ATOM    647  O   ALA A  92      48.371  77.477  51.172  1.00 34.03           O  
ANISOU  647  O   ALA A  92     4906   1724   6300    -65   -775   -474       O  
ATOM    648  CB  ALA A  92      46.032  78.828  49.296  1.00 45.27           C  
ANISOU  648  CB  ALA A  92     6398   3181   7620    -49   -672   -488       C  
ATOM    649  N   LEU A  93      46.300  76.786  51.723  1.00 33.72           N  
ANISOU  649  N   LEU A  93     4908   1697   6206    -54   -766   -447       N  
ATOM    650  CA  LEU A  93      46.665  76.535  53.114  1.00 34.00           C  
ANISOU  650  CA  LEU A  93     4953   1714   6251    -64   -814   -431       C  
ATOM    651  C   LEU A  93      47.741  75.462  53.216  1.00 43.86           C  
ANISOU  651  C   LEU A  93     6157   2950   7557    -61   -857   -428       C  
ATOM    652  O   LEU A  93      48.755  75.646  53.899  1.00 43.82           O  
ANISOU  652  O   LEU A  93     6142   2928   7580    -71   -901   -426       O  
ATOM    653  CB  LEU A  93      45.424  76.132  53.910  1.00 34.86           C  
ANISOU  653  CB  LEU A  93     5097   1817   6331    -61   -811   -407       C  
ATOM    654  CG  LEU A  93      45.595  75.704  55.369  1.00 34.30           C  
ANISOU  654  CG  LEU A  93     5053   1719   6260    -69   -857   -386       C  
ATOM    655  CD1 LEU A  93      46.035  76.877  56.222  1.00 37.25           C  
ANISOU  655  CD1 LEU A  93     5469   2077   6607    -84   -873   -389       C  
ATOM    656  CD2 LEU A  93      44.303  75.099  55.903  1.00 37.06           C  
ANISOU  656  CD2 LEU A  93     5432   2060   6591    -64   -839   -363       C  
ATOM    657  N   LYS A  94      47.536  74.331  52.535  1.00 34.25           N  
ANISOU  657  N   LYS A  94     4912   1739   6364    -47   -849   -428       N  
ATOM    658  CA  LYS A  94      48.510  73.245  52.580  1.00 52.26           C  
ANISOU  658  CA  LYS A  94     7148   4005   8704    -40   -886   -425       C  
ATOM    659  C   LYS A  94      49.863  73.692  52.041  1.00 36.19           C  
ANISOU  659  C   LYS A  94     5073   1961   6716    -42   -887   -445       C  
ATOM    660  O   LYS A  94      50.907  73.374  52.623  1.00 61.37           O  
ANISOU  660  O   LYS A  94     8230   5130   9959    -46   -935   -439       O  
ATOM    661  CB  LYS A  94      47.994  72.041  51.789  1.00 34.48           C  
ANISOU  661  CB  LYS A  94     4878   1760   6464    -24   -868   -426       C  
ATOM    662  CG  LYS A  94      46.926  71.230  52.507  1.00 34.45           C  
ANISOU  662  CG  LYS A  94     4896   1753   6441    -24   -882   -401       C  
ATOM    663  CD  LYS A  94      46.335  70.162  51.595  1.00 34.36           C  
ANISOU  663  CD  LYS A  94     4868   1749   6440    -11   -863   -405       C  
ATOM    664  CE  LYS A  94      47.369  69.119  51.199  1.00 53.30           C  
ANISOU  664  CE  LYS A  94     7225   4134   8895      1   -882   -413       C  
ATOM    665  NZ  LYS A  94      47.778  68.282  52.359  1.00 35.00           N1+
ANISOU  665  NZ  LYS A  94     4896   1794   6608     -1   -935   -388       N1+
ATOM    666  N   ALA A  95      49.863  74.430  50.929  1.00 34.61           N  
ANISOU  666  N   ALA A  95     4874   1772   6502    -41   -834   -467       N  
ATOM    667  CA  ALA A  95      51.116  74.932  50.373  1.00 44.32           C  
ANISOU  667  CA  ALA A  95     6069   2989   7782    -44   -824   -485       C  
ATOM    668  C   ALA A  95      51.816  75.859  51.353  1.00 51.71           C  
ANISOU  668  C   ALA A  95     7004   3912   8731    -64   -864   -480       C  
ATOM    669  O   ALA A  95      53.046  75.830  51.477  1.00 49.08           O  
ANISOU  669  O   ALA A  95     6623   3556   8468    -69   -893   -484       O  
ATOM    670  CB  ALA A  95      50.859  75.648  49.047  1.00 34.64           C  
ANISOU  670  CB  ALA A  95     4863   1773   6526    -40   -757   -506       C  
ATOM    671  N   ALA A  96      51.046  76.677  52.072  1.00 34.91           N  
ANISOU  671  N   ALA A  96     4928   1793   6542    -76   -869   -472       N  
ATOM    672  CA  ALA A  96      51.637  77.605  53.028  1.00 48.01           C  
ANISOU  672  CA  ALA A  96     6600   3437   8204    -96   -910   -469       C  
ATOM    673  C   ALA A  96      52.241  76.863  54.213  1.00 48.60           C  
ANISOU  673  C   ALA A  96     6661   3488   8317   -100   -990   -451       C  
ATOM    674  O   ALA A  96      53.373  77.147  54.621  1.00 36.08           O  
ANISOU  674  O   ALA A  96     5044   1879   6785   -112  -1039   -453       O  
ATOM    675  CB  ALA A  96      50.589  78.613  53.493  1.00 43.75           C  
ANISOU  675  CB  ALA A  96     6129   2909   7586   -105   -889   -466       C  
ATOM    676  N   ARG A  97      51.510  75.894  54.769  1.00 41.67           N  
ANISOU  676  N   ARG A  97     5804   2611   7417    -91  -1008   -431       N  
ATOM    677  CA  ARG A  97      52.019  75.160  55.922  1.00 36.02           C  
ANISOU  677  CA  ARG A  97     5087   1868   6730    -94  -1088   -410       C  
ATOM    678  C   ARG A  97      53.259  74.348  55.563  1.00 40.72           C  
ANISOU  678  C   ARG A  97     5605   2447   7420    -85  -1123   -413       C  
ATOM    679  O   ARG A  97      54.209  74.271  56.350  1.00 48.47           O  
ANISOU  679  O   ARG A  97     6567   3400   8451    -94  -1198   -404       O  
ATOM    680  CB  ARG A  97      50.933  74.242  56.488  1.00 35.89           C  
ANISOU  680  CB  ARG A  97     5111   1852   6672    -85  -1089   -388       C  
ATOM    681  CG  ARG A  97      49.713  74.952  57.078  1.00 63.69           C  
ANISOU  681  CG  ARG A  97     8709   5379  10112    -92  -1059   -380       C  
ATOM    682  CD  ARG A  97      48.833  73.986  57.874  1.00 84.50           C  
ANISOU  682  CD  ARG A  97    11383   8001  12721    -86  -1069   -352       C  
ATOM    683  NE  ARG A  97      48.480  72.788  57.116  1.00 87.00           N  
ANISOU  683  NE  ARG A  97    11658   8331  13067    -70  -1046   -349       N  
ATOM    684  CZ  ARG A  97      47.450  71.999  57.407  1.00 79.84           C  
ANISOU  684  CZ  ARG A  97    10776   7421  12140    -64  -1029   -329       C  
ATOM    685  NH1 ARG A  97      46.659  72.285  58.434  1.00 82.63           N1+
ANISOU  685  NH1 ARG A  97    11195   7755  12446    -71  -1026   -310       N1+
ATOM    686  NH2 ARG A  97      47.203  70.927  56.668  1.00 56.48           N  
ANISOU  686  NH2 ARG A  97     7777   4473   9211    -50  -1014   -328       N  
ATOM    687  N   GLN A  98      53.273  73.744  54.374  1.00 53.79           N  
ANISOU  687  N   GLN A  98     7218   4115   9106    -68  -1070   -426       N  
ATOM    688  CA  GLN A  98      54.300  72.761  54.048  1.00 36.66           C  
ANISOU  688  CA  GLN A  98     4977   1924   7027    -55  -1095   -428       C  
ATOM    689  C   GLN A  98      55.604  73.398  53.598  1.00 37.05           C  
ANISOU  689  C   GLN A  98     4966   1955   7155    -61  -1097   -445       C  
ATOM    690  O   GLN A  98      56.666  72.781  53.731  1.00 37.59           O  
ANISOU  690  O   GLN A  98     4972   1995   7316    -55  -1141   -441       O  
ATOM    691  CB  GLN A  98      53.801  71.822  52.953  1.00 37.93           C  
ANISOU  691  CB  GLN A  98     5124   2100   7187    -33  -1036   -436       C  
ATOM    692  CG  GLN A  98      52.782  70.783  53.400  1.00 40.72           C  
ANISOU  692  CG  GLN A  98     5511   2460   7500    -25  -1048   -416       C  
ATOM    693  CD  GLN A  98      52.356  69.881  52.260  1.00 48.17           C  
ANISOU  693  CD  GLN A  98     6441   3415   8447     -6   -997   -428       C  
ATOM    694  NE2 GLN A  98      51.130  69.378  52.333  1.00 57.96           N  
ANISOU  694  NE2 GLN A  98     7720   4670   9633     -3   -982   -416       N  
ATOM    695  OE1 GLN A  98      53.118  69.645  51.319  1.00 36.20           O  
ANISOU  695  OE1 GLN A  98     4881   1889   6984      6   -968   -447       O  
ATOM    696  N   ARG A  99      55.557  74.610  53.054  1.00 63.59           N  
ANISOU  696  N   ARG A  99     8343   5328  10489    -73  -1048   -463       N  
ATOM    697  CA  ARG A  99      56.740  75.201  52.456  1.00 43.85           C  
ANISOU  697  CA  ARG A  99     5784   2808   8069    -80  -1032   -480       C  
ATOM    698  C   ARG A  99      57.159  76.525  53.074  1.00 50.51           C  
ANISOU  698  C   ARG A  99     6640   3642   8909   -107  -1064   -482       C  
ATOM    699  O   ARG A  99      58.258  76.998  52.771  1.00 59.44           O  
ANISOU  699  O   ARG A  99     7713   4749  10122   -117  -1066   -492       O  
ATOM    700  CB  ARG A  99      56.532  75.397  50.946  1.00 68.19           C  
ANISOU  700  CB  ARG A  99     8866   5903  11140    -69   -933   -503       C  
ATOM    701  CG  ARG A  99      56.440  74.101  50.145  1.00 36.92           C  
ANISOU  701  CG  ARG A  99     4883   1941   7204    -42   -899   -507       C  
ATOM    702  CD  ARG A  99      57.709  73.274  50.293  1.00 51.26           C  
ANISOU  702  CD  ARG A  99     6615   3721   9139    -32   -937   -505       C  
ATOM    703  NE  ARG A  99      57.634  72.008  49.572  1.00 51.93           N  
ANISOU  703  NE  ARG A  99     6683   3801   9248     -6   -905   -510       N  
ATOM    704  CZ  ARG A  99      58.236  71.776  48.410  1.00 37.91           C  
ANISOU  704  CZ  ARG A  99     4873   2006   7526      9   -838   -531       C  
ATOM    705  NH1 ARG A  99      58.967  72.725  47.839  1.00 50.10           N1+
ANISOU  705  NH1 ARG A  99     6391   3532   9112      0   -793   -547       N1+
ATOM    706  NH2 ARG A  99      58.113  70.594  47.822  1.00 75.77           N  
ANISOU  706  NH2 ARG A  99     9663   6794  12334     34   -812   -536       N  
ATOM    707  N   GLY A 100      56.339  77.125  53.932  1.00 55.81           N  
ANISOU  707  N   GLY A 100     7385   4327   9494   -120  -1088   -472       N  
ATOM    708  CA  GLY A 100      56.684  78.409  54.513  1.00 37.35           C  
ANISOU  708  CA  GLY A 100     5069   1978   7144   -147  -1117   -476       C  
ATOM    709  C   GLY A 100      56.661  79.528  53.491  1.00 59.44           C  
ANISOU  709  C   GLY A 100     7870   4787   9927   -155  -1038   -498       C  
ATOM    710  O   GLY A 100      57.624  80.292  53.359  1.00 42.74           O  
ANISOU  710  O   GLY A 100     5716   2651   7872   -172  -1046   -507       O  
ATOM    711  N   ILE A 101      55.557  79.625  52.756  1.00 47.32           N  
ANISOU  711  N   ILE A 101     6381   3282   8316   -142   -964   -504       N  
ATOM    712  CA  ILE A 101      55.376  80.642  51.733  1.00 36.25           C  
ANISOU  712  CA  ILE A 101     4996   1890   6887   -147   -887   -521       C  
ATOM    713  C   ILE A 101      54.115  81.434  52.043  1.00 38.09           C  
ANISOU  713  C   ILE A 101     5311   2147   7016   -151   -866   -519       C  
ATOM    714  O   ILE A 101      53.205  80.964  52.732  1.00 61.65           O  
ANISOU  714  O   ILE A 101     8334   5143   9948   -144   -886   -505       O  
ATOM    715  CB  ILE A 101      55.286  80.033  50.320  1.00 36.07           C  
ANISOU  715  CB  ILE A 101     4952   1875   6879   -125   -815   -533       C  
ATOM    716  CG1 ILE A 101      54.065  79.115  50.214  1.00 35.61           C  
ANISOU  716  CG1 ILE A 101     4930   1842   6757   -104   -802   -525       C  
ATOM    717  CG2 ILE A 101      56.544  79.256  49.989  1.00 36.62           C  
ANISOU  717  CG2 ILE A 101     4939   1915   7059   -118   -826   -537       C  
ATOM    718  CD1 ILE A 101      53.760  78.661  48.806  1.00 35.41           C  
ANISOU  718  CD1 ILE A 101     4908   1824   6724    -84   -733   -538       C  
ATOM    719  N   ALA A 102      54.074  82.658  51.532  1.00 38.69           N  
ANISOU  719  N   ALA A 102     5410   2224   7065   -163   -821   -532       N  
ATOM    720  CA  ALA A 102      52.836  83.416  51.473  1.00 53.49           C  
ANISOU  720  CA  ALA A 102     7356   4120   8849   -161   -782   -532       C  
ATOM    721  C   ALA A 102      52.100  83.076  50.183  1.00 38.24           C  
ANISOU  721  C   ALA A 102     5433   2207   6888   -139   -715   -538       C  
ATOM    722  O   ALA A 102      52.715  82.799  49.150  1.00 45.20           O  
ANISOU  722  O   ALA A 102     6281   3080   7813   -132   -681   -549       O  
ATOM    723  CB  ALA A 102      53.108  84.919  51.552  1.00 35.33           C  
ANISOU  723  CB  ALA A 102     5082   1808   6532   -183   -769   -542       C  
ATOM    724  N   VAL A 103      50.772  83.073  50.254  1.00 34.39           N  
ANISOU  724  N   VAL A 103     4995   1741   6333   -127   -697   -531       N  
ATOM    725  CA  VAL A 103      49.936  82.734  49.109  1.00 34.06           C  
ANISOU  725  CA  VAL A 103     4968   1715   6260   -107   -647   -534       C  
ATOM    726  C   VAL A 103      48.831  83.772  48.978  1.00 33.76           C  
ANISOU  726  C   VAL A 103     4986   1688   6154   -106   -614   -534       C  
ATOM    727  O   VAL A 103      48.167  84.114  49.963  1.00 38.22           O  
ANISOU  727  O   VAL A 103     5580   2256   6687   -110   -632   -524       O  
ATOM    728  CB  VAL A 103      49.334  81.318  49.221  1.00 33.93           C  
ANISOU  728  CB  VAL A 103     4937   1710   6247    -90   -665   -523       C  
ATOM    729  CG1 VAL A 103      48.539  80.992  47.967  1.00 33.68           C  
ANISOU  729  CG1 VAL A 103     4921   1689   6187    -71   -621   -529       C  
ATOM    730  CG2 VAL A 103      50.423  80.274  49.426  1.00 55.72           C  
ANISOU  730  CG2 VAL A 103     7641   4455   9077    -89   -701   -522       C  
ATOM    731  N   THR A 104      48.643  84.274  47.760  1.00 41.27           N  
ANISOU  731  N   THR A 104     5956   2639   7087   -100   -566   -545       N  
ATOM    732  CA  THR A 104      47.546  85.170  47.420  1.00 43.10           C  
ANISOU  732  CA  THR A 104     6237   2879   7260    -93   -535   -545       C  
ATOM    733  C   THR A 104      46.652  84.461  46.415  1.00 42.85           C  
ANISOU  733  C   THR A 104     6214   2858   7209    -72   -516   -544       C  
ATOM    734  O   THR A 104      47.122  84.033  45.355  1.00 45.85           O  
ANISOU  734  O   THR A 104     6587   3229   7604    -65   -495   -555       O  
ATOM    735  CB  THR A 104      48.067  86.487  46.845  1.00 57.66           C  
ANISOU  735  CB  THR A 104     8105   4708   9095   -106   -500   -557       C  
ATOM    736  CG2 THR A 104      46.911  87.392  46.479  1.00 33.31           C  
ANISOU  736  CG2 THR A 104     5072   1629   5954    -96   -472   -555       C  
ATOM    737  OG1 THR A 104      48.876  87.142  47.827  1.00 54.81           O  
ANISOU  737  OG1 THR A 104     7735   4334   8755   -129   -526   -557       O  
ATOM    738  N   GLY A 105      45.381  84.320  46.749  1.00 32.99           N  
ANISOU  738  N   GLY A 105     4981   1622   5931    -61   -524   -532       N  
ATOM    739  CA  GLY A 105      44.427  83.637  45.890  1.00 45.93           C  
ANISOU  739  CA  GLY A 105     6625   3269   7558    -42   -517   -531       C  
ATOM    740  C   GLY A 105      43.337  84.578  45.422  1.00 53.43           C  
ANISOU  740  C   GLY A 105     7613   4219   8468    -33   -497   -529       C  
ATOM    741  O   GLY A 105      42.863  85.419  46.189  1.00 49.38           O  
ANISOU  741  O   GLY A 105     7117   3706   7939    -37   -495   -521       O  
ATOM    742  N   VAL A 106      42.941  84.426  44.162  1.00 40.41           N  
ANISOU  742  N   VAL A 106     5981   2566   6806    -20   -483   -536       N  
ATOM    743  CA  VAL A 106      41.880  85.228  43.569  1.00 38.10           C  
ANISOU  743  CA  VAL A 106     5724   2270   6484     -9   -472   -534       C  
ATOM    744  C   VAL A 106      40.814  84.299  43.011  1.00 53.47           C  
ANISOU  744  C   VAL A 106     7661   4220   8434      7   -495   -529       C  
ATOM    745  O   VAL A 106      41.122  83.255  42.429  1.00 32.79           O  
ANISOU  745  O   VAL A 106     5032   1599   5828     10   -504   -537       O  
ATOM    746  CB  VAL A 106      42.409  86.177  42.473  1.00 32.85           C  
ANISOU  746  CB  VAL A 106     5101   1587   5795    -11   -437   -549       C  
ATOM    747  CG1 VAL A 106      43.321  87.209  43.083  1.00 32.90           C  
ANISOU  747  CG1 VAL A 106     5113   1586   5800    -29   -417   -552       C  
ATOM    748  CG2 VAL A 106      43.134  85.396  41.382  1.00 33.04           C  
ANISOU  748  CG2 VAL A 106     5131   1596   5825     -8   -424   -564       C  
ATOM    749  N   ALA A 107      39.556  84.676  43.219  1.00 37.59           N  
ANISOU  749  N   ALA A 107     5652   2211   6419     17   -507   -516       N  
ATOM    750  CA  ALA A 107      38.422  83.978  42.640  1.00 32.74           C  
ANISOU  750  CA  ALA A 107     5029   1595   5816     31   -535   -511       C  
ATOM    751  C   ALA A 107      37.331  85.001  42.374  1.00 45.82           C  
ANISOU  751  C   ALA A 107     6704   3242   7462     43   -536   -503       C  
ATOM    752  O   ALA A 107      37.352  86.111  42.910  1.00 59.30           O  
ANISOU  752  O   ALA A 107     8428   4947   9156     41   -513   -499       O  
ATOM    753  CB  ALA A 107      37.910  82.855  43.553  1.00 36.63           C  
ANISOU  753  CB  ALA A 107     5477   2097   6343     31   -562   -496       C  
ATOM    754  N   VAL A 108      36.375  84.621  41.528  1.00 32.98           N  
ANISOU  754  N   VAL A 108     5077   1607   5845     57   -567   -501       N  
ATOM    755  CA  VAL A 108      35.269  85.504  41.186  1.00 34.13           C  
ANISOU  755  CA  VAL A 108     5236   1740   5992     71   -579   -493       C  
ATOM    756  C   VAL A 108      34.042  85.261  42.050  1.00 33.18           C  
ANISOU  756  C   VAL A 108     5072   1619   5915     79   -600   -472       C  
ATOM    757  O   VAL A 108      33.010  85.907  41.839  1.00 60.14           O  
ANISOU  757  O   VAL A 108     8486   5019   9345     94   -614   -462       O  
ATOM    758  CB  VAL A 108      34.909  85.382  39.689  1.00 48.62           C  
ANISOU  758  CB  VAL A 108     7101   3557   7814     82   -608   -503       C  
ATOM    759  CG1 VAL A 108      36.026  85.949  38.829  1.00 33.44           C  
ANISOU  759  CG1 VAL A 108     5234   1624   5847     77   -572   -522       C  
ATOM    760  CG2 VAL A 108      34.627  83.937  39.336  1.00 33.51           C  
ANISOU  760  CG2 VAL A 108     5164   1645   5925     82   -648   -505       C  
ATOM    761  N   SER A 109      34.129  84.372  43.035  1.00 34.99           N  
ANISOU  761  N   SER A 109     5265   1859   6169     70   -600   -463       N  
ATOM    762  CA  SER A 109      33.005  84.023  43.896  1.00 61.36           C  
ANISOU  762  CA  SER A 109     8566   5192   9556     76   -611   -442       C  
ATOM    763  C   SER A 109      33.200  84.643  45.274  1.00 39.53           C  
ANISOU  763  C   SER A 109     5807   2427   6786     72   -571   -433       C  
ATOM    764  O   SER A 109      34.209  84.380  45.938  1.00 62.45           O  
ANISOU  764  O   SER A 109     8718   5340   9670     57   -555   -438       O  
ATOM    765  CB  SER A 109      32.872  82.507  44.013  1.00 39.78           C  
ANISOU  765  CB  SER A 109     5795   2464   6857     70   -640   -437       C  
ATOM    766  OG  SER A 109      31.781  82.145  44.835  1.00 51.08           O  
ANISOU  766  OG  SER A 109     7186   3883   8341     74   -645   -416       O  
ATOM    767  N   LYS A 110      32.246  85.479  45.688  1.00 61.38           N  
ANISOU  767  N   LYS A 110     9039   4642   9641   1067   -817   -676       N  
ATOM    768  CA  LYS A 110      32.274  86.031  47.037  1.00 53.27           C  
ANISOU  768  CA  LYS A 110     7995   3608   8637   1050   -769   -721       C  
ATOM    769  C   LYS A 110      32.252  84.920  48.081  1.00 56.47           C  
ANISOU  769  C   LYS A 110     8321   4096   9038   1020   -826   -764       C  
ATOM    770  O   LYS A 110      33.016  84.946  49.053  1.00 70.16           O  
ANISOU  770  O   LYS A 110    10040   5843  10776    967   -794   -821       O  
ATOM    771  CB  LYS A 110      31.087  86.974  47.226  1.00 43.76           C  
ANISOU  771  CB  LYS A 110     6807   2360   7459   1121   -743   -683       C  
ATOM    772  CG  LYS A 110      30.913  87.990  46.099  1.00 68.09           C  
ANISOU  772  CG  LYS A 110     9962   5364  10545   1164   -695   -628       C  
ATOM    773  CD  LYS A 110      29.742  88.930  46.361  1.00 48.42           C  
ANISOU  773  CD  LYS A 110     7484   2831   8081   1237   -664   -588       C  
ATOM    774  CE  LYS A 110      29.691  90.025  45.306  1.00 80.57           C  
ANISOU  774  CE  LYS A 110    11631   6821  12161   1277   -603   -536       C  
ATOM    775  NZ  LYS A 110      28.566  90.971  45.519  1.00 95.10           N1+
ANISOU  775  NZ  LYS A 110    13487   8619  14029   1352   -566   -491       N1+
ATOM    776  N   GLU A 111      31.383  83.925  47.884  1.00 46.10           N  
ANISOU  776  N   GLU A 111     6957   2840   7718   1054   -912   -736       N  
ATOM    777  CA  GLU A 111      31.214  82.865  48.873  1.00 58.65           C  
ANISOU  777  CA  GLU A 111     8469   4508   9308   1034   -966   -770       C  
ATOM    778  C   GLU A 111      32.501  82.069  49.069  1.00 48.93           C  
ANISOU  778  C   GLU A 111     7219   3317   8056    961   -970   -819       C  
ATOM    779  O   GLU A 111      32.884  81.763  50.204  1.00 56.46           O  
ANISOU  779  O   GLU A 111     8129   4307   9015    925   -964   -869       O  
ATOM    780  CB  GLU A 111      30.069  81.945  48.451  1.00 41.10           C  
ANISOU  780  CB  GLU A 111     6201   2333   7081   1082  -1057   -727       C  
ATOM    781  CG  GLU A 111      28.710  82.632  48.346  1.00 41.70           C  
ANISOU  781  CG  GLU A 111     6283   2381   7179   1158  -1061   -674       C  
ATOM    782  CD  GLU A 111      27.880  82.483  49.609  1.00 64.84           C  
ANISOU  782  CD  GLU A 111     9153   5348  10135   1181  -1074   -688       C  
ATOM    783  OE1 GLU A 111      28.404  81.942  50.603  1.00 78.37           O  
ANISOU  783  OE1 GLU A 111    10825   7104  11849   1136  -1074   -741       O  
ATOM    784  OE2 GLU A 111      26.701  82.896  49.609  1.00 76.98           O1-
ANISOU  784  OE2 GLU A 111    10684   6874  11692   1245  -1082   -643       O1-
ATOM    785  N   GLN A 112      33.183  81.724  47.974  1.00 40.60           N  
ANISOU  785  N   GLN A 112     6196   2255   6977    940   -979   -804       N  
ATOM    786  CA  GLN A 112      34.416  80.952  48.081  1.00 40.05           C  
ANISOU  786  CA  GLN A 112     6110   2222   6887    874   -980   -844       C  
ATOM    787  C   GLN A 112      35.507  81.751  48.777  1.00 40.22           C  
ANISOU  787  C   GLN A 112     6153   2210   6917    821   -899   -893       C  
ATOM    788  O   GLN A 112      36.248  81.216  49.610  1.00 39.75           O  
ANISOU  788  O   GLN A 112     6054   2196   6855    772   -900   -940       O  
ATOM    789  CB  GLN A 112      34.890  80.518  46.696  1.00 40.03           C  
ANISOU  789  CB  GLN A 112     6145   2209   6856    868   -998   -813       C  
ATOM    790  CG  GLN A 112      33.998  79.511  45.999  1.00 39.80           C  
ANISOU  790  CG  GLN A 112     6093   2220   6810    906  -1087   -774       C  
ATOM    791  CD  GLN A 112      34.637  78.959  44.741  1.00 63.67           C  
ANISOU  791  CD  GLN A 112     9154   5239   9799    891  -1104   -753       C  
ATOM    792  NE2 GLN A 112      34.735  77.639  44.660  1.00 59.05           N  
ANISOU  792  NE2 GLN A 112     8530   4715   9192    874  -1166   -761       N  
ATOM    793  OE1 GLN A 112      35.051  79.712  43.858  1.00 43.21           O  
ANISOU  793  OE1 GLN A 112     6629   2589   7201    896  -1059   -731       O  
ATOM    794  N   ILE A 113      35.624  83.036  48.440  1.00 45.72           N  
ANISOU  794  N   ILE A 113     6915   2829   7626    831   -830   -881       N  
ATOM    795  CA  ILE A 113      36.649  83.875  49.050  1.00 41.16           C  
ANISOU  795  CA  ILE A 113     6367   2214   7058    779   -753   -927       C  
ATOM    796  C   ILE A 113      36.369  84.066  50.534  1.00 45.35           C  
ANISOU  796  C   ILE A 113     6858   2767   7606    771   -744   -971       C  
ATOM    797  O   ILE A 113      37.292  84.074  51.356  1.00 40.93           O  
ANISOU  797  O   ILE A 113     6284   2221   7045    713   -718  -1025       O  
ATOM    798  CB  ILE A 113      36.746  85.216  48.300  1.00 57.89           C  
ANISOU  798  CB  ILE A 113     8570   4239   9188    795   -680   -901       C  
ATOM    799  CG1 ILE A 113      37.308  84.996  46.893  1.00 55.51           C  
ANISOU  799  CG1 ILE A 113     8308   3916   8867    791   -681   -866       C  
ATOM    800  CG2 ILE A 113      37.605  86.213  49.070  1.00 42.35           C  
ANISOU  800  CG2 ILE A 113     6634   2224   7233    745   -600   -950       C  
ATOM    801  CD1 ILE A 113      38.642  84.280  46.889  1.00 41.55           C  
ANISOU  801  CD1 ILE A 113     6524   2182   7081    722   -681   -901       C  
ATOM    802  N   ALA A 114      35.094  84.212  50.903  1.00 41.23           N  
ANISOU  802  N   ALA A 114     6317   2248   7100    830   -767   -949       N  
ATOM    803  CA  ALA A 114      34.732  84.262  52.317  1.00 41.12           C  
ANISOU  803  CA  ALA A 114     6262   2261   7101    829   -765   -988       C  
ATOM    804  C   ALA A 114      35.168  82.991  53.038  1.00 54.66           C  
ANISOU  804  C   ALA A 114     7902   4064   8804    790   -818  -1025       C  
ATOM    805  O   ALA A 114      35.726  83.047  54.139  1.00 40.20           O  
ANISOU  805  O   ALA A 114     6048   2251   6975    750   -796  -1078       O  
ATOM    806  CB  ALA A 114      33.227  84.478  52.468  1.00 41.37           C  
ANISOU  806  CB  ALA A 114     6280   2288   7151    905   -787   -948       C  
ATOM    807  N   ALA A 115      34.928  81.829  52.419  1.00 71.15           N  
ANISOU  807  N   ALA A 115     9952   6204  10877    802   -887   -998       N  
ATOM    808  CA  ALA A 115      35.308  80.561  53.033  1.00 47.82           C  
ANISOU  808  CA  ALA A 115     6927   3330   7911    770   -937  -1029       C  
ATOM    809  C   ALA A 115      36.822  80.430  53.142  1.00 44.82           C  
ANISOU  809  C   ALA A 115     6554   2958   7517    698   -904  -1071       C  
ATOM    810  O   ALA A 115      37.336  79.881  54.124  1.00 55.77           O  
ANISOU  810  O   ALA A 115     7891   4397   8903    662   -913  -1114       O  
ATOM    811  CB  ALA A 115      34.728  79.395  52.234  1.00 38.64           C  
ANISOU  811  CB  ALA A 115     5734   2213   6736    797  -1014   -989       C  
ATOM    812  N   ALA A 116      37.553  80.938  52.149  1.00 39.19           N  
ANISOU  812  N   ALA A 116     5901   2193   6794    678   -866  -1056       N  
ATOM    813  CA  ALA A 116      39.008  80.860  52.199  1.00 39.06           C  
ANISOU  813  CA  ALA A 116     5893   2181   6767    610   -833  -1092       C  
ATOM    814  C   ALA A 116      39.586  81.788  53.260  1.00 58.87           C  
ANISOU  814  C   ALA A 116     8415   4664   9291    570   -774  -1144       C  
ATOM    815  O   ALA A 116      40.608  81.463  53.871  1.00 57.58           O  
ANISOU  815  O   ALA A 116     8224   4533   9122    514   -767  -1188       O  
ATOM    816  CB  ALA A 116      39.599  81.182  50.829  1.00 39.36           C  
ANISOU  816  CB  ALA A 116     5994   2167   6793    602   -805  -1060       C  
ATOM    817  N   ASN A 117      38.962  82.948  53.482  1.00 51.75           N  
ANISOU  817  N   ASN A 117     7554   3702   8405    598   -732  -1140       N  
ATOM    818  CA  ASN A 117      39.403  83.816  54.571  1.00 44.56           C  
ANISOU  818  CA  ASN A 117     6658   2767   7507    563   -680  -1192       C  
ATOM    819  C   ASN A 117      39.094  83.195  55.929  1.00 39.96           C  
ANISOU  819  C   ASN A 117     6005   2252   6928    561   -716  -1230       C  
ATOM    820  O   ASN A 117      39.911  83.277  56.855  1.00 39.94           O  
ANISOU  820  O   ASN A 117     5985   2267   6923    509   -698  -1284       O  
ATOM    821  CB  ASN A 117      38.756  85.194  54.444  1.00 41.18           C  
ANISOU  821  CB  ASN A 117     6298   2254   7095    598   -624  -1175       C  
ATOM    822  CG  ASN A 117      39.391  86.035  53.354  1.00 41.72           C  
ANISOU  822  CG  ASN A 117     6444   2246   7162    582   -568  -1155       C  
ATOM    823  ND2 ASN A 117      38.583  86.843  52.680  1.00 42.26           N  
ANISOU  823  ND2 ASN A 117     6566   2251   7241    637   -540  -1110       N  
ATOM    824  OD1 ASN A 117      40.598  85.957  53.121  1.00 41.67           O  
ANISOU  824  OD1 ASN A 117     6449   2238   7146    523   -549  -1177       O  
ATOM    825  N   ARG A 118      37.921  82.570  56.064  1.00 41.80           N  
ANISOU  825  N   ARG A 118     6194   2522   7164    618   -768  -1202       N  
ATOM    826  CA  ARG A 118      37.613  81.829  57.284  1.00 39.20           C  
ANISOU  826  CA  ARG A 118     5793   2262   6838    620   -807  -1233       C  
ATOM    827  C   ARG A 118      38.650  80.747  57.546  1.00 53.76           C  
ANISOU  827  C   ARG A 118     7584   4175   8667    568   -836  -1263       C  
ATOM    828  O   ARG A 118      39.080  80.551  58.689  1.00 38.40           O  
ANISOU  828  O   ARG A 118     5600   2269   6723    537   -836  -1312       O  
ATOM    829  CB  ARG A 118      36.223  81.204  57.190  1.00 38.95           C  
ANISOU  829  CB  ARG A 118     5721   2262   6815    688   -863  -1191       C  
ATOM    830  CG  ARG A 118      35.090  82.181  57.375  1.00 39.52           C  
ANISOU  830  CG  ARG A 118     5827   2283   6908    745   -836  -1169       C  
ATOM    831  CD  ARG A 118      33.755  81.469  57.464  1.00 40.39           C  
ANISOU  831  CD  ARG A 118     5886   2434   7028    808   -897  -1132       C  
ATOM    832  NE  ARG A 118      32.661  82.395  57.200  1.00 57.64           N  
ANISOU  832  NE  ARG A 118     8109   4560   9230    869   -873  -1091       N  
ATOM    833  CZ  ARG A 118      32.141  82.607  55.997  1.00 69.51           C  
ANISOU  833  CZ  ARG A 118     9647   6030  10735    907   -883  -1035       C  
ATOM    834  NH1 ARG A 118      32.602  81.947  54.941  1.00 55.85           N1+
ANISOU  834  NH1 ARG A 118     7919   4315   8986    889   -917  -1015       N1+
ATOM    835  NH2 ARG A 118      31.152  83.477  55.850  1.00 45.95           N  
ANISOU  835  NH2 ARG A 118     6696   2995   7769    966   -857   -998       N  
ATOM    836  N   LEU A 119      39.052  80.026  56.498  1.00 38.25           N  
ANISOU  836  N   LEU A 119     5620   2227   6689    560   -862  -1234       N  
ATOM    837  CA  LEU A 119      40.044  78.971  56.656  1.00 37.69           C  
ANISOU  837  CA  LEU A 119     5501   2216   6602    514   -887  -1257       C  
ATOM    838  C   LEU A 119      41.364  79.531  57.169  1.00 37.93           C  
ANISOU  838  C   LEU A 119     5547   2232   6632    447   -838  -1307       C  
ATOM    839  O   LEU A 119      41.979  78.961  58.077  1.00 53.11           O  
ANISOU  839  O   LEU A 119     7417   4210   8552    413   -850  -1348       O  
ATOM    840  CB  LEU A 119      40.247  78.248  55.325  1.00 51.52           C  
ANISOU  840  CB  LEU A 119     7265   3973   8336    519   -914  -1214       C  
ATOM    841  CG  LEU A 119      41.145  77.012  55.331  1.00 51.23           C  
ANISOU  841  CG  LEU A 119     7182   4001   8284    483   -943  -1227       C  
ATOM    842  CD1 LEU A 119      40.469  75.881  56.081  1.00 39.82           C  
ANISOU  842  CD1 LEU A 119     5661   2630   6839    508  -1001  -1231       C  
ATOM    843  CD2 LEU A 119      41.492  76.590  53.913  1.00 36.73           C  
ANISOU  843  CD2 LEU A 119     5380   2148   6428    483   -951  -1187       C  
ATOM    844  N   ALA A 120      41.809  80.657  56.605  1.00 41.00           N  
ANISOU  844  N   ALA A 120     6007   2547   7025    427   -781  -1305       N  
ATOM    845  CA  ALA A 120      43.071  81.253  57.033  1.00 40.41           C  
ANISOU  845  CA  ALA A 120     5951   2452   6951    359   -735  -1352       C  
ATOM    846  C   ALA A 120      42.988  81.792  58.455  1.00 56.91           C  
ANISOU  846  C   ALA A 120     8024   4548   9049    343   -718  -1404       C  
ATOM    847  O   ALA A 120      43.992  81.793  59.176  1.00 52.99           O  
ANISOU  847  O   ALA A 120     7508   4074   8551    285   -706  -1453       O  
ATOM    848  CB  ALA A 120      43.480  82.363  56.067  1.00 58.16           C  
ANISOU  848  CB  ALA A 120     8283   4612   9202    345   -677  -1334       C  
ATOM    849  N   ALA A 121      41.808  82.254  58.875  1.00 61.63           N  
ANISOU  849  N   ALA A 121     8631   5126   9657    395   -717  -1395       N  
ATOM    850  CA  ALA A 121      41.650  82.713  60.251  1.00 44.28           C  
ANISOU  850  CA  ALA A 121     6420   2936   7466    385   -702  -1445       C  
ATOM    851  C   ALA A 121      41.620  81.539  61.223  1.00 51.67           C  
ANISOU  851  C   ALA A 121     7269   3964   8398    385   -755  -1469       C  
ATOM    852  O   ALA A 121      42.251  81.590  62.285  1.00 47.36           O  
ANISOU  852  O   ALA A 121     6699   3445   7850    344   -747  -1523       O  
ATOM    853  CB  ALA A 121      40.383  83.555  60.385  1.00 39.99           C  
ANISOU  853  CB  ALA A 121     5916   2341   6936    445   -681  -1424       C  
ATOM    854  N   GLY A 122      40.892  80.475  60.876  1.00 43.84           N  
ANISOU  854  N   GLY A 122     6232   3021   7406    431   -809  -1431       N  
ATOM    855  CA  GLY A 122      40.812  79.319  61.752  1.00 37.67           C  
ANISOU  855  CA  GLY A 122     5368   2324   6621    436   -859  -1450       C  
ATOM    856  C   GLY A 122      42.144  78.627  61.958  1.00 56.78           C  
ANISOU  856  C   GLY A 122     7751   4794   9030    376   -867  -1482       C  
ATOM    857  O   GLY A 122      42.386  78.040  63.015  1.00 56.57           O  
ANISOU  857  O   GLY A 122     7666   4827   9002    363   -887  -1518       O  
ATOM    858  N   HIS A 123      43.024  78.683  60.958  1.00 61.12           N  
ANISOU  858  N   HIS A 123     8332   5318   9572    342   -850  -1467       N  
ATOM    859  CA  HIS A 123      44.366  78.124  61.060  1.00 40.24           C  
ANISOU  859  CA  HIS A 123     5657   2712   6919    283   -851  -1494       C  
ATOM    860  C   HIS A 123      45.404  79.165  61.466  1.00 65.81           C  
ANISOU  860  C   HIS A 123     8930   5912  10161    219   -801  -1540       C  
ATOM    861  O   HIS A 123      46.605  78.880  61.412  1.00 41.43           O  
ANISOU  861  O   HIS A 123     5826   2845   7070    166   -795  -1561       O  
ATOM    862  CB  HIS A 123      44.773  77.470  59.736  1.00 36.87           C  
ANISOU  862  CB  HIS A 123     5242   2285   6482    282   -864  -1450       C  
ATOM    863  CG  HIS A 123      44.199  76.102  59.535  1.00 50.41           C  
ANISOU  863  CG  HIS A 123     6903   4060   8189    322   -921  -1419       C  
ATOM    864  CD2 HIS A 123      44.768  74.875  59.618  1.00 35.61           C  
ANISOU  864  CD2 HIS A 123     4974   2250   6305    309   -952  -1422       C  
ATOM    865  ND1 HIS A 123      42.878  75.889  59.206  1.00 61.55           N  
ANISOU  865  ND1 HIS A 123     8316   5469   9602    383   -951  -1380       N  
ATOM    866  CE1 HIS A 123      42.656  74.591  59.096  1.00 50.20           C  
ANISOU  866  CE1 HIS A 123     6828   4091   8157    403  -1000  -1361       C  
ATOM    867  NE2 HIS A 123      43.787  73.954  59.341  1.00 42.52           N  
ANISOU  867  NE2 HIS A 123     5821   3157   7176    360  -1000  -1386       N  
ATOM    868  N   GLY A 124      44.968  80.357  61.862  1.00 42.53           N  
ANISOU  868  N   GLY A 124     6031   2908   7220    223   -763  -1557       N  
ATOM    869  CA  GLY A 124      45.876  81.410  62.301  1.00 39.03           C  
ANISOU  869  CA  GLY A 124     5626   2423   6779    161   -715  -1604       C  
ATOM    870  C   GLY A 124      46.940  81.799  61.301  1.00 54.50           C  
ANISOU  870  C   GLY A 124     7629   4338   8739    113   -683  -1594       C  
ATOM    871  O   GLY A 124      48.111  81.965  61.673  1.00 45.64           O  
ANISOU  871  O   GLY A 124     6498   3225   7618     46   -668  -1635       O  
ATOM    872  N   LEU A 125      46.567  81.960  60.030  1.00 70.67           N  
ANISOU  872  N   LEU A 125     9726   6339  10788    145   -672  -1542       N  
ATOM    873  CA  LEU A 125      47.524  82.242  58.967  1.00 39.60           C  
ANISOU  873  CA  LEU A 125     5833   2360   6853    107   -642  -1525       C  
ATOM    874  C   LEU A 125      47.061  83.403  58.096  1.00 61.67           C  
ANISOU  874  C   LEU A 125     8717   5062   9654    130   -594  -1493       C  
ATOM    875  O   LEU A 125      47.397  83.469  56.909  1.00 43.53           O  
ANISOU  875  O   LEU A 125     6457   2726   7355    130   -578  -1456       O  
ATOM    876  CB  LEU A 125      47.765  80.999  58.110  1.00 38.95           C  
ANISOU  876  CB  LEU A 125     5714   2323   6761    121   -680  -1486       C  
ATOM    877  CG  LEU A 125      48.654  79.904  58.700  1.00 49.39           C  
ANISOU  877  CG  LEU A 125     6961   3726   8080     84   -713  -1513       C  
ATOM    878  CD1 LEU A 125      48.622  78.667  57.832  1.00 37.80           C  
ANISOU  878  CD1 LEU A 125     5466   2295   6600    113   -750  -1469       C  
ATOM    879  CD2 LEU A 125      50.080  80.395  58.838  1.00 51.32           C  
ANISOU  879  CD2 LEU A 125     7214   3952   8333      7   -679  -1551       C  
ATOM    880  N   THR A 126      46.290  84.329  58.669  1.00 46.40           N  
ANISOU  880  N   THR A 126     6817   3087   7727    151   -570  -1507       N  
ATOM    881  CA  THR A 126      45.778  85.452  57.892  1.00 51.96           C  
ANISOU  881  CA  THR A 126     7605   3700   8437    179   -522  -1475       C  
ATOM    882  C   THR A 126      46.868  86.426  57.463  1.00 41.97           C  
ANISOU  882  C   THR A 126     6404   2366   7176    119   -465  -1491       C  
ATOM    883  O   THR A 126      46.598  87.301  56.633  1.00 48.92           O  
ANISOU  883  O   THR A 126     7358   3167   8060    140   -423  -1459       O  
ATOM    884  CB  THR A 126      44.705  86.204  58.681  1.00 41.68           C  
ANISOU  884  CB  THR A 126     6326   2369   7141    219   -505  -1487       C  
ATOM    885  CG2 THR A 126      43.389  85.443  58.654  1.00 61.05           C  
ANISOU  885  CG2 THR A 126     8737   4864   9595    295   -553  -1449       C  
ATOM    886  OG1 THR A 126      45.136  86.372  60.037  1.00 80.46           O  
ANISOU  886  OG1 THR A 126    11211   7309  12051    174   -503  -1551       O  
ATOM    887  N   GLU A 127      48.078  86.309  58.010  1.00 42.80           N  
ANISOU  887  N   GLU A 127     6482   2498   7281     46   -465  -1537       N  
ATOM    888  CA  GLU A 127      49.198  87.126  57.561  1.00 43.41           C  
ANISOU  888  CA  GLU A 127     6612   2516   7365    -16   -418  -1550       C  
ATOM    889  C   GLU A 127      49.999  86.464  56.450  1.00 44.80           C  
ANISOU  889  C   GLU A 127     6780   2701   7542    -31   -426  -1517       C  
ATOM    890  O   GLU A 127      50.787  87.144  55.782  1.00 43.62           O  
ANISOU  890  O   GLU A 127     6683   2490   7399    -68   -385  -1511       O  
ATOM    891  CB  GLU A 127      50.131  87.450  58.733  1.00 51.40           C  
ANISOU  891  CB  GLU A 127     7601   3547   8380    -93   -413  -1620       C  
ATOM    892  CG  GLU A 127      49.554  88.426  59.733  1.00 86.76           C  
ANISOU  892  CG  GLU A 127    12115   7991  12857    -92   -388  -1657       C  
ATOM    893  CD  GLU A 127      50.444  88.602  60.944  1.00110.66           C  
ANISOU  893  CD  GLU A 127    15111  11051  15884   -168   -393  -1728       C  
ATOM    894  OE1 GLU A 127      51.399  87.811  61.105  1.00 91.19           O  
ANISOU  894  OE1 GLU A 127    12581   8647  13420   -213   -422  -1746       O  
ATOM    895  OE2 GLU A 127      50.194  89.536  61.733  1.00111.69           O1-
ANISOU  895  OE2 GLU A 127    15282  11142  16011   -181   -366  -1765       O1-
ATOM    896  N   ARG A 128      49.821  85.159  56.235  1.00 69.08           N  
ANISOU  896  N   ARG A 128     9792   5847  10607     -2   -476  -1493       N  
ATOM    897  CA  ARG A 128      50.464  84.466  55.126  1.00 50.42           C  
ANISOU  897  CA  ARG A 128     7424   3490   8241     -6   -484  -1457       C  
ATOM    898  C   ARG A 128      49.494  84.013  54.042  1.00 47.92           C  
ANISOU  898  C   ARG A 128     7128   3166   7913     68   -501  -1393       C  
ATOM    899  O   ARG A 128      49.946  83.609  52.964  1.00 40.76           O  
ANISOU  899  O   ARG A 128     6238   2249   7002     70   -499  -1357       O  
ATOM    900  CB  ARG A 128      51.261  83.257  55.639  1.00 40.61           C  
ANISOU  900  CB  ARG A 128     6098   2336   6997    -41   -527  -1481       C  
ATOM    901  CG  ARG A 128      52.434  83.661  56.522  1.00 70.48           C  
ANISOU  901  CG  ARG A 128     9859   6128  10793   -122   -510  -1540       C  
ATOM    902  CD  ARG A 128      53.620  82.704  56.429  1.00 46.46           C  
ANISOU  902  CD  ARG A 128     6759   3139   7756   -165   -531  -1547       C  
ATOM    903  NE  ARG A 128      53.407  81.458  57.158  1.00 83.29           N  
ANISOU  903  NE  ARG A 128    11339   7897  12410   -147   -585  -1558       N  
ATOM    904  CZ  ARG A 128      53.576  80.244  56.641  1.00 95.90           C  
ANISOU  904  CZ  ARG A 128    12897   9541  14001   -126   -617  -1529       C  
ATOM    905  NH1 ARG A 128      53.968  80.096  55.381  1.00 52.24           N1+
ANISOU  905  NH1 ARG A 128     7405   3974   8470   -121   -601  -1486       N1+
ATOM    906  NH2 ARG A 128      53.361  79.176  57.394  1.00 81.84           N  
ANISOU  906  NH2 ARG A 128    11042   7842  12212   -110   -664  -1543       N  
ATOM    907  N   LEU A 129      48.185  84.077  54.288  1.00 40.80           N  
ANISOU  907  N   LEU A 129     6225   2268   7008    128   -519  -1378       N  
ATOM    908  CA  LEU A 129      47.165  83.718  53.307  1.00 40.57           C  
ANISOU  908  CA  LEU A 129     6213   2232   6971    199   -540  -1319       C  
ATOM    909  C   LEU A 129      46.263  84.925  53.091  1.00 41.21           C  
ANISOU  909  C   LEU A 129     6361   2236   7060    239   -500  -1300       C  
ATOM    910  O   LEU A 129      45.545  85.341  54.007  1.00 41.35           O  
ANISOU  910  O   LEU A 129     6371   2255   7086    256   -500  -1322       O  
ATOM    911  CB  LEU A 129      46.347  82.512  53.768  1.00 39.83           C  
ANISOU  911  CB  LEU A 129     6047   2221   6868    239   -608  -1311       C  
ATOM    912  CG  LEU A 129      47.088  81.191  53.961  1.00 39.16           C  
ANISOU  912  CG  LEU A 129     5893   2214   6772    212   -650  -1324       C  
ATOM    913  CD1 LEU A 129      46.139  80.137  54.490  1.00 38.52           C  
ANISOU  913  CD1 LEU A 129     5747   2206   6683    256   -713  -1317       C  
ATOM    914  CD2 LEU A 129      47.717  80.732  52.658  1.00 39.05           C  
ANISOU  914  CD2 LEU A 129     5904   2185   6746    207   -647  -1285       C  
ATOM    915  N   THR A 130      46.310  85.497  51.891  1.00 41.61           N  
ANISOU  915  N   THR A 130     6480   2219   7112    255   -464  -1259       N  
ATOM    916  CA  THR A 130      45.407  86.565  51.486  1.00 42.21           C  
ANISOU  916  CA  THR A 130     6621   2221   7197    304   -426  -1229       C  
ATOM    917  C   THR A 130      44.504  86.041  50.380  1.00 43.18           C  
ANISOU  917  C   THR A 130     6747   2347   7311    373   -458  -1166       C  
ATOM    918  O   THR A 130      44.987  85.444  49.413  1.00 67.83           O  
ANISOU  918  O   THR A 130     9873   5477  10421    370   -470  -1137       O  
ATOM    919  CB  THR A 130      46.180  87.793  50.996  1.00 52.78           C  
ANISOU  919  CB  THR A 130     8043   3468   8544    269   -352  -1232       C  
ATOM    920  CG2 THR A 130      45.233  88.967  50.794  1.00 43.67           C  
ANISOU  920  CG2 THR A 130     6956   2237   7400    319   -308  -1208       C  
ATOM    921  OG1 THR A 130      47.181  88.149  51.958  1.00 81.43           O  
ANISOU  921  OG1 THR A 130    11663   7100  12178    194   -333  -1293       O  
ATOM    922  N   PHE A 131      43.196  86.243  50.531  1.00 42.80           N  
ANISOU  922  N   PHE A 131     6698   2295   7270    436   -474  -1143       N  
ATOM    923  CA  PHE A 131      42.214  85.796  49.549  1.00 62.64           C  
ANISOU  923  CA  PHE A 131     9212   4812   9775    504   -513  -1083       C  
ATOM    924  C   PHE A 131      41.348  86.981  49.154  1.00 42.62           C  
ANISOU  924  C   PHE A 131     6739   2198   7255    556   -469  -1049       C  
ATOM    925  O   PHE A 131      40.736  87.619  50.017  1.00 42.90           O  
ANISOU  925  O   PHE A 131     6778   2217   7305    572   -451  -1067       O  
ATOM    926  CB  PHE A 131      41.355  84.653  50.098  1.00 41.22           C  
ANISOU  926  CB  PHE A 131     6421   2183   7055    535   -592  -1081       C  
ATOM    927  CG  PHE A 131      42.126  83.394  50.376  1.00 40.50           C  
ANISOU  927  CG  PHE A 131     6269   2170   6948    493   -636  -1105       C  
ATOM    928  CD1 PHE A 131      42.454  82.527  49.345  1.00 50.12           C  
ANISOU  928  CD1 PHE A 131     7486   3410   8148    496   -666  -1074       C  
ATOM    929  CD2 PHE A 131      42.522  83.075  51.666  1.00 56.92           C  
ANISOU  929  CD2 PHE A 131     8295   4300   9032    453   -646  -1159       C  
ATOM    930  CE1 PHE A 131      43.165  81.366  49.594  1.00 39.52           C  
ANISOU  930  CE1 PHE A 131     6090   2136   6791    460   -703  -1094       C  
ATOM    931  CE2 PHE A 131      43.234  81.915  51.921  1.00 39.56           C  
ANISOU  931  CE2 PHE A 131     6039   2172   6820    418   -685  -1179       C  
ATOM    932  CZ  PHE A 131      43.555  81.061  50.883  1.00 43.33           C  
ANISOU  932  CZ  PHE A 131     6516   2668   7279    422   -711  -1146       C  
ATOM    933  N   GLU A 132      41.301  87.273  47.855  1.00 44.14           N  
ANISOU  933  N   GLU A 132     6984   2342   7445    585   -449   -999       N  
ATOM    934  CA  GLU A 132      40.572  88.415  47.325  1.00 43.68           C  
ANISOU  934  CA  GLU A 132     6990   2204   7403    637   -401   -960       C  
ATOM    935  C   GLU A 132      39.673  87.981  46.180  1.00 43.63           C  
ANISOU  935  C   GLU A 132     6984   2203   7389    706   -446   -894       C  
ATOM    936  O   GLU A 132      39.991  87.052  45.432  1.00 57.88           O  
ANISOU  936  O   GLU A 132     8773   4046   9174    701   -490   -875       O  
ATOM    937  CB  GLU A 132      41.515  89.515  46.819  1.00 44.36           C  
ANISOU  937  CB  GLU A 132     7155   2204   7497    603   -315   -964       C  
ATOM    938  CG  GLU A 132      42.065  90.425  47.899  1.00 57.80           C  
ANISOU  938  CG  GLU A 132     8883   3870   9209    552   -259  -1020       C  
ATOM    939  CD  GLU A 132      43.353  91.094  47.474  1.00 45.22           C  
ANISOU  939  CD  GLU A 132     7352   2216   7614    494   -196  -1036       C  
ATOM    940  OE1 GLU A 132      43.715  90.983  46.284  1.00 60.00           O  
ANISOU  940  OE1 GLU A 132     9252   4063   9481    503   -184   -996       O  
ATOM    941  OE2 GLU A 132      44.007  91.721  48.332  1.00 74.93           O1-
ANISOU  941  OE2 GLU A 132    11136   5956  11379    438   -162  -1087       O1-
ATOM    942  N   VAL A 133      38.545  88.672  46.048  1.00 44.10           N  
ANISOU  942  N   VAL A 133     7067   2224   7464    771   -436   -857       N  
ATOM    943  CA  VAL A 133      37.678  88.509  44.888  1.00 44.25           C  
ANISOU  943  CA  VAL A 133     7100   2235   7478    839   -471   -789       C  
ATOM    944  C   VAL A 133      38.284  89.319  43.747  1.00 44.86           C  
ANISOU  944  C   VAL A 133     7252   2233   7559    840   -404   -758       C  
ATOM    945  O   VAL A 133      38.305  90.550  43.794  1.00 69.51           O  
ANISOU  945  O   VAL A 133    10429   5279  10704    848   -326   -755       O  
ATOM    946  CB  VAL A 133      36.244  88.959  45.183  1.00 44.58           C  
ANISOU  946  CB  VAL A 133     7134   2266   7537    912   -484   -757       C  
ATOM    947  CG1 VAL A 133      35.379  88.792  43.941  1.00 44.78           C  
ANISOU  947  CG1 VAL A 133     7175   2286   7555    981   -526   -684       C  
ATOM    948  CG2 VAL A 133      35.671  88.182  46.357  1.00 44.00           C  
ANISOU  948  CG2 VAL A 133     6986   2268   7463    911   -544   -789       C  
ATOM    949  N   ALA A 134      38.789  88.630  42.727  1.00 44.61           N  
ANISOU  949  N   ALA A 134     7226   2219   7506    832   -432   -734       N  
ATOM    950  CA  ALA A 134      39.418  89.311  41.606  1.00 45.17           C  
ANISOU  950  CA  ALA A 134     7363   2218   7581    832   -371   -703       C  
ATOM    951  C   ALA A 134      39.328  88.440  40.364  1.00 44.93           C  
ANISOU  951  C   ALA A 134     7333   2216   7523    859   -429   -656       C  
ATOM    952  O   ALA A 134      39.268  87.210  40.448  1.00 68.14           O  
ANISOU  952  O   ALA A 134    10224   5232  10436    849   -506   -666       O  
ATOM    953  CB  ALA A 134      40.881  89.659  41.904  1.00 45.23           C  
ANISOU  953  CB  ALA A 134     7395   2196   7594    753   -303   -751       C  
ATOM    954  N   ASP A 135      39.301  89.104  39.211  1.00 45.55           N  
ANISOU  954  N   ASP A 135     7468   2230   7607    895   -391   -605       N  
ATOM    955  CA  ASP A 135      39.320  88.442  37.916  1.00 45.47           C  
ANISOU  955  CA  ASP A 135     7475   2234   7568    921   -436   -559       C  
ATOM    956  C   ASP A 135      40.760  88.154  37.508  1.00 45.31           C  
ANISOU  956  C   ASP A 135     7471   2204   7538    860   -399   -580       C  
ATOM    957  O   ASP A 135      41.637  89.015  37.620  1.00 66.95           O  
ANISOU  957  O   ASP A 135    10245   4885  10306    822   -313   -599       O  
ATOM    958  CB  ASP A 135      38.633  89.309  36.856  1.00 46.26           C  
ANISOU  958  CB  ASP A 135     7627   2270   7678    991   -413   -491       C  
ATOM    959  CG  ASP A 135      38.265  88.529  35.602  1.00 50.98           C  
ANISOU  959  CG  ASP A 135     8239   2897   8236   1033   -485   -438       C  
ATOM    960  OD1 ASP A 135      39.031  87.628  35.203  1.00 67.26           O  
ANISOU  960  OD1 ASP A 135    10296   4992  10267    997   -512   -450       O  
ATOM    961  OD2 ASP A 135      37.203  88.817  35.009  1.00 77.73           O1-
ANISOU  961  OD2 ASP A 135    11644   6272  11619   1104   -516   -383       O1-
ATOM    962  N   ALA A 136      40.999  86.927  37.045  1.00 61.72           N  
ANISOU  962  N   ALA A 136     9529   4342   9579    851   -465   -576       N  
ATOM    963  CA  ALA A 136      42.314  86.552  36.548  1.00 47.39           C  
ANISOU  963  CA  ALA A 136     7730   2521   7753    801   -435   -587       C  
ATOM    964  C   ALA A 136      42.598  87.131  35.174  1.00 46.99           C  
ANISOU  964  C   ALA A 136     7745   2405   7706    830   -391   -534       C  
ATOM    965  O   ALA A 136      43.765  87.209  34.779  1.00 47.11           O  
ANISOU  965  O   ALA A 136     7782   2390   7728    790   -339   -542       O  
ATOM    966  CB  ALA A 136      42.445  85.032  36.489  1.00 43.81           C  
ANISOU  966  CB  ALA A 136     7237   2151   7260    785   -516   -597       C  
ATOM    967  N   MET A 137      41.560  87.524  34.437  1.00 45.68           N  
ANISOU  967  N   MET A 137     7606   2215   7535    901   -414   -479       N  
ATOM    968  CA  MET A 137      41.739  88.128  33.124  1.00 46.34           C  
ANISOU  968  CA  MET A 137     7749   2236   7622    936   -377   -424       C  
ATOM    969  C   MET A 137      41.993  89.630  33.196  1.00 65.01           C  
ANISOU  969  C   MET A 137    10145   4510  10045    936   -275   -420       C  
ATOM    970  O   MET A 137      42.291  90.243  32.165  1.00 70.89           O  
ANISOU  970  O   MET A 137    10933   5196  10807    958   -233   -378       O  
ATOM    971  CB  MET A 137      40.521  87.815  32.248  1.00 46.51           C  
ANISOU  971  CB  MET A 137     7789   2278   7606   1013   -455   -364       C  
ATOM    972  CG  MET A 137      40.353  86.313  32.004  1.00 55.01           C  
ANISOU  972  CG  MET A 137     8842   3434   8624   1010   -554   -367       C  
ATOM    973  SD  MET A 137      38.857  85.832  31.122  1.00 57.95           S  
ANISOU  973  SD  MET A 137     9231   3838   8947   1094   -660   -306       S  
ATOM    974  CE  MET A 137      37.655  85.901  32.441  1.00 45.79           C  
ANISOU  974  CE  MET A 137     7628   2336   7433   1111   -701   -328       C  
ATOM    975  N   ARG A 138      41.897  90.225  34.392  1.00 59.59           N  
ANISOU  975  N   ARG A 138     9438   3811   9392    910   -235   -463       N  
ATOM    976  CA  ARG A 138      42.298  91.599  34.710  1.00 50.12           C  
ANISOU  976  CA  ARG A 138     8264   2527   8252    892   -131   -476       C  
ATOM    977  C   ARG A 138      42.751  91.612  36.174  1.00 79.68           C  
ANISOU  977  C   ARG A 138    11982   6291  12000    827   -107   -549       C  
ATOM    978  O   ARG A 138      42.086  92.149  37.058  1.00 65.28           O  
ANISOU  978  O   ARG A 138    10152   4460  10191    839    -96   -568       O  
ATOM    979  CB  ARG A 138      41.173  92.612  34.481  1.00 63.39           C  
ANISOU  979  CB  ARG A 138     9964   4157   9963    963   -113   -430       C  
ATOM    980  CG  ARG A 138      40.861  92.919  33.025  1.00 65.52           C  
ANISOU  980  CG  ARG A 138    10269   4391  10236   1025   -122   -356       C  
ATOM    981  CD  ARG A 138      40.013  94.177  32.888  1.00 57.16           C  
ANISOU  981  CD  ARG A 138     9226   3265   9227   1083    -82   -316       C  
ATOM    982  NE  ARG A 138      38.914  94.234  33.850  1.00 83.89           N  
ANISOU  982  NE  ARG A 138    12589   6678  12607   1113   -106   -326       N  
ATOM    983  CZ  ARG A 138      38.689  95.258  34.671  1.00 65.70           C  
ANISOU  983  CZ  ARG A 138    10282   4322  10357   1110    -40   -347       C  
ATOM    984  NH1 ARG A 138      39.482  96.322  34.649  1.00 87.80           N1+
ANISOU  984  NH1 ARG A 138    13089   7039  13232   1075     47   -364       N1+
ATOM    985  NH2 ARG A 138      37.661  95.226  35.507  1.00 50.11           N  
ANISOU  985  NH2 ARG A 138     8288   2378   8372   1142    -67   -352       N  
ATOM    986  N   LEU A 139      43.903  90.998  36.449  1.00 47.70           N  
ANISOU  986  N   LEU A 139     7920   2269   7935    758   -103   -591       N  
ATOM    987  CA  LEU A 139      44.403  90.956  37.818  1.00 55.42           C  
ANISOU  987  CA  LEU A 139     8876   3273   8909    694    -91   -661       C  
ATOM    988  C   LEU A 139      44.752  92.364  38.294  1.00 56.35           C  
ANISOU  988  C   LEU A 139     9046   3306   9061    669      7   -683       C  
ATOM    989  O   LEU A 139      45.386  93.132  37.564  1.00 53.91           O  
ANISOU  989  O   LEU A 139     8780   2923   8779    661     81   -663       O  
ATOM    990  CB  LEU A 139      45.637  90.062  37.946  1.00 60.33           C  
ANISOU  990  CB  LEU A 139     9477   3937   9507    627   -106   -696       C  
ATOM    991  CG  LEU A 139      45.444  88.544  37.968  1.00 45.26           C  
ANISOU  991  CG  LEU A 139     7510   2126   7561    629   -203   -698       C  
ATOM    992  CD1 LEU A 139      46.795  87.848  37.999  1.00 44.88           C  
ANISOU  992  CD1 LEU A 139     7449   2103   7499    564   -197   -727       C  
ATOM    993  CD2 LEU A 139      44.590  88.117  39.147  1.00 44.79           C  
ANISOU  993  CD2 LEU A 139     7393   2131   7492    635   -264   -730       C  
ATOM    994  N   PRO A 140      44.360  92.727  39.515  1.00 47.39           N  
ANISOU  994  N   PRO A 140     7904   2179   7922    656      7   -725       N  
ATOM    995  CA  PRO A 140      44.691  94.065  40.015  1.00 48.12           C  
ANISOU  995  CA  PRO A 140     8061   2196   8026    630     91   -748       C  
ATOM    996  C   PRO A 140      46.142  94.208  40.415  1.00 48.16           C  
ANISOU  996  C   PRO A 140     8099   2200   8000    543    111   -795       C  
ATOM    997  O   PRO A 140      46.626  95.340  40.533  1.00 65.20           O  
ANISOU  997  O   PRO A 140    10331   4309  10133    519    150   -803       O  
ATOM    998  CB  PRO A 140      43.767  94.214  41.226  1.00 53.91           C  
ANISOU  998  CB  PRO A 140     8774   2952   8759    646     65   -779       C  
ATOM    999  CG  PRO A 140      43.636  92.805  41.740  1.00 47.05           C  
ANISOU  999  CG  PRO A 140     7817   2192   7869    632    -31   -802       C  
ATOM   1000  CD  PRO A 140      43.650  91.915  40.519  1.00 46.72           C  
ANISOU 1000  CD  PRO A 140     7753   2180   7819    660    -74   -753       C  
ATOM   1001  N   TYR A 141      46.848  93.101  40.616  1.00 55.13           N  
ANISOU 1001  N   TYR A 141     8941   3134   8871    498     67   -825       N  
ATOM   1002  CA  TYR A 141      48.187  93.145  41.177  1.00 64.61           C  
ANISOU 1002  CA  TYR A 141    10162   4339  10050    414     68   -875       C  
ATOM   1003  C   TYR A 141      49.167  93.795  40.208  1.00 48.06           C  
ANISOU 1003  C   TYR A 141     8134   2193   7934    396    104   -844       C  
ATOM   1004  O   TYR A 141      48.890  93.970  39.019  1.00 48.35           O  
ANISOU 1004  O   TYR A 141     8188   2204   7979    445    140   -785       O  
ATOM   1005  CB  TYR A 141      48.640  91.737  41.552  1.00 46.56           C  
ANISOU 1005  CB  TYR A 141     7785   2146   7757    377      4   -902       C  
ATOM   1006  CG  TYR A 141      47.636  91.087  42.457  1.00 45.98           C  
ANISOU 1006  CG  TYR A 141     7633   2150   7686    401    -59   -922       C  
ATOM   1007  CD1 TYR A 141      47.484  91.520  43.764  1.00 46.05           C  
ANISOU 1007  CD1 TYR A 141     7630   2169   7699    372    -62   -974       C  
ATOM   1008  CD2 TYR A 141      46.804  90.075  41.997  1.00 45.41           C  
ANISOU 1008  CD2 TYR A 141     7508   2139   7608    455   -119   -887       C  
ATOM   1009  CE1 TYR A 141      46.553  90.951  44.598  1.00 45.56           C  
ANISOU 1009  CE1 TYR A 141     7499   2173   7637    397   -117   -990       C  
ATOM   1010  CE2 TYR A 141      45.865  89.495  42.828  1.00 53.10           C  
ANISOU 1010  CE2 TYR A 141     8418   3180   8578    478   -183   -903       C  
ATOM   1011  CZ  TYR A 141      45.745  89.938  44.129  1.00 44.99           C  
ANISOU 1011  CZ  TYR A 141     7375   2160   7558    450   -177   -953       C  
ATOM   1012  OH  TYR A 141      44.814  89.371  44.969  1.00 74.21           O  
ANISOU 1012  OH  TYR A 141    11014   5926  11257    476   -236   -967       O  
ATOM   1013  N   GLU A 142      50.329  94.163  40.742  1.00 48.29           N  
ANISOU 1013  N   GLU A 142     8196   2207   7946    325     81   -888       N  
ATOM   1014  CA  GLU A 142      51.314  94.905  39.968  1.00 48.96           C  
ANISOU 1014  CA  GLU A 142     8350   2235   8018    308     58   -868       C  
ATOM   1015  C   GLU A 142      52.039  94.008  38.979  1.00 48.61           C  
ANISOU 1015  C   GLU A 142     8294   2212   7963    303     65   -835       C  
ATOM   1016  O   GLU A 142      51.551  92.931  38.621  1.00 83.94           O  
ANISOU 1016  O   GLU A 142    12709   6737  12449    330    100   -814       O  
ATOM   1017  CB  GLU A 142      52.332  95.581  40.887  1.00 62.29           C  
ANISOU 1017  CB  GLU A 142    10032   3890   9744    229     23   -932       C  
ATOM   1018  CG  GLU A 142      51.867  96.902  41.461  1.00 59.39           C  
ANISOU 1018  CG  GLU A 142     9694   3465   9406    238     10   -955       C  
ATOM   1019  CD  GLU A 142      53.024  97.801  41.838  1.00101.90           C  
ANISOU 1019  CD  GLU A 142    15072   8787  14857    163      7  -1001       C  
ATOM   1020  OE1 GLU A 142      54.051  97.290  42.335  1.00 98.06           O  
ANISOU 1020  OE1 GLU A 142    14551   8326  14381     85     15  -1040       O  
ATOM   1021  OE2 GLU A 142      52.907  99.024  41.626  1.00 98.00           O1-
ANISOU 1021  OE2 GLU A 142    14605   8216  14415    178      9   -998       O1-
ATOM   1022  N   ASP A 143      53.202  94.459  38.523  1.00 49.08           N  
ANISOU 1022  N   ASP A 143     8378   2227   8042    269     14   -836       N  
ATOM   1023  CA  ASP A 143      54.054  93.683  37.636  1.00 48.83           C  
ANISOU 1023  CA  ASP A 143     8339   2209   8004    259      8   -808       C  
ATOM   1024  C   ASP A 143      55.193  93.062  38.429  1.00 66.36           C  
ANISOU 1024  C   ASP A 143    10505   4459  10250    172     12   -861       C  
ATOM   1025  O   ASP A 143      55.781  93.711  39.300  1.00 74.02           O  
ANISOU 1025  O   ASP A 143    11458   5401  11264    110      7   -912       O  
ATOM   1026  CB  ASP A 143      54.621  94.555  36.516  1.00 49.63           C  
ANISOU 1026  CB  ASP A 143     8446   2234   8176    279    -49   -777       C  
ATOM   1027  CG  ASP A 143      53.562  95.004  35.534  1.00 71.42           C  
ANISOU 1027  CG  ASP A 143    11200   4969  10967    370    -99   -727       C  
ATOM   1028  OD1 ASP A 143      52.386  95.117  35.941  1.00 89.54           O  
ANISOU 1028  OD1 ASP A 143    13528   7287  13207    415   -101   -723       O  
ATOM   1029  OD2 ASP A 143      53.899  95.239  34.355  1.00 50.38           O1-
ANISOU 1029  OD2 ASP A 143     8490   2258   8393    393   -102   -689       O1-
ATOM   1030  N   GLU A 144      55.498  91.800  38.118  1.00 61.81           N  
ANISOU 1030  N   GLU A 144     9895   3937   9653    168     26   -848       N  
ATOM   1031  CA  GLU A 144      56.594  91.073  38.755  1.00 50.56           C  
ANISOU 1031  CA  GLU A 144     8413   2544   8253     93     14   -892       C  
ATOM   1032  C   GLU A 144      56.432  91.083  40.273  1.00 49.22           C  
ANISOU 1032  C   GLU A 144     8178   2422   8103     44      4   -960       C  
ATOM   1033  O   GLU A 144      57.337  91.450  41.025  1.00 51.70           O  
ANISOU 1033  O   GLU A 144     8453   2736   8454    -30     -1  -1005       O  
ATOM   1034  CB  GLU A 144      57.949  91.642  38.322  1.00 47.99           C  
ANISOU 1034  CB  GLU A 144     8100   2160   7973     45      8   -890       C  
ATOM   1035  CG  GLU A 144      58.068  91.771  36.807  1.00 48.32           C  
ANISOU 1035  CG  GLU A 144     8185   2162   8014    100     -2   -822       C  
ATOM   1036  CD  GLU A 144      59.453  92.174  36.347  1.00 72.85           C  
ANISOU 1036  CD  GLU A 144    11278   5213  11189     49     16   -817       C  
ATOM   1037  OE1 GLU A 144      60.278  92.579  37.193  1.00 68.79           O  
ANISOU 1037  OE1 GLU A 144    10717   4702  10718    -33     48   -862       O  
ATOM   1038  OE2 GLU A 144      59.716  92.079  35.130  1.00 50.18           O1-
ANISOU 1038  OE2 GLU A 144     8425   2309   8331     87     11   -765       O1-
ATOM   1039  N   SER A 145      55.243  90.682  40.718  1.00 52.60           N  
ANISOU 1039  N   SER A 145     8577   2896   8515     85      0   -965       N  
ATOM   1040  CA  SER A 145      54.905  90.644  42.133  1.00 46.41           C  
ANISOU 1040  CA  SER A 145     7725   2164   7743     53    -24  -1023       C  
ATOM   1041  C   SER A 145      55.071  89.267  42.756  1.00 64.10           C  
ANISOU 1041  C   SER A 145     9863   4507   9985     32    -68  -1050       C  
ATOM   1042  O   SER A 145      55.350  89.175  43.955  1.00 70.72           O  
ANISOU 1042  O   SER A 145    10641   5391  10838    -20    -91  -1106       O  
ATOM   1043  CB  SER A 145      53.457  91.103  42.345  1.00 46.48           C  
ANISOU 1043  CB  SER A 145     7755   2162   7741    116    -17  -1014       C  
ATOM   1044  OG  SER A 145      53.143  92.197  41.507  1.00 75.17           O  
ANISOU 1044  OG  SER A 145    11490   5704  11367    158     20   -973       O  
ATOM   1045  N   PHE A 146      54.886  88.202  41.978  1.00 49.46           N  
ANISOU 1045  N   PHE A 146     7988   2690   8113     72    -84  -1012       N  
ATOM   1046  CA  PHE A 146      54.825  86.840  42.491  1.00 44.12           C  
ANISOU 1046  CA  PHE A 146     7221   2111   7431     68   -140  -1031       C  
ATOM   1047  C   PHE A 146      55.976  86.009  41.936  1.00 63.17           C  
ANISOU 1047  C   PHE A 146     9617   4541   9845     38   -143  -1018       C  
ATOM   1048  O   PHE A 146      56.357  86.158  40.771  1.00 44.18           O  
ANISOU 1048  O   PHE A 146     7273   2082   7433     57   -108   -973       O  
ATOM   1049  CB  PHE A 146      53.478  86.185  42.138  1.00 43.64           C  
ANISOU 1049  CB  PHE A 146     7142   2089   7350    144   -176   -998       C  
ATOM   1050  CG  PHE A 146      52.280  86.941  42.660  1.00 57.62           C  
ANISOU 1050  CG  PHE A 146     8924   3845   9125    180   -175  -1005       C  
ATOM   1051  CD1 PHE A 146      51.932  86.868  43.999  1.00 43.61           C  
ANISOU 1051  CD1 PHE A 146     7092   2121   7356    159   -208  -1054       C  
ATOM   1052  CD2 PHE A 146      51.506  87.725  41.816  1.00 56.85           C  
ANISOU 1052  CD2 PHE A 146     8892   3680   9027    237   -139   -960       C  
ATOM   1053  CE1 PHE A 146      50.841  87.562  44.487  1.00 43.84           C  
ANISOU 1053  CE1 PHE A 146     7134   2133   7390    194   -205  -1059       C  
ATOM   1054  CE2 PHE A 146      50.411  88.423  42.299  1.00 55.93           C  
ANISOU 1054  CE2 PHE A 146     8786   3548   8918    272   -136   -964       C  
ATOM   1055  CZ  PHE A 146      50.080  88.341  43.637  1.00 44.34           C  
ANISOU 1055  CZ  PHE A 146     7264   2129   7454    251   -169  -1014       C  
ATOM   1056  N   ASP A 147      56.532  85.133  42.783  1.00 45.10           N  
ANISOU 1056  N   ASP A 147     7247   2326   7564     -5   -182  -1056       N  
ATOM   1057  CA  ASP A 147      57.629  84.264  42.365  1.00 48.48           C  
ANISOU 1057  CA  ASP A 147     7649   2774   7995    -32   -186  -1046       C  
ATOM   1058  C   ASP A 147      57.130  83.093  41.532  1.00 42.53           C  
ANISOU 1058  C   ASP A 147     6891   2057   7210     27   -214  -1003       C  
ATOM   1059  O   ASP A 147      57.792  82.676  40.576  1.00 42.55           O  
ANISOU 1059  O   ASP A 147     6923   2039   7207     33   -195   -968       O  
ATOM   1060  CB  ASP A 147      58.381  83.733  43.584  1.00 58.57           C  
ANISOU 1060  CB  ASP A 147     8836   4119   9296    -96   -217  -1102       C  
ATOM   1061  CG  ASP A 147      58.772  84.827  44.551  1.00 62.80           C  
ANISOU 1061  CG  ASP A 147     9366   4632   9864   -158   -197  -1152       C  
ATOM   1062  OD1 ASP A 147      59.714  85.583  44.241  1.00 57.92           O  
ANISOU 1062  OD1 ASP A 147     8780   3954   9274   -202   -157  -1151       O  
ATOM   1063  OD2 ASP A 147      58.145  84.926  45.626  1.00 63.72           O1-
ANISOU 1063  OD2 ASP A 147     9442   4789   9978   -162   -224  -1192       O1-
ATOM   1064  N   CYS A 148      55.981  82.538  41.902  1.00 41.16           N  
ANISOU 1064  N   CYS A 148     6870   1853   6918    357   -164   -496       N  
ATOM   1065  CA  CYS A 148      55.384  81.428  41.181  1.00 40.69           C  
ANISOU 1065  CA  CYS A 148     6805   1845   6810    409   -196   -478       C  
ATOM   1066  C   CYS A 148      53.874  81.541  41.307  1.00 56.50           C  
ANISOU 1066  C   CYS A 148     8796   3883   8787    441   -247   -511       C  
ATOM   1067  O   CYS A 148      53.353  82.329  42.099  1.00 52.84           O  
ANISOU 1067  O   CYS A 148     8320   3413   8345    422   -252   -554       O  
ATOM   1068  CB  CYS A 148      55.893  80.078  41.702  1.00 39.98           C  
ANISOU 1068  CB  CYS A 148     6682   1822   6687    381   -224   -497       C  
ATOM   1069  SG  CYS A 148      55.776  79.866  43.495  1.00 52.19           S  
ANISOU 1069  SG  CYS A 148     8165   3434   8232    307   -274   -580       S  
ATOM   1070  N   ALA A 149      53.171  80.750  40.504  1.00 63.52           N  
ANISOU 1070  N   ALA A 149     9698   4807   9632    490   -289   -487       N  
ATOM   1071  CA  ALA A 149      51.719  80.789  40.491  1.00 63.28           C  
ANISOU 1071  CA  ALA A 149     9662   4805   9576    525   -348   -502       C  
ATOM   1072  C   ALA A 149      51.204  79.446  40.003  1.00 41.80           C  
ANISOU 1072  C   ALA A 149     6949   2145   6787    552   -417   -492       C  
ATOM   1073  O   ALA A 149      51.958  78.637  39.457  1.00 39.64           O  
ANISOU 1073  O   ALA A 149     6696   1879   6487    555   -407   -469       O  
ATOM   1074  CB  ALA A 149      51.197  81.924  39.603  1.00 41.02           C  
ANISOU 1074  CB  ALA A 149     6882   1916   6789    571   -325   -457       C  
ATOM   1075  N   TRP A 150      49.916  79.202  40.223  1.00 39.58           N  
ANISOU 1075  N   TRP A 150     6655   1905   6480    571   -488   -509       N  
ATOM   1076  CA  TRP A 150      49.301  78.035  39.615  1.00 42.37           C  
ANISOU 1076  CA  TRP A 150     7030   2303   6766    599   -565   -493       C  
ATOM   1077  C   TRP A 150      47.819  78.282  39.382  1.00 47.83           C  
ANISOU 1077  C   TRP A 150     7730   2997   7446    638   -636   -480       C  
ATOM   1078  O   TRP A 150      47.160  78.985  40.153  1.00 39.60           O  
ANISOU 1078  O   TRP A 150     6650   1951   6445    636   -637   -504       O  
ATOM   1079  CB  TRP A 150      49.532  76.755  40.441  1.00 73.88           C  
ANISOU 1079  CB  TRP A 150    10978   6367  10727    563   -602   -531       C  
ATOM   1080  CG  TRP A 150      49.070  76.747  41.879  1.00 38.11           C  
ANISOU 1080  CG  TRP A 150     6377   1883   6219    528   -630   -585       C  
ATOM   1081  CD1 TRP A 150      48.023  77.433  42.425  1.00 46.11           C  
ANISOU 1081  CD1 TRP A 150     7366   2896   7259    541   -657   -603       C  
ATOM   1082  CD2 TRP A 150      49.654  75.993  42.950  1.00 42.21           C  
ANISOU 1082  CD2 TRP A 150     6842   2455   6740    480   -635   -624       C  
ATOM   1083  CE2 TRP A 150      48.913  76.275  44.114  1.00 37.35           C  
ANISOU 1083  CE2 TRP A 150     6173   1870   6148    464   -669   -667       C  
ATOM   1084  CE3 TRP A 150      50.734  75.110  43.036  1.00 50.84           C  
ANISOU 1084  CE3 TRP A 150     7929   3568   7821    451   -614   -623       C  
ATOM   1085  NE1 TRP A 150      47.923  77.155  43.767  1.00 37.82           N  
ANISOU 1085  NE1 TRP A 150     6253   1895   6223    505   -678   -654       N  
ATOM   1086  CZ2 TRP A 150      49.217  75.706  45.350  1.00 36.84           C  
ANISOU 1086  CZ2 TRP A 150     6048   1859   6092    419   -688   -711       C  
ATOM   1087  CZ3 TRP A 150      51.036  74.545  44.262  1.00 36.65           C  
ANISOU 1087  CZ3 TRP A 150     6069   1823   6035    404   -634   -661       C  
ATOM   1088  CH2 TRP A 150      50.280  74.845  45.403  1.00 46.29           C  
ANISOU 1088  CH2 TRP A 150     7235   3076   7275    387   -673   -705       C  
ATOM   1089  N   ALA A 151      47.322  77.727  38.282  1.00 49.57           N  
ANISOU 1089  N   ALA A 151     8007   3217   7611    675   -696   -440       N  
ATOM   1090  CA  ALA A 151      45.904  77.730  37.938  1.00 39.98           C  
ANISOU 1090  CA  ALA A 151     6808   2006   6376    712   -784   -417       C  
ATOM   1091  C   ALA A 151      45.469  76.272  37.932  1.00 63.36           C  
ANISOU 1091  C   ALA A 151     9776   5027   9271    705   -879   -428       C  
ATOM   1092  O   ALA A 151      45.689  75.553  36.953  1.00 53.95           O  
ANISOU 1092  O   ALA A 151     8652   3832   8013    719   -910   -406       O  
ATOM   1093  CB  ALA A 151      45.650  78.401  36.594  1.00 40.78           C  
ANISOU 1093  CB  ALA A 151     6985   2045   6465    759   -786   -355       C  
ATOM   1094  N   ILE A 152      44.863  75.843  39.029  1.00 69.00           N  
ANISOU 1094  N   ILE A 152    10422   5793  10001    684   -927   -463       N  
ATOM   1095  CA  ILE A 152      44.537  74.438  39.249  1.00 38.54           C  
ANISOU 1095  CA  ILE A 152     6553   1994   6097    668  -1014   -477       C  
ATOM   1096  C   ILE A 152      43.078  74.252  38.837  1.00 38.86           C  
ANISOU 1096  C   ILE A 152     6612   2034   6119    700  -1130   -443       C  
ATOM   1097  O   ILE A 152      42.152  74.527  39.600  1.00 38.81           O  
ANISOU 1097  O   ILE A 152     6547   2041   6156    706  -1170   -447       O  
ATOM   1098  CB  ILE A 152      44.802  74.024  40.697  1.00 37.85           C  
ANISOU 1098  CB  ILE A 152     6378   1962   6043    626  -1002   -527       C  
ATOM   1099  CG1 ILE A 152      46.309  74.047  40.986  1.00 37.60           C  
ANISOU 1099  CG1 ILE A 152     6337   1928   6023    591   -902   -551       C  
ATOM   1100  CG2 ILE A 152      44.210  72.657  40.981  1.00 37.43           C  
ANISOU 1100  CG2 ILE A 152     6302   1965   5956    615  -1106   -532       C  
ATOM   1101  CD1 ILE A 152      46.656  74.071  42.451  1.00 66.78           C  
ANISOU 1101  CD1 ILE A 152     9951   5661   9761    548   -877   -598       C  
ATOM   1102  N   GLU A 153      42.874  73.818  37.586  1.00 56.51           N  
ANISOU 1102  N   GLU A 153     8936   4248   8289    723  -1186   -406       N  
ATOM   1103  CA  GLU A 153      41.555  73.442  37.061  1.00 49.14           C  
ANISOU 1103  CA  GLU A 153     8035   3310   7325    745  -1317   -369       C  
ATOM   1104  C   GLU A 153      40.594  74.631  37.008  1.00 47.63           C  
ANISOU 1104  C   GLU A 153     7828   3080   7190    781  -1326   -329       C  
ATOM   1105  O   GLU A 153      39.408  74.496  37.309  1.00 63.29           O  
ANISOU 1105  O   GLU A 153     9777   5074   9196    792  -1418   -306       O  
ATOM   1106  CB  GLU A 153      40.941  72.295  37.869  1.00 39.16           C  
ANISOU 1106  CB  GLU A 153     6715   2105   6061    719  -1412   -389       C  
ATOM   1107  CG  GLU A 153      41.873  71.119  38.106  1.00 60.08           C  
ANISOU 1107  CG  GLU A 153     9363   4795   8672    684  -1396   -427       C  
ATOM   1108  CD  GLU A 153      41.221  70.050  38.952  1.00 55.93           C  
ANISOU 1108  CD  GLU A 153     8773   4322   8157    658  -1492   -441       C  
ATOM   1109  OE1 GLU A 153      39.990  70.129  39.140  1.00 46.17           O  
ANISOU 1109  OE1 GLU A 153     7508   3086   6948    671  -1587   -413       O  
ATOM   1110  OE2 GLU A 153      41.931  69.141  39.433  1.00 37.64           O1-
ANISOU 1110  OE2 GLU A 153     6429   2044   5829    627  -1474   -472       O1-
ATOM   1111  N   SER A 154      41.091  75.792  36.587  1.00 47.53           N  
ANISOU 1111  N   SER A 154     7839   3017   7205    801  -1232   -312       N  
ATOM   1112  CA  SER A 154      40.274  77.000  36.526  1.00 60.60           C  
ANISOU 1112  CA  SER A 154     9478   4627   8920    838  -1224   -271       C  
ATOM   1113  C   SER A 154      40.302  77.705  35.179  1.00 44.19           C  
ANISOU 1113  C   SER A 154     7486   2486   6819    875  -1213   -210       C  
ATOM   1114  O   SER A 154      39.368  78.464  34.890  1.00 42.63           O  
ANISOU 1114  O   SER A 154     7287   2252   6658    912  -1243   -157       O  
ATOM   1115  CB  SER A 154      40.704  77.997  37.613  1.00 41.01           C  
ANISOU 1115  CB  SER A 154     6923   2136   6521    829  -1111   -310       C  
ATOM   1116  OG  SER A 154      42.092  78.262  37.534  1.00 40.86           O  
ANISOU 1116  OG  SER A 154     6920   2103   6500    805  -1006   -337       O  
ATOM   1117  N   LEU A 155      41.330  77.487  34.351  1.00 42.13           N  
ANISOU 1117  N   LEU A 155     7297   2208   6502    871  -1171   -210       N  
ATOM   1118  CA  LEU A 155      41.398  78.131  33.044  1.00 42.96           C  
ANISOU 1118  CA  LEU A 155     7490   2254   6580    910  -1164   -148       C  
ATOM   1119  C   LEU A 155      40.150  77.872  32.213  1.00 43.58           C  
ANISOU 1119  C   LEU A 155     7629   2321   6610    938  -1297    -88       C  
ATOM   1120  O   LEU A 155      39.785  78.695  31.365  1.00 58.97           O  
ANISOU 1120  O   LEU A 155     9623   4218   8565    975  -1302    -21       O  
ATOM   1121  CB  LEU A 155      42.638  77.643  32.293  1.00 42.98           C  
ANISOU 1121  CB  LEU A 155     7569   2248   6513    905  -1117   -158       C  
ATOM   1122  CG  LEU A 155      43.967  78.132  32.863  1.00 42.62           C  
ANISOU 1122  CG  LEU A 155     7474   2196   6525    882   -980   -193       C  
ATOM   1123  CD1 LEU A 155      45.151  77.461  32.179  1.00 51.57           C  
ANISOU 1123  CD1 LEU A 155     8677   3327   7591    881   -942   -198       C  
ATOM   1124  CD2 LEU A 155      44.042  79.645  32.725  1.00 43.18           C  
ANISOU 1124  CD2 LEU A 155     7526   2204   6677    905   -902   -153       C  
ATOM   1125  N   CYS A 156      39.482  76.740  32.447  1.00 55.54           N  
ANISOU 1125  N   CYS A 156     9141   3879   8082    918  -1410   -104       N  
ATOM   1126  CA  CYS A 156      38.284  76.401  31.692  1.00 43.93           C  
ANISOU 1126  CA  CYS A 156     7728   2397   6567    935  -1553    -44       C  
ATOM   1127  C   CYS A 156      37.155  77.384  31.934  1.00 49.80           C  
ANISOU 1127  C   CYS A 156     8408   3119   7396    965  -1574     17       C  
ATOM   1128  O   CYS A 156      36.172  77.367  31.195  1.00 56.36           O  
ANISOU 1128  O   CYS A 156     9281   3930   8201    984  -1683     88       O  
ATOM   1129  CB  CYS A 156      37.799  75.006  32.057  1.00 43.52           C  
ANISOU 1129  CB  CYS A 156     7670   2395   6471    901  -1671    -74       C  
ATOM   1130  SG  CYS A 156      37.199  74.961  33.740  1.00 42.76           S  
ANISOU 1130  SG  CYS A 156     7418   2350   6479    881  -1668   -107       S  
ATOM   1131  N   HIS A 157      37.245  78.212  32.964  1.00 44.05           N  
ANISOU 1131  N   HIS A 157     7581   2391   6766    970  -1477     -7       N  
ATOM   1132  CA  HIS A 157      36.249  79.256  33.136  1.00 48.22           C  
ANISOU 1132  CA  HIS A 157     8055   2888   7379   1009  -1475     53       C  
ATOM   1133  C   HIS A 157      36.646  80.552  32.449  1.00 51.35           C  
ANISOU 1133  C   HIS A 157     8483   3218   7808   1044  -1381     98       C  
ATOM   1134  O   HIS A 157      35.810  81.451  32.322  1.00 48.59           O  
ANISOU 1134  O   HIS A 157     8106   2834   7522   1084  -1383    166       O  
ATOM   1135  CB  HIS A 157      36.007  79.525  34.622  1.00 54.32           C  
ANISOU 1135  CB  HIS A 157     8713   3686   8240   1004  -1423      6       C  
ATOM   1136  CG  HIS A 157      35.459  78.350  35.365  1.00 64.08           C  
ANISOU 1136  CG  HIS A 157     9903   4984   9462    976  -1519    -23       C  
ATOM   1137  CD2 HIS A 157      35.874  77.740  36.500  1.00 44.70           C  
ANISOU 1137  CD2 HIS A 157     7388   2580   7018    942  -1495    -98       C  
ATOM   1138  ND1 HIS A 157      34.342  77.661  34.947  1.00 43.87           N  
ANISOU 1138  ND1 HIS A 157     7353   2438   6877    980  -1666     37       N  
ATOM   1139  CE1 HIS A 157      34.092  76.676  35.791  1.00 64.64           C  
ANISOU 1139  CE1 HIS A 157     9930   5122   9509    951  -1727      0       C  
ATOM   1140  NE2 HIS A 157      35.007  76.703  36.743  1.00 43.51           N  
ANISOU 1140  NE2 HIS A 157     7210   2470   6853    929  -1624    -82       N  
ATOM   1141  N   MET A 158      37.883  80.650  31.980  1.00 45.19           N  
ANISOU 1141  N   MET A 158     7758   2422   6991   1033  -1301     71       N  
ATOM   1142  CA  MET A 158      38.465  81.904  31.536  1.00 62.61           C  
ANISOU 1142  CA  MET A 158     9978   4566   9246   1059  -1193    104       C  
ATOM   1143  C   MET A 158      38.761  81.881  30.042  1.00 65.91           C  
ANISOU 1143  C   MET A 158    10510   4950   9583   1081  -1224    167       C  
ATOM   1144  O   MET A 158      38.780  80.828  29.398  1.00 53.54           O  
ANISOU 1144  O   MET A 158     9024   3407   7910   1070  -1312    164       O  
ATOM   1145  CB  MET A 158      39.757  82.187  32.311  1.00 52.49           C  
ANISOU 1145  CB  MET A 158     8654   3286   8004   1027  -1062     29       C  
ATOM   1146  CG  MET A 158      39.658  81.898  33.807  1.00 44.34           C  
ANISOU 1146  CG  MET A 158     7529   2301   7017    994  -1042    -48       C  
ATOM   1147  SD  MET A 158      41.261  81.881  34.623  1.00 50.25           S  
ANISOU 1147  SD  MET A 158     8245   3065   7784    943   -918   -134       S  
ATOM   1148  CE  MET A 158      40.765  81.505  36.299  1.00 42.89           C  
ANISOU 1148  CE  MET A 158     7216   2191   6890    915   -930   -207       C  
ATOM   1149  N   ASP A 159      38.964  83.076  29.493  1.00 47.13           N  
ANISOU 1149  N   ASP A 159     8142   2511   7256   1114  -1152    226       N  
ATOM   1150  CA  ASP A 159      39.675  83.231  28.231  1.00 51.29           C  
ANISOU 1150  CA  ASP A 159     8770   3000   7718   1134  -1135    274       C  
ATOM   1151  C   ASP A 159      41.156  83.001  28.506  1.00 47.17           C  
ANISOU 1151  C   ASP A 159     8250   2485   7187   1105  -1034    207       C  
ATOM   1152  O   ASP A 159      41.801  83.818  29.171  1.00 69.12           O  
ANISOU 1152  O   ASP A 159    10960   5241  10062   1093   -922    181       O  
ATOM   1153  CB  ASP A 159      39.427  84.620  27.649  1.00 48.68           C  
ANISOU 1153  CB  ASP A 159     8435   2603   7459   1178  -1085    366       C  
ATOM   1154  CG  ASP A 159      40.221  84.874  26.387  1.00 50.76           C  
ANISOU 1154  CG  ASP A 159     8797   2826   7663   1202  -1058    423       C  
ATOM   1155  OD1 ASP A 159      41.380  85.324  26.505  1.00 62.88           O  
ANISOU 1155  OD1 ASP A 159    10319   4336   9238   1193   -946    400       O  
ATOM   1156  OD2 ASP A 159      39.691  84.621  25.283  1.00 64.91           O1-
ANISOU 1156  OD2 ASP A 159    10684   4614   9367   1229  -1150    496       O1-
ATOM   1157  N   ARG A 160      41.698  81.888  28.006  1.00 46.96           N  
ANISOU 1157  N   ARG A 160     8306   2487   7048   1093  -1074    179       N  
ATOM   1158  CA  ARG A 160      43.023  81.456  28.440  1.00 57.73           C  
ANISOU 1158  CA  ARG A 160     9656   3871   8408   1062   -988    112       C  
ATOM   1159  C   ARG A 160      44.120  82.399  27.965  1.00 53.43           C  
ANISOU 1159  C   ARG A 160     9124   3270   7906   1079   -874    149       C  
ATOM   1160  O   ARG A 160      45.168  82.499  28.612  1.00 46.30           O  
ANISOU 1160  O   ARG A 160     8166   2370   7056   1049   -781    105       O  
ATOM   1161  CB  ARG A 160      43.294  80.034  27.954  1.00 46.12           C  
ANISOU 1161  CB  ARG A 160     8277   2438   6807   1053  -1056     80       C  
ATOM   1162  CG  ARG A 160      42.444  78.975  28.639  1.00 45.52           C  
ANISOU 1162  CG  ARG A 160     8170   2421   6704   1023  -1159     31       C  
ATOM   1163  CD  ARG A 160      42.018  77.921  27.631  1.00 45.96           C  
ANISOU 1163  CD  ARG A 160     8357   2483   6624   1035  -1280     46       C  
ATOM   1164  NE  ARG A 160      41.317  76.800  28.250  1.00 63.08           N  
ANISOU 1164  NE  ARG A 160    10498   4704   8767   1001  -1383      0       N  
ATOM   1165  CZ  ARG A 160      40.000  76.621  28.206  1.00 78.04           C  
ANISOU 1165  CZ  ARG A 160    12390   6604  10656   1001  -1510     33       C  
ATOM   1166  NH1 ARG A 160      39.228  77.490  27.568  1.00 46.50           N1+
ANISOU 1166  NH1 ARG A 160     8419   2570   6679   1034  -1548    114       N1+
ATOM   1167  NH2 ARG A 160      39.454  75.568  28.798  1.00 68.47           N  
ANISOU 1167  NH2 ARG A 160    11149   5438   9429    967  -1601     -7       N  
ATOM   1168  N   ALA A 161      43.899  83.111  26.860  1.00 68.48           N  
ANISOU 1168  N   ALA A 161    11098   5124   9796   1124   -882    237       N  
ATOM   1169  CA  ALA A 161      44.935  84.009  26.366  1.00 48.25           C  
ANISOU 1169  CA  ALA A 161     8547   2507   7279   1142   -778    284       C  
ATOM   1170  C   ALA A 161      45.096  85.217  27.276  1.00 48.16           C  
ANISOU 1170  C   ALA A 161     8417   2458   7424   1124   -686    276       C  
ATOM   1171  O   ALA A 161      46.223  85.635  27.562  1.00 48.07           O  
ANISOU 1171  O   ALA A 161     8368   2421   7474   1104   -591    262       O  
ATOM   1172  CB  ALA A 161      44.619  84.445  24.940  1.00 49.37           C  
ANISOU 1172  CB  ALA A 161     8795   2606   7358   1198   -814    389       C  
ATOM   1173  N   LYS A 162      43.985  85.798  27.733  1.00 48.28           N  
ANISOU 1173  N   LYS A 162     8375   2465   7503   1131   -714    287       N  
ATOM   1174  CA  LYS A 162      44.072  86.908  28.675  1.00 48.25           C  
ANISOU 1174  CA  LYS A 162     8273   2424   7638   1115   -625    267       C  
ATOM   1175  C   LYS A 162      44.617  86.450  30.023  1.00 71.49           C  
ANISOU 1175  C   LYS A 162    11146   5410  10609   1059   -582    161       C  
ATOM   1176  O   LYS A 162      45.481  87.114  30.608  1.00 58.62           O  
ANISOU 1176  O   LYS A 162     9467   3746   9059   1032   -487    134       O  
ATOM   1177  CB  LYS A 162      42.701  87.559  28.849  1.00 48.68           C  
ANISOU 1177  CB  LYS A 162     8293   2459   7744   1145   -662    305       C  
ATOM   1178  CG  LYS A 162      42.245  88.402  27.674  1.00 54.13           C  
ANISOU 1178  CG  LYS A 162     9028   3091   8447   1199   -675    422       C  
ATOM   1179  CD  LYS A 162      40.912  89.067  27.976  1.00 50.22           C  
ANISOU 1179  CD  LYS A 162     8485   2578   8019   1230   -701    462       C  
ATOM   1180  CE  LYS A 162      40.517  90.028  26.869  1.00 51.40           C  
ANISOU 1180  CE  LYS A 162     8666   2665   8198   1283   -701    588       C  
ATOM   1181  NZ  LYS A 162      39.287  90.793  27.207  1.00 96.54           N1+
ANISOU 1181  NZ  LYS A 162    14327   8356  13996   1318   -706    633       N1+
ATOM   1182  N   ALA A 163      44.121  85.319  30.533  1.00 67.89           N  
ANISOU 1182  N   ALA A 163    10683   5025  10085   1039   -657    104       N  
ATOM   1183  CA  ALA A 163      44.537  84.852  31.853  1.00 45.65           C  
ANISOU 1183  CA  ALA A 163     7797   2256   7290    987   -625     11       C  
ATOM   1184  C   ALA A 163      46.015  84.475  31.876  1.00 45.31           C  
ANISOU 1184  C   ALA A 163     7761   2218   7236    954   -560    -18       C  
ATOM   1185  O   ALA A 163      46.707  84.723  32.871  1.00 44.91           O  
ANISOU 1185  O   ALA A 163     7651   2170   7245    912   -490    -72       O  
ATOM   1186  CB  ALA A 163      43.673  83.669  32.287  1.00 50.91           C  
ANISOU 1186  CB  ALA A 163     8457   2998   7889    977   -727    -29       C  
ATOM   1187  N   LEU A 164      46.522  83.876  30.794  1.00 45.53           N  
ANISOU 1187  N   LEU A 164     7870   2247   7184    974   -583     19       N  
ATOM   1188  CA  LEU A 164      47.931  83.494  30.759  1.00 51.07           C  
ANISOU 1188  CA  LEU A 164     8579   2950   7878    952   -520      3       C  
ATOM   1189  C   LEU A 164      48.845  84.701  30.581  1.00 45.89           C  
ANISOU 1189  C   LEU A 164     7901   2218   7317    953   -423     47       C  
ATOM   1190  O   LEU A 164      49.962  84.714  31.112  1.00 45.62           O  
ANISOU 1190  O   LEU A 164     7828   2177   7330    916   -356     20       O  
ATOM   1191  CB  LEU A 164      48.173  82.473  29.649  1.00 65.21           C  
ANISOU 1191  CB  LEU A 164    10475   4759   9544    982   -569     30       C  
ATOM   1192  CG  LEU A 164      47.717  81.046  29.963  1.00 44.81           C  
ANISOU 1192  CG  LEU A 164     7907   2249   6869    965   -650    -28       C  
ATOM   1193  CD1 LEU A 164      47.841  80.154  28.744  1.00 52.06           C  
ANISOU 1193  CD1 LEU A 164     8954   3170   7655   1003   -700      0       C  
ATOM   1194  CD2 LEU A 164      48.530  80.488  31.113  1.00 43.95           C  
ANISOU 1194  CD2 LEU A 164     7719   2182   6796    912   -602    -98       C  
ATOM   1195  N   GLY A 165      48.400  85.715  29.839  1.00 60.66           N  
ANISOU 1195  N   GLY A 165     9797   4029   9224    993   -418    120       N  
ATOM   1196  CA  GLY A 165      49.176  86.941  29.758  1.00 47.35           C  
ANISOU 1196  CA  GLY A 165     8079   2264   7646    990   -330    163       C  
ATOM   1197  C   GLY A 165      49.165  87.703  31.067  1.00 47.11           C  
ANISOU 1197  C   GLY A 165     7962   2215   7721    946   -270    104       C  
ATOM   1198  O   GLY A 165      50.180  88.274  31.474  1.00 48.93           O  
ANISOU 1198  O   GLY A 165     8159   2402   8029    913   -193     97       O  
ATOM   1199  N   GLU A 166      48.014  87.722  31.744  1.00 46.84           N  
ANISOU 1199  N   GLU A 166     7903   2210   7685    946   -307     62       N  
ATOM   1200  CA  GLU A 166      47.934  88.323  33.069  1.00 46.62           C  
ANISOU 1200  CA  GLU A 166     7817   2173   7724    909   -254     -6       C  
ATOM   1201  C   GLU A 166      48.850  87.597  34.047  1.00 45.81           C  
ANISOU 1201  C   GLU A 166     7684   2119   7604    848   -231    -84       C  
ATOM   1202  O   GLU A 166      49.605  88.228  34.796  1.00 45.89           O  
ANISOU 1202  O   GLU A 166     7672   2094   7670    807   -159   -117       O  
ATOM   1203  CB  GLU A 166      46.485  88.301  33.554  1.00 46.51           C  
ANISOU 1203  CB  GLU A 166     7786   2188   7696    930   -310    -29       C  
ATOM   1204  CG  GLU A 166      46.172  89.296  34.641  1.00 88.99           C  
ANISOU 1204  CG  GLU A 166    13133   7533  13148    917   -252    -74       C  
ATOM   1205  CD  GLU A 166      46.035  90.708  34.125  1.00 55.35           C  
ANISOU 1205  CD  GLU A 166     8891   3174   8964    953   -192    -10       C  
ATOM   1206  OE1 GLU A 166      46.096  90.909  32.893  1.00 48.33           O  
ANISOU 1206  OE1 GLU A 166     8032   2251   8081    990   -202     79       O  
ATOM   1207  OE2 GLU A 166      45.874  91.625  34.952  1.00 58.35           O1-
ANISOU 1207  OE2 GLU A 166     9267   3511   9393    946   -136    -47       O1-
ATOM   1208  N   ALA A 167      48.805  86.260  34.041  1.00 59.31           N  
ANISOU 1208  N   ALA A 167     9399   3906   9228    840   -295   -112       N  
ATOM   1209  CA  ALA A 167      49.710  85.475  34.876  1.00 67.26           C  
ANISOU 1209  CA  ALA A 167    10377   4961  10218    786   -276   -174       C  
ATOM   1210  C   ALA A 167      51.164  85.785  34.551  1.00 49.46           C  
ANISOU 1210  C   ALA A 167     8129   2656   8008    768   -203   -142       C  
ATOM   1211  O   ALA A 167      51.998  85.905  35.455  1.00 44.43           O  
ANISOU 1211  O   ALA A 167     7460   2014   7405    715   -152   -183       O  
ATOM   1212  CB  ALA A 167      49.431  83.982  34.702  1.00 65.39           C  
ANISOU 1212  CB  ALA A 167    10157   4806   9883    790   -355   -193       C  
ATOM   1213  N   TRP A 168      51.483  85.929  33.262  1.00 50.55           N  
ANISOU 1213  N   TRP A 168     8312   2753   8143    811   -202    -61       N  
ATOM   1214  CA  TRP A 168      52.856  86.222  32.861  1.00 54.05           C  
ANISOU 1214  CA  TRP A 168     8756   3143   8637    801   -141    -14       C  
ATOM   1215  C   TRP A 168      53.313  87.573  33.396  1.00 75.06           C  
ANISOU 1215  C   TRP A 168    11386   5725  11408    771    -61     -8       C  
ATOM   1216  O   TRP A 168      54.455  87.715  33.848  1.00 50.65           O  
ANISOU 1216  O   TRP A 168     8277   2607   8361    728     -5    -12       O  
ATOM   1217  CB  TRP A 168      52.968  86.179  31.338  1.00 46.33           C  
ANISOU 1217  CB  TRP A 168     7847   2137   7619    863   -166     77       C  
ATOM   1218  CG  TRP A 168      54.369  86.239  30.812  1.00 46.74           C  
ANISOU 1218  CG  TRP A 168     7909   2147   7704    864   -123    135       C  
ATOM   1219  CD1 TRP A 168      55.170  85.182  30.487  1.00 70.42           C  
ANISOU 1219  CD1 TRP A 168    10944   5180  10632    872   -127    142       C  
ATOM   1220  CD2 TRP A 168      55.128  87.420  30.530  1.00 73.81           C  
ANISOU 1220  CD2 TRP A 168    11312   5488  11246    860    -75    204       C  
ATOM   1221  CE2 TRP A 168      56.384  87.004  30.042  1.00 47.76           C  
ANISOU 1221  CE2 TRP A 168     8036   2178   7934    865    -65    254       C  
ATOM   1222  CE3 TRP A 168      54.869  88.789  30.645  1.00 62.58           C  
ANISOU 1222  CE3 TRP A 168     9853   3991   9933    853    -42    230       C  
ATOM   1223  NE1 TRP A 168      56.385  85.633  30.026  1.00 59.65           N  
ANISOU 1223  NE1 TRP A 168     9583   3759   9322    876    -86    214       N  
ATOM   1224  CZ2 TRP A 168      57.378  87.909  29.671  1.00 48.57           C  
ANISOU 1224  CZ2 TRP A 168     8127   2204   8125    860    -49    333       C  
ATOM   1225  CZ3 TRP A 168      55.856  89.687  30.277  1.00 49.00           C  
ANISOU 1225  CZ3 TRP A 168     8107   2211   8298    840    -28    302       C  
ATOM   1226  CH2 TRP A 168      57.095  89.244  29.797  1.00 65.40           C  
ANISOU 1226  CH2 TRP A 168    10212   4275  10362    843    -49    354       C  
ATOM   1227  N   ARG A 169      52.432  88.578  33.360  1.00 46.70           N  
ANISOU 1227  N   ARG A 169     7801   2093   7852    792    -53      4       N  
ATOM   1228  CA  ARG A 169      52.822  89.919  33.786  1.00 57.67           C  
ANISOU 1228  CA  ARG A 169     9192   3411   9310    768     23     11       C  
ATOM   1229  C   ARG A 169      53.100  89.976  35.283  1.00 68.36           C  
ANISOU 1229  C   ARG A 169    10547   4789  10637    701     44    -85       C  
ATOM   1230  O   ARG A 169      54.086  90.583  35.714  1.00 72.59           O  
ANISOU 1230  O   ARG A 169    11115   5294  11173    656     84    -88       O  
ATOM   1231  CB  ARG A 169      51.741  90.933  33.413  1.00 77.98           C  
ANISOU 1231  CB  ARG A 169    11781   5936  11910    813     23     45       C  
ATOM   1232  CG  ARG A 169      52.062  92.343  33.893  1.00 70.03           C  
ANISOU 1232  CG  ARG A 169    10814   4870  10923    790     87     43       C  
ATOM   1233  CD  ARG A 169      50.938  93.325  33.608  1.00 49.54           C  
ANISOU 1233  CD  ARG A 169     8243   2229   8351    840     88     73       C  
ATOM   1234  NE  ARG A 169      49.671  92.903  34.199  1.00 49.04           N  
ANISOU 1234  NE  ARG A 169     8155   2201   8277    857     43     16       N  
ATOM   1235  CZ  ARG A 169      49.316  93.130  35.460  1.00 48.83           C  
ANISOU 1235  CZ  ARG A 169     8134   2184   8237    829     45    -73       C  
ATOM   1236  NH1 ARG A 169      50.136  93.775  36.277  1.00 49.09           N1+
ANISOU 1236  NH1 ARG A 169     8204   2187   8260    775     73   -122       N1+
ATOM   1237  NH2 ARG A 169      48.141  92.706  35.905  1.00 48.44           N  
ANISOU 1237  NH2 ARG A 169     8056   2171   8178    853      2   -110       N  
ATOM   1238  N   VAL A 170      52.238  89.357  36.093  1.00 61.56           N  
ANISOU 1238  N   VAL A 170     9665   3986   9740    693     -1   -161       N  
ATOM   1239  CA  VAL A 170      52.406  89.412  37.544  1.00 51.26           C  
ANISOU 1239  CA  VAL A 170     8353   2707   8416    632      0   -252       C  
ATOM   1240  C   VAL A 170      53.506  88.495  38.050  1.00 45.23           C  
ANISOU 1240  C   VAL A 170     7573   1989   7624    577     -3   -281       C  
ATOM   1241  O   VAL A 170      53.822  88.526  39.246  1.00 67.08           O  
ANISOU 1241  O   VAL A 170    10332   4776  10378    518    -12   -351       O  
ATOM   1242  CB  VAL A 170      51.081  89.065  38.248  1.00 45.40           C  
ANISOU 1242  CB  VAL A 170     7577   2027   7645    645    -56   -314       C  
ATOM   1243  CG1 VAL A 170      50.007  90.072  37.878  1.00 46.12           C  
ANISOU 1243  CG1 VAL A 170     7688   2064   7772    699    -48   -283       C  
ATOM   1244  CG2 VAL A 170      50.632  87.670  37.868  1.00 44.62           C  
ANISOU 1244  CG2 VAL A 170     7448   2015   7490    666   -123   -310       C  
ATOM   1245  N   LEU A 171      54.089  87.672  37.181  1.00 45.02           N  
ANISOU 1245  N   LEU A 171     7538   1979   7590    597     -2   -228       N  
ATOM   1246  CA  LEU A 171      55.171  86.775  37.559  1.00 60.19           C  
ANISOU 1246  CA  LEU A 171     9445   3935   9488    554      2   -241       C  
ATOM   1247  C   LEU A 171      56.519  87.460  37.392  1.00 45.55           C  
ANISOU 1247  C   LEU A 171     7627   2020   7661    525     54   -189       C  
ATOM   1248  O   LEU A 171      56.773  88.121  36.382  1.00 57.19           O  
ANISOU 1248  O   LEU A 171     9122   3442   9165    561     86   -109       O  
ATOM   1249  CB  LEU A 171      55.145  85.503  36.710  1.00 47.03           C  
ANISOU 1249  CB  LEU A 171     7761   2321   7787    595    -35   -210       C  
ATOM   1250  CG  LEU A 171      54.300  84.323  37.189  1.00 43.18           C  
ANISOU 1250  CG  LEU A 171     7250   1933   7225    595   -109   -271       C  
ATOM   1251  CD1 LEU A 171      54.335  83.206  36.158  1.00 43.00           C  
ANISOU 1251  CD1 LEU A 171     7248   1943   7146    640   -148   -232       C  
ATOM   1252  CD2 LEU A 171      54.800  83.831  38.533  1.00 57.87           C  
ANISOU 1252  CD2 LEU A 171     9078   3840   9069    528   -111   -339       C  
ATOM   1253  N   LYS A 172      57.380  87.295  38.385  1.00 57.83           N  
ANISOU 1253  N   LYS A 172     9190   3584   9200    456     45   -229       N  
ATOM   1254  CA  LYS A 172      58.751  87.754  38.244  1.00 45.51           C  
ANISOU 1254  CA  LYS A 172     7675   1970   7646    423     58   -173       C  
ATOM   1255  C   LYS A 172      59.435  86.947  37.143  1.00 45.49           C  
ANISOU 1255  C   LYS A 172     7672   1981   7630    469     92    -88       C  
ATOM   1256  O   LYS A 172      59.150  85.756  36.985  1.00 44.80           O  
ANISOU 1256  O   LYS A 172     7522   1955   7546    493     90   -103       O  
ATOM   1257  CB  LYS A 172      59.507  87.591  39.563  1.00 45.25           C  
ANISOU 1257  CB  LYS A 172     7626   1941   7625    333     20   -232       C  
ATOM   1258  CG  LYS A 172      58.937  88.414  40.702  1.00 49.22           C  
ANISOU 1258  CG  LYS A 172     8109   2438   8153    282    -10   -319       C  
ATOM   1259  CD  LYS A 172      59.651  88.127  42.012  1.00 55.30           C  
ANISOU 1259  CD  LYS A 172     8826   3243   8944    188    -51   -379       C  
ATOM   1260  CE  LYS A 172      59.023  88.919  43.148  1.00 51.81           C  
ANISOU 1260  CE  LYS A 172     8368   2798   8520    143    -75   -471       C  
ATOM   1261  NZ  LYS A 172      59.555  88.514  44.477  1.00 93.06           N1+
ANISOU 1261  NZ  LYS A 172    13534   8069  13757     54   -116   -538       N1+
ATOM   1262  N   PRO A 173      60.323  87.561  36.358  1.00 77.81           N  
ANISOU 1262  N   PRO A 173    11844   6014  11705    486     91      1       N  
ATOM   1263  CA  PRO A 173      61.054  86.788  35.344  1.00 73.92           C  
ANISOU 1263  CA  PRO A 173    11390   5535  11163    537    101     83       C  
ATOM   1264  C   PRO A 173      61.848  85.655  35.982  1.00 50.29           C  
ANISOU 1264  C   PRO A 173     8380   2583   8145    501     61     60       C  
ATOM   1265  O   PRO A 173      62.560  85.846  36.970  1.00 69.05           O  
ANISOU 1265  O   PRO A 173    10723   4933  10578    422     16     36       O  
ATOM   1266  CB  PRO A 173      61.973  87.832  34.700  1.00 85.58           C  
ANISOU 1266  CB  PRO A 173    12897   6913  12706    532    -82    164       C  
ATOM   1267  CG  PRO A 173      62.109  88.911  35.731  1.00 58.12           C  
ANISOU 1267  CG  PRO A 173     9416   3381   9288    455    -18    127       C  
ATOM   1268  CD  PRO A 173      60.775  88.961  36.421  1.00 66.94           C  
ANISOU 1268  CD  PRO A 173    10521   4547  10367    454     34     28       C  
ATOM   1269  N   GLY A 174      61.709  84.460  35.414  1.00 62.35           N  
ANISOU 1269  N   GLY A 174     9607   4159   9925    526     89     76       N  
ATOM   1270  CA  GLY A 174      62.389  83.289  35.920  1.00 57.27           C  
ANISOU 1270  CA  GLY A 174     8939   3559   9264    504     75     60       C  
ATOM   1271  C   GLY A 174      61.556  82.394  36.815  1.00 43.75           C  
ANISOU 1271  C   GLY A 174     7301   1915   7407    492    103    -38       C  
ATOM   1272  O   GLY A 174      61.973  81.261  37.080  1.00 43.26           O  
ANISOU 1272  O   GLY A 174     7214   1892   7330    487     92    -48       O  
ATOM   1273  N   GLY A 175      60.401  82.864  37.294  1.00 54.92           N  
ANISOU 1273  N   GLY A 175     8733   3342   8793    482     73   -109       N  
ATOM   1274  CA  GLY A 175      59.505  82.024  38.063  1.00 42.63           C  
ANISOU 1274  CA  GLY A 175     7156   1849   7191    469     22   -197       C  
ATOM   1275  C   GLY A 175      58.559  81.229  37.173  1.00 56.13           C  
ANISOU 1275  C   GLY A 175     8861   3605   8862    536    -29   -198       C  
ATOM   1276  O   GLY A 175      58.479  81.438  35.964  1.00 42.91           O  
ANISOU 1276  O   GLY A 175     7213   1894   7197    594    -34   -139       O  
ATOM   1277  N   ASP A 176      57.818  80.317  37.799  1.00 60.88           N  
ANISOU 1277  N   ASP A 176     9446   4289   9396    524    -85   -265       N  
ATOM   1278  CA  ASP A 176      57.052  79.320  37.068  1.00 41.33           C  
ANISOU 1278  CA  ASP A 176     6994   1865   6845    576   -142   -267       C  
ATOM   1279  C   ASP A 176      55.568  79.396  37.400  1.00 41.01           C  
ANISOU 1279  C   ASP A 176     6949   1874   6759    579   -207   -319       C  
ATOM   1280  O   ASP A 176      55.176  79.750  38.514  1.00 40.70           O  
ANISOU 1280  O   ASP A 176     6870   1859   6735    535   -218   -372       O  
ATOM   1281  CB  ASP A 176      57.566  77.908  37.362  1.00 58.43           C  
ANISOU 1281  CB  ASP A 176     9147   4082   8970    566   -154   -283       C  
ATOM   1282  CG  ASP A 176      59.043  77.758  37.076  1.00 76.86           C  
ANISOU 1282  CG  ASP A 176    11481   6365  11357    567    -92   -224       C  
ATOM   1283  OD1 ASP A 176      59.427  77.838  35.890  1.00 67.77           O  
ANISOU 1283  OD1 ASP A 176    10374   5171  10204    624    -80   -160       O  
ATOM   1284  OD2 ASP A 176      59.817  77.555  38.035  1.00100.95           O1-
ANISOU 1284  OD2 ASP A 176    14495   9421  14441    514    -64   -236       O1-
ATOM   1285  N   LEU A 177      54.749  79.047  36.410  1.00 41.17           N  
ANISOU 1285  N   LEU A 177     7017   1906   6718    634   -257   -298       N  
ATOM   1286  CA  LEU A 177      53.301  78.952  36.552  1.00 46.78           C  
ANISOU 1286  CA  LEU A 177     7730   2661   7383    646   -331   -330       C  
ATOM   1287  C   LEU A 177      52.891  77.513  36.279  1.00 58.39           C  
ANISOU 1287  C   LEU A 177     9227   4193   8764    663   -398   -345       C  
ATOM   1288  O   LEU A 177      53.105  77.007  35.172  1.00 56.74           O  
ANISOU 1288  O   LEU A 177     9089   3970   8499    706   -407   -308       O  
ATOM   1289  CB  LEU A 177      52.585  79.909  35.593  1.00 41.64           C  
ANISOU 1289  CB  LEU A 177     7126   1959   6738    694   -341   -285       C  
ATOM   1290  CG  LEU A 177      51.105  79.631  35.304  1.00 41.59           C  
ANISOU 1290  CG  LEU A 177     7145   1988   6671    724   -431   -292       C  
ATOM   1291  CD1 LEU A 177      50.224  79.988  36.489  1.00 41.22           C  
ANISOU 1291  CD1 LEU A 177     7035   1971   6656    695   -455   -342       C  
ATOM   1292  CD2 LEU A 177      50.651  80.377  34.063  1.00 64.46           C  
ANISOU 1292  CD2 LEU A 177    10107   4827   9557    779   -441   -227       C  
ATOM   1293  N   LEU A 178      52.330  76.850  37.288  1.00 54.34           N  
ANISOU 1293  N   LEU A 178     8666   3748   8235    630   -447   -399       N  
ATOM   1294  CA  LEU A 178      51.849  75.481  37.144  1.00 39.41           C  
ANISOU 1294  CA  LEU A 178     6793   1915   6267    639   -519   -415       C  
ATOM   1295  C   LEU A 178      50.406  75.501  36.656  1.00 39.59           C  
ANISOU 1295  C   LEU A 178     6851   1949   6243    671   -608   -408       C  
ATOM   1296  O   LEU A 178      49.573  76.232  37.197  1.00 39.58           O  
ANISOU 1296  O   LEU A 178     6812   1950   6276    665   -629   -420       O  
ATOM   1297  CB  LEU A 178      51.950  74.722  38.466  1.00 38.64           C  
ANISOU 1297  CB  LEU A 178     6621   1880   6180    588   -536   -465       C  
ATOM   1298  CG  LEU A 178      51.530  73.254  38.368  1.00 38.25           C  
ANISOU 1298  CG  LEU A 178     6585   1886   6063    594   -609   -478       C  
ATOM   1299  CD1 LEU A 178      52.626  72.411  37.728  1.00 47.43           C  
ANISOU 1299  CD1 LEU A 178     7790   3032   7198    609   -566   -458       C  
ATOM   1300  CD2 LEU A 178      51.141  72.702  39.726  1.00 37.54           C  
ANISOU 1300  CD2 LEU A 178     6414   1862   5987    549   -653   -523       C  
ATOM   1301  N   VAL A 179      50.109  74.698  35.639  1.00 39.84           N  
ANISOU 1301  N   VAL A 179     6961   1984   6193    707   -662   -388       N  
ATOM   1302  CA  VAL A 179      48.831  74.772  34.939  1.00 49.71           C  
ANISOU 1302  CA  VAL A 179     8266   3229   7393    740   -751   -368       C  
ATOM   1303  C   VAL A 179      48.239  73.374  34.833  1.00 49.65           C  
ANISOU 1303  C   VAL A 179     8288   3270   7308    739   -848   -387       C  
ATOM   1304  O   VAL A 179      48.936  72.430  34.447  1.00 39.94           O  
ANISOU 1304  O   VAL A 179     7102   2046   6028    743   -836   -392       O  
ATOM   1305  CB  VAL A 179      48.988  75.406  33.542  1.00 50.71           C  
ANISOU 1305  CB  VAL A 179     8489   3291   7487    791   -733   -311       C  
ATOM   1306  CG1 VAL A 179      47.789  75.086  32.671  1.00 61.25           C  
ANISOU 1306  CG1 VAL A 179     9907   4624   8742    825   -842   -289       C  
ATOM   1307  CG2 VAL A 179      49.160  76.911  33.658  1.00 47.27           C  
ANISOU 1307  CG2 VAL A 179     8018   2803   7139    794   -663   -285       C  
ATOM   1308  N   LEU A 180      46.958  73.246  35.179  1.00 39.82           N  
ANISOU 1308  N   LEU A 180     7019   2053   6057    735   -943   -394       N  
ATOM   1309  CA  LEU A 180      46.220  71.983  35.141  1.00 39.64           C  
ANISOU 1309  CA  LEU A 180     7018   2070   5972    729  -1053   -407       C  
ATOM   1310  C   LEU A 180      45.039  72.174  34.194  1.00 40.30           C  
ANISOU 1310  C   LEU A 180     7180   2125   6007    763  -1155   -369       C  
ATOM   1311  O   LEU A 180      43.949  72.570  34.616  1.00 58.52           O  
ANISOU 1311  O   LEU A 180     9443   4442   8351    763  -1218   -359       O  
ATOM   1312  CB  LEU A 180      45.758  71.574  36.540  1.00 38.89           C  
ANISOU 1312  CB  LEU A 180     6814   2035   5926    689  -1088   -443       C  
ATOM   1313  CG  LEU A 180      46.709  70.787  37.448  1.00 60.92           C  
ANISOU 1313  CG  LEU A 180     9542   4869   8736    650  -1038   -480       C  
ATOM   1314  CD1 LEU A 180      48.102  71.373  37.490  1.00 63.79           C  
ANISOU 1314  CD1 LEU A 180     9897   5203   9136    643   -910   -481       C  
ATOM   1315  CD2 LEU A 180      46.146  70.762  38.838  1.00 77.74           C  
ANISOU 1315  CD2 LEU A 180    11567   7050  10922    617  -1070   -508       C  
ATOM   1316  N   GLU A 181      45.258  71.881  32.916  1.00 40.95           N  
ANISOU 1316  N   GLU A 181     7385   2171   6005    795  -1173   -346       N  
ATOM   1317  CA  GLU A 181      44.345  72.272  31.853  1.00 41.76           C  
ANISOU 1317  CA  GLU A 181     7581   2232   6056    831  -1255   -300       C  
ATOM   1318  C   GLU A 181      43.892  71.064  31.041  1.00 42.17           C  
ANISOU 1318  C   GLU A 181     7744   2283   5996    837  -1370   -303       C  
ATOM   1319  O   GLU A 181      44.620  70.077  30.901  1.00 60.05           O  
ANISOU 1319  O   GLU A 181    10049   4559   8208    831  -1351   -335       O  
ATOM   1320  CB  GLU A 181      45.019  73.306  30.937  1.00 56.40           C  
ANISOU 1320  CB  GLU A 181     9499   4025   7904    870  -1169   -260       C  
ATOM   1321  CG  GLU A 181      44.225  73.697  29.702  1.00 43.38           C  
ANISOU 1321  CG  GLU A 181     7964   2328   6189    912  -1248   -204       C  
ATOM   1322  CD  GLU A 181      43.046  74.591  30.021  1.00 46.07           C  
ANISOU 1322  CD  GLU A 181     8245   2661   6600    916  -1299   -168       C  
ATOM   1323  OE1 GLU A 181      43.111  75.794  29.696  1.00 75.89           O  
ANISOU 1323  OE1 GLU A 181    12019   6394  10423    942  -1241   -124       O  
ATOM   1324  OE2 GLU A 181      42.057  74.095  30.601  1.00 82.85           O1-
ANISOU 1324  OE2 GLU A 181    12855   7353  11270    894  -1396   -180       O1-
ATOM   1325  N   SER A 182      42.674  71.150  30.510  1.00 67.34           N  
ANISOU 1325  N   SER A 182    10984   5451   9151    849  -1493   -268       N  
ATOM   1326  CA  SER A 182      42.138  70.154  29.594  1.00 43.34           C  
ANISOU 1326  CA  SER A 182     8072   2395   6000    855  -1620   -265       C  
ATOM   1327  C   SER A 182      42.303  70.610  28.146  1.00 47.46           C  
ANISOU 1327  C   SER A 182     8749   2853   6429    902  -1622   -224       C  
ATOM   1328  O   SER A 182      42.579  71.776  27.855  1.00 86.14           O  
ANISOU 1328  O   SER A 182    13643   7721  11364    931  -1544   -185       O  
ATOM   1329  CB  SER A 182      40.663  69.868  29.894  1.00 43.71           C  
ANISOU 1329  CB  SER A 182     8087   2456   6065    833  -1775   -244       C  
ATOM   1330  OG  SER A 182      40.513  68.998  31.004  1.00 66.05           O  
ANISOU 1330  OG  SER A 182    10815   5342   8940    791  -1804   -284       O  
ATOM   1331  N   VAL A 183      42.119  69.661  27.233  1.00 66.43           N  
ANISOU 1331  N   VAL A 183    11297   5232   8710    910  -1716   -233       N  
ATOM   1332  CA  VAL A 183      42.356  69.872  25.808  1.00 55.95           C  
ANISOU 1332  CA  VAL A 183    10146   3844   7266    957  -1722   -202       C  
ATOM   1333  C   VAL A 183      41.523  68.850  25.046  1.00 46.90           C  
ANISOU 1333  C   VAL A 183     9144   2675   6002    948  -1891   -208       C  
ATOM   1334  O   VAL A 183      41.385  67.704  25.478  1.00 46.58           O  
ANISOU 1334  O   VAL A 183     9090   2663   5947    913  -1953   -255       O  
ATOM   1335  CB  VAL A 183      43.864  69.755  25.471  1.00 46.17           C  
ANISOU 1335  CB  VAL A 183     8959   2594   5988    989  -1574   -227       C  
ATOM   1336  CG1 VAL A 183      44.083  69.015  24.161  1.00 47.23           C  
ANISOU 1336  CG1 VAL A 183     9307   2682   5957   1026  -1618   -235       C  
ATOM   1337  CG2 VAL A 183      44.512  71.132  25.410  1.00 58.97           C  
ANISOU 1337  CG2 VAL A 183    10532   4194   7678   1019  -1443   -182       C  
ATOM   1338  N   VAL A 184      40.952  69.276  23.910  1.00 63.85           N  
ANISOU 1338  N   VAL A 184    11428   4768   8065    978  -1973   -154       N  
ATOM   1339  CA  VAL A 184      40.170  68.370  23.073  1.00 66.98           C  
ANISOU 1339  CA  VAL A 184    11985   5129   8337    966  -2145   -156       C  
ATOM   1340  C   VAL A 184      41.094  67.560  22.172  1.00 49.58           C  
ANISOU 1340  C   VAL A 184     9964   2890   5985    999  -2107   -203       C  
ATOM   1341  O   VAL A 184      42.134  68.042  21.707  1.00 49.79           O  
ANISOU 1341  O   VAL A 184    10041   2897   5978   1050  -1968   -198       O  
ATOM   1342  CB  VAL A 184      39.126  69.138  22.236  1.00 63.85           C  
ANISOU 1342  CB  VAL A 184    11663   4689   7908    980  -2261    -70       C  
ATOM   1343  CG1 VAL A 184      37.969  69.594  23.102  1.00 49.42           C  
ANISOU 1343  CG1 VAL A 184     9668   2895   6213    943  -2338    -25       C  
ATOM   1344  CG2 VAL A 184      39.762  70.317  21.531  1.00 50.36           C  
ANISOU 1344  CG2 VAL A 184    10003   2949   6184   1040  -2141    -18       C  
ATOM   1345  N   THR A 185      40.706  66.306  21.926  1.00 77.51           N  
ANISOU 1345  N   THR A 185    12553   7847   9049   2788  -3739  -1819       N  
ATOM   1346  CA  THR A 185      41.350  65.493  20.904  1.00 69.50           C  
ANISOU 1346  CA  THR A 185    11754   6874   7777   3050  -3647  -1969       C  
ATOM   1347  C   THR A 185      40.484  65.260  19.674  1.00 71.09           C  
ANISOU 1347  C   THR A 185    12266   6903   7843   3011  -3856  -2187       C  
ATOM   1348  O   THR A 185      41.030  64.953  18.611  1.00 90.51           O  
ANISOU 1348  O   THR A 185    14917   9486   9989   3172  -3771  -2325       O  
ATOM   1349  CB  THR A 185      41.783  64.136  21.477  1.00 70.59           C  
ANISOU 1349  CB  THR A 185    11912   6863   8044   3329  -3501  -2005       C  
ATOM   1350  CG2 THR A 185      42.872  64.333  22.509  1.00 69.89           C  
ANISOU 1350  CG2 THR A 185    11461   7147   7944   3442  -3287  -1763       C  
ATOM   1351  OG1 THR A 185      40.662  63.477  22.078  1.00 70.01           O  
ANISOU 1351  OG1 THR A 185    11923   6371   8304   3225  -3655  -2070       O  
ATOM   1352  N   GLU A 186      39.163  65.396  19.789  1.00 70.25           N  
ANISOU 1352  N   GLU A 186    12180   6584   7926   2801  -4123  -2229       N  
ATOM   1353  CA  GLU A 186      38.253  65.384  18.657  1.00108.63           C  
ANISOU 1353  CA  GLU A 186    17232  11442  12602   2713  -4372  -2403       C  
ATOM   1354  C   GLU A 186      37.729  66.804  18.417  1.00 73.50           C  
ANISOU 1354  C   GLU A 186    12661   7182   8085   2593  -4491  -2153       C  
ATOM   1355  O   GLU A 186      38.311  67.783  18.905  1.00 76.71           O  
ANISOU 1355  O   GLU A 186    12920   7690   8537   2574  -4306  -1906       O  
ATOM   1356  CB  GLU A 186      37.136  64.369  18.909  1.00 78.66           C  
ANISOU 1356  CB  GLU A 186    13515   7318   9055   2570  -4567  -2642       C  
ATOM   1357  CG  GLU A 186      37.160  63.189  17.954  1.00 77.81           C  
ANISOU 1357  CG  GLU A 186    13725   7092   8748   2614  -4562  -3039       C  
ATOM   1358  CD  GLU A 186      37.907  61.989  18.508  1.00105.62           C  
ANISOU 1358  CD  GLU A 186    17391  10282  12458   2812  -4259  -3144       C  
ATOM   1359  OE1 GLU A 186      37.238  61.055  18.995  1.00133.02           O  
ANISOU 1359  OE1 GLU A 186    20921  13387  16232   2676  -4247  -3272       O  
ATOM   1360  OE2 GLU A 186      39.156  61.978  18.466  1.00109.04           O1-
ANISOU 1360  OE2 GLU A 186    17829  10858  12742   3103  -3985  -3035       O1-
ATOM   1361  N   GLU A 187      36.622  66.916  17.682  1.00 73.30           N  
ANISOU 1361  N   GLU A 187    12689   7213   7950   2511  -4776  -2215       N  
ATOM   1362  CA  GLU A 187      36.134  68.213  17.231  1.00 73.60           C  
ANISOU 1362  CA  GLU A 187    12650   7449   7864   2507  -4858  -1924       C  
ATOM   1363  C   GLU A 187      35.022  68.788  18.097  1.00 96.57           C  
ANISOU 1363  C   GLU A 187    15341  10209  11140   2387  -4989  -1743       C  
ATOM   1364  O   GLU A 187      34.820  70.008  18.075  1.00128.98           O  
ANISOU 1364  O   GLU A 187    19377  14368  15260   2429  -4918  -1428       O  
ATOM   1365  CB  GLU A 187      35.642  68.115  15.782  1.00 81.71           C  
ANISOU 1365  CB  GLU A 187    13816   8786   8442   2563  -5088  -2023       C  
ATOM   1366  CG  GLU A 187      35.466  69.466  15.104  1.00 79.19           C  
ANISOU 1366  CG  GLU A 187    13471   8729   7888   2681  -5080  -1630       C  
ATOM   1367  CD  GLU A 187      35.093  69.355  13.642  1.00 90.95           C  
ANISOU 1367  CD  GLU A 187    15074  10646   8835   2773  -5303  -1691       C  
ATOM   1368  OE1 GLU A 187      34.868  70.409  13.009  1.00118.02           O  
ANISOU 1368  OE1 GLU A 187    18486  14325  12031   2923  -5302  -1311       O  
ATOM   1369  OE2 GLU A 187      35.026  68.219  13.124  1.00107.65           O1-
ANISOU 1369  OE2 GLU A 187    17309  12853  10742   2696  -5452  -2116       O1-
ATOM   1370  N   LEU A 188      34.305  67.946  18.846  1.00 76.17           N  
ANISOU 1370  N   LEU A 188    12666   7414   8860   2252  -5131  -1923       N  
ATOM   1371  CA  LEU A 188      33.184  68.349  19.695  1.00 93.62           C  
ANISOU 1371  CA  LEU A 188    14645   9504  11421   2137  -5250  -1783       C  
ATOM   1372  C   LEU A 188      31.963  68.770  18.887  1.00 78.89           C  
ANISOU 1372  C   LEU A 188    12678   7888   9409   2151  -5551  -1693       C  
ATOM   1373  O   LEU A 188      31.997  69.778  18.174  1.00 92.76           O  
ANISOU 1373  O   LEU A 188    14454   9858  10930   2316  -5526  -1423       O  
ATOM   1374  CB  LEU A 188      33.574  69.491  20.639  1.00 66.65           C  
ANISOU 1374  CB  LEU A 188    11112   5982   8228   2147  -4983  -1497       C  
ATOM   1375  CG  LEU A 188      34.260  69.156  21.958  1.00 78.75           C  
ANISOU 1375  CG  LEU A 188    12563   7337  10019   2059  -4764  -1547       C  
ATOM   1376  CD1 LEU A 188      34.347  70.407  22.820  1.00 72.60           C  
ANISOU 1376  CD1 LEU A 188    11652   6500   9429   1986  -4536  -1329       C  
ATOM   1377  CD2 LEU A 188      33.501  68.056  22.668  1.00 63.34           C  
ANISOU 1377  CD2 LEU A 188    10529   5198   8337   1952  -4914  -1709       C  
ATOM   1378  N   THR A 189      30.878  68.006  19.002  1.00 74.01           N  
ANISOU 1378  N   THR A 189    11927   7273   8918   1980  -5817  -1891       N  
ATOM   1379  CA  THR A 189      29.603  68.427  18.444  1.00 77.11           C  
ANISOU 1379  CA  THR A 189    12087   7993   9218   1975  -6073  -1762       C  
ATOM   1380  C   THR A 189      29.078  69.643  19.205  1.00 75.39           C  
ANISOU 1380  C   THR A 189    11660   7704   9282   2115  -6012  -1359       C  
ATOM   1381  O   THR A 189      29.513  69.946  20.319  1.00 86.33           O  
ANISOU 1381  O   THR A 189    13047   8755  10999   2091  -5741  -1276       O  
ATOM   1382  CB  THR A 189      28.580  67.292  18.508  1.00 79.47           C  
ANISOU 1382  CB  THR A 189    12218   8324   9651   1668  -6217  -2064       C  
ATOM   1383  CG2 THR A 189      29.208  65.983  18.054  1.00 81.01           C  
ANISOU 1383  CG2 THR A 189    12677   8395   9707   1514  -6135  -2479       C  
ATOM   1384  OG1 THR A 189      28.112  67.144  19.855  1.00 76.73           O  
ANISOU 1384  OG1 THR A 189    11707   7658   9787   1545  -6166  -2028       O  
ATOM   1385  N   GLU A 190      28.130  70.346  18.587  1.00 95.11           N  
ANISOU 1385  N   GLU A 190    13946  10543  11647   2244  -6112  -1094       N  
ATOM   1386  CA  GLU A 190      27.553  71.519  19.240  1.00 89.34           C  
ANISOU 1386  CA  GLU A 190    13032   9715  11199   2425  -5968   -695       C  
ATOM   1387  C   GLU A 190      26.799  71.172  20.517  1.00 91.82           C  
ANISOU 1387  C   GLU A 190    13108   9802  11977   2240  -5974   -788       C  
ATOM   1388  O   GLU A 190      26.897  71.953  21.485  1.00103.29           O  
ANISOU 1388  O   GLU A 190    14545  10952  13748   2323  -5723   -595       O  
ATOM   1389  CB  GLU A 190      26.655  72.278  18.252  1.00 88.17           C  
ANISOU 1389  CB  GLU A 190    12677  10042  10781   2666  -6055   -341       C  
ATOM   1390  CG  GLU A 190      26.449  73.747  18.620  1.00 88.70           C  
ANISOU 1390  CG  GLU A 190    12708   9939  11056   2989  -5755    164       C  
ATOM   1391  CD  GLU A 190      26.037  74.596  17.434  1.00151.51           C  
ANISOU 1391  CD  GLU A 190    20589  18332  18648   3340  -5751    614       C  
ATOM   1392  OE1 GLU A 190      25.740  75.793  17.630  1.00139.55           O  
ANISOU 1392  OE1 GLU A 190    19045  16670  17307   3649  -5460   1076       O  
ATOM   1393  OE2 GLU A 190      26.015  74.065  16.304  1.00137.89           O1-
ANISOU 1393  OE2 GLU A 190    18839  17096  16456   3311  -6001    514       O1-
ATOM   1394  N   PRO A 191      26.049  70.065  20.613  1.00 85.01           N  
ANISOU 1394  N   PRO A 191    12067   9052  11180   1967  -6194  -1080       N  
ATOM   1395  CA  PRO A 191      25.499  69.686  21.926  1.00 83.37           C  
ANISOU 1395  CA  PRO A 191    11676   8577  11422   1782  -6161  -1160       C  
ATOM   1396  C   PRO A 191      26.566  69.460  22.982  1.00 70.57           C  
ANISOU 1396  C   PRO A 191    10277   6506  10031   1721  -5937  -1259       C  
ATOM   1397  O   PRO A 191      26.345  69.777  24.157  1.00 68.40           O  
ANISOU 1397  O   PRO A 191     9876   6018  10094   1688  -5749  -1157       O  
ATOM   1398  CB  PRO A 191      24.724  68.397  21.623  1.00 78.05           C  
ANISOU 1398  CB  PRO A 191    10858   8083  10714   1448  -6380  -1492       C  
ATOM   1399  CG  PRO A 191      24.349  68.520  20.202  1.00 85.28           C  
ANISOU 1399  CG  PRO A 191    11695   9529  11176   1509  -6563  -1473       C  
ATOM   1400  CD  PRO A 191      25.495  69.219  19.536  1.00 89.90           C  
ANISOU 1400  CD  PRO A 191    12597  10091  11471   1795  -6446  -1319       C  
ATOM   1401  N   GLU A 192      27.725  68.924  22.594  1.00 76.92           N  
ANISOU 1401  N   GLU A 192    11382   7216  10628   1698  -5855  -1444       N  
ATOM   1402  CA  GLU A 192      28.792  68.699  23.563  1.00 70.54           C  
ANISOU 1402  CA  GLU A 192    10722   6102   9978   1655  -5555  -1494       C  
ATOM   1403  C   GLU A 192      29.376  70.015  24.065  1.00 63.90           C  
ANISOU 1403  C   GLU A 192     9895   5190   9193   1791  -5255  -1235       C  
ATOM   1404  O   GLU A 192      29.677  70.150  25.256  1.00 64.79           O  
ANISOU 1404  O   GLU A 192     9950   5130   9535   1707  -5033  -1219       O  
ATOM   1405  CB  GLU A 192      29.879  67.819  22.948  1.00 66.31           C  
ANISOU 1405  CB  GLU A 192    10467   5537   9188   1659  -5522  -1726       C  
ATOM   1406  CG  GLU A 192      29.455  66.378  22.736  1.00 68.53           C  
ANISOU 1406  CG  GLU A 192    10811   5725   9501   1466  -5689  -2054       C  
ATOM   1407  CD  GLU A 192      30.472  65.583  21.946  1.00 98.40           C  
ANISOU 1407  CD  GLU A 192    14897   9480  13011   1529  -5592  -2273       C  
ATOM   1408  OE1 GLU A 192      31.027  66.123  20.965  1.00 89.73           O  
ANISOU 1408  OE1 GLU A 192    13930   8606  11557   1684  -5630  -2251       O  
ATOM   1409  OE2 GLU A 192      30.722  64.416  22.311  1.00 96.15           O1-
ANISOU 1409  OE2 GLU A 192    14702   8966  12863   1452  -5412  -2409       O1-
ATOM   1410  N   THR A 193      29.546  70.995  23.173  1.00 65.40           N  
ANISOU 1410  N   THR A 193    10173   5515   9161   1977  -5216  -1038       N  
ATOM   1411  CA  THR A 193      30.053  72.298  23.597  1.00 90.03           C  
ANISOU 1411  CA  THR A 193    13351   8491  12364   2055  -4867   -816       C  
ATOM   1412  C   THR A 193      29.106  72.961  24.589  1.00 82.08           C  
ANISOU 1412  C   THR A 193    12141   7330  11717   2052  -4755   -675       C  
ATOM   1413  O   THR A 193      29.548  73.626  25.532  1.00 62.44           O  
ANISOU 1413  O   THR A 193     9679   4640   9405   1966  -4427   -661       O  
ATOM   1414  CB  THR A 193      30.269  73.207  22.384  1.00 66.96           C  
ANISOU 1414  CB  THR A 193    10585   5699   9158   2278  -4815   -574       C  
ATOM   1415  CG2 THR A 193      31.227  72.561  21.397  1.00 67.53           C  
ANISOU 1415  CG2 THR A 193    10857   5956   8845   2284  -4896   -729       C  
ATOM   1416  OG1 THR A 193      29.016  73.451  21.735  1.00 97.06           O  
ANISOU 1416  OG1 THR A 193    14237   9716  12925   2470  -5064   -371       O  
ATOM   1417  N   ALA A 194      27.796  72.786  24.393  1.00 73.27           N  
ANISOU 1417  N   ALA A 194    10800   6349  10692   2128  -5013   -596       N  
ATOM   1418  CA  ALA A 194      26.822  73.423  25.273  1.00 66.51           C  
ANISOU 1418  CA  ALA A 194     9721   5379  10169   2177  -4888   -441       C  
ATOM   1419  C   ALA A 194      26.826  72.794  26.662  1.00 67.91           C  
ANISOU 1419  C   ALA A 194     9790   5395  10617   1922  -4801   -646       C  
ATOM   1420  O   ALA A 194      26.625  73.493  27.662  1.00 70.37           O  
ANISOU 1420  O   ALA A 194    10030   5544  11163   1898  -4510   -586       O  
ATOM   1421  CB  ALA A 194      25.427  73.345  24.654  1.00 70.12           C  
ANISOU 1421  CB  ALA A 194     9885   6159  10597   2305  -5158   -293       C  
ATOM   1422  N   LEU A 195      27.053  71.479  26.745  1.00 83.95           N  
ANISOU 1422  N   LEU A 195    11825   7473  12599   1729  -4995   -885       N  
ATOM   1423  CA  LEU A 195      27.079  70.813  28.045  1.00 70.82           C  
ANISOU 1423  CA  LEU A 195    10069   5678  11160   1525  -4894  -1014       C  
ATOM   1424  C   LEU A 195      28.139  71.404  28.965  1.00 58.22           C  
ANISOU 1424  C   LEU A 195     8580   3969   9571   1471  -4540  -1024       C  
ATOM   1425  O   LEU A 195      27.944  71.451  30.185  1.00 66.71           O  
ANISOU 1425  O   LEU A 195     9518   5004  10825   1349  -4365  -1040       O  
ATOM   1426  CB  LEU A 195      27.320  69.315  27.871  1.00 68.59           C  
ANISOU 1426  CB  LEU A 195     9858   5389  10814   1375  -5081  -1227       C  
ATOM   1427  CG  LEU A 195      26.096  68.398  27.868  1.00 68.73           C  
ANISOU 1427  CG  LEU A 195     9676   5438  10998   1212  -5326  -1319       C  
ATOM   1428  CD1 LEU A 195      26.528  66.948  28.026  1.00 76.36           C  
ANISOU 1428  CD1 LEU A 195    10798   6234  11981   1041  -5342  -1531       C  
ATOM   1429  CD2 LEU A 195      25.118  68.791  28.964  1.00 62.65           C  
ANISOU 1429  CD2 LEU A 195     8614   4648  10541   1159  -5226  -1192       C  
ATOM   1430  N   PHE A 196      29.268  71.844  28.404  1.00 58.65           N  
ANISOU 1430  N   PHE A 196     8846   4049   9390   1521  -4417  -1031       N  
ATOM   1431  CA  PHE A 196      30.270  72.532  29.209  1.00 66.84           C  
ANISOU 1431  CA  PHE A 196     9939   5058  10397   1406  -4075  -1074       C  
ATOM   1432  C   PHE A 196      29.663  73.731  29.927  1.00 69.43           C  
ANISOU 1432  C   PHE A 196    10200   5229  10949   1382  -3804   -999       C  
ATOM   1433  O   PHE A 196      29.971  73.986  31.097  1.00 71.78           O  
ANISOU 1433  O   PHE A 196    10430   5525  11315   1198  -3565  -1109       O  
ATOM   1434  CB  PHE A 196      31.444  72.961  28.328  1.00 56.73           C  
ANISOU 1434  CB  PHE A 196     8870   3846   8838   1445  -3969  -1074       C  
ATOM   1435  CG  PHE A 196      32.387  71.841  27.979  1.00 65.27           C  
ANISOU 1435  CG  PHE A 196    10012   5094   9691   1453  -4098  -1192       C  
ATOM   1436  CD1 PHE A 196      32.078  70.938  26.975  1.00 69.82           C  
ANISOU 1436  CD1 PHE A 196    10670   5696  10161   1578  -4385  -1225       C  
ATOM   1437  CD2 PHE A 196      33.583  71.693  28.658  1.00 90.51           C  
ANISOU 1437  CD2 PHE A 196    13171   8454  12763   1340  -3910  -1280       C  
ATOM   1438  CE1 PHE A 196      32.945  69.906  26.658  1.00 61.95           C  
ANISOU 1438  CE1 PHE A 196     9771   4786   8979   1621  -4434  -1347       C  
ATOM   1439  CE2 PHE A 196      34.451  70.670  28.341  1.00 54.87           C  
ANISOU 1439  CE2 PHE A 196     8700   4095   8052   1429  -3985  -1341       C  
ATOM   1440  CZ  PHE A 196      34.132  69.772  27.344  1.00 63.29           C  
ANISOU 1440  CZ  PHE A 196     9902   5087   9057   1585  -4223  -1375       C  
ATOM   1441  N   GLU A 197      28.770  74.459  29.252  1.00 59.27           N  
ANISOU 1441  N   GLU A 197     8920   3842   9758   1586  -3819   -807       N  
ATOM   1442  CA  GLU A 197      28.196  75.664  29.841  1.00 60.76           C  
ANISOU 1442  CA  GLU A 197     9085   3832  10170   1628  -3475   -708       C  
ATOM   1443  C   GLU A 197      27.053  75.348  30.794  1.00 66.01           C  
ANISOU 1443  C   GLU A 197     9473   4523  11084   1604  -3513   -714       C  
ATOM   1444  O   GLU A 197      26.917  75.993  31.839  1.00 95.04           O  
ANISOU 1444  O   GLU A 197    13126   8047  14936   1516  -3192   -784       O  
ATOM   1445  CB  GLU A 197      27.721  76.613  28.739  1.00 79.14           C  
ANISOU 1445  CB  GLU A 197    11519   6068  12484   1933  -3404   -416       C  
ATOM   1446  CG  GLU A 197      27.243  77.958  29.261  1.00 66.28           C  
ANISOU 1446  CG  GLU A 197     9945   4139  11100   2034  -2936   -285       C  
ATOM   1447  CD  GLU A 197      26.855  78.916  28.153  1.00 73.70           C  
ANISOU 1447  CD  GLU A 197    11016   4974  12015   2403  -2797     89       C  
ATOM   1448  OE1 GLU A 197      27.025  78.560  26.967  1.00103.67           O  
ANISOU 1448  OE1 GLU A 197    14852   8981  15556   2554  -3094    232       O  
ATOM   1449  OE2 GLU A 197      26.380  80.027  28.468  1.00105.99           O1-
ANISOU 1449  OE2 GLU A 197    15177   8768  16325   2566  -2362    255       O1-
ATOM   1450  N   THR A 198      26.224  74.360  30.457  1.00 67.49           N  
ANISOU 1450  N   THR A 198     9462   4879  11301   1660  -3892   -673       N  
ATOM   1451  CA  THR A 198      25.037  74.091  31.260  1.00 61.77           C  
ANISOU 1451  CA  THR A 198     8453   4165  10852   1657  -3944   -647       C  
ATOM   1452  C   THR A 198      25.366  73.300  32.523  1.00 59.54           C  
ANISOU 1452  C   THR A 198     8102   3890  10629   1391  -3890   -835       C  
ATOM   1453  O   THR A 198      24.784  73.555  33.582  1.00 59.90           O  
ANISOU 1453  O   THR A 198     7988   3904  10867   1336  -3695   -844       O  
ATOM   1454  CB  THR A 198      23.991  73.359  30.419  1.00 63.76           C  
ANISOU 1454  CB  THR A 198     8482   4621  11121   1762  -4369   -550       C  
ATOM   1455  CG2 THR A 198      23.637  74.175  29.188  1.00 66.70           C  
ANISOU 1455  CG2 THR A 198     8874   5112  11357   2061  -4411   -308       C  
ATOM   1456  OG1 THR A 198      24.510  72.090  30.002  1.00 62.53           O  
ANISOU 1456  OG1 THR A 198     8406   4560  10791   1577  -4647   -728       O  
ATOM   1457  N   LEU A 199      26.289  72.340  32.436  1.00 85.57           N  
ANISOU 1457  N   LEU A 199    11510   7265  13737   1253  -4023   -958       N  
ATOM   1458  CA  LEU A 199      26.651  71.536  33.603  1.00 61.21           C  
ANISOU 1458  CA  LEU A 199     8352   4245  10657   1061  -3951  -1054       C  
ATOM   1459  C   LEU A 199      27.606  72.290  34.521  1.00 76.21           C  
ANISOU 1459  C   LEU A 199    10319   6200  12438    941  -3612  -1156       C  
ATOM   1460  O   LEU A 199      27.317  72.503  35.704  1.00 76.05           O  
ANISOU 1460  O   LEU A 199    10164   6229  12502    827  -3409  -1198       O  
ATOM   1461  CB  LEU A 199      27.282  70.215  33.158  1.00 55.56           C  
ANISOU 1461  CB  LEU A 199     7738   3575   9795   1027  -4170  -1105       C  
ATOM   1462  CG  LEU A 199      26.390  69.223  32.413  1.00 74.79           C  
ANISOU 1462  CG  LEU A 199    10119   5963  12334   1019  -4479  -1107       C  
ATOM   1463  CD1 LEU A 199      27.138  67.923  32.174  1.00 56.93           C  
ANISOU 1463  CD1 LEU A 199     8009   3691   9928    969  -4546  -1182       C  
ATOM   1464  CD2 LEU A 199      25.108  68.974  33.188  1.00 65.69           C  
ANISOU 1464  CD2 LEU A 199     8692   4803  11463    912  -4484  -1051       C  
ATOM   1465  N   TYR A 200      28.760  72.684  33.992  1.00 55.95           N  
ANISOU 1465  N   TYR A 200     8463   3649   9148   1260  -2221    107       N  
ATOM   1466  CA  TYR A 200      29.734  73.440  34.765  1.00 55.27           C  
ANISOU 1466  CA  TYR A 200     8416   3610   8976   1289  -2038     65       C  
ATOM   1467  C   TYR A 200      29.633  74.914  34.397  1.00 72.93           C  
ANISOU 1467  C   TYR A 200    10694   5837  11180   1330  -2016     99       C  
ATOM   1468  O   TYR A 200      28.527  75.446  34.247  1.00 91.91           O  
ANISOU 1468  O   TYR A 200    13028   8215  13679   1362  -2071    182       O  
ATOM   1469  CB  TYR A 200      31.141  72.895  34.508  1.00 77.51           C  
ANISOU 1469  CB  TYR A 200    11347   6450  11654   1246  -1999    -31       C  
ATOM   1470  CG  TYR A 200      31.148  71.419  34.160  1.00 51.25           C  
ANISOU 1470  CG  TYR A 200     8028   3110   8336   1194  -2096    -65       C  
ATOM   1471  CD1 TYR A 200      30.861  70.458  35.123  1.00 63.61           C  
ANISOU 1471  CD1 TYR A 200     9484   4692   9991   1186  -2058    -59       C  
ATOM   1472  CD2 TYR A 200      31.425  70.986  32.866  1.00 77.35           C  
ANISOU 1472  CD2 TYR A 200    11457   6381  11554   1158  -2223    -99       C  
ATOM   1473  CE1 TYR A 200      30.854  69.106  34.810  1.00 70.35           C  
ANISOU 1473  CE1 TYR A 200    10340   5529  10859   1137  -2148    -89       C  
ATOM   1474  CE2 TYR A 200      31.421  69.634  32.543  1.00 72.19           C  
ANISOU 1474  CE2 TYR A 200    10821   5707  10900   1113  -2316   -132       C  
ATOM   1475  CZ  TYR A 200      31.135  68.700  33.519  1.00 60.80           C  
ANISOU 1475  CZ  TYR A 200     9258   4283   9560   1099  -2280   -128       C  
ATOM   1476  OH  TYR A 200      31.131  67.361  33.201  1.00 68.61           O  
ANISOU 1476  OH  TYR A 200    10264   5250  10555   1051  -2373   -161       O  
ATOM   1477  N   ALA A 201      30.772  75.581  34.234  1.00 76.42           N  
ANISOU 1477  N   ALA A 201    11241   6298  11498   1328  -1934     44       N  
ATOM   1478  CA  ALA A 201      30.801  76.941  33.703  1.00 49.84           C  
ANISOU 1478  CA  ALA A 201     7930   2916   8091   1359  -1923     70       C  
ATOM   1479  C   ALA A 201      31.723  77.018  32.490  1.00 49.82           C  
ANISOU 1479  C   ALA A 201     8073   2900   7959   1330  -1971     24       C  
ATOM   1480  O   ALA A 201      32.618  77.860  32.398  1.00 70.57           O  
ANISOU 1480  O   ALA A 201    10766   5537  10510   1337  -1883      2       O  
ATOM   1481  CB  ALA A 201      31.204  77.960  34.762  1.00 49.28           C  
ANISOU 1481  CB  ALA A 201     7839   2873   8014   1399  -1760     69       C  
ATOM   1482  N   ALA A 202      31.521  76.090  31.557  1.00 52.83           N  
ANISOU 1482  N   ALA A 202     8507   3251   8314   1298  -2111     12       N  
ATOM   1483  CA  ALA A 202      31.821  76.259  30.137  1.00 67.74           C  
ANISOU 1483  CA  ALA A 202    10542   5103  10095   1293  -2205      3       C  
ATOM   1484  C   ALA A 202      33.273  76.455  29.732  1.00 50.38           C  
ANISOU 1484  C   ALA A 202     8467   2917   7759   1285  -2105    -51       C  
ATOM   1485  O   ALA A 202      34.190  75.879  30.322  1.00 76.71           O  
ANISOU 1485  O   ALA A 202    11794   6286  11068   1259  -2005   -101       O  
ATOM   1486  CB  ALA A 202      31.033  77.444  29.584  1.00105.13           C  
ANISOU 1486  CB  ALA A 202    15279   9809  14857   1333  -2263     72       C  
ATOM   1487  N   ASN A 203      33.450  77.308  28.718  1.00 50.96           N  
ANISOU 1487  N   ASN A 203     8647   2960   7755   1312  -2129    -29       N  
ATOM   1488  CA  ASN A 203      34.603  77.376  27.826  1.00 61.12           C  
ANISOU 1488  CA  ASN A 203    10082   4233   8906   1315  -2081    -57       C  
ATOM   1489  C   ASN A 203      35.076  75.987  27.428  1.00 68.19           C  
ANISOU 1489  C   ASN A 203    11058   5122   9729   1283  -2121   -109       C  
ATOM   1490  O   ASN A 203      35.714  75.276  28.211  1.00 64.72           O  
ANISOU 1490  O   ASN A 203    10566   4720   9307   1252  -2033   -151       O  
ATOM   1491  CB  ASN A 203      35.736  78.192  28.439  1.00 66.73           C  
ANISOU 1491  CB  ASN A 203    10769   4974   9610   1318  -1901    -66       C  
ATOM   1492  CG  ASN A 203      35.424  79.668  28.465  1.00 63.66           C  
ANISOU 1492  CG  ASN A 203    10354   4577   9258   1355  -1868    -15       C  
ATOM   1493  ND2 ASN A 203      36.452  80.494  28.607  1.00 63.89           N  
ANISOU 1493  ND2 ASN A 203    10398   4611   9266   1360  -1740    -15       N  
ATOM   1494  OD1 ASN A 203      34.266  80.063  28.349  1.00 51.01           O  
ANISOU 1494  OD1 ASN A 203     8713   2959   7710   1379  -1960     29       O  
ATOM   1495  N   VAL A 204      34.732  75.600  26.205  1.00 86.19           N  
ANISOU 1495  N   VAL A 204    13474   7352  11923   1295  -2259   -106       N  
ATOM   1496  CA  VAL A 204      35.206  74.334  25.645  1.00 66.63           C  
ANISOU 1496  CA  VAL A 204    11111   4856   9350   1275  -2300   -157       C  
ATOM   1497  C   VAL A 204      36.727  74.332  25.654  1.00 61.69           C  
ANISOU 1497  C   VAL A 204    10547   4253   8639   1279  -2119   -184       C  
ATOM   1498  O   VAL A 204      37.351  75.393  25.445  1.00 65.28           O  
ANISOU 1498  O   VAL A 204    11030   4707   9065   1310  -2014   -153       O  
ATOM   1499  CB  VAL A 204      34.652  74.144  24.224  1.00 56.00           C  
ANISOU 1499  CB  VAL A 204     9939   3441   7898   1300  -2477   -146       C  
ATOM   1500  CG1 VAL A 204      33.136  74.183  24.262  1.00 54.42           C  
ANISOU 1500  CG1 VAL A 204     9651   3214   7813   1289  -2666   -107       C  
ATOM   1501  CG2 VAL A 204      35.168  75.233  23.299  1.00 54.17           C  
ANISOU 1501  CG2 VAL A 204     9842   3186   7556   1357  -2420   -113       C  
ATOM   1502  N   PRO A 205      37.382  73.204  25.936  1.00 58.89           N  
ANISOU 1502  N   PRO A 205    10199   3917   8260   1247  -2070   -231       N  
ATOM   1503  CA  PRO A 205      38.839  73.214  26.021  1.00 66.86           C  
ANISOU 1503  CA  PRO A 205    11242   4946   9216   1250  -1892   -243       C  
ATOM   1504  C   PRO A 205      39.459  73.449  24.657  1.00 51.34           C  
ANISOU 1504  C   PRO A 205     9474   2930   7103   1301  -1870   -224       C  
ATOM   1505  O   PRO A 205      38.854  73.136  23.617  1.00 63.24           O  
ANISOU 1505  O   PRO A 205    11127   4387   8513   1328  -2007   -225       O  
ATOM   1506  CB  PRO A 205      39.175  71.814  26.566  1.00 49.85           C  
ANISOU 1506  CB  PRO A 205     9051   2818   7072   1206  -1873   -294       C  
ATOM   1507  CG  PRO A 205      37.987  70.973  26.252  1.00 63.31           C  
ANISOU 1507  CG  PRO A 205    10778   4494   8783   1191  -2063   -312       C  
ATOM   1508  CD  PRO A 205      36.798  71.878  26.206  1.00 51.06           C  
ANISOU 1508  CD  PRO A 205     9173   2925   7303   1208  -2177   -269       C  
ATOM   1509  N   PRO A 206      40.657  74.015  24.612  1.00 60.46           N  
ANISOU 1509  N   PRO A 206    10645   4089   8239   1320  -1704   -199       N  
ATOM   1510  CA  PRO A 206      41.320  74.302  23.339  1.00 52.01           C  
ANISOU 1510  CA  PRO A 206     9759   2967   7035   1381  -1651   -165       C  
ATOM   1511  C   PRO A 206      41.923  73.027  22.760  1.00 52.39           C  
ANISOU 1511  C   PRO A 206     9944   2995   6969   1390  -1630   -197       C  
ATOM   1512  O   PRO A 206      41.803  71.937  23.320  1.00 71.69           O  
ANISOU 1512  O   PRO A 206    12334   5464   9441   1344  -1665   -247       O  
ATOM   1513  CB  PRO A 206      42.402  75.302  23.744  1.00 62.90           C  
ANISOU 1513  CB  PRO A 206    11059   4357   8483   1387  -1472   -120       C  
ATOM   1514  CG  PRO A 206      42.757  74.902  25.131  1.00 50.21           C  
ANISOU 1514  CG  PRO A 206     9274   2805   7000   1323  -1411   -154       C  
ATOM   1515  CD  PRO A 206      41.459  74.464  25.762  1.00 62.66           C  
ANISOU 1515  CD  PRO A 206    10767   4411   8629   1288  -1556   -194       C  
ATOM   1516  N   ARG A 207      42.561  73.181  21.612  1.00 53.37           N  
ANISOU 1516  N   ARG A 207    10250   3071   6958   1457  -1565   -164       N  
ATOM   1517  CA  ARG A 207      43.373  72.114  21.056  1.00 64.19           C  
ANISOU 1517  CA  ARG A 207    11757   4417   8214   1481  -1494   -180       C  
ATOM   1518  C   ARG A 207      44.819  72.256  21.523  1.00 53.14           C  
ANISOU 1518  C   ARG A 207    10273   3034   6883   1478  -1273   -143       C  
ATOM   1519  O   ARG A 207      45.270  73.336  21.915  1.00 72.60           O  
ANISOU 1519  O   ARG A 207    12630   5508   9449   1476  -1178    -94       O  
ATOM   1520  CB  ARG A 207      43.297  72.113  19.531  1.00 66.98           C  
ANISOU 1520  CB  ARG A 207    12376   4705   8370   1568  -1534   -159       C  
ATOM   1521  CG  ARG A 207      41.994  71.542  18.985  1.00 64.16           C  
ANISOU 1521  CG  ARG A 207    12135   4316   7927   1566  -1776   -208       C  
ATOM   1522  CD  ARG A 207      42.074  71.240  17.493  1.00 63.92           C  
ANISOU 1522  CD  ARG A 207    12402   4213   7670   1654  -1815   -202       C  
ATOM   1523  NE  ARG A 207      40.989  70.359  17.064  1.00107.80           N  
ANISOU 1523  NE  ARG A 207    18074   9734  13151   1638  -2057   -262       N  
ATOM   1524  CZ  ARG A 207      41.107  69.042  16.918  1.00 90.41           C  
ANISOU 1524  CZ  ARG A 207    15966   7514  10871   1625  -2100   -318       C  
ATOM   1525  NH1 ARG A 207      42.267  68.443  17.154  1.00 58.74           N1+
ANISOU 1525  NH1 ARG A 207    11950   3524   6843   1631  -1906   -319       N1+
ATOM   1526  NH2 ARG A 207      40.062  68.324  16.529  1.00 90.05           N  
ANISOU 1526  NH2 ARG A 207    16015   7425  10773   1605  -2342   -368       N  
ATOM   1527  N   LEU A 208      45.546  71.140  21.460  1.00 73.13           N  
ANISOU 1527  N   LEU A 208    12857   5562   9366   1477  -1199   -164       N  
ATOM   1528  CA  LEU A 208      46.904  71.089  21.992  1.00 63.44           C  
ANISOU 1528  CA  LEU A 208    11531   4347   8226   1465  -1006   -128       C  
ATOM   1529  C   LEU A 208      47.781  72.177  21.382  1.00 53.15           C  
ANISOU 1529  C   LEU A 208    10267   3003   6924   1526   -858    -36       C  
ATOM   1530  O   LEU A 208      48.297  73.047  22.094  1.00 65.97           O  
ANISOU 1530  O   LEU A 208    11729   4638   8697   1497   -779      4       O  
ATOM   1531  CB  LEU A 208      47.501  69.701  21.748  1.00 52.87           C  
ANISOU 1531  CB  LEU A 208    10283   2999   6806   1473   -950   -155       C  
ATOM   1532  CG  LEU A 208      48.358  69.093  22.861  1.00 51.61           C  
ANISOU 1532  CG  LEU A 208     9952   2878   6779   1412   -845   -165       C  
ATOM   1533  CD1 LEU A 208      49.756  69.688  22.875  1.00 82.69           C  
ANISOU 1533  CD1 LEU A 208    13834   6790  10795   1437   -648    -80       C  
ATOM   1534  CD2 LEU A 208      47.682  69.289  24.206  1.00 69.10           C  
ANISOU 1534  CD2 LEU A 208    11956   5155   9143   1328   -935   -210       C  
ATOM   1535  N   GLY A 209      47.948  72.149  20.058  1.00 64.54           N  
ANISOU 1535  N   GLY A 209    11930   4393   8200   1615   -824      0       N  
ATOM   1536  CA  GLY A 209      48.724  73.189  19.401  1.00 55.30           C  
ANISOU 1536  CA  GLY A 209    10801   3182   7028   1682   -679     98       C  
ATOM   1537  C   GLY A 209      48.157  74.574  19.641  1.00 55.06           C  
ANISOU 1537  C   GLY A 209    10674   3159   7087   1669   -735    125       C  
ATOM   1538  O   GLY A 209      48.904  75.538  19.831  1.00 54.97           O  
ANISOU 1538  O   GLY A 209    10562   3134   7191   1674   -614    198       O  
ATOM   1539  N   GLU A 210      46.826  74.694  19.642  1.00 55.02           N  
ANISOU 1539  N   GLU A 210    10692   3170   7043   1652   -924     71       N  
ATOM   1540  CA  GLU A 210      46.195  75.976  19.938  1.00 54.77           C  
ANISOU 1540  CA  GLU A 210    10562   3148   7100   1638   -983     93       C  
ATOM   1541  C   GLU A 210      46.555  76.451  21.341  1.00 79.06           C  
ANISOU 1541  C   GLU A 210    13390   6266  10383   1559   -931     90       C  
ATOM   1542  O   GLU A 210      46.938  77.611  21.537  1.00 73.56           O  
ANISOU 1542  O   GLU A 210    12607   5558   9786   1562   -858    147       O  
ATOM   1543  CB  GLU A 210      44.679  75.862  19.778  1.00 54.99           C  
ANISOU 1543  CB  GLU A 210    10641   3186   7067   1628  -1201     38       C  
ATOM   1544  CG  GLU A 210      43.928  77.157  20.043  1.00 71.18           C  
ANISOU 1544  CG  GLU A 210    12596   5246   9204   1620  -1266     65       C  
ATOM   1545  CD  GLU A 210      42.427  76.952  20.124  1.00 98.00           C  
ANISOU 1545  CD  GLU A 210    15992   8654  12588   1596  -1484     16       C  
ATOM   1546  OE1 GLU A 210      41.980  75.787  20.082  1.00 56.39           O  
ANISOU 1546  OE1 GLU A 210    10776   3386   7263   1575  -1591    -42       O  
ATOM   1547  OE2 GLU A 210      41.691  77.954  20.233  1.00 89.16           O1-
ANISOU 1547  OE2 GLU A 210    14812   7538  11526   1598  -1548     41       O1-
ATOM   1548  N   PHE A 211      46.440  75.561  22.331  1.00 64.44           N  
ANISOU 1548  N   PHE A 211    11429   4460   8596   1490   -971     24       N  
ATOM   1549  CA  PHE A 211      46.767  75.925  23.707  1.00 54.44           C  
ANISOU 1549  CA  PHE A 211     9947   3233   7506   1420   -930     14       C  
ATOM   1550  C   PHE A 211      48.211  76.393  23.824  1.00 65.76           C  
ANISOU 1550  C   PHE A 211    11317   4634   9033   1425   -757     83       C  
ATOM   1551  O   PHE A 211      48.493  77.435  24.425  1.00 56.35           O  
ANISOU 1551  O   PHE A 211    10002   3439   7971   1402   -720    116       O  
ATOM   1552  CB  PHE A 211      46.512  74.740  24.642  1.00 50.99           C  
ANISOU 1552  CB  PHE A 211     9427   2847   7100   1357   -984    -62       C  
ATOM   1553  CG  PHE A 211      46.955  74.981  26.061  1.00 76.77           C  
ANISOU 1553  CG  PHE A 211    12493   6151  10524   1293   -933    -74       C  
ATOM   1554  CD1 PHE A 211      46.168  75.721  26.928  1.00 68.36           C  
ANISOU 1554  CD1 PHE A 211    11313   5121   9539   1262  -1003    -94       C  
ATOM   1555  CD2 PHE A 211      48.157  74.470  26.528  1.00 57.32           C  
ANISOU 1555  CD2 PHE A 211     9967   3685   8126   1268   -816    -63       C  
ATOM   1556  CE1 PHE A 211      46.571  75.949  28.230  1.00 56.98           C  
ANISOU 1556  CE1 PHE A 211     9716   3713   8221   1211   -959   -108       C  
ATOM   1557  CE2 PHE A 211      48.563  74.696  27.832  1.00 49.44           C  
ANISOU 1557  CE2 PHE A 211     8802   2718   7264   1210   -784    -76       C  
ATOM   1558  CZ  PHE A 211      47.769  75.436  28.682  1.00 47.33           C  
ANISOU 1558  CZ  PHE A 211     8440   2487   7056   1183   -856   -102       C  
ATOM   1559  N   PHE A 212      49.144  75.638  23.245  1.00 51.71           N  
ANISOU 1559  N   PHE A 212     9622   2825   7199   1457   -651    112       N  
ATOM   1560  CA  PHE A 212      50.549  75.994  23.382  1.00 67.64           C  
ANISOU 1560  CA  PHE A 212    11562   4806   9333   1459   -489    190       C  
ATOM   1561  C   PHE A 212      50.967  77.145  22.477  1.00 69.23           C  
ANISOU 1561  C   PHE A 212    11820   4950   9533   1525   -405    288       C  
ATOM   1562  O   PHE A 212      51.981  77.792  22.759  1.00 61.16           O  
ANISOU 1562  O   PHE A 212    10687   3893   8658   1514   -299    361       O  
ATOM   1563  CB  PHE A 212      51.425  74.769  23.139  1.00 52.03           C  
ANISOU 1563  CB  PHE A 212     9639   2817   7313   1473   -394    196       C  
ATOM   1564  CG  PHE A 212      51.570  73.904  24.351  1.00 88.19           C  
ANISOU 1564  CG  PHE A 212    14082   7443  11983   1395   -420    132       C  
ATOM   1565  CD1 PHE A 212      52.291  74.350  25.444  1.00 54.54           C  
ANISOU 1565  CD1 PHE A 212     9632   3182   7909   1336   -375    152       C  
ATOM   1566  CD2 PHE A 212      50.974  72.659  24.411  1.00 98.13           C  
ANISOU 1566  CD2 PHE A 212    15404   8739  13142   1380   -496     53       C  
ATOM   1567  CE1 PHE A 212      52.426  73.564  26.569  1.00 49.14           C  
ANISOU 1567  CE1 PHE A 212     8833   2541   7297   1270   -397     95       C  
ATOM   1568  CE2 PHE A 212      51.107  71.867  25.536  1.00 84.10           C  
ANISOU 1568  CE2 PHE A 212    13498   7006  11448   1311   -512     -2       C  
ATOM   1569  CZ  PHE A 212      51.834  72.321  26.615  1.00 69.11           C  
ANISOU 1569  CZ  PHE A 212    11420   5114   9724   1259   -459     20       C  
ATOM   1570  N   ASP A 213      50.212  77.433  21.413  1.00 67.76           N  
ANISOU 1570  N   ASP A 213    11800   4751   9195   1591   -456    296       N  
ATOM   1571  CA  ASP A 213      50.402  78.709  20.730  1.00 54.63           C  
ANISOU 1571  CA  ASP A 213    10166   3045   7547   1645   -396    384       C  
ATOM   1572  C   ASP A 213      49.989  79.875  21.619  1.00 53.91           C  
ANISOU 1572  C   ASP A 213     9910   2967   7607   1590   -458    378       C  
ATOM   1573  O   ASP A 213      50.606  80.945  21.565  1.00 54.28           O  
ANISOU 1573  O   ASP A 213     9887   2973   7764   1600   -377    458       O  
ATOM   1574  CB  ASP A 213      49.624  78.736  19.416  1.00 64.58           C  
ANISOU 1574  CB  ASP A 213    11651   4288   8599   1731   -450    389       C  
ATOM   1575  CG  ASP A 213      50.344  78.006  18.305  1.00 83.32           C  
ANISOU 1575  CG  ASP A 213    14210   6625  10823   1815   -329    435       C  
ATOM   1576  OD1 ASP A 213      51.594  78.005  18.313  1.00 57.25           O  
ANISOU 1576  OD1 ASP A 213    10849   3296   7606   1827   -161    511       O  
ATOM   1577  OD2 ASP A 213      49.671  77.427  17.428  1.00 67.87           O1-
ANISOU 1577  OD2 ASP A 213    12459   4662   8666   1871   -406    399       O1-
ATOM   1578  N   ILE A 214      48.951  79.690  22.436  1.00 69.40           N  
ANISOU 1578  N   ILE A 214    11809   4983   9578   1534   -599    289       N  
ATOM   1579  CA  ILE A 214      48.596  80.695  23.435  1.00 52.28           C  
ANISOU 1579  CA  ILE A 214     9482   2832   7548   1482   -645    277       C  
ATOM   1580  C   ILE A 214      49.685  80.803  24.498  1.00 51.62           C  
ANISOU 1580  C   ILE A 214     9231   2741   7641   1422   -561    291       C  
ATOM   1581  O   ILE A 214      50.065  81.907  24.909  1.00 51.64           O  
ANISOU 1581  O   ILE A 214     9133   2715   7772   1405   -526    334       O  
ATOM   1582  CB  ILE A 214      47.232  80.357  24.060  1.00 51.57           C  
ANISOU 1582  CB  ILE A 214     9367   2804   7422   1446   -803    187       C  
ATOM   1583  CG1 ILE A 214      46.119  80.426  23.016  1.00 52.37           C  
ANISOU 1583  CG1 ILE A 214     9622   2900   7378   1502   -909    185       C  
ATOM   1584  CG2 ILE A 214      46.941  81.266  25.239  1.00 50.82           C  
ANISOU 1584  CG2 ILE A 214     9113   2735   7462   1395   -831    171       C  
ATOM   1585  CD1 ILE A 214      44.746  80.113  23.583  1.00 51.85           C  
ANISOU 1585  CD1 ILE A 214     9517   2883   7303   1469  -1070    114       C  
ATOM   1586  N   VAL A 215      50.201  79.660  24.960  1.00 59.03           N  
ANISOU 1586  N   VAL A 215    10141   3700   8589   1389   -534    256       N  
ATOM   1587  CA  VAL A 215      51.261  79.658  25.968  1.00 56.94           C  
ANISOU 1587  CA  VAL A 215     9724   3423   8490   1332   -465    270       C  
ATOM   1588  C   VAL A 215      52.487  80.407  25.459  1.00 60.53           C  
ANISOU 1588  C   VAL A 215    10149   3796   9054   1359   -341    384       C  
ATOM   1589  O   VAL A 215      53.126  81.162  26.201  1.00 58.68           O  
ANISOU 1589  O   VAL A 215     9779   3528   8988   1317   -313    417       O  
ATOM   1590  CB  VAL A 215      51.599  78.210  26.371  1.00 50.02           C  
ANISOU 1590  CB  VAL A 215     8839   2578   7588   1302   -454    221       C  
ATOM   1591  CG1 VAL A 215      52.865  78.164  27.208  1.00 49.73           C  
ANISOU 1591  CG1 VAL A 215     8662   2512   7720   1255   -371    255       C  
ATOM   1592  CG2 VAL A 215      50.432  77.589  27.125  1.00 49.11           C  
ANISOU 1592  CG2 VAL A 215     8706   2541   7411   1263   -579    116       C  
ATOM   1593  N   SER A 216      52.826  80.219  24.183  1.00 56.73           N  
ANISOU 1593  N   SER A 216     9799   3277   8477   1432   -266    449       N  
ATOM   1594  CA  SER A 216      53.940  80.960  23.602  1.00 53.50           C  
ANISOU 1594  CA  SER A 216     9364   2792   8169   1467   -148    571       C  
ATOM   1595  C   SER A 216      53.569  82.419  23.362  1.00 53.94           C  
ANISOU 1595  C   SER A 216     9403   2819   8273   1484   -169    616       C  
ATOM   1596  O   SER A 216      54.401  83.314  23.550  1.00 54.35           O  
ANISOU 1596  O   SER A 216     9344   2811   8497   1467   -122    695       O  
ATOM   1597  CB  SER A 216      54.382  80.298  22.299  1.00 54.59           C  
ANISOU 1597  CB  SER A 216     9669   2912   8162   1552    -40    631       C  
ATOM   1598  OG  SER A 216      54.640  78.917  22.488  1.00120.46           O  
ANISOU 1598  OG  SER A 216    18041  11282  16446   1540    -22    584       O  
ATOM   1599  N   GLY A 217      52.329  82.677  22.939  1.00 75.09           N  
ANISOU 1599  N   GLY A 217    12187   5535  10810   1516   -253    569       N  
ATOM   1600  CA  GLY A 217      51.915  84.045  22.673  1.00 65.64           C  
ANISOU 1600  CA  GLY A 217    10980   4313   9647   1537   -273    611       C  
ATOM   1601  C   GLY A 217      51.946  84.932  23.903  1.00 71.11           C  
ANISOU 1601  C   GLY A 217    11499   4999  10520   1464   -314    592       C  
ATOM   1602  O   GLY A 217      52.190  86.136  23.797  1.00 57.39           O  
ANISOU 1602  O   GLY A 217     9708   3211   8886   1471   -287    658       O  
ATOM   1603  N   ALA A 218      51.699  84.357  25.080  1.00 62.98           N  
ANISOU 1603  N   ALA A 218    10390   4021   9520   1398   -375    503       N  
ATOM   1604  CA  ALA A 218      51.851  85.099  26.324  1.00 52.04           C  
ANISOU 1604  CA  ALA A 218     8863   2632   8277   1334   -395    481       C  
ATOM   1605  C   ALA A 218      53.307  85.253  26.737  1.00 52.32           C  
ANISOU 1605  C   ALA A 218     8787   2597   8495   1301   -297    552       C  
ATOM   1606  O   ALA A 218      53.595  86.025  27.659  1.00 62.37           O  
ANISOU 1606  O   ALA A 218     9977   3852   9870   1259   -290    550       O  
ATOM   1607  CB  ALA A 218      51.070  84.416  27.446  1.00 50.89           C  
ANISOU 1607  CB  ALA A 218     8687   2572   8076   1283   -490    364       C  
ATOM   1608  N   GLY A 219      54.224  84.543  26.086  1.00 52.84           N  
ANISOU 1608  N   GLY A 219     8865   2624   8588   1322   -226    614       N  
ATOM   1609  CA  GLY A 219      55.635  84.634  26.396  1.00 53.27           C  
ANISOU 1609  CA  GLY A 219     8796   2600   8846   1290   -159    696       C  
ATOM   1610  C   GLY A 219      56.188  83.538  27.284  1.00 60.90           C  
ANISOU 1610  C   GLY A 219     9701   3588   9849   1240   -134    654       C  
ATOM   1611  O   GLY A 219      57.319  83.671  27.769  1.00 55.08           O  
ANISOU 1611  O   GLY A 219     8861   2845   9222   1197    -63    707       O  
ATOM   1612  N   PHE A 220      55.435  82.465  27.511  1.00 67.23           N  
ANISOU 1612  N   PHE A 220    10574   4477  10492   1235   -185    552       N  
ATOM   1613  CA  PHE A 220      55.879  81.370  28.365  1.00 50.98           C  
ANISOU 1613  CA  PHE A 220     8468   2451   8453   1189   -172    505       C  
ATOM   1614  C   PHE A 220      56.674  80.343  27.569  1.00 80.68           C  
ANISOU 1614  C   PHE A 220    12254   6182  12219   1217   -132    557       C  
ATOM   1615  O   PHE A 220      56.343  80.038  26.419  1.00 52.04           O  
ANISOU 1615  O   PHE A 220     8769   2566   8439   1283   -116    571       O  
ATOM   1616  CB  PHE A 220      54.687  80.667  29.021  1.00 66.55           C  
ANISOU 1616  CB  PHE A 220    10485   4530  10270   1164   -277    372       C  
ATOM   1617  CG  PHE A 220      54.169  81.342  30.258  1.00 49.22           C  
ANISOU 1617  CG  PHE A 220     8236   2380   8084   1116   -354    304       C  
ATOM   1618  CD1 PHE A 220      54.961  81.458  31.385  1.00 48.98           C  
ANISOU 1618  CD1 PHE A 220     8133   2344   8135   1063   -343    299       C  
ATOM   1619  CD2 PHE A 220      52.868  81.819  30.307  1.00 48.92           C  
ANISOU 1619  CD2 PHE A 220     8236   2396   7956   1126   -453    244       C  
ATOM   1620  CE1 PHE A 220      54.475  82.064  32.530  1.00 48.51           C  
ANISOU 1620  CE1 PHE A 220     8035   2329   8068   1022   -439    229       C  
ATOM   1621  CE2 PHE A 220      52.377  82.425  31.452  1.00 48.42           C  
ANISOU 1621  CE2 PHE A 220     8121   2374   7904   1088   -528    184       C  
ATOM   1622  CZ  PHE A 220      53.181  82.547  32.562  1.00 48.23           C  
ANISOU 1622  CZ  PHE A 220     8024   2342   7958   1037   -522    174       C  
ATOM   1623  N   HIS A 221      57.728  79.816  28.191  1.00 60.37           N  
ANISOU 1623  N   HIS A 221     9574   3585   9779   1172   -107    582       N  
ATOM   1624  CA  HIS A 221      58.347  78.570  27.763  1.00 51.60           C  
ANISOU 1624  CA  HIS A 221     8518   2469   8617   1192   -102    593       C  
ATOM   1625  C   HIS A 221      57.620  77.394  28.414  1.00 61.68           C  
ANISOU 1625  C   HIS A 221     9814   3834   9786   1167   -101    482       C  
ATOM   1626  O   HIS A 221      56.960  77.531  29.447  1.00 68.88           O  
ANISOU 1626  O   HIS A 221    10692   4802  10677   1122   -134    402       O  
ATOM   1627  CB  HIS A 221      59.837  78.528  28.130  1.00 52.13           C  
ANISOU 1627  CB  HIS A 221     8562   2494   8751   1161   -161    651       C  
ATOM   1628  CG  HIS A 221      60.716  79.399  27.277  1.00 77.00           C  
ANISOU 1628  CG  HIS A 221    11784   5569  11905   1212    -78    780       C  
ATOM   1629  CD2 HIS A 221      60.429  80.254  26.265  1.00 68.00           C  
ANISOU 1629  CD2 HIS A 221    10682   4407  10747   1267    -12    844       C  
ATOM   1630  ND1 HIS A 221      62.085  79.446  27.436  1.00 61.46           N  
ANISOU 1630  ND1 HIS A 221     9785   3571   9997   1199     12    874       N  
ATOM   1631  CE1 HIS A 221      62.604  80.290  26.562  1.00 55.57           C  
ANISOU 1631  CE1 HIS A 221     9028   2784   9300   1239    120    992       C  
ATOM   1632  NE2 HIS A 221      61.621  80.794  25.838  1.00 90.73           N  
ANISOU 1632  NE2 HIS A 221    13547   7239  13686   1286    100    972       N  
ATOM   1633  N   THR A 222      57.750  76.224  27.797  1.00 50.59           N  
ANISOU 1633  N   THR A 222     8508   2452   8261   1202    -67    474       N  
ATOM   1634  CA  THR A 222      57.147  75.003  28.314  1.00 49.64           C  
ANISOU 1634  CA  THR A 222     8416   2407   8036   1177    -97    371       C  
ATOM   1635  C   THR A 222      58.246  74.106  28.865  1.00 50.93           C  
ANISOU 1635  C   THR A 222     8490   2551   8308   1144    -60    394       C  
ATOM   1636  O   THR A 222      59.120  73.658  28.115  1.00 66.32           O  
ANISOU 1636  O   THR A 222    10496   4465  10238   1185     12    468       O  
ATOM   1637  CB  THR A 222      56.352  74.268  27.235  1.00 49.93           C  
ANISOU 1637  CB  THR A 222     8642   2482   7845   1240    -93    334       C  
ATOM   1638  CG2 THR A 222      55.812  72.969  27.792  1.00 51.25           C  
ANISOU 1638  CG2 THR A 222     8825   2719   7929   1208   -144    233       C  
ATOM   1639  OG1 THR A 222      55.251  75.078  26.806  1.00 51.80           O  
ANISOU 1639  OG1 THR A 222     8956   2738   7986   1266   -162    306       O  
ATOM   1640  N   LEU A 223      58.198  73.850  30.173  1.00 50.59           N  
ANISOU 1640  N   LEU A 223     8336   2542   8344   1077    -83    336       N  
ATOM   1641  CA  LEU A 223      59.164  72.985  30.842  1.00 71.25           C  
ANISOU 1641  CA  LEU A 223    10858   5153  11063   1038    -58    350       C  
ATOM   1642  C   LEU A 223      58.693  71.542  30.979  1.00 47.63           C  
ANISOU 1642  C   LEU A 223     7928   2224   7946   1037    -64    267       C  
ATOM   1643  O   LEU A 223      59.514  70.626  30.893  1.00 55.25           O  
ANISOU 1643  O   LEU A 223     8881   3170   8943   1040    -46    295       O  
ATOM   1644  CB  LEU A 223      59.508  73.531  32.233  1.00 51.61           C  
ANISOU 1644  CB  LEU A 223     8352   2703   8553    989     23    345       C  
ATOM   1645  CG  LEU A 223      60.274  74.855  32.287  1.00 48.63           C  
ANISOU 1645  CG  LEU A 223     8089   2272   8115   1006     14    415       C  
ATOM   1646  CD1 LEU A 223      60.922  75.059  33.651  1.00 48.36           C  
ANISOU 1646  CD1 LEU A 223     7988   2225   8162    939    -86    393       C  
ATOM   1647  CD2 LEU A 223      61.313  74.946  31.179  1.00 49.86           C  
ANISOU 1647  CD2 LEU A 223     8327   2350   8268   1043   -150    492       C  
ATOM   1648  N   SER A 224      57.402  71.308  31.205  1.00 46.89           N  
ANISOU 1648  N   SER A 224     7904   2214   7699   1031   -129    165       N  
ATOM   1649  CA  SER A 224      56.936  69.948  31.441  1.00 46.25           C  
ANISOU 1649  CA  SER A 224     7861   2199   7515   1019   -156     85       C  
ATOM   1650  C   SER A 224      55.464  69.831  31.075  1.00 45.99           C  
ANISOU 1650  C   SER A 224     7934   2229   7311   1036   -252      3       C  
ATOM   1651  O   SER A 224      54.751  70.830  30.949  1.00 71.87           O  
ANISOU 1651  O   SER A 224    11230   5514  10563   1044   -309     -4       O  
ATOM   1652  CB  SER A 224      57.141  69.527  32.901  1.00 52.41           C  
ANISOU 1652  CB  SER A 224     8531   3022   8359    956   -168     40       C  
ATOM   1653  OG  SER A 224      55.952  69.718  33.652  1.00 53.00           O  
ANISOU 1653  OG  SER A 224     8605   3181   8352    928   -277    -50       O  
ATOM   1654  N   LEU A 225      55.029  68.584  30.898  1.00 57.24           N  
ANISOU 1654  N   LEU A 225     9424   3694   8630   1040   -273    -53       N  
ATOM   1655  CA  LEU A 225      53.630  68.225  30.718  1.00 48.94           C  
ANISOU 1655  CA  LEU A 225     8452   2702   7443   1043   -382   -133       C  
ATOM   1656  C   LEU A 225      53.493  66.761  31.110  1.00 46.44           C  
ANISOU 1656  C   LEU A 225     8131   2427   7085   1018   -394   -191       C  
ATOM   1657  O   LEU A 225      54.345  65.944  30.756  1.00 45.91           O  
ANISOU 1657  O   LEU A 225     8095   2330   7017   1034   -310   -163       O  
ATOM   1658  CB  LEU A 225      53.162  68.452  29.273  1.00 46.46           C  
ANISOU 1658  CB  LEU A 225     8307   2353   6993   1109   -394   -113       C  
ATOM   1659  CG  LEU A 225      51.695  68.166  28.922  1.00 46.46           C  
ANISOU 1659  CG  LEU A 225     8399   2392   6861   1116   -526   -183       C  
ATOM   1660  CD1 LEU A 225      51.219  69.106  27.832  1.00 47.34           C  
ANISOU 1660  CD1 LEU A 225     8632   2466   6891   1172   -555   -149       C  
ATOM   1661  CD2 LEU A 225      51.483  66.721  28.482  1.00 46.64           C  
ANISOU 1661  CD2 LEU A 225     8522   2425   6775   1125   -543   -227       C  
ATOM   1662  N   LYS A 226      52.433  66.442  31.850  1.00 44.27           N  
ANISOU 1662  N   LYS A 226     7816   2221   6785    983   -495   -264       N  
ATOM   1663  CA  LYS A 226      52.186  65.078  32.308  1.00 43.78           C  
ANISOU 1663  CA  LYS A 226     7737   2202   6695    956   -515   -319       C  
ATOM   1664  C   LYS A 226      50.693  64.801  32.283  1.00 62.63           C  
ANISOU 1664  C   LYS A 226    10159   4634   9004    951   -645   -381       C  
ATOM   1665  O   LYS A 226      49.910  65.540  32.890  1.00 43.30           O  
ANISOU 1665  O   LYS A 226     7648   2219   6586    937   -716   -396       O  
ATOM   1666  CB  LYS A 226      52.743  64.854  33.715  1.00 53.67           C  
ANISOU 1666  CB  LYS A 226     8845   3491   8056    907   -481   -328       C  
ATOM   1667  CG  LYS A 226      52.325  63.523  34.319  1.00 42.35           C  
ANISOU 1667  CG  LYS A 226     7383   2111   6599    879   -510   -386       C  
ATOM   1668  CD  LYS A 226      53.059  63.238  35.613  1.00 41.66           C  
ANISOU 1668  CD  LYS A 226     7175   2050   6605    840   -461   -385       C  
ATOM   1669  CE  LYS A 226      52.796  61.818  36.092  1.00 43.05           C  
ANISOU 1669  CE  LYS A 226     7330   2270   6759    818   -469   -432       C  
ATOM   1670  NZ  LYS A 226      53.322  60.803  35.135  1.00 58.87           N1+
ANISOU 1670  NZ  LYS A 226     9415   4232   8720    838   -411   -422       N1+
ATOM   1671  N   ASP A 227      50.305  63.735  31.588  1.00 44.03           N  
ANISOU 1671  N   ASP A 227     7903   2272   6554    964   -680   -411       N  
ATOM   1672  CA  ASP A 227      48.897  63.384  31.494  1.00 44.09           C  
ANISOU 1672  CA  ASP A 227     7941   2306   6505    957   -817   -461       C  
ATOM   1673  C   ASP A 227      48.367  62.937  32.850  1.00 43.16           C  
ANISOU 1673  C   ASP A 227     7681   2253   6467    910   -854   -498       C  
ATOM   1674  O   ASP A 227      49.029  62.199  33.584  1.00 42.61           O  
ANISOU 1674  O   ASP A 227     7540   2206   6444    884   -785   -506       O  
ATOM   1675  CB  ASP A 227      48.685  62.278  30.462  1.00 47.08           C  
ANISOU 1675  CB  ASP A 227     8467   2654   6768    979   -853   -485       C  
ATOM   1676  CG  ASP A 227      47.217  62.049  30.147  1.00 55.93           C  
ANISOU 1676  CG  ASP A 227     9636   3778   7838    975  -1019   -525       C  
ATOM   1677  OD1 ASP A 227      46.661  62.797  29.318  1.00 45.93           O  
ANISOU 1677  OD1 ASP A 227     8463   2477   6510   1008  -1091   -512       O  
ATOM   1678  OD2 ASP A 227      46.613  61.121  30.722  1.00 61.71           O1-
ANISOU 1678  OD2 ASP A 227    10307   4541   8601    939  -1081   -565       O1-
ATOM   1679  N   LEU A 228      47.167  63.410  33.183  1.00 43.08           N  
ANISOU 1679  N   LEU A 228     7630   2266   6472    906   -959   -514       N  
ATOM   1680  CA  LEU A 228      46.443  63.000  34.378  1.00 42.41           C  
ANISOU 1680  CA  LEU A 228     7426   2234   6454    877  -1001   -541       C  
ATOM   1681  C   LEU A 228      44.971  62.761  34.056  1.00 42.85           C  
ANISOU 1681  C   LEU A 228     7503   2284   6495    882  -1143   -559       C  
ATOM   1682  O   LEU A 228      44.102  62.948  34.916  1.00 42.55           O  
ANISOU 1682  O   LEU A 228     7368   2274   6523    877  -1191   -562       O  
ATOM   1683  CB  LEU A 228      46.583  64.046  35.486  1.00 68.75           C  
ANISOU 1683  CB  LEU A 228    10655   5603   9865    872   -963   -524       C  
ATOM   1684  CG  LEU A 228      48.002  64.345  35.971  1.00 68.54           C  
ANISOU 1684  CG  LEU A 228    10589   5575   9878    860   -846   -502       C  
ATOM   1685  CD1 LEU A 228      48.007  65.582  36.840  1.00 41.19           C  
ANISOU 1685  CD1 LEU A 228     7055   2128   6468    861   -840   -487       C  
ATOM   1686  CD2 LEU A 228      48.566  63.167  36.739  1.00 40.92           C  
ANISOU 1686  CD2 LEU A 228     7034   2107   6407    832   -792   -522       C  
ATOM   1687  N   SER A 229      44.681  62.343  32.818  1.00 45.07           N  
ANISOU 1687  N   SER A 229     6974   2423   7727   -656  -1664   -340       N  
ATOM   1688  CA  SER A 229      43.299  62.215  32.361  1.00 52.38           C  
ANISOU 1688  CA  SER A 229     7998   3393   8510   -594  -1719   -339       C  
ATOM   1689  C   SER A 229      42.526  61.184  33.169  1.00 43.57           C  
ANISOU 1689  C   SER A 229     6808   2390   7354   -582  -1856   -341       C  
ATOM   1690  O   SER A 229      41.309  61.319  33.347  1.00 43.08           O  
ANISOU 1690  O   SER A 229     6767   2383   7220   -556  -1927   -346       O  
ATOM   1691  CB  SER A 229      43.271  61.845  30.877  1.00 47.23           C  
ANISOU 1691  CB  SER A 229     7499   2645   7802   -534  -1639   -326       C  
ATOM   1692  OG  SER A 229      44.114  62.697  30.123  1.00 46.07           O  
ANISOU 1692  OG  SER A 229     7437   2364   7704   -542  -1472   -317       O  
ATOM   1693  N   ALA A 230      43.211  60.154  33.668  1.00 43.52           N  
ANISOU 1693  N   ALA A 230     6716   2405   7415   -599  -1887   -334       N  
ATOM   1694  CA  ALA A 230      42.531  59.117  34.435  1.00 60.37           C  
ANISOU 1694  CA  ALA A 230     8798   4626   9514   -586  -1994   -331       C  
ATOM   1695  C   ALA A 230      42.041  59.654  35.772  1.00 42.48           C  
ANISOU 1695  C   ALA A 230     6478   2430   7232   -617  -2060   -339       C  
ATOM   1696  O   ALA A 230      40.945  59.301  36.224  1.00 41.99           O  
ANISOU 1696  O   ALA A 230     6420   2420   7116   -599  -2111   -341       O  
ATOM   1697  CB  ALA A 230      43.458  57.921  34.638  1.00 43.10           C  
ANISOU 1697  CB  ALA A 230     6547   2422   7406   -589  -2007   -315       C  
ATOM   1698  N   ASN A 231      42.836  60.512  36.421  1.00 42.90           N  
ANISOU 1698  N   ASN A 231     6492   2469   7341   -667  -2052   -348       N  
ATOM   1699  CA  ASN A 231      42.398  61.115  37.676  1.00 42.79           C  
ANISOU 1699  CA  ASN A 231     6468   2499   7292   -698  -2102   -362       C  
ATOM   1700  C   ASN A 231      41.144  61.955  37.471  1.00 44.37           C  
ANISOU 1700  C   ASN A 231     6734   2705   7418   -676  -2064   -373       C  
ATOM   1701  O   ASN A 231      40.262  61.991  38.337  1.00 53.81           O  
ANISOU 1701  O   ASN A 231     7940   3933   8572   -676  -2092   -379       O  
ATOM   1702  CB  ASN A 231      43.521  61.963  38.276  1.00 43.59           C  
ANISOU 1702  CB  ASN A 231     6527   2568   7467   -763  -2110   -379       C  
ATOM   1703  CG  ASN A 231      44.748  61.140  38.636  1.00 45.64           C  
ANISOU 1703  CG  ASN A 231     6695   2810   7836   -784  -2186   -365       C  
ATOM   1704  ND2 ASN A 231      45.907  61.558  38.139  1.00 45.08           N  
ANISOU 1704  ND2 ASN A 231     6564   2669   7896   -819  -2142   -369       N  
ATOM   1705  OD1 ASN A 231      44.654  60.136  39.342  1.00 44.05           O  
ANISOU 1705  OD1 ASN A 231     6475   2642   7619   -767  -2279   -349       O  
ATOM   1706  N   LEU A 232      41.043  62.629  36.323  1.00 42.65           N  
ANISOU 1706  N   LEU A 232     6574   2437   7194   -654  -1997   -374       N  
ATOM   1707  CA  LEU A 232      39.865  63.439  36.039  1.00 42.57           C  
ANISOU 1707  CA  LEU A 232     6625   2415   7133   -621  -1983   -378       C  
ATOM   1708  C   LEU A 232      38.667  62.562  35.708  1.00 54.69           C  
ANISOU 1708  C   LEU A 232     8161   3980   8638   -567  -2050   -368       C  
ATOM   1709  O   LEU A 232      37.532  62.884  36.078  1.00 44.64           O  
ANISOU 1709  O   LEU A 232     6887   2714   7360   -549  -2074   -373       O  
ATOM   1710  CB  LEU A 232      40.160  64.409  34.896  1.00 43.11           C  
ANISOU 1710  CB  LEU A 232     6778   2401   7201   -606  -1902   -376       C  
ATOM   1711  CG  LEU A 232      39.000  65.288  34.417  1.00 43.28           C  
ANISOU 1711  CG  LEU A 232     6877   2388   7179   -557  -1904   -373       C  
ATOM   1712  CD1 LEU A 232      38.386  66.064  35.571  1.00 43.21           C  
ANISOU 1712  CD1 LEU A 232     6843   2398   7177   -582  -1901   -389       C  
ATOM   1713  CD2 LEU A 232      39.446  66.238  33.322  1.00 44.02           C  
ANISOU 1713  CD2 LEU A 232     7081   2381   7262   -539  -1812   -364       C  
ATOM   1714  N   ALA A 233      38.901  61.437  35.034  1.00 61.35           N  
ANISOU 1714  N   ALA A 233     9004   4828   9478   -545  -2077   -358       N  
ATOM   1715  CA  ALA A 233      37.802  60.535  34.717  1.00 41.97           C  
ANISOU 1715  CA  ALA A 233     6545   2395   7007   -505  -2153   -357       C  
ATOM   1716  C   ALA A 233      37.298  59.827  35.966  1.00 41.61           C  
ANISOU 1716  C   ALA A 233     6421   2402   6986   -526  -2181   -358       C  
ATOM   1717  O   ALA A 233      36.089  59.628  36.124  1.00 41.66           O  
ANISOU 1717  O   ALA A 233     6405   2412   7012   -509  -2220   -364       O  
ATOM   1718  CB  ALA A 233      38.240  59.524  33.663  1.00 42.16           C  
ANISOU 1718  CB  ALA A 233     6614   2393   7010   -481  -2163   -353       C  
ATOM   1719  N   MET A 234      38.210  59.434  36.859  1.00 41.46           N  
ANISOU 1719  N   MET A 234     6367   2407   6979   -564  -2166   -353       N  
ATOM   1720  CA  MET A 234      37.796  58.835  38.123  1.00 41.33           C  
ANISOU 1720  CA  MET A 234     6317   2418   6967   -583  -2184   -353       C  
ATOM   1721  C   MET A 234      37.088  59.849  39.010  1.00 41.49           C  
ANISOU 1721  C   MET A 234     6357   2425   6982   -602  -2152   -367       C  
ATOM   1722  O   MET A 234      36.083  59.525  39.652  1.00 41.57           O  
ANISOU 1722  O   MET A 234     6361   2427   7009   -601  -2141   -372       O  
ATOM   1723  CB  MET A 234      39.003  58.243  38.845  1.00 60.97           C  
ANISOU 1723  CB  MET A 234     8785   4915   9465   -612  -2207   -341       C  
ATOM   1724  CG  MET A 234      39.331  56.832  38.414  1.00 47.60           C  
ANISOU 1724  CG  MET A 234     7072   3224   7791   -591  -2232   -325       C  
ATOM   1725  SD  MET A 234      37.938  55.708  38.636  1.00 68.77           S  
ANISOU 1725  SD  MET A 234     9748   5915  10467   -574  -2240   -327       S  
ATOM   1726  CE  MET A 234      37.738  55.765  40.416  1.00 41.41           C  
ANISOU 1726  CE  MET A 234     6306   2442   6988   -609  -2237   -324       C  
ATOM   1727  N   THR A 235      37.598  61.079  39.061  1.00 74.36           N  
ANISOU 1727  N   THR A 235    10550   6570  11133   -622  -2120   -378       N  
ATOM   1728  CA  THR A 235      36.960  62.107  39.876  1.00 41.98           C  
ANISOU 1728  CA  THR A 235     6489   2440   7023   -641  -2074   -396       C  
ATOM   1729  C   THR A 235      35.562  62.424  39.358  1.00 44.83           C  
ANISOU 1729  C   THR A 235     6844   2769   7420   -597  -2060   -397       C  
ATOM   1730  O   THR A 235      34.604  62.512  40.136  1.00 49.68           O  
ANISOU 1730  O   THR A 235     7463   3350   8063   -601  -2024   -408       O  
ATOM   1731  CB  THR A 235      37.823  63.366  39.898  1.00 42.31           C  
ANISOU 1731  CB  THR A 235     6567   2458   7052   -675  -2040   -411       C  
ATOM   1732  CG2 THR A 235      37.242  64.398  40.855  1.00 48.25           C  
ANISOU 1732  CG2 THR A 235     7382   3167   7785   -700  -1985   -436       C  
ATOM   1733  OG1 THR A 235      39.154  63.023  40.307  1.00 56.50           O  
ANISOU 1733  OG1 THR A 235     8343   4272   8852   -716  -2082   -411       O  
ATOM   1734  N   MET A 236      35.429  62.609  38.041  1.00 42.09           N  
ANISOU 1734  N   MET A 236     6498   2412   7083   -555  -2092   -389       N  
ATOM   1735  CA  MET A 236      34.112  62.818  37.450  1.00 42.46           C  
ANISOU 1735  CA  MET A 236     6531   2418   7182   -506  -2131   -388       C  
ATOM   1736  C   MET A 236      33.196  61.634  37.732  1.00 57.50           C  
ANISOU 1736  C   MET A 236     8366   4333   9149   -499  -2173   -389       C  
ATOM   1737  O   MET A 236      31.990  61.807  37.942  1.00 43.04           O  
ANISOU 1737  O   MET A 236     6493   2453   7406   -481  -2178   -396       O  
ATOM   1738  CB  MET A 236      34.243  63.057  35.945  1.00 42.67           C  
ANISOU 1738  CB  MET A 236     6605   2422   7187   -459  -2189   -377       C  
ATOM   1739  CG  MET A 236      32.963  63.532  35.270  1.00 59.40           C  
ANISOU 1739  CG  MET A 236     8726   4480   9362   -399  -2268   -375       C  
ATOM   1740  SD  MET A 236      32.405  65.143  35.865  1.00 87.45           S  
ANISOU 1740  SD  MET A 236    12305   7964  12960   -390  -2190   -378       S  
ATOM   1741  CE  MET A 236      33.778  66.198  35.396  1.00 43.80           C  
ANISOU 1741  CE  MET A 236     6889   2420   7333   -409  -2103   -373       C  
ATOM   1742  N   ASN A 237      33.756  60.422  37.754  1.00 59.50           N  
ANISOU 1742  N   ASN A 237     8599   4633   9375   -515  -2194   -384       N  
ATOM   1743  CA  ASN A 237      32.979  59.250  38.149  1.00 42.26           C  
ANISOU 1743  CA  ASN A 237     6357   2448   7251   -521  -2210   -387       C  
ATOM   1744  C   ASN A 237      32.497  59.372  39.589  1.00 43.07           C  
ANISOU 1744  C   ASN A 237     6461   2518   7387   -555  -2120   -395       C  
ATOM   1745  O   ASN A 237      31.322  59.126  39.886  1.00 45.76           O  
ANISOU 1745  O   ASN A 237     6751   2805   7829   -553  -2099   -403       O  
ATOM   1746  CB  ASN A 237      33.815  57.982  37.975  1.00 58.05           C  
ANISOU 1746  CB  ASN A 237     8357   4492   9207   -531  -2232   -377       C  
ATOM   1747  CG  ASN A 237      33.742  57.417  36.568  1.00 53.27           C  
ANISOU 1747  CG  ASN A 237     7757   3886   8597   -496  -2315   -379       C  
ATOM   1748  ND2 ASN A 237      34.855  56.871  36.094  1.00 41.72           N  
ANISOU 1748  ND2 ASN A 237     6334   2443   7076   -497  -2311   -370       N  
ATOM   1749  OD1 ASN A 237      32.696  57.457  35.922  1.00 56.26           O  
ANISOU 1749  OD1 ASN A 237     8112   4231   9032   -469  -2389   -390       O  
ATOM   1750  N   VAL A 238      33.399  59.742  40.502  1.00 57.91           N  
ANISOU 1750  N   VAL A 238     8405   4409   9190   -590  -2068   -394       N  
ATOM   1751  CA  VAL A 238      33.027  59.898  41.906  1.00 52.20           C  
ANISOU 1751  CA  VAL A 238     7736   3631   8468   -624  -1980   -405       C  
ATOM   1752  C   VAL A 238      31.950  60.965  42.057  1.00 53.83           C  
ANISOU 1752  C   VAL A 238     7946   3760   8745   -612  -1911   -420       C  
ATOM   1753  O   VAL A 238      31.004  60.811  42.841  1.00 48.47           O  
ANISOU 1753  O   VAL A 238     7276   3001   8139   -622  -1823   -427       O  
ATOM   1754  CB  VAL A 238      34.274  60.226  42.747  1.00 46.11           C  
ANISOU 1754  CB  VAL A 238     7050   2876   7593   -663  -1983   -407       C  
ATOM   1755  CG1 VAL A 238      33.881  60.642  44.147  1.00 43.46           C  
ANISOU 1755  CG1 VAL A 238     6820   2460   7231   -696  -1896   -425       C  
ATOM   1756  CG2 VAL A 238      35.211  59.031  42.796  1.00 42.41           C  
ANISOU 1756  CG2 VAL A 238     6570   2456   7089   -669  -2053   -387       C  
ATOM   1757  N   PHE A 239      32.082  62.066  41.313  1.00 49.48           N  
ANISOU 1757  N   PHE A 239     7399   3213   8188   -587  -1934   -421       N  
ATOM   1758  CA  PHE A 239      31.060  63.106  41.318  1.00 44.02           C  
ANISOU 1758  CA  PHE A 239     6707   2438   7582   -561  -1880   -428       C  
ATOM   1759  C   PHE A 239      29.718  62.558  40.842  1.00 44.61           C  
ANISOU 1759  C   PHE A 239     6669   2465   7814   -523  -1919   -423       C  
ATOM   1760  O   PHE A 239      28.687  62.743  41.500  1.00 50.63           O  
ANISOU 1760  O   PHE A 239     7410   3132   8694   -520  -1830   -429       O  
ATOM   1761  CB  PHE A 239      31.523  64.274  40.439  1.00 53.71           C  
ANISOU 1761  CB  PHE A 239     7964   3672   8769   -535  -1913   -425       C  
ATOM   1762  CG  PHE A 239      30.581  65.444  40.420  1.00 44.71           C  
ANISOU 1762  CG  PHE A 239     6838   2437   7714   -498  -1859   -427       C  
ATOM   1763  CD1 PHE A 239      30.373  66.200  41.561  1.00 51.56           C  
ANISOU 1763  CD1 PHE A 239     7786   3227   8578   -525  -1723   -445       C  
ATOM   1764  CD2 PHE A 239      29.927  65.804  39.251  1.00 45.11           C  
ANISOU 1764  CD2 PHE A 239     6838   2457   7843   -431  -1951   -411       C  
ATOM   1765  CE1 PHE A 239      29.514  67.280  41.549  1.00 50.24           C  
ANISOU 1765  CE1 PHE A 239     7635   2955   8498   -483  -1655   -443       C  
ATOM   1766  CE2 PHE A 239      29.066  66.887  39.228  1.00 54.85           C  
ANISOU 1766  CE2 PHE A 239     8079   3590   9173   -384  -1910   -406       C  
ATOM   1767  CZ  PHE A 239      28.860  67.627  40.380  1.00 54.08           C  
ANISOU 1767  CZ  PHE A 239     8048   3417   9083   -408  -1750   -421       C  
ATOM   1768  N   ALA A 240      29.720  61.857  39.705  1.00 44.35           N  
ANISOU 1768  N   ALA A 240     6567   2484   7800   -495  -2051   -414       N  
ATOM   1769  CA  ALA A 240      28.475  61.347  39.138  1.00 49.43           C  
ANISOU 1769  CA  ALA A 240     7091   3079   8610   -462  -2134   -416       C  
ATOM   1770  C   ALA A 240      27.814  60.332  40.060  1.00 66.43           C  
ANISOU 1770  C   ALA A 240     9185   5192  10863   -500  -2052   -424       C  
ATOM   1771  O   ALA A 240      26.582  60.277  40.151  1.00 53.24           O  
ANISOU 1771  O   ALA A 240     7407   3433   9389   -487  -2042   -430       O  
ATOM   1772  CB  ALA A 240      28.737  60.728  37.767  1.00 44.94           C  
ANISOU 1772  CB  ALA A 240     6502   2565   8007   -433  -2300   -413       C  
ATOM   1773  N   LEU A 241      28.614  59.518  40.751  1.00 50.73           N  
ANISOU 1773  N   LEU A 241     7262   3251   8761   -546  -1990   -422       N  
ATOM   1774  CA  LEU A 241      28.043  58.550  41.681  1.00 45.52           C  
ANISOU 1774  CA  LEU A 241     6582   2533   8179   -583  -1890   -426       C  
ATOM   1775  C   LEU A 241      27.415  59.247  42.881  1.00 46.38           C  
ANISOU 1775  C   LEU A 241     6750   2525   8349   -598  -1717   -430       C  
ATOM   1776  O   LEU A 241      26.352  58.834  43.359  1.00 47.47           O  
ANISOU 1776  O   LEU A 241     6825   2559   8652   -608  -1621   -432       O  
ATOM   1777  CB  LEU A 241      29.112  57.552  42.132  1.00 61.27           C  
ANISOU 1777  CB  LEU A 241     8657   4592  10031   -617  -1879   -418       C  
ATOM   1778  CG  LEU A 241      28.651  56.446  43.087  1.00 45.39           C  
ANISOU 1778  CG  LEU A 241     6662   2510   8075   -655  -1770   -417       C  
ATOM   1779  CD1 LEU A 241      27.509  55.643  42.485  1.00 46.17           C  
ANISOU 1779  CD1 LEU A 241     6612   2568   8362   -654  -1802   -427       C  
ATOM   1780  CD2 LEU A 241      29.804  55.528  43.461  1.00 44.74           C  
ANISOU 1780  CD2 LEU A 241     6666   2484   7849   -674  -1788   -403       C  
ATOM   1781  N   GLY A 242      28.051  60.310  43.377  1.00 70.19           N  
ANISOU 1781  N   GLY A 242     9888   5538  11243   -601  -1661   -433       N  
ATOM   1782  CA  GLY A 242      27.470  61.049  44.486  1.00 49.89           C  
ANISOU 1782  CA  GLY A 242     7409   2836   8712   -611  -1484   -439       C  
ATOM   1783  C   GLY A 242      26.162  61.724  44.117  1.00 53.26           C  
ANISOU 1783  C   GLY A 242     7719   3162   9354   -564  -1450   -436       C  
ATOM   1784  O   GLY A 242      25.214  61.731  44.906  1.00 49.46           O  
ANISOU 1784  O   GLY A 242     7238   2543   9012   -565  -1287   -434       O  
ATOM   1785  N   VAL A 243      26.091  62.300  42.914  1.00 47.94           N  
ANISOU 1785  N   VAL A 243     6948   2542   8726   -515  -1601   -432       N  
ATOM   1786  CA  VAL A 243      24.852  62.928  42.463  1.00 51.78           C  
ANISOU 1786  CA  VAL A 243     7299   2929   9447   -456  -1613   -425       C  
ATOM   1787  C   VAL A 243      23.758  61.883  42.286  1.00 57.05           C  
ANISOU 1787  C   VAL A 243     7775   3545  10356   -456  -1645   -425       C  
ATOM   1788  O   VAL A 243      22.608  62.093  42.692  1.00 63.39           O  
ANISOU 1788  O   VAL A 243     8469   4215  11402   -433  -1537   -419       O  
ATOM   1789  CB  VAL A 243      25.095  63.717  41.162  1.00 59.26           C  
ANISOU 1789  CB  VAL A 243     8216   3933  10368   -399  -1794   -417       C  
ATOM   1790  CG1 VAL A 243      23.778  64.224  40.588  1.00 59.51           C  
ANISOU 1790  CG1 VAL A 243     8082   3857  10670   -325  -1860   -406       C  
ATOM   1791  CG2 VAL A 243      26.051  64.872  41.416  1.00 48.16           C  
ANISOU 1791  CG2 VAL A 243     6982   2549   8768   -405  -1724   -419       C  
ATOM   1792  N   TYR A 244      24.100  60.739  41.683  1.00 70.00           N  
ANISOU 1792  N   TYR A 244     9364   5279  11953   -481  -1781   -432       N  
ATOM   1793  CA  TYR A 244      23.101  59.711  41.404  1.00 50.64           C  
ANISOU 1793  CA  TYR A 244     6723   2781   9737   -489  -1835   -441       C  
ATOM   1794  C   TYR A 244      22.485  59.169  42.687  1.00 62.03           C  
ANISOU 1794  C   TYR A 244     8162   4109  11297   -534  -1596   -438       C  
ATOM   1795  O   TYR A 244      21.262  59.005  42.778  1.00 53.31           O  
ANISOU 1795  O   TYR A 244     6873   2891  10493   -525  -1544   -438       O  
ATOM   1796  CB  TYR A 244      23.728  58.567  40.602  1.00 55.91           C  
ANISOU 1796  CB  TYR A 244     7387   3566  10290   -512  -1997   -451       C  
ATOM   1797  CG  TYR A 244      24.058  58.878  39.153  1.00 64.24           C  
ANISOU 1797  CG  TYR A 244     8432   4696  11281   -463  -2239   -454       C  
ATOM   1798  CD1 TYR A 244      23.449  59.930  38.482  1.00 53.44           C  
ANISOU 1798  CD1 TYR A 244     6999   3270  10035   -398  -2352   -450       C  
ATOM   1799  CD2 TYR A 244      24.974  58.099  38.453  1.00 60.06           C  
ANISOU 1799  CD2 TYR A 244     7976   4275  10569   -473  -2345   -457       C  
ATOM   1800  CE1 TYR A 244      23.751  60.203  37.160  1.00 77.31           C  
ANISOU 1800  CE1 TYR A 244    10058   6339  12979   -349  -2572   -450       C  
ATOM   1801  CE2 TYR A 244      25.281  58.364  37.135  1.00 48.14           C  
ANISOU 1801  CE2 TYR A 244     6498   2808   8986   -426  -2541   -457       C  
ATOM   1802  CZ  TYR A 244      24.668  59.414  36.494  1.00 83.99           C  
ANISOU 1802  CZ  TYR A 244    11000   7286  13628   -366  -2658   -455       C  
ATOM   1803  OH  TYR A 244      24.982  59.669  35.180  1.00 53.56           O  
ANISOU 1803  OH  TYR A 244     7220   3452   9677   -316  -2853   -453       O  
ATOM   1804  N   SER A 245      23.312  58.896  43.694  1.00 50.87           N  
ANISOU 1804  N   SER A 245     6953   2710   9666   -579  -1449   -433       N  
ATOM   1805  CA  SER A 245      22.843  58.242  44.908  1.00 51.89           C  
ANISOU 1805  CA  SER A 245     7139   2718   9859   -621  -1221   -426       C  
ATOM   1806  C   SER A 245      22.240  59.201  45.928  1.00 53.15           C  
ANISOU 1806  C   SER A 245     7382   2720  10092   -602   -987   -413       C  
ATOM   1807  O   SER A 245      21.604  58.739  46.881  1.00 54.48           O  
ANISOU 1807  O   SER A 245     7584   2753  10363   -623   -770   -401       O  
ATOM   1808  CB  SER A 245      23.993  57.459  45.546  1.00 59.76           C  
ANISOU 1808  CB  SER A 245     8343   3775  10590   -669  -1187   -423       C  
ATOM   1809  OG  SER A 245      25.212  58.179  45.469  1.00 56.71           O  
ANISOU 1809  OG  SER A 245     8099   3490   9957   -661  -1268   -426       O  
ATOM   1810  N   ARG A 246      22.413  60.511  45.759  1.00 58.92           N  
ANISOU 1810  N   ARG A 246     8164   3453  10771   -559  -1006   -414       N  
ATOM   1811  CA  ARG A 246      21.941  61.494  46.729  1.00 54.14           C  
ANISOU 1811  CA  ARG A 246     7677   2694  10201   -534   -774   -404       C  
ATOM   1812  C   ARG A 246      21.088  62.559  46.052  1.00 55.06           C  
ANISOU 1812  C   ARG A 246     7609   2763  10550   -458   -810   -396       C  
ATOM   1813  O   ARG A 246      21.174  63.749  46.372  1.00 78.93           O  
ANISOU 1813  O   ARG A 246    10754   5728  13507   -422   -719   -392       O  
ATOM   1814  CB  ARG A 246      23.115  62.126  47.473  1.00 56.92           C  
ANISOU 1814  CB  ARG A 246     8339   3064  10226   -562   -721   -416       C  
ATOM   1815  CG  ARG A 246      24.041  61.111  48.132  1.00 52.47           C  
ANISOU 1815  CG  ARG A 246     7950   2541   9446   -626   -715   -422       C  
ATOM   1816  CD  ARG A 246      24.800  61.721  49.294  1.00 52.63           C  
ANISOU 1816  CD  ARG A 246     8278   2487   9231   -652   -588   -436       C  
ATOM   1817  NE  ARG A 246      26.015  62.418  48.885  1.00 62.53           N  
ANISOU 1817  NE  ARG A 246     9573   3885  10300   -661   -750   -460       N  
ATOM   1818  CZ  ARG A 246      26.585  63.393  49.589  1.00 69.72           C  
ANISOU 1818  CZ  ARG A 246    10673   4749  11067   -675   -685   -485       C  
ATOM   1819  NH1 ARG A 246      26.037  63.800  50.727  1.00 62.79           N1+
ANISOU 1819  NH1 ARG A 246     9986   3674  10199   -674   -445   -492       N1+
ATOM   1820  NH2 ARG A 246      27.695  63.968  49.148  1.00 56.45           N  
ANISOU 1820  NH2 ARG A 246     8994   3210   9245   -688   -851   -503       N  
ATOM   1821  N   ARG A 247      20.248  62.139  45.101  1.00 66.78           N  
ANISOU 1821  N   ARG A 247     8798   4258  12316   -429   -955   -393       N  
ATOM   1822  CA  ARG A 247      19.422  63.084  44.354  1.00 56.85           C  
ANISOU 1822  CA  ARG A 247     7344   2946  11309   -346  -1037   -382       C  
ATOM   1823  C   ARG A 247      18.499  63.865  45.279  1.00 58.78           C  
ANISOU 1823  C   ARG A 247     7573   3011  11751   -299   -745   -359       C  
ATOM   1824  O   ARG A 247      18.373  65.088  45.160  1.00 59.18           O  
ANISOU 1824  O   ARG A 247     7653   3015  11818   -231   -718   -345       O  
ATOM   1825  CB  ARG A 247      18.607  62.342  43.295  1.00 77.03           C  
ANISOU 1825  CB  ARG A 247     9587   5514  14167   -332  -1258   -389       C  
ATOM   1826  CG  ARG A 247      17.509  63.186  42.670  1.00 83.20           C  
ANISOU 1826  CG  ARG A 247    10123   6193  15295   -239  -1336   -372       C  
ATOM   1827  CD  ARG A 247      16.210  62.408  42.532  1.00 99.83           C  
ANISOU 1827  CD  ARG A 247    11889   8193  17847   -242  -1347   -375       C  
ATOM   1828  NE  ARG A 247      16.051  61.842  41.196  1.00111.51           N  
ANISOU 1828  NE  ARG A 247    13193   9737  19438   -239  -1720   -400       N  
ATOM   1829  CZ  ARG A 247      15.431  62.459  40.196  1.00 98.93           C  
ANISOU 1829  CZ  ARG A 247    11419   8096  18074   -157  -1970   -394       C  
ATOM   1830  NH1 ARG A 247      14.910  63.665  40.381  1.00 84.54           N1+
ANISOU 1830  NH1 ARG A 247     9546   6169  16408    -66  -1868   -357       N1+
ATOM   1831  NH2 ARG A 247      15.330  61.876  39.010  1.00 86.78           N  
ANISOU 1831  NH2 ARG A 247     9771   6603  16598   -159  -2327   -423       N  
ATOM   1832  N   ALA A 248      17.855  63.170  46.218  1.00 60.14           N  
ANISOU 1832  N   ALA A 248     7710   3074  12067   -331   -502   -351       N  
ATOM   1833  CA  ALA A 248      16.888  63.820  47.094  1.00 63.04           C  
ANISOU 1833  CA  ALA A 248     8043   3261  12648   -280   -183   -324       C  
ATOM   1834  C   ALA A 248      17.557  64.891  47.940  1.00 64.17           C  
ANISOU 1834  C   ALA A 248     8534   3365  12484   -266    -17   -323       C  
ATOM   1835  O   ALA A 248      17.038  66.005  48.078  1.00 66.28           O  
ANISOU 1835  O   ALA A 248     8783   3536  12863   -190    114   -305       O  
ATOM   1836  CB  ALA A 248      16.204  62.781  47.980  1.00 63.90           C  
ANISOU 1836  CB  ALA A 248     8091   3265  12924   -325     74   -314       C  
ATOM   1837  N   GLU A 249      18.727  64.574  48.498  1.00 82.26           N  
ANISOU 1837  N   GLU A 249    11143   5720  14392   -337    -37   -344       N  
ATOM   1838  CA  GLU A 249      19.434  65.527  49.345  1.00 60.07           C  
ANISOU 1838  CA  GLU A 249     8682   2860  11283   -340     82   -355       C  
ATOM   1839  C   GLU A 249      19.829  66.773  48.563  1.00 79.74           C  
ANISOU 1839  C   GLU A 249    11181   5408  13710   -293    -67   -363       C  
ATOM   1840  O   GLU A 249      19.685  67.896  49.058  1.00 64.99           O  
ANISOU 1840  O   GLU A 249     9453   3439  11801   -250     87   -360       O  
ATOM   1841  CB  GLU A 249      20.668  64.861  49.954  1.00 58.65           C  
ANISOU 1841  CB  GLU A 249     8803   2738  10742   -429     21   -378       C  
ATOM   1842  CG  GLU A 249      21.512  65.756  50.846  1.00 66.49           C  
ANISOU 1842  CG  GLU A 249    10173   3670  11421   -450     82   -401       C  
ATOM   1843  CD  GLU A 249      22.857  65.133  51.162  1.00 75.34           C  
ANISOU 1843  CD  GLU A 249    11534   4869  12223   -536    -48   -429       C  
ATOM   1844  OE1 GLU A 249      23.224  64.151  50.485  1.00 66.05           O  
ANISOU 1844  OE1 GLU A 249    10196   3834  11064   -567   -195   -429       O  
ATOM   1845  OE2 GLU A 249      23.546  65.616  52.083  1.00 96.32           O1-
ANISOU 1845  OE2 GLU A 249    14520   7445  14632   -568    -27   -451       O1-
ATOM   1846  N   PHE A 250      20.318  66.594  47.333  1.00 59.79           N  
ANISOU 1846  N   PHE A 250     8514   3039  11165   -297   -357   -370       N  
ATOM   1847  CA  PHE A 250      20.840  67.724  46.571  1.00 56.89           C  
ANISOU 1847  CA  PHE A 250     8187   2733  10696   -258   -497   -374       C  
ATOM   1848  C   PHE A 250      19.732  68.585  45.977  1.00 58.44           C  
ANISOU 1848  C   PHE A 250     8165   2840  11198   -147   -483   -342       C  
ATOM   1849  O   PHE A 250      19.916  69.798  45.826  1.00 74.64           O  
ANISOU 1849  O   PHE A 250    10320   4862  13179    -98   -463   -337       O  
ATOM   1850  CB  PHE A 250      21.778  67.230  45.468  1.00 59.62           C  
ANISOU 1850  CB  PHE A 250     8481   3274  10900   -292   -792   -388       C  
ATOM   1851  CG  PHE A 250      23.065  66.645  45.981  1.00 56.40           C  
ANISOU 1851  CG  PHE A 250     8283   2965  10182   -387   -812   -416       C  
ATOM   1852  CD1 PHE A 250      23.420  66.782  47.315  1.00 54.89           C  
ANISOU 1852  CD1 PHE A 250     8351   2680   9824   -436   -610   -433       C  
ATOM   1853  CD2 PHE A 250      23.920  65.966  45.130  1.00 51.83           C  
ANISOU 1853  CD2 PHE A 250     7646   2561   9485   -419  -1035   -424       C  
ATOM   1854  CE1 PHE A 250      24.601  66.245  47.793  1.00 52.93           C  
ANISOU 1854  CE1 PHE A 250     8268   2516   9327   -514   -650   -459       C  
ATOM   1855  CE2 PHE A 250      25.105  65.429  45.601  1.00 50.66           C  
ANISOU 1855  CE2 PHE A 250     7650   2505   9094   -492  -1053   -444       C  
ATOM   1856  CZ  PHE A 250      25.445  65.568  46.935  1.00 51.12           C  
ANISOU 1856  CZ  PHE A 250     7932   2474   9016   -539   -874   -462       C  
ATOM   1857  N   THR A 251      18.585  67.992  45.634  1.00 61.30           N  
ANISOU 1857  N   THR A 251     8220   3153  11917   -106   -497   -320       N  
ATOM   1858  CA  THR A 251      17.450  68.798  45.191  1.00 71.66           C  
ANISOU 1858  CA  THR A 251     9302   4358  13569      8   -469   -284       C  
ATOM   1859  C   THR A 251      16.943  69.697  46.312  1.00 63.74           C  
ANISOU 1859  C   THR A 251     8420   3193  12606     53   -115   -267       C  
ATOM   1860  O   THR A 251      16.635  70.872  46.083  1.00 76.62           O  
ANISOU 1860  O   THR A 251    10046   4760  14307    144    -74   -243       O  
ATOM   1861  CB  THR A 251      16.320  67.904  44.683  1.00 65.17           C  
ANISOU 1861  CB  THR A 251     8102   3499  13161     29   -558   -271       C  
ATOM   1862  CG2 THR A 251      16.616  67.395  43.285  1.00 64.03           C  
ANISOU 1862  CG2 THR A 251     7823   3487  13018     24   -958   -284       C  
ATOM   1863  OG1 THR A 251      16.150  66.795  45.574  1.00 65.31           O  
ANISOU 1863  OG1 THR A 251     8123   3487  13207    -52   -374   -283       O  
ATOM   1864  N   GLU A 252      16.844  69.159  47.531  1.00 64.05           N  
ANISOU 1864  N   GLU A 252     8588   3159  12590     -3    151   -276       N  
ATOM   1865  CA  GLU A 252      16.461  69.951  48.697  1.00 65.74           C  
ANISOU 1865  CA  GLU A 252     8979   3220  12778     33    503   -265       C  
ATOM   1866  C   GLU A 252      17.481  71.031  49.036  1.00 64.70           C  
ANISOU 1866  C   GLU A 252     9211   3099  12271     19    501   -292       C  
ATOM   1867  O   GLU A 252      17.161  71.946  49.803  1.00 87.51           O  
ANISOU 1867  O   GLU A 252    12244   5868  15139     64    751   -286       O  
ATOM   1868  CB  GLU A 252      16.261  69.033  49.906  1.00 66.63           C  
ANISOU 1868  CB  GLU A 252     9199   3262  12856    -30    763   -270       C  
ATOM   1869  CG  GLU A 252      15.366  69.609  50.986  1.00 94.86           C  
ANISOU 1869  CG  GLU A 252    12823   6660  16559     28   1174   -244       C  
ATOM   1870  CD  GLU A 252      16.144  70.257  52.112  1.00105.81           C  
ANISOU 1870  CD  GLU A 252    14655   8002  17544     -4   1327   -273       C  
ATOM   1871  OE1 GLU A 252      17.391  70.214  52.082  1.00 88.67           O  
ANISOU 1871  OE1 GLU A 252    12737   5931  15023    -78   1100   -313       O  
ATOM   1872  OE2 GLU A 252      15.504  70.807  53.032  1.00 91.02           O1-
ANISOU 1872  OE2 GLU A 252    12871   5992  15719     43   1674   -257       O1-
ATOM   1873  N   ARG A 253      18.685  70.953  48.476  1.00 65.10           N  
ANISOU 1873  N   ARG A 253     9402   3290  12044    -46    235   -323       N  
ATOM   1874  CA  ARG A 253      19.782  71.878  48.746  1.00 61.36           C  
ANISOU 1874  CA  ARG A 253     9258   2832  11226    -83    202   -357       C  
ATOM   1875  C   ARG A 253      20.021  72.883  47.630  1.00 64.98           C  
ANISOU 1875  C   ARG A 253     9656   3343  11692    -24     39   -346       C  
ATOM   1876  O   ARG A 253      20.243  74.068  47.904  1.00 61.23           O  
ANISOU 1876  O   ARG A 253     9370   2796  11099      2    128   -355       O  
ATOM   1877  CB  ARG A 253      21.072  71.086  48.991  1.00 59.44           C  
ANISOU 1877  CB  ARG A 253     9220   2698  10665   -206     57   -399       C  
ATOM   1878  CG  ARG A 253      21.614  71.205  50.392  1.00 74.59           C  
ANISOU 1878  CG  ARG A 253    11489   4524  12328   -269    183   -433       C  
ATOM   1879  CD  ARG A 253      22.767  72.181  50.413  1.00 65.94           C  
ANISOU 1879  CD  ARG A 253    10649   3449  10956   -317     62   -475       C  
ATOM   1880  NE  ARG A 253      23.378  72.281  51.731  1.00 81.66           N  
ANISOU 1880  NE  ARG A 253    12822   5376  12830   -371     55   -521       N  
ATOM   1881  CZ  ARG A 253      24.544  72.871  51.961  1.00 97.90           C  
ANISOU 1881  CZ  ARG A 253    14883   7491  14822   -431    -13   -587       C  
ATOM   1882  NH1 ARG A 253      25.223  73.405  50.956  1.00 82.38           N1+
ANISOU 1882  NH1 ARG A 253    12755   5658  12887   -451    -33   -610       N1+
ATOM   1883  NH2 ARG A 253      25.033  72.922  53.192  1.00121.26           N  
ANISOU 1883  NH2 ARG A 253    18078  10446  17551   -485    121   -629       N  
ATOM   1884  N   PHE A 254      19.979  72.438  46.375  1.00 59.87           N  
ANISOU 1884  N   PHE A 254     8762   2813  11172      0   -209   -328       N  
ATOM   1885  CA  PHE A 254      20.255  73.294  45.231  1.00 62.45           C  
ANISOU 1885  CA  PHE A 254     9047   3196  11485     60   -387   -312       C  
ATOM   1886  C   PHE A 254      19.076  73.422  44.276  1.00 66.43           C  
ANISOU 1886  C   PHE A 254     9229   3660  12349    186   -492   -260       C  
ATOM   1887  O   PHE A 254      19.200  74.099  43.247  1.00 70.13           O  
ANISOU 1887  O   PHE A 254     9667   4161  12818    254   -662   -236       O  
ATOM   1888  CB  PHE A 254      21.482  72.771  44.471  1.00 62.13           C  
ANISOU 1888  CB  PHE A 254     9054   3340  11211    -20   -635   -337       C  
ATOM   1889  CG  PHE A 254      22.656  72.464  45.359  1.00 72.41           C  
ANISOU 1889  CG  PHE A 254    10610   4695  12207   -146   -567   -387       C  
ATOM   1890  CD1 PHE A 254      23.447  73.486  45.856  1.00 55.75           C  
ANISOU 1890  CD1 PHE A 254     8757   2546   9880   -185   -463   -417       C  
ATOM   1891  CD2 PHE A 254      22.966  71.155  45.699  1.00 55.07           C  
ANISOU 1891  CD2 PHE A 254     8390   2578   9956   -224   -613   -404       C  
ATOM   1892  CE1 PHE A 254      24.526  73.211  46.674  1.00 54.93           C  
ANISOU 1892  CE1 PHE A 254     8851   2484   9534   -302   -420   -468       C  
ATOM   1893  CE2 PHE A 254      24.046  70.872  46.517  1.00 64.01           C  
ANISOU 1893  CE2 PHE A 254     9739   3752  10828   -328   -567   -446       C  
ATOM   1894  CZ  PHE A 254      24.828  71.902  47.005  1.00 59.41           C  
ANISOU 1894  CZ  PHE A 254     9380   3134  10057   -367   -478   -480       C  
ATOM   1895  N   GLY A 255      17.947  72.799  44.574  1.00 62.32           N  
ANISOU 1895  N   GLY A 255     8472   3063  12145    220   -400   -239       N  
ATOM   1896  CA  GLY A 255      16.808  72.885  43.670  1.00 63.98           C  
ANISOU 1896  CA  GLY A 255     8346   3227  12739    336   -531   -192       C  
ATOM   1897  C   GLY A 255      16.761  71.745  42.675  1.00 63.32           C  
ANISOU 1897  C   GLY A 255     8045   3251  12762    306   -852   -201       C  
ATOM   1898  O   GLY A 255      17.780  71.204  42.247  1.00 61.27           O  
ANISOU 1898  O   GLY A 255     7913   3134  12234    226  -1034   -233       O  
ATOM   1899  N   ALA A 256      15.537  71.382  42.287  1.00 63.37           N  
ANISOU 1899  N   ALA A 256     7625   4821  11633   1340  -3284   -938       N  
ATOM   1900  CA  ALA A 256      15.350  70.279  41.350  1.00 73.40           C  
ANISOU 1900  CA  ALA A 256     8987   6043  12857   1282  -3396   -875       C  
ATOM   1901  C   ALA A 256      15.976  70.587  39.994  1.00 58.78           C  
ANISOU 1901  C   ALA A 256     7345   4141  10846   1241  -3490   -829       C  
ATOM   1902  O   ALA A 256      16.633  69.728  39.396  1.00 62.98           O  
ANISOU 1902  O   ALA A 256     8023   4658  11247   1192  -3493   -798       O  
ATOM   1903  CB  ALA A 256      13.862  69.971  41.195  1.00 63.29           C  
ANISOU 1903  CB  ALA A 256     7562   4718  11768   1282  -3526   -868       C  
ATOM   1904  N   GLU A 257      15.797  71.819  39.507  1.00 55.40           N  
ANISOU 1904  N   GLU A 257     6931   3681  10436   1263  -3558   -825       N  
ATOM   1905  CA  GLU A 257      16.278  72.195  38.179  1.00 56.99           C  
ANISOU 1905  CA  GLU A 257     7321   3829  10504   1229  -3665   -770       C  
ATOM   1906  C   GLU A 257      17.773  71.936  38.025  1.00 60.74           C  
ANISOU 1906  C   GLU A 257     7970   4338  10768   1201  -3545   -762       C  
ATOM   1907  O   GLU A 257      18.230  71.490  36.964  1.00 63.55           O  
ANISOU 1907  O   GLU A 257     8499   4654  10992   1153  -3613   -722       O  
ATOM   1908  CB  GLU A 257      15.956  73.668  37.919  1.00 60.92           C  
ANISOU 1908  CB  GLU A 257     7780   4293  11074   1264  -3720   -759       C  
ATOM   1909  CG  GLU A 257      16.527  74.235  36.635  1.00 71.60           C  
ANISOU 1909  CG  GLU A 257     9319   5592  12293   1237  -3818   -693       C  
ATOM   1910  CD  GLU A 257      16.270  75.722  36.507  1.00 98.95           C  
ANISOU 1910  CD  GLU A 257    12727   9020  15850   1276  -3848   -674       C  
ATOM   1911  OE1 GLU A 257      16.402  76.255  35.388  1.00112.85           O  
ANISOU 1911  OE1 GLU A 257    14607  10720  17549   1257  -3970   -600       O  
ATOM   1912  OE2 GLU A 257      15.933  76.360  37.528  1.00118.70           O1-
ANISOU 1912  OE2 GLU A 257    15063  11546  18492   1325  -3747   -734       O1-
ATOM   1913  N   PHE A 258      18.547  72.189  39.079  1.00 73.34           N  
ANISOU 1913  N   PHE A 258     9523   6006  12337   1230  -3367   -803       N  
ATOM   1914  CA  PHE A 258      19.995  72.036  38.989  1.00 62.24           C  
ANISOU 1914  CA  PHE A 258     8266   4635  10748   1206  -3247   -791       C  
ATOM   1915  C   PHE A 258      20.398  70.566  39.001  1.00 63.06           C  
ANISOU 1915  C   PHE A 258     8425   4751  10785   1162  -3198   -774       C  
ATOM   1916  O   PHE A 258      21.205  70.126  38.176  1.00 65.26           O  
ANISOU 1916  O   PHE A 258     8868   5008  10920   1117  -3188   -743       O  
ATOM   1917  CB  PHE A 258      20.666  72.791  40.136  1.00 55.61           C  
ANISOU 1917  CB  PHE A 258     7353   3860   9916   1249  -3092   -842       C  
ATOM   1918  CG  PHE A 258      22.152  72.578  40.217  1.00 50.20           C  
ANISOU 1918  CG  PHE A 258     6790   3216   9067   1226  -2962   -828       C  
ATOM   1919  CD1 PHE A 258      23.005  73.210  39.326  1.00 50.05           C  
ANISOU 1919  CD1 PHE A 258     6924   3173   8919   1205  -2961   -795       C  
ATOM   1920  CD2 PHE A 258      22.698  71.756  41.190  1.00 49.35           C  
ANISOU 1920  CD2 PHE A 258     6638   3166   8946   1226  -2843   -841       C  
ATOM   1921  CE1 PHE A 258      24.373  73.020  39.394  1.00 51.19           C  
ANISOU 1921  CE1 PHE A 258     7169   3352   8927   1184  -2836   -781       C  
ATOM   1922  CE2 PHE A 258      24.069  71.562  41.264  1.00 48.37           C  
ANISOU 1922  CE2 PHE A 258     6615   3075   8689   1206  -2729   -820       C  
ATOM   1923  CZ  PHE A 258      24.906  72.196  40.363  1.00 50.69           C  
ANISOU 1923  CZ  PHE A 258     7056   3346   8858   1184  -2721   -793       C  
ATOM   1924  N   VAL A 259      19.841  69.790  39.934  1.00 68.17           N  
ANISOU 1924  N   VAL A 259     8929   5425  11546   1175  -3159   -793       N  
ATOM   1925  CA  VAL A 259      20.173  68.372  40.021  1.00 52.75           C  
ANISOU 1925  CA  VAL A 259     7007   3473   9563   1134  -3105   -769       C  
ATOM   1926  C   VAL A 259      19.678  67.624  38.789  1.00 57.40           C  
ANISOU 1926  C   VAL A 259     7695   3980  10136   1078  -3242   -747       C  
ATOM   1927  O   VAL A 259      20.385  66.768  38.244  1.00 69.23           O  
ANISOU 1927  O   VAL A 259     9319   5455  11532   1027  -3201   -729       O  
ATOM   1928  CB  VAL A 259      19.597  67.775  41.315  1.00 51.40           C  
ANISOU 1928  CB  VAL A 259     6646   3343   9542   1165  -3043   -783       C  
ATOM   1929  CG1 VAL A 259      19.927  66.294  41.406  1.00 50.52           C  
ANISOU 1929  CG1 VAL A 259     6553   3219   9422   1122  -2985   -742       C  
ATOM   1930  CG2 VAL A 259      20.126  68.535  42.516  1.00 50.31           C  
ANISOU 1930  CG2 VAL A 259     6423   3280   9412   1220  -2921   -819       C  
ATOM   1931  N   ASP A 260      18.451  67.914  38.346  1.00 71.49           N  
ANISOU 1931  N   ASP A 260     9416   5713  12032   1085  -3408   -752       N  
ATOM   1932  CA  ASP A 260      17.918  67.268  37.147  1.00 76.49           C  
ANISOU 1932  CA  ASP A 260    10146   6258  12658   1030  -3571   -738       C  
ATOM   1933  C   ASP A 260      18.836  67.478  35.947  1.00 67.99           C  
ANISOU 1933  C   ASP A 260     9298   5144  11389    988  -3599   -721       C  
ATOM   1934  O   ASP A 260      19.089  66.545  35.175  1.00 73.35           O  
ANISOU 1934  O   ASP A 260    10104   5770  11993    925  -3625   -725       O  
ATOM   1935  CB  ASP A 260      16.514  67.791  36.849  1.00 55.14           C  
ANISOU 1935  CB  ASP A 260     7336   3504  10108   1050  -3762   -735       C  
ATOM   1936  CG  ASP A 260      15.502  67.353  37.884  1.00 60.57           C  
ANISOU 1936  CG  ASP A 260     7802   4215  10997   1079  -3743   -754       C  
ATOM   1937  OD1 ASP A 260      15.904  66.722  38.885  1.00 70.00           O  
ANISOU 1937  OD1 ASP A 260     8926   5465  12206   1088  -3583   -765       O  
ATOM   1938  OD2 ASP A 260      14.304  67.648  37.704  1.00 56.65           O1-
ANISOU 1938  OD2 ASP A 260     7194   3679  10649   1094  -3888   -750       O1-
ATOM   1939  N   GLY A 261      19.343  68.700  35.771  1.00 66.78           N  
ANISOU 1939  N   GLY A 261     9198   5013  11162   1020  -3587   -706       N  
ATOM   1940  CA  GLY A 261      20.308  68.938  34.709  1.00 53.43           C  
ANISOU 1940  CA  GLY A 261     7721   3292   9289    984  -3591   -684       C  
ATOM   1941  C   GLY A 261      21.545  68.070  34.842  1.00 52.35           C  
ANISOU 1941  C   GLY A 261     7676   3186   9027    948  -3410   -693       C  
ATOM   1942  O   GLY A 261      22.080  67.576  33.846  1.00 67.37           O  
ANISOU 1942  O   GLY A 261     9752   5038  10806    892  -3424   -692       O  
ATOM   1943  N   LEU A 262      22.014  67.866  36.075  1.00 54.84           N  
ANISOU 1943  N   LEU A 262     7877   3578   9381    978  -3239   -702       N  
ATOM   1944  CA  LEU A 262      23.183  67.019  36.286  1.00 64.34           C  
ANISOU 1944  CA  LEU A 262     9144   4808  10495    948  -3067   -696       C  
ATOM   1945  C   LEU A 262      22.875  65.569  35.936  1.00 84.15           C  
ANISOU 1945  C   LEU A 262    11675   7262  13038    891  -3080   -706       C  
ATOM   1946  O   LEU A 262      23.648  64.913  35.229  1.00 94.89           O  
ANISOU 1946  O   LEU A 262    13173   8587  14295    839  -3017   -709       O  
ATOM   1947  CB  LEU A 262      23.669  67.135  37.731  1.00 50.05           C  
ANISOU 1947  CB  LEU A 262     7197   3083   8735    993  -2912   -692       C  
ATOM   1948  CG  LEU A 262      24.351  68.443  38.133  1.00 67.61           C  
ANISOU 1948  CG  LEU A 262     9421   5360  10907   1036  -2849   -695       C  
ATOM   1949  CD1 LEU A 262      24.853  68.365  39.560  1.00 48.65           C  
ANISOU 1949  CD1 LEU A 262     6898   3034   8554   1071  -2712   -700       C  
ATOM   1950  CD2 LEU A 262      25.498  68.752  37.198  1.00 64.66           C  
ANISOU 1950  CD2 LEU A 262     9228   4969  10372   1006  -2801   -674       C  
ATOM   1951  N   LEU A 263      21.744  65.054  36.426  1.00 68.33           N  
ANISOU 1951  N   LEU A 263     9529   5245  11190    898  -3154   -716       N  
ATOM   1952  CA  LEU A 263      21.344  63.689  36.099  1.00 62.52           C  
ANISOU 1952  CA  LEU A 263     8799   4445  10512    839  -3175   -731       C  
ATOM   1953  C   LEU A 263      21.192  63.507  34.596  1.00 89.85           C  
ANISOU 1953  C   LEU A 263    12441   7817  13880    772  -3309   -762       C  
ATOM   1954  O   LEU A 263      21.530  62.449  34.052  1.00 53.20           O  
ANISOU 1954  O   LEU A 263     7888   3125   9200    705  -3261   -789       O  
ATOM   1955  CB  LEU A 263      20.034  63.341  36.804  1.00 52.40           C  
ANISOU 1955  CB  LEU A 263     7327   3156   9427    859  -3256   -735       C  
ATOM   1956  CG  LEU A 263      19.980  63.565  38.313  1.00 63.95           C  
ANISOU 1956  CG  LEU A 263     8603   4701  10994    924  -3147   -712       C  
ATOM   1957  CD1 LEU A 263      18.563  63.384  38.837  1.00 75.52           C  
ANISOU 1957  CD1 LEU A 263     9886   6150  12657    945  -3246   -720       C  
ATOM   1958  CD2 LEU A 263      20.938  62.623  39.013  1.00 50.83           C  
ANISOU 1958  CD2 LEU A 263     6925   3068   9321    911  -2963   -677       C  
ATOM   1959  N   ALA A 264      20.695  64.534  33.908  1.00 68.77           N  
ANISOU 1959  N   ALA A 264     9829   5122  11177    787  -3479   -758       N  
ATOM   1960  CA  ALA A 264      20.465  64.447  32.470  1.00 54.85           C  
ANISOU 1960  CA  ALA A 264     8248   3269   9324    720  -3644   -781       C  
ATOM   1961  C   ALA A 264      21.738  64.550  31.635  1.00 56.67           C  
ANISOU 1961  C   ALA A 264     8690   3490   9351    681  -3553   -785       C  
ATOM   1962  O   ALA A 264      21.756  64.042  30.510  1.00 98.44           O  
ANISOU 1962  O   ALA A 264    14147   8707  14547    599  -3630   -826       O  
ATOM   1963  CB  ALA A 264      19.491  65.540  32.023  1.00 55.88           C  
ANISOU 1963  CB  ALA A 264     8364   3362   9504    751  -3874   -753       C  
ATOM   1964  N   GLY A 265      22.790  65.195  32.140  1.00 53.42           N  
ANISOU 1964  N   GLY A 265     8280   3148   8870    729  -3393   -753       N  
ATOM   1965  CA  GLY A 265      23.959  65.472  31.324  1.00 53.29           C  
ANISOU 1965  CA  GLY A 265     8456   3119   8674    699  -3317   -750       C  
ATOM   1966  C   GLY A 265      25.232  64.727  31.688  1.00 52.29           C  
ANISOU 1966  C   GLY A 265     8349   3025   8495    682  -3071   -757       C  
ATOM   1967  O   GLY A 265      26.145  64.625  30.864  1.00 52.46           O  
ANISOU 1967  O   GLY A 265     8537   3014   8380    638  -2999   -772       O  
ATOM   1968  N   LEU A 266      25.306  64.190  32.909  1.00 55.73           N  
ANISOU 1968  N   LEU A 266     8614   3516   9044    716  -2942   -744       N  
ATOM   1969  CA  LEU A 266      26.574  63.651  33.397  1.00 53.50           C  
ANISOU 1969  CA  LEU A 266     8329   3267   8733    714  -2717   -727       C  
ATOM   1970  C   LEU A 266      27.036  62.450  32.582  1.00 70.91           C  
ANISOU 1970  C   LEU A 266    10651   5396  10895    636  -2637   -769       C  
ATOM   1971  O   LEU A 266      28.228  62.323  32.280  1.00 50.70           O  
ANISOU 1971  O   LEU A 266     8184   2829   8250    618  -2486   -767       O  
ATOM   1972  CB  LEU A 266      26.458  63.281  34.873  1.00 49.57           C  
ANISOU 1972  CB  LEU A 266     7629   2833   8373    760  -2627   -692       C  
ATOM   1973  CG  LEU A 266      26.729  64.430  35.846  1.00 75.95           C  
ANISOU 1973  CG  LEU A 266    10876   6263  11720    831  -2595   -659       C  
ATOM   1974  CD1 LEU A 266      26.547  63.978  37.285  1.00 56.99           C  
ANISOU 1974  CD1 LEU A 266     8288   3916   9451    868  -2524   -630       C  
ATOM   1975  CD2 LEU A 266      28.126  64.989  35.626  1.00 58.03           C  
ANISOU 1975  CD2 LEU A 266     8710   4017   9324    833  -2470   -639       C  
ATOM   1976  N   GLY A 267      26.113  61.556  32.220  1.00 63.60           N  
ANISOU 1976  N   GLY A 267     9717   4409  10041    586  -2728   -816       N  
ATOM   1977  CA  GLY A 267      26.498  60.412  31.411  1.00 52.80           C  
ANISOU 1977  CA  GLY A 267     8459   2963   8641    502  -2646   -877       C  
ATOM   1978  C   GLY A 267      27.111  60.827  30.090  1.00 53.50           C  
ANISOU 1978  C   GLY A 267     8775   3008   8545    450  -2663   -921       C  
ATOM   1979  O   GLY A 267      28.194  60.367  29.720  1.00 53.47           O  
ANISOU 1979  O   GLY A 267     8861   2976   8479    415  -2490   -944       O  
ATOM   1980  N   SER A 268      26.428  61.717  29.364  1.00 54.26           N  
ANISOU 1980  N   SER A 268     8967   3091   8560    442  -2875   -928       N  
ATOM   1981  CA  SER A 268      26.924  62.153  28.064  1.00 69.88           C  
ANISOU 1981  CA  SER A 268    11178   5022  10351    384  -2919   -961       C  
ATOM   1982  C   SER A 268      28.209  62.956  28.207  1.00 74.57           C  
ANISOU 1982  C   SER A 268    11818   5656  10858    431  -2771   -908       C  
ATOM   1983  O   SER A 268      29.095  62.880  27.348  1.00 54.60           O  
ANISOU 1983  O   SER A 268     9460   3089   8198    379  -2683   -942       O  
ATOM   1984  CB  SER A 268      25.855  62.974  27.342  1.00 56.30           C  
ANISOU 1984  CB  SER A 268     9539   3271   8581    368  -3204   -955       C  
ATOM   1985  OG  SER A 268      26.300  63.389  26.061  1.00 79.88           O  
ANISOU 1985  OG  SER A 268    12769   6208  11372    300  -3266   -980       O  
ATOM   1986  N   ALA A 269      28.332  63.727  29.288  1.00 62.54           N  
ANISOU 1986  N   ALA A 269    10142   4212   9407    523  -2736   -833       N  
ATOM   1987  CA  ALA A 269      29.559  64.478  29.514  1.00 51.90           C  
ANISOU 1987  CA  ALA A 269     8819   2909   7993    563  -2591   -786       C  
ATOM   1988  C   ALA A 269      30.714  63.550  29.861  1.00 67.02           C  
ANISOU 1988  C   ALA A 269    10709   4825   9932    547  -2344   -795       C  
ATOM   1989  O   ALA A 269      31.851  63.785  29.437  1.00 57.97           O  
ANISOU 1989  O   ALA A 269     9663   3666   8697    534  -2218   -791       O  
ATOM   1990  CB  ALA A 269      29.347  65.511  30.616  1.00 50.86           C  
ANISOU 1990  CB  ALA A 269     8525   2864   7937    651  -2617   -722       C  
ATOM   1991  N   GLN A 270      30.444  62.496  30.636  1.00 50.99           N  
ANISOU 1991  N   GLN A 270     8538   2800   8037    549  -2273   -800       N  
ATOM   1992  CA  GLN A 270      31.471  61.498  30.918  1.00 60.46           C  
ANISOU 1992  CA  GLN A 270     9709   3976   9286    531  -2049   -800       C  
ATOM   1993  C   GLN A 270      31.984  60.864  29.632  1.00 51.81           C  
ANISOU 1993  C   GLN A 270     8797   2786   8102    446  -1978   -882       C  
ATOM   1994  O   GLN A 270      33.194  60.677  29.460  1.00 51.63           O  
ANISOU 1994  O   GLN A 270     8822   2740   8054    436  -1795   -880       O  
ATOM   1995  CB  GLN A 270      30.910  60.429  31.856  1.00 50.49           C  
ANISOU 1995  CB  GLN A 270     8277   2715   8193    540  -2017   -786       C  
ATOM   1996  CG  GLN A 270      31.924  59.401  32.310  1.00 50.20           C  
ANISOU 1996  CG  GLN A 270     8183   2648   8242    534  -1794   -761       C  
ATOM   1997  CD  GLN A 270      32.770  59.901  33.458  1.00 57.79           C  
ANISOU 1997  CD  GLN A 270     9030   3690   9236    604  -1694   -666       C  
ATOM   1998  NE2 GLN A 270      34.078  59.692  33.367  1.00 70.40           N  
ANISOU 1998  NE2 GLN A 270    10666   5264  10821    599  -1515   -644       N  
ATOM   1999  OE1 GLN A 270      32.255  60.480  34.414  1.00106.58           O  
ANISOU 1999  OE1 GLN A 270    15089   9950  15456    658  -1777   -618       O  
ATOM   2000  N   GLU A 271      31.073  60.532  28.716  1.00 53.26           N  
ANISOU 2000  N   GLU A 271     9084   2912   8240    379  -2123   -960       N  
ATOM   2001  CA  GLU A 271      31.465  59.920  27.451  1.00 54.49           C  
ANISOU 2001  CA  GLU A 271     9427   2980   8295    281  -2066  -1061       C  
ATOM   2002  C   GLU A 271      32.341  60.862  26.636  1.00 62.99           C  
ANISOU 2002  C   GLU A 271    10681   4053   9198    271  -2045  -1056       C  
ATOM   2003  O   GLU A 271      33.375  60.457  26.091  1.00 55.05           O  
ANISOU 2003  O   GLU A 271     9771   2999   8147    227  -1869  -1103       O  
ATOM   2004  CB  GLU A 271      30.217  59.523  26.662  1.00 55.98           C  
ANISOU 2004  CB  GLU A 271     9696   3124   8452    203  -2262  -1146       C  
ATOM   2005  CG  GLU A 271      30.474  58.447  25.635  1.00 58.55           C  
ANISOU 2005  CG  GLU A 271    10157   3362   8728     87  -2167  -1277       C  
ATOM   2006  CD  GLU A 271      31.181  57.257  26.238  1.00109.39           C  
ANISOU 2006  CD  GLU A 271    16474   9758  15330     91  -1914  -1290       C  
ATOM   2007  OE1 GLU A 271      30.693  56.729  27.259  1.00115.52           O  
ANISOU 2007  OE1 GLU A 271    17062  10550  16279    136  -1904  -1239       O  
ATOM   2008  OE2 GLU A 271      32.233  56.860  25.700  1.00115.34           O1-
ANISOU 2008  OE2 GLU A 271    17319  10457  16047     48  -1723  -1346       O1-
ATOM   2009  N   THR A 272      31.950  62.135  26.561  1.00 77.13           N  
ANISOU 2009  N   THR A 272    12511   5888  10908    313  -2218   -998       N  
ATOM   2010  CA  THR A 272      32.722  63.110  25.800  1.00 55.08           C  
ANISOU 2010  CA  THR A 272     9888   3084   7954    304  -2215   -978       C  
ATOM   2011  C   THR A 272      34.108  63.314  26.398  1.00 63.35           C  
ANISOU 2011  C   THR A 272    10866   4165   9040    355  -1985   -926       C  
ATOM   2012  O   THR A 272      35.105  63.391  25.670  1.00 60.62           O  
ANISOU 2012  O   THR A 272    10658   3777   8597    317  -1867   -952       O  
ATOM   2013  CB  THR A 272      31.961  64.432  25.750  1.00 60.79           C  
ANISOU 2013  CB  THR A 272    10633   3837   8628    349  -2447   -910       C  
ATOM   2014  CG2 THR A 272      32.699  65.444  24.896  1.00 55.12           C  
ANISOU 2014  CG2 THR A 272    10106   3092   7746    335  -2459   -880       C  
ATOM   2015  OG1 THR A 272      30.653  64.209  25.209  1.00 66.30           O  
ANISOU 2015  OG1 THR A 272    11385   4497   9309    299  -2675   -951       O  
ATOM   2016  N   LEU A 273      34.184  63.412  27.726  1.00 60.02           N  
ANISOU 2016  N   LEU A 273    10231   3817   8756    435  -1925   -856       N  
ATOM   2017  CA  LEU A 273      35.468  63.559  28.402  1.00 50.93           C  
ANISOU 2017  CA  LEU A 273     8997   2701   7654    477  -1722   -802       C  
ATOM   2018  C   LEU A 273      36.385  62.384  28.094  1.00 62.73           C  
ANISOU 2018  C   LEU A 273    10520   4123   9193    428  -1509   -853       C  
ATOM   2019  O   LEU A 273      37.557  62.568  27.749  1.00 51.37           O  
ANISOU 2019  O   LEU A 273     9143   2658   7715    419  -1363   -850       O  
ATOM   2020  CB  LEU A 273      35.232  63.694  29.906  1.00 51.56           C  
ANISOU 2020  CB  LEU A 273     8854   2871   7867    554  -1716   -731       C  
ATOM   2021  CG  LEU A 273      36.345  63.357  30.900  1.00 48.59           C  
ANISOU 2021  CG  LEU A 273     8347   2526   7588    590  -1515   -676       C  
ATOM   2022  CD1 LEU A 273      37.461  64.378  30.851  1.00 50.84           C  
ANISOU 2022  CD1 LEU A 273     8672   2838   7807    612  -1438   -636       C  
ATOM   2023  CD2 LEU A 273      35.775  63.262  32.302  1.00 47.70           C  
ANISOU 2023  CD2 LEU A 273     8039   2490   7593    646  -1555   -622       C  
ATOM   2024  N   ILE A 274      35.854  61.164  28.191  1.00 72.44           N  
ANISOU 2024  N   ILE A 274    11697   5309  10519    394  -1485   -903       N  
ATOM   2025  CA  ILE A 274      36.653  59.966  27.939  1.00 53.52           C  
ANISOU 2025  CA  ILE A 274     9307   2827   8201    347  -1273   -956       C  
ATOM   2026  C   ILE A 274      37.187  59.973  26.513  1.00 56.68           C  
ANISOU 2026  C   ILE A 274     9925   3150   8462    267  -1224  -1054       C  
ATOM   2027  O   ILE A 274      38.395  59.850  26.277  1.00 62.02           O  
ANISOU 2027  O   ILE A 274    10628   3785   9151    258  -1037  -1062       O  
ATOM   2028  CB  ILE A 274      35.821  58.699  28.211  1.00 68.56           C  
ANISOU 2028  CB  ILE A 274    11127   4688  10236    318  -1278   -999       C  
ATOM   2029  CG1 ILE A 274      35.548  58.534  29.707  1.00 87.16           C  
ANISOU 2029  CG1 ILE A 274    13265   7112  12741    396  -1277   -892       C  
ATOM   2030  CG2 ILE A 274      36.511  57.469  27.637  1.00 68.24           C  
ANISOU 2030  CG2 ILE A 274    11130   4531  10267    250  -1072  -1085       C  
ATOM   2031  CD1 ILE A 274      34.666  57.356  30.036  1.00 88.11           C  
ANISOU 2031  CD1 ILE A 274    13292   7189  12995    372  -1297   -918       C  
ATOM   2032  N   ARG A 275      36.292  60.137  25.540  1.00 54.97           N  
ANISOU 2032  N   ARG A 275     9868   2913   8106    203  -1400  -1129       N  
ATOM   2033  CA  ARG A 275      36.622  59.868  24.147  1.00 56.64           C  
ANISOU 2033  CA  ARG A 275    10302   3047   8173    101  -1360  -1248       C  
ATOM   2034  C   ARG A 275      37.206  61.063  23.406  1.00 57.11           C  
ANISOU 2034  C   ARG A 275    10540   3118   8039     95  -1401  -1220       C  
ATOM   2035  O   ARG A 275      37.805  60.871  22.342  1.00 58.16           O  
ANISOU 2035  O   ARG A 275    10857   3193   8049     15  -1312  -1308       O  
ATOM   2036  CB  ARG A 275      35.379  59.381  23.391  1.00 58.91           C  
ANISOU 2036  CB  ARG A 275    10695   3306   8383     12  -1535  -1350       C  
ATOM   2037  CG  ARG A 275      34.895  57.989  23.787  1.00 67.68           C  
ANISOU 2037  CG  ARG A 275    11672   4370   9671    -17  -1462  -1417       C  
ATOM   2038  CD  ARG A 275      33.671  57.582  22.976  1.00 82.13           C  
ANISOU 2038  CD  ARG A 275    13610   6179  11415   -116  -1647  -1526       C  
ATOM   2039  NE  ARG A 275      33.145  56.284  23.397  1.00115.66           N  
ANISOU 2039  NE  ARG A 275    17718  10378  15848   -143  -1584  -1584       N  
ATOM   2040  CZ  ARG A 275      31.982  55.780  22.996  1.00120.00           C  
ANISOU 2040  CZ  ARG A 275    18293  10915  16387   -218  -1738  -1668       C  
ATOM   2041  NH1 ARG A 275      31.208  56.465  22.166  1.00102.29           N1+
ANISOU 2041  NH1 ARG A 275    16207   8707  13951   -275  -1978  -1698       N1+
ATOM   2042  NH2 ARG A 275      31.585  54.591  23.435  1.00 75.99           N  
ANISOU 2042  NH2 ARG A 275    12583   5289  11000   -239  -1659  -1713       N  
ATOM   2043  N   LYS A 276      37.060  62.284  23.922  1.00 78.81           N  
ANISOU 2043  N   LYS A 276    13246   5939  10761    174  -1524  -1105       N  
ATOM   2044  CA  LYS A 276      37.441  63.456  23.143  1.00 56.97           C  
ANISOU 2044  CA  LYS A 276    10666   3168   7811    162  -1594  -1072       C  
ATOM   2045  C   LYS A 276      38.393  64.428  23.825  1.00 54.83           C  
ANISOU 2045  C   LYS A 276    10301   2946   7584    248  -1504   -964       C  
ATOM   2046  O   LYS A 276      38.896  65.328  23.144  1.00 67.16           O  
ANISOU 2046  O   LYS A 276    12020   4490   9008    234  -1522   -937       O  
ATOM   2047  CB  LYS A 276      36.192  64.235  22.699  1.00 72.11           C  
ANISOU 2047  CB  LYS A 276    12691   5097   9611    149  -1888  -1049       C  
ATOM   2048  CG  LYS A 276      35.249  63.445  21.798  1.00 66.42           C  
ANISOU 2048  CG  LYS A 276    12108   4328   8799     41  -2014  -1162       C  
ATOM   2049  CD  LYS A 276      34.197  64.335  21.154  1.00 61.95           C  
ANISOU 2049  CD  LYS A 276    11690   3757   8093     12  -2317  -1128       C  
ATOM   2050  CE  LYS A 276      33.257  63.521  20.277  1.00 80.76           C  
ANISOU 2050  CE  LYS A 276    14200   6108  10379   -112  -2453  -1246       C  
ATOM   2051  NZ  LYS A 276      32.268  64.377  19.566  1.00 93.47           N1+
ANISOU 2051  NZ  LYS A 276    15966   7707  11843   -158  -2767  -1207       N1+
ATOM   2052  N   THR A 277      38.662  64.295  25.121  1.00 61.95           N  
ANISOU 2052  N   THR A 277    10964   3911   8664    326  -1411   -901       N  
ATOM   2053  CA  THR A 277      39.527  65.248  25.803  1.00 63.60           C  
ANISOU 2053  CA  THR A 277    11079   4176   8911    395  -1338   -808       C  
ATOM   2054  C   THR A 277      40.656  64.531  26.526  1.00 64.16           C  
ANISOU 2054  C   THR A 277    11001   4245   9133    416  -1101   -794       C  
ATOM   2055  O   THR A 277      40.617  63.317  26.745  1.00 51.56           O  
ANISOU 2055  O   THR A 277     9333   2612   7646    396  -1006   -837       O  
ATOM   2056  CB  THR A 277      38.764  66.114  26.820  1.00 50.99           C  
ANISOU 2056  CB  THR A 277     9332   2672   7368    472  -1485   -730       C  
ATOM   2057  CG2 THR A 277      37.530  66.742  26.194  1.00 61.18           C  
ANISOU 2057  CG2 THR A 277    10737   3953   8556    459  -1735   -734       C  
ATOM   2058  OG1 THR A 277      38.376  65.312  27.941  1.00 55.66           O  
ANISOU 2058  OG1 THR A 277     9727   3308   8113    506  -1449   -721       O  
ATOM   2059  N   ARG A 278      41.671  65.314  26.889  1.00 50.63           N  
ANISOU 2059  N   ARG A 278     9240   2562   7435    456  -1012   -729       N  
ATOM   2060  CA  ARG A 278      42.743  64.879  27.771  1.00 77.48           C  
ANISOU 2060  CA  ARG A 278    12476   5972  10991    489   -822   -687       C  
ATOM   2061  C   ARG A 278      43.043  65.997  28.760  1.00 48.55           C  
ANISOU 2061  C   ARG A 278     8693   2401   7354    555   -852   -597       C  
ATOM   2062  O   ARG A 278      42.777  67.172  28.491  1.00 49.93           O  
ANISOU 2062  O   ARG A 278     8937   2608   7427    567   -970   -576       O  
ATOM   2063  CB  ARG A 278      44.010  64.489  26.993  1.00 52.65           C  
ANISOU 2063  CB  ARG A 278     9410   2739   7854    446   -635   -726       C  
ATOM   2064  CG  ARG A 278      43.905  63.151  26.273  1.00 51.83           C  
ANISOU 2064  CG  ARG A 278     9373   2540   7782    381   -550   -829       C  
ATOM   2065  CD  ARG A 278      45.255  62.457  26.198  1.00 60.20           C  
ANISOU 2065  CD  ARG A 278    10370   3525   8979    372   -328   -845       C  
ATOM   2066  NE  ARG A 278      45.137  61.063  25.781  1.00 62.56           N  
ANISOU 2066  NE  ARG A 278    10668   3730   9371    321   -236   -944       N  
ATOM   2067  CZ  ARG A 278      44.883  60.056  26.608  1.00 52.98           C  
ANISOU 2067  CZ  ARG A 278     9282   2496   8350    343   -184   -925       C  
ATOM   2068  NH1 ARG A 278      44.712  60.284  27.904  1.00 55.50           N1+
ANISOU 2068  NH1 ARG A 278     9442   2893   8754    411   -209   -807       N1+
ATOM   2069  NH2 ARG A 278      44.799  58.820  26.138  1.00 77.17           N  
ANISOU 2069  NH2 ARG A 278    12346   5461  11514    293   -103  -1026       N  
ATOM   2070  N   PHE A 279      43.598  65.620  29.910  1.00 64.93           N  
ANISOU 2070  N   PHE A 279    10593   4511   9568    595   -747   -543       N  
ATOM   2071  CA  PHE A 279      43.798  66.526  31.035  1.00 50.64           C  
ANISOU 2071  CA  PHE A 279     8658   2794   7789    652   -780   -471       C  
ATOM   2072  C   PHE A 279      45.224  66.371  31.542  1.00 46.19           C  
ANISOU 2072  C   PHE A 279     8011   2214   7325    666   -603   -421       C  
ATOM   2073  O   PHE A 279      45.670  65.250  31.811  1.00 58.20           O  
ANISOU 2073  O   PHE A 279     9467   3688   8959    662   -478   -407       O  
ATOM   2074  CB  PHE A 279      42.784  66.223  32.142  1.00 45.89           C  
ANISOU 2074  CB  PHE A 279     7927   2265   7245    689   -881   -450       C  
ATOM   2075  CG  PHE A 279      43.006  66.990  33.414  1.00 44.90           C  
ANISOU 2075  CG  PHE A 279     7669   2231   7159    742   -907   -393       C  
ATOM   2076  CD1 PHE A 279      42.747  68.348  33.473  1.00 58.46           C  
ANISOU 2076  CD1 PHE A 279     9403   4001   8810    762  -1012   -396       C  
ATOM   2077  CD2 PHE A 279      43.442  66.342  34.562  1.00 45.36           C  
ANISOU 2077  CD2 PHE A 279     7593   2316   7326    771   -835   -338       C  
ATOM   2078  CE1 PHE A 279      42.941  69.050  34.643  1.00 43.88           C  
ANISOU 2078  CE1 PHE A 279     7440   2229   7004    803  -1034   -365       C  
ATOM   2079  CE2 PHE A 279      43.637  67.039  35.739  1.00 43.63           C  
ANISOU 2079  CE2 PHE A 279     7266   2179   7134    814   -877   -297       C  
ATOM   2080  CZ  PHE A 279      43.386  68.396  35.779  1.00 43.39           C  
ANISOU 2080  CZ  PHE A 279     7253   2197   7036    827   -973   -321       C  
ATOM   2081  N   PHE A 280      45.945  67.484  31.660  1.00 45.84           N  
ANISOU 2081  N   PHE A 280     7966   2199   7253    682   -592   -389       N  
ATOM   2082  CA  PHE A 280      47.368  67.415  31.962  1.00 49.41           C  
ANISOU 2082  CA  PHE A 280     8354   2621   7799    688   -432   -345       C  
ATOM   2083  C   PHE A 280      47.769  68.501  32.951  1.00 44.88           C  
ANISOU 2083  C   PHE A 280     7696   2125   7231    729   -466   -292       C  
ATOM   2084  O   PHE A 280      47.023  69.447  33.223  1.00 48.47           O  
ANISOU 2084  O   PHE A 280     8154   2647   7616    747   -603   -303       O  
ATOM   2085  CB  PHE A 280      48.220  67.516  30.687  1.00 51.57           C  
ANISOU 2085  CB  PHE A 280     8746   2804   8044    644   -340   -381       C  
ATOM   2086  CG  PHE A 280      47.969  68.759  29.869  1.00 46.94           C  
ANISOU 2086  CG  PHE A 280     8301   2227   7308    629   -441   -400       C  
ATOM   2087  CD1 PHE A 280      48.643  69.937  30.149  1.00 70.92           C  
ANISOU 2087  CD1 PHE A 280    11312   5292  10340    649   -437   -358       C  
ATOM   2088  CD2 PHE A 280      47.079  68.740  28.807  1.00 47.77           C  
ANISOU 2088  CD2 PHE A 280     8572   2300   7279    594   -541   -455       C  
ATOM   2089  CE1 PHE A 280      48.422  71.078  29.398  1.00 50.61           C  
ANISOU 2089  CE1 PHE A 280     8868   2715   7647    638   -523   -362       C  
ATOM   2090  CE2 PHE A 280      46.854  69.880  28.050  1.00 49.62           C  
ANISOU 2090  CE2 PHE A 280     8948   2528   7376    584   -639   -451       C  
ATOM   2091  CZ  PHE A 280      47.527  71.050  28.347  1.00 74.18           C  
ANISOU 2091  CZ  PHE A 280    12022   5664  10498    608   -626   -401       C  
ATOM   2092  N   MET A 281      48.979  68.334  33.487  1.00 44.71           N  
ANISOU 2092  N   MET A 281     7598   2085   7307    742   -339   -239       N  
ATOM   2093  CA  MET A 281      49.626  69.274  34.396  1.00 44.13           C  
ANISOU 2093  CA  MET A 281     7453   2065   7248    773   -350   -195       C  
ATOM   2094  C   MET A 281      50.917  69.751  33.742  1.00 44.56           C  
ANISOU 2094  C   MET A 281     7543   2052   7336    750   -231   -184       C  
ATOM   2095  O   MET A 281      51.887  68.990  33.644  1.00 44.93           O  
ANISOU 2095  O   MET A 281     7549   2028   7493    743    -91   -153       O  
ATOM   2096  CB  MET A 281      49.914  68.614  35.745  1.00 46.23           C  
ANISOU 2096  CB  MET A 281     7598   2371   7598    813   -334   -127       C  
ATOM   2097  CG  MET A 281      50.881  69.399  36.621  1.00 45.32           C  
ANISOU 2097  CG  MET A 281     7419   2289   7513    837   -331    -82       C  
ATOM   2098  SD  MET A 281      51.486  68.468  38.046  1.00 43.20           S  
ANISOU 2098  SD  MET A 281     7013   2050   7352    878   -329     18       S  
ATOM   2099  CE  MET A 281      52.562  67.273  37.258  1.00 43.98           C  
ANISOU 2099  CE  MET A 281     7194   2033   7484    870   -135     64       C  
ATOM   2100  N   ALA A 282      50.934  71.001  33.290  1.00 49.48           N  
ANISOU 2100  N   ALA A 282     8230   2687   7884    740   -289   -207       N  
ATOM   2101  CA  ALA A 282      52.087  71.563  32.606  1.00 57.61           C  
ANISOU 2101  CA  ALA A 282     9296   3652   8943    717   -200   -199       C  
ATOM   2102  C   ALA A 282      52.769  72.605  33.482  1.00 49.77           C  
ANISOU 2102  C   ALA A 282     8234   2695   7981    740   -200   -165       C  
ATOM   2103  O   ALA A 282      52.124  73.279  34.290  1.00 44.12           O  
ANISOU 2103  O   ALA A 282     7488   2056   7221    766   -310   -174       O  
ATOM   2104  CB  ALA A 282      51.690  72.200  31.271  1.00 45.82           C  
ANISOU 2104  CB  ALA A 282     7961   2122   7326    684   -257   -241       C  
ATOM   2105  N   THR A 283      54.084  72.723  33.318  1.00 45.00           N  
ANISOU 2105  N   THR A 283     7598   2030   7471    727    -90   -134       N  
ATOM   2106  CA  THR A 283      54.876  73.754  33.976  1.00 44.80           C  
ANISOU 2106  CA  THR A 283     7529   2016   7475    740    -76   -107       C  
ATOM   2107  C   THR A 283      55.347  74.744  32.923  1.00 69.38           C  
ANISOU 2107  C   THR A 283    10715   5074  10571    707    -72   -124       C  
ATOM   2108  O   THR A 283      56.090  74.378  32.005  1.00 49.12           O  
ANISOU 2108  O   THR A 283     8180   2433   8049    678    -21   -124       O  
ATOM   2109  CB  THR A 283      56.070  73.157  34.720  1.00 61.50           C  
ANISOU 2109  CB  THR A 283     9555   4117   9695    753     36    -43       C  
ATOM   2110  CG2 THR A 283      56.887  74.256  35.380  1.00 47.72           C  
ANISOU 2110  CG2 THR A 283     7810   2382   7938    765     40    -23       C  
ATOM   2111  OG1 THR A 283      55.606  72.250  35.728  1.00 49.63           O  
ANISOU 2111  OG1 THR A 283     8041   2659   8159    797     11    -10       O  
ATOM   2112  N   LEU A 284      54.901  75.987  33.046  1.00 53.84           N  
ANISOU 2112  N   LEU A 284     8786   3140   8531    714   -150   -142       N  
ATOM   2113  CA  LEU A 284      55.317  77.060  32.158  1.00 51.03           C  
ANISOU 2113  CA  LEU A 284     8506   2729   8154    689   -146   -141       C  
ATOM   2114  C   LEU A 284      56.296  77.959  32.897  1.00 45.84           C  
ANISOU 2114  C   LEU A 284     7771   2060   7585    694   -102   -123       C  
ATOM   2115  O   LEU A 284      56.145  78.203  34.098  1.00 69.40           O  
ANISOU 2115  O   LEU A 284    10692   5103  10573    721   -137   -133       O  
ATOM   2116  CB  LEU A 284      54.108  77.866  31.682  1.00 46.08           C  
ANISOU 2116  CB  LEU A 284     7976   2125   7407    693   -268   -164       C  
ATOM   2117  CG  LEU A 284      52.838  77.049  31.427  1.00 45.95           C  
ANISOU 2117  CG  LEU A 284     8012   2147   7302    699   -352   -190       C  
ATOM   2118  CD1 LEU A 284      51.667  77.954  31.083  1.00 47.62           C  
ANISOU 2118  CD1 LEU A 284     8296   2375   7423    709   -493   -203       C  
ATOM   2119  CD2 LEU A 284      53.064  76.034  30.319  1.00 46.62           C  
ANISOU 2119  CD2 LEU A 284     8196   2169   7348    667   -289   -193       C  
ATOM   2120  N   ARG A 285      57.314  78.437  32.189  1.00 46.52           N  
ANISOU 2120  N   ARG A 285     7877   2069   7730    667    -47   -101       N  
ATOM   2121  CA  ARG A 285      58.306  79.316  32.790  1.00 70.68           C  
ANISOU 2121  CA  ARG A 285    10865   5101  10889    664     -5    -86       C  
ATOM   2122  C   ARG A 285      58.304  80.660  32.087  1.00 55.47           C  
ANISOU 2122  C   ARG A 285     9014   3129   8932    647    -31    -87       C  
ATOM   2123  O   ARG A 285      58.364  80.723  30.855  1.00 47.95           O  
ANISOU 2123  O   ARG A 285     8171   2125   7925    623    -38    -69       O  
ATOM   2124  CB  ARG A 285      59.717  78.730  32.734  1.00 46.96           C  
ANISOU 2124  CB  ARG A 285     7785   2070   7989    645      8    -56       C  
ATOM   2125  CG  ARG A 285      60.718  79.653  33.414  1.00 47.10           C  
ANISOU 2125  CG  ARG A 285     7726   2091   8079    636    -13    -47       C  
ATOM   2126  CD  ARG A 285      62.162  79.274  33.171  1.00 50.15           C  
ANISOU 2126  CD  ARG A 285     8259   2413   8385    636    -82    -16       C  
ATOM   2127  NE  ARG A 285      62.554  78.063  33.883  1.00 47.44           N  
ANISOU 2127  NE  ARG A 285     7938   2086   7999    667    -40     17       N  
ATOM   2128  CZ  ARG A 285      62.748  77.992  35.195  1.00 47.01           C  
ANISOU 2128  CZ  ARG A 285     7857   2069   7938    699     -6     40       C  
ATOM   2129  NH1 ARG A 285      62.572  79.063  35.956  1.00 94.79           N1+
ANISOU 2129  NH1 ARG A 285    13898   8140  13978    704     -3     14       N1+
ATOM   2130  NH2 ARG A 285      63.111  76.844  35.750  1.00 57.70           N  
ANISOU 2130  NH2 ARG A 285     9093   3461   9370    709     69     96       N  
ATOM   2131  N   LYS A 286      58.227  81.724  32.872  1.00 47.05           N  
ANISOU 2131  N   LYS A 286     7919   2079   7877    660    -43   -107       N  
ATOM   2132  CA  LYS A 286      58.551  83.046  32.373  1.00 56.61           C  
ANISOU 2132  CA  LYS A 286     9166   3224   9120    642    -40    -97       C  
ATOM   2133  C   LYS A 286      60.062  83.168  32.264  1.00 56.27           C  
ANISOU 2133  C   LYS A 286     9057   3125   9199    612     26    -67       C  
ATOM   2134  O   LYS A 286      60.756  83.055  33.280  1.00 47.94           O  
ANISOU 2134  O   LYS A 286     7922   2116   8177    614     84    -73       O  
ATOM   2135  CB  LYS A 286      57.999  84.117  33.299  1.00 47.55           C  
ANISOU 2135  CB  LYS A 286     8007   2113   7948    662    -97   -146       C  
ATOM   2136  CG  LYS A 286      58.232  85.530  32.814  1.00 60.12           C  
ANISOU 2136  CG  LYS A 286     9634   3624   9584    647    -86   -134       C  
ATOM   2137  CD  LYS A 286      57.425  86.516  33.631  1.00 63.72           C  
ANISOU 2137  CD  LYS A 286    10073   4117  10021    668   -182   -198       C  
ATOM   2138  CE  LYS A 286      57.690  87.937  33.178  1.00 49.29           C  
ANISOU 2138  CE  LYS A 286     8281   2195   8253    654   -158   -183       C  
ATOM   2139  NZ  LYS A 286      56.901  88.922  33.961  1.00 56.91           N1+
ANISOU 2139  NZ  LYS A 286     9209   3183   9230    673   -259   -256       N1+
ATOM   2140  N   PRO A 287      60.612  83.387  31.070  1.00 50.11           N  
ANISOU 2140  N   PRO A 287     8353   2256   8430    584      3    -29       N  
ATOM   2141  CA  PRO A 287      62.072  83.401  30.920  1.00 49.69           C  
ANISOU 2141  CA  PRO A 287     8306   2156   8418    560    -14     -4       C  
ATOM   2142  C   PRO A 287      62.721  84.465  31.792  1.00 65.83           C  
ANISOU 2142  C   PRO A 287    10272   4214  10527    554    -75    -24       C  
ATOM   2143  O   PRO A 287      62.173  85.551  31.994  1.00 89.59           O  
ANISOU 2143  O   PRO A 287    13214   7224  13601    551    -11    -41       O  
ATOM   2144  CB  PRO A 287      62.271  83.698  29.430  1.00 50.77           C  
ANISOU 2144  CB  PRO A 287     8614   2212   8465    532     48     45       C  
ATOM   2145  CG  PRO A 287      60.976  83.269  28.776  1.00 50.69           C  
ANISOU 2145  CG  PRO A 287     8697   2232   8331    541     46     40       C  
ATOM   2146  CD  PRO A 287      59.910  83.564  29.786  1.00 49.79           C  
ANISOU 2146  CD  PRO A 287     8477   2184   8256    575    -11     -2       C  
ATOM   2147  N   ALA A 288      63.895  84.134  32.318  1.00 49.83           N  
ANISOU 2147  N   ALA A 288     8337   2175   8423    558    -93    -15       N  
ATOM   2148  CA  ALA A 288      64.671  85.063  33.122  1.00 65.27           C  
ANISOU 2148  CA  ALA A 288    10353   4103  10341    556    -66    -28       C  
ATOM   2149  C   ALA A 288      65.609  85.864  32.231  1.00 89.70           C  
ANISOU 2149  C   ALA A 288    13479   7082  13518    516     -6     16       C  
ATOM   2150  O   ALA A 288      66.037  85.401  31.171  1.00106.63           O  
ANISOU 2150  O   ALA A 288    15640   9197  15676    493     92     69       O  
ATOM   2151  CB  ALA A 288      65.475  84.324  34.193  1.00 49.77           C  
ANISOU 2151  CB  ALA A 288     8312   2164   8434    563     38    -14       C  
ATOM   2152  N   VAL A 289      65.912  87.080  32.667  1.00 53.42           N  
ANISOU 2152  N   VAL A 289     8906   2452   8939    504     -5     -6       N  
ATOM   2153  CA  VAL A 289      66.842  87.949  31.958  1.00 63.70           C  
ANISOU 2153  CA  VAL A 289    10220   3670  10314    462     68     39       C  
ATOM   2154  C   VAL A 289      68.242  87.707  32.510  1.00102.75           C  
ANISOU 2154  C   VAL A 289    15053   8628  15359    432    216     62       C  
ATOM   2155  O   VAL A 289      68.485  87.857  33.713  1.00106.24           O  
ANISOU 2155  O   VAL A 289    15381   9109  15876    429    224     21       O  
ATOM   2156  CB  VAL A 289      66.427  89.424  32.075  1.00 61.11           C  
ANISOU 2156  CB  VAL A 289     9953   3284   9981    459     -3      5       C  
ATOM   2157  CG1 VAL A 289      65.210  89.683  31.206  1.00 55.08           C  
ANISOU 2157  CG1 VAL A 289     9205   2543   9180    471   -123     18       C  
ATOM   2158  CG2 VAL A 289      66.124  89.797  33.525  1.00 62.62           C  
ANISOU 2158  CG2 VAL A 289    10083   3532  10177    473     22    -80       C  
ATOM   2159  N   LEU A 290      69.157  87.307  31.633  1.00149.27           N  
ANISOU 2159  N   LEU A 290    20949  14485  21281    406    343    129       N  
ATOM   2160  CA  LEU A 290      70.518  86.956  32.025  1.00136.52           C  
ANISOU 2160  CA  LEU A 290    19213  12874  19784    380    489    165       C  
ATOM   2161  C   LEU A 290      71.270  88.177  32.562  1.00132.69           C  
ANISOU 2161  C   LEU A 290    18649  12344  19422    342    509    151       C  
ATOM   2162  O   LEU A 290      71.784  88.998  31.801  1.00107.02           O  
ANISOU 2162  O   LEU A 290    15449   9017  16196    310    563    183       O  
ATOM   2163  CB  LEU A 290      71.263  86.328  30.837  1.00131.56           C  
ANISOU 2163  CB  LEU A 290    18632  12209  19147    361    644    232       C  
ATOM   2164  CG  LEU A 290      72.697  85.789  30.965  1.00137.71           C  
ANISOU 2164  CG  LEU A 290    19292  12981  20052    339    820    283       C  
ATOM   2165  CD1 LEU A 290      73.746  86.830  30.573  1.00141.45           C  
ANISOU 2165  CD1 LEU A 290    19750  13375  20618    293    917    317       C  
ATOM   2166  CD2 LEU A 290      72.972  85.241  32.360  1.00106.38           C  
ANISOU 2166  CD2 LEU A 290    15149   9078  16194    353    798    276       C  
HETATM 2167  N   SAH A 301      41.537  75.856  42.350  1.00 59.60           N  
ANISOU 2167  N   SAH A 301     8616   5931   8098   -780   -749   -853       N  
HETATM 2168  CA  SAH A 301      40.563  75.553  43.394  1.00 58.17           C  
ANISOU 2168  CA  SAH A 301     8364   5700   8037   -807   -622  -1002       C  
HETATM 2169  C   SAH A 301      40.827  74.200  44.040  1.00 57.82           C  
ANISOU 2169  C   SAH A 301     8251   5742   7976   -832   -532  -1109       C  
HETATM 2170  O   SAH A 301      41.779  73.511  43.679  1.00 59.29           O  
ANISOU 2170  O   SAH A 301     8433   5938   8158   -811   -461  -1366       O  
HETATM 2171  CB  SAH A 301      39.134  75.629  42.870  1.00 56.02           C  
ANISOU 2171  CB  SAH A 301     8116   5417   7751   -821   -406  -1297       C  
HETATM 2172  CG  SAH A 301      38.941  75.229  41.416  1.00 57.61           C  
ANISOU 2172  CG  SAH A 301     8027   5912   7952   -824   -139  -1500       C  
HETATM 2173  SD  SAH A 301      37.255  75.615  40.888  1.00 60.08           S  
ANISOU 2173  SD  SAH A 301     8006   6779   8044   -809   -216  -1425       S  
HETATM 2174  C5' SAH A 301      37.869  76.979  39.868  1.00 61.78           C  
ANISOU 2174  C5' SAH A 301     8026   7110   8336   -712   -568  -1056       C  
HETATM 2175  C4' SAH A 301      38.029  78.288  40.635  1.00 61.36           C  
ANISOU 2175  C4' SAH A 301     7933   6906   8476   -582   -645   -887       C  
HETATM 2176  O4' SAH A 301      38.410  79.308  39.732  1.00 60.76           O  
ANISOU 2176  O4' SAH A 301     8010   6678   8399   -540   -495   -933       O  
HETATM 2177  C3' SAH A 301      36.738  78.739  41.303  1.00 62.24           C  
ANISOU 2177  C3' SAH A 301     7865   6838   8945   -487   -619   -910       C  
HETATM 2178  O3' SAH A 301      37.003  79.095  42.638  1.00 62.80           O  
ANISOU 2178  O3' SAH A 301     7974   6742   9147   -458   -680  -1020       O  
HETATM 2179  C2' SAH A 301      36.325  79.988  40.558  1.00 62.71           C  
ANISOU 2179  C2' SAH A 301     7978   6929   8920   -450   -572   -872       C  
HETATM 2180  O2' SAH A 301      35.770  80.952  41.421  1.00 64.43           O  
ANISOU 2180  O2' SAH A 301     7908   7020   9554   -373   -549   -685       O  
HETATM 2181  C1' SAH A 301      37.642  80.471  39.981  1.00 61.97           C  
ANISOU 2181  C1' SAH A 301     8015   6901   8630   -529   -444   -903       C  
HETATM 2182  OXT SAH A 301      40.096  73.778  44.937  1.00 55.98           O  
ANISOU 2182  OXT SAH A 301     8007   5543   7718   -887   -484  -1191       O  
HETATM 2183  N1  SAH A 301      39.179  84.799  37.542  1.00 65.70           N  
ANISOU 2183  N1  SAH A 301     8387   7974   8603   -766     94   -764       N  
HETATM 2184  C2  SAH A 301      39.597  84.312  38.762  1.00 66.94           C  
ANISOU 2184  C2  SAH A 301     8437   8246   8751   -765    101   -764       C  
HETATM 2185  N3  SAH A 301      39.068  83.137  39.249  1.00 64.61           N  
ANISOU 2185  N3  SAH A 301     8411   7988   8151   -719    127   -882       N  
HETATM 2186  C4  SAH A 301      38.140  82.462  38.529  1.00 66.25           C  
ANISOU 2186  C4  SAH A 301     8535   7616   9022   -663     17   -799       C  
HETATM 2187  C5  SAH A 301      37.707  82.934  37.301  1.00 66.10           C  
ANISOU 2187  C5  SAH A 301     8449   7690   8977   -660    159   -873       C  
HETATM 2188  C6  SAH A 301      38.235  84.117  36.804  1.00 66.39           C  
ANISOU 2188  C6  SAH A 301     8574   7950   8702   -719     99   -890       C  
HETATM 2189  N6  SAH A 301      37.836  84.591  35.627  1.00 65.56           N  
ANISOU 2189  N6  SAH A 301     8413   7879   8617   -745     43   -724       N  
HETATM 2190  N7  SAH A 301      36.790  82.063  36.821  1.00 66.14           N  
ANISOU 2190  N7  SAH A 301     8691   7405   9036   -658     32   -594       N  
HETATM 2191  C8  SAH A 301      36.634  81.058  37.712  1.00 66.80           C  
ANISOU 2191  C8  SAH A 301     8552   7654   9175   -660   -230   -497       C  
HETATM 2192  N9  SAH A 301      37.468  81.295  38.773  1.00 65.70           N  
ANISOU 2192  N9  SAH A 301     8418   7357   9187   -627   -283   -683       N  
HETATM 2193  C1  TEX A 302      34.648  70.042  35.041  1.00 87.87           C  
ANISOU 2193  C1  TEX A 302    18449   5869   9070     86     87  -1219       C  
HETATM 2194  N1  TEX A 302      37.984  69.267  37.229  1.00 91.47           N  
ANISOU 2194  N1  TEX A 302    19437   5911   9405    173   -268   -896       N  
HETATM 2195  O1  TEX A 302      37.306  70.956  30.204  1.00 91.23           O  
ANISOU 2195  O1  TEX A 302    18769   5952   9942     63   -721  -1060       O  
HETATM 2196  C2  TEX A 302      34.448  69.628  36.335  1.00 89.27           C  
ANISOU 2196  C2  TEX A 302    18589   6194   9135    128    -74  -1242       C  
HETATM 2197  N2  TEX A 302      36.071  70.548  33.227  1.00 90.10           N  
ANISOU 2197  N2  TEX A 302    19073   6162   8999    -50   -182  -1425       N  
HETATM 2198  O2  TEX A 302      40.393  73.594  32.603  1.00 91.71           O  
ANISOU 2198  O2  TEX A 302    19460   5958   9428    386   -843  -1224       O  
HETATM 2199  C3  TEX A 302      35.510  69.346  37.168  1.00 89.54           C  
ANISOU 2199  C3  TEX A 302    18769   6231   9022    162   -217  -1306       C  
HETATM 2200  N3  TEX A 302      38.739  71.456  31.888  1.00 88.94           N  
ANISOU 2200  N3  TEX A 302    18437   6223   9134    146   -435  -1279       N  
HETATM 2201  C4  TEX A 302      36.796  69.481  36.624  1.00 90.94           C  
ANISOU 2201  C4  TEX A 302    19301   6090   9162    147   -176  -1218       C  
HETATM 2202  C5  TEX A 302      38.993  69.504  36.369  1.00 90.96           C  
ANISOU 2202  C5  TEX A 302    19328   5898   9335    178   -255   -819       C  
HETATM 2203  C6  TEX A 302      35.234  68.897  38.617  1.00 90.27           C  
ANISOU 2203  C6  TEX A 302    18818   6233   9248    216   -495  -1242       C  
HETATM 2204  C7  TEX A 302      33.980  68.004  38.603  1.00 89.66           C  
ANISOU 2204  C7  TEX A 302    18832   6063   9170    220   -743  -1151       C  
HETATM 2205  C8  TEX A 302      36.326  67.990  39.162  1.00 91.38           C  
ANISOU 2205  C8  TEX A 302    18512   6599   9609    346   -540  -1188       C  
HETATM 2206  C9  TEX A 302      37.064  68.172  40.238  1.00 90.40           C  
ANISOU 2206  C9  TEX A 302    18319   6387   9642    429   -424  -1165       C  
HETATM 2207  C10 TEX A 302      34.925  70.111  39.531  1.00 90.91           C  
ANISOU 2207  C10 TEX A 302    18971   6327   9242    126   -343  -1237       C  
HETATM 2208  C11 TEX A 302      36.003  71.188  39.716  1.00 90.28           C  
ANISOU 2208  C11 TEX A 302    18927   6215   9159      9   -405  -1160       C  
HETATM 2209  C12 TEX A 302      36.448  71.959  38.508  1.00 89.18           C  
ANISOU 2209  C12 TEX A 302    18659   6043   9183    -99   -458  -1100       C  
HETATM 2210  C13 TEX A 302      35.711  72.695  37.674  1.00 88.34           C  
ANISOU 2210  C13 TEX A 302    18273   6033   9257   -168   -258  -1048       C  
HETATM 2211  C14 TEX A 302      34.231  72.890  37.808  1.00 87.67           C  
ANISOU 2211  C14 TEX A 302    18396   6019   8895   -198    -49  -1056       C  
HETATM 2212  C15 TEX A 302      36.322  73.400  36.506  1.00 89.04           C  
ANISOU 2212  C15 TEX A 302    17845   6536   9452   -183   -226  -1002       C  
HETATM 2213  C16 TEX A 302      35.910  70.161  34.502  1.00 89.32           C  
ANISOU 2213  C16 TEX A 302    18961   5887   9092     43     24  -1338       C  
HETATM 2214  C17 TEX A 302      37.061  69.881  35.299  1.00 89.41           C  
ANISOU 2214  C17 TEX A 302    18736   5915   9320    115     28  -1259       C  
HETATM 2215  C18 TEX A 302      36.951  69.849  32.305  1.00 91.27           C  
ANISOU 2215  C18 TEX A 302    19555   5984   9141    -99   -558  -1337       C  
HETATM 2216  C19 TEX A 302      37.685  70.809  31.371  1.00 90.93           C  
ANISOU 2216  C19 TEX A 302    19032   6007   9509     43   -617  -1200       C  
HETATM 2217  C20 TEX A 302      38.494  69.898  35.164  1.00 92.31           C  
ANISOU 2217  C20 TEX A 302    19444   6201   9427    164   -154  -1069       C  
HETATM 2218  C21 TEX A 302      39.367  70.235  33.985  1.00 91.19           C  
ANISOU 2218  C21 TEX A 302    18805   6585   9258    190    -59  -1257       C  
HETATM 2219  C22 TEX A 302      39.127  71.594  33.298  1.00 91.43           C  
ANISOU 2219  C22 TEX A 302    19146   6456   9139    223   -398  -1391       C  
HETATM 2220  C23 TEX A 302      35.281  71.647  32.685  1.00 89.65           C  
ANISOU 2220  C23 TEX A 302    19145   6157   8760    -68   -228  -1506       C  
HETATM 2221  C24 TEX A 302      40.438  72.380  33.356  1.00 91.12           C  
ANISOU 2221  C24 TEX A 302    18975   6290   9357    323   -676  -1449       C  
HETATM 2222  C25 TEX A 302      36.395  68.551  31.662  1.00 94.28           C  
ANISOU 2222  C25 TEX A 302    20841   6093   8887   -249   -889  -1403       C  
HETATM 2223  C26 TEX A 302      35.081  68.786  30.933  1.00 95.34           C  
ANISOU 2223  C26 TEX A 302    21178   6158   8888   -179   -832  -1424       C  
HETATM 2224  C27 TEX A 302      37.425  67.921  30.735  1.00 95.06           C  
ANISOU 2224  C27 TEX A 302    21356   5973   8787   -184   -860  -1436       C  
HETATM 2225  O   HOH A 401      33.596  76.402  46.078  1.00 37.09           O  
HETATM 2226  O   HOH A 402      48.364  91.741  32.812  1.00 56.64           O  
HETATM 2227  O   HOH A 403      54.665  64.669  47.162  1.00 68.77           O  
HETATM 2228  O   HOH A 404      49.900  69.820  54.286  1.00 19.30           O  
HETATM 2229  O   HOH A 405      53.242  77.858  16.614  1.00 59.95           O  
HETATM 2230  O   HOH A 406      45.321  41.508  38.094  1.00 48.97           O  
HETATM 2231  O   HOH A 407      46.803  67.103  54.221  1.00 50.14           O  
HETATM 2232  O   HOH A 408      14.677  66.036  40.999  1.00 53.20           O  
HETATM 2233  O   HOH A 409      12.738  66.919  39.602  1.00 60.51           O  
HETATM 2234  O   HOH A 410      58.005  91.300  33.371  1.00 47.60           O  
HETATM 2235  O   HOH A 411      39.290  74.320  49.527  1.00 33.55           O  
HETATM 2236  O   HOH A 412      40.594  66.037  53.622  1.00 43.43           O  
HETATM 2237  O   HOH A 413      36.000  87.616  52.952  1.00 49.65           O  
HETATM 2238  O   HOH A 414      40.017  74.833  47.502  1.00 47.00           O  
HETATM 2239  O   HOH A 415      40.391  72.684  55.115  1.00 54.85           O  
HETATM 2240  O   HOH A 416      46.772  51.580  51.590  1.00 52.34           O  
HETATM 2241  O   HOH A 417      47.677  91.005  30.272  1.00 44.26           O  
HETATM 2242  O   HOH A 418      46.087  52.304  53.442  1.00 26.56           O  
HETATM 2243  O   HOH A 419      56.041  92.174  33.010  1.00 62.25           O  
HETATM 2244  O   HOH A 420      56.420  87.171  23.986  1.00 65.55           O  
HETATM 2245  O   HOH A 421      55.471  89.355  26.083  1.00 66.57           O  
ATOM   2246  N   GLN B   9      36.228  84.912  28.010  1.00 83.62           N  
ANISOU 2246  N   GLN B   9    14004   6240  11529    797  -1195   1441       N  
ATOM   2247  CA  GLN B   9      35.389  85.713  27.129  1.00110.12           C  
ANISOU 2247  CA  GLN B   9    17492   9544  14805    828  -1361   1526       C  
ATOM   2248  C   GLN B   9      34.432  84.832  26.340  1.00147.91           C  
ANISOU 2248  C   GLN B   9    22504  14331  19365    811  -1598   1519       C  
ATOM   2249  O   GLN B   9      33.425  85.311  25.817  1.00161.56           O  
ANISOU 2249  O   GLN B   9    24285  16043  21059    816  -1824   1608       O  
ATOM   2250  CB  GLN B   9      36.251  86.543  26.176  1.00105.59           C  
ANISOU 2250  CB  GLN B   9    17079   8886  14155    844  -1219   1665       C  
ATOM   2251  CG  GLN B   9      35.976  88.039  26.236  1.00122.47           C  
ANISOU 2251  CG  GLN B   9    19118  10974  16442    868  -1237   1749       C  
ATOM   2252  CD  GLN B   9      35.074  88.521  25.112  1.00114.44           C  
ANISOU 2252  CD  GLN B   9    18278   9913  15290    909  -1423   1866       C  
ATOM   2253  NE2 GLN B   9      33.960  89.147  25.474  1.00 93.84           N  
ANISOU 2253  NE2 GLN B   9    15523   7307  12824    955  -1567   1900       N  
ATOM   2254  OE1 GLN B   9      35.379  88.336  23.934  1.00109.16           O  
ANISOU 2254  OE1 GLN B   9    17884   9203  14388    902  -1424   1947       O  
ATOM   2255  N   GLN B  10      34.750  83.539  26.267  1.00 63.92           N  
ANISOU 2255  N   GLN B  10    12009   3702   8577    778  -1550   1436       N  
ATOM   2256  CA  GLN B  10      33.912  82.567  25.575  1.00 65.21           C  
ANISOU 2256  CA  GLN B  10    12454   3838   8486    714  -1782   1414       C  
ATOM   2257  C   GLN B  10      32.557  82.424  26.262  1.00 94.72           C  
ANISOU 2257  C   GLN B  10    15973   7650  12366    682  -2084   1391       C  
ATOM   2258  O   GLN B  10      32.160  83.284  27.056  1.00114.89           O  
ANISOU 2258  O   GLN B  10    18206  10259  15189    738  -2096   1412       O  
ATOM   2259  CB  GLN B  10      34.641  81.222  25.485  1.00 85.28           C  
ANISOU 2259  CB  GLN B  10    15202   6350  10851    698  -1593   1318       C  
ATOM   2260  CG  GLN B  10      35.517  81.041  24.238  1.00 67.23           C  
ANISOU 2260  CG  GLN B  10    13332   3947   8266    716  -1375   1381       C  
ATOM   2261  CD  GLN B  10      36.494  82.188  23.992  1.00 95.21           C  
ANISOU 2261  CD  GLN B  10    16776   7475  11923    793  -1148   1506       C  
ATOM   2262  NE2 GLN B  10      36.903  82.349  22.738  1.00101.70           N  
ANISOU 2262  NE2 GLN B  10    17967   8198  12477    805  -1041   1593       N  
ATOM   2263  OE1 GLN B  10      36.876  82.915  24.911  1.00111.85           O  
ANISOU 2263  OE1 GLN B  10    18511   9650  14337    823  -1072   1526       O  
ATOM   2264  N   GLN B  11      31.853  81.326  25.988  1.00 84.74           N  
ANISOU 2264  N   GLN B  11    14898   6377  10924    586  -2308   1357       N  
ATOM   2265  CA  GLN B  11      30.431  81.188  26.302  1.00 65.73           C  
ANISOU 2265  CA  GLN B  11    12331   4028   8616    530  -2665   1414       C  
ATOM   2266  C   GLN B  11      30.031  81.495  27.746  1.00 92.86           C  
ANISOU 2266  C   GLN B  11    15294   7574  12417    614  -2620   1359       C  
ATOM   2267  O   GLN B  11      28.857  81.345  28.098  1.00 77.22           O  
ANISOU 2267  O   GLN B  11    13132   5651  10557    592  -2874   1427       O  
ATOM   2268  CB  GLN B  11      29.966  79.773  25.942  1.00 66.68           C  
ANISOU 2268  CB  GLN B  11    12743   4111   8484    377  -2879   1364       C  
ATOM   2269  CG  GLN B  11      31.099  78.785  25.701  1.00 73.92           C  
ANISOU 2269  CG  GLN B  11    13973   4947   9166    368  -2583   1214       C  
ATOM   2270  CD  GLN B  11      30.604  77.363  25.517  1.00 68.30           C  
ANISOU 2270  CD  GLN B  11    13557   4179   8216    213  -2758   1139       C  
ATOM   2271  NE2 GLN B  11      30.139  77.048  24.313  1.00 70.42           N  
ANISOU 2271  NE2 GLN B  11    14310   4333   8114     39  -2997   1217       N  
ATOM   2272  OE1 GLN B  11      30.635  76.559  26.449  1.00 65.39           O  
ANISOU 2272  OE1 GLN B  11    13003   3865   7977    225  -2685   1014       O  
ATOM   2273  N   VAL B  12      30.969  81.929  28.594  1.00 70.49           N  
ANISOU 2273  N   VAL B  12    12264   4770   9752    695  -2303   1260       N  
ATOM   2274  CA  VAL B  12      30.640  82.358  29.950  1.00 60.94           C  
ANISOU 2274  CA  VAL B  12    10682   3639   8836    757  -2229   1204       C  
ATOM   2275  C   VAL B  12      31.457  83.582  30.334  1.00 59.26           C  
ANISOU 2275  C   VAL B  12    10371   3394   8752    816  -1967   1209       C  
ATOM   2276  O   VAL B  12      32.599  83.762  29.898  1.00 59.30           O  
ANISOU 2276  O   VAL B  12    10512   3353   8667    800  -1788   1213       O  
ATOM   2277  CB  VAL B  12      30.858  81.251  31.006  1.00 57.57           C  
ANISOU 2277  CB  VAL B  12    10114   3293   8467    722  -2156   1041       C  
ATOM   2278  CG1 VAL B  12      29.682  80.281  31.033  1.00 58.01           C  
ANISOU 2278  CG1 VAL B  12    10153   3387   8501    667  -2449   1048       C  
ATOM   2279  CG2 VAL B  12      32.170  80.537  30.762  1.00 56.89           C  
ANISOU 2279  CG2 VAL B  12    10199   3184   8235    691  -1939    968       C  
ATOM   2280  N   THR B  13      30.862  84.412  31.181  1.00 59.08           N  
ANISOU 2280  N   THR B  13    10127   3380   8941    880  -1933   1222       N  
ATOM   2281  CA  THR B  13      31.515  85.577  31.751  1.00 63.81           C  
ANISOU 2281  CA  THR B  13    10665   3920   9660    906  -1698   1210       C  
ATOM   2282  C   THR B  13      31.866  85.315  33.211  1.00 56.86           C  
ANISOU 2282  C   THR B  13     9617   3091   8896    862  -1555   1060       C  
ATOM   2283  O   THR B  13      31.342  84.396  33.847  1.00 55.77           O  
ANISOU 2283  O   THR B  13     9359   3040   8790    853  -1634    979       O  
ATOM   2284  CB  THR B  13      30.620  86.816  31.645  1.00 60.64           C  
ANISOU 2284  CB  THR B  13    10216   3441   9384   1014  -1710   1344       C  
ATOM   2285  CG2 THR B  13      30.195  87.045  30.204  1.00 62.83           C  
ANISOU 2285  CG2 THR B  13    10647   3685   9543   1042  -1894   1525       C  
ATOM   2286  OG1 THR B  13      29.456  86.637  32.461  1.00 74.86           O  
ANISOU 2286  OG1 THR B  13    11826   5284  11336   1085  -1773   1346       O  
ATOM   2287  N   ALA B  14      32.760  86.153  33.739  1.00 66.14           N  
ANISOU 2287  N   ALA B  14    10803   4202  10126    815  -1361   1035       N  
ATOM   2288  CA  ALA B  14      33.246  85.962  35.102  1.00 55.18           C  
ANISOU 2288  CA  ALA B  14     9307   2845   8813    727  -1249    911       C  
ATOM   2289  C   ALA B  14      32.118  86.057  36.122  1.00 55.04           C  
ANISOU 2289  C   ALA B  14     9168   2833   8912    789  -1253    849       C  
ATOM   2290  O   ALA B  14      32.039  85.239  37.046  1.00 72.52           O  
ANISOU 2290  O   ALA B  14    11269   5135  11151    744  -1262    743       O  
ATOM   2291  CB  ALA B  14      34.338  86.982  35.418  1.00 55.68           C  
ANISOU 2291  CB  ALA B  14     9448   2806   8904    626  -1093    931       C  
ATOM   2292  N   ASP B  15      31.234  87.048  35.975  1.00 59.99           N  
ANISOU 2292  N   ASP B  15     9816   3357   9621    908  -1223    935       N  
ATOM   2293  CA  ASP B  15      30.123  87.191  36.912  1.00 71.50           C  
ANISOU 2293  CA  ASP B  15    11171   4790  11205   1007  -1172    918       C  
ATOM   2294  C   ASP B  15      29.180  85.993  36.853  1.00 56.48           C  
ANISOU 2294  C   ASP B  15     9108   3030   9323   1057  -1371    930       C  
ATOM   2295  O   ASP B  15      28.570  85.633  37.867  1.00 55.97           O  
ANISOU 2295  O   ASP B  15     8923   2999   9344   1090  -1334    871       O  
ATOM   2296  CB  ASP B  15      29.366  88.489  36.632  1.00 59.58           C  
ANISOU 2296  CB  ASP B  15     9723   3121   9794   1163  -1065   1063       C  
ATOM   2297  CG  ASP B  15      30.261  89.712  36.716  1.00 60.49           C  
ANISOU 2297  CG  ASP B  15    10011   3067   9905   1095   -867   1049       C  
ATOM   2298  OD1 ASP B  15      31.260  89.664  37.465  1.00 59.41           O  
ANISOU 2298  OD1 ASP B  15     9925   2920   9727    922   -790    914       O  
ATOM   2299  OD2 ASP B  15      29.971  90.717  36.034  1.00 80.17           O1-
ANISOU 2299  OD2 ASP B  15    12581   5437  12445   1199   -807   1190       O1-
ATOM   2300  N   GLU B  16      29.051  85.366  35.681  1.00 73.05           N  
ANISOU 2300  N   GLU B  16    11227   5195  11332   1047  -1587   1012       N  
ATOM   2301  CA  GLU B  16      28.263  84.140  35.573  1.00 60.61           C  
ANISOU 2301  CA  GLU B  16     9537   3736   9755   1039  -1814   1022       C  
ATOM   2302  C   GLU B  16      28.927  82.990  36.320  1.00 54.01           C  
ANISOU 2302  C   GLU B  16     8656   3001   8866    928  -1786    843       C  
ATOM   2303  O   GLU B  16      28.247  82.189  36.972  1.00 69.57           O  
ANISOU 2303  O   GLU B  16    10475   5051  10906    931  -1866    802       O  
ATOM   2304  CB  GLU B  16      28.068  83.767  34.106  1.00 57.64           C  
ANISOU 2304  CB  GLU B  16     9290   3366   9246   1009  -2061   1148       C  
ATOM   2305  CG  GLU B  16      27.058  84.599  33.351  1.00 62.55           C  
ANISOU 2305  CG  GLU B  16     9891   3938   9939   1112  -2186   1382       C  
ATOM   2306  CD  GLU B  16      27.100  84.314  31.865  1.00 84.03           C  
ANISOU 2306  CD  GLU B  16    12815   6648  12466   1034  -2429   1501       C  
ATOM   2307  OE1 GLU B  16      28.069  83.665  31.420  1.00 73.46           O  
ANISOU 2307  OE1 GLU B  16    11681   5301  10928    930  -2418   1384       O  
ATOM   2308  OE2 GLU B  16      26.170  84.732  31.144  1.00 90.39           O1-
ANISOU 2308  OE2 GLU B  16    13590   7450  13306   1075  -2618   1729       O1-
ATOM   2309  N   VAL B  17      30.254  82.882  36.218  1.00 52.99           N  
ANISOU 2309  N   VAL B  17     8638   2869   8628    835  -1671    766       N  
ATOM   2310  CA  VAL B  17      30.969  81.815  36.908  1.00 51.07           C  
ANISOU 2310  CA  VAL B  17     8337   2719   8351    742  -1622    640       C  
ATOM   2311  C   VAL B  17      30.944  82.033  38.418  1.00 71.25           C  
ANISOU 2311  C   VAL B  17    10759   5295  11019    716  -1496    543       C  
ATOM   2312  O   VAL B  17      30.748  81.086  39.187  1.00 52.20           O  
ANISOU 2312  O   VAL B  17     8221   2978   8634    685  -1527    461       O  
ATOM   2313  CB  VAL B  17      32.405  81.702  36.369  1.00 50.79           C  
ANISOU 2313  CB  VAL B  17     8433   2660   8205    671  -1512    650       C  
ATOM   2314  CG1 VAL B  17      33.146  80.573  37.071  1.00 49.16           C  
ANISOU 2314  CG1 VAL B  17     8145   2540   7993    596  -1447    570       C  
ATOM   2315  CG2 VAL B  17      32.378  81.487  34.862  1.00 52.32           C  
ANISOU 2315  CG2 VAL B  17     8821   2805   8252    702  -1612    742       C  
ATOM   2316  N   GLY B  18      31.132  83.273  38.871  1.00 50.91           N  
ANISOU 2316  N   GLY B  18     8241   2610   8494    718  -1350    551       N  
ATOM   2317  CA  GLY B  18      31.130  83.522  40.304  1.00 50.46           C  
ANISOU 2317  CA  GLY B  18     8141   2529   8502    668  -1225    455       C  
ATOM   2318  C   GLY B  18      29.756  83.344  40.919  1.00 50.80           C  
ANISOU 2318  C   GLY B  18     8067   2584   8650    790  -1239    451       C  
ATOM   2319  O   GLY B  18      29.626  82.839  42.039  1.00 49.87           O  
ANISOU 2319  O   GLY B  18     7869   2515   8565    751  -1197    357       O  
ATOM   2320  N   ASP B  19      28.711  83.761  40.199  1.00 52.38           N  
ANISOU 2320  N   ASP B  19     8247   2739   8917    943  -1300    581       N  
ATOM   2321  CA  ASP B  19      27.350  83.517  40.664  1.00 64.26           C  
ANISOU 2321  CA  ASP B  19     9598   4264  10554   1076  -1331    641       C  
ATOM   2322  C   ASP B  19      27.053  82.024  40.715  1.00 71.87           C  
ANISOU 2322  C   ASP B  19    10393   5397  11518   1020  -1532    599       C  
ATOM   2323  O   ASP B  19      26.365  81.552  41.627  1.00 53.11           O  
ANISOU 2323  O   ASP B  19     7875   3068   9237   1059  -1513    572       O  
ATOM   2324  CB  ASP B  19      26.350  84.238  39.760  1.00 67.04           C  
ANISOU 2324  CB  ASP B  19     9933   4547  10993   1241  -1390    852       C  
ATOM   2325  CG  ASP B  19      24.944  84.229  40.326  1.00106.50           C  
ANISOU 2325  CG  ASP B  19    14755   9547  16162   1410  -1366    973       C  
ATOM   2326  OD1 ASP B  19      24.802  84.345  41.561  1.00114.45           O  
ANISOU 2326  OD1 ASP B  19    15771  10504  17213   1448  -1164    883       O  
ATOM   2327  OD2 ASP B  19      23.981  84.104  39.543  1.00106.81           O1-
ANISOU 2327  OD2 ASP B  19    14654   9639  16289   1496  -1553   1178       O1-
ATOM   2328  N   TRP B  20      27.570  81.269  39.743  1.00 61.80           N  
ANISOU 2328  N   TRP B  20     9162   4192  10129    933  -1705    597       N  
ATOM   2329  CA  TRP B  20      27.383  79.821  39.734  1.00 49.81           C  
ANISOU 2329  CA  TRP B  20     7548   2794   8583    865  -1880    549       C  
ATOM   2330  C   TRP B  20      28.037  79.174  40.949  1.00 47.80           C  
ANISOU 2330  C   TRP B  20     7224   2617   8321    783  -1754    390       C  
ATOM   2331  O   TRP B  20      27.449  78.300  41.598  1.00 61.90           O  
ANISOU 2331  O   TRP B  20     8860   4486  10175    779  -1818    353       O  
ATOM   2332  CB  TRP B  20      27.953  79.243  38.439  1.00 54.32           C  
ANISOU 2332  CB  TRP B  20     8285   3365   8989    792  -2024    571       C  
ATOM   2333  CG  TRP B  20      27.588  77.821  38.196  1.00 49.51           C  
ANISOU 2333  CG  TRP B  20     7660   2821   8330    726  -2225    549       C  
ATOM   2334  CD1 TRP B  20      26.555  77.364  37.439  1.00 51.06           C  
ANISOU 2334  CD1 TRP B  20     7870   3004   8528    711  -2512    671       C  
ATOM   2335  CD2 TRP B  20      28.254  76.662  38.710  1.00 83.51           C  
ANISOU 2335  CD2 TRP B  20    11954   7202  12575    649  -2164    418       C  
ATOM   2336  CE2 TRP B  20      27.565  75.535  38.222  1.00 48.83           C  
ANISOU 2336  CE2 TRP B  20     7601   2815   8136    596  -2403    441       C  
ATOM   2337  CE3 TRP B  20      29.365  76.468  39.537  1.00 76.31           C  
ANISOU 2337  CE3 TRP B  20    11004   6342  11648    608  -1946    310       C  
ATOM   2338  NE1 TRP B  20      26.531  75.991  37.447  1.00 59.59           N  
ANISOU 2338  NE1 TRP B  20     8987   4122   9534    616  -2638    601       N  
ATOM   2339  CZ2 TRP B  20      27.950  74.232  38.534  1.00 47.13           C  
ANISOU 2339  CZ2 TRP B  20     7403   2648   7854    528  -2384    339       C  
ATOM   2340  CZ3 TRP B  20      29.746  75.173  39.846  1.00 70.42           C  
ANISOU 2340  CZ3 TRP B  20    10234   5665  10859    551  -1933    237       C  
ATOM   2341  CH2 TRP B  20      29.040  74.072  39.345  1.00 52.50           C  
ANISOU 2341  CH2 TRP B  20     8017   3393   8537    524  -2127    240       C  
ATOM   2342  N   TYR B  21      29.263  79.591  41.274  1.00 47.06           N  
ANISOU 2342  N   TYR B  21     7229   2497   8155    703  -1593    321       N  
ATOM   2343  CA  TYR B  21      29.940  79.027  42.434  1.00 45.51           C  
ANISOU 2343  CA  TYR B  21     6965   2371   7957    602  -1504    211       C  
ATOM   2344  C   TYR B  21      29.324  79.512  43.740  1.00 45.77           C  
ANISOU 2344  C   TYR B  21     6944   2364   8082    630  -1395    161       C  
ATOM   2345  O   TYR B  21      29.384  78.801  44.748  1.00 58.80           O  
ANISOU 2345  O   TYR B  21     8497   4091   9753    571  -1379     82       O  
ATOM   2346  CB  TYR B  21      31.428  79.357  42.389  1.00 45.18           C  
ANISOU 2346  CB  TYR B  21     7031   2297   7839    486  -1404    206       C  
ATOM   2347  CG  TYR B  21      32.215  78.399  41.532  1.00 51.82           C  
ANISOU 2347  CG  TYR B  21     7896   3192   8600    457  -1446    240       C  
ATOM   2348  CD1 TYR B  21      32.529  77.129  41.996  1.00 43.34           C  
ANISOU 2348  CD1 TYR B  21     6719   2219   7529    413  -1456    198       C  
ATOM   2349  CD2 TYR B  21      32.636  78.757  40.258  1.00 52.13           C  
ANISOU 2349  CD2 TYR B  21     8087   3161   8560    488  -1445    324       C  
ATOM   2350  CE1 TYR B  21      33.241  76.246  41.222  1.00 43.22           C  
ANISOU 2350  CE1 TYR B  21     6767   2210   7443    414  -1433    242       C  
ATOM   2351  CE2 TYR B  21      33.351  77.878  39.474  1.00 45.45           C  
ANISOU 2351  CE2 TYR B  21     7317   2323   7629    483  -1427    364       C  
ATOM   2352  CZ  TYR B  21      33.650  76.624  39.961  1.00 58.34           C  
ANISOU 2352  CZ  TYR B  21     8863   4035   9270    454  -1405    324       C  
ATOM   2353  OH  TYR B  21      34.364  75.749  39.180  1.00 44.63           O  
ANISOU 2353  OH  TYR B  21     7241   2266   7451    476  -1328    378       O  
ATOM   2354  N   ASP B  22      28.733  80.710  43.743  1.00 47.45           N  
ANISOU 2354  N   ASP B  22     7243   2439   8346    728  -1294    216       N  
ATOM   2355  CA  ASP B  22      28.019  81.165  44.932  1.00 55.44           C  
ANISOU 2355  CA  ASP B  22     8260   3368   9438    792  -1140    184       C  
ATOM   2356  C   ASP B  22      26.803  80.296  45.218  1.00 48.12           C  
ANISOU 2356  C   ASP B  22     7119   2535   8630    900  -1229    222       C  
ATOM   2357  O   ASP B  22      26.464  80.074  46.385  1.00 47.95           O  
ANISOU 2357  O   ASP B  22     7057   2509   8652    908  -1128    160       O  
ATOM   2358  CB  ASP B  22      27.592  82.625  44.781  1.00 50.52           C  
ANISOU 2358  CB  ASP B  22     7805   2541   8848    914   -969    263       C  
ATOM   2359  CG  ASP B  22      28.757  83.583  44.845  1.00 50.93           C  
ANISOU 2359  CG  ASP B  22     8088   2463   8799    774   -845    209       C  
ATOM   2360  OD1 ASP B  22      29.839  83.179  45.317  1.00 49.64           O  
ANISOU 2360  OD1 ASP B  22     7944   2362   8556    576   -875    117       O  
ATOM   2361  OD2 ASP B  22      28.595  84.744  44.421  1.00 52.76           O1-
ANISOU 2361  OD2 ASP B  22     8471   2530   9047    855   -724    283       O1-
ATOM   2362  N   LYS B  23      26.141  79.794  44.174  1.00 48.48           N  
ANISOU 2362  N   LYS B  23     7040   2654   8726    964  -1430    335       N  
ATOM   2363  CA  LYS B  23      24.939  78.986  44.343  1.00 52.42           C  
ANISOU 2363  CA  LYS B  23     7317   3239   9361   1038  -1555    411       C  
ATOM   2364  C   LYS B  23      25.230  77.499  44.507  1.00 46.86           C  
ANISOU 2364  C   LYS B  23     6504   2684   8618    911  -1711    315       C  
ATOM   2365  O   LYS B  23      24.521  76.818  45.259  1.00 46.63           O  
ANISOU 2365  O   LYS B  23     6304   2720   8692    933  -1731    313       O  
ATOM   2366  CB  LYS B  23      23.993  79.177  43.150  1.00 64.22           C  
ANISOU 2366  CB  LYS B  23     8735   4726  10938   1132  -1741    621       C  
ATOM   2367  CG  LYS B  23      23.467  80.598  42.970  1.00 53.16           C  
ANISOU 2367  CG  LYS B  23     7397   3186   9614   1303  -1580    770       C  
ATOM   2368  CD  LYS B  23      22.464  80.668  41.825  1.00 62.69           C  
ANISOU 2368  CD  LYS B  23     8475   4425  10919   1378  -1802   1025       C  
ATOM   2369  CE  LYS B  23      22.115  82.101  41.473  1.00118.05           C  
ANISOU 2369  CE  LYS B  23    15568  11300  17984   1551  -1640   1187       C  
ATOM   2370  NZ  LYS B  23      21.496  82.819  42.611  1.00 84.66           N1+
ANISOU 2370  NZ  LYS B  23    11331   6971  13866   1742  -1331   1217       N1+
ATOM   2371  N   PHE B  24      26.261  76.976  43.835  1.00 45.67           N  
ANISOU 2371  N   PHE B  24     6455   2575   8321    792  -1792    249       N  
ATOM   2372  CA  PHE B  24      26.408  75.533  43.685  1.00 60.36           C  
ANISOU 2372  CA  PHE B  24     8253   4543  10139    703  -1943    198       C  
ATOM   2373  C   PHE B  24      27.781  74.964  44.012  1.00 53.70           C  
ANISOU 2373  C   PHE B  24     7474   3757   9173    594  -1840     83       C  
ATOM   2374  O   PHE B  24      27.922  73.738  44.005  1.00 41.79           O  
ANISOU 2374  O   PHE B  24     5921   2323   7632    540  -1912     44       O  
ATOM   2375  CB  PHE B  24      26.052  75.112  42.252  1.00 45.52           C  
ANISOU 2375  CB  PHE B  24     6457   2635   8202    687  -2184    295       C  
ATOM   2376  CG  PHE B  24      24.693  75.564  41.810  1.00 57.13           C  
ANISOU 2376  CG  PHE B  24     7829   4066   9812    771  -2347    475       C  
ATOM   2377  CD1 PHE B  24      23.558  75.121  42.467  1.00 48.19           C  
ANISOU 2377  CD1 PHE B  24     6464   2991   8854    807  -2420    548       C  
ATOM   2378  CD2 PHE B  24      24.548  76.425  40.734  1.00 49.38           C  
ANISOU 2378  CD2 PHE B  24     6962   3002   8797    812  -2421    607       C  
ATOM   2379  CE1 PHE B  24      22.302  75.532  42.065  1.00 50.58           C  
ANISOU 2379  CE1 PHE B  24     6623   3288   9309    884  -2555    777       C  
ATOM   2380  CE2 PHE B  24      23.294  76.839  40.323  1.00 51.71           C  
ANISOU 2380  CE2 PHE B  24     7127   3286   9236    886  -2573    828       C  
ATOM   2381  CZ  PHE B  24      22.169  76.391  40.990  1.00 52.40           C  
ANISOU 2381  CZ  PHE B  24     6954   3450   9508    922  -2635    927       C  
ATOM   2382  N   GLY B  25      28.790  75.790  44.294  1.00 49.30           N  
ANISOU 2382  N   GLY B  25     7016   3154   8560    554  -1678     54       N  
ATOM   2383  CA  GLY B  25      30.121  75.261  44.554  1.00 42.08           C  
ANISOU 2383  CA  GLY B  25     6126   2289   7574    447  -1602     11       C  
ATOM   2384  C   GLY B  25      30.179  74.253  45.686  1.00 39.99           C  
ANISOU 2384  C   GLY B  25     5709   2129   7357    392  -1591    -55       C  
ATOM   2385  O   GLY B  25      31.091  73.417  45.719  1.00 61.33           O  
ANISOU 2385  O   GLY B  25     8390   4884  10029    329  -1565    -54       O  
ATOM   2386  N   GLU B  26      29.216  74.303  46.608  1.00 41.29           N  
ANISOU 2386  N   GLU B  26     5765   2310   7613    428  -1594    -92       N  
ATOM   2387  CA  GLU B  26      29.188  73.363  47.721  1.00 44.91           C  
ANISOU 2387  CA  GLU B  26     6078   2864   8120    379  -1587   -151       C  
ATOM   2388  C   GLU B  26      28.870  71.937  47.276  1.00 63.43           C  
ANISOU 2388  C   GLU B  26     8329   5300  10472    388  -1705   -149       C  
ATOM   2389  O   GLU B  26      29.118  70.997  48.039  1.00 56.31           O  
ANISOU 2389  O   GLU B  26     7317   4483   9597    338  -1690   -187       O  
ATOM   2390  CB  GLU B  26      28.171  73.835  48.764  1.00 39.51           C  
ANISOU 2390  CB  GLU B  26     5337   2143   7532    436  -1528   -179       C  
ATOM   2391  CG  GLU B  26      28.337  73.211  50.146  1.00 59.92           C  
ANISOU 2391  CG  GLU B  26     7827   4790  10149    362  -1477   -248       C  
ATOM   2392  CD  GLU B  26      29.418  73.884  50.971  1.00 92.33           C  
ANISOU 2392  CD  GLU B  26    12067   8833  14182    220  -1375   -286       C  
ATOM   2393  OE1 GLU B  26      30.020  74.866  50.487  1.00 65.71           O  
ANISOU 2393  OE1 GLU B  26     8856   5366  10743    181  -1334   -260       O  
ATOM   2394  OE2 GLU B  26      29.662  73.432  52.110  1.00101.45           O1-
ANISOU 2394  OE2 GLU B  26    13173  10026  15347    125  -1351   -331       O1-
ATOM   2395  N   VAL B  27      28.330  71.748  46.067  1.00 58.18           N  
ANISOU 2395  N   VAL B  27     7731   4599   9775    435  -1831   -101       N  
ATOM   2396  CA  VAL B  27      28.084  70.389  45.592  1.00 39.62           C  
ANISOU 2396  CA  VAL B  27     5373   2284   7397    412  -1949   -105       C  
ATOM   2397  C   VAL B  27      29.399  69.670  45.312  1.00 49.29           C  
ANISOU 2397  C   VAL B  27     6699   3518   8511    366  -1829   -118       C  
ATOM   2398  O   VAL B  27      29.493  68.448  45.482  1.00 53.98           O  
ANISOU 2398  O   VAL B  27     7264   4151   9095    342  -1827   -142       O  
ATOM   2399  CB  VAL B  27      27.169  70.392  44.350  1.00 55.40           C  
ANISOU 2399  CB  VAL B  27     7475   4198   9376    436  -2161    -33       C  
ATOM   2400  CG1 VAL B  27      27.938  70.787  43.098  1.00 41.15           C  
ANISOU 2400  CG1 VAL B  27     5919   2301   7413    432  -2136      0       C  
ATOM   2401  CG2 VAL B  27      26.536  69.027  44.163  1.00 40.59           C  
ANISOU 2401  CG2 VAL B  27     5588   2330   7506    383  -2338    -35       C  
ATOM   2402  N   TYR B  28      30.433  70.401  44.889  1.00 38.37           N  
ANISOU 2402  N   TYR B  28     5433   2081   7066    362  -1712    -81       N  
ATOM   2403  CA  TYR B  28      31.746  69.788  44.727  1.00 38.08           C  
ANISOU 2403  CA  TYR B  28     5455   2029   6984    340  -1565    -43       C  
ATOM   2404  C   TYR B  28      32.353  69.408  46.072  1.00 43.70           C  
ANISOU 2404  C   TYR B  28     5973   2826   7807    279  -1493    -44       C  
ATOM   2405  O   TYR B  28      33.073  68.407  46.163  1.00 59.99           O  
ANISOU 2405  O   TYR B  28     8006   4897   9889    276  -1402      1       O  
ATOM   2406  CB  TYR B  28      32.680  70.732  43.971  1.00 38.88           C  
ANISOU 2406  CB  TYR B  28     5702   2037   7035    349  -1472     35       C  
ATOM   2407  CG  TYR B  28      32.309  70.971  42.523  1.00 66.71           C  
ANISOU 2407  CG  TYR B  28     9455   5459  10434    402  -1527     56       C  
ATOM   2408  CD1 TYR B  28      31.868  69.934  41.708  1.00 45.41           C  
ANISOU 2408  CD1 TYR B  28     6913   2710   7630    419  -1586     38       C  
ATOM   2409  CD2 TYR B  28      32.408  72.237  41.969  1.00 42.89           C  
ANISOU 2409  CD2 TYR B  28     6528   2376   7393    418  -1531    100       C  
ATOM   2410  CE1 TYR B  28      31.537  70.162  40.379  1.00 63.83           C  
ANISOU 2410  CE1 TYR B  28     9499   4927   9826    433  -1675     66       C  
ATOM   2411  CE2 TYR B  28      32.081  72.471  40.648  1.00 42.34           C  
ANISOU 2411  CE2 TYR B  28     6672   2208   7208    457  -1602    136       C  
ATOM   2412  CZ  TYR B  28      31.646  71.431  39.856  1.00 72.84           C  
ANISOU 2412  CZ  TYR B  28    10701   6021  10956    457  -1687    120       C  
ATOM   2413  OH  TYR B  28      31.315  71.651  38.538  1.00 70.88           O  
ANISOU 2413  OH  TYR B  28    10714   5656  10562    462  -1797    163       O  
ATOM   2414  N   HIS B  29      32.080  70.189  47.122  1.00 49.65           N  
ANISOU 2414  N   HIS B  29     6614   3617   8634    231  -1522    -80       N  
ATOM   2415  CA  HIS B  29      32.583  69.871  48.458  1.00 35.92           C  
ANISOU 2415  CA  HIS B  29     4716   1940   6990    140  -1492    -77       C  
ATOM   2416  C   HIS B  29      31.812  68.736  49.123  1.00 43.43           C  
ANISOU 2416  C   HIS B  29     5524   2986   7991    160  -1537   -138       C  
ATOM   2417  O   HIS B  29      32.384  68.004  49.940  1.00 43.44           O  
ANISOU 2417  O   HIS B  29     5397   3041   8069    101  -1504   -108       O  
ATOM   2418  CB  HIS B  29      32.541  71.106  49.358  1.00 36.29           C  
ANISOU 2418  CB  HIS B  29     4780   1952   7057     60  -1492   -106       C  
ATOM   2419  CG  HIS B  29      33.587  72.122  49.037  1.00 37.16           C  
ANISOU 2419  CG  HIS B  29     5005   1970   7143    -26  -1454    -26       C  
ATOM   2420  CD2 HIS B  29      33.484  73.410  48.635  1.00 56.03           C  
ANISOU 2420  CD2 HIS B  29     7553   4263   9474    -24  -1436    -33       C  
ATOM   2421  ND1 HIS B  29      34.935  71.849  49.114  1.00 37.35           N  
ANISOU 2421  ND1 HIS B  29     4971   1989   7233   -138  -1429    113       N  
ATOM   2422  CE1 HIS B  29      35.619  72.927  48.774  1.00 42.98           C  
ANISOU 2422  CE1 HIS B  29     5796   2614   7921   -221  -1416    189       C  
ATOM   2423  NE2 HIS B  29      34.762  73.888  48.479  1.00 49.10           N  
ANISOU 2423  NE2 HIS B  29     6720   3328   8607   -150  -1416     83       N  
ATOM   2424  N   LEU B  30      30.522  68.581  48.803  1.00 41.02           N  
ANISOU 2424  N   LEU B  30     5221   2693   7670    231  -1627   -194       N  
ATOM   2425  CA  LEU B  30      29.741  67.459  49.319  1.00 34.69           C  
ANISOU 2425  CA  LEU B  30     4286   1968   6928    241  -1689   -232       C  
ATOM   2426  C   LEU B  30      30.073  66.132  48.645  1.00 81.96           C  
ANISOU 2426  C   LEU B  30    10331   7951  12861    247  -1676   -214       C  
ATOM   2427  O   LEU B  30      29.857  65.077  49.251  1.00 34.05           O  
ANISOU 2427  O   LEU B  30     4150   1943   6846    232  -1682   -233       O  
ATOM   2428  CB  LEU B  30      28.241  67.723  49.162  1.00 35.37           C  
ANISOU 2428  CB  LEU B  30     4335   2037   7066    298  -1818   -250       C  
ATOM   2429  CG  LEU B  30      27.638  68.810  50.045  1.00 35.76           C  
ANISOU 2429  CG  LEU B  30     4324   2064   7199    328  -1775   -265       C  
ATOM   2430  CD1 LEU B  30      26.218  69.102  49.612  1.00 36.98           C  
ANISOU 2430  CD1 LEU B  30     4434   2170   7447    411  -1888   -217       C  
ATOM   2431  CD2 LEU B  30      27.671  68.431  51.521  1.00 35.01           C  
ANISOU 2431  CD2 LEU B  30     4097   2031   7176    287  -1705   -310       C  
ATOM   2432  N   THR B  31      30.579  66.157  47.411  1.00 37.80           N  
ANISOU 2432  N   THR B  31     4942   2265   7156    274  -1636   -176       N  
ATOM   2433  CA  THR B  31      30.868  64.951  46.635  1.00 35.93           C  
ANISOU 2433  CA  THR B  31     4861   1959   6830    293  -1576   -162       C  
ATOM   2434  C   THR B  31      32.351  64.626  46.511  1.00 49.08           C  
ANISOU 2434  C   THR B  31     6579   3571   8497    321  -1352    -70       C  
ATOM   2435  O   THR B  31      32.722  63.450  46.509  1.00 65.57           O  
ANISOU 2435  O   THR B  31     8705   5624  10582    349  -1233    -43       O  
ATOM   2436  CB  THR B  31      30.267  65.074  45.229  1.00 37.34           C  
ANISOU 2436  CB  THR B  31     5300   2018   6870    306  -1686   -170       C  
ATOM   2437  CG2 THR B  31      28.764  65.239  45.325  1.00 37.67           C  
ANISOU 2437  CG2 THR B  31     5252   2088   6971    278  -1945   -198       C  
ATOM   2438  OG1 THR B  31      30.825  66.220  44.577  1.00 52.37           O  
ANISOU 2438  OG1 THR B  31     7311   3862   8723    334  -1633   -126       O  
ATOM   2439  N   LEU B  32      33.220  65.632  46.402  1.00 68.63           N  
ANISOU 2439  N   LEU B  32     9341   5505  11232   -123  -1303   -134       N  
ATOM   2440  CA  LEU B  32      34.634  65.401  46.140  1.00 46.03           C  
ANISOU 2440  CA  LEU B  32     6597   2696   8195    -56  -1329    -94       C  
ATOM   2441  C   LEU B  32      35.529  65.651  47.345  1.00 60.74           C  
ANISOU 2441  C   LEU B  32     8545   4586   9949    -17  -1220    -15       C  
ATOM   2442  O   LEU B  32      36.665  65.168  47.356  1.00 42.54           O  
ANISOU 2442  O   LEU B  32     6333   2301   7530     39  -1221      5       O  
ATOM   2443  CB  LEU B  32      35.109  66.281  44.972  1.00 40.58           C  
ANISOU 2443  CB  LEU B  32     5904   2085   7429     -3  -1474   -117       C  
ATOM   2444  CG  LEU B  32      34.306  66.158  43.677  1.00 64.76           C  
ANISOU 2444  CG  LEU B  32     8918   5119  10570     -4  -1626   -205       C  
ATOM   2445  CD1 LEU B  32      34.969  66.966  42.591  1.00 40.92           C  
ANISOU 2445  CD1 LEU B  32     5966   2155   7427     70  -1735   -209       C  
ATOM   2446  CD2 LEU B  32      34.182  64.707  43.257  1.00 42.76           C  
ANISOU 2446  CD2 LEU B  32     6154   2265   7829    -23  -1641   -256       C  
ATOM   2447  N   GLY B  33      35.056  66.385  48.349  1.00 44.98           N  
ANISOU 2447  N   GLY B  33     6519   2583   7988    -35  -1137     21       N  
ATOM   2448  CA  GLY B  33      35.868  66.625  49.528  1.00 39.98           C  
ANISOU 2448  CA  GLY B  33     5978   1963   7251     20  -1054     84       C  
ATOM   2449  C   GLY B  33      36.152  68.079  49.878  1.00 49.77           C  
ANISOU 2449  C   GLY B  33     7171   3284   8454     48  -1078    102       C  
ATOM   2450  O   GLY B  33      35.460  68.988  49.415  1.00 43.53           O  
ANISOU 2450  O   GLY B  33     6276   2528   7736     10  -1124     82       O  
ATOM   2451  N   GLU B  34      37.178  68.314  50.701  1.00 38.67           N  
ANISOU 2451  N   GLU B  34     5842   1906   6945    123  -1056    132       N  
ATOM   2452  CA  GLU B  34      37.458  69.645  51.237  1.00 38.00           C  
ANISOU 2452  CA  GLU B  34     5717   1883   6839    151  -1063    141       C  
ATOM   2453  C   GLU B  34      38.136  70.586  50.244  1.00 41.21           C  
ANISOU 2453  C   GLU B  34     6052   2381   7224    166  -1158    105       C  
ATOM   2454  O   GLU B  34      38.434  71.732  50.606  1.00 45.66           O  
ANISOU 2454  O   GLU B  34     6574   2993   7783    187  -1159    104       O  
ATOM   2455  CB  GLU B  34      38.314  69.527  52.500  1.00 38.14           C  
ANISOU 2455  CB  GLU B  34     5844   1883   6764    244  -1026    163       C  
ATOM   2456  CG  GLU B  34      37.535  69.108  53.727  1.00 41.98           C  
ANISOU 2456  CG  GLU B  34     6425   2266   7261    244   -896    216       C  
ATOM   2457  CD  GLU B  34      38.416  68.986  54.951  1.00 70.59           C  
ANISOU 2457  CD  GLU B  34    10191   5864  10765    371   -884    234       C  
ATOM   2458  OE1 GLU B  34      39.628  68.730  54.790  1.00 58.98           O  
ANISOU 2458  OE1 GLU B  34     8753   4442   9215    456   -979    194       O  
ATOM   2459  OE2 GLU B  34      37.903  69.155  56.076  1.00 67.21           O1-
ANISOU 2459  OE2 GLU B  34     9848   5364  10323    395   -783    278       O1-
ATOM   2460  N   SER B  35      38.392  70.143  49.019  1.00 59.52           N  
ANISOU 2460  N   SER B  35     8370   4712   9532    159  -1222     74       N  
ATOM   2461  CA  SER B  35      38.881  70.996  47.942  1.00 36.65           C  
ANISOU 2461  CA  SER B  35     5439   1870   6616    172  -1281     46       C  
ATOM   2462  C   SER B  35      37.925  70.899  46.753  1.00 37.04           C  
ANISOU 2462  C   SER B  35     5462   1899   6711    132  -1346     27       C  
ATOM   2463  O   SER B  35      36.887  70.236  46.813  1.00 91.04           O  
ANISOU 2463  O   SER B  35    12278   8688  13626     87  -1353     22       O  
ATOM   2464  CB  SER B  35      40.311  70.617  47.542  1.00 36.48           C  
ANISOU 2464  CB  SER B  35     5472   1866   6523    229  -1296     14       C  
ATOM   2465  OG  SER B  35      41.201  70.730  48.642  1.00 37.04           O  
ANISOU 2465  OG  SER B  35     5556   1949   6568    286  -1271      5       O  
ATOM   2466  N   VAL B  36      38.274  71.584  45.664  1.00 45.47           N  
ANISOU 2466  N   VAL B  36     6543   2991   7741    158  -1393      8       N  
ATOM   2467  CA  VAL B  36      37.440  71.578  44.465  1.00 41.71           C  
ANISOU 2467  CA  VAL B  36     6073   2486   7288    154  -1486    -20       C  
ATOM   2468  C   VAL B  36      38.283  71.171  43.262  1.00 46.89           C  
ANISOU 2468  C   VAL B  36     6831   3131   7855    201  -1521    -45       C  
ATOM   2469  O   VAL B  36      38.296  71.858  42.235  1.00 37.84           O  
ANISOU 2469  O   VAL B  36     5740   1974   6661    242  -1560    -56       O  
ATOM   2470  CB  VAL B  36      36.774  72.950  44.229  1.00 43.72           C  
ANISOU 2470  CB  VAL B  36     6284   2754   7572    159  -1514    -16       C  
ATOM   2471  CG1 VAL B  36      35.569  72.812  43.308  1.00 38.29           C  
ANISOU 2471  CG1 VAL B  36     5585   2019   6946    163  -1644    -62       C  
ATOM   2472  CG2 VAL B  36      36.360  73.605  45.547  1.00 44.59           C  
ANISOU 2472  CG2 VAL B  36     6304   2888   7749    121  -1442     16       C  
ATOM   2473  N   HIS B  37      38.998  70.057  43.370  1.00 37.64           N  
ANISOU 2473  N   HIS B  37     5701   1950   6651    206  -1499    -52       N  
ATOM   2474  CA  HIS B  37      39.816  69.610  42.253  1.00 37.89           C  
ANISOU 2474  CA  HIS B  37     5829   1964   6604    249  -1518    -79       C  
ATOM   2475  C   HIS B  37      39.822  68.087  42.235  1.00 64.78           C  
ANISOU 2475  C   HIS B  37     9259   5337  10016    235  -1545    -98       C  
ATOM   2476  O   HIS B  37      39.075  67.436  42.973  1.00 38.55           O  
ANISOU 2476  O   HIS B  37     5888   1994   6764    192  -1544    -91       O  
ATOM   2477  CB  HIS B  37      41.226  70.213  42.325  1.00 37.41           C  
ANISOU 2477  CB  HIS B  37     5794   1926   6495    285  -1425    -79       C  
ATOM   2478  CG  HIS B  37      41.929  69.985  43.627  1.00 36.97           C  
ANISOU 2478  CG  HIS B  37     5684   1898   6464    284  -1370    -76       C  
ATOM   2479  CD2 HIS B  37      42.335  70.856  44.581  1.00 60.70           C  
ANISOU 2479  CD2 HIS B  37     8629   4936   9500    292  -1319    -73       C  
ATOM   2480  ND1 HIS B  37      42.321  68.736  44.056  1.00 75.91           N
[truncated: 1,772,729 more chars]
