# Supplementary material for: Total enzymatic synthesis of cis-α-irone from a simple carbon source
Source: Nat Commun. 2022 Dec 2;13:7421. doi: 10.1038/s41467-022-35232-2 (PMC9715568; doi:10.1038/s41467-022-35232-2)
Supplement: Supplementary file 4 — Supplementary Data 1 [file 41467_2022_35232_MOESM4_ESM.zip › Supplementary file 1_pdb/pdb/Figure2d_5mg2_wt_1RS_SAH.pdb]

ATOM      1  N   GLN A  10      29.354  29.734  57.452  1.00  0.00           N
ATOM      2  CA  GLN A  10      29.072  28.656  56.480  1.00  0.00           C
ATOM      3  C   GLN A  10      27.600  28.718  56.093  1.00  0.00           C
ATOM      4  O   GLN A  10      26.768  28.141  56.773  1.00  0.00           O
ATOM      5  CB  GLN A  10      29.397  27.274  57.066  1.00  0.00           C
ATOM      6  CG  GLN A  10      30.888  26.932  57.133  1.00  0.00           C
ATOM      7  CD  GLN A  10      31.042  25.465  57.532  1.00  0.00           C
ATOM      8  NE2 GLN A  10      30.752  25.108  58.759  1.00  0.00           N
ATOM      9  OE1 GLN A  10      31.321  24.595  56.729  1.00  0.00           O
ATOM     10  HA  GLN A  10      29.662  28.805  55.575  1.00  0.00           H
ATOM     11  HB2 GLN A  10      28.969  27.202  58.068  1.00  0.00           H
ATOM     12  HB3 GLN A  10      28.919  26.521  56.438  1.00  0.00           H
ATOM     13  HG2 GLN A  10      31.344  27.086  56.154  1.00  0.00           H
ATOM     14  HG3 GLN A  10      31.392  27.565  57.864  1.00  0.00           H
ATOM     15 1HE2 GLN A  10      30.949  24.149  58.980  1.00  0.00           H
ATOM     16 2HE2 GLN A  10      30.530  25.783  59.465  1.00  0.00           H
ATOM     17  H1  GLN A  10      29.033  30.620  57.086  1.00  0.00           H
ATOM     18  H2  GLN A  10      28.858  29.547  58.315  1.00  0.00           H
ATOM     19  H3  GLN A  10      30.345  29.788  57.638  1.00  0.00           H
ATOM     20  N   GLN A  11      27.284  29.488  55.060  1.00  0.00           N
ATOM     21  CA  GLN A  11      25.944  29.700  54.515  1.00  0.00           C
ATOM     22  C   GLN A  11      25.769  29.060  53.126  1.00  0.00           C
ATOM     23  O   GLN A  11      24.645  28.745  52.750  1.00  0.00           O
ATOM     24  CB  GLN A  11      25.720  31.216  54.465  1.00  0.00           C
ATOM     25  CG  GLN A  11      24.247  31.640  54.430  1.00  0.00           C
ATOM     26  CD  GLN A  11      24.082  33.134  54.707  1.00  0.00           C
ATOM     27  NE2 GLN A  11      22.879  33.651  54.638  1.00  0.00           N
ATOM     28  OE1 GLN A  11      25.034  33.854  54.980  1.00  0.00           O
ATOM     29  H   GLN A  11      28.027  29.953  54.557  1.00  0.00           H
ATOM     30  HA  GLN A  11      25.205  29.256  55.183  1.00  0.00           H
ATOM     31  HB2 GLN A  11      26.187  31.664  55.343  1.00  0.00           H
ATOM     32  HB3 GLN A  11      26.214  31.619  53.589  1.00  0.00           H
ATOM     33  HG2 GLN A  11      23.815  31.395  53.461  1.00  0.00           H
ATOM     34  HG3 GLN A  11      23.702  31.095  55.200  1.00  0.00           H
ATOM     35 1HE2 GLN A  11      22.806  34.638  54.813  1.00  0.00           H
ATOM     36 2HE2 GLN A  11      22.133  33.123  54.187  1.00  0.00           H
ATOM     37  N   VAL A  12      26.874  28.840  52.399  1.00  0.00           N
ATOM     38  CA  VAL A  12      26.922  28.187  51.079  1.00  0.00           C
ATOM     39  C   VAL A  12      27.942  27.053  51.033  1.00  0.00           C
ATOM     40  O   VAL A  12      28.807  26.919  51.903  1.00  0.00           O
ATOM     41  CB  VAL A  12      27.214  29.178  49.932  1.00  0.00           C
ATOM     42  CG1 VAL A  12      25.982  30.040  49.657  1.00  0.00           C
ATOM     43  CG2 VAL A  12      28.474  30.021  50.180  1.00  0.00           C
ATOM     44  H   VAL A  12      27.769  29.115  52.777  1.00  0.00           H
ATOM     45  HA  VAL A  12      25.952  27.733  50.875  1.00  0.00           H
ATOM     46  HB  VAL A  12      27.388  28.619  49.013  1.00  0.00           H
ATOM     47 1HG1 VAL A  12      25.129  29.392  49.459  1.00  0.00           H
ATOM     48 2HG1 VAL A  12      25.749  30.654  50.521  1.00  0.00           H
ATOM     49 3HG1 VAL A  12      26.160  30.660  48.777  1.00  0.00           H
ATOM     50 1HG2 VAL A  12      28.480  30.461  51.173  1.00  0.00           H
ATOM     51 2HG2 VAL A  12      28.526  30.817  49.443  1.00  0.00           H
ATOM     52 3HG2 VAL A  12      29.364  29.400  50.069  1.00  0.00           H
ATOM     53  N   THR A  13      27.803  26.241  49.994  1.00  0.00           N
ATOM     54  CA  THR A  13      28.644  25.103  49.626  1.00  0.00           C
ATOM     55  C   THR A  13      29.471  25.394  48.369  1.00  0.00           C
ATOM     56  O   THR A  13      29.215  26.355  47.641  1.00  0.00           O
ATOM     57  CB  THR A  13      27.768  23.861  49.401  1.00  0.00           C
ATOM     58  CG2 THR A  13      26.848  23.554  50.588  1.00  0.00           C
ATOM     59  OG1 THR A  13      26.970  24.049  48.256  1.00  0.00           O
ATOM     60  H   THR A  13      27.000  26.423  49.392  1.00  0.00           H
ATOM     61  HA  THR A  13      29.336  24.891  50.440  1.00  0.00           H
ATOM     62  HB  THR A  13      28.424  23.005  49.241  1.00  0.00           H
ATOM     63  HG1 THR A  13      26.339  24.761  48.473  1.00  0.00           H
ATOM     64 1HG2 THR A  13      27.229  24.017  51.497  1.00  0.00           H
ATOM     65 2HG2 THR A  13      26.802  22.476  50.741  1.00  0.00           H
ATOM     66 3HG2 THR A  13      25.841  23.930  50.400  1.00  0.00           H
ATOM     67  N   ALA A  14      30.457  24.538  48.087  1.00  0.00           N
ATOM     68  CA  ALA A  14      31.341  24.692  46.931  1.00  0.00           C
ATOM     69  C   ALA A  14      30.592  24.678  45.588  1.00  0.00           C
ATOM     70  O   ALA A  14      30.877  25.513  44.733  1.00  0.00           O
ATOM     71  CB  ALA A  14      32.403  23.587  46.974  1.00  0.00           C
ATOM     72  H   ALA A  14      30.615  23.754  48.699  1.00  0.00           H
ATOM     73  HA  ALA A  14      31.843  25.659  47.001  1.00  0.00           H
ATOM     74  HB1 ALA A  14      32.881  23.504  45.997  1.00  0.00           H
ATOM     75  HB2 ALA A  14      31.947  22.627  47.218  1.00  0.00           H
ATOM     76  HB3 ALA A  14      33.162  23.831  47.718  1.00  0.00           H
ATOM     77  N   ASP A  15      29.623  23.774  45.407  1.00  0.00           N
ATOM     78  CA  ASP A  15      28.875  23.663  44.147  1.00  0.00           C
ATOM     79  C   ASP A  15      27.937  24.861  43.924  1.00  0.00           C
ATOM     80  O   ASP A  15      27.805  25.337  42.799  1.00  0.00           O
ATOM     81  CB  ASP A  15      28.087  22.342  44.102  1.00  0.00           C
ATOM     82  CG  ASP A  15      28.943  21.067  44.038  1.00  0.00           C
ATOM     83  OD1 ASP A  15      30.159  21.143  43.764  1.00  0.00           O
ATOM     84  OD2 ASP A  15      28.363  19.981  44.276  1.00  0.00           O
ATOM     85  H   ASP A  15      29.437  23.107  46.135  1.00  0.00           H
ATOM     86  HA  ASP A  15      29.586  23.659  43.319  1.00  0.00           H
ATOM     87  HB2 ASP A  15      27.444  22.290  44.983  1.00  0.00           H
ATOM     88  HB3 ASP A  15      27.442  22.357  43.222  1.00  0.00           H
ATOM     89  N   GLU A  16      27.326  25.405  44.985  1.00  0.00           N
ATOM     90  CA  GLU A  16      26.539  26.646  44.889  1.00  0.00           C
ATOM     91  C   GLU A  16      27.400  27.829  44.429  1.00  0.00           C
ATOM     92  O   GLU A  16      26.992  28.581  43.544  1.00  0.00           O
ATOM     93  CB  GLU A  16      25.901  26.999  46.240  1.00  0.00           C
ATOM     94  CG  GLU A  16      24.741  26.071  46.632  1.00  0.00           C
ATOM     95  CD  GLU A  16      24.335  26.264  48.096  1.00  0.00           C
ATOM     96  OE1 GLU A  16      25.253  26.246  48.947  1.00  0.00           O
ATOM     97  OE2 GLU A  16      23.120  26.400  48.384  1.00  0.00           O
ATOM     98  H   GLU A  16      27.481  24.996  45.896  1.00  0.00           H
ATOM     99  HA  GLU A  16      25.755  26.515  44.144  1.00  0.00           H
ATOM    100  HB2 GLU A  16      26.683  26.972  46.999  1.00  0.00           H
ATOM    101  HB3 GLU A  16      25.517  28.019  46.194  1.00  0.00           H
ATOM    102  HG2 GLU A  16      23.894  26.267  45.972  1.00  0.00           H
ATOM    103  HG3 GLU A  16      25.048  25.034  46.494  1.00  0.00           H
ATOM    104  N   VAL A  17      28.595  27.981  45.011  1.00  0.00           N
ATOM    105  CA  VAL A  17      29.557  29.023  44.621  1.00  0.00           C
ATOM    106  C   VAL A  17      30.049  28.780  43.188  1.00  0.00           C
ATOM    107  O   VAL A  17      30.091  29.717  42.394  1.00  0.00           O
ATOM    108  CB  VAL A  17      30.718  29.082  45.639  1.00  0.00           C
ATOM    109  CG1 VAL A  17      31.829  30.074  45.258  1.00  0.00           C
ATOM    110  CG2 VAL A  17      30.212  29.409  47.061  1.00  0.00           C
ATOM    111  H   VAL A  17      28.859  27.328  45.744  1.00  0.00           H
ATOM    112  HA  VAL A  17      29.050  29.988  44.627  1.00  0.00           H
ATOM    113  HB  VAL A  17      31.169  28.090  45.670  1.00  0.00           H
ATOM    114 1HG1 VAL A  17      32.774  29.736  45.677  1.00  0.00           H
ATOM    115 2HG1 VAL A  17      31.958  30.134  44.184  1.00  0.00           H
ATOM    116 3HG1 VAL A  17      31.608  31.075  45.624  1.00  0.00           H
ATOM    117 1HG2 VAL A  17      30.614  28.683  47.767  1.00  0.00           H
ATOM    118 2HG2 VAL A  17      29.124  29.376  47.115  1.00  0.00           H
ATOM    119 3HG2 VAL A  17      30.529  30.396  47.386  1.00  0.00           H
ATOM    120  N   GLY A  18      30.366  27.534  42.821  1.00  0.00           N
ATOM    121  CA  GLY A  18      30.797  27.169  41.468  1.00  0.00           C
ATOM    122  C   GLY A  18      29.767  27.539  40.402  1.00  0.00           C
ATOM    123  O   GLY A  18      30.110  28.201  39.422  1.00  0.00           O
ATOM    124  H   GLY A  18      30.301  26.796  43.516  1.00  0.00           H
ATOM    125  HA2 GLY A  18      31.724  27.683  41.227  1.00  0.00           H
ATOM    126  HA3 GLY A  18      30.966  26.093  41.428  1.00  0.00           H
ATOM    127  N   ASP A  19      28.495  27.206  40.640  1.00  0.00           N
ATOM    128  CA  ASP A  19      27.393  27.584  39.751  1.00  0.00           C
ATOM    129  C   ASP A  19      27.199  29.115  39.674  1.00  0.00           C
ATOM    130  O   ASP A  19      26.847  29.642  38.614  1.00  0.00           O
ATOM    131  CB  ASP A  19      26.075  26.933  40.217  1.00  0.00           C
ATOM    132  CG  ASP A  19      25.978  25.395  40.192  1.00  0.00           C
ATOM    133  OD1 ASP A  19      26.683  24.732  39.394  1.00  0.00           O
ATOM    134  OD2 ASP A  19      25.070  24.875  40.899  1.00  0.00           O
ATOM    135  H   ASP A  19      28.283  26.662  41.473  1.00  0.00           H
ATOM    136  HA  ASP A  19      27.627  27.231  38.746  1.00  0.00           H
ATOM    137  HB2 ASP A  19      25.864  27.281  41.230  1.00  0.00           H
ATOM    138  HB3 ASP A  19      25.280  27.314  39.573  1.00  0.00           H
ATOM    139  N   TRP A  20      27.425  29.846  40.776  1.00  0.00           N
ATOM    140  CA  TRP A  20      27.294  31.308  40.802  1.00  0.00           C
ATOM    141  C   TRP A  20      28.352  31.987  39.925  1.00  0.00           C
ATOM    142  O   TRP A  20      28.015  32.829  39.090  1.00  0.00           O
ATOM    143  CB  TRP A  20      27.344  31.832  42.246  1.00  0.00           C
ATOM    144  CG  TRP A  20      26.936  33.268  42.400  1.00  0.00           C
ATOM    145  CD1 TRP A  20      25.706  33.695  42.768  1.00  0.00           C
ATOM    146  CD2 TRP A  20      27.722  34.481  42.170  1.00  0.00           C
ATOM    147  CE2 TRP A  20      26.884  35.612  42.401  1.00  0.00           C
ATOM    148  CE3 TRP A  20      29.059  34.745  41.799  1.00  0.00           C
ATOM    149  NE1 TRP A  20      25.675  35.077  42.782  1.00  0.00           N
ATOM    150  CZ2 TRP A  20      27.338  36.929  42.250  1.00  0.00           C
ATOM    151  CZ3 TRP A  20      29.526  36.064  41.645  1.00  0.00           C
ATOM    152  CH2 TRP A  20      28.669  37.156  41.868  1.00  0.00           C
ATOM    153  H   TRP A  20      27.695  29.367  41.629  1.00  0.00           H
ATOM    154  HA  TRP A  20      26.322  31.571  40.387  1.00  0.00           H
ATOM    155  HB2 TRP A  20      26.691  31.222  42.870  1.00  0.00           H
ATOM    156  HB3 TRP A  20      28.358  31.726  42.633  1.00  0.00           H
ATOM    157  HD1 TRP A  20      24.879  33.045  43.022  1.00  0.00           H
ATOM    158  HE1 TRP A  20      24.892  35.624  43.115  1.00  0.00           H
ATOM    159  HE3 TRP A  20      29.734  33.920  41.639  1.00  0.00           H
ATOM    160  HZ2 TRP A  20      26.673  37.757  42.436  1.00  0.00           H
ATOM    161  HZ3 TRP A  20      30.553  36.234  41.358  1.00  0.00           H
ATOM    162  HH2 TRP A  20      29.033  38.168  41.756  1.00  0.00           H
ATOM    163  N   TYR A  21      29.623  31.596  40.062  1.00  0.00           N
ATOM    164  CA  TYR A  21      30.710  32.166  39.260  1.00  0.00           C
ATOM    165  C   TYR A  21      30.657  31.751  37.784  1.00  0.00           C
ATOM    166  O   TYR A  21      31.046  32.561  36.942  1.00  0.00           O
ATOM    167  CB  TYR A  21      32.072  31.851  39.888  1.00  0.00           C
ATOM    168  CG  TYR A  21      32.414  32.788  41.029  1.00  0.00           C
ATOM    169  CD1 TYR A  21      32.044  32.482  42.351  1.00  0.00           C
ATOM    170  CD2 TYR A  21      33.060  34.007  40.751  1.00  0.00           C
ATOM    171  CE1 TYR A  21      32.305  33.388  43.398  1.00  0.00           C
ATOM    172  CE2 TYR A  21      33.318  34.919  41.789  1.00  0.00           C
ATOM    173  CZ  TYR A  21      32.933  34.622  43.107  1.00  0.00           C
ATOM    174  OH  TYR A  21      33.154  35.574  44.046  1.00  0.00           O
ATOM    175  H   TYR A  21      29.836  30.872  40.742  1.00  0.00           H
ATOM    176  HA  TYR A  21      30.594  33.251  39.268  1.00  0.00           H
ATOM    177  HB2 TYR A  21      32.091  30.815  40.229  1.00  0.00           H
ATOM    178  HB3 TYR A  21      32.842  31.961  39.123  1.00  0.00           H
ATOM    179  HD1 TYR A  21      31.534  31.558  42.553  1.00  0.00           H
ATOM    180  HD2 TYR A  21      33.344  34.250  39.740  1.00  0.00           H
ATOM    181  HE1 TYR A  21      32.006  33.152  44.408  1.00  0.00           H
ATOM    182  HE2 TYR A  21      33.807  35.859  41.599  1.00  0.00           H
ATOM    183  HH  TYR A  21      33.527  35.217  44.864  1.00  0.00           H
ATOM    184  N   ASP A  22      30.111  30.575  37.452  1.00  0.00           N
ATOM    185  CA  ASP A  22      29.812  30.211  36.058  1.00  0.00           C
ATOM    186  C   ASP A  22      28.762  31.161  35.443  1.00  0.00           C
ATOM    187  O   ASP A  22      28.964  31.683  34.348  1.00  0.00           O
ATOM    188  CB  ASP A  22      29.323  28.748  35.958  1.00  0.00           C
ATOM    189  CG  ASP A  22      30.404  27.649  35.899  1.00  0.00           C
ATOM    190  OD1 ASP A  22      31.625  27.940  35.952  1.00  0.00           O
ATOM    191  OD2 ASP A  22      30.003  26.472  35.736  1.00  0.00           O
ATOM    192  H   ASP A  22      29.849  29.928  38.189  1.00  0.00           H
ATOM    193  HA  ASP A  22      30.719  30.315  35.460  1.00  0.00           H
ATOM    194  HB2 ASP A  22      28.653  28.544  36.794  1.00  0.00           H
ATOM    195  HB3 ASP A  22      28.728  28.658  35.047  1.00  0.00           H
ATOM    196  N   LYS A  23      27.643  31.430  36.136  1.00  0.00           N
ATOM    197  CA  LYS A  23      26.565  32.286  35.595  1.00  0.00           C
ATOM    198  C   LYS A  23      26.886  33.782  35.617  1.00  0.00           C
ATOM    199  O   LYS A  23      26.428  34.502  34.731  1.00  0.00           O
ATOM    200  CB  LYS A  23      25.255  32.053  36.359  1.00  0.00           C
ATOM    201  CG  LYS A  23      24.685  30.646  36.150  1.00  0.00           C
ATOM    202  CD  LYS A  23      23.416  30.456  36.996  1.00  0.00           C
ATOM    203  CE  LYS A  23      22.883  29.022  36.886  1.00  0.00           C
ATOM    204  NZ  LYS A  23      22.380  28.717  35.522  1.00  0.00           N
ATOM    205  H   LYS A  23      27.524  30.987  37.043  1.00  0.00           H
ATOM    206  HA  LYS A  23      26.418  32.034  34.544  1.00  0.00           H
ATOM    207  HB2 LYS A  23      25.427  32.228  37.422  1.00  0.00           H
ATOM    208  HB3 LYS A  23      24.515  32.776  36.007  1.00  0.00           H
ATOM    209  HG2 LYS A  23      24.453  30.508  35.093  1.00  0.00           H
ATOM    210  HG3 LYS A  23      25.423  29.900  36.445  1.00  0.00           H
ATOM    211  HD2 LYS A  23      23.666  30.651  38.041  1.00  0.00           H
ATOM    212  HD3 LYS A  23      22.653  31.172  36.685  1.00  0.00           H
ATOM    213  HE2 LYS A  23      23.699  28.341  37.147  1.00  0.00           H
ATOM    214  HE3 LYS A  23      22.086  28.879  37.622  1.00  0.00           H
ATOM    215  HZ1 LYS A  23      22.405  27.715  35.320  1.00  0.00           H
ATOM    216  HZ2 LYS A  23      22.954  29.156  34.817  1.00  0.00           H
ATOM    217  HZ3 LYS A  23      21.422  29.007  35.401  1.00  0.00           H
ATOM    218  N   PHE A  24      27.602  34.256  36.638  1.00  0.00           N
ATOM    219  CA  PHE A  24      27.686  35.686  36.969  1.00  0.00           C
ATOM    220  C   PHE A  24      29.100  36.226  37.153  1.00  0.00           C
ATOM    221  O   PHE A  24      29.263  37.444  37.141  1.00  0.00           O
ATOM    222  CB  PHE A  24      26.882  35.977  38.244  1.00  0.00           C
ATOM    223  CG  PHE A  24      25.438  35.526  38.209  1.00  0.00           C
ATOM    224  CD1 PHE A  24      24.559  36.067  37.255  1.00  0.00           C
ATOM    225  CD2 PHE A  24      24.970  34.578  39.135  1.00  0.00           C
ATOM    226  CE1 PHE A  24      23.216  35.653  37.216  1.00  0.00           C
ATOM    227  CE2 PHE A  24      23.624  34.172  39.107  1.00  0.00           C
ATOM    228  CZ  PHE A  24      22.748  34.709  38.147  1.00  0.00           C
ATOM    229  H   PHE A  24      27.885  33.590  37.349  1.00  0.00           H
ATOM    230  HA  PHE A  24      27.246  36.269  36.160  1.00  0.00           H
ATOM    231  HB2 PHE A  24      27.387  35.509  39.090  1.00  0.00           H
ATOM    232  HB3 PHE A  24      26.892  37.053  38.421  1.00  0.00           H
ATOM    233  HD1 PHE A  24      24.917  36.814  36.565  1.00  0.00           H
ATOM    234  HD2 PHE A  24      25.647  34.172  39.874  1.00  0.00           H
ATOM    235  HE1 PHE A  24      22.543  36.083  36.489  1.00  0.00           H
ATOM    236  HE2 PHE A  24      23.269  33.457  39.834  1.00  0.00           H
ATOM    237  HZ  PHE A  24      21.711  34.411  38.135  1.00  0.00           H
ATOM    238  N   GLY A  25      30.129  35.382  37.286  1.00  0.00           N
ATOM    239  CA  GLY A  25      31.484  35.836  37.631  1.00  0.00           C
ATOM    240  C   GLY A  25      32.057  36.872  36.655  1.00  0.00           C
ATOM    241  O   GLY A  25      32.837  37.742  37.038  1.00  0.00           O
ATOM    242  H   GLY A  25      29.965  34.384  37.209  1.00  0.00           H
ATOM    243  HA2 GLY A  25      31.472  36.270  38.631  1.00  0.00           H
ATOM    244  HA3 GLY A  25      32.149  34.973  37.630  1.00  0.00           H
ATOM    245  N   GLU A  26      31.611  36.839  35.397  1.00  0.00           N
ATOM    246  CA  GLU A  26      32.011  37.801  34.370  1.00  0.00           C
ATOM    247  C   GLU A  26      31.491  39.230  34.606  1.00  0.00           C
ATOM    248  O   GLU A  26      32.080  40.170  34.083  1.00  0.00           O
ATOM    249  CB  GLU A  26      31.635  37.250  32.986  1.00  0.00           C
ATOM    250  CG  GLU A  26      32.484  37.846  31.841  1.00  0.00           C
ATOM    251  CD  GLU A  26      31.718  38.644  30.775  1.00  0.00           C
ATOM    252  OE1 GLU A  26      30.508  38.910  30.950  1.00  0.00           O
ATOM    253  OE2 GLU A  26      32.322  38.877  29.699  1.00  0.00           O
ATOM    254  H   GLU A  26      30.943  36.123  35.154  1.00  0.00           H
ATOM    255  HA  GLU A  26      33.093  37.874  34.410  1.00  0.00           H
ATOM    256  HB2 GLU A  26      31.813  36.174  32.988  1.00  0.00           H
ATOM    257  HB3 GLU A  26      30.567  37.391  32.827  1.00  0.00           H
ATOM    258  HG2 GLU A  26      33.278  38.468  32.249  1.00  0.00           H
ATOM    259  HG3 GLU A  26      32.986  37.015  31.341  1.00  0.00           H
ATOM    260  N   VAL A  27      30.482  39.450  35.459  1.00  0.00           N
ATOM    261  CA  VAL A  27      30.021  40.811  35.804  1.00  0.00           C
ATOM    262  C   VAL A  27      31.117  41.634  36.493  1.00  0.00           C
ATOM    263  O   VAL A  27      31.221  42.844  36.271  1.00  0.00           O
ATOM    264  CB  VAL A  27      28.727  40.768  36.643  1.00  0.00           C
ATOM    265  CG1 VAL A  27      28.939  40.348  38.113  1.00  0.00           C
ATOM    266  CG2 VAL A  27      27.978  42.115  36.555  1.00  0.00           C
ATOM    267  H   VAL A  27      30.056  38.658  35.935  1.00  0.00           H
ATOM    268  HA  VAL A  27      29.789  41.309  34.864  1.00  0.00           H
ATOM    269  HB  VAL A  27      28.078  40.019  36.187  1.00  0.00           H
ATOM    270 1HG1 VAL A  27      28.892  41.193  38.796  1.00  0.00           H
ATOM    271 2HG1 VAL A  27      28.175  39.624  38.389  1.00  0.00           H
ATOM    272 3HG1 VAL A  27      29.898  39.853  38.252  1.00  0.00           H
ATOM    273 1HG2 VAL A  27      27.032  41.962  36.037  1.00  0.00           H
ATOM    274 2HG2 VAL A  27      28.555  42.851  35.994  1.00  0.00           H
ATOM    275 3HG2 VAL A  27      27.768  42.529  37.540  1.00  0.00           H
ATOM    276  N   TYR A  28      31.997  40.981  37.258  1.00  0.00           N
ATOM    277  CA  TYR A  28      33.190  41.606  37.823  1.00  0.00           C
ATOM    278  C   TYR A  28      34.210  41.937  36.736  1.00  0.00           C
ATOM    279  O   TYR A  28      34.793  43.014  36.762  1.00  0.00           O
ATOM    280  CB  TYR A  28      33.804  40.693  38.886  1.00  0.00           C
ATOM    281  CG  TYR A  28      32.913  40.427  40.087  1.00  0.00           C
ATOM    282  CD1 TYR A  28      32.259  41.493  40.740  1.00  0.00           C
ATOM    283  CD2 TYR A  28      32.777  39.116  40.585  1.00  0.00           C
ATOM    284  CE1 TYR A  28      31.479  41.249  41.884  1.00  0.00           C
ATOM    285  CE2 TYR A  28      32.042  38.876  41.760  1.00  0.00           C
ATOM    286  CZ  TYR A  28      31.391  39.945  42.411  1.00  0.00           C
ATOM    287  OH  TYR A  28      30.707  39.723  43.561  1.00  0.00           O
ATOM    288  H   TYR A  28      31.873  39.985  37.395  1.00  0.00           H
ATOM    289  HA  TYR A  28      32.911  42.546  38.294  1.00  0.00           H
ATOM    290  HB2 TYR A  28      34.075  39.747  38.416  1.00  0.00           H
ATOM    291  HB3 TYR A  28      34.725  41.154  39.247  1.00  0.00           H
ATOM    292  HD1 TYR A  28      32.366  42.506  40.383  1.00  0.00           H
ATOM    293  HD2 TYR A  28      33.263  38.291  40.084  1.00  0.00           H
ATOM    294  HE1 TYR A  28      30.978  42.061  42.390  1.00  0.00           H
ATOM    295  HE2 TYR A  28      31.985  37.880  42.172  1.00  0.00           H
ATOM    296  HH  TYR A  28      31.085  38.982  44.039  1.00  0.00           H
ATOM    297  N   HID A  29      34.353  41.096  35.712  1.00  0.00           N
ATOM    298  CA  HID A  29      35.188  41.440  34.562  1.00  0.00           C
ATOM    299  C   HID A  29      34.638  42.588  33.715  1.00  0.00           C
ATOM    300  O   HID A  29      35.410  43.368  33.156  1.00  0.00           O
ATOM    301  CB  HID A  29      35.464  40.210  33.701  1.00  0.00           C
ATOM    302  CG  HID A  29      36.343  39.198  34.381  1.00  0.00           C
ATOM    303  CD2 HID A  29      36.036  37.913  34.740  1.00  0.00           C
ATOM    304  ND1 HID A  29      37.624  39.442  34.806  1.00  0.00           N
ATOM    305  CE1 HID A  29      38.094  38.327  35.379  1.00  0.00           C
ATOM    306  NE2 HID A  29      37.170  37.352  35.341  1.00  0.00           N
ATOM    307  H   HID A  29      33.826  40.236  35.701  1.00  0.00           H
ATOM    308  HA  HID A  29      36.124  41.794  34.961  1.00  0.00           H
ATOM    309  HB2 HID A  29      34.522  39.756  33.416  1.00  0.00           H
ATOM    310  HB3 HID A  29      35.972  40.533  32.792  1.00  0.00           H
ATOM    311  HD1 HID A  29      38.067  40.358  34.845  1.00  0.00           H
ATOM    312  HD2 HID A  29      35.091  37.416  34.590  1.00  0.00           H
ATOM    313  HE1 HID A  29      39.075  38.231  35.825  1.00  0.00           H
ATOM    314  N   LEU A  30      33.314  42.737  33.645  1.00  0.00           N
ATOM    315  CA  LEU A  30      32.693  43.869  32.965  1.00  0.00           C
ATOM    316  C   LEU A  30      32.880  45.175  33.741  1.00  0.00           C
ATOM    317  O   LEU A  30      32.959  46.224  33.112  1.00  0.00           O
ATOM    318  CB  LEU A  30      31.203  43.576  32.698  1.00  0.00           C
ATOM    319  CG  LEU A  30      30.948  42.381  31.757  1.00  0.00           C
ATOM    320  CD1 LEU A  30      29.447  42.129  31.653  1.00  0.00           C
ATOM    321  CD2 LEU A  30      31.502  42.611  30.352  1.00  0.00           C
ATOM    322  H   LEU A  30      32.728  42.015  34.055  1.00  0.00           H
ATOM    323  HA  LEU A  30      33.198  44.017  32.012  1.00  0.00           H
ATOM    324  HB2 LEU A  30      30.706  43.390  33.651  1.00  0.00           H
ATOM    325  HB3 LEU A  30      30.746  44.459  32.254  1.00  0.00           H
ATOM    326  HG  LEU A  30      31.413  41.490  32.161  1.00  0.00           H
ATOM    327 1HD1 LEU A  30      29.044  41.985  32.653  1.00  0.00           H
ATOM    328 2HD1 LEU A  30      29.278  41.221  31.074  1.00  0.00           H
ATOM    329 3HD1 LEU A  30      28.951  42.961  31.161  1.00  0.00           H
ATOM    330 1HD2 LEU A  30      31.056  43.499  29.906  1.00  0.00           H
ATOM    331 2HD2 LEU A  30      32.585  42.706  30.393  1.00  0.00           H
ATOM    332 3HD2 LEU A  30      31.272  41.737  29.741  1.00  0.00           H
ATOM    333  N   THR A  31      32.922  45.145  35.073  1.00  0.00           N
ATOM    334  CA  THR A  31      32.897  46.348  35.931  1.00  0.00           C
ATOM    335  C   THR A  31      34.247  46.705  36.550  1.00  0.00           C
ATOM    336  O   THR A  31      34.604  47.881  36.565  1.00  0.00           O
ATOM    337  CB  THR A  31      31.859  46.177  37.050  1.00  0.00           C
ATOM    338  CG2 THR A  31      30.417  46.186  36.536  1.00  0.00           C
ATOM    339  OG1 THR A  31      32.077  44.959  37.713  1.00  0.00           O
ATOM    340  H   THR A  31      32.880  44.240  35.525  1.00  0.00           H
ATOM    341  HA  THR A  31      32.602  47.215  35.343  1.00  0.00           H
ATOM    342  HB  THR A  31      31.973  46.993  37.767  1.00  0.00           H
ATOM    343  HG1 THR A  31      31.688  44.242  37.180  1.00  0.00           H
ATOM    344 1HG2 THR A  31      29.902  47.064  36.923  1.00  0.00           H
ATOM    345 2HG2 THR A  31      29.878  45.296  36.868  1.00  0.00           H
ATOM    346 3HG2 THR A  31      30.408  46.214  35.451  1.00  0.00           H
ATOM    347  N   LEU A  32      34.989  45.719  37.054  1.00  0.00           N
ATOM    348  CA  LEU A  32      36.195  45.896  37.866  1.00  0.00           C
ATOM    349  C   LEU A  32      37.494  45.645  37.099  1.00  0.00           C
ATOM    350  O   LEU A  32      38.488  46.302  37.406  1.00  0.00           O
ATOM    351  CB  LEU A  32      36.132  45.006  39.123  1.00  0.00           C
ATOM    352  CG  LEU A  32      34.840  45.125  39.945  1.00  0.00           C
ATOM    353  CD1 LEU A  32      34.975  44.359  41.259  1.00  0.00           C
ATOM    354  CD2 LEU A  32      34.505  46.587  40.249  1.00  0.00           C
ATOM    355  H   LEU A  32      34.621  44.776  36.993  1.00  0.00           H
ATOM    356  HA  LEU A  32      36.226  46.933  38.198  1.00  0.00           H
ATOM    357  HB2 LEU A  32      36.262  43.962  38.834  1.00  0.00           H
ATOM    358  HB3 LEU A  32      36.973  45.275  39.764  1.00  0.00           H
ATOM    359  HG  LEU A  32      34.016  44.682  39.391  1.00  0.00           H
ATOM    360 1HD1 LEU A  32      35.168  43.306  41.050  1.00  0.00           H
ATOM    361 2HD1 LEU A  32      34.055  44.439  41.838  1.00  0.00           H
ATOM    362 3HD1 LEU A  32      35.807  44.753  41.840  1.00  0.00           H
ATOM    363 1HD2 LEU A  32      35.349  47.079  40.727  1.00  0.00           H
ATOM    364 2HD2 LEU A  32      34.247  47.116  39.336  1.00  0.00           H
ATOM    365 3HD2 LEU A  32      33.650  46.626  40.902  1.00  0.00           H
ATOM    366  N   GLY A  33      37.488  44.769  36.087  1.00  0.00           N
ATOM    367  CA  GLY A  33      38.611  44.605  35.158  1.00  0.00           C
ATOM    368  C   GLY A  33      39.035  43.164  34.862  1.00  0.00           C
ATOM    369  O   GLY A  33      38.299  42.212  35.060  1.00  0.00           O
ATOM    370  H   GLY A  33      36.655  44.211  35.945  1.00  0.00           H
ATOM    371  HA2 GLY A  33      38.368  45.093  34.216  1.00  0.00           H
ATOM    372  HA3 GLY A  33      39.477  45.107  35.578  1.00  0.00           H
ATOM    373  N   GLU A  34      40.265  42.963  34.396  1.00  0.00           N
ATOM    374  CA  GLU A  34      40.773  41.643  33.969  1.00  0.00           C
ATOM    375  C   GLU A  34      40.977  40.611  35.105  1.00  0.00           C
ATOM    376  O   GLU A  34      41.186  39.432  34.829  1.00  0.00           O
ATOM    377  CB  GLU A  34      42.083  41.829  33.187  1.00  0.00           C
ATOM    378  CG  GLU A  34      41.882  42.428  31.786  1.00  0.00           C
ATOM    379  CD  GLU A  34      43.200  42.630  31.005  1.00  0.00           C
ATOM    380  OE1 GLU A  34      44.307  42.460  31.569  1.00  0.00           O
ATOM    381  OE2 GLU A  34      43.131  43.000  29.810  1.00  0.00           O
ATOM    382  H   GLU A  34      40.858  43.773  34.242  1.00  0.00           H
ATOM    383  HA  GLU A  34      40.036  41.197  33.300  1.00  0.00           H
ATOM    384  HB2 GLU A  34      42.747  42.468  33.771  1.00  0.00           H
ATOM    385  HB3 GLU A  34      42.546  40.853  33.062  1.00  0.00           H
ATOM    386  HG2 GLU A  34      41.227  41.757  31.225  1.00  0.00           H
ATOM    387  HG3 GLU A  34      41.372  43.389  31.879  1.00  0.00           H
ATOM    388  N   SER A  35      40.892  41.037  36.365  1.00  0.00           N
ATOM    389  CA  SER A  35      40.911  40.206  37.580  1.00  0.00           C
ATOM    390  C   SER A  35      39.580  40.304  38.346  1.00  0.00           C
ATOM    391  O   SER A  35      38.653  40.966  37.884  1.00  0.00           O
ATOM    392  CB  SER A  35      42.079  40.629  38.480  1.00  0.00           C
ATOM    393  OG  SER A  35      43.316  40.559  37.796  1.00  0.00           O
ATOM    394  H   SER A  35      40.690  42.011  36.497  1.00  0.00           H
ATOM    395  HA  SER A  35      41.053  39.162  37.309  1.00  0.00           H
ATOM    396  HB2 SER A  35      41.921  41.652  38.821  1.00  0.00           H
ATOM    397  HB3 SER A  35      42.115  39.976  39.351  1.00  0.00           H
ATOM    398  HG  SER A  35      43.989  40.883  38.403  1.00  0.00           H
ATOM    399  N   VAL A  36      39.484  39.644  39.506  1.00  0.00           N
ATOM    400  CA  VAL A  36      38.269  39.585  40.345  1.00  0.00           C
ATOM    401  C   VAL A  36      38.587  39.945  41.802  1.00  0.00           C
ATOM    402  O   VAL A  36      38.321  39.175  42.718  1.00  0.00           O
ATOM    403  CB  VAL A  36      37.564  38.212  40.255  1.00  0.00           C
ATOM    404  CG1 VAL A  36      36.120  38.306  40.768  1.00  0.00           C
ATOM    405  CG2 VAL A  36      37.525  37.641  38.832  1.00  0.00           C
ATOM    406  H   VAL A  36      40.282  39.121  39.832  1.00  0.00           H
ATOM    407  HA  VAL A  36      37.566  40.340  39.989  1.00  0.00           H
ATOM    408  HB  VAL A  36      38.107  37.493  40.868  1.00  0.00           H
ATOM    409 1HG1 VAL A  36      35.446  38.484  39.936  1.00  0.00           H
ATOM    410 2HG1 VAL A  36      35.853  37.379  41.272  1.00  0.00           H
ATOM    411 3HG1 VAL A  36      36.005  39.122  41.484  1.00  0.00           H
ATOM    412 1HG2 VAL A  36      38.525  37.334  38.530  1.00  0.00           H
ATOM    413 2HG2 VAL A  36      37.150  38.399  38.143  1.00  0.00           H
ATOM    414 3HG2 VAL A  36      36.870  36.771  38.800  1.00  0.00           H
ATOM    415  N   HID A  37      39.227  41.090  42.018  1.00  0.00           N
ATOM    416  CA  HID A  37      39.600  41.539  43.362  1.00  0.00           C
ATOM    417  C   HID A  37      39.669  43.066  43.439  1.00  0.00           C
ATOM    418  O   HID A  37      39.485  43.761  42.437  1.00  0.00           O
ATOM    419  CB  HID A  37      40.926  40.876  43.781  1.00  0.00           C
ATOM    420  CG  HID A  37      42.074  41.131  42.848  1.00  0.00           C
ATOM    421  CD2 HID A  37      42.760  40.200  42.115  1.00  0.00           C
ATOM    422  ND1 HID A  37      42.597  42.364  42.548  1.00  0.00           N
ATOM    423  CE1 HID A  37      43.577  42.174  41.661  1.00  0.00           C
ATOM    424  NE2 HID A  37      43.719  40.878  41.349  1.00  0.00           N
ATOM    425  H   HID A  37      39.377  41.733  41.251  1.00  0.00           H
ATOM    426  HA  HID A  37      38.827  41.226  44.063  1.00  0.00           H
ATOM    427  HB2 HID A  37      41.223  41.240  44.758  1.00  0.00           H
ATOM    428  HB3 HID A  37      40.769  39.801  43.873  1.00  0.00           H
ATOM    429  HD1 HID A  37      42.312  43.258  42.953  1.00  0.00           H
ATOM    430  HD2 HID A  37      42.586  39.131  42.131  1.00  0.00           H
ATOM    431  HE1 HID A  37      44.173  42.964  41.257  1.00  0.00           H
ATOM    432  N   CYS A  38      39.977  43.614  44.613  1.00  0.00           N
ATOM    433  CA  CYS A  38      40.070  45.059  44.791  1.00  0.00           C
ATOM    434  C   CYS A  38      41.106  45.736  43.880  1.00  0.00           C
ATOM    435  O   CYS A  38      42.113  45.154  43.463  1.00  0.00           O
ATOM    436  CB  CYS A  38      40.333  45.385  46.262  1.00  0.00           C
ATOM    437  SG  CYS A  38      38.799  45.152  47.187  1.00  0.00           S
ATOM    438  H   CYS A  38      40.083  43.003  45.423  1.00  0.00           H
ATOM    439  HA  CYS A  38      39.104  45.479  44.526  1.00  0.00           H
ATOM    440  HB2 CYS A  38      41.102  44.713  46.642  1.00  0.00           H
ATOM    441  HB3 CYS A  38      40.658  46.420  46.366  1.00  0.00           H
ATOM    442  HG  CYS A  38      39.344  44.841  48.368  1.00  0.00           H
ATOM    443  N   GLY A  39      40.867  47.023  43.619  1.00  0.00           N
ATOM    444  CA  GLY A  39      41.862  47.941  43.078  1.00  0.00           C
ATOM    445  C   GLY A  39      42.669  48.627  44.179  1.00  0.00           C
ATOM    446  O   GLY A  39      42.126  48.970  45.230  1.00  0.00           O
ATOM    447  H   GLY A  39      39.990  47.411  43.948  1.00  0.00           H
ATOM    448  HA2 GLY A  39      42.540  47.395  42.424  1.00  0.00           H
ATOM    449  HA3 GLY A  39      41.356  48.711  42.501  1.00  0.00           H
ATOM    450  N   LEU A  40      43.960  48.880  43.939  1.00  0.00           N
ATOM    451  CA  LEU A  40      44.804  49.659  44.854  1.00  0.00           C
ATOM    452  C   LEU A  40      44.615  51.165  44.614  1.00  0.00           C
ATOM    453  O   LEU A  40      45.481  51.843  44.056  1.00  0.00           O
ATOM    454  CB  LEU A  40      46.266  49.184  44.765  1.00  0.00           C
ATOM    455  CG  LEU A  40      47.134  49.584  45.977  1.00  0.00           C
ATOM    456  CD1 LEU A  40      46.654  48.934  47.278  1.00  0.00           C
ATOM    457  CD2 LEU A  40      48.568  49.110  45.747  1.00  0.00           C
ATOM    458  H   LEU A  40      44.360  48.558  43.066  1.00  0.00           H
ATOM    459  HA  LEU A  40      44.446  49.458  45.862  1.00  0.00           H
ATOM    460  HB2 LEU A  40      46.270  48.100  44.695  1.00  0.00           H
ATOM    461  HB3 LEU A  40      46.713  49.579  43.853  1.00  0.00           H
ATOM    462  HG  LEU A  40      47.136  50.667  46.094  1.00  0.00           H
ATOM    463 1HD1 LEU A  40      45.674  49.316  47.543  1.00  0.00           H
ATOM    464 2HD1 LEU A  40      47.336  49.187  48.089  1.00  0.00           H
ATOM    465 3HD1 LEU A  40      46.610  47.850  47.164  1.00  0.00           H
ATOM    466 1HD2 LEU A  40      48.578  48.051  45.490  1.00  0.00           H
ATOM    467 2HD2 LEU A  40      49.023  49.686  44.948  1.00  0.00           H
ATOM    468 3HD2 LEU A  40      49.164  49.251  46.645  1.00  0.00           H
ATOM    469  N   TRP A  41      43.430  51.654  44.980  1.00  0.00           N
ATOM    470  CA  TRP A  41      43.013  53.052  44.833  1.00  0.00           C
ATOM    471  C   TRP A  41      43.759  54.004  45.767  1.00  0.00           C
ATOM    472  O   TRP A  41      43.998  55.159  45.418  1.00  0.00           O
ATOM    473  CB  TRP A  41      41.506  53.141  45.091  1.00  0.00           C
ATOM    474  CG  TRP A  41      40.682  52.411  44.082  1.00  0.00           C
ATOM    475  CD1 TRP A  41      39.966  51.280  44.281  1.00  0.00           C
ATOM    476  CD2 TRP A  41      40.528  52.742  42.673  1.00  0.00           C
ATOM    477  CE2 TRP A  41      39.661  51.781  42.075  1.00  0.00           C
ATOM    478  CE3 TRP A  41      41.060  53.750  41.840  1.00  0.00           C
ATOM    479  NE1 TRP A  41      39.340  50.918  43.104  1.00  0.00           N
ATOM    480  CZ2 TRP A  41      39.317  51.833  40.718  1.00  0.00           C
ATOM    481  CZ3 TRP A  41      40.740  53.796  40.472  1.00  0.00           C
ATOM    482  CH2 TRP A  41      39.865  52.847  39.911  1.00  0.00           C
ATOM    483  H   TRP A  41      42.778  51.009  45.415  1.00  0.00           H
ATOM    484  HA  TRP A  41      43.220  53.376  43.813  1.00  0.00           H
ATOM    485  HB2 TRP A  41      41.281  52.762  46.089  1.00  0.00           H
ATOM    486  HB3 TRP A  41      41.214  54.192  45.061  1.00  0.00           H
ATOM    487  HD1 TRP A  41      39.892  50.743  45.220  1.00  0.00           H
ATOM    488  HE1 TRP A  41      38.751  50.096  43.016  1.00  0.00           H
ATOM    489  HE3 TRP A  41      41.728  54.489  42.260  1.00  0.00           H
ATOM    490  HZ2 TRP A  41      38.645  51.096  40.302  1.00  0.00           H
ATOM    491  HZ3 TRP A  41      41.161  54.575  39.854  1.00  0.00           H
ATOM    492  HH2 TRP A  41      39.609  52.901  38.863  1.00  0.00           H
ATOM    493  N   PHE A  42      44.146  53.517  46.945  1.00  0.00           N
ATOM    494  CA  PHE A  42      44.996  54.238  47.884  1.00  0.00           C
ATOM    495  C   PHE A  42      46.372  53.568  47.946  1.00  0.00           C
ATOM    496  O   PHE A  42      46.437  52.361  48.201  1.00  0.00           O
ATOM    497  CB  PHE A  42      44.332  54.312  49.262  1.00  0.00           C
ATOM    498  CG  PHE A  42      43.003  55.034  49.231  1.00  0.00           C
ATOM    499  CD1 PHE A  42      41.826  54.333  48.919  1.00  0.00           C
ATOM    500  CD2 PHE A  42      42.958  56.419  49.458  1.00  0.00           C
ATOM    501  CE1 PHE A  42      40.613  55.027  48.806  1.00  0.00           C
ATOM    502  CE2 PHE A  42      41.750  57.122  49.317  1.00  0.00           C
ATOM    503  CZ  PHE A  42      40.584  56.422  48.975  1.00  0.00           C
ATOM    504  H   PHE A  42      43.892  52.561  47.174  1.00  0.00           H
ATOM    505  HA  PHE A  42      45.101  55.258  47.527  1.00  0.00           H
ATOM    506  HB2 PHE A  42      44.183  53.304  49.650  1.00  0.00           H
ATOM    507  HB3 PHE A  42      45.003  54.839  49.941  1.00  0.00           H
ATOM    508  HD1 PHE A  42      41.856  53.268  48.745  1.00  0.00           H
ATOM    509  HD2 PHE A  42      43.859  56.934  49.735  1.00  0.00           H
ATOM    510  HE1 PHE A  42      39.710  54.484  48.583  1.00  0.00           H
ATOM    511  HE2 PHE A  42      41.707  58.193  49.465  1.00  0.00           H
ATOM    512  HZ  PHE A  42      39.668  56.963  48.836  1.00  0.00           H
ATOM    513  N   PRO A  43      47.472  54.317  47.725  1.00  0.00           N
ATOM    514  CA  PRO A  43      48.816  53.765  47.839  1.00  0.00           C
ATOM    515  C   PRO A  43      49.087  53.227  49.257  1.00  0.00           C
ATOM    516  O   PRO A  43      48.519  53.730  50.229  1.00  0.00           O
ATOM    517  CB  PRO A  43      49.777  54.893  47.453  1.00  0.00           C
ATOM    518  CG  PRO A  43      48.968  56.168  47.679  1.00  0.00           C
ATOM    519  CD  PRO A  43      47.534  55.732  47.388  1.00  0.00           C
ATOM    520  HA  PRO A  43      48.910  52.954  47.118  1.00  0.00           H
ATOM    521  HB2 PRO A  43      50.681  54.884  48.060  1.00  0.00           H
ATOM    522  HB3 PRO A  43      50.034  54.807  46.397  1.00  0.00           H
ATOM    523  HG2 PRO A  43      49.056  56.477  48.720  1.00  0.00           H
ATOM    524  HG3 PRO A  43      49.287  56.971  47.015  1.00  0.00           H
ATOM    525  HD2 PRO A  43      46.845  56.323  47.991  1.00  0.00           H
ATOM    526  HD3 PRO A  43      47.315  55.858  46.326  1.00  0.00           H
ATOM    527  N   PRO A  44      49.948  52.203  49.401  1.00  0.00           N
ATOM    528  CA  PRO A  44      50.154  51.506  50.669  1.00  0.00           C
ATOM    529  C   PRO A  44      50.643  52.381  51.827  1.00  0.00           C
ATOM    530  O   PRO A  44      50.317  52.076  52.976  1.00  0.00           O
ATOM    531  CB  PRO A  44      51.162  50.391  50.370  1.00  0.00           C
ATOM    532  CG  PRO A  44      51.746  50.713  48.995  1.00  0.00           C
ATOM    533  CD  PRO A  44      50.641  51.516  48.325  1.00  0.00           C
ATOM    534  HA  PRO A  44      49.209  51.054  50.970  1.00  0.00           H
ATOM    535  HB2 PRO A  44      51.953  50.340  51.121  1.00  0.00           H
ATOM    536  HB3 PRO A  44      50.624  49.449  50.325  1.00  0.00           H
ATOM    537  HG2 PRO A  44      52.632  51.339  49.104  1.00  0.00           H
ATOM    538  HG3 PRO A  44      51.978  49.808  48.434  1.00  0.00           H
ATOM    539  HD2 PRO A  44      51.066  52.209  47.599  1.00  0.00           H
ATOM    540  HD3 PRO A  44      49.942  50.840  47.836  1.00  0.00           H
ATOM    541  N   ASP A  45      51.404  53.441  51.555  1.00  0.00           N
ATOM    542  CA  ASP A  45      51.901  54.380  52.567  1.00  0.00           C
ATOM    543  C   ASP A  45      50.841  55.395  53.037  1.00  0.00           C
ATOM    544  O   ASP A  45      51.091  56.147  53.981  1.00  0.00           O
ATOM    545  CB  ASP A  45      53.145  55.117  52.035  1.00  0.00           C
ATOM    546  CG  ASP A  45      52.874  56.080  50.866  1.00  0.00           C
ATOM    547  OD1 ASP A  45      51.923  55.831  50.089  1.00  0.00           O
ATOM    548  OD2 ASP A  45      53.649  57.052  50.715  1.00  0.00           O
ATOM    549  H   ASP A  45      51.564  53.707  50.590  1.00  0.00           H
ATOM    550  HA  ASP A  45      52.201  53.809  53.445  1.00  0.00           H
ATOM    551  HB2 ASP A  45      53.599  55.666  52.861  1.00  0.00           H
ATOM    552  HB3 ASP A  45      53.871  54.370  51.705  1.00  0.00           H
ATOM    553  N   ALA A  46      49.658  55.429  52.414  1.00  0.00           N
ATOM    554  CA  ALA A  46      48.610  56.367  52.785  1.00  0.00           C
ATOM    555  C   ALA A  46      47.999  56.016  54.158  1.00  0.00           C
ATOM    556  O   ALA A  46      47.819  54.834  54.478  1.00  0.00           O
ATOM    557  CB  ALA A  46      47.539  56.428  51.688  1.00  0.00           C
ATOM    558  H   ALA A  46      49.474  54.767  51.670  1.00  0.00           H
ATOM    559  HA  ALA A  46      49.086  57.345  52.846  1.00  0.00           H
ATOM    560  HB1 ALA A  46      46.989  57.365  51.765  1.00  0.00           H
ATOM    561  HB2 ALA A  46      46.845  55.595  51.800  1.00  0.00           H
ATOM    562  HB3 ALA A  46      48.007  56.371  50.707  1.00  0.00           H
ATOM    563  N   PRO A  47      47.624  57.021  54.970  1.00  0.00           N
ATOM    564  CA  PRO A  47      46.906  56.778  56.212  1.00  0.00           C
ATOM    565  C   PRO A  47      45.505  56.224  55.935  1.00  0.00           C
ATOM    566  O   PRO A  47      44.862  56.560  54.936  1.00  0.00           O
ATOM    567  CB  PRO A  47      46.859  58.129  56.929  1.00  0.00           C
ATOM    568  CG  PRO A  47      46.883  59.135  55.778  1.00  0.00           C
ATOM    569  CD  PRO A  47      47.765  58.451  54.734  1.00  0.00           C
ATOM    570  HA  PRO A  47      47.458  56.061  56.822  1.00  0.00           H
ATOM    571  HB2 PRO A  47      45.965  58.238  57.545  1.00  0.00           H
ATOM    572  HB3 PRO A  47      47.758  58.247  57.536  1.00  0.00           H
ATOM    573  HG2 PRO A  47      45.875  59.261  55.381  1.00  0.00           H
ATOM    574  HG3 PRO A  47      47.296  60.094  56.089  1.00  0.00           H
ATOM    575  HD2 PRO A  47      47.435  58.727  53.733  1.00  0.00           H
ATOM    576  HD3 PRO A  47      48.808  58.738  54.882  1.00  0.00           H
ATOM    577  N   VAL A  48      44.998  55.408  56.859  1.00  0.00           N
ATOM    578  CA  VAL A  48      43.607  54.942  56.812  1.00  0.00           C
ATOM    579  C   VAL A  48      42.665  56.139  57.014  1.00  0.00           C
ATOM    580  O   VAL A  48      42.890  56.921  57.943  1.00  0.00           O
ATOM    581  CB  VAL A  48      43.339  53.839  57.851  1.00  0.00           C
ATOM    582  CG1 VAL A  48      41.897  53.318  57.771  1.00  0.00           C
ATOM    583  CG2 VAL A  48      44.283  52.650  57.632  1.00  0.00           C
ATOM    584  H   VAL A  48      45.561  55.179  57.663  1.00  0.00           H
ATOM    585  HA  VAL A  48      43.448  54.503  55.830  1.00  0.00           H
ATOM    586  HB  VAL A  48      43.510  54.239  58.852  1.00  0.00           H
ATOM    587 1HG1 VAL A  48      41.198  54.110  58.036  1.00  0.00           H
ATOM    588 2HG1 VAL A  48      41.686  52.963  56.761  1.00  0.00           H
ATOM    589 3HG1 VAL A  48      41.767  52.495  58.471  1.00  0.00           H
ATOM    590 1HG2 VAL A  48      44.143  52.241  56.630  1.00  0.00           H
ATOM    591 2HG2 VAL A  48      44.075  51.873  58.366  1.00  0.00           H
ATOM    592 3HG2 VAL A  48      45.321  52.959  57.750  1.00  0.00           H
ATOM    593  N   PRO A  49      41.619  56.318  56.182  1.00  0.00           N
ATOM    594  CA  PRO A  49      40.667  57.411  56.355  1.00  0.00           C
ATOM    595  C   PRO A  49      39.898  57.336  57.685  1.00  0.00           C
ATOM    596  O   PRO A  49      39.736  56.265  58.273  1.00  0.00           O
ATOM    597  CB  PRO A  49      39.711  57.318  55.163  1.00  0.00           C
ATOM    598  CG  PRO A  49      40.475  56.521  54.113  1.00  0.00           C
ATOM    599  CD  PRO A  49      41.318  55.578  54.964  1.00  0.00           C
ATOM    600  HA  PRO A  49      41.212  58.355  56.309  1.00  0.00           H
ATOM    601  HB2 PRO A  49      38.838  56.741  55.457  1.00  0.00           H
ATOM    602  HB3 PRO A  49      39.423  58.303  54.795  1.00  0.00           H
ATOM    603  HG2 PRO A  49      39.798  55.976  53.455  1.00  0.00           H
ATOM    604  HG3 PRO A  49      41.123  57.182  53.539  1.00  0.00           H
ATOM    605  HD2 PRO A  49      40.740  54.688  55.216  1.00  0.00           H
ATOM    606  HD3 PRO A  49      42.216  55.306  54.411  1.00  0.00           H
ATOM    607  N   GLN A  50      39.372  58.480  58.134  1.00  0.00           N
ATOM    608  CA  GLN A  50      38.488  58.562  59.310  1.00  0.00           C
ATOM    609  C   GLN A  50      37.139  57.852  59.058  1.00  0.00           C
ATOM    610  O   GLN A  50      36.651  57.113  59.918  1.00  0.00           O
ATOM    611  CB  GLN A  50      38.248  60.042  59.669  1.00  0.00           C
ATOM    612  CG  GLN A  50      39.535  60.829  59.970  1.00  0.00           C
ATOM    613  CD  GLN A  50      40.203  60.401  61.271  1.00  0.00           C
ATOM    614  NE2 GLN A  50      41.452  59.995  61.239  1.00  0.00           N
ATOM    615  OE1 GLN A  50      39.624  60.435  62.343  1.00  0.00           O
ATOM    616  H   GLN A  50      39.556  59.326  57.617  1.00  0.00           H
ATOM    617  HA  GLN A  50      38.969  58.063  60.155  1.00  0.00           H
ATOM    618  HB2 GLN A  50      37.735  60.524  58.833  1.00  0.00           H
ATOM    619  HB3 GLN A  50      37.587  60.090  60.535  1.00  0.00           H
ATOM    620  HG2 GLN A  50      40.233  60.722  59.143  1.00  0.00           H
ATOM    621  HG3 GLN A  50      39.283  61.885  60.047  1.00  0.00           H
ATOM    622 1HE2 GLN A  50      41.879  59.763  62.119  1.00  0.00           H
ATOM    623 2HE2 GLN A  50      41.956  59.963  60.372  1.00  0.00           H
ATOM    624  N   ASP A  51      36.599  58.045  57.851  1.00  0.00           N
ATOM    625  CA  ASP A  51      35.354  57.466  57.347  1.00  0.00           C
ATOM    626  C   ASP A  51      35.596  56.750  56.008  1.00  0.00           C
ATOM    627  O   ASP A  51      36.452  57.159  55.233  1.00  0.00           O
ATOM    628  CB  ASP A  51      34.302  58.564  57.115  1.00  0.00           C
ATOM    629  CG  ASP A  51      33.976  59.384  58.321  1.00  0.00           C
ATOM    630  OD1 ASP A  51      33.632  58.799  59.384  1.00  0.00           O
ATOM    631  OD2 ASP A  51      34.016  60.648  58.228  1.00  0.00           O
ATOM    632  H   ASP A  51      37.123  58.604  57.198  1.00  0.00           H
ATOM    633  HA  ASP A  51      34.968  56.749  58.067  1.00  0.00           H
ATOM    634  HB2 ASP A  51      34.662  59.216  56.322  1.00  0.00           H
ATOM    635  HB3 ASP A  51      33.389  58.089  56.753  1.00  0.00           H
ATOM    636  N   MET A  52      34.772  55.752  55.719  1.00  0.00           N
ATOM    637  CA  MET A  52      34.732  55.081  54.394  1.00  0.00           C
ATOM    638  C   MET A  52      33.680  55.714  53.449  1.00  0.00           C
ATOM    639  O   MET A  52      33.362  55.155  52.404  1.00  0.00           O
ATOM    640  CB  MET A  52      34.510  53.571  54.558  1.00  0.00           C
ATOM    641  CG  MET A  52      35.503  52.876  55.490  1.00  0.00           C
ATOM    642  SD  MET A  52      36.994  52.326  54.630  1.00  0.00           S
ATOM    643  CE  MET A  52      38.233  52.723  55.878  1.00  0.00           C
ATOM    644  H   MET A  52      34.070  55.483  56.386  1.00  0.00           H
ATOM    645  HA  MET A  52      35.695  55.221  53.906  1.00  0.00           H
ATOM    646  HB2 MET A  52      33.523  53.407  54.963  1.00  0.00           H
ATOM    647  HB3 MET A  52      34.549  53.092  53.577  1.00  0.00           H
ATOM    648  HG2 MET A  52      35.774  53.546  56.304  1.00  0.00           H
ATOM    649  HG3 MET A  52      35.009  52.014  55.935  1.00  0.00           H
ATOM    650  HE1 MET A  52      39.222  52.639  55.430  1.00  0.00           H
ATOM    651  HE2 MET A  52      38.078  53.743  56.231  1.00  0.00           H
ATOM    652  HE3 MET A  52      38.139  52.025  56.709  1.00  0.00           H
ATOM    653  N   GLU A  53      33.119  56.864  53.835  1.00  0.00           N
ATOM    654  CA  GLU A  53      32.249  57.666  52.964  1.00  0.00           C
ATOM    655  C   GLU A  53      33.006  58.096  51.703  1.00  0.00           C
ATOM    656  O   GLU A  53      34.174  58.496  51.769  1.00  0.00           O
ATOM    657  CB  GLU A  53      31.753  58.922  53.696  1.00  0.00           C
ATOM    658  CG  GLU A  53      30.811  58.633  54.871  1.00  0.00           C
ATOM    659  CD  GLU A  53      29.380  58.264  54.454  1.00  0.00           C
ATOM    660  OE1 GLU A  53      28.524  58.233  55.352  1.00  0.00           O
ATOM    661  OE2 GLU A  53      29.154  58.056  53.227  1.00  0.00           O
ATOM    662  H   GLU A  53      33.419  57.276  54.699  1.00  0.00           H
ATOM    663  HA  GLU A  53      31.392  57.063  52.665  1.00  0.00           H
ATOM    664  HB2 GLU A  53      32.617  59.471  54.067  1.00  0.00           H
ATOM    665  HB3 GLU A  53      31.240  59.568  52.983  1.00  0.00           H
ATOM    666  HG2 GLU A  53      31.230  57.842  55.497  1.00  0.00           H
ATOM    667  HG3 GLU A  53      30.761  59.538  55.481  1.00  0.00           H
ATOM    668  N   LEU A  54      32.312  58.086  50.562  1.00  0.00           N
ATOM    669  CA  LEU A  54      32.917  58.393  49.262  1.00  0.00           C
ATOM    670  C   LEU A  54      33.580  59.779  49.245  1.00  0.00           C
ATOM    671  O   LEU A  54      34.685  59.933  48.726  1.00  0.00           O
ATOM    672  CB  LEU A  54      31.841  58.254  48.171  1.00  0.00           C
ATOM    673  CG  LEU A  54      32.342  58.539  46.743  1.00  0.00           C
ATOM    674  CD1 LEU A  54      33.538  57.658  46.371  1.00  0.00           C
ATOM    675  CD2 LEU A  54      31.216  58.261  45.748  1.00  0.00           C
ATOM    676  H   LEU A  54      31.346  57.789  50.590  1.00  0.00           H
ATOM    677  HA  LEU A  54      33.701  57.658  49.083  1.00  0.00           H
ATOM    678  HB2 LEU A  54      31.438  57.240  48.206  1.00  0.00           H
ATOM    679  HB3 LEU A  54      31.027  58.948  48.387  1.00  0.00           H
ATOM    680  HG  LEU A  54      32.627  59.586  46.658  1.00  0.00           H
ATOM    681 1HD1 LEU A  54      34.411  57.938  46.959  1.00  0.00           H
ATOM    682 2HD1 LEU A  54      33.781  57.792  45.323  1.00  0.00           H
ATOM    683 3HD1 LEU A  54      33.302  56.612  46.539  1.00  0.00           H
ATOM    684 1HD2 LEU A  54      30.898  57.222  45.832  1.00  0.00           H
ATOM    685 2HD2 LEU A  54      30.369  58.913  45.962  1.00  0.00           H
ATOM    686 3HD2 LEU A  54      31.559  58.462  44.733  1.00  0.00           H
ATOM    687  N   VAL A  55      32.942  60.760  49.890  1.00  0.00           N
ATOM    688  CA  VAL A  55      33.471  62.122  50.021  1.00  0.00           C
ATOM    689  C   VAL A  55      34.768  62.168  50.831  1.00  0.00           C
ATOM    690  O   VAL A  55      35.721  62.816  50.415  1.00  0.00           O
ATOM    691  CB  VAL A  55      32.404  63.073  50.596  1.00  0.00           C
ATOM    692  CG1 VAL A  55      31.867  62.656  51.975  1.00  0.00           C
ATOM    693  CG2 VAL A  55      32.950  64.500  50.694  1.00  0.00           C
ATOM    694  H   VAL A  55      32.058  60.538  50.322  1.00  0.00           H
ATOM    695  HA  VAL A  55      33.714  62.478  49.018  1.00  0.00           H
ATOM    696  HB  VAL A  55      31.565  63.077  49.901  1.00  0.00           H
ATOM    697 1HG1 VAL A  55      32.664  62.632  52.717  1.00  0.00           H
ATOM    698 2HG1 VAL A  55      31.118  63.375  52.303  1.00  0.00           H
ATOM    699 3HG1 VAL A  55      31.395  61.677  51.915  1.00  0.00           H
ATOM    700 1HG2 VAL A  55      33.422  64.772  49.750  1.00  0.00           H
ATOM    701 2HG2 VAL A  55      33.681  64.583  51.498  1.00  0.00           H
ATOM    702 3HG2 VAL A  55      32.137  65.198  50.884  1.00  0.00           H
ATOM    703  N   THR A  56      34.858  61.460  51.961  1.00  0.00           N
ATOM    704  CA  THR A  56      36.048  61.490  52.829  1.00  0.00           C
ATOM    705  C   THR A  56      37.239  60.823  52.137  1.00  0.00           C
ATOM    706  O   THR A  56      38.360  61.336  52.166  1.00  0.00           O
ATOM    707  CB  THR A  56      35.762  60.802  54.175  1.00  0.00           C
ATOM    708  CG2 THR A  56      36.906  60.980  55.179  1.00  0.00           C
ATOM    709  OG1 THR A  56      34.611  61.368  54.769  1.00  0.00           O
ATOM    710  H   THR A  56      34.066  60.905  52.253  1.00  0.00           H
ATOM    711  HA  THR A  56      36.313  62.527  53.025  1.00  0.00           H
ATOM    712  HB  THR A  56      35.595  59.737  54.001  1.00  0.00           H
ATOM    713  HG1 THR A  56      34.538  61.017  55.666  1.00  0.00           H
ATOM    714 1HG2 THR A  56      37.867  61.057  54.676  1.00  0.00           H
ATOM    715 2HG2 THR A  56      36.938  60.116  55.839  1.00  0.00           H
ATOM    716 3HG2 THR A  56      36.756  61.885  55.768  1.00  0.00           H
ATOM    717  N   MET A  57      36.990  59.706  51.455  1.00  0.00           N
ATOM    718  CA  MET A  57      37.972  59.018  50.618  1.00  0.00           C
ATOM    719  C   MET A  57      38.448  59.883  49.445  1.00  0.00           C
ATOM    720  O   MET A  57      39.657  60.011  49.240  1.00  0.00           O
ATOM    721  CB  MET A  57      37.312  57.734  50.115  1.00  0.00           C
ATOM    722  CG  MET A  57      37.560  56.554  51.060  1.00  0.00           C
ATOM    723  SD  MET A  57      36.344  55.209  50.986  1.00  0.00           S
ATOM    724  CE  MET A  57      35.640  55.290  49.309  1.00  0.00           C
ATOM    725  H   MET A  57      36.039  59.340  51.471  1.00  0.00           H
ATOM    726  HA  MET A  57      38.851  58.771  51.214  1.00  0.00           H
ATOM    727  HB2 MET A  57      36.242  57.918  50.034  1.00  0.00           H
ATOM    728  HB3 MET A  57      37.671  57.477  49.121  1.00  0.00           H
ATOM    729  HG2 MET A  57      38.555  56.151  50.874  1.00  0.00           H
ATOM    730  HG3 MET A  57      37.548  56.924  52.087  1.00  0.00           H
ATOM    731  HE1 MET A  57      36.233  54.688  48.637  1.00  0.00           H
ATOM    732  HE2 MET A  57      34.629  54.891  49.331  1.00  0.00           H
ATOM    733  HE3 MET A  57      35.588  56.305  48.926  1.00  0.00           H
ATOM    734  N   SER A  58      37.523  60.519  48.719  1.00  0.00           N
ATOM    735  CA  SER A  58      37.855  61.467  47.649  1.00  0.00           C
ATOM    736  C   SER A  58      38.641  62.674  48.178  1.00  0.00           C
ATOM    737  O   SER A  58      39.628  63.074  47.566  1.00  0.00           O
ATOM    738  CB  SER A  58      36.580  61.898  46.916  1.00  0.00           C
ATOM    739  OG  SER A  58      36.905  62.764  45.851  1.00  0.00           O
ATOM    740  H   SER A  58      36.539  60.356  48.919  1.00  0.00           H
ATOM    741  HA  SER A  58      38.495  60.962  46.928  1.00  0.00           H
ATOM    742  HB2 SER A  58      36.078  61.016  46.517  1.00  0.00           H
ATOM    743  HB3 SER A  58      35.904  62.404  47.608  1.00  0.00           H
ATOM    744  HG  SER A  58      36.972  63.660  46.234  1.00  0.00           H
ATOM    745  N   SER A  59      38.302  63.177  49.369  1.00  0.00           N
ATOM    746  CA  SER A  59      38.987  64.307  50.012  1.00  0.00           C
ATOM    747  C   SER A  59      40.450  63.984  50.336  1.00  0.00           C
ATOM    748  O   SER A  59      41.353  64.788  50.113  1.00  0.00           O
ATOM    749  CB  SER A  59      38.249  64.698  51.297  1.00  0.00           C
ATOM    750  OG  SER A  59      38.675  65.969  51.743  1.00  0.00           O
ATOM    751  H   SER A  59      37.451  62.832  49.799  1.00  0.00           H
ATOM    752  HA  SER A  59      38.965  65.155  49.326  1.00  0.00           H
ATOM    753  HB2 SER A  59      37.177  64.736  51.112  1.00  0.00           H
ATOM    754  HB3 SER A  59      38.439  63.953  52.070  1.00  0.00           H
ATOM    755  HG  SER A  59      38.775  65.967  52.700  1.00  0.00           H
ATOM    756  N   GLN A  60      40.736  62.761  50.792  1.00  0.00           N
ATOM    757  CA  GLN A  60      42.123  62.332  50.986  1.00  0.00           C
ATOM    758  C   GLN A  60      42.877  62.183  49.649  1.00  0.00           C
ATOM    759  O   GLN A  60      44.074  62.472  49.565  1.00  0.00           O
ATOM    760  CB  GLN A  60      42.145  61.025  51.784  1.00  0.00           C
ATOM    761  CG  GLN A  60      43.551  60.748  52.335  1.00  0.00           C
ATOM    762  CD  GLN A  60      43.831  59.265  52.456  1.00  0.00           C
ATOM    763  NE2 GLN A  60      43.571  58.678  53.599  1.00  0.00           N
ATOM    764  OE1 GLN A  60      44.324  58.649  51.521  1.00  0.00           O
ATOM    765  H   GLN A  60      39.974  62.118  50.980  1.00  0.00           H
ATOM    766  HA  GLN A  60      42.632  63.103  51.567  1.00  0.00           H
ATOM    767  HB2 GLN A  60      41.447  61.083  52.620  1.00  0.00           H
ATOM    768  HB3 GLN A  60      41.833  60.210  51.128  1.00  0.00           H
ATOM    769  HG2 GLN A  60      44.314  61.158  51.676  1.00  0.00           H
ATOM    770  HG3 GLN A  60      43.664  61.235  53.304  1.00  0.00           H
ATOM    771 1HE2 GLN A  60      43.897  57.724  53.741  1.00  0.00           H
ATOM    772 2HE2 GLN A  60      43.201  59.205  54.367  1.00  0.00           H
ATOM    773  N   ALA A  61      42.187  61.746  48.593  1.00  0.00           N
ATOM    774  CA  ALA A  61      42.740  61.725  47.243  1.00  0.00           C
ATOM    775  C   ALA A  61      43.032  63.149  46.723  1.00  0.00           C
ATOM    776  O   ALA A  61      44.073  63.349  46.096  1.00  0.00           O
ATOM    777  CB  ALA A  61      41.798  60.931  46.326  1.00  0.00           C
ATOM    778  H   ALA A  61      41.205  61.517  48.710  1.00  0.00           H
ATOM    779  HA  ALA A  61      43.695  61.201  47.277  1.00  0.00           H
ATOM    780  HB1 ALA A  61      40.952  60.520  46.877  1.00  0.00           H
ATOM    781  HB2 ALA A  61      42.341  60.114  45.850  1.00  0.00           H
ATOM    782  HB3 ALA A  61      41.396  61.580  45.559  1.00  0.00           H
ATOM    783  N   GLN A  62      42.175  64.134  47.021  1.00  0.00           N
ATOM    784  CA  GLN A  62      42.420  65.560  46.767  1.00  0.00           C
ATOM    785  C   GLN A  62      43.646  66.065  47.543  1.00  0.00           C
ATOM    786  O   GLN A  62      44.531  66.707  46.981  1.00  0.00           O
ATOM    787  CB  GLN A  62      41.194  66.397  47.174  1.00  0.00           C
ATOM    788  CG  GLN A  62      40.044  66.397  46.163  1.00  0.00           C
ATOM    789  CD  GLN A  62      38.850  67.210  46.663  1.00  0.00           C
ATOM    790  NE2 GLN A  62      38.001  67.661  45.772  1.00  0.00           N
ATOM    791  OE1 GLN A  62      38.690  67.503  47.841  1.00  0.00           O
ATOM    792  H   GLN A  62      41.303  63.885  47.479  1.00  0.00           H
ATOM    793  HA  GLN A  62      42.607  65.708  45.703  1.00  0.00           H
ATOM    794  HB2 GLN A  62      40.813  66.041  48.125  1.00  0.00           H
ATOM    795  HB3 GLN A  62      41.506  67.432  47.318  1.00  0.00           H
ATOM    796  HG2 GLN A  62      40.401  66.844  45.237  1.00  0.00           H
ATOM    797  HG3 GLN A  62      39.717  65.379  45.954  1.00  0.00           H
ATOM    798 1HE2 GLN A  62      37.268  68.270  46.121  1.00  0.00           H
ATOM    799 2HE2 GLN A  62      38.145  67.468  44.788  1.00  0.00           H
ATOM    800  N   ASP A  63      43.781  65.754  48.828  1.00  0.00           N
ATOM    801  CA  ASP A  63      44.941  66.244  49.580  1.00  0.00           C
ATOM    802  C   ASP A  63      46.264  65.695  49.037  1.00  0.00           C
ATOM    803  O   ASP A  63      47.243  66.435  48.950  1.00  0.00           O
ATOM    804  CB  ASP A  63      44.814  65.909  51.064  1.00  0.00           C
ATOM    805  CG  ASP A  63      43.785  66.741  51.814  1.00  0.00           C
ATOM    806  OD1 ASP A  63      43.368  67.799  51.303  1.00  0.00           O
ATOM    807  OD2 ASP A  63      43.591  66.454  53.017  1.00  0.00           O
ATOM    808  H   ASP A  63      43.004  65.311  49.313  1.00  0.00           H
ATOM    809  HA  ASP A  63      44.983  67.329  49.466  1.00  0.00           H
ATOM    810  HB2 ASP A  63      44.601  64.847  51.184  1.00  0.00           H
ATOM    811  HB3 ASP A  63      45.775  66.124  51.530  1.00  0.00           H
ATOM    812  N   ARG A  64      46.283  64.425  48.614  1.00  0.00           N
ATOM    813  CA  ARG A  64      47.447  63.807  47.962  1.00  0.00           C
ATOM    814  C   ARG A  64      47.705  64.358  46.557  1.00  0.00           C
ATOM    815  O   ARG A  64      48.858  64.479  46.158  1.00  0.00           O
ATOM    816  CB  ARG A  64      47.236  62.295  47.955  1.00  0.00           C
ATOM    817  CG  ARG A  64      48.492  61.519  47.530  1.00  0.00           C
ATOM    818  CD  ARG A  64      48.450  60.039  47.941  1.00  0.00           C
ATOM    819  NE  ARG A  64      47.131  59.412  47.696  1.00  0.00           N
ATOM    820  CZ  ARG A  64      46.179  59.237  48.598  1.00  0.00           C
ATOM    821  NH1 ARG A  64      46.331  59.578  49.844  1.00  0.00           N
ATOM    822  NH2 ARG A  64      45.035  58.716  48.273  1.00  0.00           N
ATOM    823  H   ARG A  64      45.433  63.881  48.734  1.00  0.00           H
ATOM    824  HA  ARG A  64      48.334  64.042  48.554  1.00  0.00           H
ATOM    825  HB2 ARG A  64      46.963  62.000  48.967  1.00  0.00           H
ATOM    826  HB3 ARG A  64      46.412  62.048  47.281  1.00  0.00           H
ATOM    827  HG2 ARG A  64      48.592  61.587  46.452  1.00  0.00           H
ATOM    828  HG3 ARG A  64      49.376  61.973  47.981  1.00  0.00           H
ATOM    829  HD2 ARG A  64      49.220  59.500  47.386  1.00  0.00           H
ATOM    830  HD3 ARG A  64      48.714  59.970  48.997  1.00  0.00           H
ATOM    831  HE  ARG A  64      46.916  59.140  46.748  1.00  0.00           H
ATOM    832 1HH1 ARG A  64      47.168  60.048  50.130  1.00  0.00           H
ATOM    833 2HH1 ARG A  64      45.603  59.354  50.514  1.00  0.00           H
ATOM    834 1HH2 ARG A  64      44.841  58.430  47.327  1.00  0.00           H
ATOM    835 2HH2 ARG A  64      44.330  58.624  48.986  1.00  0.00           H
ATOM    836  N   TYR A  65      46.650  64.730  45.833  1.00  0.00           N
ATOM    837  CA  TYR A  65      46.748  65.521  44.605  1.00  0.00           C
ATOM    838  C   TYR A  65      47.453  66.852  44.875  1.00  0.00           C
ATOM    839  O   TYR A  65      48.451  67.155  44.232  1.00  0.00           O
ATOM    840  CB  TYR A  65      45.340  65.719  44.030  1.00  0.00           C
ATOM    841  CG  TYR A  65      45.262  66.359  42.670  1.00  0.00           C
ATOM    842  CD1 TYR A  65      45.070  67.750  42.556  1.00  0.00           C
ATOM    843  CD2 TYR A  65      45.250  65.539  41.528  1.00  0.00           C
ATOM    844  CE1 TYR A  65      44.815  68.316  41.295  1.00  0.00           C
ATOM    845  CE2 TYR A  65      45.052  66.112  40.263  1.00  0.00           C
ATOM    846  CZ  TYR A  65      44.816  67.494  40.150  1.00  0.00           C
ATOM    847  OH  TYR A  65      44.486  67.990  38.940  1.00  0.00           O
ATOM    848  H   TYR A  65      45.726  64.537  46.199  1.00  0.00           H
ATOM    849  HA  TYR A  65      47.353  64.984  43.875  1.00  0.00           H
ATOM    850  HB2 TYR A  65      44.835  64.758  43.980  1.00  0.00           H
ATOM    851  HB3 TYR A  65      44.751  66.339  44.692  1.00  0.00           H
ATOM    852  HD1 TYR A  65      45.055  68.381  43.436  1.00  0.00           H
ATOM    853  HD2 TYR A  65      45.342  64.469  41.626  1.00  0.00           H
ATOM    854  HE1 TYR A  65      44.591  69.369  41.200  1.00  0.00           H
ATOM    855  HE2 TYR A  65      44.996  65.504  39.376  1.00  0.00           H
ATOM    856  HH  TYR A  65      43.622  68.469  39.015  1.00  0.00           H
ATOM    857  N   THR A  66      47.023  67.589  45.902  1.00  0.00           N
ATOM    858  CA  THR A  66      47.641  68.867  46.290  1.00  0.00           C
ATOM    859  C   THR A  66      49.112  68.694  46.674  1.00  0.00           C
ATOM    860  O   THR A  66      49.955  69.465  46.221  1.00  0.00           O
ATOM    861  CB  THR A  66      46.902  69.509  47.469  1.00  0.00           C
ATOM    862  CG2 THR A  66      47.470  70.879  47.829  1.00  0.00           C
ATOM    863  OG1 THR A  66      45.552  69.746  47.181  1.00  0.00           O
ATOM    864  H   THR A  66      46.226  67.247  46.428  1.00  0.00           H
ATOM    865  HA  THR A  66      47.598  69.549  45.441  1.00  0.00           H
ATOM    866  HB  THR A  66      46.963  68.856  48.335  1.00  0.00           H
ATOM    867  HG1 THR A  66      45.110  68.926  46.931  1.00  0.00           H
ATOM    868 1HG2 THR A  66      46.955  71.267  48.702  1.00  0.00           H
ATOM    869 2HG2 THR A  66      47.324  71.553  46.989  1.00  0.00           H
ATOM    870 3HG2 THR A  66      48.533  70.819  48.044  1.00  0.00           H
ATOM    871  N   ASP A  67      49.436  67.670  47.470  1.00  0.00           N
ATOM    872  CA  ASP A  67      50.821  67.353  47.843  1.00  0.00           C
ATOM    873  C   ASP A  67      51.705  67.119  46.599  1.00  0.00           C
ATOM    874  O   ASP A  67      52.848  67.574  46.559  1.00  0.00           O
ATOM    875  CB  ASP A  67      50.851  66.132  48.785  1.00  0.00           C
ATOM    876  CG  ASP A  67      50.189  66.340  50.161  1.00  0.00           C
ATOM    877  OD1 ASP A  67      49.985  67.492  50.617  1.00  0.00           O
ATOM    878  OD2 ASP A  67      49.873  65.330  50.833  1.00  0.00           O
ATOM    879  H   ASP A  67      48.693  67.084  47.840  1.00  0.00           H
ATOM    880  HA  ASP A  67      51.244  68.203  48.378  1.00  0.00           H
ATOM    881  HB2 ASP A  67      50.369  65.292  48.283  1.00  0.00           H
ATOM    882  HB3 ASP A  67      51.894  65.853  48.947  1.00  0.00           H
ATOM    883  N   TYR A  68      51.163  66.489  45.550  1.00  0.00           N
ATOM    884  CA  TYR A  68      51.883  66.257  44.293  1.00  0.00           C
ATOM    885  C   TYR A  68      52.116  67.539  43.472  1.00  0.00           C
ATOM    886  O   TYR A  68      53.190  67.723  42.894  1.00  0.00           O
ATOM    887  CB  TYR A  68      51.129  65.211  43.461  1.00  0.00           C
ATOM    888  CG  TYR A  68      51.824  64.837  42.167  1.00  0.00           C
ATOM    889  CD1 TYR A  68      53.188  64.484  42.181  1.00  0.00           C
ATOM    890  CD2 TYR A  68      51.118  64.878  40.947  1.00  0.00           C
ATOM    891  CE1 TYR A  68      53.854  64.198  40.979  1.00  0.00           C
ATOM    892  CE2 TYR A  68      51.780  64.581  39.742  1.00  0.00           C
ATOM    893  CZ  TYR A  68      53.155  64.259  39.760  1.00  0.00           C
ATOM    894  OH  TYR A  68      53.815  64.018  38.599  1.00  0.00           O
ATOM    895  H   TYR A  68      50.206  66.165  45.620  1.00  0.00           H
ATOM    896  HA  TYR A  68      52.864  65.858  44.550  1.00  0.00           H
ATOM    897  HB2 TYR A  68      51.000  64.307  44.057  1.00  0.00           H
ATOM    898  HB3 TYR A  68      50.139  65.597  43.224  1.00  0.00           H
ATOM    899  HD1 TYR A  68      53.740  64.464  43.113  1.00  0.00           H
ATOM    900  HD2 TYR A  68      50.074  65.162  40.935  1.00  0.00           H
ATOM    901  HE1 TYR A  68      54.907  63.962  40.986  1.00  0.00           H
ATOM    902  HE2 TYR A  68      51.239  64.621  38.810  1.00  0.00           H
ATOM    903  HH  TYR A  68      53.638  64.729  37.981  1.00  0.00           H
ATOM    904  N   LEU A  69      51.141  68.452  43.435  1.00  0.00           N
ATOM    905  CA  LEU A  69      51.305  69.758  42.779  1.00  0.00           C
ATOM    906  C   LEU A  69      52.356  70.622  43.485  1.00  0.00           C
ATOM    907  O   LEU A  69      53.191  71.239  42.821  1.00  0.00           O
ATOM    908  CB  LEU A  69      49.966  70.507  42.736  1.00  0.00           C
ATOM    909  CG  LEU A  69      48.811  69.749  42.066  1.00  0.00           C
ATOM    910  CD1 LEU A  69      47.571  70.631  42.120  1.00  0.00           C
ATOM    911  CD2 LEU A  69      49.122  69.366  40.626  1.00  0.00           C
ATOM    912  H   LEU A  69      50.260  68.232  43.888  1.00  0.00           H
ATOM    913  HA  LEU A  69      51.657  69.599  41.759  1.00  0.00           H
ATOM    914  HB2 LEU A  69      49.668  70.752  43.755  1.00  0.00           H
ATOM    915  HB3 LEU A  69      50.121  71.446  42.202  1.00  0.00           H
ATOM    916  HG  LEU A  69      48.598  68.841  42.606  1.00  0.00           H
ATOM    917 1HD1 LEU A  69      47.321  70.854  43.157  1.00  0.00           H
ATOM    918 2HD1 LEU A  69      46.733  70.113  41.669  1.00  0.00           H
ATOM    919 3HD1 LEU A  69      47.756  71.557  41.581  1.00  0.00           H
ATOM    920 1HD2 LEU A  69      49.309  70.269  40.061  1.00  0.00           H
ATOM    921 2HD2 LEU A  69      49.996  68.720  40.584  1.00  0.00           H
ATOM    922 3HD2 LEU A  69      48.286  68.817  40.200  1.00  0.00           H
ATOM    923  N   ILE A  70      52.353  70.616  44.824  1.00  0.00           N
ATOM    924  CA  ILE A  70      53.380  71.277  45.644  1.00  0.00           C
ATOM    925  C   ILE A  70      54.764  70.693  45.339  1.00  0.00           C
ATOM    926  O   ILE A  70      55.717  71.444  45.135  1.00  0.00           O
ATOM    927  CB  ILE A  70      53.052  71.149  47.152  1.00  0.00           C
ATOM    928  CG1 ILE A  70      51.789  71.959  47.511  1.00  0.00           C
ATOM    929  CG2 ILE A  70      54.233  71.631  48.022  1.00  0.00           C
ATOM    930  CD1 ILE A  70      51.219  71.630  48.897  1.00  0.00           C
ATOM    931  H   ILE A  70      51.617  70.095  45.293  1.00  0.00           H
ATOM    932  HA  ILE A  70      53.412  72.332  45.378  1.00  0.00           H
ATOM    933  HB  ILE A  70      52.868  70.098  47.375  1.00  0.00           H
ATOM    934 2HG1 ILE A  70      52.029  73.020  47.467  1.00  0.00           H
ATOM    935 3HG1 ILE A  70      51.004  71.762  46.781  1.00  0.00           H
ATOM    936 1HG2 ILE A  70      55.120  71.034  47.823  1.00  0.00           H
ATOM    937 2HG2 ILE A  70      54.001  71.507  49.077  1.00  0.00           H
ATOM    938 3HG2 ILE A  70      54.447  72.678  47.807  1.00  0.00           H
ATOM    939 1HD1 ILE A  70      50.994  70.566  48.964  1.00  0.00           H
ATOM    940 2HD1 ILE A  70      50.303  72.199  49.051  1.00  0.00           H
ATOM    941 3HD1 ILE A  70      51.928  71.898  49.678  1.00  0.00           H
ATOM    942  N   GLU A  71      54.880  69.362  45.304  1.00  0.00           N
ATOM    943  CA  GLU A  71      56.125  68.665  44.962  1.00  0.00           C
ATOM    944  C   GLU A  71      56.623  69.028  43.555  1.00  0.00           C
ATOM    945  O   GLU A  71      57.824  69.200  43.356  1.00  0.00           O
ATOM    946  CB  GLU A  71      55.902  67.146  45.100  1.00  0.00           C
ATOM    947  CG  GLU A  71      57.156  66.306  44.817  1.00  0.00           C
ATOM    948  CD  GLU A  71      56.857  64.804  44.711  1.00  0.00           C
ATOM    949  OE1 GLU A  71      55.990  64.291  45.457  1.00  0.00           O
ATOM    950  OE2 GLU A  71      57.524  64.138  43.883  1.00  0.00           O
ATOM    951  H   GLU A  71      54.068  68.796  45.538  1.00  0.00           H
ATOM    952  HA  GLU A  71      56.901  68.967  45.662  1.00  0.00           H
ATOM    953  HB2 GLU A  71      55.558  66.935  46.113  1.00  0.00           H
ATOM    954  HB3 GLU A  71      55.122  66.847  44.402  1.00  0.00           H
ATOM    955  HG2 GLU A  71      57.605  66.627  43.876  1.00  0.00           H
ATOM    956  HG3 GLU A  71      57.883  66.482  45.612  1.00  0.00           H
ATOM    957  N   THR A  72      55.707  69.155  42.590  1.00  0.00           N
ATOM    958  CA  THR A  72      56.039  69.433  41.185  1.00  0.00           C
ATOM    959  C   THR A  72      56.516  70.871  40.976  1.00  0.00           C
ATOM    960  O   THR A  72      57.577  71.076  40.386  1.00  0.00           O
ATOM    961  CB  THR A  72      54.844  69.139  40.263  1.00  0.00           C
ATOM    962  CG2 THR A  72      55.164  69.371  38.779  1.00  0.00           C
ATOM    963  OG1 THR A  72      54.457  67.786  40.395  1.00  0.00           O
ATOM    964  H   THR A  72      54.739  68.983  42.837  1.00  0.00           H
ATOM    965  HA  THR A  72      56.857  68.778  40.890  1.00  0.00           H
ATOM    966  HB  THR A  72      54.009  69.780  40.550  1.00  0.00           H
ATOM    967  HG1 THR A  72      54.038  67.681  41.268  1.00  0.00           H
ATOM    968 1HG2 THR A  72      55.539  68.455  38.325  1.00  0.00           H
ATOM    969 2HG2 THR A  72      55.911  70.146  38.635  1.00  0.00           H
ATOM    970 3HG2 THR A  72      54.259  69.689  38.267  1.00  0.00           H
ATOM    971  N   LEU A  73      55.733  71.870  41.408  1.00  0.00           N
ATOM    972  CA  LEU A  73      56.097  73.285  41.242  1.00  0.00           C
ATOM    973  C   LEU A  73      57.312  73.672  42.101  1.00  0.00           C
ATOM    974  O   LEU A  73      58.124  74.496  41.687  1.00  0.00           O
ATOM    975  CB  LEU A  73      54.871  74.160  41.565  1.00  0.00           C
ATOM    976  CG  LEU A  73      55.137  75.681  41.526  1.00  0.00           C
ATOM    977  CD1 LEU A  73      55.559  76.166  40.137  1.00  0.00           C
ATOM    978  CD2 LEU A  73      53.873  76.429  41.938  1.00  0.00           C
ATOM    979  H   LEU A  73      54.868  71.641  41.888  1.00  0.00           H
ATOM    980  HA  LEU A  73      56.380  73.446  40.201  1.00  0.00           H
ATOM    981  HB2 LEU A  73      54.080  73.923  40.856  1.00  0.00           H
ATOM    982  HB3 LEU A  73      54.518  73.900  42.564  1.00  0.00           H
ATOM    983  HG  LEU A  73      55.916  75.937  42.243  1.00  0.00           H
ATOM    984 1HD1 LEU A  73      56.501  75.703  39.848  1.00  0.00           H
ATOM    985 2HD1 LEU A  73      55.707  77.245  40.155  1.00  0.00           H
ATOM    986 3HD1 LEU A  73      54.795  75.931  39.400  1.00  0.00           H
ATOM    987 1HD2 LEU A  73      53.066  76.225  41.236  1.00  0.00           H
ATOM    988 2HD2 LEU A  73      53.576  76.120  42.939  1.00  0.00           H
ATOM    989 3HD2 LEU A  73      54.066  77.501  41.950  1.00  0.00           H
ATOM    990  N   ASP A  74      57.429  73.062  43.281  1.00  0.00           N
ATOM    991  CA  ASP A  74      58.533  73.252  44.220  1.00  0.00           C
ATOM    992  C   ASP A  74      58.714  74.714  44.694  1.00  0.00           C
ATOM    993  O   ASP A  74      59.795  75.290  44.526  1.00  0.00           O
ATOM    994  CB  ASP A  74      59.816  72.623  43.632  1.00  0.00           C
ATOM    995  CG  ASP A  74      60.931  72.425  44.657  1.00  0.00           C
ATOM    996  OD1 ASP A  74      60.623  72.320  45.869  1.00  0.00           O
ATOM    997  OD2 ASP A  74      62.112  72.315  44.268  1.00  0.00           O
ATOM    998  H   ASP A  74      56.705  72.405  43.547  1.00  0.00           H
ATOM    999  HA  ASP A  74      58.264  72.677  45.104  1.00  0.00           H
ATOM   1000  HB2 ASP A  74      59.566  71.645  43.218  1.00  0.00           H
ATOM   1001  HB3 ASP A  74      60.186  73.249  42.820  1.00  0.00           H
ATOM   1002  N   PRO A  75      57.688  75.354  45.299  1.00  0.00           N
ATOM   1003  CA  PRO A  75      57.855  76.683  45.877  1.00  0.00           C
ATOM   1004  C   PRO A  75      58.801  76.632  47.086  1.00  0.00           C
ATOM   1005  O   PRO A  75      58.728  75.727  47.933  1.00  0.00           O
ATOM   1006  CB  PRO A  75      56.453  77.161  46.243  1.00  0.00           C
ATOM   1007  CG  PRO A  75      55.704  75.865  46.533  1.00  0.00           C
ATOM   1008  CD  PRO A  75      56.344  74.855  45.575  1.00  0.00           C
ATOM   1009  HA  PRO A  75      58.271  77.357  45.126  1.00  0.00           H
ATOM   1010  HB2 PRO A  75      56.468  77.826  47.102  1.00  0.00           H
ATOM   1011  HB3 PRO A  75      56.000  77.658  45.387  1.00  0.00           H
ATOM   1012  HG2 PRO A  75      55.896  75.577  47.561  1.00  0.00           H
ATOM   1013  HG3 PRO A  75      54.632  75.969  46.364  1.00  0.00           H
ATOM   1014  HD2 PRO A  75      56.370  73.867  46.035  1.00  0.00           H
ATOM   1015  HD3 PRO A  75      55.769  74.825  44.649  1.00  0.00           H
ATOM   1016  N   LYS A  76      59.709  77.608  47.156  1.00  0.00           N
ATOM   1017  CA  LYS A  76      60.769  77.696  48.174  1.00  0.00           C
ATOM   1018  C   LYS A  76      60.342  78.580  49.342  1.00  0.00           C
ATOM   1019  O   LYS A  76      59.567  79.515  49.164  1.00  0.00           O
ATOM   1020  CB  LYS A  76      62.092  78.192  47.557  1.00  0.00           C
ATOM   1021  CG  LYS A  76      62.491  77.534  46.222  1.00  0.00           C
ATOM   1022  CD  LYS A  76      62.465  75.998  46.257  1.00  0.00           C
ATOM   1023  CE  LYS A  76      62.825  75.382  44.902  1.00  0.00           C
ATOM   1024  NZ  LYS A  76      64.258  75.537  44.563  1.00  0.00           N
ATOM   1025  H   LYS A  76      59.649  78.342  46.452  1.00  0.00           H
ATOM   1026  HA  LYS A  76      60.936  76.696  48.575  1.00  0.00           H
ATOM   1027  HB2 LYS A  76      62.026  79.269  47.395  1.00  0.00           H
ATOM   1028  HB3 LYS A  76      62.891  78.017  48.279  1.00  0.00           H
ATOM   1029  HG2 LYS A  76      61.814  77.882  45.440  1.00  0.00           H
ATOM   1030  HG3 LYS A  76      63.496  77.870  45.966  1.00  0.00           H
ATOM   1031  HD2 LYS A  76      63.138  75.626  47.030  1.00  0.00           H
ATOM   1032  HD3 LYS A  76      61.460  75.656  46.501  1.00  0.00           H
ATOM   1033  HE2 LYS A  76      62.577  74.320  44.952  1.00  0.00           H
ATOM   1034  HE3 LYS A  76      62.191  75.819  44.124  1.00  0.00           H
ATOM   1035  HZ1 LYS A  76      64.399  76.225  43.824  1.00  0.00           H
ATOM   1036  HZ2 LYS A  76      64.636  74.661  44.216  1.00  0.00           H
ATOM   1037  HZ3 LYS A  76      64.796  75.818  45.365  1.00  0.00           H
ATOM   1038  N   ALA A  77      60.875  78.313  50.533  1.00  0.00           N
ATOM   1039  CA  ALA A  77      60.540  79.077  51.736  1.00  0.00           C
ATOM   1040  C   ALA A  77      60.786  80.584  51.551  1.00  0.00           C
ATOM   1041  O   ALA A  77      61.841  80.995  51.069  1.00  0.00           O
ATOM   1042  CB  ALA A  77      61.308  78.515  52.942  1.00  0.00           C
ATOM   1043  H   ALA A  77      61.557  77.579  50.602  1.00  0.00           H
ATOM   1044  HA  ALA A  77      59.473  78.954  51.923  1.00  0.00           H
ATOM   1045  HB1 ALA A  77      62.194  77.967  52.620  1.00  0.00           H
ATOM   1046  HB2 ALA A  77      60.658  77.852  53.512  1.00  0.00           H
ATOM   1047  HB3 ALA A  77      61.620  79.331  53.595  1.00  0.00           H
ATOM   1048  N   GLY A  78      59.803  81.394  51.949  1.00  0.00           N
ATOM   1049  CA  GLY A  78      59.827  82.852  51.823  1.00  0.00           C
ATOM   1050  C   GLY A  78      59.343  83.410  50.479  1.00  0.00           C
ATOM   1051  O   GLY A  78      59.289  84.630  50.341  1.00  0.00           O
ATOM   1052  H   GLY A  78      58.979  80.974  52.369  1.00  0.00           H
ATOM   1053  HA2 GLY A  78      59.193  83.275  52.601  1.00  0.00           H
ATOM   1054  HA3 GLY A  78      60.846  83.205  51.979  1.00  0.00           H
ATOM   1055  N   GLN A  79      58.971  82.561  49.514  1.00  0.00           N
ATOM   1056  CA  GLN A  79      58.349  82.999  48.259  1.00  0.00           C
ATOM   1057  C   GLN A  79      56.879  83.412  48.440  1.00  0.00           C
ATOM   1058  O   GLN A  79      56.230  83.078  49.438  1.00  0.00           O
ATOM   1059  CB  GLN A  79      58.484  81.905  47.184  1.00  0.00           C
ATOM   1060  CG  GLN A  79      59.934  81.773  46.690  1.00  0.00           C
ATOM   1061  CD  GLN A  79      60.094  80.765  45.555  1.00  0.00           C
ATOM   1062  NE2 GLN A  79      61.144  80.865  44.769  1.00  0.00           N
ATOM   1063  OE1 GLN A  79      59.314  79.844  45.368  1.00  0.00           O
ATOM   1064  H   GLN A  79      59.046  81.566  49.678  1.00  0.00           H
ATOM   1065  HA  GLN A  79      58.874  83.886  47.901  1.00  0.00           H
ATOM   1066  HB2 GLN A  79      58.128  80.952  47.577  1.00  0.00           H
ATOM   1067  HB3 GLN A  79      57.861  82.163  46.328  1.00  0.00           H
ATOM   1068  HG2 GLN A  79      60.272  82.748  46.337  1.00  0.00           H
ATOM   1069  HG3 GLN A  79      60.579  81.468  47.513  1.00  0.00           H
ATOM   1070 1HE2 GLN A  79      61.179  80.238  43.986  1.00  0.00           H
ATOM   1071 2HE2 GLN A  79      61.788  81.633  44.855  1.00  0.00           H
ATOM   1072  N   HID A  80      56.359  84.121  47.439  1.00  0.00           N
ATOM   1073  CA  HID A  80      54.956  84.479  47.288  1.00  0.00           C
ATOM   1074  C   HID A  80      54.364  83.794  46.050  1.00  0.00           C
ATOM   1075  O   HID A  80      54.848  83.992  44.931  1.00  0.00           O
ATOM   1076  CB  HID A  80      54.823  86.007  47.232  1.00  0.00           C
ATOM   1077  CG  HID A  80      53.474  86.538  47.652  1.00  0.00           C
ATOM   1078  CD2 HID A  80      52.262  85.893  47.656  1.00  0.00           C
ATOM   1079  ND1 HID A  80      53.246  87.814  48.111  1.00  0.00           N
ATOM   1080  CE1 HID A  80      51.943  87.924  48.414  1.00  0.00           C
ATOM   1081  NE2 HID A  80      51.307  86.770  48.170  1.00  0.00           N
ATOM   1082  H   HID A  80      56.987  84.398  46.683  1.00  0.00           H
ATOM   1083  HA  HID A  80      54.419  84.136  48.169  1.00  0.00           H
ATOM   1084  HB2 HID A  80      55.564  86.443  47.903  1.00  0.00           H
ATOM   1085  HB3 HID A  80      55.049  86.355  46.222  1.00  0.00           H
ATOM   1086  HD1 HID A  80      53.940  88.539  48.211  1.00  0.00           H
ATOM   1087  HD2 HID A  80      52.058  84.886  47.332  1.00  0.00           H
ATOM   1088  HE1 HID A  80      51.467  88.813  48.802  1.00  0.00           H
ATOM   1089  N   LEU A  81      53.313  83.003  46.266  1.00  0.00           N
ATOM   1090  CA  LEU A  81      52.608  82.240  45.238  1.00  0.00           C
ATOM   1091  C   LEU A  81      51.232  82.850  44.940  1.00  0.00           C
ATOM   1092  O   LEU A  81      50.483  83.153  45.870  1.00  0.00           O
ATOM   1093  CB  LEU A  81      52.560  80.774  45.700  1.00  0.00           C
ATOM   1094  CG  LEU A  81      51.946  79.769  44.706  1.00  0.00           C
ATOM   1095  CD1 LEU A  81      52.591  78.395  44.903  1.00  0.00           C
ATOM   1096  CD2 LEU A  81      50.446  79.574  44.927  1.00  0.00           C
ATOM   1097  H   LEU A  81      52.973  82.914  47.219  1.00  0.00           H
ATOM   1098  HA  LEU A  81      53.196  82.273  44.328  1.00  0.00           H
ATOM   1099  HB2 LEU A  81      53.593  80.478  45.889  1.00  0.00           H
ATOM   1100  HB3 LEU A  81      52.023  80.716  46.644  1.00  0.00           H
ATOM   1101  HG  LEU A  81      52.126  80.099  43.682  1.00  0.00           H
ATOM   1102 1HD1 LEU A  81      53.655  78.453  44.689  1.00  0.00           H
ATOM   1103 2HD1 LEU A  81      52.141  77.677  44.218  1.00  0.00           H
ATOM   1104 3HD1 LEU A  81      52.448  78.055  45.928  1.00  0.00           H
ATOM   1105 1HD2 LEU A  81      50.258  79.183  45.926  1.00  0.00           H
ATOM   1106 2HD2 LEU A  81      49.912  80.511  44.801  1.00  0.00           H
ATOM   1107 3HD2 LEU A  81      50.061  78.868  44.193  1.00  0.00           H
ATOM   1108  N   LEU A  82      50.894  83.013  43.660  1.00  0.00           N
ATOM   1109  CA  LEU A  82      49.552  83.411  43.221  1.00  0.00           C
ATOM   1110  C   LEU A  82      48.701  82.188  42.843  1.00  0.00           C
ATOM   1111  O   LEU A  82      49.031  81.459  41.907  1.00  0.00           O
ATOM   1112  CB  LEU A  82      49.668  84.429  42.080  1.00  0.00           C
ATOM   1113  CG  LEU A  82      48.331  84.816  41.425  1.00  0.00           C
ATOM   1114  CD1 LEU A  82      47.427  85.628  42.352  1.00  0.00           C
ATOM   1115  CD2 LEU A  82      48.615  85.659  40.191  1.00  0.00           C
ATOM   1116  H   LEU A  82      51.583  82.783  42.952  1.00  0.00           H
ATOM   1117  HA  LEU A  82      49.056  83.923  44.043  1.00  0.00           H
ATOM   1118  HB2 LEU A  82      50.141  85.328  42.466  1.00  0.00           H
ATOM   1119  HB3 LEU A  82      50.315  84.012  41.315  1.00  0.00           H
ATOM   1120  HG  LEU A  82      47.798  83.925  41.102  1.00  0.00           H
ATOM   1121 1HD1 LEU A  82      47.127  85.013  43.196  1.00  0.00           H
ATOM   1122 2HD1 LEU A  82      46.529  85.933  41.820  1.00  0.00           H
ATOM   1123 3HD1 LEU A  82      47.952  86.510  42.717  1.00  0.00           H
ATOM   1124 1HD2 LEU A  82      49.132  86.571  40.483  1.00  0.00           H
ATOM   1125 2HD2 LEU A  82      49.229  85.095  39.489  1.00  0.00           H
ATOM   1126 3HD2 LEU A  82      47.673  85.904  39.710  1.00  0.00           H
ATOM   1127  N   ASP A  83      47.591  81.986  43.546  1.00  0.00           N
ATOM   1128  CA  ASP A  83      46.620  80.924  43.275  1.00  0.00           C
ATOM   1129  C   ASP A  83      45.477  81.458  42.393  1.00  0.00           C
ATOM   1130  O   ASP A  83      44.573  82.170  42.848  1.00  0.00           O
ATOM   1131  CB  ASP A  83      46.158  80.309  44.605  1.00  0.00           C
ATOM   1132  CG  ASP A  83      45.513  78.932  44.437  1.00  0.00           C
ATOM   1133  OD1 ASP A  83      44.901  78.671  43.380  1.00  0.00           O
ATOM   1134  OD2 ASP A  83      45.704  78.100  45.354  1.00  0.00           O
ATOM   1135  H   ASP A  83      47.371  82.649  44.283  1.00  0.00           H
ATOM   1136  HA  ASP A  83      47.123  80.133  42.720  1.00  0.00           H
ATOM   1137  HB2 ASP A  83      47.028  80.200  45.256  1.00  0.00           H
ATOM   1138  HB3 ASP A  83      45.458  80.978  45.100  1.00  0.00           H
ATOM   1139  N   ILE A  84      45.578  81.184  41.092  1.00  0.00           N
ATOM   1140  CA  ILE A  84      44.675  81.682  40.057  1.00  0.00           C
ATOM   1141  C   ILE A  84      43.407  80.818  40.021  1.00  0.00           C
ATOM   1142  O   ILE A  84      43.377  79.736  39.427  1.00  0.00           O
ATOM   1143  CB  ILE A  84      45.382  81.744  38.682  1.00  0.00           C
ATOM   1144  CG1 ILE A  84      46.691  82.566  38.740  1.00  0.00           C
ATOM   1145  CG2 ILE A  84      44.415  82.357  37.658  1.00  0.00           C
ATOM   1146  CD1 ILE A  84      47.471  82.577  37.423  1.00  0.00           C
ATOM   1147  H   ILE A  84      46.324  80.559  40.798  1.00  0.00           H
ATOM   1148  HA  ILE A  84      44.388  82.699  40.325  1.00  0.00           H
ATOM   1149  HB  ILE A  84      45.627  80.731  38.363  1.00  0.00           H
ATOM   1150 2HG1 ILE A  84      46.460  83.593  39.024  1.00  0.00           H
ATOM   1151 3HG1 ILE A  84      47.353  82.141  39.494  1.00  0.00           H
ATOM   1152 1HG2 ILE A  84      43.501  81.773  37.609  1.00  0.00           H
ATOM   1153 2HG2 ILE A  84      44.844  82.352  36.658  1.00  0.00           H
ATOM   1154 3HG2 ILE A  84      44.183  83.379  37.954  1.00  0.00           H
ATOM   1155 1HD1 ILE A  84      47.677  81.555  37.106  1.00  0.00           H
ATOM   1156 2HD1 ILE A  84      48.413  83.106  37.566  1.00  0.00           H
ATOM   1157 3HD1 ILE A  84      46.902  83.091  36.650  1.00  0.00           H
ATOM   1158  N   GLY A  85      42.329  81.319  40.622  1.00  0.00           N
ATOM   1159  CA  GLY A  85      41.093  80.562  40.813  1.00  0.00           C
ATOM   1160  C   GLY A  85      41.209  79.643  42.026  1.00  0.00           C
ATOM   1161  O   GLY A  85      41.177  78.422  41.884  1.00  0.00           O
ATOM   1162  H   GLY A  85      42.430  82.177  41.150  1.00  0.00           H
ATOM   1163  HA2 GLY A  85      40.273  81.260  40.974  1.00  0.00           H
ATOM   1164  HA3 GLY A  85      40.878  79.962  39.930  1.00  0.00           H
ATOM   1165  N   CYS A  86      41.383  80.230  43.213  1.00  0.00           N
ATOM   1166  CA  CYS A  86      41.813  79.535  44.434  1.00  0.00           C
ATOM   1167  C   CYS A  86      40.747  78.675  45.129  1.00  0.00           C
ATOM   1168  O   CYS A  86      41.040  78.034  46.143  1.00  0.00           O
ATOM   1169  CB  CYS A  86      42.366  80.578  45.411  1.00  0.00           C
ATOM   1170  SG  CYS A  86      41.099  81.812  45.848  1.00  0.00           S
ATOM   1171  H   CYS A  86      41.369  81.245  43.238  1.00  0.00           H
ATOM   1172  HA  CYS A  86      42.621  78.852  44.170  1.00  0.00           H
ATOM   1173  HB2 CYS A  86      42.718  80.071  46.312  1.00  0.00           H
ATOM   1174  HB3 CYS A  86      43.211  81.077  44.939  1.00  0.00           H
ATOM   1175  HG  CYS A  86      40.193  80.993  46.405  1.00  0.00           H
ATOM   1176  N   GLY A  87      39.503  78.674  44.641  1.00  0.00           N
ATOM   1177  CA  GLY A  87      38.406  77.980  45.310  1.00  0.00           C
ATOM   1178  C   GLY A  87      38.223  78.491  46.733  1.00  0.00           C
ATOM   1179  O   GLY A  87      38.283  79.693  46.989  1.00  0.00           O
ATOM   1180  H   GLY A  87      39.303  79.210  43.808  1.00  0.00           H
ATOM   1181  HA2 GLY A  87      37.476  78.117  44.764  1.00  0.00           H
ATOM   1182  HA3 GLY A  87      38.631  76.914  45.347  1.00  0.00           H
ATOM   1183  N   THR A  88      38.040  77.561  47.665  1.00  0.00           N
ATOM   1184  CA  THR A  88      37.917  77.839  49.106  1.00  0.00           C
ATOM   1185  C   THR A  88      39.241  77.700  49.869  1.00  0.00           C
ATOM   1186  O   THR A  88      39.261  77.719  51.098  1.00  0.00           O
ATOM   1187  CB  THR A  88      36.803  76.984  49.718  1.00  0.00           C
ATOM   1188  CG2 THR A  88      35.457  77.327  49.087  1.00  0.00           C
ATOM   1189  OG1 THR A  88      37.065  75.627  49.471  1.00  0.00           O
ATOM   1190  H   THR A  88      38.042  76.588  47.387  1.00  0.00           H
ATOM   1191  HA  THR A  88      37.621  78.882  49.229  1.00  0.00           H
ATOM   1192  HB  THR A  88      36.745  77.169  50.791  1.00  0.00           H
ATOM   1193  HG1 THR A  88      36.218  75.193  49.261  1.00  0.00           H
ATOM   1194 1HG2 THR A  88      35.425  77.012  48.044  1.00  0.00           H
ATOM   1195 2HG2 THR A  88      35.317  78.400  49.137  1.00  0.00           H
ATOM   1196 3HG2 THR A  88      34.653  76.841  49.640  1.00  0.00           H
ATOM   1197  N   GLY A  89      40.376  77.627  49.162  1.00  0.00           N
ATOM   1198  CA  GLY A  89      41.689  77.946  49.730  1.00  0.00           C
ATOM   1199  C   GLY A  89      42.419  76.812  50.453  1.00  0.00           C
ATOM   1200  O   GLY A  89      43.512  77.046  50.975  1.00  0.00           O
ATOM   1201  H   GLY A  89      40.307  77.579  48.150  1.00  0.00           H
ATOM   1202  HA2 GLY A  89      42.332  78.294  48.922  1.00  0.00           H
ATOM   1203  HA3 GLY A  89      41.572  78.765  50.440  1.00  0.00           H
ATOM   1204  N   ARG A  90      41.890  75.579  50.473  1.00  0.00           N
ATOM   1205  CA  ARG A  90      42.586  74.436  51.099  1.00  0.00           C
ATOM   1206  C   ARG A  90      43.933  74.132  50.442  1.00  0.00           C
ATOM   1207  O   ARG A  90      44.906  73.862  51.153  1.00  0.00           O
ATOM   1208  CB  ARG A  90      41.672  73.202  51.136  1.00  0.00           C
ATOM   1209  CG  ARG A  90      42.439  71.997  51.702  1.00  0.00           C
ATOM   1210  CD  ARG A  90      41.504  70.883  52.155  1.00  0.00           C
ATOM   1211  NE  ARG A  90      42.267  69.802  52.794  1.00  0.00           N
ATOM   1212  CZ  ARG A  90      42.654  69.738  54.049  1.00  0.00           C
ATOM   1213  NH1 ARG A  90      42.405  70.698  54.895  1.00  0.00           N
ATOM   1214  NH2 ARG A  90      43.342  68.727  54.481  1.00  0.00           N
ATOM   1215  H   ARG A  90      40.980  75.440  50.050  1.00  0.00           H
ATOM   1216  HA  ARG A  90      42.820  74.709  52.125  1.00  0.00           H
ATOM   1217  HB2 ARG A  90      40.814  73.421  51.775  1.00  0.00           H
ATOM   1218  HB3 ARG A  90      41.311  72.964  50.135  1.00  0.00           H
ATOM   1219  HG2 ARG A  90      43.113  71.600  50.941  1.00  0.00           H
ATOM   1220  HG3 ARG A  90      43.030  72.321  52.561  1.00  0.00           H
ATOM   1221  HD2 ARG A  90      40.780  71.290  52.860  1.00  0.00           H
ATOM   1222  HD3 ARG A  90      40.964  70.490  51.293  1.00  0.00           H
ATOM   1223  HE  ARG A  90      42.510  69.002  52.202  1.00  0.00           H
ATOM   1224 1HH1 ARG A  90      41.721  71.361  54.584  1.00  0.00           H
ATOM   1225 2HH1 ARG A  90      42.509  70.525  55.872  1.00  0.00           H
ATOM   1226 1HH2 ARG A  90      43.385  67.918  53.849  1.00  0.00           H
ATOM   1227 2HH2 ARG A  90      43.459  68.588  55.458  1.00  0.00           H
ATOM   1228  N   THR A  91      44.016  74.239  49.118  1.00  0.00           N
ATOM   1229  CA  THR A  91      45.270  74.087  48.368  1.00  0.00           C
ATOM   1230  C   THR A  91      46.315  75.108  48.834  1.00  0.00           C
ATOM   1231  O   THR A  91      47.421  74.734  49.233  1.00  0.00           O
ATOM   1232  CB  THR A  91      45.008  74.250  46.864  1.00  0.00           C
ATOM   1233  CG2 THR A  91      46.224  73.886  46.017  1.00  0.00           C
ATOM   1234  OG1 THR A  91      43.909  73.453  46.482  1.00  0.00           O
ATOM   1235  H   THR A  91      43.166  74.373  48.585  1.00  0.00           H
ATOM   1236  HA  THR A  91      45.664  73.089  48.542  1.00  0.00           H
ATOM   1237  HB  THR A  91      44.750  75.292  46.671  1.00  0.00           H
ATOM   1238  HG1 THR A  91      44.150  72.517  46.478  1.00  0.00           H
ATOM   1239 1HG2 THR A  91      46.315  74.617  45.218  1.00  0.00           H
ATOM   1240 2HG2 THR A  91      46.111  72.892  45.586  1.00  0.00           H
ATOM   1241 3HG2 THR A  91      47.140  73.919  46.604  1.00  0.00           H
ATOM   1242  N   ALA A  92      45.925  76.386  48.894  1.00  0.00           N
ATOM   1243  CA  ALA A  92      46.751  77.486  49.388  1.00  0.00           C
ATOM   1244  C   ALA A  92      47.218  77.261  50.837  1.00  0.00           C
ATOM   1245  O   ALA A  92      48.402  77.419  51.142  1.00  0.00           O
ATOM   1246  CB  ALA A  92      45.947  78.788  49.246  1.00  0.00           C
ATOM   1247  H   ALA A  92      45.004  76.620  48.553  1.00  0.00           H
ATOM   1248  HA  ALA A  92      47.644  77.561  48.766  1.00  0.00           H
ATOM   1249  HB1 ALA A  92      44.876  78.597  49.286  1.00  0.00           H
ATOM   1250  HB2 ALA A  92      46.165  79.252  48.286  1.00  0.00           H
ATOM   1251  HB3 ALA A  92      46.212  79.483  50.042  1.00  0.00           H
ATOM   1252  N   LEU A  93      46.318  76.824  51.727  1.00  0.00           N
ATOM   1253  CA  LEU A  93      46.649  76.518  53.119  1.00  0.00           C
ATOM   1254  C   LEU A  93      47.718  75.425  53.226  1.00  0.00           C
ATOM   1255  O   LEU A  93      48.716  75.602  53.930  1.00  0.00           O
ATOM   1256  CB  LEU A  93      45.363  76.127  53.871  1.00  0.00           C
ATOM   1257  CG  LEU A  93      45.601  75.661  55.320  1.00  0.00           C
ATOM   1258  CD1 LEU A  93      46.029  76.817  56.217  1.00  0.00           C
ATOM   1259  CD2 LEU A  93      44.336  75.036  55.886  1.00  0.00           C
ATOM   1260  H   LEU A  93      45.352  76.734  51.422  1.00  0.00           H
ATOM   1261  HA  LEU A  93      47.066  77.417  53.569  1.00  0.00           H
ATOM   1262  HB2 LEU A  93      44.675  76.974  53.870  1.00  0.00           H
ATOM   1263  HB3 LEU A  93      44.886  75.312  53.329  1.00  0.00           H
ATOM   1264  HG  LEU A  93      46.372  74.892  55.352  1.00  0.00           H
ATOM   1265 1HD1 LEU A  93      46.985  77.209  55.873  1.00  0.00           H
ATOM   1266 2HD1 LEU A  93      46.143  76.465  57.241  1.00  0.00           H
ATOM   1267 3HD1 LEU A  93      45.279  77.609  56.193  1.00  0.00           H
ATOM   1268 1HD2 LEU A  93      43.553  75.784  55.939  1.00  0.00           H
ATOM   1269 2HD2 LEU A  93      44.010  74.208  55.259  1.00  0.00           H
ATOM   1270 3HD2 LEU A  93      44.531  74.664  56.887  1.00  0.00           H
ATOM   1271  N   LYS A  94      47.531  74.295  52.531  1.00  0.00           N
ATOM   1272  CA  LYS A  94      48.498  73.185  52.546  1.00  0.00           C
ATOM   1273  C   LYS A  94      49.867  73.635  52.040  1.00  0.00           C
ATOM   1274  O   LYS A  94      50.861  73.368  52.715  1.00  0.00           O
ATOM   1275  CB  LYS A  94      47.974  72.001  51.721  1.00  0.00           C
ATOM   1276  CG  LYS A  94      46.893  71.196  52.464  1.00  0.00           C
ATOM   1277  CD  LYS A  94      46.288  70.085  51.586  1.00  0.00           C
ATOM   1278  CE  LYS A  94      47.315  69.051  51.094  1.00  0.00           C
ATOM   1279  NZ  LYS A  94      47.820  68.156  52.158  1.00  0.00           N
ATOM   1280  H   LYS A  94      46.699  74.225  51.947  1.00  0.00           H
ATOM   1281  HA  LYS A  94      48.651  72.866  53.575  1.00  0.00           H
ATOM   1282  HB2 LYS A  94      47.576  72.372  50.775  1.00  0.00           H
ATOM   1283  HB3 LYS A  94      48.815  71.341  51.506  1.00  0.00           H
ATOM   1284  HG2 LYS A  94      47.327  70.756  53.363  1.00  0.00           H
ATOM   1285  HG3 LYS A  94      46.090  71.869  52.770  1.00  0.00           H
ATOM   1286  HD2 LYS A  94      45.489  69.581  52.132  1.00  0.00           H
ATOM   1287  HD3 LYS A  94      45.835  70.555  50.712  1.00  0.00           H
ATOM   1288  HE2 LYS A  94      46.863  68.439  50.310  1.00  0.00           H
ATOM   1289  HE3 LYS A  94      48.161  69.574  50.639  1.00  0.00           H
ATOM   1290  HZ1 LYS A  94      48.723  67.782  51.847  1.00  0.00           H
ATOM   1291  HZ2 LYS A  94      47.246  67.328  52.270  1.00  0.00           H
ATOM   1292  HZ3 LYS A  94      47.925  68.620  53.042  1.00  0.00           H
ATOM   1293  N   ALA A  95      49.916  74.374  50.932  1.00  0.00           N
ATOM   1294  CA  ALA A  95      51.157  74.935  50.401  1.00  0.00           C
ATOM   1295  C   ALA A  95      51.859  75.865  51.406  1.00  0.00           C
ATOM   1296  O   ALA A  95      53.064  75.734  51.643  1.00  0.00           O
ATOM   1297  CB  ALA A  95      50.827  75.645  49.087  1.00  0.00           C
ATOM   1298  H   ALA A  95      49.050  74.568  50.436  1.00  0.00           H
ATOM   1299  HA  ALA A  95      51.850  74.123  50.183  1.00  0.00           H
ATOM   1300  HB1 ALA A  95      51.671  76.251  48.765  1.00  0.00           H
ATOM   1301  HB2 ALA A  95      49.945  76.278  49.189  1.00  0.00           H
ATOM   1302  HB3 ALA A  95      50.632  74.896  48.328  1.00  0.00           H
ATOM   1303  N   ALA A  96      51.108  76.747  52.072  1.00  0.00           N
ATOM   1304  CA  ALA A  96      51.671  77.682  53.041  1.00  0.00           C
ATOM   1305  C   ALA A  96      52.255  76.973  54.272  1.00  0.00           C
ATOM   1306  O   ALA A  96      53.352  77.330  54.721  1.00  0.00           O
ATOM   1307  CB  ALA A  96      50.598  78.690  53.448  1.00  0.00           C
ATOM   1308  H   ALA A  96      50.121  76.826  51.836  1.00  0.00           H
ATOM   1309  HA  ALA A  96      52.476  78.229  52.550  1.00  0.00           H
ATOM   1310  HB1 ALA A  96      50.018  78.956  52.569  1.00  0.00           H
ATOM   1311  HB2 ALA A  96      51.069  79.593  53.834  1.00  0.00           H
ATOM   1312  HB3 ALA A  96      49.941  78.267  54.210  1.00  0.00           H
ATOM   1313  N   ARG A  97      51.550  75.964  54.809  1.00  0.00           N
ATOM   1314  CA  ARG A  97      52.035  75.158  55.944  1.00  0.00           C
ATOM   1315  C   ARG A  97      53.282  74.354  55.574  1.00  0.00           C
ATOM   1316  O   ARG A  97      54.268  74.404  56.300  1.00  0.00           O
ATOM   1317  CB  ARG A  97      50.943  74.212  56.478  1.00  0.00           C
ATOM   1318  CG  ARG A  97      49.740  74.937  57.106  1.00  0.00           C
ATOM   1319  CD  ARG A  97      48.830  74.002  57.917  1.00  0.00           C
ATOM   1320  NE  ARG A  97      48.395  72.806  57.162  1.00  0.00           N
ATOM   1321  CZ  ARG A  97      47.378  72.018  57.471  1.00  0.00           C
ATOM   1322  NH1 ARG A  97      46.585  72.272  58.472  1.00  0.00           N
ATOM   1323  NH2 ARG A  97      47.143  70.938  56.783  1.00  0.00           N
ATOM   1324  H   ARG A  97      50.646  75.745  54.393  1.00  0.00           H
ATOM   1325  HA  ARG A  97      52.338  75.820  56.756  1.00  0.00           H
ATOM   1326  HB2 ARG A  97      50.597  73.567  55.668  1.00  0.00           H
ATOM   1327  HB3 ARG A  97      51.394  73.583  57.248  1.00  0.00           H
ATOM   1328  HG2 ARG A  97      50.106  75.714  57.777  1.00  0.00           H
ATOM   1329  HG3 ARG A  97      49.149  75.418  56.331  1.00  0.00           H
ATOM   1330  HD2 ARG A  97      49.371  73.682  58.811  1.00  0.00           H
ATOM   1331  HD3 ARG A  97      47.958  74.578  58.234  1.00  0.00           H
ATOM   1332  HE  ARG A  97      48.959  72.539  56.374  1.00  0.00           H
ATOM   1333 1HH1 ARG A  97      46.764  73.074  59.047  1.00  0.00           H
ATOM   1334 2HH1 ARG A  97      45.795  71.690  58.703  1.00  0.00           H
ATOM   1335 1HH2 ARG A  97      47.846  70.558  56.169  1.00  0.00           H
ATOM   1336 2HH2 ARG A  97      46.416  70.320  57.090  1.00  0.00           H
ATOM   1337  N   GLN A  98      53.258  73.660  54.434  1.00  0.00           N
ATOM   1338  CA  GLN A  98      54.317  72.715  54.055  1.00  0.00           C
ATOM   1339  C   GLN A  98      55.625  73.383  53.625  1.00  0.00           C
ATOM   1340  O   GLN A  98      56.689  72.784  53.775  1.00  0.00           O
ATOM   1341  CB  GLN A  98      53.829  71.813  52.914  1.00  0.00           C
ATOM   1342  CG  GLN A  98      52.793  70.780  53.373  1.00  0.00           C
ATOM   1343  CD  GLN A  98      52.325  69.897  52.220  1.00  0.00           C
ATOM   1344  NE2 GLN A  98      51.134  69.352  52.318  1.00  0.00           N
ATOM   1345  OE1 GLN A  98      53.012  69.686  51.237  1.00  0.00           O
ATOM   1346  H   GLN A  98      52.438  73.727  53.841  1.00  0.00           H
ATOM   1347  HA  GLN A  98      54.556  72.089  54.917  1.00  0.00           H
ATOM   1348  HB2 GLN A  98      53.407  72.427  52.116  1.00  0.00           H
ATOM   1349  HB3 GLN A  98      54.687  71.273  52.509  1.00  0.00           H
ATOM   1350  HG2 GLN A  98      53.229  70.142  54.142  1.00  0.00           H
ATOM   1351  HG3 GLN A  98      51.932  71.289  53.804  1.00  0.00           H
ATOM   1352 1HE2 GLN A  98      50.881  68.699  51.566  1.00  0.00           H
ATOM   1353 2HE2 GLN A  98      50.625  69.427  53.168  1.00  0.00           H
ATOM   1354  N   ARG A  99      55.565  74.597  53.057  1.00  0.00           N
ATOM   1355  CA  ARG A  99      56.738  75.241  52.441  1.00  0.00           C
ATOM   1356  C   ARG A  99      57.185  76.539  53.087  1.00  0.00           C
ATOM   1357  O   ARG A  99      58.290  76.982  52.788  1.00  0.00           O
ATOM   1358  CB  ARG A  99      56.512  75.399  50.927  1.00  0.00           C
ATOM   1359  CG  ARG A  99      56.394  74.050  50.202  1.00  0.00           C
ATOM   1360  CD  ARG A  99      57.655  73.199  50.370  1.00  0.00           C
ATOM   1361  NE  ARG A  99      57.586  71.987  49.542  1.00  0.00           N
ATOM   1362  CZ  ARG A  99      58.203  71.821  48.388  1.00  0.00           C
ATOM   1363  NH1 ARG A  99      58.856  72.789  47.821  1.00  0.00           N
ATOM   1364  NH2 ARG A  99      58.178  70.665  47.791  1.00  0.00           N
ATOM   1365  H   ARG A  99      54.647  74.995  52.888  1.00  0.00           H
ATOM   1366  HA  ARG A  99      57.607  74.601  52.585  1.00  0.00           H
ATOM   1367  HB2 ARG A  99      55.606  75.980  50.751  1.00  0.00           H
ATOM   1368  HB3 ARG A  99      57.350  75.948  50.493  1.00  0.00           H
ATOM   1369  HG2 ARG A  99      55.529  73.498  50.567  1.00  0.00           H
ATOM   1370  HG3 ARG A  99      56.249  74.235  49.143  1.00  0.00           H
ATOM   1371  HD2 ARG A  99      58.527  73.802  50.105  1.00  0.00           H
ATOM   1372  HD3 ARG A  99      57.768  72.898  51.410  1.00  0.00           H
ATOM   1373  HE  ARG A  99      57.093  71.197  49.922  1.00  0.00           H
ATOM   1374 1HH1 ARG A  99      58.838  73.731  48.184  1.00  0.00           H
ATOM   1375 2HH1 ARG A  99      59.455  72.600  47.020  1.00  0.00           H
ATOM   1376 1HH2 ARG A  99      57.650  69.902  48.165  1.00  0.00           H
ATOM   1377 2HH2 ARG A  99      58.726  70.549  46.950  1.00  0.00           H
ATOM   1378  N   GLY A 100      56.391  77.132  53.978  1.00  0.00           N
ATOM   1379  CA  GLY A 100      56.750  78.413  54.593  1.00  0.00           C
ATOM   1380  C   GLY A 100      56.694  79.570  53.592  1.00  0.00           C
ATOM   1381  O   GLY A 100      57.608  80.386  53.529  1.00  0.00           O
ATOM   1382  H   GLY A 100      55.515  76.689  54.218  1.00  0.00           H
ATOM   1383  HA2 GLY A 100      56.061  78.623  55.408  1.00  0.00           H
ATOM   1384  HA3 GLY A 100      57.760  78.357  55.000  1.00  0.00           H
ATOM   1385  N   ILE A 101      55.641  79.609  52.774  1.00  0.00           N
ATOM   1386  CA  ILE A 101      55.406  80.644  51.755  1.00  0.00           C
ATOM   1387  C   ILE A 101      54.211  81.520  52.124  1.00  0.00           C
ATOM   1388  O   ILE A 101      53.357  81.101  52.913  1.00  0.00           O
ATOM   1389  CB  ILE A 101      55.253  80.010  50.357  1.00  0.00           C
ATOM   1390  CG1 ILE A 101      54.028  79.082  50.238  1.00  0.00           C
ATOM   1391  CG2 ILE A 101      56.558  79.289  50.003  1.00  0.00           C
ATOM   1392  CD1 ILE A 101      53.740  78.667  48.794  1.00  0.00           C
ATOM   1393  H   ILE A 101      54.939  78.892  52.864  1.00  0.00           H
ATOM   1394  HA  ILE A 101      56.268  81.312  51.711  1.00  0.00           H
ATOM   1395  HB  ILE A 101      55.119  80.818  49.638  1.00  0.00           H
ATOM   1396 2HG1 ILE A 101      54.182  78.188  50.842  1.00  0.00           H
ATOM   1397 3HG1 ILE A 101      53.146  79.602  50.607  1.00  0.00           H
ATOM   1398 1HG2 ILE A 101      57.386  79.976  50.159  1.00  0.00           H
ATOM   1399 2HG2 ILE A 101      56.559  79.000  48.956  1.00  0.00           H
ATOM   1400 3HG2 ILE A 101      56.702  78.405  50.622  1.00  0.00           H
ATOM   1401 1HD1 ILE A 101      53.639  79.552  48.168  1.00  0.00           H
ATOM   1402 2HD1 ILE A 101      52.808  78.111  48.762  1.00  0.00           H
ATOM   1403 3HD1 ILE A 101      54.539  78.035  48.412  1.00  0.00           H
ATOM   1404  N   ALA A 102      54.152  82.727  51.570  1.00  0.00           N
ATOM   1405  CA  ALA A 102      52.899  83.465  51.474  1.00  0.00           C
ATOM   1406  C   ALA A 102      52.141  83.053  50.204  1.00  0.00           C
ATOM   1407  O   ALA A 102      52.748  82.735  49.178  1.00  0.00           O
ATOM   1408  CB  ALA A 102      53.172  84.970  51.525  1.00  0.00           C
ATOM   1409  H   ALA A 102      54.887  82.988  50.918  1.00  0.00           H
ATOM   1410  HA  ALA A 102      52.273  83.213  52.328  1.00  0.00           H
ATOM   1411  HB1 ALA A 102      52.234  85.513  51.396  1.00  0.00           H
ATOM   1412  HB2 ALA A 102      53.859  85.253  50.726  1.00  0.00           H
ATOM   1413  HB3 ALA A 102      53.600  85.232  52.492  1.00  0.00           H
ATOM   1414  N   VAL A 103      50.813  83.071  50.268  1.00  0.00           N
ATOM   1415  CA  VAL A 103      49.941  82.770  49.132  1.00  0.00           C
ATOM   1416  C   VAL A 103      48.865  83.843  49.031  1.00  0.00           C
ATOM   1417  O   VAL A 103      48.196  84.152  50.020  1.00  0.00           O
ATOM   1418  CB  VAL A 103      49.328  81.357  49.218  1.00  0.00           C
ATOM   1419  CG1 VAL A 103      48.587  81.011  47.925  1.00  0.00           C
ATOM   1420  CG2 VAL A 103      50.378  80.261  49.460  1.00  0.00           C
ATOM   1421  H   VAL A 103      50.370  83.349  51.140  1.00  0.00           H
ATOM   1422  HA  VAL A 103      50.534  82.805  48.223  1.00  0.00           H
ATOM   1423  HB  VAL A 103      48.615  81.328  50.038  1.00  0.00           H
ATOM   1424 1HG1 VAL A 103      49.265  81.072  47.077  1.00  0.00           H
ATOM   1425 2HG1 VAL A 103      48.201  79.997  47.980  1.00  0.00           H
ATOM   1426 3HG1 VAL A 103      47.754  81.694  47.761  1.00  0.00           H
ATOM   1427 1HG2 VAL A 103      50.897  80.439  50.399  1.00  0.00           H
ATOM   1428 2HG2 VAL A 103      51.099  80.256  48.645  1.00  0.00           H
ATOM   1429 3HG2 VAL A 103      49.892  79.287  49.516  1.00  0.00           H
ATOM   1430  N   THR A 104      48.696  84.399  47.835  1.00  0.00           N
ATOM   1431  CA  THR A 104      47.538  85.229  47.489  1.00  0.00           C
ATOM   1432  C   THR A 104      46.667  84.453  46.516  1.00  0.00           C
ATOM   1433  O   THR A 104      47.151  84.018  45.477  1.00  0.00           O
ATOM   1434  CB  THR A 104      47.953  86.596  46.938  1.00  0.00           C
ATOM   1435  CG2 THR A 104      46.803  87.451  46.401  1.00  0.00           C
ATOM   1436  OG1 THR A 104      48.504  87.346  47.997  1.00  0.00           O
ATOM   1437  H   THR A 104      49.272  84.062  47.066  1.00  0.00           H
ATOM   1438  HA  THR A 104      46.958  85.424  48.381  1.00  0.00           H
ATOM   1439  HB  THR A 104      48.690  86.450  46.146  1.00  0.00           H
ATOM   1440  HG1 THR A 104      49.230  86.833  48.367  1.00  0.00           H
ATOM   1441 1HG2 THR A 104      46.996  87.684  45.356  1.00  0.00           H
ATOM   1442 2HG2 THR A 104      46.723  88.386  46.957  1.00  0.00           H
ATOM   1443 3HG2 THR A 104      45.846  86.940  46.480  1.00  0.00           H
ATOM   1444  N   GLY A 105      45.398  84.248  46.855  1.00  0.00           N
ATOM   1445  CA  GLY A 105      44.433  83.576  45.992  1.00  0.00           C
ATOM   1446  C   GLY A 105      43.367  84.531  45.482  1.00  0.00           C
ATOM   1447  O   GLY A 105      42.863  85.365  46.238  1.00  0.00           O
ATOM   1448  H   GLY A 105      45.060  84.659  47.721  1.00  0.00           H
ATOM   1449  HA2 GLY A 105      44.938  83.143  45.131  1.00  0.00           H
ATOM   1450  HA3 GLY A 105      43.947  82.773  46.539  1.00  0.00           H
ATOM   1451  N   VAL A 106      43.011  84.376  44.207  1.00  0.00           N
ATOM   1452  CA  VAL A 106      41.906  85.111  43.588  1.00  0.00           C
ATOM   1453  C   VAL A 106      40.815  84.175  43.092  1.00  0.00           C
ATOM   1454  O   VAL A 106      41.093  83.111  42.540  1.00  0.00           O
ATOM   1455  CB  VAL A 106      42.369  86.063  42.478  1.00  0.00           C
ATOM   1456  CG1 VAL A 106      43.228  87.178  43.068  1.00  0.00           C
ATOM   1457  CG2 VAL A 106      43.132  85.384  41.328  1.00  0.00           C
ATOM   1458  H   VAL A 106      43.468  83.652  43.659  1.00  0.00           H
ATOM   1459  HA  VAL A 106      41.448  85.734  44.349  1.00  0.00           H
ATOM   1460  HB  VAL A 106      41.478  86.529  42.058  1.00  0.00           H
ATOM   1461 1HG1 VAL A 106      44.189  86.785  43.404  1.00  0.00           H
ATOM   1462 2HG1 VAL A 106      43.384  87.941  42.312  1.00  0.00           H
ATOM   1463 3HG1 VAL A 106      42.725  87.631  43.923  1.00  0.00           H
ATOM   1464 1HG2 VAL A 106      42.893  85.889  40.394  1.00  0.00           H
ATOM   1465 2HG2 VAL A 106      42.846  84.340  41.238  1.00  0.00           H
ATOM   1466 3HG2 VAL A 106      44.207  85.425  41.501  1.00  0.00           H
ATOM   1467  N   ALA A 107      39.566  84.594  43.255  1.00  0.00           N
ATOM   1468  CA  ALA A 107      38.400  83.956  42.655  1.00  0.00           C
ATOM   1469  C   ALA A 107      37.312  84.995  42.364  1.00  0.00           C
ATOM   1470  O   ALA A 107      37.306  86.089  42.921  1.00  0.00           O
ATOM   1471  CB  ALA A 107      37.899  82.792  43.530  1.00  0.00           C
ATOM   1472  H   ALA A 107      39.416  85.456  43.767  1.00  0.00           H
ATOM   1473  HA  ALA A 107      38.697  83.535  41.699  1.00  0.00           H
ATOM   1474  HB1 ALA A 107      36.816  82.705  43.470  1.00  0.00           H
ATOM   1475  HB2 ALA A 107      38.173  82.932  44.570  1.00  0.00           H
ATOM   1476  HB3 ALA A 107      38.348  81.863  43.180  1.00  0.00           H
ATOM   1477  N   VAL A 108      36.365  84.649  41.497  1.00  0.00           N
ATOM   1478  CA  VAL A 108      35.222  85.518  41.142  1.00  0.00           C
ATOM   1479  C   VAL A 108      33.996  85.299  42.036  1.00  0.00           C
ATOM   1480  O   VAL A 108      33.010  86.020  41.916  1.00  0.00           O
ATOM   1481  CB  VAL A 108      34.867  85.367  39.651  1.00  0.00           C
ATOM   1482  CG1 VAL A 108      35.985  85.964  38.788  1.00  0.00           C
ATOM   1483  CG2 VAL A 108      34.615  83.905  39.264  1.00  0.00           C
ATOM   1484  H   VAL A 108      36.440  83.744  41.050  1.00  0.00           H
ATOM   1485  HA  VAL A 108      35.516  86.556  41.295  1.00  0.00           H
ATOM   1486  HB  VAL A 108      33.960  85.934  39.440  1.00  0.00           H
ATOM   1487 1HG1 VAL A 108      36.961  85.662  39.159  1.00  0.00           H
ATOM   1488 2HG1 VAL A 108      35.878  85.632  37.757  1.00  0.00           H
ATOM   1489 3HG1 VAL A 108      35.928  87.051  38.818  1.00  0.00           H
ATOM   1490 1HG2 VAL A 108      34.366  83.844  38.205  1.00  0.00           H
ATOM   1491 2HG2 VAL A 108      33.788  83.508  39.843  1.00  0.00           H
ATOM   1492 3HG2 VAL A 108      35.493  83.296  39.454  1.00  0.00           H
ATOM   1493  N   SER A 109      34.048  84.320  42.944  1.00  0.00           N
ATOM   1494  CA  SER A 109      32.965  83.983  43.874  1.00  0.00           C
ATOM   1495  C   SER A 109      33.185  84.624  45.241  1.00  0.00           C
ATOM   1496  O   SER A 109      34.204  84.392  45.898  1.00  0.00           O
ATOM   1497  CB  SER A 109      32.859  82.465  43.994  1.00  0.00           C
ATOM   1498  OG  SER A 109      32.012  82.070  45.054  1.00  0.00           O
ATOM   1499  H   SER A 109      34.923  83.831  43.046  1.00  0.00           H
ATOM   1500  HA  SER A 109      32.017  84.344  43.473  1.00  0.00           H
ATOM   1501  HB2 SER A 109      32.505  82.060  43.049  1.00  0.00           H
ATOM   1502  HB3 SER A 109      33.851  82.062  44.191  1.00  0.00           H
ATOM   1503  HG  SER A 109      31.146  82.556  45.003  1.00  0.00           H
ATOM   1504  N   LYS A 110      32.201  85.405  45.697  1.00  0.00           N
ATOM   1505  CA  LYS A 110      32.210  86.017  47.033  1.00  0.00           C
ATOM   1506  C   LYS A 110      32.168  84.952  48.128  1.00  0.00           C
ATOM   1507  O   LYS A 110      32.890  85.061  49.118  1.00  0.00           O
ATOM   1508  CB  LYS A 110      31.014  86.968  47.194  1.00  0.00           C
ATOM   1509  CG  LYS A 110      30.914  88.032  46.092  1.00  0.00           C
ATOM   1510  CD  LYS A 110      29.717  88.952  46.358  1.00  0.00           C
ATOM   1511  CE  LYS A 110      29.678  90.081  45.324  1.00  0.00           C
ATOM   1512  NZ  LYS A 110      28.513  90.973  45.541  1.00  0.00           N
ATOM   1513  H   LYS A 110      31.357  85.470  45.137  1.00  0.00           H
ATOM   1514  HA  LYS A 110      33.137  86.573  47.171  1.00  0.00           H
ATOM   1515  HB2 LYS A 110      30.093  86.382  47.202  1.00  0.00           H
ATOM   1516  HB3 LYS A 110      31.110  87.469  48.159  1.00  0.00           H
ATOM   1517  HG2 LYS A 110      31.834  88.618  46.068  1.00  0.00           H
ATOM   1518  HG3 LYS A 110      30.771  87.551  45.123  1.00  0.00           H
ATOM   1519  HD2 LYS A 110      28.797  88.367  46.302  1.00  0.00           H
ATOM   1520  HD3 LYS A 110      29.805  89.381  47.357  1.00  0.00           H
ATOM   1521  HE2 LYS A 110      30.607  90.652  45.400  1.00  0.00           H
ATOM   1522  HE3 LYS A 110      29.629  89.637  44.326  1.00  0.00           H
ATOM   1523  HZ1 LYS A 110      28.439  91.235  46.519  1.00  0.00           H
ATOM   1524  HZ2 LYS A 110      27.654  90.491  45.324  1.00  0.00           H
ATOM   1525  HZ3 LYS A 110      28.563  91.808  44.971  1.00  0.00           H
ATOM   1526  N   GLU A 111      31.341  83.923  47.946  1.00  0.00           N
ATOM   1527  CA  GLU A 111      31.163  82.843  48.925  1.00  0.00           C
ATOM   1528  C   GLU A 111      32.454  82.028  49.089  1.00  0.00           C
ATOM   1529  O   GLU A 111      32.871  81.757  50.218  1.00  0.00           O
ATOM   1530  CB  GLU A 111      30.001  81.930  48.500  1.00  0.00           C
ATOM   1531  CG  GLU A 111      28.630  82.637  48.457  1.00  0.00           C
ATOM   1532  CD  GLU A 111      27.768  82.543  49.728  1.00  0.00           C
ATOM   1533  OE1 GLU A 111      28.185  82.021  50.785  1.00  0.00           O
ATOM   1534  OE2 GLU A 111      26.585  82.965  49.663  1.00  0.00           O
ATOM   1535  H   GLU A 111      30.814  83.874  47.072  1.00  0.00           H
ATOM   1536  HA  GLU A 111      30.924  83.271  49.898  1.00  0.00           H
ATOM   1537  HB2 GLU A 111      30.229  81.555  47.501  1.00  0.00           H
ATOM   1538  HB3 GLU A 111      29.956  81.065  49.162  1.00  0.00           H
ATOM   1539  HG2 GLU A 111      28.756  83.686  48.186  1.00  0.00           H
ATOM   1540  HG3 GLU A 111      28.057  82.175  47.657  1.00  0.00           H
ATOM   1541  N   GLN A 112      33.136  81.700  47.982  1.00  0.00           N
ATOM   1542  CA  GLN A 112      34.394  80.954  48.044  1.00  0.00           C
ATOM   1543  C   GLN A 112      35.507  81.737  48.751  1.00  0.00           C
ATOM   1544  O   GLN A 112      36.198  81.186  49.609  1.00  0.00           O
ATOM   1545  CB  GLN A 112      34.863  80.543  46.643  1.00  0.00           C
ATOM   1546  CG  GLN A 112      33.981  79.478  45.983  1.00  0.00           C
ATOM   1547  CD  GLN A 112      34.622  78.926  44.713  1.00  0.00           C
ATOM   1548  NE2 GLN A 112      34.741  77.620  44.597  1.00  0.00           N
ATOM   1549  OE1 GLN A 112      35.051  79.644  43.814  1.00  0.00           O
ATOM   1550  H   GLN A 112      32.757  81.956  47.075  1.00  0.00           H
ATOM   1551  HA  GLN A 112      34.208  80.060  48.632  1.00  0.00           H
ATOM   1552  HB2 GLN A 112      34.942  81.424  46.006  1.00  0.00           H
ATOM   1553  HB3 GLN A 112      35.856  80.116  46.745  1.00  0.00           H
ATOM   1554  HG2 GLN A 112      33.828  78.662  46.690  1.00  0.00           H
ATOM   1555  HG3 GLN A 112      33.005  79.885  45.739  1.00  0.00           H
ATOM   1556 1HE2 GLN A 112      35.124  77.255  43.741  1.00  0.00           H
ATOM   1557 2HE2 GLN A 112      34.410  77.016  45.330  1.00  0.00           H
ATOM   1558  N   ILE A 113      35.652  83.030  48.443  1.00  0.00           N
ATOM   1559  CA  ILE A 113      36.658  83.887  49.084  1.00  0.00           C
ATOM   1560  C   ILE A 113      36.358  84.098  50.572  1.00  0.00           C
ATOM   1561  O   ILE A 113      37.275  84.065  51.394  1.00  0.00           O
ATOM   1562  CB  ILE A 113      36.790  85.214  48.308  1.00  0.00           C
ATOM   1563  CG1 ILE A 113      37.388  84.979  46.900  1.00  0.00           C
ATOM   1564  CG2 ILE A 113      37.627  86.250  49.083  1.00  0.00           C
ATOM   1565  CD1 ILE A 113      38.782  84.341  46.883  1.00  0.00           C
ATOM   1566  H   ILE A 113      35.057  83.426  47.723  1.00  0.00           H
ATOM   1567  HA  ILE A 113      37.615  83.370  49.055  1.00  0.00           H
ATOM   1568  HB  ILE A 113      35.790  85.634  48.181  1.00  0.00           H
ATOM   1569 2HG1 ILE A 113      36.718  84.345  46.320  1.00  0.00           H
ATOM   1570 3HG1 ILE A 113      37.453  85.929  46.377  1.00  0.00           H
ATOM   1571 1HG2 ILE A 113      37.125  86.531  50.008  1.00  0.00           H
ATOM   1572 2HG2 ILE A 113      37.766  87.149  48.489  1.00  0.00           H
ATOM   1573 3HG2 ILE A 113      38.603  85.837  49.332  1.00  0.00           H
ATOM   1574 1HD1 ILE A 113      39.477  84.919  47.483  1.00  0.00           H
ATOM   1575 2HD1 ILE A 113      39.163  84.339  45.869  1.00  0.00           H
ATOM   1576 3HD1 ILE A 113      38.734  83.312  47.240  1.00  0.00           H
ATOM   1577  N   ALA A 114      35.085  84.243  50.951  1.00  0.00           N
ATOM   1578  CA  ALA A 114      34.697  84.272  52.359  1.00  0.00           C
ATOM   1579  C   ALA A 114      35.102  82.975  53.084  1.00  0.00           C
ATOM   1580  O   ALA A 114      35.666  83.033  54.179  1.00  0.00           O
ATOM   1581  CB  ALA A 114      33.190  84.529  52.457  1.00  0.00           C
ATOM   1582  H   ALA A 114      34.360  84.289  50.242  1.00  0.00           H
ATOM   1583  HA  ALA A 114      35.218  85.097  52.847  1.00  0.00           H
ATOM   1584  HB1 ALA A 114      32.879  84.460  53.499  1.00  0.00           H
ATOM   1585  HB2 ALA A 114      32.642  83.793  51.868  1.00  0.00           H
ATOM   1586  HB3 ALA A 114      32.965  85.528  52.083  1.00  0.00           H
ATOM   1587  N   ALA A 115      34.875  81.805  52.477  1.00  0.00           N
ATOM   1588  CA  ALA A 115      35.298  80.524  53.045  1.00  0.00           C
ATOM   1589  C   ALA A 115      36.829  80.408  53.161  1.00  0.00           C
ATOM   1590  O   ALA A 115      37.329  79.986  54.204  1.00  0.00           O
ATOM   1591  CB  ALA A 115      34.698  79.388  52.214  1.00  0.00           C
ATOM   1592  H   ALA A 115      34.409  81.803  51.572  1.00  0.00           H
ATOM   1593  HA  ALA A 115      34.898  80.446  54.054  1.00  0.00           H
ATOM   1594  HB1 ALA A 115      35.128  79.394  51.215  1.00  0.00           H
ATOM   1595  HB2 ALA A 115      33.616  79.507  52.139  1.00  0.00           H
ATOM   1596  HB3 ALA A 115      34.921  78.433  52.691  1.00  0.00           H
ATOM   1597  N   ALA A 116      37.581  80.863  52.157  1.00  0.00           N
ATOM   1598  CA  ALA A 116      39.043  80.854  52.193  1.00  0.00           C
ATOM   1599  C   ALA A 116      39.621  81.795  53.272  1.00  0.00           C
ATOM   1600  O   ALA A 116      40.555  81.425  53.989  1.00  0.00           O
ATOM   1601  CB  ALA A 116      39.553  81.198  50.794  1.00  0.00           C
ATOM   1602  H   ALA A 116      37.122  81.193  51.313  1.00  0.00           H
ATOM   1603  HA  ALA A 116      39.376  79.846  52.439  1.00  0.00           H
ATOM   1604  HB1 ALA A 116      39.253  80.431  50.083  1.00  0.00           H
ATOM   1605  HB2 ALA A 116      40.636  81.229  50.819  1.00  0.00           H
ATOM   1606  HB3 ALA A 116      39.164  82.161  50.465  1.00  0.00           H
ATOM   1607  N   ASN A 117      39.024  82.976  53.472  1.00  0.00           N
ATOM   1608  CA  ASN A 117      39.401  83.866  54.576  1.00  0.00           C
ATOM   1609  C   ASN A 117      39.075  83.257  55.950  1.00  0.00           C
ATOM   1610  O   ASN A 117      39.898  83.348  56.866  1.00  0.00           O
ATOM   1611  CB  ASN A 117      38.730  85.240  54.405  1.00  0.00           C
ATOM   1612  CG  ASN A 117      39.407  86.098  53.350  1.00  0.00           C
ATOM   1613  ND2 ASN A 117      38.659  86.874  52.604  1.00  0.00           N
ATOM   1614  OD1 ASN A 117      40.620  86.117  53.224  1.00  0.00           O
ATOM   1615  H   ASN A 117      38.287  83.260  52.833  1.00  0.00           H
ATOM   1616  HA  ASN A 117      40.485  84.001  54.552  1.00  0.00           H
ATOM   1617  HB2 ASN A 117      37.676  85.107  54.160  1.00  0.00           H
ATOM   1618  HB3 ASN A 117      38.796  85.787  55.344  1.00  0.00           H
ATOM   1619 1HD2 ASN A 117      37.659  86.864  52.706  1.00  0.00           H
ATOM   1620 2HD2 ASN A 117      39.132  87.341  51.843  1.00  0.00           H
ATOM   1621  N   ARG A 118      37.919  82.592  56.102  1.00  0.00           N
ATOM   1622  CA  ARG A 118      37.597  81.825  57.323  1.00  0.00           C
ATOM   1623  C   ARG A 118      38.622  80.726  57.582  1.00  0.00           C
ATOM   1624  O   ARG A 118      39.079  80.586  58.714  1.00  0.00           O
ATOM   1625  CB  ARG A 118      36.199  81.196  57.245  1.00  0.00           C
ATOM   1626  CG  ARG A 118      35.076  82.221  57.415  1.00  0.00           C
ATOM   1627  CD  ARG A 118      33.727  81.499  57.465  1.00  0.00           C
ATOM   1628  NE  ARG A 118      32.623  82.416  57.140  1.00  0.00           N
ATOM   1629  CZ  ARG A 118      32.056  82.582  55.961  1.00  0.00           C
ATOM   1630  NH1 ARG A 118      32.448  81.944  54.897  1.00  0.00           N
ATOM   1631  NH2 ARG A 118      31.067  83.414  55.842  1.00  0.00           N
ATOM   1632  H   ARG A 118      37.269  82.575  55.320  1.00  0.00           H
ATOM   1633  HA  ARG A 118      37.642  82.487  58.188  1.00  0.00           H
ATOM   1634  HB2 ARG A 118      36.078  80.683  56.292  1.00  0.00           H
ATOM   1635  HB3 ARG A 118      36.106  80.455  58.041  1.00  0.00           H
ATOM   1636  HG2 ARG A 118      35.219  82.782  58.339  1.00  0.00           H
ATOM   1637  HG3 ARG A 118      35.091  82.918  56.580  1.00  0.00           H
ATOM   1638  HD2 ARG A 118      33.731  80.660  56.767  1.00  0.00           H
ATOM   1639  HD3 ARG A 118      33.583  81.088  58.467  1.00  0.00           H
ATOM   1640  HE  ARG A 118      32.199  82.940  57.900  1.00  0.00           H
ATOM   1641 1HH1 ARG A 118      33.212  81.305  54.980  1.00  0.00           H
ATOM   1642 2HH1 ARG A 118      31.815  81.864  54.105  1.00  0.00           H
ATOM   1643 1HH2 ARG A 118      30.744  83.888  56.677  1.00  0.00           H
ATOM   1644 2HH2 ARG A 118      30.598  83.518  54.962  1.00  0.00           H
ATOM   1645  N   LEU A 119      39.028  79.993  56.544  1.00  0.00           N
ATOM   1646  CA  LEU A 119      40.023  78.929  56.653  1.00  0.00           C
ATOM   1647  C   LEU A 119      41.372  79.464  57.156  1.00  0.00           C
ATOM   1648  O   LEU A 119      41.969  78.878  58.065  1.00  0.00           O
ATOM   1649  CB  LEU A 119      40.160  78.238  55.285  1.00  0.00           C
ATOM   1650  CG  LEU A 119      41.097  77.023  55.319  1.00  0.00           C
ATOM   1651  CD1 LEU A 119      40.474  75.846  56.073  1.00  0.00           C
ATOM   1652  CD2 LEU A 119      41.443  76.578  53.903  1.00  0.00           C
ATOM   1653  H   LEU A 119      38.580  80.143  55.645  1.00  0.00           H
ATOM   1654  HA  LEU A 119      39.658  78.209  57.385  1.00  0.00           H
ATOM   1655  HB2 LEU A 119      39.178  77.923  54.929  1.00  0.00           H
ATOM   1656  HB3 LEU A 119      40.560  78.955  54.570  1.00  0.00           H
ATOM   1657  HG  LEU A 119      42.025  77.306  55.810  1.00  0.00           H
ATOM   1658 1HD1 LEU A 119      40.286  76.119  57.110  1.00  0.00           H
ATOM   1659 2HD1 LEU A 119      41.146  74.991  56.052  1.00  0.00           H
ATOM   1660 3HD1 LEU A 119      39.528  75.572  55.603  1.00  0.00           H
ATOM   1661 1HD2 LEU A 119      40.531  76.337  53.353  1.00  0.00           H
ATOM   1662 2HD2 LEU A 119      41.964  77.383  53.384  1.00  0.00           H
ATOM   1663 3HD2 LEU A 119      42.088  75.705  53.942  1.00  0.00           H
ATOM   1664  N   ALA A 120      41.827  80.593  56.602  1.00  0.00           N
ATOM   1665  CA  ALA A 120      43.059  81.244  57.032  1.00  0.00           C
ATOM   1666  C   ALA A 120      42.976  81.765  58.471  1.00  0.00           C
ATOM   1667  O   ALA A 120      43.965  81.692  59.199  1.00  0.00           O
ATOM   1668  CB  ALA A 120      43.390  82.394  56.079  1.00  0.00           C
ATOM   1669  H   ALA A 120      41.299  81.006  55.837  1.00  0.00           H
ATOM   1670  HA  ALA A 120      43.865  80.511  56.988  1.00  0.00           H
ATOM   1671  HB1 ALA A 120      43.302  82.064  55.047  1.00  0.00           H
ATOM   1672  HB2 ALA A 120      44.410  82.719  56.272  1.00  0.00           H
ATOM   1673  HB3 ALA A 120      42.720  83.237  56.242  1.00  0.00           H
ATOM   1674  N   ALA A 121      41.817  82.278  58.897  1.00  0.00           N
ATOM   1675  CA  ALA A 121      41.621  82.738  60.270  1.00  0.00           C
ATOM   1676  C   ALA A 121      41.615  81.560  61.255  1.00  0.00           C
ATOM   1677  O   ALA A 121      42.342  81.586  62.245  1.00  0.00           O
ATOM   1678  CB  ALA A 121      40.337  83.571  60.352  1.00  0.00           C
ATOM   1679  H   ALA A 121      41.046  82.356  58.242  1.00  0.00           H
ATOM   1680  HA  ALA A 121      42.459  83.380  60.541  1.00  0.00           H
ATOM   1681  HB1 ALA A 121      40.372  84.193  61.248  1.00  0.00           H
ATOM   1682  HB2 ALA A 121      39.465  82.919  60.410  1.00  0.00           H
ATOM   1683  HB3 ALA A 121      40.246  84.214  59.477  1.00  0.00           H
ATOM   1684  N   GLY A 122      40.882  80.487  60.937  1.00  0.00           N
ATOM   1685  CA  GLY A 122      40.782  79.290  61.776  1.00  0.00           C
ATOM   1686  C   GLY A 122      42.111  78.548  61.953  1.00  0.00           C
ATOM   1687  O   GLY A 122      42.336  77.948  63.000  1.00  0.00           O
ATOM   1688  H   GLY A 122      40.316  80.527  60.093  1.00  0.00           H
ATOM   1689  HA2 GLY A 122      40.414  79.577  62.761  1.00  0.00           H
ATOM   1690  HA3 GLY A 122      40.069  78.603  61.320  1.00  0.00           H
ATOM   1691  N   HID A 123      43.009  78.627  60.964  1.00  0.00           N
ATOM   1692  CA  HID A 123      44.384  78.116  61.052  1.00  0.00           C
ATOM   1693  C   HID A 123      45.424  79.149  61.532  1.00  0.00           C
ATOM   1694  O   HID A 123      46.610  78.822  61.580  1.00  0.00           O
ATOM   1695  CB  HID A 123      44.788  77.494  59.707  1.00  0.00           C
ATOM   1696  CG  HID A 123      44.144  76.156  59.465  1.00  0.00           C
ATOM   1697  CD2 HID A 123      44.732  74.936  59.656  1.00  0.00           C
ATOM   1698  ND1 HID A 123      42.836  75.927  59.113  1.00  0.00           N
ATOM   1699  CE1 HID A 123      42.648  74.596  59.067  1.00  0.00           C
ATOM   1700  NE2 HID A 123      43.787  73.946  59.369  1.00  0.00           N
ATOM   1701  H   HID A 123      42.728  79.091  60.108  1.00  0.00           H
ATOM   1702  HA  HID A 123      44.405  77.319  61.796  1.00  0.00           H
ATOM   1703  HB2 HID A 123      44.528  78.172  58.894  1.00  0.00           H
ATOM   1704  HB3 HID A 123      45.867  77.346  59.682  1.00  0.00           H
ATOM   1705  HD1 HID A 123      42.142  76.644  58.934  1.00  0.00           H
ATOM   1706  HD2 HID A 123      45.748  74.773  59.985  1.00  0.00           H
ATOM   1707  HE1 HID A 123      41.711  74.111  58.822  1.00  0.00           H
ATOM   1708  N   GLY A 124      45.021  80.377  61.877  1.00  0.00           N
ATOM   1709  CA  GLY A 124      45.932  81.421  62.368  1.00  0.00           C
ATOM   1710  C   GLY A 124      46.999  81.862  61.353  1.00  0.00           C
ATOM   1711  O   GLY A 124      48.144  82.114  61.720  1.00  0.00           O
ATOM   1712  H   GLY A 124      44.028  80.584  61.872  1.00  0.00           H
ATOM   1713  HA2 GLY A 124      45.335  82.296  62.627  1.00  0.00           H
ATOM   1714  HA3 GLY A 124      46.432  81.069  63.270  1.00  0.00           H
ATOM   1715  N   LEU A 125      46.640  81.935  60.067  1.00  0.00           N
ATOM   1716  CA  LEU A 125      47.544  82.224  58.942  1.00  0.00           C
ATOM   1717  C   LEU A 125      47.101  83.412  58.077  1.00  0.00           C
ATOM   1718  O   LEU A 125      47.565  83.557  56.951  1.00  0.00           O
ATOM   1719  CB  LEU A 125      47.760  80.948  58.102  1.00  0.00           C
ATOM   1720  CG  LEU A 125      48.675  79.900  58.754  1.00  0.00           C
ATOM   1721  CD1 LEU A 125      48.657  78.641  57.891  1.00  0.00           C
ATOM   1722  CD2 LEU A 125      50.128  80.375  58.849  1.00  0.00           C
ATOM   1723  H   LEU A 125      45.671  81.720  59.848  1.00  0.00           H
ATOM   1724  HA  LEU A 125      48.504  82.536  59.350  1.00  0.00           H
ATOM   1725  HB2 LEU A 125      46.785  80.505  57.896  1.00  0.00           H
ATOM   1726  HB3 LEU A 125      48.208  81.211  57.144  1.00  0.00           H
ATOM   1727  HG  LEU A 125      48.311  79.649  59.746  1.00  0.00           H
ATOM   1728 1HD1 LEU A 125      47.639  78.261  57.864  1.00  0.00           H
ATOM   1729 2HD1 LEU A 125      49.301  77.884  58.334  1.00  0.00           H
ATOM   1730 3HD1 LEU A 125      48.990  78.869  56.878  1.00  0.00           H
ATOM   1731 1HD2 LEU A 125      50.492  80.662  57.864  1.00  0.00           H
ATOM   1732 2HD2 LEU A 125      50.191  81.223  59.530  1.00  0.00           H
ATOM   1733 3HD2 LEU A 125      50.744  79.574  59.255  1.00  0.00           H
ATOM   1734  N   THR A 126      46.256  84.302  58.593  1.00  0.00           N
ATOM   1735  CA  THR A 126      45.764  85.495  57.867  1.00  0.00           C
ATOM   1736  C   THR A 126      46.860  86.485  57.448  1.00  0.00           C
ATOM   1737  O   THR A 126      46.640  87.288  56.549  1.00  0.00           O
ATOM   1738  CB  THR A 126      44.711  86.237  58.703  1.00  0.00           C
ATOM   1739  CG2 THR A 126      43.372  85.501  58.692  1.00  0.00           C
ATOM   1740  OG1 THR A 126      45.135  86.359  60.044  1.00  0.00           O
ATOM   1741  H   THR A 126      45.968  84.179  59.551  1.00  0.00           H
ATOM   1742  HA  THR A 126      45.291  85.168  56.939  1.00  0.00           H
ATOM   1743  HB  THR A 126      44.555  87.236  58.294  1.00  0.00           H
ATOM   1744  HG1 THR A 126      44.665  85.710  60.572  1.00  0.00           H
ATOM   1745 1HG2 THR A 126      42.815  85.789  57.800  1.00  0.00           H
ATOM   1746 2HG2 THR A 126      42.783  85.756  59.572  1.00  0.00           H
ATOM   1747 3HG2 THR A 126      43.538  84.428  58.660  1.00  0.00           H
ATOM   1748  N   GLU A 127      48.059  86.406  58.034  1.00  0.00           N
ATOM   1749  CA  GLU A 127      49.231  87.185  57.595  1.00  0.00           C
ATOM   1750  C   GLU A 127      50.028  86.517  56.457  1.00  0.00           C
ATOM   1751  O   GLU A 127      50.811  87.193  55.791  1.00  0.00           O
ATOM   1752  CB  GLU A 127      50.153  87.454  58.795  1.00  0.00           C
ATOM   1753  CG  GLU A 127      49.524  88.439  59.796  1.00  0.00           C
ATOM   1754  CD  GLU A 127      50.330  88.610  61.091  1.00  0.00           C
ATOM   1755  OE1 GLU A 127      51.161  87.738  61.416  1.00  0.00           O
ATOM   1756  OE2 GLU A 127      50.049  89.582  61.837  1.00  0.00           O
ATOM   1757  H   GLU A 127      48.162  85.782  58.816  1.00  0.00           H
ATOM   1758  HA  GLU A 127      48.892  88.147  57.206  1.00  0.00           H
ATOM   1759  HB2 GLU A 127      50.369  86.502  59.282  1.00  0.00           H
ATOM   1760  HB3 GLU A 127      51.090  87.883  58.435  1.00  0.00           H
ATOM   1761  HG2 GLU A 127      49.413  89.407  59.303  1.00  0.00           H
ATOM   1762  HG3 GLU A 127      48.529  88.083  60.069  1.00  0.00           H
ATOM   1763  N   ARG A 128      49.844  85.207  56.220  1.00  0.00           N
ATOM   1764  CA  ARG A 128      50.489  84.453  55.122  1.00  0.00           C
ATOM   1765  C   ARG A 128      49.529  84.000  54.022  1.00  0.00           C
ATOM   1766  O   ARG A 128      49.993  83.601  52.960  1.00  0.00           O
ATOM   1767  CB  ARG A 128      51.284  83.254  55.665  1.00  0.00           C
ATOM   1768  CG  ARG A 128      52.461  83.695  56.550  1.00  0.00           C
ATOM   1769  CD  ARG A 128      53.643  82.718  56.482  1.00  0.00           C
ATOM   1770  NE  ARG A 128      53.384  81.437  57.178  1.00  0.00           N
ATOM   1771  CZ  ARG A 128      53.516  80.222  56.675  1.00  0.00           C
ATOM   1772  NH1 ARG A 128      53.783  80.001  55.424  1.00  0.00           N
ATOM   1773  NH2 ARG A 128      53.382  79.159  57.411  1.00  0.00           N
ATOM   1774  H   ARG A 128      49.143  84.731  56.779  1.00  0.00           H
ATOM   1775  HA  ARG A 128      51.188  85.116  54.609  1.00  0.00           H
ATOM   1776  HB2 ARG A 128      50.624  82.590  56.226  1.00  0.00           H
ATOM   1777  HB3 ARG A 128      51.676  82.698  54.811  1.00  0.00           H
ATOM   1778  HG2 ARG A 128      52.821  84.665  56.204  1.00  0.00           H
ATOM   1779  HG3 ARG A 128      52.124  83.805  57.582  1.00  0.00           H
ATOM   1780  HD2 ARG A 128      53.895  82.557  55.432  1.00  0.00           H
ATOM   1781  HD3 ARG A 128      54.505  83.199  56.948  1.00  0.00           H
ATOM   1782  HE  ARG A 128      53.147  81.488  58.155  1.00  0.00           H
ATOM   1783 1HH1 ARG A 128      53.776  80.760  54.751  1.00  0.00           H
ATOM   1784 2HH1 ARG A 128      53.785  79.052  55.084  1.00  0.00           H
ATOM   1785 1HH2 ARG A 128      53.323  79.225  58.428  1.00  0.00           H
ATOM   1786 2HH2 ARG A 128      53.502  78.255  56.992  1.00  0.00           H
ATOM   1787  N   LEU A 129      48.223  84.053  54.259  1.00  0.00           N
ATOM   1788  CA  LEU A 129      47.181  83.726  53.294  1.00  0.00           C
ATOM   1789  C   LEU A 129      46.281  84.941  53.103  1.00  0.00           C
ATOM   1790  O   LEU A 129      45.562  85.330  54.022  1.00  0.00           O
ATOM   1791  CB  LEU A 129      46.357  82.533  53.790  1.00  0.00           C
ATOM   1792  CG  LEU A 129      47.108  81.212  53.972  1.00  0.00           C
ATOM   1793  CD1 LEU A 129      46.150  80.156  54.521  1.00  0.00           C
ATOM   1794  CD2 LEU A 129      47.663  80.709  52.647  1.00  0.00           C
ATOM   1795  H   LEU A 129      47.919  84.346  55.178  1.00  0.00           H
ATOM   1796  HA  LEU A 129      47.619  83.472  52.329  1.00  0.00           H
ATOM   1797  HB2 LEU A 129      45.919  82.808  54.745  1.00  0.00           H
ATOM   1798  HB3 LEU A 129      45.551  82.375  53.079  1.00  0.00           H
ATOM   1799  HG  LEU A 129      47.926  81.339  54.682  1.00  0.00           H
ATOM   1800 1HD1 LEU A 129      45.728  80.498  55.464  1.00  0.00           H
ATOM   1801 2HD1 LEU A 129      46.697  79.237  54.698  1.00  0.00           H
ATOM   1802 3HD1 LEU A 129      45.345  79.973  53.807  1.00  0.00           H
ATOM   1803 1HD2 LEU A 129      46.883  80.710  51.889  1.00  0.00           H
ATOM   1804 2HD2 LEU A 129      48.480  81.356  52.327  1.00  0.00           H
ATOM   1805 3HD2 LEU A 129      48.033  79.697  52.766  1.00  0.00           H
ATOM   1806  N   THR A 130      46.324  85.532  51.913  1.00  0.00           N
ATOM   1807  CA  THR A 130      45.393  86.592  51.506  1.00  0.00           C
ATOM   1808  C   THR A 130      44.463  86.043  50.428  1.00  0.00           C
ATOM   1809  O   THR A 130      44.930  85.452  49.457  1.00  0.00           O
ATOM   1810  CB  THR A 130      46.156  87.832  51.012  1.00  0.00           C
ATOM   1811  CG2 THR A 130      45.243  89.033  50.748  1.00  0.00           C
ATOM   1812  OG1 THR A 130      47.071  88.232  52.014  1.00  0.00           O
ATOM   1813  H   THR A 130      46.919  85.123  51.194  1.00  0.00           H
ATOM   1814  HA  THR A 130      44.783  86.899  52.355  1.00  0.00           H
ATOM   1815  HB  THR A 130      46.696  87.574  50.100  1.00  0.00           H
ATOM   1816  HG1 THR A 130      47.331  87.427  52.472  1.00  0.00           H
ATOM   1817 1HG2 THR A 130      45.645  89.614  49.919  1.00  0.00           H
ATOM   1818 2HG2 THR A 130      45.184  89.667  51.633  1.00  0.00           H
ATOM   1819 3HG2 THR A 130      44.236  88.718  50.483  1.00  0.00           H
ATOM   1820  N   PHE A 131      43.153  86.234  50.579  1.00  0.00           N
ATOM   1821  CA  PHE A 131      42.168  85.829  49.577  1.00  0.00           C
ATOM   1822  C   PHE A 131      41.295  87.016  49.181  1.00  0.00           C
ATOM   1823  O   PHE A 131      40.653  87.647  50.028  1.00  0.00           O
ATOM   1824  CB  PHE A 131      41.344  84.647  50.089  1.00  0.00           C
ATOM   1825  CG  PHE A 131      42.159  83.403  50.364  1.00  0.00           C
ATOM   1826  CD1 PHE A 131      42.515  82.554  49.300  1.00  0.00           C
ATOM   1827  CD2 PHE A 131      42.519  83.066  51.681  1.00  0.00           C
ATOM   1828  CE1 PHE A 131      43.215  81.361  49.549  1.00  0.00           C
ATOM   1829  CE2 PHE A 131      43.200  81.862  51.930  1.00  0.00           C
ATOM   1830  CZ  PHE A 131      43.552  81.012  50.869  1.00  0.00           C
ATOM   1831  H   PHE A 131      42.806  86.697  51.406  1.00  0.00           H
ATOM   1832  HA  PHE A 131      42.683  85.491  48.678  1.00  0.00           H
ATOM   1833  HB2 PHE A 131      40.815  84.940  50.993  1.00  0.00           H
ATOM   1834  HB3 PHE A 131      40.591  84.396  49.346  1.00  0.00           H
ATOM   1835  HD1 PHE A 131      42.230  82.814  48.291  1.00  0.00           H
ATOM   1836  HD2 PHE A 131      42.246  83.717  52.500  1.00  0.00           H
ATOM   1837  HE1 PHE A 131      43.475  80.709  48.728  1.00  0.00           H
ATOM   1838  HE2 PHE A 131      43.438  81.580  52.941  1.00  0.00           H
ATOM   1839  HZ  PHE A 131      44.069  80.086  51.073  1.00  0.00           H
ATOM   1840  N   GLU A 132      41.267  87.311  47.884  1.00  0.00           N
ATOM   1841  CA  GLU A 132      40.569  88.461  47.311  1.00  0.00           C
ATOM   1842  C   GLU A 132      39.630  88.039  46.181  1.00  0.00           C
ATOM   1843  O   GLU A 132      39.919  87.142  45.391  1.00  0.00           O
ATOM   1844  CB  GLU A 132      41.574  89.518  46.817  1.00  0.00           C
ATOM   1845  CG  GLU A 132      42.094  90.398  47.968  1.00  0.00           C
ATOM   1846  CD  GLU A 132      43.308  91.274  47.615  1.00  0.00           C
ATOM   1847  OE1 GLU A 132      43.816  91.190  46.472  1.00  0.00           O
ATOM   1848  OE2 GLU A 132      43.712  92.065  48.500  1.00  0.00           O
ATOM   1849  H   GLU A 132      41.790  86.718  47.240  1.00  0.00           H
ATOM   1850  HA  GLU A 132      39.950  88.921  48.081  1.00  0.00           H
ATOM   1851  HB2 GLU A 132      42.398  89.007  46.320  1.00  0.00           H
ATOM   1852  HB3 GLU A 132      41.081  90.166  46.091  1.00  0.00           H
ATOM   1853  HG2 GLU A 132      41.277  91.051  48.284  1.00  0.00           H
ATOM   1854  HG3 GLU A 132      42.361  89.764  48.815  1.00  0.00           H
ATOM   1855  N   VAL A 133      38.491  88.726  46.073  1.00  0.00           N
ATOM   1856  CA  VAL A 133      37.624  88.579  44.901  1.00  0.00           C
ATOM   1857  C   VAL A 133      38.244  89.368  43.747  1.00  0.00           C
ATOM   1858  O   VAL A 133      38.226  90.602  43.764  1.00  0.00           O
ATOM   1859  CB  VAL A 133      36.176  89.026  45.167  1.00  0.00           C
ATOM   1860  CG1 VAL A 133      35.284  88.830  43.927  1.00  0.00           C
ATOM   1861  CG2 VAL A 133      35.536  88.297  46.363  1.00  0.00           C
ATOM   1862  H   VAL A 133      38.295  89.458  46.735  1.00  0.00           H
ATOM   1863  HA  VAL A 133      37.596  87.528  44.644  1.00  0.00           H
ATOM   1864  HB  VAL A 133      36.200  90.090  45.406  1.00  0.00           H
ATOM   1865 1HG1 VAL A 133      35.825  89.045  43.008  1.00  0.00           H
ATOM   1866 2HG1 VAL A 133      34.935  87.798  43.862  1.00  0.00           H
ATOM   1867 3HG1 VAL A 133      34.429  89.499  43.988  1.00  0.00           H
ATOM   1868 1HG2 VAL A 133      36.283  87.753  46.929  1.00  0.00           H
ATOM   1869 2HG2 VAL A 133      34.795  87.571  46.034  1.00  0.00           H
ATOM   1870 3HG2 VAL A 133      35.066  89.019  47.027  1.00  0.00           H
ATOM   1871  N   ALA A 134      38.772  88.677  42.738  1.00  0.00           N
ATOM   1872  CA  ALA A 134      39.399  89.307  41.580  1.00  0.00           C
ATOM   1873  C   ALA A 134      39.294  88.440  40.318  1.00  0.00           C
ATOM   1874  O   ALA A 134      39.273  87.211  40.388  1.00  0.00           O
ATOM   1875  CB  ALA A 134      40.861  89.662  41.897  1.00  0.00           C
ATOM   1876  H   ALA A 134      38.706  87.665  42.756  1.00  0.00           H
ATOM   1877  HA  ALA A 134      38.869  90.239  41.381  1.00  0.00           H
ATOM   1878  HB1 ALA A 134      41.520  88.891  41.502  1.00  0.00           H
ATOM   1879  HB2 ALA A 134      41.021  89.756  42.972  1.00  0.00           H
ATOM   1880  HB3 ALA A 134      41.110  90.608  41.422  1.00  0.00           H
ATOM   1881  N   ASP A 135      39.249  89.099  39.160  1.00  0.00           N
ATOM   1882  CA  ASP A 135      39.298  88.437  37.856  1.00  0.00           C
ATOM   1883  C   ASP A 135      40.752  88.168  37.435  1.00  0.00           C
ATOM   1884  O   ASP A 135      41.575  89.080  37.391  1.00  0.00           O
ATOM   1885  CB  ASP A 135      38.552  89.290  36.814  1.00  0.00           C
ATOM   1886  CG  ASP A 135      38.227  88.534  35.517  1.00  0.00           C
ATOM   1887  OD1 ASP A 135      38.832  87.465  35.268  1.00  0.00           O
ATOM   1888  OD2 ASP A 135      37.370  89.025  34.751  1.00  0.00           O
ATOM   1889  H   ASP A 135      39.338  90.101  39.169  1.00  0.00           H
ATOM   1890  HA  ASP A 135      38.776  87.482  37.936  1.00  0.00           H
ATOM   1891  HB2 ASP A 135      37.618  89.644  37.252  1.00  0.00           H
ATOM   1892  HB3 ASP A 135      39.161  90.163  36.570  1.00  0.00           H
ATOM   1893  N   ALA A 136      41.065  86.928  37.071  1.00  0.00           N
ATOM   1894  CA  ALA A 136      42.355  86.521  36.532  1.00  0.00           C
ATOM   1895  C   ALA A 136      42.622  87.075  35.125  1.00  0.00           C
ATOM   1896  O   ALA A 136      43.769  87.132  34.698  1.00  0.00           O
ATOM   1897  CB  ALA A 136      42.401  84.996  36.505  1.00  0.00           C
ATOM   1898  H   ALA A 136      40.321  86.240  37.077  1.00  0.00           H
ATOM   1899  HA  ALA A 136      43.139  86.883  37.192  1.00  0.00           H
ATOM   1900  HB1 ALA A 136      41.679  84.623  35.780  1.00  0.00           H
ATOM   1901  HB2 ALA A 136      42.169  84.593  37.490  1.00  0.00           H
ATOM   1902  HB3 ALA A 136      43.400  84.679  36.204  1.00  0.00           H
ATOM   1903  N   MET A 137      41.582  87.481  34.390  1.00  0.00           N
ATOM   1904  CA  MET A 137      41.717  88.125  33.078  1.00  0.00           C
ATOM   1905  C   MET A 137      41.962  89.645  33.169  1.00  0.00           C
ATOM   1906  O   MET A 137      42.191  90.278  32.137  1.00  0.00           O
ATOM   1907  CB  MET A 137      40.479  87.814  32.227  1.00  0.00           C
ATOM   1908  CG  MET A 137      40.302  86.314  31.951  1.00  0.00           C
ATOM   1909  SD  MET A 137      38.776  85.933  31.037  1.00  0.00           S
ATOM   1910  CE  MET A 137      37.603  85.925  32.420  1.00  0.00           C
ATOM   1911  H   MET A 137      40.646  87.378  34.783  1.00  0.00           H
ATOM   1912  HA  MET A 137      42.589  87.704  32.573  1.00  0.00           H
ATOM   1913  HB2 MET A 137      39.594  88.200  32.733  1.00  0.00           H
ATOM   1914  HB3 MET A 137      40.571  88.324  31.268  1.00  0.00           H
ATOM   1915  HG2 MET A 137      41.159  85.965  31.373  1.00  0.00           H
ATOM   1916  HG3 MET A 137      40.292  85.765  32.895  1.00  0.00           H
ATOM   1917  HE1 MET A 137      37.853  86.717  33.125  1.00  0.00           H
ATOM   1918  HE2 MET A 137      36.593  86.092  32.050  1.00  0.00           H
ATOM   1919  HE3 MET A 137      37.649  84.965  32.933  1.00  0.00           H
ATOM   1920  N   ARG A 138      41.903  90.225  34.379  1.00  0.00           N
ATOM   1921  CA  ARG A 138      42.309  91.601  34.729  1.00  0.00           C
ATOM   1922  C   ARG A 138      42.759  91.653  36.197  1.00  0.00           C
ATOM   1923  O   ARG A 138      42.089  92.260  37.038  1.00  0.00           O
ATOM   1924  CB  ARG A 138      41.174  92.617  34.491  1.00  0.00           C
ATOM   1925  CG  ARG A 138      40.812  92.886  33.024  1.00  0.00           C
ATOM   1926  CD  ARG A 138      40.009  94.189  32.867  1.00  0.00           C
ATOM   1927  NE  ARG A 138      38.896  94.305  33.839  1.00  0.00           N
ATOM   1928  CZ  ARG A 138      38.680  95.302  34.686  1.00  0.00           C
ATOM   1929  NH1 ARG A 138      39.430  96.366  34.728  1.00  0.00           N
ATOM   1930  NH2 ARG A 138      37.689  95.252  35.529  1.00  0.00           N
ATOM   1931  H   ARG A 138      41.668  89.615  35.156  1.00  0.00           H
ATOM   1932  HA  ARG A 138      43.178  91.884  34.129  1.00  0.00           H
ATOM   1933  HB2 ARG A 138      40.282  92.277  35.021  1.00  0.00           H
ATOM   1934  HB3 ARG A 138      41.487  93.568  34.926  1.00  0.00           H
ATOM   1935  HG2 ARG A 138      41.729  92.981  32.440  1.00  0.00           H
ATOM   1936  HG3 ARG A 138      40.231  92.050  32.635  1.00  0.00           H
ATOM   1937  HD2 ARG A 138      40.705  95.021  32.979  1.00  0.00           H
ATOM   1938  HD3 ARG A 138      39.610  94.230  31.852  1.00  0.00           H
ATOM   1939  HE  ARG A 138      38.284  93.509  33.915  1.00  0.00           H
ATOM   1940 1HH1 ARG A 138      40.204  96.445  34.097  1.00  0.00           H
ATOM   1941 2HH1 ARG A 138      39.272  97.091  35.423  1.00  0.00           H
ATOM   1942 1HH2 ARG A 138      37.088  94.449  35.579  1.00  0.00           H
ATOM   1943 2HH2 ARG A 138      37.542  96.031  36.146  1.00  0.00           H
ATOM   1944  N   LEU A 139      43.876  91.000  36.512  1.00  0.00           N
ATOM   1945  CA  LEU A 139      44.413  90.978  37.869  1.00  0.00           C
ATOM   1946  C   LEU A 139      44.748  92.405  38.339  1.00  0.00           C
ATOM   1947  O   LEU A 139      45.408  93.158  37.622  1.00  0.00           O
ATOM   1948  CB  LEU A 139      45.665  90.090  37.978  1.00  0.00           C
ATOM   1949  CG  LEU A 139      45.405  88.575  37.941  1.00  0.00           C
ATOM   1950  CD1 LEU A 139      46.741  87.834  37.965  1.00  0.00           C
ATOM   1951  CD2 LEU A 139      44.603  88.098  39.155  1.00  0.00           C
ATOM   1952  H   LEU A 139      44.464  90.680  35.754  1.00  0.00           H
ATOM   1953  HA  LEU A 139      43.631  90.568  38.502  1.00  0.00           H
ATOM   1954  HB2 LEU A 139      46.350  90.362  37.177  1.00  0.00           H
ATOM   1955  HB3 LEU A 139      46.168  90.321  38.915  1.00  0.00           H
ATOM   1956  HG  LEU A 139      44.873  88.309  37.031  1.00  0.00           H
ATOM   1957 1HD1 LEU A 139      47.343  88.115  37.103  1.00  0.00           H
ATOM   1958 2HD1 LEU A 139      46.563  86.760  37.912  1.00  0.00           H
ATOM   1959 3HD1 LEU A 139      47.286  88.076  38.876  1.00  0.00           H
ATOM   1960 1HD2 LEU A 139      45.090  88.403  40.078  1.00  0.00           H
ATOM   1961 2HD2 LEU A 139      43.593  88.505  39.122  1.00  0.00           H
ATOM   1962 3HD2 LEU A 139      44.528  87.012  39.135  1.00  0.00           H
ATOM   1963  N   PRO A 140      44.357  92.786  39.566  1.00  0.00           N
ATOM   1964  CA  PRO A 140      44.641  94.115  40.103  1.00  0.00           C
ATOM   1965  C   PRO A 140      46.105  94.287  40.536  1.00  0.00           C
ATOM   1966  O   PRO A 140      46.528  95.403  40.831  1.00  0.00           O
ATOM   1967  CB  PRO A 140      43.702  94.244  41.303  1.00  0.00           C
ATOM   1968  CG  PRO A 140      43.592  92.808  41.819  1.00  0.00           C
ATOM   1969  CD  PRO A 140      43.635  91.978  40.539  1.00  0.00           C
ATOM   1970  HA  PRO A 140      44.409  94.880  39.361  1.00  0.00           H
ATOM   1971  HB2 PRO A 140      44.099  94.917  42.063  1.00  0.00           H
ATOM   1972  HB3 PRO A 140      42.725  94.588  40.960  1.00  0.00           H
ATOM   1973  HG2 PRO A 140      44.459  92.568  42.438  1.00  0.00           H
ATOM   1974  HG3 PRO A 140      42.667  92.646  42.373  1.00  0.00           H
ATOM   1975  HD2 PRO A 140      44.142  91.029  40.724  1.00  0.00           H
ATOM   1976  HD3 PRO A 140      42.622  91.799  40.175  1.00  0.00           H
ATOM   1977  N   TYR A 141      46.856  93.187  40.646  1.00  0.00           N
ATOM   1978  CA  TYR A 141      48.226  93.194  41.145  1.00  0.00           C
ATOM   1979  C   TYR A 141      49.204  93.855  40.173  1.00  0.00           C
ATOM   1980  O   TYR A 141      48.967  93.948  38.964  1.00  0.00           O
ATOM   1981  CB  TYR A 141      48.668  91.774  41.518  1.00  0.00           C
ATOM   1982  CG  TYR A 141      47.693  91.088  42.448  1.00  0.00           C
ATOM   1983  CD1 TYR A 141      47.510  91.564  43.763  1.00  0.00           C
ATOM   1984  CD2 TYR A 141      46.921  90.016  41.972  1.00  0.00           C
ATOM   1985  CE1 TYR A 141      46.522  90.994  44.588  1.00  0.00           C
ATOM   1986  CE2 TYR A 141      45.955  89.433  42.805  1.00  0.00           C
ATOM   1987  CZ  TYR A 141      45.729  89.935  44.102  1.00  0.00           C
ATOM   1988  OH  TYR A 141      44.741  89.411  44.863  1.00  0.00           O
ATOM   1989  H   TYR A 141      46.442  92.301  40.409  1.00  0.00           H
ATOM   1990  HA  TYR A 141      48.232  93.788  42.058  1.00  0.00           H
ATOM   1991  HB2 TYR A 141      48.776  91.185  40.607  1.00  0.00           H
ATOM   1992  HB3 TYR A 141      49.642  91.815  42.007  1.00  0.00           H
ATOM   1993  HD1 TYR A 141      48.108  92.382  44.134  1.00  0.00           H
ATOM   1994  HD2 TYR A 141      47.063  89.637  40.972  1.00  0.00           H
ATOM   1995  HE1 TYR A 141      46.347  91.361  45.591  1.00  0.00           H
ATOM   1996  HE2 TYR A 141      45.377  88.602  42.455  1.00  0.00           H
ATOM   1997  HH  TYR A 141      44.407  90.075  45.514  1.00  0.00           H
ATOM   1998  N   GLU A 142      50.325  94.309  40.730  1.00  0.00           N
ATOM   1999  CA  GLU A 142      51.407  94.939  39.979  1.00  0.00           C
ATOM   2000  C   GLU A 142      52.146  93.943  39.069  1.00  0.00           C
ATOM   2001  O   GLU A 142      51.835  92.754  38.986  1.00  0.00           O
ATOM   2002  CB  GLU A 142      52.380  95.637  40.954  1.00  0.00           C
ATOM   2003  CG  GLU A 142      51.824  96.949  41.520  1.00  0.00           C
ATOM   2004  CD  GLU A 142      52.935  97.931  41.910  1.00  0.00           C
ATOM   2005  OE1 GLU A 142      54.004  97.504  42.407  1.00  0.00           O
ATOM   2006  OE2 GLU A 142      52.736  99.157  41.726  1.00  0.00           O
ATOM   2007  H   GLU A 142      50.510  94.072  41.691  1.00  0.00           H
ATOM   2008  HA  GLU A 142      50.976  95.693  39.319  1.00  0.00           H
ATOM   2009  HB2 GLU A 142      52.634  94.965  41.773  1.00  0.00           H
ATOM   2010  HB3 GLU A 142      53.298  95.878  40.420  1.00  0.00           H
ATOM   2011  HG2 GLU A 142      51.201  97.423  40.758  1.00  0.00           H
ATOM   2012  HG3 GLU A 142      51.198  96.731  42.386  1.00  0.00           H
ATOM   2013  N   ASP A 143      53.149  94.449  38.367  1.00  0.00           N
ATOM   2014  CA  ASP A 143      54.034  93.657  37.529  1.00  0.00           C
ATOM   2015  C   ASP A 143      55.140  93.033  38.387  1.00  0.00           C
ATOM   2016  O   ASP A 143      55.644  93.667  39.315  1.00  0.00           O
ATOM   2017  CB  ASP A 143      54.607  94.529  36.402  1.00  0.00           C
ATOM   2018  CG  ASP A 143      53.563  95.055  35.404  1.00  0.00           C
ATOM   2019  OD1 ASP A 143      52.362  95.173  35.739  1.00  0.00           O
ATOM   2020  OD2 ASP A 143      53.967  95.321  34.252  1.00  0.00           O
ATOM   2021  H   ASP A 143      53.416  95.404  38.540  1.00  0.00           H
ATOM   2022  HA  ASP A 143      53.462  92.849  37.074  1.00  0.00           H
ATOM   2023  HB2 ASP A 143      55.120  95.382  36.849  1.00  0.00           H
ATOM   2024  HB3 ASP A 143      55.348  93.941  35.860  1.00  0.00           H
ATOM   2025  N   GLU A 144      55.526  91.793  38.075  1.00  0.00           N
ATOM   2026  CA  GLU A 144      56.643  91.095  38.738  1.00  0.00           C
ATOM   2027  C   GLU A 144      56.482  91.001  40.274  1.00  0.00           C
ATOM   2028  O   GLU A 144      57.425  91.184  41.046  1.00  0.00           O
ATOM   2029  CB  GLU A 144      58.000  91.685  38.294  1.00  0.00           C
ATOM   2030  CG  GLU A 144      58.132  91.801  36.766  1.00  0.00           C
ATOM   2031  CD  GLU A 144      59.520  92.265  36.303  1.00  0.00           C
ATOM   2032  OE1 GLU A 144      60.237  92.980  37.039  1.00  0.00           O
ATOM   2033  OE2 GLU A 144      59.898  91.917  35.162  1.00  0.00           O
ATOM   2034  H   GLU A 144      55.074  91.338  37.288  1.00  0.00           H
ATOM   2035  HA  GLU A 144      56.616  90.067  38.387  1.00  0.00           H
ATOM   2036  HB2 GLU A 144      58.125  92.672  38.739  1.00  0.00           H
ATOM   2037  HB3 GLU A 144      58.794  91.037  38.663  1.00  0.00           H
ATOM   2038  HG2 GLU A 144      57.910  90.825  36.325  1.00  0.00           H
ATOM   2039  HG3 GLU A 144      57.396  92.514  36.390  1.00  0.00           H
ATOM   2040  N   SER A 145      55.257  90.728  40.732  1.00  0.00           N
ATOM   2041  CA  SER A 145      54.908  90.673  42.159  1.00  0.00           C
ATOM   2042  C   SER A 145      55.109  89.286  42.780  1.00  0.00           C
ATOM   2043  O   SER A 145      55.500  89.192  43.944  1.00  0.00           O
ATOM   2044  CB  SER A 145      53.456  91.111  42.356  1.00  0.00           C
ATOM   2045  OG  SER A 145      53.256  92.393  41.797  1.00  0.00           O
ATOM   2046  H   SER A 145      54.547  90.487  40.050  1.00  0.00           H
ATOM   2047  HA  SER A 145      55.542  91.371  42.705  1.00  0.00           H
ATOM   2048  HB2 SER A 145      52.780  90.389  41.896  1.00  0.00           H
ATOM   2049  HB3 SER A 145      53.241  91.168  43.423  1.00  0.00           H
ATOM   2050  HG  SER A 145      53.741  92.444  40.962  1.00  0.00           H
ATOM   2051  N   PHE A 146      54.872  88.215  42.016  1.00  0.00           N
ATOM   2052  CA  PHE A 146      54.854  86.832  42.511  1.00  0.00           C
ATOM   2053  C   PHE A 146      56.032  86.016  41.974  1.00  0.00           C
ATOM   2054  O   PHE A 146      56.420  86.160  40.814  1.00  0.00           O
ATOM   2055  CB  PHE A 146      53.512  86.175  42.163  1.00  0.00           C
ATOM   2056  CG  PHE A 146      52.309  86.934  42.689  1.00  0.00           C
ATOM   2057  CD1 PHE A 146      51.963  86.863  44.051  1.00  0.00           C
ATOM   2058  CD2 PHE A 146      51.536  87.718  41.816  1.00  0.00           C
ATOM   2059  CE1 PHE A 146      50.850  87.574  44.533  1.00  0.00           C
ATOM   2060  CE2 PHE A 146      50.421  88.428  42.295  1.00  0.00           C
ATOM   2061  CZ  PHE A 146      50.076  88.355  43.656  1.00  0.00           C
ATOM   2062  H   PHE A 146      54.621  88.365  41.045  1.00  0.00           H
ATOM   2063  HA  PHE A 146      54.934  86.840  43.598  1.00  0.00           H
ATOM   2064  HB2 PHE A 146      53.432  86.084  41.079  1.00  0.00           H
ATOM   2065  HB3 PHE A 146      53.493  85.167  42.579  1.00  0.00           H
ATOM   2066  HD1 PHE A 146      52.547  86.254  44.724  1.00  0.00           H
ATOM   2067  HD2 PHE A 146      51.800  87.758  40.772  1.00  0.00           H
ATOM   2068  HE1 PHE A 146      50.585  87.515  45.579  1.00  0.00           H
ATOM   2069  HE2 PHE A 146      49.822  89.019  41.617  1.00  0.00           H
ATOM   2070  HZ  PHE A 146      49.210  88.888  44.026  1.00  0.00           H
ATOM   2071  N   ASP A 147      56.610  85.155  42.811  1.00  0.00           N
ATOM   2072  CA  ASP A 147      57.725  84.280  42.420  1.00  0.00           C
ATOM   2073  C   ASP A 147      57.261  83.055  41.625  1.00  0.00           C
ATOM   2074  O   ASP A 147      57.967  82.574  40.741  1.00  0.00           O
ATOM   2075  CB  ASP A 147      58.481  83.801  43.664  1.00  0.00           C
ATOM   2076  CG  ASP A 147      58.890  84.942  44.595  1.00  0.00           C
ATOM   2077  OD1 ASP A 147      59.853  85.680  44.282  1.00  0.00           O
ATOM   2078  OD2 ASP A 147      58.250  85.112  45.651  1.00  0.00           O
ATOM   2079  H   ASP A 147      56.198  85.019  43.731  1.00  0.00           H
ATOM   2080  HA  ASP A 147      58.414  84.840  41.788  1.00  0.00           H
ATOM   2081  HB2 ASP A 147      57.841  83.105  44.208  1.00  0.00           H
ATOM   2082  HB3 ASP A 147      59.371  83.258  43.345  1.00  0.00           H
ATOM   2083  N   CYS A 148      56.071  82.548  41.935  1.00  0.00           N
ATOM   2084  CA  CYS A 148      55.427  81.461  41.214  1.00  0.00           C
ATOM   2085  C   CYS A 148      53.906  81.602  41.294  1.00  0.00           C
ATOM   2086  O   CYS A 148      53.365  82.433  42.028  1.00  0.00           O
ATOM   2087  CB  CYS A 148      55.931  80.103  41.732  1.00  0.00           C
ATOM   2088  SG  CYS A 148      55.699  79.924  43.525  1.00  0.00           S
ATOM   2089  H   CYS A 148      55.538  82.980  42.680  1.00  0.00           H
ATOM   2090  HA  CYS A 148      55.693  81.534  40.160  1.00  0.00           H
ATOM   2091  HB2 CYS A 148      55.391  79.307  41.217  1.00  0.00           H
ATOM   2092  HB3 CYS A 148      56.989  80.000  41.491  1.00  0.00           H
ATOM   2093  HG  CYS A 148      56.974  80.122  43.883  1.00  0.00           H
ATOM   2094  N   ALA A 149      53.204  80.803  40.504  1.00  0.00           N
ATOM   2095  CA  ALA A 149      51.752  80.789  40.475  1.00  0.00           C
ATOM   2096  C   ALA A 149      51.235  79.412  40.074  1.00  0.00           C
ATOM   2097  O   ALA A 149      51.977  78.584  39.536  1.00  0.00           O
ATOM   2098  CB  ALA A 149      51.271  81.887  39.514  1.00  0.00           C
ATOM   2099  H   ALA A 149      53.697  80.158  39.893  1.00  0.00           H
ATOM   2100  HA  ALA A 149      51.372  80.996  41.475  1.00  0.00           H
ATOM   2101  HB1 ALA A 149      51.775  81.795  38.552  1.00  0.00           H
ATOM   2102  HB2 ALA A 149      51.507  82.862  39.934  1.00  0.00           H
ATOM   2103  HB3 ALA A 149      50.192  81.816  39.368  1.00  0.00           H
ATOM   2104  N   TRP A 150      49.942  79.186  40.271  1.00  0.00           N
ATOM   2105  CA  TRP A 150      49.264  78.064  39.641  1.00  0.00           C
ATOM   2106  C   TRP A 150      47.821  78.378  39.270  1.00  0.00           C
ATOM   2107  O   TRP A 150      47.166  79.180  39.926  1.00  0.00           O
ATOM   2108  CB  TRP A 150      49.443  76.794  40.480  1.00  0.00           C
ATOM   2109  CG  TRP A 150      49.019  76.778  41.914  1.00  0.00           C
ATOM   2110  CD1 TRP A 150      47.957  77.398  42.478  1.00  0.00           C
ATOM   2111  CD2 TRP A 150      49.635  76.006  42.989  1.00  0.00           C
ATOM   2112  CE2 TRP A 150      48.909  76.244  44.192  1.00  0.00           C
ATOM   2113  CE3 TRP A 150      50.720  75.105  43.056  1.00  0.00           C
ATOM   2114  NE1 TRP A 150      47.898  77.096  43.821  1.00  0.00           N
ATOM   2115  CZ2 TRP A 150      49.244  75.636  45.404  1.00  0.00           C
ATOM   2116  CZ3 TRP A 150      51.060  74.473  44.265  1.00  0.00           C
ATOM   2117  CH2 TRP A 150      50.319  74.733  45.430  1.00  0.00           C
ATOM   2118  H   TRP A 150      49.383  79.880  40.762  1.00  0.00           H
ATOM   2119  HA  TRP A 150      49.772  77.888  38.702  1.00  0.00           H
ATOM   2120  HB2 TRP A 150      48.963  75.960  39.967  1.00  0.00           H
ATOM   2121  HB3 TRP A 150      50.510  76.591  40.499  1.00  0.00           H
ATOM   2122  HD1 TRP A 150      47.234  78.018  41.968  1.00  0.00           H
ATOM   2123  HE1 TRP A 150      47.131  77.406  44.427  1.00  0.00           H
ATOM   2124  HE3 TRP A 150      51.281  74.888  42.160  1.00  0.00           H
ATOM   2125  HZ2 TRP A 150      48.661  75.846  46.288  1.00  0.00           H
ATOM   2126  HZ3 TRP A 150      51.884  73.775  44.292  1.00  0.00           H
ATOM   2127  HH2 TRP A 150      50.562  74.219  46.339  1.00  0.00           H
ATOM   2128  N   ALA A 151      47.332  77.743  38.207  1.00  0.00           N
ATOM   2129  CA  ALA A 151      45.918  77.725  37.848  1.00  0.00           C
ATOM   2130  C   ALA A 151      45.440  76.269  37.882  1.00  0.00           C
ATOM   2131  O   ALA A 151      45.647  75.495  36.941  1.00  0.00           O
ATOM   2132  CB  ALA A 151      45.701  78.434  36.504  1.00  0.00           C
ATOM   2133  H   ALA A 151      47.961  77.138  37.689  1.00  0.00           H
ATOM   2134  HA  ALA A 151      45.351  78.276  38.602  1.00  0.00           H
ATOM   2135  HB1 ALA A 151      46.475  79.183  36.338  1.00  0.00           H
ATOM   2136  HB2 ALA A 151      44.732  78.934  36.521  1.00  0.00           H
ATOM   2137  HB3 ALA A 151      45.716  77.716  35.686  1.00  0.00           H
ATOM   2138  N   ILE A 152      44.883  75.874  39.028  1.00  0.00           N
ATOM   2139  CA  ILE A 152      44.462  74.498  39.292  1.00  0.00           C
ATOM   2140  C   ILE A 152      43.003  74.356  38.866  1.00  0.00           C
ATOM   2141  O   ILE A 152      42.098  74.752  39.604  1.00  0.00           O
ATOM   2142  CB  ILE A 152      44.732  74.110  40.764  1.00  0.00           C
ATOM   2143  CG1 ILE A 152      46.259  74.119  41.021  1.00  0.00           C
ATOM   2144  CG2 ILE A 152      44.107  72.745  41.129  1.00  0.00           C
ATOM   2145  CD1 ILE A 152      46.624  74.075  42.502  1.00  0.00           C
ATOM   2146  H   ILE A 152      44.732  76.566  39.750  1.00  0.00           H
ATOM   2147  HA  ILE A 152      45.057  73.824  38.680  1.00  0.00           H
ATOM   2148  HB  ILE A 152      44.273  74.866  41.402  1.00  0.00           H
ATOM   2149 2HG1 ILE A 152      46.734  73.282  40.518  1.00  0.00           H
ATOM   2150 3HG1 ILE A 152      46.703  75.026  40.614  1.00  0.00           H
ATOM   2151 1HG2 ILE A 152      43.028  72.755  40.983  1.00  0.00           H
ATOM   2152 2HG2 ILE A 152      44.287  72.500  42.174  1.00  0.00           H
ATOM   2153 3HG2 ILE A 152      44.514  71.949  40.516  1.00  0.00           H
ATOM   2154 1HD1 ILE A 152      46.213  74.957  42.990  1.00  0.00           H
ATOM   2155 2HD1 ILE A 152      47.708  74.073  42.603  1.00  0.00           H
ATOM   2156 3HD1 ILE A 152      46.234  73.176  42.974  1.00  0.00           H
ATOM   2157  N   GLU A 153      42.809  73.806  37.662  1.00  0.00           N
ATOM   2158  CA  GLU A 153      41.504  73.417  37.105  1.00  0.00           C
ATOM   2159  C   GLU A 153      40.546  74.603  36.869  1.00  0.00           C
ATOM   2160  O   GLU A 153      39.333  74.447  36.844  1.00  0.00           O
ATOM   2161  CB  GLU A 153      40.883  72.247  37.905  1.00  0.00           C
ATOM   2162  CG  GLU A 153      41.866  71.072  38.061  1.00  0.00           C
ATOM   2163  CD  GLU A 153      41.318  69.841  38.797  1.00  0.00           C
ATOM   2164  OE1 GLU A 153      40.094  69.659  38.942  1.00  0.00           O
ATOM   2165  OE2 GLU A 153      42.158  69.015  39.225  1.00  0.00           O
ATOM   2166  H   GLU A 153      43.623  73.600  37.098  1.00  0.00           H
ATOM   2167  HA  GLU A 153      41.701  73.025  36.106  1.00  0.00           H
ATOM   2168  HB2 GLU A 153      40.581  72.599  38.892  1.00  0.00           H
ATOM   2169  HB3 GLU A 153      40.002  71.893  37.370  1.00  0.00           H
ATOM   2170  HG2 GLU A 153      42.183  70.765  37.065  1.00  0.00           H
ATOM   2171  HG3 GLU A 153      42.753  71.412  38.600  1.00  0.00           H
ATOM   2172  N   SER A 154      41.079  75.810  36.659  1.00  0.00           N
ATOM   2173  CA  SER A 154      40.289  77.054  36.620  1.00  0.00           C
ATOM   2174  C   SER A 154      40.300  77.771  35.268  1.00  0.00           C
ATOM   2175  O   SER A 154      39.371  78.522  34.970  1.00  0.00           O
ATOM   2176  CB  SER A 154      40.791  77.987  37.722  1.00  0.00           C
ATOM   2177  OG  SER A 154      42.164  78.277  37.512  1.00  0.00           O
ATOM   2178  H   SER A 154      42.083  75.893  36.702  1.00  0.00           H
ATOM   2179  HA  SER A 154      39.244  76.829  36.833  1.00  0.00           H
ATOM   2180  HB2 SER A 154      40.204  78.905  37.705  1.00  0.00           H
ATOM   2181  HB3 SER A 154      40.655  77.503  38.689  1.00  0.00           H
ATOM   2182  HG  SER A 154      42.505  78.787  38.276  1.00  0.00           H
ATOM   2183  N   LEU A 155      41.288  77.507  34.404  1.00  0.00           N
ATOM   2184  CA  LEU A 155      41.375  78.109  33.065  1.00  0.00           C
ATOM   2185  C   LEU A 155      40.160  77.797  32.179  1.00  0.00           C
ATOM   2186  O   LEU A 155      39.828  78.583  31.292  1.00  0.00           O
ATOM   2187  CB  LEU A 155      42.648  77.620  32.363  1.00  0.00           C
ATOM   2188  CG  LEU A 155      43.969  78.166  32.920  1.00  0.00           C
ATOM   2189  CD1 LEU A 155      45.134  77.506  32.186  1.00  0.00           C
ATOM   2190  CD2 LEU A 155      44.097  79.681  32.737  1.00  0.00           C
ATOM   2191  H   LEU A 155      42.028  76.891  34.706  1.00  0.00           H
ATOM   2192  HA  LEU A 155      41.408  79.193  33.170  1.00  0.00           H
ATOM   2193  HB2 LEU A 155      42.666  76.530  32.394  1.00  0.00           H
ATOM   2194  HB3 LEU A 155      42.582  77.910  31.320  1.00  0.00           H
ATOM   2195  HG  LEU A 155      44.040  77.924  33.979  1.00  0.00           H
ATOM   2196 1HD1 LEU A 155      45.064  76.427  32.310  1.00  0.00           H
ATOM   2197 2HD1 LEU A 155      46.078  77.858  32.596  1.00  0.00           H
ATOM   2198 3HD1 LEU A 155      45.086  77.732  31.121  1.00  0.00           H
ATOM   2199 1HD2 LEU A 155      44.003  79.939  31.682  1.00  0.00           H
ATOM   2200 2HD2 LEU A 155      43.325  80.192  33.308  1.00  0.00           H
ATOM   2201 3HD2 LEU A 155      45.066  80.013  33.106  1.00  0.00           H
ATOM   2202  N   CYS A 156      39.452  76.698  32.451  1.00  0.00           N
ATOM   2203  CA  CYS A 156      38.191  76.360  31.792  1.00  0.00           C
ATOM   2204  C   CYS A 156      37.044  77.344  32.051  1.00  0.00           C
ATOM   2205  O   CYS A 156      36.049  77.303  31.345  1.00  0.00           O
ATOM   2206  CB  CYS A 156      37.779  74.939  32.172  1.00  0.00           C
ATOM   2207  SG  CYS A 156      37.138  74.888  33.875  1.00  0.00           S
ATOM   2208  H   CYS A 156      39.777  76.098  33.192  1.00  0.00           H
ATOM   2209  HA  CYS A 156      38.355  76.398  30.722  1.00  0.00           H
ATOM   2210  HB2 CYS A 156      36.973  74.634  31.497  1.00  0.00           H
ATOM   2211  HB3 CYS A 156      38.621  74.258  32.054  1.00  0.00           H
ATOM   2212  HG  CYS A 156      38.274  74.809  34.577  1.00  0.00           H
ATOM   2213  N   HID A 157      37.172  78.271  32.993  1.00  0.00           N
ATOM   2214  CA  HID A 157      36.210  79.362  33.150  1.00  0.00           C
ATOM   2215  C   HID A 157      36.623  80.644  32.414  1.00  0.00           C
ATOM   2216  O   HID A 157      35.852  81.599  32.311  1.00  0.00           O
ATOM   2217  CB  HID A 157      36.029  79.599  34.642  1.00  0.00           C
ATOM   2218  CG  HID A 157      35.553  78.365  35.356  1.00  0.00           C
ATOM   2219  CD2 HID A 157      36.134  77.783  36.445  1.00  0.00           C
ATOM   2220  ND1 HID A 157      34.513  77.554  34.962  1.00  0.00           N
ATOM   2221  CE1 HID A 157      34.450  76.522  35.819  1.00  0.00           C
ATOM   2222  NE2 HID A 157      35.411  76.630  36.745  1.00  0.00           N
ATOM   2223  H   HID A 157      37.958  78.219  33.633  1.00  0.00           H
ATOM   2224  HA  HID A 157      35.243  79.061  32.742  1.00  0.00           H
ATOM   2225  HB2 HID A 157      36.985  79.909  35.064  1.00  0.00           H
ATOM   2226  HB3 HID A 157      35.313  80.401  34.796  1.00  0.00           H
ATOM   2227  HD1 HID A 157      33.974  77.650  34.103  1.00  0.00           H
ATOM   2228  HD2 HID A 157      37.003  78.146  36.973  1.00  0.00           H
ATOM   2229  HE1 HID A 157      33.741  75.707  35.766  1.00  0.00           H
ATOM   2230  N   MET A 158      37.856  80.694  31.904  1.00  0.00           N
ATOM   2231  CA  MET A 158      38.517  81.928  31.486  1.00  0.00           C
ATOM   2232  C   MET A 158      38.801  81.951  29.983  1.00  0.00           C
ATOM   2233  O   MET A 158      38.944  80.921  29.322  1.00  0.00           O
ATOM   2234  CB  MET A 158      39.823  82.130  32.272  1.00  0.00           C
ATOM   2235  CG  MET A 158      39.699  81.907  33.782  1.00  0.00           C
ATOM   2236  SD  MET A 158      41.289  82.046  34.631  1.00  0.00           S
ATOM   2237  CE  MET A 158      40.765  81.516  36.277  1.00  0.00           C
ATOM   2238  H   MET A 158      38.418  79.849  31.925  1.00  0.00           H
ATOM   2239  HA  MET A 158      37.865  82.770  31.718  1.00  0.00           H
ATOM   2240  HB2 MET A 158      40.577  81.443  31.886  1.00  0.00           H
ATOM   2241  HB3 MET A 158      40.172  83.149  32.105  1.00  0.00           H
ATOM   2242  HG2 MET A 158      39.007  82.637  34.202  1.00  0.00           H
ATOM   2243  HG3 MET A 158      39.302  80.911  33.975  1.00  0.00           H
ATOM   2244  HE1 MET A 158      41.472  81.864  37.025  1.00  0.00           H
ATOM   2245  HE2 MET A 158      39.788  81.932  36.498  1.00  0.00           H
ATOM   2246  HE3 MET A 158      40.704  80.432  36.305  1.00  0.00           H
ATOM   2247  N   ASP A 159      38.924  83.154  29.420  1.00  0.00           N
ATOM   2248  CA  ASP A 159      39.726  83.304  28.205  1.00  0.00           C
ATOM   2249  C   ASP A 159      41.195  83.053  28.563  1.00  0.00           C
ATOM   2250  O   ASP A 159      41.808  83.816  29.315  1.00  0.00           O
ATOM   2251  CB  ASP A 159      39.514  84.685  27.587  1.00  0.00           C
ATOM   2252  CG  ASP A 159      40.359  84.899  26.333  1.00  0.00           C
ATOM   2253  OD1 ASP A 159      41.592  85.032  26.468  1.00  0.00           O
ATOM   2254  OD2 ASP A 159      39.757  84.938  25.242  1.00  0.00           O
ATOM   2255  H   ASP A 159      38.888  83.950  30.042  1.00  0.00           H
ATOM   2256  HA  ASP A 159      39.411  82.561  27.469  1.00  0.00           H
ATOM   2257  HB2 ASP A 159      38.469  84.763  27.316  1.00  0.00           H
ATOM   2258  HB3 ASP A 159      39.745  85.460  28.318  1.00  0.00           H
ATOM   2259  N   ARG A 160      41.734  81.941  28.059  1.00  0.00           N
ATOM   2260  CA  ARG A 160      43.072  81.466  28.427  1.00  0.00           C
ATOM   2261  C   ARG A 160      44.173  82.411  27.957  1.00  0.00           C
ATOM   2262  O   ARG A 160      45.182  82.524  28.638  1.00  0.00           O
ATOM   2263  CB  ARG A 160      43.293  80.058  27.861  1.00  0.00           C
ATOM   2264  CG  ARG A 160      42.424  79.007  28.569  1.00  0.00           C
ATOM   2265  CD  ARG A 160      41.976  77.925  27.589  1.00  0.00           C
ATOM   2266  NE  ARG A 160      41.255  76.853  28.286  1.00  0.00           N
ATOM   2267  CZ  ARG A 160      39.983  76.524  28.250  1.00  0.00           C
ATOM   2268  NH1 ARG A 160      39.104  77.240  27.609  1.00  0.00           N
ATOM   2269  NH2 ARG A 160      39.577  75.436  28.830  1.00  0.00           N
ATOM   2270  H   ARG A 160      41.149  81.349  27.488  1.00  0.00           H
ATOM   2271  HA  ARG A 160      43.150  81.427  29.515  1.00  0.00           H
ATOM   2272  HB2 ARG A 160      43.083  80.068  26.790  1.00  0.00           H
ATOM   2273  HB3 ARG A 160      44.339  79.776  27.998  1.00  0.00           H
ATOM   2274  HG2 ARG A 160      43.028  78.550  29.349  1.00  0.00           H
ATOM   2275  HG3 ARG A 160      41.541  79.458  29.024  1.00  0.00           H
ATOM   2276  HD2 ARG A 160      41.362  78.369  26.806  1.00  0.00           H
ATOM   2277  HD3 ARG A 160      42.868  77.497  27.129  1.00  0.00           H
ATOM   2278  HE  ARG A 160      41.838  76.275  28.896  1.00  0.00           H
ATOM   2279 1HH1 ARG A 160      39.408  78.099  27.196  1.00  0.00           H
ATOM   2280 2HH1 ARG A 160      38.159  76.901  27.528  1.00  0.00           H
ATOM   2281 1HH2 ARG A 160      40.264  74.876  29.345  1.00  0.00           H
ATOM   2282 2HH2 ARG A 160      38.597  75.199  28.815  1.00  0.00           H
ATOM   2283  N   ALA A 161      43.984  83.108  26.836  1.00  0.00           N
ATOM   2284  CA  ALA A 161      44.966  84.062  26.325  1.00  0.00           C
ATOM   2285  C   ALA A 161      45.116  85.277  27.247  1.00  0.00           C
ATOM   2286  O   ALA A 161      46.239  85.643  27.600  1.00  0.00           O
ATOM   2287  CB  ALA A 161      44.594  84.458  24.887  1.00  0.00           C
ATOM   2288  H   ALA A 161      43.073  83.087  26.401  1.00  0.00           H
ATOM   2289  HA  ALA A 161      45.942  83.583  26.317  1.00  0.00           H
ATOM   2290  HB1 ALA A 161      45.240  83.931  24.186  1.00  0.00           H
ATOM   2291  HB2 ALA A 161      44.732  85.530  24.748  1.00  0.00           H
ATOM   2292  HB3 ALA A 161      43.554  84.213  24.666  1.00  0.00           H
ATOM   2293  N   LYS A 162      44.000  85.862  27.698  1.00  0.00           N
ATOM   2294  CA  LYS A 162      44.029  86.939  28.693  1.00  0.00           C
ATOM   2295  C   LYS A 162      44.592  86.447  30.023  1.00  0.00           C
ATOM   2296  O   LYS A 162      45.512  87.069  30.537  1.00  0.00           O
ATOM   2297  CB  LYS A 162      42.638  87.556  28.883  1.00  0.00           C
ATOM   2298  CG  LYS A 162      42.218  88.412  27.679  1.00  0.00           C
ATOM   2299  CD  LYS A 162      40.890  89.123  27.971  1.00  0.00           C
ATOM   2300  CE  LYS A 162      40.511  90.035  26.796  1.00  0.00           C
ATOM   2301  NZ  LYS A 162      39.327  90.878  27.100  1.00  0.00           N
ATOM   2302  H   LYS A 162      43.102  85.518  27.350  1.00  0.00           H
ATOM   2303  HA  LYS A 162      44.716  87.715  28.352  1.00  0.00           H
ATOM   2304  HB2 LYS A 162      41.904  86.766  29.052  1.00  0.00           H
ATOM   2305  HB3 LYS A 162      42.671  88.198  29.765  1.00  0.00           H
ATOM   2306  HG2 LYS A 162      42.988  89.161  27.487  1.00  0.00           H
ATOM   2307  HG3 LYS A 162      42.110  87.781  26.795  1.00  0.00           H
ATOM   2308  HD2 LYS A 162      40.114  88.371  28.121  1.00  0.00           H
ATOM   2309  HD3 LYS A 162      41.000  89.715  28.882  1.00  0.00           H
ATOM   2310  HE2 LYS A 162      41.362  90.682  26.557  1.00  0.00           H
ATOM   2311  HE3 LYS A 162      40.318  89.407  25.921  1.00  0.00           H
ATOM   2312  HZ1 LYS A 162      38.765  90.467  27.833  1.00  0.00           H
ATOM   2313  HZ2 LYS A 162      38.762  91.010  26.269  1.00  0.00           H
ATOM   2314  HZ3 LYS A 162      39.629  91.798  27.396  1.00  0.00           H
ATOM   2315  N   ALA A 163      44.096  85.326  30.551  1.00  0.00           N
ATOM   2316  CA  ALA A 163      44.523  84.830  31.862  1.00  0.00           C
ATOM   2317  C   ALA A 163      46.014  84.440  31.901  1.00  0.00           C
ATOM   2318  O   ALA A 163      46.697  84.725  32.882  1.00  0.00           O
ATOM   2319  CB  ALA A 163      43.631  83.650  32.260  1.00  0.00           C
ATOM   2320  H   ALA A 163      43.362  84.833  30.056  1.00  0.00           H
ATOM   2321  HA  ALA A 163      44.381  85.627  32.594  1.00  0.00           H
ATOM   2322  HB1 ALA A 163      42.581  83.924  32.161  1.00  0.00           H
ATOM   2323  HB2 ALA A 163      43.828  83.390  33.301  1.00  0.00           H
ATOM   2324  HB3 ALA A 163      43.844  82.786  31.630  1.00  0.00           H
ATOM   2325  N   LEU A 164      46.546  83.832  30.832  1.00  0.00           N
ATOM   2326  CA  LEU A 164      47.968  83.489  30.746  1.00  0.00           C
ATOM   2327  C   LEU A 164      48.859  84.720  30.554  1.00  0.00           C
ATOM   2328  O   LEU A 164      49.915  84.788  31.177  1.00  0.00           O
ATOM   2329  CB  LEU A 164      48.211  82.449  29.637  1.00  0.00           C
ATOM   2330  CG  LEU A 164      47.712  81.033  29.992  1.00  0.00           C
ATOM   2331  CD1 LEU A 164      47.823  80.120  28.773  1.00  0.00           C
ATOM   2332  CD2 LEU A 164      48.537  80.410  31.120  1.00  0.00           C
ATOM   2333  H   LEU A 164      45.944  83.591  30.051  1.00  0.00           H
ATOM   2334  HA  LEU A 164      48.269  83.060  31.700  1.00  0.00           H
ATOM   2335  HB2 LEU A 164      47.728  82.791  28.721  1.00  0.00           H
ATOM   2336  HB3 LEU A 164      49.282  82.394  29.437  1.00  0.00           H
ATOM   2337  HG  LEU A 164      46.668  81.069  30.303  1.00  0.00           H
ATOM   2338 1HD1 LEU A 164      47.158  80.489  27.998  1.00  0.00           H
ATOM   2339 2HD1 LEU A 164      47.516  79.107  29.033  1.00  0.00           H
ATOM   2340 3HD1 LEU A 164      48.848  80.106  28.404  1.00  0.00           H
ATOM   2341 1HD2 LEU A 164      49.595  80.410  30.858  1.00  0.00           H
ATOM   2342 2HD2 LEU A 164      48.389  80.973  32.038  1.00  0.00           H
ATOM   2343 3HD2 LEU A 164      48.206  79.387  31.298  1.00  0.00           H
ATOM   2344  N   GLY A 165      48.445  85.712  29.761  1.00  0.00           N
ATOM   2345  CA  GLY A 165      49.185  86.975  29.656  1.00  0.00           C
ATOM   2346  C   GLY A 165      49.186  87.758  30.972  1.00  0.00           C
ATOM   2347  O   GLY A 165      50.207  88.316  31.374  1.00  0.00           O
ATOM   2348  H   GLY A 165      47.567  85.617  29.263  1.00  0.00           H
ATOM   2349  HA2 GLY A 165      50.220  86.771  29.380  1.00  0.00           H
ATOM   2350  HA3 GLY A 165      48.726  87.596  28.889  1.00  0.00           H
ATOM   2351  N   GLU A 166      48.065  87.736  31.691  1.00  0.00           N
ATOM   2352  CA  GLU A 166      47.949  88.349  33.009  1.00  0.00           C
ATOM   2353  C   GLU A 166      48.849  87.658  34.041  1.00  0.00           C
ATOM   2354  O   GLU A 166      49.630  88.331  34.716  1.00  0.00           O
ATOM   2355  CB  GLU A 166      46.478  88.335  33.443  1.00  0.00           C
ATOM   2356  CG  GLU A 166      46.205  89.416  34.484  1.00  0.00           C
ATOM   2357  CD  GLU A 166      46.215  90.844  33.921  1.00  0.00           C
ATOM   2358  OE1 GLU A 166      46.564  91.089  32.745  1.00  0.00           O
ATOM   2359  OE2 GLU A 166      45.947  91.761  34.719  1.00  0.00           O
ATOM   2360  H   GLU A 166      47.232  87.312  31.294  1.00  0.00           H
ATOM   2361  HA  GLU A 166      48.289  89.380  32.929  1.00  0.00           H
ATOM   2362  HB2 GLU A 166      45.820  88.514  32.595  1.00  0.00           H
ATOM   2363  HB3 GLU A 166      46.240  87.357  33.862  1.00  0.00           H
ATOM   2364  HG2 GLU A 166      45.233  89.224  34.933  1.00  0.00           H
ATOM   2365  HG3 GLU A 166      46.959  89.340  35.267  1.00  0.00           H
ATOM   2366  N   ALA A 167      48.816  86.319  34.093  1.00  0.00           N
ATOM   2367  CA  ALA A 167      49.718  85.508  34.909  1.00  0.00           C
ATOM   2368  C   ALA A 167      51.193  85.775  34.577  1.00  0.00           C
ATOM   2369  O   ALA A 167      52.023  85.898  35.477  1.00  0.00           O
ATOM   2370  CB  ALA A 167      49.387  84.029  34.698  1.00  0.00           C
ATOM   2371  H   ALA A 167      48.127  85.834  33.525  1.00  0.00           H
ATOM   2372  HA  ALA A 167      49.557  85.745  35.960  1.00  0.00           H
ATOM   2373  HB1 ALA A 167      49.421  83.776  33.639  1.00  0.00           H
ATOM   2374  HB2 ALA A 167      48.391  83.816  35.077  1.00  0.00           H
ATOM   2375  HB3 ALA A 167      50.113  83.422  35.238  1.00  0.00           H
ATOM   2376  N   TRP A 168      51.531  85.908  33.292  1.00  0.00           N
ATOM   2377  CA  TRP A 168      52.891  86.220  32.863  1.00  0.00           C
ATOM   2378  C   TRP A 168      53.344  87.596  33.370  1.00  0.00           C
ATOM   2379  O   TRP A 168      54.460  87.733  33.872  1.00  0.00           O
ATOM   2380  CB  TRP A 168      52.981  86.119  31.338  1.00  0.00           C
ATOM   2381  CG  TRP A 168      54.366  86.214  30.788  1.00  0.00           C
ATOM   2382  CD1 TRP A 168      55.135  85.164  30.426  1.00  0.00           C
ATOM   2383  CD2 TRP A 168      55.158  87.408  30.512  1.00  0.00           C
ATOM   2384  CE2 TRP A 168      56.412  86.998  29.970  1.00  0.00           C
ATOM   2385  CE3 TRP A 168      54.937  88.796  30.653  1.00  0.00           C
ATOM   2386  NE1 TRP A 168      56.330  85.623  29.908  1.00  0.00           N
ATOM   2387  CZ2 TRP A 168      57.413  87.918  29.624  1.00  0.00           C
ATOM   2388  CZ3 TRP A 168      55.934  89.728  30.308  1.00  0.00           C
ATOM   2389  CH2 TRP A 168      57.171  89.292  29.801  1.00  0.00           C
ATOM   2390  H   TRP A 168      50.818  85.767  32.581  1.00  0.00           H
ATOM   2391  HA  TRP A 168      53.566  85.478  33.289  1.00  0.00           H
ATOM   2392  HB2 TRP A 168      52.551  85.173  31.012  1.00  0.00           H
ATOM   2393  HB3 TRP A 168      52.386  86.915  30.891  1.00  0.00           H
ATOM   2394  HD1 TRP A 168      54.821  84.129  30.479  1.00  0.00           H
ATOM   2395  HE1 TRP A 168      57.000  85.016  29.445  1.00  0.00           H
ATOM   2396  HE3 TRP A 168      53.973  89.139  30.997  1.00  0.00           H
ATOM   2397  HZ2 TRP A 168      58.352  87.574  29.216  1.00  0.00           H
ATOM   2398  HZ3 TRP A 168      55.737  90.788  30.401  1.00  0.00           H
ATOM   2399  HH2 TRP A 168      57.925  90.020  29.525  1.00  0.00           H
ATOM   2400  N   ARG A 169      52.486  88.622  33.308  1.00  0.00           N
ATOM   2401  CA  ARG A 169      52.827  89.980  33.770  1.00  0.00           C
ATOM   2402  C   ARG A 169      53.128  90.023  35.269  1.00  0.00           C
ATOM   2403  O   ARG A 169      54.141  90.595  35.676  1.00  0.00           O
ATOM   2404  CB  ARG A 169      51.686  90.940  33.404  1.00  0.00           C
ATOM   2405  CG  ARG A 169      51.968  92.378  33.871  1.00  0.00           C
ATOM   2406  CD  ARG A 169      50.806  93.328  33.553  1.00  0.00           C
ATOM   2407  NE  ARG A 169      49.551  92.956  34.247  1.00  0.00           N
ATOM   2408  CZ  ARG A 169      49.259  93.172  35.521  1.00  0.00           C
ATOM   2409  NH1 ARG A 169      50.063  93.777  36.344  1.00  0.00           N
ATOM   2410  NH2 ARG A 169      48.121  92.793  36.021  1.00  0.00           N
ATOM   2411  H   ARG A 169      51.566  88.451  32.905  1.00  0.00           H
ATOM   2412  HA  ARG A 169      53.733  90.309  33.263  1.00  0.00           H
ATOM   2413  HB2 ARG A 169      51.557  90.937  32.320  1.00  0.00           H
ATOM   2414  HB3 ARG A 169      50.762  90.585  33.862  1.00  0.00           H
ATOM   2415  HG2 ARG A 169      52.142  92.398  34.946  1.00  0.00           H
ATOM   2416  HG3 ARG A 169      52.870  92.740  33.375  1.00  0.00           H
ATOM   2417  HD2 ARG A 169      51.099  94.338  33.841  1.00  0.00           H
ATOM   2418  HD3 ARG A 169      50.646  93.332  32.474  1.00  0.00           H
ATOM   2419  HE  ARG A 169      48.846  92.466  33.715  1.00  0.00           H
ATOM   2420 1HH1 ARG A 169      50.942  94.191  36.020  1.00  0.00           H
ATOM   2421 2HH1 ARG A 169      49.808  93.846  37.321  1.00  0.00           H
ATOM   2422 1HH2 ARG A 169      47.369  92.418  35.435  1.00  0.00           H
ATOM   2423 2HH2 ARG A 169      47.885  93.036  36.968  1.00  0.00           H
ATOM   2424  N   VAL A 170      52.263  89.420  36.083  1.00  0.00           N
ATOM   2425  CA  VAL A 170      52.381  89.453  37.553  1.00  0.00           C
ATOM   2426  C   VAL A 170      53.498  88.546  38.082  1.00  0.00           C
ATOM   2427  O   VAL A 170      53.927  88.716  39.224  1.00  0.00           O
ATOM   2428  CB  VAL A 170      51.043  89.109  38.229  1.00  0.00           C
ATOM   2429  CG1 VAL A 170      49.934  90.100  37.851  1.00  0.00           C
ATOM   2430  CG2 VAL A 170      50.598  87.676  37.927  1.00  0.00           C
ATOM   2431  H   VAL A 170      51.456  88.963  35.668  1.00  0.00           H
ATOM   2432  HA  VAL A 170      52.637  90.470  37.852  1.00  0.00           H
ATOM   2433  HB  VAL A 170      51.178  89.194  39.304  1.00  0.00           H
ATOM   2434 1HG1 VAL A 170      48.959  89.685  38.090  1.00  0.00           H
ATOM   2435 2HG1 VAL A 170      50.065  91.017  38.421  1.00  0.00           H
ATOM   2436 3HG1 VAL A 170      49.958  90.337  36.789  1.00  0.00           H
ATOM   2437 1HG2 VAL A 170      50.418  87.565  36.866  1.00  0.00           H
ATOM   2438 2HG2 VAL A 170      49.675  87.460  38.453  1.00  0.00           H
ATOM   2439 3HG2 VAL A 170      51.355  86.954  38.231  1.00  0.00           H
ATOM   2440  N   LEU A 171      53.995  87.607  37.271  1.00  0.00           N
ATOM   2441  CA  LEU A 171      55.149  86.777  37.608  1.00  0.00           C
ATOM   2442  C   LEU A 171      56.460  87.542  37.459  1.00  0.00           C
ATOM   2443  O   LEU A 171      56.680  88.253  36.476  1.00  0.00           O
ATOM   2444  CB  LEU A 171      55.189  85.521  36.723  1.00  0.00           C
ATOM   2445  CG  LEU A 171      54.325  84.367  37.243  1.00  0.00           C
ATOM   2446  CD1 LEU A 171      54.387  83.240  36.222  1.00  0.00           C
ATOM   2447  CD2 LEU A 171      54.824  83.798  38.571  1.00  0.00           C
ATOM   2448  H   LEU A 171      53.594  87.507  36.348  1.00  0.00           H
ATOM   2449  HA  LEU A 171      55.067  86.484  38.652  1.00  0.00           H
ATOM   2450  HB2 LEU A 171      54.868  85.785  35.714  1.00  0.00           H
ATOM   2451  HB3 LEU A 171      56.218  85.162  36.656  1.00  0.00           H
ATOM   2452  HG  LEU A 171      53.292  84.688  37.365  1.00  0.00           H
ATOM   2453 1HD1 LEU A 171      53.937  83.574  35.289  1.00  0.00           H
ATOM   2454 2HD1 LEU A 171      53.829  82.404  36.621  1.00  0.00           H
ATOM   2455 3HD1 LEU A 171      55.417  82.927  36.052  1.00  0.00           H
ATOM   2456 1HD2 LEU A 171      55.868  83.494  38.487  1.00  0.00           H
ATOM   2457 2HD2 LEU A 171      54.722  84.532  39.367  1.00  0.00           H
ATOM   2458 3HD2 LEU A 171      54.217  82.936  38.837  1.00  0.00           H
ATOM   2459  N   LYS A 172      57.378  87.333  38.400  1.00  0.00           N
ATOM   2460  CA  LYS A 172      58.778  87.741  38.255  1.00  0.00           C
ATOM   2461  C   LYS A 172      59.453  86.943  37.126  1.00  0.00           C
ATOM   2462  O   LYS A 172      59.164  85.753  36.960  1.00  0.00           O
ATOM   2463  CB  LYS A 172      59.529  87.541  39.578  1.00  0.00           C
ATOM   2464  CG  LYS A 172      58.978  88.442  40.690  1.00  0.00           C
ATOM   2465  CD  LYS A 172      59.652  88.129  42.024  1.00  0.00           C
ATOM   2466  CE  LYS A 172      58.951  88.886  43.155  1.00  0.00           C
ATOM   2467  NZ  LYS A 172      59.445  88.425  44.472  1.00  0.00           N
ATOM   2468  H   LYS A 172      57.117  86.758  39.198  1.00  0.00           H
ATOM   2469  HA  LYS A 172      58.795  88.797  37.993  1.00  0.00           H
ATOM   2470  HB2 LYS A 172      59.450  86.494  39.877  1.00  0.00           H
ATOM   2471  HB3 LYS A 172      60.582  87.782  39.428  1.00  0.00           H
ATOM   2472  HG2 LYS A 172      59.167  89.481  40.429  1.00  0.00           H
ATOM   2473  HG3 LYS A 172      57.905  88.289  40.799  1.00  0.00           H
ATOM   2474  HD2 LYS A 172      59.569  87.058  42.205  1.00  0.00           H
ATOM   2475  HD3 LYS A 172      60.706  88.407  41.980  1.00  0.00           H
ATOM   2476  HE2 LYS A 172      59.101  89.962  43.025  1.00  0.00           H
ATOM   2477  HE3 LYS A 172      57.878  88.687  43.083  1.00  0.00           H
ATOM   2478  HZ1 LYS A 172      60.266  88.922  44.787  1.00  0.00           H
ATOM   2479  HZ2 LYS A 172      59.723  87.441  44.417  1.00  0.00           H
ATOM   2480  HZ3 LYS A 172      58.726  88.462  45.179  1.00  0.00           H
ATOM   2481  N   PRO A 173      60.359  87.555  36.344  1.00  0.00           N
ATOM   2482  CA  PRO A 173      61.126  86.838  35.332  1.00  0.00           C
ATOM   2483  C   PRO A 173      61.942  85.709  35.969  1.00  0.00           C
ATOM   2484  O   PRO A 173      62.630  85.908  36.967  1.00  0.00           O
ATOM   2485  CB  PRO A 173      62.009  87.886  34.652  1.00  0.00           C
ATOM   2486  CG  PRO A 173      62.149  88.977  35.713  1.00  0.00           C
ATOM   2487  CD  PRO A 173      60.798  88.938  36.421  1.00  0.00           C
ATOM   2488  HA  PRO A 173      60.449  86.410  34.599  1.00  0.00           H
ATOM   2489  HB2 PRO A 173      62.980  87.484  34.366  1.00  0.00           H
ATOM   2490  HB3 PRO A 173      61.492  88.286  33.779  1.00  0.00           H
ATOM   2491  HG2 PRO A 173      62.937  88.708  36.417  1.00  0.00           H
ATOM   2492  HG3 PRO A 173      62.344  89.952  35.267  1.00  0.00           H
ATOM   2493  HD2 PRO A 173      60.908  89.282  37.450  1.00  0.00           H
ATOM   2494  HD3 PRO A 173      60.083  89.560  35.887  1.00  0.00           H
ATOM   2495  N   GLY A 174      61.859  84.515  35.388  1.00  0.00           N
ATOM   2496  CA  GLY A 174      62.495  83.305  35.906  1.00  0.00           C
ATOM   2497  C   GLY A 174      61.641  82.484  36.872  1.00  0.00           C
ATOM   2498  O   GLY A 174      62.075  81.397  37.247  1.00  0.00           O
ATOM   2499  H   GLY A 174      61.263  84.402  34.575  1.00  0.00           H
ATOM   2500  HA2 GLY A 174      62.750  82.665  35.064  1.00  0.00           H
ATOM   2501  HA3 GLY A 174      63.410  83.576  36.431  1.00  0.00           H
ATOM   2502  N   GLY A 175      60.455  82.957  37.261  1.00  0.00           N
ATOM   2503  CA  GLY A 175      59.469  82.165  37.994  1.00  0.00           C
ATOM   2504  C   GLY A 175      58.596  81.285  37.095  1.00  0.00           C
ATOM   2505  O   GLY A 175      58.574  81.431  35.867  1.00  0.00           O
ATOM   2506  H   GLY A 175      60.167  83.878  36.955  1.00  0.00           H
ATOM   2507  HA2 GLY A 175      59.975  81.518  38.713  1.00  0.00           H
ATOM   2508  HA3 GLY A 175      58.819  82.840  38.544  1.00  0.00           H
ATOM   2509  N   ASP A 176      57.869  80.366  37.729  1.00  0.00           N
ATOM   2510  CA  ASP A 176      57.084  79.327  37.060  1.00  0.00           C
ATOM   2511  C   ASP A 176      55.585  79.410  37.400  1.00  0.00           C
ATOM   2512  O   ASP A 176      55.192  79.713  38.530  1.00  0.00           O
ATOM   2513  CB  ASP A 176      57.661  77.932  37.365  1.00  0.00           C
ATOM   2514  CG  ASP A 176      59.160  77.798  37.047  1.00  0.00           C
ATOM   2515  OD1 ASP A 176      59.531  77.795  35.854  1.00  0.00           O
ATOM   2516  OD2 ASP A 176      59.975  77.650  37.991  1.00  0.00           O
ATOM   2517  H   ASP A 176      57.880  80.357  38.739  1.00  0.00           H
ATOM   2518  HA  ASP A 176      57.173  79.469  35.985  1.00  0.00           H
ATOM   2519  HB2 ASP A 176      57.496  77.708  38.419  1.00  0.00           H
ATOM   2520  HB3 ASP A 176      57.109  77.194  36.780  1.00  0.00           H
ATOM   2521  N   LEU A 177      54.752  79.109  36.404  1.00  0.00           N
ATOM   2522  CA  LEU A 177      53.307  78.936  36.506  1.00  0.00           C
ATOM   2523  C   LEU A 177      52.968  77.457  36.273  1.00  0.00           C
ATOM   2524  O   LEU A 177      53.195  76.927  35.182  1.00  0.00           O
ATOM   2525  CB  LEU A 177      52.617  79.881  35.501  1.00  0.00           C
ATOM   2526  CG  LEU A 177      51.125  79.622  35.267  1.00  0.00           C
ATOM   2527  CD1 LEU A 177      50.257  79.974  36.473  1.00  0.00           C
ATOM   2528  CD2 LEU A 177      50.629  80.437  34.079  1.00  0.00           C
ATOM   2529  H   LEU A 177      55.174  78.838  35.522  1.00  0.00           H
ATOM   2530  HA  LEU A 177      52.983  79.216  37.505  1.00  0.00           H
ATOM   2531  HB2 LEU A 177      52.709  80.898  35.851  1.00  0.00           H
ATOM   2532  HB3 LEU A 177      53.134  79.801  34.545  1.00  0.00           H
ATOM   2533  HG  LEU A 177      50.997  78.577  35.031  1.00  0.00           H
ATOM   2534 1HD1 LEU A 177      50.582  79.398  37.332  1.00  0.00           H
ATOM   2535 2HD1 LEU A 177      49.216  79.728  36.261  1.00  0.00           H
ATOM   2536 3HD1 LEU A 177      50.336  81.038  36.698  1.00  0.00           H
ATOM   2537 1HD2 LEU A 177      50.734  81.498  34.282  1.00  0.00           H
ATOM   2538 2HD2 LEU A 177      51.221  80.201  33.200  1.00  0.00           H
ATOM   2539 3HD2 LEU A 177      49.585  80.197  33.886  1.00  0.00           H
ATOM   2540  N   LEU A 178      52.405  76.790  37.280  1.00  0.00           N
ATOM   2541  CA  LEU A 178      51.851  75.443  37.127  1.00  0.00           C
ATOM   2542  C   LEU A 178      50.409  75.509  36.604  1.00  0.00           C
ATOM   2543  O   LEU A 178      49.582  76.254  37.125  1.00  0.00           O
ATOM   2544  CB  LEU A 178      51.951  74.690  38.460  1.00  0.00           C
ATOM   2545  CG  LEU A 178      51.549  73.212  38.367  1.00  0.00           C
ATOM   2546  CD1 LEU A 178      52.689  72.388  37.770  1.00  0.00           C
ATOM   2547  CD2 LEU A 178      51.218  72.670  39.754  1.00  0.00           C
ATOM   2548  H   LEU A 178      52.247  77.287  38.153  1.00  0.00           H
ATOM   2549  HA  LEU A 178      52.450  74.908  36.390  1.00  0.00           H
ATOM   2550  HB2 LEU A 178      52.968  74.758  38.842  1.00  0.00           H
ATOM   2551  HB3 LEU A 178      51.296  75.179  39.169  1.00  0.00           H
ATOM   2552  HG  LEU A 178      50.661  73.099  37.748  1.00  0.00           H
ATOM   2553 1HD1 LEU A 178      52.895  72.719  36.754  1.00  0.00           H
ATOM   2554 2HD1 LEU A 178      52.401  71.342  37.740  1.00  0.00           H
ATOM   2555 3HD1 LEU A 178      53.586  72.489  38.379  1.00  0.00           H
ATOM   2556 1HD2 LEU A 178      52.064  72.789  40.427  1.00  0.00           H
ATOM   2557 2HD2 LEU A 178      50.353  73.200  40.157  1.00  0.00           H
ATOM   2558 3HD2 LEU A 178      50.978  71.613  39.672  1.00  0.00           H
ATOM   2559  N   VAL A 179      50.083  74.717  35.588  1.00  0.00           N
ATOM   2560  CA  VAL A 179      48.784  74.762  34.903  1.00  0.00           C
ATOM   2561  C   VAL A 179      48.187  73.376  34.798  1.00  0.00           C
ATOM   2562  O   VAL A 179      48.830  72.467  34.277  1.00  0.00           O
ATOM   2563  CB  VAL A 179      48.937  75.403  33.514  1.00  0.00           C
ATOM   2564  CG1 VAL A 179      47.745  75.117  32.600  1.00  0.00           C
ATOM   2565  CG2 VAL A 179      49.057  76.920  33.655  1.00  0.00           C
ATOM   2566  H   VAL A 179      50.798  74.105  35.204  1.00  0.00           H
ATOM   2567  HA  VAL A 179      48.083  75.372  35.474  1.00  0.00           H
ATOM   2568  HB  VAL A 179      49.842  75.019  33.038  1.00  0.00           H
ATOM   2569 1HG1 VAL A 179      46.818  75.223  33.163  1.00  0.00           H
ATOM   2570 2HG1 VAL A 179      47.733  75.820  31.773  1.00  0.00           H
ATOM   2571 3HG1 VAL A 179      47.814  74.102  32.207  1.00  0.00           H
ATOM   2572 1HG2 VAL A 179      49.576  77.329  32.793  1.00  0.00           H
ATOM   2573 2HG2 VAL A 179      49.619  77.150  34.550  1.00  0.00           H
ATOM   2574 3HG2 VAL A 179      48.076  77.382  33.746  1.00  0.00           H
ATOM   2575  N   LEU A 180      46.947  73.232  35.260  1.00  0.00           N
ATOM   2576  CA  LEU A 180      46.161  72.004  35.156  1.00  0.00           C
ATOM   2577  C   LEU A 180      44.999  72.268  34.207  1.00  0.00           C
ATOM   2578  O   LEU A 180      43.993  72.866  34.593  1.00  0.00           O
ATOM   2579  CB  LEU A 180      45.675  71.589  36.544  1.00  0.00           C
ATOM   2580  CG  LEU A 180      46.678  70.777  37.372  1.00  0.00           C
ATOM   2581  CD1 LEU A 180      48.075  71.383  37.476  1.00  0.00           C
ATOM   2582  CD2 LEU A 180      46.131  70.729  38.783  1.00  0.00           C
ATOM   2583  H   LEU A 180      46.485  74.042  35.660  1.00  0.00           H
ATOM   2584  HA  LEU A 180      46.764  71.197  34.749  1.00  0.00           H
ATOM   2585  HB2 LEU A 180      45.386  72.486  37.085  1.00  0.00           H
ATOM   2586  HB3 LEU A 180      44.783  70.975  36.429  1.00  0.00           H
ATOM   2587  HG  LEU A 180      46.753  69.766  36.973  1.00  0.00           H
ATOM   2588 1HD1 LEU A 180      48.553  71.359  36.505  1.00  0.00           H
ATOM   2589 2HD1 LEU A 180      48.677  70.783  38.144  1.00  0.00           H
ATOM   2590 3HD1 LEU A 180      48.026  72.409  37.842  1.00  0.00           H
ATOM   2591 1HD2 LEU A 180      46.201  71.717  39.215  1.00  0.00           H
ATOM   2592 2HD2 LEU A 180      45.090  70.416  38.770  1.00  0.00           H
ATOM   2593 3HD2 LEU A 180      46.702  70.028  39.378  1.00  0.00           H
ATOM   2594  N   GLU A 181      45.175  71.870  32.953  1.00  0.00           N
ATOM   2595  CA  GLU A 181      44.296  72.243  31.849  1.00  0.00           C
ATOM   2596  C   GLU A 181      43.808  71.012  31.078  1.00  0.00           C
ATOM   2597  O   GLU A 181      44.501  69.995  30.958  1.00  0.00           O
ATOM   2598  CB  GLU A 181      45.019  73.266  30.958  1.00  0.00           C
ATOM   2599  CG  GLU A 181      44.258  73.683  29.696  1.00  0.00           C
ATOM   2600  CD  GLU A 181      43.026  74.555  29.973  1.00  0.00           C
ATOM   2601  OE1 GLU A 181      43.169  75.788  29.846  1.00  0.00           O
ATOM   2602  OE2 GLU A 181      41.909  74.042  30.235  1.00  0.00           O
ATOM   2603  H   GLU A 181      45.984  71.294  32.741  1.00  0.00           H
ATOM   2604  HA  GLU A 181      43.409  72.736  32.249  1.00  0.00           H
ATOM   2605  HB2 GLU A 181      45.230  74.159  31.545  1.00  0.00           H
ATOM   2606  HB3 GLU A 181      45.973  72.839  30.643  1.00  0.00           H
ATOM   2607  HG2 GLU A 181      44.941  74.242  29.065  1.00  0.00           H
ATOM   2608  HG3 GLU A 181      43.997  72.803  29.122  1.00  0.00           H
ATOM   2609  N   SER A 182      42.592  71.118  30.544  1.00  0.00           N
ATOM   2610  CA  SER A 182      42.047  70.157  29.589  1.00  0.00           C
ATOM   2611  C   SER A 182      42.192  70.619  28.142  1.00  0.00           C
ATOM   2612  O   SER A 182      42.207  71.803  27.823  1.00  0.00           O
ATOM   2613  CB  SER A 182      40.580  69.861  29.881  1.00  0.00           C
ATOM   2614  OG  SER A 182      40.454  69.108  31.067  1.00  0.00           O
ATOM   2615  H   SER A 182      42.119  72.016  30.625  1.00  0.00           H
ATOM   2616  HA  SER A 182      42.601  69.229  29.685  1.00  0.00           H
ATOM   2617  HB2 SER A 182      40.044  70.803  29.985  1.00  0.00           H
ATOM   2618  HB3 SER A 182      40.149  69.295  29.055  1.00  0.00           H
ATOM   2619  HG  SER A 182      40.987  68.312  30.985  1.00  0.00           H
ATOM   2620  N   VAL A 183      42.211  69.650  27.235  1.00  0.00           N
ATOM   2621  CA  VAL A 183      42.349  69.850  25.793  1.00  0.00           C
ATOM   2622  C   VAL A 183      41.440  68.880  25.053  1.00  0.00           C
ATOM   2623  O   VAL A 183      41.304  67.726  25.458  1.00  0.00           O
ATOM   2624  CB  VAL A 183      43.830  69.715  25.379  1.00  0.00           C
ATOM   2625  CG1 VAL A 183      44.034  69.088  23.994  1.00  0.00           C
ATOM   2626  CG2 VAL A 183      44.518  71.092  25.407  1.00  0.00           C
ATOM   2627  H   VAL A 183      42.154  68.694  27.570  1.00  0.00           H
ATOM   2628  HA  VAL A 183      42.015  70.851  25.537  1.00  0.00           H
ATOM   2629  HB  VAL A 183      44.335  69.060  26.089  1.00  0.00           H
ATOM   2630 1HG1 VAL A 183      43.553  68.113  23.936  1.00  0.00           H
ATOM   2631 2HG1 VAL A 183      43.646  69.748  23.223  1.00  0.00           H
ATOM   2632 3HG1 VAL A 183      45.081  68.914  23.815  1.00  0.00           H
ATOM   2633 1HG2 VAL A 183      45.367  71.120  24.730  1.00  0.00           H
ATOM   2634 2HG2 VAL A 183      44.854  71.329  26.414  1.00  0.00           H
ATOM   2635 3HG2 VAL A 183      43.826  71.874  25.112  1.00  0.00           H
ATOM   2636  N   VAL A 184      40.864  69.319  23.934  1.00  0.00           N
ATOM   2637  CA  VAL A 184      40.189  68.424  22.983  1.00  0.00           C
ATOM   2638  C   VAL A 184      41.165  67.704  22.048  1.00  0.00           C
ATOM   2639  O   VAL A 184      42.141  68.262  21.543  1.00  0.00           O
ATOM   2640  CB  VAL A 184      39.106  69.126  22.151  1.00  0.00           C
ATOM   2641  CG1 VAL A 184      37.956  69.613  23.020  1.00  0.00           C
ATOM   2642  CG2 VAL A 184      39.641  70.285  21.308  1.00  0.00           C
ATOM   2643  H   VAL A 184      41.054  70.276  23.646  1.00  0.00           H
ATOM   2644  HA  VAL A 184      39.678  67.660  23.568  1.00  0.00           H
ATOM   2645  HB  VAL A 184      38.684  68.383  21.477  1.00  0.00           H
ATOM   2646 1HG1 VAL A 184      37.074  69.707  22.399  1.00  0.00           H
ATOM   2647 2HG1 VAL A 184      37.754  68.907  23.824  1.00  0.00           H
ATOM   2648 3HG1 VAL A 184      38.189  70.595  23.419  1.00  0.00           H
ATOM   2649 1HG2 VAL A 184      40.026  69.886  20.376  1.00  0.00           H
ATOM   2650 2HG2 VAL A 184      40.432  70.808  21.836  1.00  0.00           H
ATOM   2651 3HG2 VAL A 184      38.848  71.001  21.093  1.00  0.00           H
ATOM   2652  N   THR A 185      40.847  66.442  21.788  1.00  0.00           N
ATOM   2653  CA  THR A 185      41.477  65.565  20.789  1.00  0.00           C
ATOM   2654  C   THR A 185      40.604  65.444  19.534  1.00  0.00           C
ATOM   2655  O   THR A 185      41.122  65.579  18.421  1.00  0.00           O
ATOM   2656  CB  THR A 185      41.804  64.194  21.407  1.00  0.00           C
ATOM   2657  CG2 THR A 185      42.886  64.298  22.490  1.00  0.00           C
ATOM   2658  OG1 THR A 185      40.676  63.590  21.988  1.00  0.00           O
ATOM   2659  H   THR A 185      40.025  66.092  22.259  1.00  0.00           H
ATOM   2660  HA  THR A 185      42.417  66.007  20.470  1.00  0.00           H
ATOM   2661  HB  THR A 185      42.171  63.527  20.626  1.00  0.00           H
ATOM   2662  HG1 THR A 185      40.217  64.237  22.530  1.00  0.00           H
ATOM   2663 1HG2 THR A 185      42.902  65.289  22.942  1.00  0.00           H
ATOM   2664 2HG2 THR A 185      43.858  64.103  22.041  1.00  0.00           H
ATOM   2665 3HG2 THR A 185      42.705  63.558  23.268  1.00  0.00           H
ATOM   2666  N   GLU A 186      39.282  65.339  19.709  1.00  0.00           N
ATOM   2667  CA  GLU A 186      38.287  65.362  18.628  1.00  0.00           C
ATOM   2668  C   GLU A 186      37.732  66.785  18.384  1.00  0.00           C
ATOM   2669  O   GLU A 186      38.253  67.770  18.903  1.00  0.00           O
ATOM   2670  CB  GLU A 186      37.170  64.342  18.938  1.00  0.00           C
ATOM   2671  CG  GLU A 186      37.121  63.165  17.953  1.00  0.00           C
ATOM   2672  CD  GLU A 186      37.893  61.947  18.472  1.00  0.00           C
ATOM   2673  OE1 GLU A 186      37.208  60.981  18.878  1.00  0.00           O
ATOM   2674  OE2 GLU A 186      39.142  62.005  18.451  1.00  0.00           O
ATOM   2675  H   GLU A 186      38.936  65.281  20.653  1.00  0.00           H
ATOM   2676  HA  GLU A 186      38.781  65.053  17.706  1.00  0.00           H
ATOM   2677  HB2 GLU A 186      37.283  63.965  19.952  1.00  0.00           H
ATOM   2678  HB3 GLU A 186      36.201  64.836  18.894  1.00  0.00           H
ATOM   2679  HG2 GLU A 186      36.073  62.892  17.808  1.00  0.00           H
ATOM   2680  HG3 GLU A 186      37.506  63.473  16.978  1.00  0.00           H
ATOM   2681  N   GLU A 187      36.701  66.927  17.542  1.00  0.00           N
ATOM   2682  CA  GLU A 187      36.177  68.236  17.106  1.00  0.00           C
ATOM   2683  C   GLU A 187      35.133  68.877  18.042  1.00  0.00           C
ATOM   2684  O   GLU A 187      35.002  70.095  18.020  1.00  0.00           O
ATOM   2685  CB  GLU A 187      35.654  68.107  15.660  1.00  0.00           C
ATOM   2686  CG  GLU A 187      35.456  69.479  14.987  1.00  0.00           C
ATOM   2687  CD  GLU A 187      35.168  69.448  13.473  1.00  0.00           C
ATOM   2688  OE1 GLU A 187      34.790  70.529  12.955  1.00  0.00           O
ATOM   2689  OE2 GLU A 187      35.386  68.403  12.813  1.00  0.00           O
ATOM   2690  H   GLU A 187      36.308  66.097  17.123  1.00  0.00           H
ATOM   2691  HA  GLU A 187      37.005  68.942  17.092  1.00  0.00           H
ATOM   2692  HB2 GLU A 187      36.390  67.540  15.089  1.00  0.00           H
ATOM   2693  HB3 GLU A 187      34.712  67.555  15.664  1.00  0.00           H
ATOM   2694  HG2 GLU A 187      34.636  70.000  15.483  1.00  0.00           H
ATOM   2695  HG3 GLU A 187      36.367  70.061  15.142  1.00  0.00           H
ATOM   2696  N   LEU A 188      34.450  68.076  18.877  1.00  0.00           N
ATOM   2697  CA  LEU A 188      33.231  68.426  19.635  1.00  0.00           C
ATOM   2698  C   LEU A 188      32.018  68.787  18.756  1.00  0.00           C
ATOM   2699  O   LEU A 188      32.035  69.703  17.942  1.00  0.00           O
ATOM   2700  CB  LEU A 188      33.480  69.530  20.686  1.00  0.00           C
ATOM   2701  CG  LEU A 188      34.272  69.128  21.936  1.00  0.00           C
ATOM   2702  CD1 LEU A 188      34.402  70.355  22.845  1.00  0.00           C
ATOM   2703  CD2 LEU A 188      33.564  68.046  22.745  1.00  0.00           C
ATOM   2704  H   LEU A 188      34.720  67.109  18.863  1.00  0.00           H
ATOM   2705  HA  LEU A 188      32.931  67.534  20.179  1.00  0.00           H
ATOM   2706  HB2 LEU A 188      33.994  70.365  20.215  1.00  0.00           H
ATOM   2707  HB3 LEU A 188      32.511  69.908  21.010  1.00  0.00           H
ATOM   2708  HG  LEU A 188      35.255  68.765  21.648  1.00  0.00           H
ATOM   2709 1HD1 LEU A 188      34.943  71.142  22.319  1.00  0.00           H
ATOM   2710 2HD1 LEU A 188      34.948  70.098  23.752  1.00  0.00           H
ATOM   2711 3HD1 LEU A 188      33.414  70.725  23.122  1.00  0.00           H
ATOM   2712 1HD2 LEU A 188      32.563  68.391  22.980  1.00  0.00           H
ATOM   2713 2HD2 LEU A 188      33.508  67.120  22.181  1.00  0.00           H
ATOM   2714 3HD2 LEU A 188      34.106  67.856  23.670  1.00  0.00           H
ATOM   2715  N   THR A 189      30.917  68.068  18.968  1.00  0.00           N
ATOM   2716  CA  THR A 189      29.597  68.436  18.440  1.00  0.00           C
ATOM   2717  C   THR A 189      29.020  69.632  19.205  1.00  0.00           C
ATOM   2718  O   THR A 189      29.343  69.853  20.372  1.00  0.00           O
ATOM   2719  CB  THR A 189      28.611  67.258  18.497  1.00  0.00           C
ATOM   2720  CG2 THR A 189      29.178  65.942  17.956  1.00  0.00           C
ATOM   2721  OG1 THR A 189      28.208  67.019  19.823  1.00  0.00           O
ATOM   2722  H   THR A 189      30.948  67.351  19.686  1.00  0.00           H
ATOM   2723  HA  THR A 189      29.712  68.728  17.396  1.00  0.00           H
ATOM   2724  HB  THR A 189      27.734  67.525  17.907  1.00  0.00           H
ATOM   2725  HG1 THR A 189      29.002  66.750  20.309  1.00  0.00           H
ATOM   2726 1HG2 THR A 189      28.389  65.405  17.431  1.00  0.00           H
ATOM   2727 2HG2 THR A 189      29.540  65.316  18.770  1.00  0.00           H
ATOM   2728 3HG2 THR A 189      29.992  66.137  17.259  1.00  0.00           H
ATOM   2729  N   GLU A 190      28.113  70.389  18.587  1.00  0.00           N
ATOM   2730  CA  GLU A 190      27.505  71.566  19.228  1.00  0.00           C
ATOM   2731  C   GLU A 190      26.741  71.244  20.538  1.00  0.00           C
ATOM   2732  O   GLU A 190      26.933  71.972  21.520  1.00  0.00           O
ATOM   2733  CB  GLU A 190      26.656  72.321  18.191  1.00  0.00           C
ATOM   2734  CG  GLU A 190      26.406  73.796  18.552  1.00  0.00           C
ATOM   2735  CD  GLU A 190      25.988  74.649  17.335  1.00  0.00           C
ATOM   2736  OE1 GLU A 190      26.011  75.901  17.448  1.00  0.00           O
ATOM   2737  OE2 GLU A 190      25.684  74.081  16.264  1.00  0.00           O
ATOM   2738  H   GLU A 190      27.868  70.185  17.632  1.00  0.00           H
ATOM   2739  HA  GLU A 190      28.328  72.226  19.509  1.00  0.00           H
ATOM   2740  HB2 GLU A 190      27.200  72.288  17.245  1.00  0.00           H
ATOM   2741  HB3 GLU A 190      25.699  71.820  18.051  1.00  0.00           H
ATOM   2742  HG2 GLU A 190      25.639  73.847  19.330  1.00  0.00           H
ATOM   2743  HG3 GLU A 190      27.329  74.211  18.962  1.00  0.00           H
ATOM   2744  N   PRO A 191      25.979  70.129  20.648  1.00  0.00           N
ATOM   2745  CA  PRO A 191      25.420  69.685  21.929  1.00  0.00           C
ATOM   2746  C   PRO A 191      26.474  69.432  23.010  1.00  0.00           C
ATOM   2747  O   PRO A 191      26.258  69.770  24.174  1.00  0.00           O
ATOM   2748  CB  PRO A 191      24.656  68.391  21.628  1.00  0.00           C
ATOM   2749  CG  PRO A 191      24.276  68.534  20.160  1.00  0.00           C
ATOM   2750  CD  PRO A 191      25.474  69.277  19.576  1.00  0.00           C
ATOM   2751  HA  PRO A 191      24.723  70.443  22.286  1.00  0.00           H
ATOM   2752  HB2 PRO A 191      25.313  67.526  21.744  1.00  0.00           H
ATOM   2753  HB3 PRO A 191      23.779  68.288  22.267  1.00  0.00           H
ATOM   2754  HG2 PRO A 191      24.133  67.563  19.685  1.00  0.00           H
ATOM   2755  HG3 PRO A 191      23.380  69.149  20.070  1.00  0.00           H
ATOM   2756  HD2 PRO A 191      26.234  68.556  19.285  1.00  0.00           H
ATOM   2757  HD3 PRO A 191      25.157  69.853  18.708  1.00  0.00           H
ATOM   2758  N   GLU A 192      27.629  68.869  22.641  1.00  0.00           N
ATOM   2759  CA  GLU A 192      28.722  68.664  23.592  1.00  0.00           C
ATOM   2760  C   GLU A 192      29.300  70.001  24.062  1.00  0.00           C
ATOM   2761  O   GLU A 192      29.489  70.171  25.261  1.00  0.00           O
ATOM   2762  CB  GLU A 192      29.825  67.782  23.003  1.00  0.00           C
ATOM   2763  CG  GLU A 192      29.395  66.323  22.791  1.00  0.00           C
ATOM   2764  CD  GLU A 192      30.417  65.550  21.948  1.00  0.00           C
ATOM   2765  OE1 GLU A 192      30.814  66.068  20.878  1.00  0.00           O
ATOM   2766  OE2 GLU A 192      30.797  64.402  22.269  1.00  0.00           O
ATOM   2767  H   GLU A 192      27.791  68.664  21.663  1.00  0.00           H
ATOM   2768  HA  GLU A 192      28.333  68.161  24.478  1.00  0.00           H
ATOM   2769  HB2 GLU A 192      30.171  68.215  22.067  1.00  0.00           H
ATOM   2770  HB3 GLU A 192      30.651  67.782  23.706  1.00  0.00           H
ATOM   2771  HG2 GLU A 192      29.252  65.856  23.762  1.00  0.00           H
ATOM   2772  HG3 GLU A 192      28.437  66.297  22.275  1.00  0.00           H
ATOM   2773  N   THR A 193      29.504  70.981  23.170  1.00  0.00           N
ATOM   2774  CA  THR A 193      29.999  72.319  23.561  1.00  0.00           C
ATOM   2775  C   THR A 193      29.073  73.038  24.546  1.00  0.00           C
ATOM   2776  O   THR A 193      29.547  73.700  25.473  1.00  0.00           O
ATOM   2777  CB  THR A 193      30.251  73.237  22.352  1.00  0.00           C
ATOM   2778  CG2 THR A 193      31.213  72.626  21.335  1.00  0.00           C
ATOM   2779  OG1 THR A 193      29.082  73.623  21.667  1.00  0.00           O
ATOM   2780  H   THR A 193      29.335  70.781  22.187  1.00  0.00           H
ATOM   2781  HA  THR A 193      30.951  72.183  24.073  1.00  0.00           H
ATOM   2782  HB  THR A 193      30.705  74.153  22.730  1.00  0.00           H
ATOM   2783  HG1 THR A 193      28.359  73.000  21.845  1.00  0.00           H
ATOM   2784 1HG2 THR A 193      30.719  71.851  20.759  1.00  0.00           H
ATOM   2785 2HG2 THR A 193      32.073  72.195  21.843  1.00  0.00           H
ATOM   2786 3HG2 THR A 193      31.559  73.401  20.653  1.00  0.00           H
ATOM   2787  N   ALA A 194      27.757  72.860  24.391  1.00  0.00           N
ATOM   2788  CA  ALA A 194      26.758  73.420  25.294  1.00  0.00           C
ATOM   2789  C   ALA A 194      26.737  72.720  26.664  1.00  0.00           C
ATOM   2790  O   ALA A 194      26.484  73.371  27.679  1.00  0.00           O
ATOM   2791  CB  ALA A 194      25.390  73.339  24.610  1.00  0.00           C
ATOM   2792  H   ALA A 194      27.434  72.283  23.624  1.00  0.00           H
ATOM   2793  HA  ALA A 194      26.993  74.472  25.470  1.00  0.00           H
ATOM   2794  HB1 ALA A 194      25.238  72.348  24.179  1.00  0.00           H
ATOM   2795  HB2 ALA A 194      25.331  74.090  23.822  1.00  0.00           H
ATOM   2796  HB3 ALA A 194      24.605  73.532  25.342  1.00  0.00           H
ATOM   2797  N   LEU A 195      27.034  71.417  26.743  1.00  0.00           N
ATOM   2798  CA  LEU A 195      27.101  70.727  28.038  1.00  0.00           C
ATOM   2799  C   LEU A 195      28.157  71.319  28.973  1.00  0.00           C
ATOM   2800  O   LEU A 195      27.893  71.413  30.170  1.00  0.00           O
ATOM   2801  CB  LEU A 195      27.323  69.215  27.872  1.00  0.00           C
ATOM   2802  CG  LEU A 195      26.046  68.359  27.764  1.00  0.00           C
ATOM   2803  CD1 LEU A 195      26.455  66.891  27.905  1.00  0.00           C
ATOM   2804  CD2 LEU A 195      25.010  68.624  28.861  1.00  0.00           C
ATOM   2805  H   LEU A 195      27.221  70.898  25.892  1.00  0.00           H
ATOM   2806  HA  LEU A 195      26.161  70.897  28.548  1.00  0.00           H
ATOM   2807  HB2 LEU A 195      27.943  69.035  26.995  1.00  0.00           H
ATOM   2808  HB3 LEU A 195      27.885  68.867  28.740  1.00  0.00           H
ATOM   2809  HG  LEU A 195      25.578  68.515  26.794  1.00  0.00           H
ATOM   2810 1HD1 LEU A 195      27.168  66.631  27.123  1.00  0.00           H
ATOM   2811 2HD1 LEU A 195      25.578  66.252  27.827  1.00  0.00           H
ATOM   2812 3HD1 LEU A 195      26.919  66.729  28.878  1.00  0.00           H
ATOM   2813 1HD2 LEU A 195      25.484  68.542  29.833  1.00  0.00           H
ATOM   2814 2HD2 LEU A 195      24.573  69.615  28.756  1.00  0.00           H
ATOM   2815 3HD2 LEU A 195      24.198  67.902  28.807  1.00  0.00           H
ATOM   2816  N   PHE A 196      29.287  71.800  28.444  1.00  0.00           N
ATOM   2817  CA  PHE A 196      30.270  72.525  29.254  1.00  0.00           C
ATOM   2818  C   PHE A 196      29.629  73.734  29.963  1.00  0.00           C
ATOM   2819  O   PHE A 196      29.895  73.956  31.141  1.00  0.00           O
ATOM   2820  CB  PHE A 196      31.471  72.957  28.390  1.00  0.00           C
ATOM   2821  CG  PHE A 196      32.431  71.844  28.020  1.00  0.00           C
ATOM   2822  CD1 PHE A 196      32.142  70.989  26.946  1.00  0.00           C
ATOM   2823  CD2 PHE A 196      33.621  71.661  28.750  1.00  0.00           C
ATOM   2824  CE1 PHE A 196      33.002  69.927  26.620  1.00  0.00           C
ATOM   2825  CE2 PHE A 196      34.488  70.603  28.424  1.00  0.00           C
ATOM   2826  CZ  PHE A 196      34.179  69.733  27.362  1.00  0.00           C
ATOM   2827  H   PHE A 196      29.445  71.686  27.452  1.00  0.00           H
ATOM   2828  HA  PHE A 196      30.635  71.856  30.033  1.00  0.00           H
ATOM   2829  HB2 PHE A 196      31.115  73.442  27.483  1.00  0.00           H
ATOM   2830  HB3 PHE A 196      32.050  73.692  28.942  1.00  0.00           H
ATOM   2831  HD1 PHE A 196      31.245  71.151  26.382  1.00  0.00           H
ATOM   2832  HD2 PHE A 196      33.869  72.327  29.567  1.00  0.00           H
ATOM   2833  HE1 PHE A 196      32.747  69.256  25.812  1.00  0.00           H
ATOM   2834  HE2 PHE A 196      35.394  70.464  28.998  1.00  0.00           H
ATOM   2835  HZ  PHE A 196      34.842  68.914  27.123  1.00  0.00           H
ATOM   2836  N   GLU A 197      28.784  74.509  29.269  1.00  0.00           N
ATOM   2837  CA  GLU A 197      28.117  75.710  29.811  1.00  0.00           C
ATOM   2838  C   GLU A 197      26.951  75.408  30.751  1.00  0.00           C
ATOM   2839  O   GLU A 197      26.705  76.151  31.697  1.00  0.00           O
ATOM   2840  CB  GLU A 197      27.647  76.603  28.639  1.00  0.00           C
ATOM   2841  CG  GLU A 197      27.106  77.991  29.041  1.00  0.00           C
ATOM   2842  CD  GLU A 197      26.603  78.835  27.841  1.00  0.00           C
ATOM   2843  OE1 GLU A 197      26.717  78.391  26.670  1.00  0.00           O
ATOM   2844  OE2 GLU A 197      26.025  79.924  28.064  1.00  0.00           O
ATOM   2845  H   GLU A 197      28.529  74.216  28.335  1.00  0.00           H
ATOM   2846  HA  GLU A 197      28.824  76.249  30.427  1.00  0.00           H
ATOM   2847  HB2 GLU A 197      28.482  76.748  27.956  1.00  0.00           H
ATOM   2848  HB3 GLU A 197      26.863  76.072  28.101  1.00  0.00           H
ATOM   2849  HG2 GLU A 197      26.278  77.857  29.739  1.00  0.00           H
ATOM   2850  HG3 GLU A 197      27.897  78.522  29.572  1.00  0.00           H
ATOM   2851  N   THR A 198      26.204  74.341  30.474  1.00  0.00           N
ATOM   2852  CA  THR A 198      24.991  74.026  31.240  1.00  0.00           C
ATOM   2853  C   THR A 198      25.254  73.209  32.504  1.00  0.00           C
ATOM   2854  O   THR A 198      24.534  73.399  33.484  1.00  0.00           O
ATOM   2855  CB  THR A 198      23.934  73.341  30.367  1.00  0.00           C
ATOM   2856  CG2 THR A 198      23.509  74.213  29.187  1.00  0.00           C
ATOM   2857  OG1 THR A 198      24.405  72.134  29.823  1.00  0.00           O
ATOM   2858  H   THR A 198      26.440  73.807  29.648  1.00  0.00           H
ATOM   2859  HA  THR A 198      24.555  74.964  31.582  1.00  0.00           H
ATOM   2860  HB  THR A 198      23.059  73.138  30.984  1.00  0.00           H
ATOM   2861  HG1 THR A 198      25.149  72.361  29.254  1.00  0.00           H
ATOM   2862 1HG2 THR A 198      24.317  74.302  28.464  1.00  0.00           H
ATOM   2863 2HG2 THR A 198      23.252  75.211  29.539  1.00  0.00           H
ATOM   2864 3HG2 THR A 198      22.644  73.767  28.700  1.00  0.00           H
ATOM   2865  N   LEU A 199      26.255  72.317  32.496  1.00  0.00           N
ATOM   2866  CA  LEU A 199      26.639  71.523  33.670  1.00  0.00           C
ATOM   2867  C   LEU A 199      27.588  72.275  34.600  1.00  0.00           C
ATOM   2868  O   LEU A 199      27.318  72.383  35.794  1.00  0.00           O
ATOM   2869  CB  LEU A 199      27.291  70.197  33.237  1.00  0.00           C
ATOM   2870  CG  LEU A 199      26.379  69.263  32.435  1.00  0.00           C
ATOM   2871  CD1 LEU A 199      27.128  67.957  32.162  1.00  0.00           C
ATOM   2872  CD2 LEU A 199      25.085  68.923  33.172  1.00  0.00           C
ATOM   2873  H   LEU A 199      26.785  72.194  31.641  1.00  0.00           H
ATOM   2874  HA  LEU A 199      25.751  71.308  34.263  1.00  0.00           H
ATOM   2875  HB2 LEU A 199      28.173  70.414  32.632  1.00  0.00           H
ATOM   2876  HB3 LEU A 199      27.627  69.674  34.133  1.00  0.00           H
ATOM   2877  HG  LEU A 199      26.129  69.742  31.492  1.00  0.00           H
ATOM   2878 1HD1 LEU A 199      28.035  68.177  31.599  1.00  0.00           H
ATOM   2879 2HD1 LEU A 199      26.506  67.279  31.582  1.00  0.00           H
ATOM   2880 3HD1 LEU A 199      27.404  67.478  33.102  1.00  0.00           H
ATOM   2881 1HD2 LEU A 199      25.321  68.452  34.121  1.00  0.00           H
ATOM   2882 2HD2 LEU A 199      24.498  69.825  33.339  1.00  0.00           H
ATOM   2883 3HD2 LEU A 199      24.477  68.250  32.578  1.00  0.00           H
ATOM   2884  N   TYR A 200      28.705  72.749  34.050  1.00  0.00           N
ATOM   2885  CA  TYR A 200      29.743  73.467  34.785  1.00  0.00           C
ATOM   2886  C   TYR A 200      29.646  74.972  34.477  1.00  0.00           C
ATOM   2887  O   TYR A 200      28.558  75.511  34.293  1.00  0.00           O
ATOM   2888  CB  TYR A 200      31.126  72.847  34.469  1.00  0.00           C
ATOM   2889  CG  TYR A 200      31.143  71.363  34.149  1.00  0.00           C
ATOM   2890  CD1 TYR A 200      30.859  70.407  35.142  1.00  0.00           C
ATOM   2891  CD2 TYR A 200      31.430  70.949  32.834  1.00  0.00           C
ATOM   2892  CE1 TYR A 200      30.882  69.034  34.825  1.00  0.00           C
ATOM   2893  CE2 TYR A 200      31.438  69.581  32.509  1.00  0.00           C
ATOM   2894  CZ  TYR A 200      31.177  68.621  33.506  1.00  0.00           C
ATOM   2895  OH  TYR A 200      31.241  67.300  33.195  1.00  0.00           O
ATOM   2896  H   TYR A 200      28.841  72.616  33.059  1.00  0.00           H
ATOM   2897  HA  TYR A 200      29.567  73.348  35.855  1.00  0.00           H
ATOM   2898  HB2 TYR A 200      31.562  73.358  33.610  1.00  0.00           H
ATOM   2899  HB3 TYR A 200      31.785  73.027  35.320  1.00  0.00           H
ATOM   2900  HD1 TYR A 200      30.623  70.727  36.148  1.00  0.00           H
ATOM   2901  HD2 TYR A 200      31.660  71.685  32.076  1.00  0.00           H
ATOM   2902  HE1 TYR A 200      30.670  68.301  35.588  1.00  0.00           H
ATOM   2903  HE2 TYR A 200      31.669  69.259  31.505  1.00  0.00           H
ATOM   2904  HH  TYR A 200      31.509  66.770  33.949  1.00  0.00           H
ATOM   2905  N   ALA A 201      30.792  75.644  34.370  1.00  0.00           N
ATOM   2906  CA  ALA A 201      30.919  76.982  33.806  1.00  0.00           C
ATOM   2907  C   ALA A 201      31.892  76.987  32.607  1.00  0.00           C
ATOM   2908  O   ALA A 201      32.875  77.721  32.572  1.00  0.00           O
ATOM   2909  CB  ALA A 201      31.219  77.985  34.927  1.00  0.00           C
ATOM   2910  H   ALA A 201      31.643  75.135  34.545  1.00  0.00           H
ATOM   2911  HA  ALA A 201      29.953  77.270  33.382  1.00  0.00           H
ATOM   2912  HB1 ALA A 201      30.291  78.475  35.223  1.00  0.00           H
ATOM   2913  HB2 ALA A 201      31.913  78.743  34.579  1.00  0.00           H
ATOM   2914  HB3 ALA A 201      31.647  77.485  35.795  1.00  0.00           H
ATOM   2915  N   ALA A 202      31.569  76.164  31.612  1.00  0.00           N
ATOM   2916  CA  ALA A 202      31.833  76.392  30.195  1.00  0.00           C
ATOM   2917  C   ALA A 202      33.294  76.413  29.708  1.00  0.00           C
ATOM   2918  O   ALA A 202      34.054  75.506  30.015  1.00  0.00           O
ATOM   2919  CB  ALA A 202      30.945  77.547  29.707  1.00  0.00           C
ATOM   2920  H   ALA A 202      30.879  75.447  31.814  1.00  0.00           H
ATOM   2921  HA  ALA A 202      31.429  75.520  29.699  1.00  0.00           H
ATOM   2922  HB1 ALA A 202      30.489  77.297  28.759  1.00  0.00           H
ATOM   2923  HB2 ALA A 202      31.505  78.461  29.594  1.00  0.00           H
ATOM   2924  HB3 ALA A 202      30.160  77.746  30.428  1.00  0.00           H
ATOM   2925  N   ASN A 203      33.559  77.321  28.756  1.00  0.00           N
ATOM   2926  CA  ASN A 203      34.669  77.387  27.807  1.00  0.00           C
ATOM   2927  C   ASN A 203      35.245  76.030  27.421  1.00  0.00           C
ATOM   2928  O   ASN A 203      36.200  75.537  28.031  1.00  0.00           O
ATOM   2929  CB  ASN A 203      35.771  78.336  28.267  1.00  0.00           C
ATOM   2930  CG  ASN A 203      35.320  79.760  28.450  1.00  0.00           C
ATOM   2931  ND2 ASN A 203      36.243  80.630  28.759  1.00  0.00           N
ATOM   2932  OD1 ASN A 203      34.184  80.142  28.215  1.00  0.00           O
ATOM   2933  H   ASN A 203      32.884  78.064  28.676  1.00  0.00           H
ATOM   2934  HA  ASN A 203      34.265  77.821  26.893  1.00  0.00           H
ATOM   2935  HB2 ASN A 203      36.187  77.980  29.192  1.00  0.00           H
ATOM   2936  HB3 ASN A 203      36.573  78.323  27.535  1.00  0.00           H
ATOM   2937 1HD2 ASN A 203      37.191  80.313  28.955  1.00  0.00           H
ATOM   2938 2HD2 ASN A 203      35.915  81.518  29.063  1.00  0.00           H
ATOM   2939  N   VAL A 204      34.733  75.526  26.297  1.00  0.00           N
ATOM   2940  CA  VAL A 204      35.236  74.315  25.651  1.00  0.00           C
ATOM   2941  C   VAL A 204      36.769  74.317  25.610  1.00  0.00           C
ATOM   2942  O   VAL A 204      37.377  75.370  25.368  1.00  0.00           O
ATOM   2943  CB  VAL A 204      34.653  74.146  24.240  1.00  0.00           C
ATOM   2944  CG1 VAL A 204      33.124  74.175  24.295  1.00  0.00           C
ATOM   2945  CG2 VAL A 204      35.144  75.199  23.232  1.00  0.00           C
ATOM   2946  H   VAL A 204      33.999  76.030  25.827  1.00  0.00           H
ATOM   2947  HA  VAL A 204      34.889  73.479  26.256  1.00  0.00           H
ATOM   2948  HB  VAL A 204      34.947  73.163  23.873  1.00  0.00           H
ATOM   2949 1HG1 VAL A 204      32.757  73.702  23.393  1.00  0.00           H
ATOM   2950 2HG1 VAL A 204      32.759  73.620  25.159  1.00  0.00           H
ATOM   2951 3HG1 VAL A 204      32.751  75.199  24.333  1.00  0.00           H
ATOM   2952 1HG2 VAL A 204      36.029  74.820  22.720  1.00  0.00           H
ATOM   2953 2HG2 VAL A 204      35.410  76.127  23.737  1.00  0.00           H
ATOM   2954 3HG2 VAL A 204      34.378  75.414  22.487  1.00  0.00           H
ATOM   2955  N   PRO A 205      37.412  73.182  25.921  1.00  0.00           N
ATOM   2956  CA  PRO A 205      38.856  73.146  26.012  1.00  0.00           C
ATOM   2957  C   PRO A 205      39.490  73.381  24.629  1.00  0.00           C
ATOM   2958  O   PRO A 205      38.924  72.974  23.612  1.00  0.00           O
ATOM   2959  CB  PRO A 205      39.206  71.803  26.646  1.00  0.00           C
ATOM   2960  CG  PRO A 205      37.982  70.922  26.430  1.00  0.00           C
ATOM   2961  CD  PRO A 205      36.824  71.901  26.269  1.00  0.00           C
ATOM   2962  HA  PRO A 205      39.170  73.937  26.689  1.00  0.00           H
ATOM   2963  HB2 PRO A 205      40.079  71.368  26.175  1.00  0.00           H
ATOM   2964  HB3 PRO A 205      39.370  71.939  27.715  1.00  0.00           H
ATOM   2965  HG2 PRO A 205      38.116  70.356  25.521  1.00  0.00           H
ATOM   2966  HG3 PRO A 205      37.821  70.238  27.262  1.00  0.00           H
ATOM   2967  HD2 PRO A 205      36.141  71.557  25.490  1.00  0.00           H
ATOM   2968  HD3 PRO A 205      36.301  72.001  27.218  1.00  0.00           H
ATOM   2969  N   PRO A 206      40.652  74.048  24.569  1.00  0.00           N
ATOM   2970  CA  PRO A 206      41.352  74.327  23.320  1.00  0.00           C
ATOM   2971  C   PRO A 206      41.949  73.047  22.726  1.00  0.00           C
ATOM   2972  O   PRO A 206      42.003  71.996  23.373  1.00  0.00           O
ATOM   2973  CB  PRO A 206      42.440  75.335  23.702  1.00  0.00           C
ATOM   2974  CG  PRO A 206      42.775  74.938  25.138  1.00  0.00           C
ATOM   2975  CD  PRO A 206      41.429  74.515  25.702  1.00  0.00           C
ATOM   2976  HA  PRO A 206      40.674  74.773  22.592  1.00  0.00           H
ATOM   2977  HB2 PRO A 206      43.313  75.280  23.051  1.00  0.00           H
ATOM   2978  HB3 PRO A 206      42.021  76.342  23.690  1.00  0.00           H
ATOM   2979  HG2 PRO A 206      43.441  74.079  25.142  1.00  0.00           H
ATOM   2980  HG3 PRO A 206      43.204  75.765  25.697  1.00  0.00           H
ATOM   2981  HD2 PRO A 206      41.565  73.733  26.447  1.00  0.00           H
ATOM   2982  HD3 PRO A 206      40.929  75.375  26.137  1.00  0.00           H
ATOM   2983  N   ARG A 207      42.461  73.128  21.496  1.00  0.00           N
ATOM   2984  CA  ARG A 207      43.336  72.074  20.951  1.00  0.00           C
ATOM   2985  C   ARG A 207      44.755  72.170  21.509  1.00  0.00           C
ATOM   2986  O   ARG A 207      45.172  73.221  21.972  1.00  0.00           O
ATOM   2987  CB  ARG A 207      43.316  72.113  19.420  1.00  0.00           C
ATOM   2988  CG  ARG A 207      42.010  71.495  18.911  1.00  0.00           C
ATOM   2989  CD  ARG A 207      42.057  71.250  17.402  1.00  0.00           C
ATOM   2990  NE  ARG A 207      40.991  70.318  16.984  1.00  0.00           N
ATOM   2991  CZ  ARG A 207      41.080  68.998  16.898  1.00  0.00           C
ATOM   2992  NH1 ARG A 207      42.173  68.342  17.168  1.00  0.00           N
ATOM   2993  NH2 ARG A 207      40.061  68.284  16.530  1.00  0.00           N
ATOM   2994  H   ARG A 207      42.375  74.021  21.007  1.00  0.00           H
ATOM   2995  HA  ARG A 207      42.955  71.106  21.287  1.00  0.00           H
ATOM   2996  HB2 ARG A 207      43.416  73.140  19.064  1.00  0.00           H
ATOM   2997  HB3 ARG A 207      44.151  71.522  19.041  1.00  0.00           H
ATOM   2998  HG2 ARG A 207      41.877  70.536  19.408  1.00  0.00           H
ATOM   2999  HG3 ARG A 207      41.168  72.147  19.155  1.00  0.00           H
ATOM   3000  HD2 ARG A 207      41.940  72.204  16.885  1.00  0.00           H
ATOM   3001  HD3 ARG A 207      43.031  70.840  17.133  1.00  0.00           H
ATOM   3002  HE  ARG A 207      40.092  70.729  16.787  1.00  0.00           H
ATOM   3003 1HH1 ARG A 207      43.000  68.851  17.413  1.00  0.00           H
ATOM   3004 2HH1 ARG A 207      42.141  67.335  17.205  1.00  0.00           H
ATOM   3005 1HH2 ARG A 207      39.163  68.712  16.418  1.00  0.00           H
ATOM   3006 2HH2 ARG A 207      40.143  67.282  16.518  1.00  0.00           H
ATOM   3007  N   LEU A 208      45.531  71.087  21.414  1.00  0.00           N
ATOM   3008  CA  LEU A 208      46.887  71.012  21.983  1.00  0.00           C
ATOM   3009  C   LEU A 208      47.831  72.074  21.390  1.00  0.00           C
ATOM   3010  O   LEU A 208      48.407  72.872  22.125  1.00  0.00           O
ATOM   3011  CB  LEU A 208      47.417  69.566  21.810  1.00  0.00           C
ATOM   3012  CG  LEU A 208      48.381  69.010  22.883  1.00  0.00           C
ATOM   3013  CD1 LEU A 208      49.773  69.604  22.762  1.00  0.00           C
ATOM   3014  CD2 LEU A 208      47.907  69.196  24.327  1.00  0.00           C
ATOM   3015  H   LEU A 208      45.108  70.242  21.066  1.00  0.00           H
ATOM   3016  HA  LEU A 208      46.795  71.249  23.040  1.00  0.00           H
ATOM   3017  HB2 LEU A 208      46.566  68.887  21.779  1.00  0.00           H
ATOM   3018  HB3 LEU A 208      47.909  69.487  20.839  1.00  0.00           H
ATOM   3019  HG  LEU A 208      48.477  67.939  22.706  1.00  0.00           H
ATOM   3020 1HD1 LEU A 208      50.211  69.368  21.794  1.00  0.00           H
ATOM   3021 2HD1 LEU A 208      50.419  69.215  23.550  1.00  0.00           H
ATOM   3022 3HD1 LEU A 208      49.695  70.673  22.861  1.00  0.00           H
ATOM   3023 1HD2 LEU A 208      47.772  70.248  24.574  1.00  0.00           H
ATOM   3024 2HD2 LEU A 208      46.985  68.651  24.482  1.00  0.00           H
ATOM   3025 3HD2 LEU A 208      48.637  68.779  25.017  1.00  0.00           H
ATOM   3026  N   GLY A 209      47.937  72.129  20.057  1.00  0.00           N
ATOM   3027  CA  GLY A 209      48.724  73.159  19.369  1.00  0.00           C
ATOM   3028  C   GLY A 209      48.181  74.571  19.598  1.00  0.00           C
ATOM   3029  O   GLY A 209      48.960  75.478  19.850  1.00  0.00           O
ATOM   3030  H   GLY A 209      47.455  71.438  19.508  1.00  0.00           H
ATOM   3031  HA2 GLY A 209      49.753  73.132  19.729  1.00  0.00           H
ATOM   3032  HA3 GLY A 209      48.723  72.966  18.297  1.00  0.00           H
ATOM   3033  N   GLU A 210      46.855  74.742  19.610  1.00  0.00           N
ATOM   3034  CA  GLU A 210      46.214  76.027  19.922  1.00  0.00           C
ATOM   3035  C   GLU A 210      46.581  76.517  21.330  1.00  0.00           C
ATOM   3036  O   GLU A 210      47.005  77.657  21.500  1.00  0.00           O
ATOM   3037  CB  GLU A 210      44.691  75.880  19.771  1.00  0.00           C
ATOM   3038  CG  GLU A 210      43.917  77.171  20.081  1.00  0.00           C
ATOM   3039  CD  GLU A 210      42.397  76.974  20.068  1.00  0.00           C
ATOM   3040  OE1 GLU A 210      41.923  75.812  20.102  1.00  0.00           O
ATOM   3041  OE2 GLU A 210      41.682  78.000  19.939  1.00  0.00           O
ATOM   3042  H   GLU A 210      46.263  73.944  19.463  1.00  0.00           H
ATOM   3043  HA  GLU A 210      46.564  76.782  19.216  1.00  0.00           H
ATOM   3044  HB2 GLU A 210      44.463  75.565  18.751  1.00  0.00           H
ATOM   3045  HB3 GLU A 210      44.353  75.101  20.451  1.00  0.00           H
ATOM   3046  HG2 GLU A 210      44.201  77.551  21.063  1.00  0.00           H
ATOM   3047  HG3 GLU A 210      44.188  77.918  19.332  1.00  0.00           H
ATOM   3048  N   PHE A 211      46.475  75.648  22.338  1.00  0.00           N
ATOM   3049  CA  PHE A 211      46.833  75.961  23.715  1.00  0.00           C
ATOM   3050  C   PHE A 211      48.298  76.380  23.828  1.00  0.00           C
ATOM   3051  O   PHE A 211      48.595  77.408  24.428  1.00  0.00           O
ATOM   3052  CB  PHE A 211      46.547  74.752  24.613  1.00  0.00           C
ATOM   3053  CG  PHE A 211      46.977  74.966  26.050  1.00  0.00           C
ATOM   3054  CD1 PHE A 211      46.192  75.752  26.915  1.00  0.00           C
ATOM   3055  CD2 PHE A 211      48.195  74.429  26.507  1.00  0.00           C
ATOM   3056  CE1 PHE A 211      46.623  76.001  28.228  1.00  0.00           C
ATOM   3057  CE2 PHE A 211      48.622  74.669  27.823  1.00  0.00           C
ATOM   3058  CZ  PHE A 211      47.837  75.456  28.680  1.00  0.00           C
ATOM   3059  H   PHE A 211      46.129  74.717  22.138  1.00  0.00           H
ATOM   3060  HA  PHE A 211      46.223  76.800  24.054  1.00  0.00           H
ATOM   3061  HB2 PHE A 211      45.485  74.535  24.587  1.00  0.00           H
ATOM   3062  HB3 PHE A 211      47.064  73.877  24.219  1.00  0.00           H
ATOM   3063  HD1 PHE A 211      45.257  76.168  26.575  1.00  0.00           H
ATOM   3064  HD2 PHE A 211      48.814  73.843  25.844  1.00  0.00           H
ATOM   3065  HE1 PHE A 211      46.004  76.582  28.899  1.00  0.00           H
ATOM   3066  HE2 PHE A 211      49.559  74.259  28.169  1.00  0.00           H
ATOM   3067  HZ  PHE A 211      48.169  75.643  29.687  1.00  0.00           H
ATOM   3068  N   PHE A 212      49.225  75.635  23.222  1.00  0.00           N
ATOM   3069  CA  PHE A 212      50.643  75.990  23.301  1.00  0.00           C
ATOM   3070  C   PHE A 212      51.060  77.170  22.415  1.00  0.00           C
ATOM   3071  O   PHE A 212      52.021  77.866  22.755  1.00  0.00           O
ATOM   3072  CB  PHE A 212      51.520  74.764  23.080  1.00  0.00           C
ATOM   3073  CG  PHE A 212      51.633  73.935  24.339  1.00  0.00           C
ATOM   3074  CD1 PHE A 212      52.352  74.424  25.442  1.00  0.00           C
ATOM   3075  CD2 PHE A 212      50.984  72.699  24.429  1.00  0.00           C
ATOM   3076  CE1 PHE A 212      52.429  73.667  26.620  1.00  0.00           C
ATOM   3077  CE2 PHE A 212      51.088  71.916  25.592  1.00  0.00           C
ATOM   3078  CZ  PHE A 212      51.823  72.405  26.687  1.00  0.00           C
ATOM   3079  H   PHE A 212      48.941  74.798  22.726  1.00  0.00           H
ATOM   3080  HA  PHE A 212      50.819  76.317  24.322  1.00  0.00           H
ATOM   3081  HB2 PHE A 212      51.116  74.168  22.259  1.00  0.00           H
ATOM   3082  HB3 PHE A 212      52.523  75.086  22.803  1.00  0.00           H
ATOM   3083  HD1 PHE A 212      52.843  75.384  25.390  1.00  0.00           H
ATOM   3084  HD2 PHE A 212      50.404  72.375  23.592  1.00  0.00           H
ATOM   3085  HE1 PHE A 212      52.971  74.052  27.470  1.00  0.00           H
ATOM   3086  HE2 PHE A 212      50.602  70.952  25.644  1.00  0.00           H
ATOM   3087  HZ  PHE A 212      51.929  71.826  27.587  1.00  0.00           H
ATOM   3088  N   ASP A 213      50.327  77.466  21.341  1.00  0.00           N
ATOM   3089  CA  ASP A 213      50.444  78.745  20.635  1.00  0.00           C
ATOM   3090  C   ASP A 213      49.984  79.914  21.528  1.00  0.00           C
ATOM   3091  O   ASP A 213      50.623  80.966  21.514  1.00  0.00           O
ATOM   3092  CB  ASP A 213      49.662  78.715  19.306  1.00  0.00           C
ATOM   3093  CG  ASP A 213      50.414  78.090  18.115  1.00  0.00           C
ATOM   3094  OD1 ASP A 213      51.662  78.223  18.040  1.00  0.00           O
ATOM   3095  OD2 ASP A 213      49.751  77.646  17.150  1.00  0.00           O
ATOM   3096  H   ASP A 213      49.595  76.825  21.048  1.00  0.00           H
ATOM   3097  HA  ASP A 213      51.496  78.922  20.411  1.00  0.00           H
ATOM   3098  HB2 ASP A 213      48.705  78.215  19.455  1.00  0.00           H
ATOM   3099  HB3 ASP A 213      49.445  79.747  19.027  1.00  0.00           H
ATOM   3100  N   ILE A 214      48.951  79.735  22.366  1.00  0.00           N
ATOM   3101  CA  ILE A 214      48.567  80.722  23.394  1.00  0.00           C
ATOM   3102  C   ILE A 214      49.658  80.860  24.465  1.00  0.00           C
ATOM   3103  O   ILE A 214      50.046  81.979  24.795  1.00  0.00           O
ATOM   3104  CB  ILE A 214      47.195  80.391  24.034  1.00  0.00           C
ATOM   3105  CG1 ILE A 214      46.059  80.521  22.996  1.00  0.00           C
ATOM   3106  CG2 ILE A 214      46.919  81.319  25.227  1.00  0.00           C
ATOM   3107  CD1 ILE A 214      44.681  80.103  23.526  1.00  0.00           C
ATOM   3108  H   ILE A 214      48.428  78.864  22.305  1.00  0.00           H
ATOM   3109  HA  ILE A 214      48.485  81.696  22.914  1.00  0.00           H
ATOM   3110  HB  ILE A 214      47.203  79.372  24.409  1.00  0.00           H
ATOM   3111 2HG1 ILE A 214      46.009  81.550  22.640  1.00  0.00           H
ATOM   3112 3HG1 ILE A 214      46.283  79.893  22.139  1.00  0.00           H
ATOM   3113 1HG2 ILE A 214      47.699  81.233  25.980  1.00  0.00           H
ATOM   3114 2HG2 ILE A 214      45.984  81.055  25.717  1.00  0.00           H
ATOM   3115 3HG2 ILE A 214      46.891  82.347  24.873  1.00  0.00           H
ATOM   3116 1HD1 ILE A 214      44.733  79.100  23.952  1.00  0.00           H
ATOM   3117 2HD1 ILE A 214      43.966  80.104  22.704  1.00  0.00           H
ATOM   3118 3HD1 ILE A 214      44.333  80.806  24.282  1.00  0.00           H
ATOM   3119  N   VAL A 215      50.175  79.745  24.993  1.00  0.00           N
ATOM   3120  CA  VAL A 215      51.261  79.738  25.994  1.00  0.00           C
ATOM   3121  C   VAL A 215      52.471  80.509  25.458  1.00  0.00           C
ATOM   3122  O   VAL A 215      53.000  81.393  26.135  1.00  0.00           O
ATOM   3123  CB  VAL A 215      51.638  78.286  26.355  1.00  0.00           C
ATOM   3124  CG1 VAL A 215      52.930  78.121  27.164  1.00  0.00           C
ATOM   3125  CG2 VAL A 215      50.509  77.596  27.138  1.00  0.00           C
ATOM   3126  H   VAL A 215      49.772  78.859  24.702  1.00  0.00           H
ATOM   3127  HA  VAL A 215      50.922  80.245  26.897  1.00  0.00           H
ATOM   3128  HB  VAL A 215      51.795  77.753  25.423  1.00  0.00           H
ATOM   3129 1HG1 VAL A 215      53.681  78.854  26.889  1.00  0.00           H
ATOM   3130 2HG1 VAL A 215      52.726  78.222  28.222  1.00  0.00           H
ATOM   3131 3HG1 VAL A 215      53.354  77.138  26.974  1.00  0.00           H
ATOM   3132 1HG2 VAL A 215      49.545  77.753  26.659  1.00  0.00           H
ATOM   3133 2HG2 VAL A 215      50.440  77.997  28.148  1.00  0.00           H
ATOM   3134 3HG2 VAL A 215      50.696  76.524  27.186  1.00  0.00           H
ATOM   3135  N   SER A 216      52.866  80.230  24.214  1.00  0.00           N
ATOM   3136  CA  SER A 216      53.978  80.924  23.559  1.00  0.00           C
ATOM   3137  C   SER A 216      53.650  82.394  23.279  1.00  0.00           C
ATOM   3138  O   SER A 216      54.518  83.250  23.434  1.00  0.00           O
ATOM   3139  CB  SER A 216      54.350  80.237  22.241  1.00  0.00           C
ATOM   3140  OG  SER A 216      54.594  78.855  22.426  1.00  0.00           O
ATOM   3141  H   SER A 216      52.374  79.507  23.702  1.00  0.00           H
ATOM   3142  HA  SER A 216      54.845  80.893  24.221  1.00  0.00           H
ATOM   3143  HB2 SER A 216      53.542  80.364  21.520  1.00  0.00           H
ATOM   3144  HB3 SER A 216      55.251  80.708  21.848  1.00  0.00           H
ATOM   3145  HG  SER A 216      53.736  78.414  22.563  1.00  0.00           H
ATOM   3146  N   GLY A 217      52.402  82.701  22.911  1.00  0.00           N
ATOM   3147  CA  GLY A 217      51.921  84.060  22.648  1.00  0.00           C
ATOM   3148  C   GLY A 217      51.893  84.959  23.886  1.00  0.00           C
ATOM   3149  O   GLY A 217      52.158  86.151  23.771  1.00  0.00           O
ATOM   3150  H   GLY A 217      51.739  81.943  22.775  1.00  0.00           H
ATOM   3151  HA2 GLY A 217      52.558  84.527  21.898  1.00  0.00           H
ATOM   3152  HA3 GLY A 217      50.905  83.998  22.257  1.00  0.00           H
ATOM   3153  N   ALA A 218      51.647  84.394  25.073  1.00  0.00           N
ATOM   3154  CA  ALA A 218      51.821  85.089  26.351  1.00  0.00           C
ATOM   3155  C   ALA A 218      53.298  85.253  26.767  1.00  0.00           C
ATOM   3156  O   ALA A 218      53.579  85.972  27.720  1.00  0.00           O
ATOM   3157  CB  ALA A 218      51.024  84.343  27.428  1.00  0.00           C
ATOM   3158  H   ALA A 218      51.363  83.420  25.092  1.00  0.00           H
ATOM   3159  HA  ALA A 218      51.410  86.096  26.258  1.00  0.00           H
ATOM   3160  HB1 ALA A 218      49.961  84.382  27.194  1.00  0.00           H
ATOM   3161  HB2 ALA A 218      51.192  84.818  28.396  1.00  0.00           H
ATOM   3162  HB3 ALA A 218      51.351  83.304  27.484  1.00  0.00           H
ATOM   3163  N   GLY A 219      54.242  84.601  26.077  1.00  0.00           N
ATOM   3164  CA  GLY A 219      55.677  84.682  26.369  1.00  0.00           C
ATOM   3165  C   GLY A 219      56.202  83.601  27.319  1.00  0.00           C
ATOM   3166  O   GLY A 219      57.307  83.744  27.850  1.00  0.00           O
ATOM   3167  H   GLY A 219      53.955  84.049  25.279  1.00  0.00           H
ATOM   3168  HA2 GLY A 219      56.221  84.599  25.429  1.00  0.00           H
ATOM   3169  HA3 GLY A 219      55.902  85.654  26.809  1.00  0.00           H
ATOM   3170  N   PHE A 220      55.438  82.536  27.575  1.00  0.00           N
ATOM   3171  CA  PHE A 220      55.901  81.401  28.376  1.00  0.00           C
ATOM   3172  C   PHE A 220      56.733  80.405  27.555  1.00  0.00           C
ATOM   3173  O   PHE A 220      56.406  80.069  26.418  1.00  0.00           O
ATOM   3174  CB  PHE A 220      54.709  80.684  29.023  1.00  0.00           C
ATOM   3175  CG  PHE A 220      54.140  81.353  30.255  1.00  0.00           C
ATOM   3176  CD1 PHE A 220      54.926  81.442  31.415  1.00  0.00           C
ATOM   3177  CD2 PHE A 220      52.822  81.842  30.271  1.00  0.00           C
ATOM   3178  CE1 PHE A 220      54.425  82.045  32.579  1.00  0.00           C
ATOM   3179  CE2 PHE A 220      52.309  82.423  31.442  1.00  0.00           C
ATOM   3180  CZ  PHE A 220      53.111  82.539  32.590  1.00  0.00           C
ATOM   3181  H   PHE A 220      54.551  82.441  27.090  1.00  0.00           H
ATOM   3182  HA  PHE A 220      56.542  81.773  29.174  1.00  0.00           H
ATOM   3183  HB2 PHE A 220      53.915  80.573  28.292  1.00  0.00           H
ATOM   3184  HB3 PHE A 220      55.030  79.682  29.302  1.00  0.00           H
ATOM   3185  HD1 PHE A 220      55.915  81.033  31.404  1.00  0.00           H
ATOM   3186  HD2 PHE A 220      52.201  81.764  29.390  1.00  0.00           H
ATOM   3187  HE1 PHE A 220      55.042  82.113  33.465  1.00  0.00           H
ATOM   3188  HE2 PHE A 220      51.294  82.787  31.462  1.00  0.00           H
ATOM   3189  HZ  PHE A 220      52.707  82.998  33.480  1.00  0.00           H
ATOM   3190  N   HID A 221      57.791  79.869  28.165  1.00  0.00           N
ATOM   3191  CA  HID A 221      58.391  78.595  27.759  1.00  0.00           C
ATOM   3192  C   HID A 221      57.665  77.418  28.418  1.00  0.00           C
ATOM   3193  O   HID A 221      57.135  77.547  29.520  1.00  0.00           O
ATOM   3194  CB  HID A 221      59.888  78.580  28.105  1.00  0.00           C
ATOM   3195  CG  HID A 221      60.715  79.496  27.235  1.00  0.00           C
ATOM   3196  CD2 HID A 221      62.078  79.634  27.249  1.00  0.00           C
ATOM   3197  ND1 HID A 221      60.241  80.304  26.228  1.00  0.00           N
ATOM   3198  CE1 HID A 221      61.287  80.918  25.655  1.00  0.00           C
ATOM   3199  NE2 HID A 221      62.437  80.548  26.247  1.00  0.00           N
ATOM   3200  H   HID A 221      58.025  80.213  29.091  1.00  0.00           H
ATOM   3201  HA  HID A 221      58.288  78.470  26.679  1.00  0.00           H
ATOM   3202  HB2 HID A 221      60.018  78.861  29.151  1.00  0.00           H
ATOM   3203  HB3 HID A 221      60.267  77.564  27.981  1.00  0.00           H
ATOM   3204  HD1 HID A 221      59.270  80.399  25.957  1.00  0.00           H
ATOM   3205  HD2 HID A 221      62.760  79.115  27.909  1.00  0.00           H
ATOM   3206  HE1 HID A 221      61.213  81.610  24.827  1.00  0.00           H
ATOM   3207  N   THR A 222      57.684  76.254  27.768  1.00  0.00           N
ATOM   3208  CA  THR A 222      57.133  75.008  28.323  1.00  0.00           C
ATOM   3209  C   THR A 222      58.261  74.153  28.888  1.00  0.00           C
ATOM   3210  O   THR A 222      59.152  73.745  28.147  1.00  0.00           O
ATOM   3211  CB  THR A 222      56.364  74.231  27.248  1.00  0.00           C
ATOM   3212  CG2 THR A 222      55.760  72.923  27.771  1.00  0.00           C
ATOM   3213  OG1 THR A 222      55.305  75.040  26.792  1.00  0.00           O
ATOM   3214  H   THR A 222      58.202  76.193  26.902  1.00  0.00           H
ATOM   3215  HA  THR A 222      56.430  75.232  29.126  1.00  0.00           H
ATOM   3216  HB  THR A 222      57.032  74.011  26.414  1.00  0.00           H
ATOM   3217  HG1 THR A 222      55.675  75.770  26.289  1.00  0.00           H
ATOM   3218 1HG2 THR A 222      56.432  72.414  28.457  1.00  0.00           H
ATOM   3219 2HG2 THR A 222      55.572  72.259  26.928  1.00  0.00           H
ATOM   3220 3HG2 THR A 222      54.825  73.118  28.293  1.00  0.00           H
ATOM   3221  N   LEU A 223      58.224  73.859  30.190  1.00  0.00           N
ATOM   3222  CA  LEU A 223      59.202  72.980  30.842  1.00  0.00           C
ATOM   3223  C   LEU A 223      58.742  71.534  30.992  1.00  0.00           C
ATOM   3224  O   LEU A 223      59.569  70.628  30.929  1.00  0.00           O
ATOM   3225  CB  LEU A 223      59.549  73.522  32.233  1.00  0.00           C
ATOM   3226  CG  LEU A 223      60.255  74.881  32.255  1.00  0.00           C
ATOM   3227  CD1 LEU A 223      60.859  75.049  33.646  1.00  0.00           C
ATOM   3228  CD2 LEU A 223      61.385  75.007  31.227  1.00  0.00           C
ATOM   3229  H   LEU A 223      57.460  74.228  30.749  1.00  0.00           H
ATOM   3230  HA  LEU A 223      60.112  72.934  30.245  1.00  0.00           H
ATOM   3231  HB2 LEU A 223      58.637  73.603  32.824  1.00  0.00           H
ATOM   3232  HB3 LEU A 223      60.192  72.785  32.718  1.00  0.00           H
ATOM   3233  HG  LEU A 223      59.527  75.672  32.075  1.00  0.00           H
ATOM   3234 1HD1 LEU A 223      60.071  75.015  34.399  1.00  0.00           H
ATOM   3235 2HD1 LEU A 223      61.321  76.019  33.709  1.00  0.00           H
ATOM   3236 3HD1 LEU A 223      61.595  74.269  33.845  1.00  0.00           H
ATOM   3237 1HD2 LEU A 223      62.087  74.181  31.339  1.00  0.00           H
ATOM   3238 2HD2 LEU A 223      60.965  74.988  30.220  1.00  0.00           H
ATOM   3239 3HD2 LEU A 223      61.901  75.957  31.352  1.00  0.00           H
ATOM   3240  N   SER A 224      57.450  71.309  31.230  1.00  0.00           N
ATOM   3241  CA  SER A 224      56.920  69.968  31.475  1.00  0.00           C
ATOM   3242  C   SER A 224      55.466  69.845  31.042  1.00  0.00           C
ATOM   3243  O   SER A 224      54.753  70.847  30.961  1.00  0.00           O
ATOM   3244  CB  SER A 224      57.102  69.564  32.951  1.00  0.00           C
ATOM   3245  OG  SER A 224      55.950  69.828  33.736  1.00  0.00           O
ATOM   3246  H   SER A 224      56.804  72.088  31.243  1.00  0.00           H
ATOM   3247  HA  SER A 224      57.493  69.264  30.871  1.00  0.00           H
ATOM   3248  HB2 SER A 224      57.296  68.491  32.985  1.00  0.00           H
ATOM   3249  HB3 SER A 224      57.967  70.075  33.376  1.00  0.00           H
ATOM   3250  HG  SER A 224      56.094  70.580  34.338  1.00  0.00           H
ATOM   3251  N   LEU A 225      55.037  68.607  30.799  1.00  0.00           N
ATOM   3252  CA  LEU A 225      53.642  68.214  30.650  1.00  0.00           C
ATOM   3253  C   LEU A 225      53.496  66.751  31.069  1.00  0.00           C
ATOM   3254  O   LEU A 225      54.262  65.897  30.621  1.00  0.00           O
ATOM   3255  CB  LEU A 225      53.180  68.462  29.202  1.00  0.00           C
ATOM   3256  CG  LEU A 225      51.698  68.116  28.944  1.00  0.00           C
ATOM   3257  CD1 LEU A 225      51.138  69.028  27.859  1.00  0.00           C
ATOM   3258  CD2 LEU A 225      51.483  66.677  28.466  1.00  0.00           C
ATOM   3259  H   LEU A 225      55.704  67.852  30.874  1.00  0.00           H
ATOM   3260  HA  LEU A 225      53.036  68.828  31.315  1.00  0.00           H
ATOM   3261  HB2 LEU A 225      53.333  69.522  28.995  1.00  0.00           H
ATOM   3262  HB3 LEU A 225      53.812  67.897  28.516  1.00  0.00           H
ATOM   3263  HG  LEU A 225      51.124  68.284  29.854  1.00  0.00           H
ATOM   3264 1HD1 LEU A 225      51.109  70.039  28.254  1.00  0.00           H
ATOM   3265 2HD1 LEU A 225      50.115  68.749  27.609  1.00  0.00           H
ATOM   3266 3HD1 LEU A 225      51.764  68.989  26.967  1.00  0.00           H
ATOM   3267 1HD2 LEU A 225      52.058  66.500  27.558  1.00  0.00           H
ATOM   3268 2HD2 LEU A 225      51.788  65.968  29.231  1.00  0.00           H
ATOM   3269 3HD2 LEU A 225      50.424  66.519  28.259  1.00  0.00           H
ATOM   3270  N   LYS A 226      52.482  66.449  31.880  1.00  0.00           N
ATOM   3271  CA  LYS A 226      52.152  65.087  32.307  1.00  0.00           C
ATOM   3272  C   LYS A 226      50.651  64.854  32.226  1.00  0.00           C
ATOM   3273  O   LYS A 226      49.883  65.615  32.808  1.00  0.00           O
ATOM   3274  CB  LYS A 226      52.712  64.862  33.718  1.00  0.00           C
ATOM   3275  CG  LYS A 226      52.332  63.477  34.256  1.00  0.00           C
ATOM   3276  CD  LYS A 226      53.064  63.184  35.565  1.00  0.00           C
ATOM   3277  CE  LYS A 226      52.763  61.777  36.091  1.00  0.00           C
ATOM   3278  NZ  LYS A 226      53.245  60.715  35.176  1.00  0.00           N
ATOM   3279  H   LYS A 226      51.937  67.219  32.260  1.00  0.00           H
ATOM   3280  HA  LYS A 226      52.638  64.377  31.637  1.00  0.00           H
ATOM   3281  HB2 LYS A 226      53.800  64.945  33.674  1.00  0.00           H
ATOM   3282  HB3 LYS A 226      52.332  65.631  34.393  1.00  0.00           H
ATOM   3283  HG2 LYS A 226      51.259  63.444  34.448  1.00  0.00           H
ATOM   3284  HG3 LYS A 226      52.588  62.723  33.512  1.00  0.00           H
ATOM   3285  HD2 LYS A 226      54.141  63.299  35.427  1.00  0.00           H
ATOM   3286  HD3 LYS A 226      52.724  63.910  36.301  1.00  0.00           H
ATOM   3287  HE2 LYS A 226      53.250  61.663  37.064  1.00  0.00           H
ATOM   3288  HE3 LYS A 226      51.684  61.675  36.238  1.00  0.00           H
ATOM   3289  HZ1 LYS A 226      53.110  59.794  35.595  1.00  0.00           H
ATOM   3290  HZ2 LYS A 226      54.246  60.795  34.994  1.00  0.00           H
ATOM   3291  HZ3 LYS A 226      52.785  60.750  34.282  1.00  0.00           H
ATOM   3292  N   ASP A 227      50.247  63.795  31.524  1.00  0.00           N
ATOM   3293  CA  ASP A 227      48.844  63.374  31.471  1.00  0.00           C
ATOM   3294  C   ASP A 227      48.364  62.911  32.853  1.00  0.00           C
ATOM   3295  O   ASP A 227      49.050  62.155  33.546  1.00  0.00           O
ATOM   3296  CB  ASP A 227      48.639  62.269  30.422  1.00  0.00           C
ATOM   3297  CG  ASP A 227      47.150  61.945  30.205  1.00  0.00           C
ATOM   3298  OD1 ASP A 227      46.545  62.440  29.234  1.00  0.00           O
ATOM   3299  OD2 ASP A 227      46.540  61.217  31.015  1.00  0.00           O
ATOM   3300  H   ASP A 227      50.938  63.200  31.102  1.00  0.00           H
ATOM   3301  HA  ASP A 227      48.245  64.235  31.170  1.00  0.00           H
ATOM   3302  HB2 ASP A 227      49.084  62.586  29.478  1.00  0.00           H
ATOM   3303  HB3 ASP A 227      49.159  61.370  30.752  1.00  0.00           H
ATOM   3304  N   LEU A 228      47.174  63.371  33.229  1.00  0.00           N
ATOM   3305  CA  LEU A 228      46.447  62.990  34.438  1.00  0.00           C
ATOM   3306  C   LEU A 228      44.977  62.671  34.115  1.00  0.00           C
ATOM   3307  O   LEU A 228      44.124  62.713  35.002  1.00  0.00           O
ATOM   3308  CB  LEU A 228      46.592  64.097  35.502  1.00  0.00           C
ATOM   3309  CG  LEU A 228      48.031  64.378  35.973  1.00  0.00           C
ATOM   3310  CD1 LEU A 228      48.028  65.609  36.876  1.00  0.00           C
ATOM   3311  CD2 LEU A 228      48.624  63.212  36.772  1.00  0.00           C
ATOM   3312  H   LEU A 228      46.706  64.020  32.602  1.00  0.00           H
ATOM   3313  HA  LEU A 228      46.875  62.064  34.821  1.00  0.00           H
ATOM   3314  HB2 LEU A 228      46.177  65.016  35.086  1.00  0.00           H
ATOM   3315  HB3 LEU A 228      45.993  63.835  36.373  1.00  0.00           H
ATOM   3316  HG  LEU A 228      48.672  64.586  35.119  1.00  0.00           H
ATOM   3317 1HD1 LEU A 228      47.643  66.464  36.318  1.00  0.00           H
ATOM   3318 2HD1 LEU A 228      49.042  65.835  37.204  1.00  0.00           H
ATOM   3319 3HD1 LEU A 228      47.392  65.446  37.746  1.00  0.00           H
ATOM   3320 1HD2 LEU A 228      48.042  63.039  37.674  1.00  0.00           H
ATOM   3321 2HD2 LEU A 228      48.639  62.310  36.161  1.00  0.00           H
ATOM   3322 3HD2 LEU A 228      49.646  63.452  37.054  1.00  0.00           H
ATOM   3323  N   SER A 229      44.668  62.328  32.861  1.00  0.00           N
ATOM   3324  CA  SER A 229      43.293  62.187  32.363  1.00  0.00           C
ATOM   3325  C   SER A 229      42.496  61.137  33.138  1.00  0.00           C
ATOM   3326  O   SER A 229      41.309  61.323  33.390  1.00  0.00           O
ATOM   3327  CB  SER A 229      43.290  61.843  30.869  1.00  0.00           C
ATOM   3328  OG  SER A 229      44.018  62.787  30.105  1.00  0.00           O
ATOM   3329  H   SER A 229      45.429  62.196  32.197  1.00  0.00           H
ATOM   3330  HA  SER A 229      42.775  63.133  32.489  1.00  0.00           H
ATOM   3331  HB2 SER A 229      43.718  60.852  30.720  1.00  0.00           H
ATOM   3332  HB3 SER A 229      42.258  61.840  30.516  1.00  0.00           H
ATOM   3333  HG  SER A 229      44.975  62.569  30.121  1.00  0.00           H
ATOM   3334  N   ALA A 230      43.158  60.074  33.608  1.00  0.00           N
ATOM   3335  CA  ALA A 230      42.523  59.037  34.421  1.00  0.00           C
ATOM   3336  C   ALA A 230      42.066  59.549  35.801  1.00  0.00           C
ATOM   3337  O   ALA A 230      41.012  59.145  36.287  1.00  0.00           O
ATOM   3338  CB  ALA A 230      43.502  57.870  34.574  1.00  0.00           C
ATOM   3339  H   ALA A 230      44.144  60.007  33.408  1.00  0.00           H
ATOM   3340  HA  ALA A 230      41.637  58.681  33.892  1.00  0.00           H
ATOM   3341  HB1 ALA A 230      43.877  57.564  33.599  1.00  0.00           H
ATOM   3342  HB2 ALA A 230      42.980  57.029  35.030  1.00  0.00           H
ATOM   3343  HB3 ALA A 230      44.337  58.160  35.213  1.00  0.00           H
ATOM   3344  N   ASN A 231      42.821  60.463  36.425  1.00  0.00           N
ATOM   3345  CA  ASN A 231      42.413  61.100  37.682  1.00  0.00           C
ATOM   3346  C   ASN A 231      41.156  61.952  37.493  1.00  0.00           C
ATOM   3347  O   ASN A 231      40.261  61.906  38.338  1.00  0.00           O
ATOM   3348  CB  ASN A 231      43.557  61.957  38.242  1.00  0.00           C
ATOM   3349  CG  ASN A 231      44.763  61.132  38.634  1.00  0.00           C
ATOM   3350  ND2 ASN A 231      45.929  61.470  38.143  1.00  0.00           N
ATOM   3351  OD1 ASN A 231      44.675  60.163  39.367  1.00  0.00           O
ATOM   3352  H   ASN A 231      43.633  60.829  35.948  1.00  0.00           H
ATOM   3353  HA  ASN A 231      42.168  60.324  38.411  1.00  0.00           H
ATOM   3354  HB2 ASN A 231      43.840  62.719  37.519  1.00  0.00           H
ATOM   3355  HB3 ASN A 231      43.209  62.480  39.129  1.00  0.00           H
ATOM   3356 1HD2 ASN A 231      46.010  62.283  37.558  1.00  0.00           H
ATOM   3357 2HD2 ASN A 231      46.721  60.919  38.432  1.00  0.00           H
ATOM   3358  N   LEU A 232      41.058  62.673  36.371  1.00  0.00           N
ATOM   3359  CA  LEU A 232      39.870  63.456  36.037  1.00  0.00           C
ATOM   3360  C   LEU A 232      38.665  62.562  35.730  1.00  0.00           C
ATOM   3361  O   LEU A 232      37.578  62.802  36.247  1.00  0.00           O
ATOM   3362  CB  LEU A 232      40.200  64.422  34.885  1.00  0.00           C
ATOM   3363  CG  LEU A 232      38.998  65.271  34.430  1.00  0.00           C
ATOM   3364  CD1 LEU A 232      38.406  66.093  35.568  1.00  0.00           C
ATOM   3365  CD2 LEU A 232      39.425  66.234  33.326  1.00  0.00           C
ATOM   3366  H   LEU A 232      41.832  62.670  35.719  1.00  0.00           H
ATOM   3367  HA  LEU A 232      39.606  64.047  36.913  1.00  0.00           H
ATOM   3368  HB2 LEU A 232      40.996  65.090  35.214  1.00  0.00           H
ATOM   3369  HB3 LEU A 232      40.560  63.851  34.029  1.00  0.00           H
ATOM   3370  HG  LEU A 232      38.223  64.619  34.030  1.00  0.00           H
ATOM   3371 1HD1 LEU A 232      37.998  65.452  36.347  1.00  0.00           H
ATOM   3372 2HD1 LEU A 232      37.599  66.696  35.181  1.00  0.00           H
ATOM   3373 3HD1 LEU A 232      39.162  66.754  35.994  1.00  0.00           H
ATOM   3374 1HD2 LEU A 232      40.191  66.913  33.704  1.00  0.00           H
ATOM   3375 2HD2 LEU A 232      39.809  65.671  32.478  1.00  0.00           H
ATOM   3376 3HD2 LEU A 232      38.570  66.823  32.996  1.00  0.00           H
ATOM   3377  N   ALA A 233      38.854  61.487  34.963  1.00  0.00           N
ATOM   3378  CA  ALA A 233      37.781  60.542  34.662  1.00  0.00           C
ATOM   3379  C   ALA A 233      37.280  59.818  35.922  1.00  0.00           C
ATOM   3380  O   ALA A 233      36.070  59.688  36.104  1.00  0.00           O
ATOM   3381  CB  ALA A 233      38.249  59.565  33.577  1.00  0.00           C
ATOM   3382  H   ALA A 233      39.768  61.338  34.548  1.00  0.00           H
ATOM   3383  HA  ALA A 233      36.935  61.103  34.266  1.00  0.00           H
ATOM   3384  HB1 ALA A 233      38.105  58.542  33.909  1.00  0.00           H
ATOM   3385  HB2 ALA A 233      39.305  59.703  33.349  1.00  0.00           H
ATOM   3386  HB3 ALA A 233      37.665  59.718  32.671  1.00  0.00           H
ATOM   3387  N   MET A 234      38.179  59.401  36.821  1.00  0.00           N
ATOM   3388  CA  MET A 234      37.801  58.843  38.124  1.00  0.00           C
ATOM   3389  C   MET A 234      37.124  59.866  39.033  1.00  0.00           C
ATOM   3390  O   MET A 234      36.149  59.530  39.696  1.00  0.00           O
ATOM   3391  CB  MET A 234      39.019  58.250  38.847  1.00  0.00           C
ATOM   3392  CG  MET A 234      39.286  56.805  38.422  1.00  0.00           C
ATOM   3393  SD  MET A 234      37.904  55.645  38.646  1.00  0.00           S
ATOM   3394  CE  MET A 234      37.678  55.699  40.446  1.00  0.00           C
ATOM   3395  H   MET A 234      39.166  59.494  36.600  1.00  0.00           H
ATOM   3396  HA  MET A 234      37.067  58.059  37.959  1.00  0.00           H
ATOM   3397  HB2 MET A 234      39.902  58.862  38.663  1.00  0.00           H
ATOM   3398  HB3 MET A 234      38.841  58.259  39.921  1.00  0.00           H
ATOM   3399  HG2 MET A 234      39.566  56.805  37.368  1.00  0.00           H
ATOM   3400  HG3 MET A 234      40.131  56.438  39.001  1.00  0.00           H
ATOM   3401  HE1 MET A 234      36.756  55.184  40.708  1.00  0.00           H
ATOM   3402  HE2 MET A 234      38.515  55.207  40.940  1.00  0.00           H
ATOM   3403  HE3 MET A 234      37.611  56.729  40.794  1.00  0.00           H
ATOM   3404  N   THR A 235      37.591  61.113  39.052  1.00  0.00           N
ATOM   3405  CA  THR A 235      36.960  62.160  39.867  1.00  0.00           C
ATOM   3406  C   THR A 235      35.560  62.502  39.353  1.00  0.00           C
ATOM   3407  O   THR A 235      34.624  62.587  40.144  1.00  0.00           O
ATOM   3408  CB  THR A 235      37.834  63.416  39.956  1.00  0.00           C
ATOM   3409  CG2 THR A 235      37.180  64.424  40.897  1.00  0.00           C
ATOM   3410  OG1 THR A 235      39.103  63.069  40.474  1.00  0.00           O
ATOM   3411  H   THR A 235      38.412  61.343  38.504  1.00  0.00           H
ATOM   3412  HA  THR A 235      36.838  61.774  40.879  1.00  0.00           H
ATOM   3413  HB  THR A 235      37.957  63.859  38.967  1.00  0.00           H
ATOM   3414  HG1 THR A 235      39.597  62.685  39.725  1.00  0.00           H
ATOM   3415 1HG2 THR A 235      36.862  63.921  41.807  1.00  0.00           H
ATOM   3416 2HG2 THR A 235      36.323  64.887  40.409  1.00  0.00           H
ATOM   3417 3HG2 THR A 235      37.864  65.217  41.168  1.00  0.00           H
ATOM   3418  N   MET A 236      35.378  62.608  38.033  1.00  0.00           N
ATOM   3419  CA  MET A 236      34.060  62.789  37.419  1.00  0.00           C
ATOM   3420  C   MET A 236      33.129  61.595  37.691  1.00  0.00           C
ATOM   3421  O   MET A 236      31.955  61.794  37.992  1.00  0.00           O
ATOM   3422  CB  MET A 236      34.225  63.041  35.913  1.00  0.00           C
ATOM   3423  CG  MET A 236      32.918  63.506  35.250  1.00  0.00           C
ATOM   3424  SD  MET A 236      32.239  65.098  35.803  1.00  0.00           S
ATOM   3425  CE  MET A 236      33.620  66.179  35.381  1.00  0.00           C
ATOM   3426  H   MET A 236      36.189  62.568  37.423  1.00  0.00           H
ATOM   3427  HA  MET A 236      33.602  63.671  37.867  1.00  0.00           H
ATOM   3428  HB2 MET A 236      34.998  63.791  35.750  1.00  0.00           H
ATOM   3429  HB3 MET A 236      34.555  62.120  35.433  1.00  0.00           H
ATOM   3430  HG2 MET A 236      33.089  63.566  34.176  1.00  0.00           H
ATOM   3431  HG3 MET A 236      32.151  62.751  35.417  1.00  0.00           H
ATOM   3432  HE1 MET A 236      33.342  67.220  35.551  1.00  0.00           H
ATOM   3433  HE2 MET A 236      34.479  65.940  36.010  1.00  0.00           H
ATOM   3434  HE3 MET A 236      33.895  66.045  34.334  1.00  0.00           H
ATOM   3435  N   ASN A 237      33.659  60.365  37.702  1.00  0.00           N
ATOM   3436  CA  ASN A 237      32.904  59.178  38.120  1.00  0.00           C
ATOM   3437  C   ASN A 237      32.445  59.268  39.588  1.00  0.00           C
ATOM   3438  O   ASN A 237      31.287  58.981  39.888  1.00  0.00           O
ATOM   3439  CB  ASN A 237      33.752  57.909  37.911  1.00  0.00           C
ATOM   3440  CG  ASN A 237      33.729  57.369  36.493  1.00  0.00           C
ATOM   3441  ND2 ASN A 237      34.847  56.890  36.002  1.00  0.00           N
ATOM   3442  OD1 ASN A 237      32.713  57.302  35.828  1.00  0.00           O
ATOM   3443  H   ASN A 237      34.617  60.252  37.396  1.00  0.00           H
ATOM   3444  HA  ASN A 237      32.001  59.109  37.509  1.00  0.00           H
ATOM   3445  HB2 ASN A 237      34.778  58.104  38.205  1.00  0.00           H
ATOM   3446  HB3 ASN A 237      33.376  57.118  38.556  1.00  0.00           H
ATOM   3447 1HD2 ASN A 237      35.693  56.956  36.535  1.00  0.00           H
ATOM   3448 2HD2 ASN A 237      34.803  56.556  35.059  1.00  0.00           H
ATOM   3449  N   VAL A 238      33.327  59.682  40.506  1.00  0.00           N
ATOM   3450  CA  VAL A 238      32.992  59.887  41.931  1.00  0.00           C
ATOM   3451  C   VAL A 238      31.912  60.967  42.071  1.00  0.00           C
ATOM   3452  O   VAL A 238      30.928  60.755  42.784  1.00  0.00           O
ATOM   3453  CB  VAL A 238      34.259  60.239  42.745  1.00  0.00           C
ATOM   3454  CG1 VAL A 238      33.995  60.706  44.191  1.00  0.00           C
ATOM   3455  CG2 VAL A 238      35.236  59.049  42.780  1.00  0.00           C
ATOM   3456  H   VAL A 238      34.276  59.881  40.202  1.00  0.00           H
ATOM   3457  HA  VAL A 238      32.575  58.963  42.330  1.00  0.00           H
ATOM   3458  HB  VAL A 238      34.760  61.058  42.233  1.00  0.00           H
ATOM   3459 1HG1 VAL A 238      32.938  60.880  44.386  1.00  0.00           H
ATOM   3460 2HG1 VAL A 238      34.345  59.978  44.918  1.00  0.00           H
ATOM   3461 3HG1 VAL A 238      34.528  61.639  44.373  1.00  0.00           H
ATOM   3462 1HG2 VAL A 238      35.254  58.527  41.827  1.00  0.00           H
ATOM   3463 2HG2 VAL A 238      34.948  58.328  43.540  1.00  0.00           H
ATOM   3464 3HG2 VAL A 238      36.240  59.414  42.993  1.00  0.00           H
ATOM   3465  N   PHE A 239      32.043  62.079  41.339  1.00  0.00           N
ATOM   3466  CA  PHE A 239      31.033  63.136  41.290  1.00  0.00           C
ATOM   3467  C   PHE A 239      29.674  62.588  40.841  1.00  0.00           C
ATOM   3468  O   PHE A 239      28.679  62.723  41.556  1.00  0.00           O
ATOM   3469  CB  PHE A 239      31.494  64.266  40.351  1.00  0.00           C
ATOM   3470  CG  PHE A 239      30.556  65.453  40.327  1.00  0.00           C
ATOM   3471  CD1 PHE A 239      30.384  66.208  41.496  1.00  0.00           C
ATOM   3472  CD2 PHE A 239      29.860  65.809  39.159  1.00  0.00           C
ATOM   3473  CE1 PHE A 239      29.494  67.293  41.524  1.00  0.00           C
ATOM   3474  CE2 PHE A 239      28.989  66.915  39.174  1.00  0.00           C
ATOM   3475  CZ  PHE A 239      28.799  67.652  40.357  1.00  0.00           C
ATOM   3476  H   PHE A 239      32.885  62.193  40.783  1.00  0.00           H
ATOM   3477  HA  PHE A 239      30.910  63.538  42.296  1.00  0.00           H
ATOM   3478  HB2 PHE A 239      32.474  64.622  40.649  1.00  0.00           H
ATOM   3479  HB3 PHE A 239      31.600  63.881  39.340  1.00  0.00           H
ATOM   3480  HD1 PHE A 239      30.952  65.944  42.369  1.00  0.00           H
ATOM   3481  HD2 PHE A 239      30.007  65.242  38.251  1.00  0.00           H
ATOM   3482  HE1 PHE A 239      29.363  67.858  42.435  1.00  0.00           H
ATOM   3483  HE2 PHE A 239      28.472  67.208  38.273  1.00  0.00           H
ATOM   3484  HZ  PHE A 239      28.135  68.505  40.362  1.00  0.00           H
ATOM   3485  N   ALA A 240      29.642  61.899  39.696  1.00  0.00           N
ATOM   3486  CA  ALA A 240      28.427  61.316  39.141  1.00  0.00           C
ATOM   3487  C   ALA A 240      27.774  60.302  40.083  1.00  0.00           C
ATOM   3488  O   ALA A 240      26.558  60.351  40.279  1.00  0.00           O
ATOM   3489  CB  ALA A 240      28.739  60.710  37.764  1.00  0.00           C
ATOM   3490  H   ALA A 240      30.505  61.797  39.168  1.00  0.00           H
ATOM   3491  HA  ALA A 240      27.697  62.111  39.028  1.00  0.00           H
ATOM   3492  HB1 ALA A 240      28.013  59.932  37.526  1.00  0.00           H
ATOM   3493  HB2 ALA A 240      29.737  60.270  37.752  1.00  0.00           H
ATOM   3494  HB3 ALA A 240      28.689  61.484  36.999  1.00  0.00           H
ATOM   3495  N   LEU A 241      28.558  59.438  40.732  1.00  0.00           N
ATOM   3496  CA  LEU A 241      28.020  58.486  41.699  1.00  0.00           C
ATOM   3497  C   LEU A 241      27.390  59.190  42.907  1.00  0.00           C
ATOM   3498  O   LEU A 241      26.302  58.803  43.346  1.00  0.00           O
ATOM   3499  CB  LEU A 241      29.125  57.508  42.125  1.00  0.00           C
ATOM   3500  CG  LEU A 241      28.643  56.422  43.104  1.00  0.00           C
ATOM   3501  CD1 LEU A 241      27.493  55.583  42.534  1.00  0.00           C
ATOM   3502  CD2 LEU A 241      29.802  55.488  43.434  1.00  0.00           C
ATOM   3503  H   LEU A 241      29.558  59.446  40.542  1.00  0.00           H
ATOM   3504  HA  LEU A 241      27.230  57.931  41.194  1.00  0.00           H
ATOM   3505  HB2 LEU A 241      29.526  57.028  41.236  1.00  0.00           H
ATOM   3506  HB3 LEU A 241      29.932  58.072  42.596  1.00  0.00           H
ATOM   3507  HG  LEU A 241      28.309  56.889  44.031  1.00  0.00           H
ATOM   3508 1HD1 LEU A 241      26.610  56.202  42.388  1.00  0.00           H
ATOM   3509 2HD1 LEU A 241      27.242  54.786  43.232  1.00  0.00           H
ATOM   3510 3HD1 LEU A 241      27.789  55.144  41.584  1.00  0.00           H
ATOM   3511 1HD2 LEU A 241      30.172  55.004  42.532  1.00  0.00           H
ATOM   3512 2HD2 LEU A 241      30.612  56.056  43.886  1.00  0.00           H
ATOM   3513 3HD2 LEU A 241      29.470  54.726  44.138  1.00  0.00           H
ATOM   3514  N   GLY A 242      28.039  60.240  43.421  1.00  0.00           N
ATOM   3515  CA  GLY A 242      27.515  61.046  44.521  1.00  0.00           C
ATOM   3516  C   GLY A 242      26.203  61.743  44.159  1.00  0.00           C
ATOM   3517  O   GLY A 242      25.259  61.705  44.944  1.00  0.00           O
ATOM   3518  H   GLY A 242      28.931  60.507  43.008  1.00  0.00           H
ATOM   3519  HA2 GLY A 242      27.342  60.406  45.387  1.00  0.00           H
ATOM   3520  HA3 GLY A 242      28.249  61.807  44.782  1.00  0.00           H
ATOM   3521  N   VAL A 243      26.101  62.312  42.953  1.00  0.00           N
ATOM   3522  CA  VAL A 243      24.854  62.925  42.463  1.00  0.00           C
ATOM   3523  C   VAL A 243      23.739  61.890  42.272  1.00  0.00           C
ATOM   3524  O   VAL A 243      22.615  62.111  42.725  1.00  0.00           O
ATOM   3525  CB  VAL A 243      25.101  63.740  41.176  1.00  0.00           C
ATOM   3526  CG1 VAL A 243      23.788  64.292  40.612  1.00  0.00           C
ATOM   3527  CG2 VAL A 243      26.041  64.921  41.449  1.00  0.00           C
ATOM   3528  H   VAL A 243      26.922  62.321  42.350  1.00  0.00           H
ATOM   3529  HA  VAL A 243      24.495  63.616  43.225  1.00  0.00           H
ATOM   3530  HB  VAL A 243      25.553  63.099  40.417  1.00  0.00           H
ATOM   3531 1HG1 VAL A 243      23.984  65.007  39.816  1.00  0.00           H
ATOM   3532 2HG1 VAL A 243      23.215  63.473  40.190  1.00  0.00           H
ATOM   3533 3HG1 VAL A 243      23.206  64.771  41.399  1.00  0.00           H
ATOM   3534 1HG2 VAL A 243      25.769  65.426  42.374  1.00  0.00           H
ATOM   3535 2HG2 VAL A 243      26.006  65.631  40.626  1.00  0.00           H
ATOM   3536 3HG2 VAL A 243      27.067  64.572  41.523  1.00  0.00           H
ATOM   3537  N   TYR A 244      24.033  60.740  41.657  1.00  0.00           N
ATOM   3538  CA  TYR A 244      23.042  59.684  41.409  1.00  0.00           C
ATOM   3539  C   TYR A 244      22.461  59.099  42.702  1.00  0.00           C
ATOM   3540  O   TYR A 244      21.246  58.908  42.820  1.00  0.00           O
ATOM   3541  CB  TYR A 244      23.684  58.564  40.565  1.00  0.00           C
ATOM   3542  CG  TYR A 244      24.050  58.888  39.121  1.00  0.00           C
ATOM   3543  CD1 TYR A 244      23.443  59.958  38.433  1.00  0.00           C
ATOM   3544  CD2 TYR A 244      24.988  58.080  38.446  1.00  0.00           C
ATOM   3545  CE1 TYR A 244      23.772  60.232  37.094  1.00  0.00           C
ATOM   3546  CE2 TYR A 244      25.322  58.349  37.103  1.00  0.00           C
ATOM   3547  CZ  TYR A 244      24.716  59.428  36.427  1.00  0.00           C
ATOM   3548  OH  TYR A 244      25.030  59.700  35.135  1.00  0.00           O
ATOM   3549  H   TYR A 244      24.975  60.611  41.293  1.00  0.00           H
ATOM   3550  HA  TYR A 244      22.197  60.107  40.870  1.00  0.00           H
ATOM   3551  HB2 TYR A 244      24.586  58.225  41.077  1.00  0.00           H
ATOM   3552  HB3 TYR A 244      22.992  57.721  40.539  1.00  0.00           H
ATOM   3553  HD1 TYR A 244      22.724  60.582  38.927  1.00  0.00           H
ATOM   3554  HD2 TYR A 244      25.465  57.260  38.964  1.00  0.00           H
ATOM   3555  HE1 TYR A 244      23.301  61.055  36.580  1.00  0.00           H
ATOM   3556  HE2 TYR A 244      26.049  57.742  36.584  1.00  0.00           H
ATOM   3557  HH  TYR A 244      24.643  60.531  34.860  1.00  0.00           H
ATOM   3558  N   SER A 245      23.318  58.827  43.687  1.00  0.00           N
ATOM   3559  CA  SER A 245      22.911  58.208  44.955  1.00  0.00           C
ATOM   3560  C   SER A 245      22.312  59.186  45.971  1.00  0.00           C
ATOM   3561  O   SER A 245      21.694  58.734  46.935  1.00  0.00           O
ATOM   3562  CB  SER A 245      24.071  57.414  45.570  1.00  0.00           C
ATOM   3563  OG  SER A 245      25.260  58.171  45.704  1.00  0.00           O
ATOM   3564  H   SER A 245      24.297  59.049  43.541  1.00  0.00           H
ATOM   3565  HA  SER A 245      22.120  57.488  44.737  1.00  0.00           H
ATOM   3566  HB2 SER A 245      23.768  57.067  46.558  1.00  0.00           H
ATOM   3567  HB3 SER A 245      24.268  56.541  44.947  1.00  0.00           H
ATOM   3568  HG  SER A 245      25.614  58.369  44.813  1.00  0.00           H
ATOM   3569  N   ARG A 246      22.439  60.507  45.764  1.00  0.00           N
ATOM   3570  CA  ARG A 246      21.979  61.543  46.712  1.00  0.00           C
ATOM   3571  C   ARG A 246      21.091  62.615  46.079  1.00  0.00           C
ATOM   3572  O   ARG A 246      21.040  63.753  46.547  1.00  0.00           O
ATOM   3573  CB  ARG A 246      23.162  62.134  47.497  1.00  0.00           C
ATOM   3574  CG  ARG A 246      23.998  61.035  48.174  1.00  0.00           C
ATOM   3575  CD  ARG A 246      24.791  61.575  49.360  1.00  0.00           C
ATOM   3576  NE  ARG A 246      25.945  62.367  48.923  1.00  0.00           N
ATOM   3577  CZ  ARG A 246      26.523  63.328  49.609  1.00  0.00           C
ATOM   3578  NH1 ARG A 246      26.018  63.857  50.685  1.00  0.00           N
ATOM   3579  NH2 ARG A 246      27.660  63.774  49.179  1.00  0.00           N
ATOM   3580  H   ARG A 246      23.006  60.806  44.978  1.00  0.00           H
ATOM   3581  HA  ARG A 246      21.336  61.061  47.450  1.00  0.00           H
ATOM   3582  HB2 ARG A 246      23.791  62.731  46.836  1.00  0.00           H
ATOM   3583  HB3 ARG A 246      22.761  62.795  48.267  1.00  0.00           H
ATOM   3584  HG2 ARG A 246      23.333  60.262  48.557  1.00  0.00           H
ATOM   3585  HG3 ARG A 246      24.678  60.584  47.450  1.00  0.00           H
ATOM   3586  HD2 ARG A 246      24.123  62.163  49.982  1.00  0.00           H
ATOM   3587  HD3 ARG A 246      25.149  60.737  49.957  1.00  0.00           H
ATOM   3588  HE  ARG A 246      26.410  62.051  48.091  1.00  0.00           H
ATOM   3589 1HH1 ARG A 246      25.016  63.708  50.866  1.00  0.00           H
ATOM   3590 2HH1 ARG A 246      26.457  64.611  51.166  1.00  0.00           H
ATOM   3591 1HH2 ARG A 246      28.108  63.327  48.405  1.00  0.00           H
ATOM   3592 2HH2 ARG A 246      28.208  64.443  49.703  1.00  0.00           H
ATOM   3593  N   ARG A 247      20.315  62.241  45.054  1.00  0.00           N
ATOM   3594  CA  ARG A 247      19.385  63.150  44.354  1.00  0.00           C
ATOM   3595  C   ARG A 247      18.485  63.910  45.336  1.00  0.00           C
ATOM   3596  O   ARG A 247      18.355  65.127  45.228  1.00  0.00           O
ATOM   3597  CB  ARG A 247      18.547  62.351  43.335  1.00  0.00           C
ATOM   3598  CG  ARG A 247      17.399  63.175  42.700  1.00  0.00           C
ATOM   3599  CD  ARG A 247      16.105  62.374  42.498  1.00  0.00           C
ATOM   3600  NE  ARG A 247      15.951  61.881  41.118  1.00  0.00           N
ATOM   3601  CZ  ARG A 247      15.419  62.555  40.108  1.00  0.00           C
ATOM   3602  NH1 ARG A 247      14.995  63.782  40.236  1.00  0.00           N
ATOM   3603  NH2 ARG A 247      15.315  61.994  38.940  1.00  0.00           N
ATOM   3604  H   ARG A 247      20.423  61.292  44.721  1.00  0.00           H
ATOM   3605  HA  ARG A 247      19.976  63.896  43.819  1.00  0.00           H
ATOM   3606  HB2 ARG A 247      19.202  61.983  42.542  1.00  0.00           H
ATOM   3607  HB3 ARG A 247      18.131  61.482  43.846  1.00  0.00           H
ATOM   3608  HG2 ARG A 247      17.128  64.025  43.315  1.00  0.00           H
ATOM   3609  HG3 ARG A 247      17.735  63.609  41.766  1.00  0.00           H
ATOM   3610  HD2 ARG A 247      16.070  61.538  43.198  1.00  0.00           H
ATOM   3611  HD3 ARG A 247      15.261  63.022  42.746  1.00  0.00           H
ATOM   3612  HE  ARG A 247      16.268  60.946  40.929  1.00  0.00           H
ATOM   3613 1HH1 ARG A 247      15.035  64.225  41.131  1.00  0.00           H
ATOM   3614 2HH1 ARG A 247      14.870  64.399  39.433  1.00  0.00           H
ATOM   3615 1HH2 ARG A 247      15.604  61.044  38.800  1.00  0.00           H
ATOM   3616 2HH2 ARG A 247      14.855  62.505  38.208  1.00  0.00           H
ATOM   3617  N   ALA A 248      17.840  63.201  46.263  1.00  0.00           N
ATOM   3618  CA  ALA A 248      16.859  63.807  47.169  1.00  0.00           C
ATOM   3619  C   ALA A 248      17.501  64.868  48.081  1.00  0.00           C
ATOM   3620  O   ALA A 248      16.952  65.948  48.272  1.00  0.00           O
ATOM   3621  CB  ALA A 248      16.173  62.705  47.989  1.00  0.00           C
ATOM   3622  H   ALA A 248      17.990  62.206  46.302  1.00  0.00           H
ATOM   3623  HA  ALA A 248      16.096  64.303  46.567  1.00  0.00           H
ATOM   3624  HB1 ALA A 248      15.110  62.939  48.073  1.00  0.00           H
ATOM   3625  HB2 ALA A 248      16.596  62.663  48.993  1.00  0.00           H
ATOM   3626  HB3 ALA A 248      16.280  61.730  47.515  1.00  0.00           H
ATOM   3627  N   GLU A 249      18.705  64.590  48.590  1.00  0.00           N
ATOM   3628  CA  GLU A 249      19.455  65.549  49.402  1.00  0.00           C
ATOM   3629  C   GLU A 249      19.812  66.801  48.593  1.00  0.00           C
ATOM   3630  O   GLU A 249      19.596  67.918  49.057  1.00  0.00           O
ATOM   3631  CB  GLU A 249      20.715  64.870  49.966  1.00  0.00           C
ATOM   3632  CG  GLU A 249      21.523  65.801  50.886  1.00  0.00           C
ATOM   3633  CD  GLU A 249      22.872  65.229  51.341  1.00  0.00           C
ATOM   3634  OE1 GLU A 249      23.323  64.196  50.796  1.00  0.00           O
ATOM   3635  OE2 GLU A 249      23.492  65.859  52.229  1.00  0.00           O
ATOM   3636  H   GLU A 249      19.147  63.715  48.358  1.00  0.00           H
ATOM   3637  HA  GLU A 249      18.828  65.869  50.234  1.00  0.00           H
ATOM   3638  HB2 GLU A 249      20.414  63.987  50.529  1.00  0.00           H
ATOM   3639  HB3 GLU A 249      21.338  64.552  49.131  1.00  0.00           H
ATOM   3640  HG2 GLU A 249      21.723  66.739  50.367  1.00  0.00           H
ATOM   3641  HG3 GLU A 249      20.914  66.025  51.765  1.00  0.00           H
ATOM   3642  N   PHE A 250      20.332  66.630  47.374  1.00  0.00           N
ATOM   3643  CA  PHE A 250      20.826  67.749  46.570  1.00  0.00           C
ATOM   3644  C   PHE A 250      19.711  68.584  45.943  1.00  0.00           C
ATOM   3645  O   PHE A 250      19.869  69.794  45.809  1.00  0.00           O
ATOM   3646  CB  PHE A 250      21.805  67.223  45.518  1.00  0.00           C
ATOM   3647  CG  PHE A 250      23.093  66.614  46.039  1.00  0.00           C
ATOM   3648  CD1 PHE A 250      23.478  66.725  47.393  1.00  0.00           C
ATOM   3649  CD2 PHE A 250      23.936  65.947  45.131  1.00  0.00           C
ATOM   3650  CE1 PHE A 250      24.678  66.155  47.836  1.00  0.00           C
ATOM   3651  CE2 PHE A 250      25.148  65.390  45.573  1.00  0.00           C
ATOM   3652  CZ  PHE A 250      25.514  65.497  46.924  1.00  0.00           C
ATOM   3653  H   PHE A 250      20.496  65.683  47.044  1.00  0.00           H
ATOM   3654  HA  PHE A 250      21.368  68.436  47.217  1.00  0.00           H
ATOM   3655  HB2 PHE A 250      21.292  66.479  44.905  1.00  0.00           H
ATOM   3656  HB3 PHE A 250      22.091  68.055  44.877  1.00  0.00           H
ATOM   3657  HD1 PHE A 250      22.861  67.231  48.118  1.00  0.00           H
ATOM   3658  HD2 PHE A 250      23.653  65.862  44.092  1.00  0.00           H
ATOM   3659  HE1 PHE A 250      24.944  66.213  48.881  1.00  0.00           H
ATOM   3660  HE2 PHE A 250      25.793  64.876  44.876  1.00  0.00           H
ATOM   3661  HZ  PHE A 250      26.435  65.066  47.268  1.00  0.00           H
ATOM   3662  N   THR A 251      18.569  67.987  45.611  1.00  0.00           N
ATOM   3663  CA  THR A 251      17.376  68.732  45.162  1.00  0.00           C
ATOM   3664  C   THR A 251      16.816  69.619  46.269  1.00  0.00           C
ATOM   3665  O   THR A 251      16.474  70.770  46.005  1.00  0.00           O
ATOM   3666  CB  THR A 251      16.282  67.792  44.642  1.00  0.00           C
ATOM   3667  CG2 THR A 251      16.651  67.145  43.313  1.00  0.00           C
ATOM   3668  OG1 THR A 251      16.050  66.730  45.525  1.00  0.00           O
ATOM   3669  H   THR A 251      18.506  66.984  45.733  1.00  0.00           H
ATOM   3670  HA  THR A 251      17.657  69.403  44.351  1.00  0.00           H
ATOM   3671  HB  THR A 251      15.356  68.356  44.520  1.00  0.00           H
ATOM   3672  HG1 THR A 251      16.836  66.168  45.503  1.00  0.00           H
ATOM   3673 1HG2 THR A 251      15.995  66.302  43.110  1.00  0.00           H
ATOM   3674 2HG2 THR A 251      17.688  66.820  43.322  1.00  0.00           H
ATOM   3675 3HG2 THR A 251      16.535  67.861  42.516  1.00  0.00           H
ATOM   3676  N   GLU A 252      16.808  69.149  47.518  1.00  0.00           N
ATOM   3677  CA  GLU A 252      16.411  69.962  48.675  1.00  0.00           C
ATOM   3678  C   GLU A 252      17.391  71.114  48.972  1.00  0.00           C
ATOM   3679  O   GLU A 252      16.984  72.136  49.526  1.00  0.00           O
ATOM   3680  CB  GLU A 252      16.227  69.027  49.880  1.00  0.00           C
ATOM   3681  CG  GLU A 252      15.370  69.639  51.004  1.00  0.00           C
ATOM   3682  CD  GLU A 252      16.131  70.170  52.228  1.00  0.00           C
ATOM   3683  OE1 GLU A 252      17.341  69.900  52.386  1.00  0.00           O
ATOM   3684  OE2 GLU A 252      15.442  70.674  53.149  1.00  0.00           O
ATOM   3685  H   GLU A 252      17.037  68.173  47.676  1.00  0.00           H
ATOM   3686  HA  GLU A 252      15.448  70.418  48.449  1.00  0.00           H
ATOM   3687  HB2 GLU A 252      15.698  68.139  49.532  1.00  0.00           H
ATOM   3688  HB3 GLU A 252      17.196  68.692  50.247  1.00  0.00           H
ATOM   3689  HG2 GLU A 252      14.725  70.420  50.596  1.00  0.00           H
ATOM   3690  HG3 GLU A 252      14.710  68.848  51.367  1.00  0.00           H
ATOM   3691  N   ARG A 253      18.655  70.970  48.544  1.00  0.00           N
ATOM   3692  CA  ARG A 253      19.773  71.900  48.787  1.00  0.00           C
ATOM   3693  C   ARG A 253      20.000  72.937  47.685  1.00  0.00           C
ATOM   3694  O   ARG A 253      20.286  74.092  47.989  1.00  0.00           O
ATOM   3695  CB  ARG A 253      21.049  71.060  49.004  1.00  0.00           C
ATOM   3696  CG  ARG A 253      21.605  71.164  50.429  1.00  0.00           C
ATOM   3697  CD  ARG A 253      22.693  72.235  50.460  1.00  0.00           C
ATOM   3698  NE  ARG A 253      23.297  72.367  51.797  1.00  0.00           N
ATOM   3699  CZ  ARG A 253      24.459  72.940  52.037  1.00  0.00           C
ATOM   3700  NH1 ARG A 253      25.128  73.518  51.083  1.00  0.00           N
ATOM   3701  NH2 ARG A 253      24.976  72.945  53.230  1.00  0.00           N
ATOM   3702  H   ARG A 253      18.866  70.092  48.086  1.00  0.00           H
ATOM   3703  HA  ARG A 253      19.547  72.476  49.685  1.00  0.00           H
ATOM   3704  HB2 ARG A 253      20.845  70.013  48.803  1.00  0.00           H
ATOM   3705  HB3 ARG A 253      21.817  71.353  48.287  1.00  0.00           H
ATOM   3706  HG2 ARG A 253      20.812  71.408  51.137  1.00  0.00           H
ATOM   3707  HG3 ARG A 253      22.043  70.206  50.710  1.00  0.00           H
ATOM   3708  HD2 ARG A 253      23.463  71.943  49.741  1.00  0.00           H
ATOM   3709  HD3 ARG A 253      22.269  73.192  50.150  1.00  0.00           H
ATOM   3710  HE  ARG A 253      22.774  72.015  52.590  1.00  0.00           H
ATOM   3711 1HH1 ARG A 253      24.752  73.508  50.153  1.00  0.00           H
ATOM   3712 2HH1 ARG A 253      26.044  73.895  51.260  1.00  0.00           H
ATOM   3713 1HH2 ARG A 253      24.465  72.529  53.990  1.00  0.00           H
ATOM   3714 2HH2 ARG A 253      25.886  73.347  53.383  1.00  0.00           H
ATOM   3715  N   PHE A 254      19.904  72.525  46.423  1.00  0.00           N
ATOM   3716  CA  PHE A 254      20.240  73.329  45.239  1.00  0.00           C
ATOM   3717  C   PHE A 254      19.064  73.507  44.266  1.00  0.00           C
ATOM   3718  O   PHE A 254      19.190  74.206  43.264  1.00  0.00           O
ATOM   3719  CB  PHE A 254      21.446  72.704  44.523  1.00  0.00           C
ATOM   3720  CG  PHE A 254      22.653  72.430  45.401  1.00  0.00           C
ATOM   3721  CD1 PHE A 254      23.438  73.491  45.892  1.00  0.00           C
ATOM   3722  CD2 PHE A 254      22.993  71.105  45.727  1.00  0.00           C
ATOM   3723  CE1 PHE A 254      24.556  73.225  46.703  1.00  0.00           C
ATOM   3724  CE2 PHE A 254      24.101  70.837  46.549  1.00  0.00           C
ATOM   3725  CZ  PHE A 254      24.885  71.898  47.036  1.00  0.00           C
ATOM   3726  H   PHE A 254      19.737  71.536  46.277  1.00  0.00           H
ATOM   3727  HA  PHE A 254      20.527  74.331  45.558  1.00  0.00           H
ATOM   3728  HB2 PHE A 254      21.126  71.772  44.055  1.00  0.00           H
ATOM   3729  HB3 PHE A 254      21.752  73.368  43.721  1.00  0.00           H
ATOM   3730  HD1 PHE A 254      23.191  74.514  45.640  1.00  0.00           H
ATOM   3731  HD2 PHE A 254      22.398  70.293  45.343  1.00  0.00           H
ATOM   3732  HE1 PHE A 254      25.166  74.046  47.053  1.00  0.00           H
ATOM   3733  HE2 PHE A 254      24.355  69.814  46.792  1.00  0.00           H
ATOM   3734  HZ  PHE A 254      25.751  71.691  47.648  1.00  0.00           H
ATOM   3735  N   GLY A 255      17.909  72.905  44.561  1.00  0.00           N
ATOM   3736  CA  GLY A 255      16.733  72.931  43.698  1.00  0.00           C
ATOM   3737  C   GLY A 255      16.701  71.782  42.688  1.00  0.00           C
ATOM   3738  O   GLY A 255      17.730  71.246  42.270  1.00  0.00           O
ATOM   3739  H   GLY A 255      17.862  72.320  45.385  1.00  0.00           H
ATOM   3740  HA2 GLY A 255      15.844  72.872  44.325  1.00  0.00           H
ATOM   3741  HA3 GLY A 255      16.698  73.870  43.145  1.00  0.00           H
ATOM   3742  N   ALA A 256      15.486  71.410  42.278  1.00  0.00           N
ATOM   3743  CA  ALA A 256      15.269  70.329  41.316  1.00  0.00           C
ATOM   3744  C   ALA A 256      15.908  70.605  39.952  1.00  0.00           C
ATOM   3745  O   ALA A 256      16.569  69.733  39.402  1.00  0.00           O
ATOM   3746  CB  ALA A 256      13.771  70.008  41.207  1.00  0.00           C
ATOM   3747  H   ALA A 256      14.681  71.862  42.682  1.00  0.00           H
ATOM   3748  HA  ALA A 256      15.767  69.449  41.689  1.00  0.00           H
ATOM   3749  HB1 ALA A 256      13.164  70.750  41.725  1.00  0.00           H
ATOM   3750  HB2 ALA A 256      13.586  69.027  41.645  1.00  0.00           H
ATOM   3751  HB3 ALA A 256      13.472  69.971  40.158  1.00  0.00           H
ATOM   3752  N   GLU A 257      15.776  71.832  39.448  1.00  0.00           N
ATOM   3753  CA  GLU A 257      16.279  72.240  38.132  1.00  0.00           C
ATOM   3754  C   GLU A 257      17.785  71.981  37.956  1.00  0.00           C
ATOM   3755  O   GLU A 257      18.212  71.508  36.903  1.00  0.00           O
ATOM   3756  CB  GLU A 257      15.941  73.731  37.962  1.00  0.00           C
ATOM   3757  CG  GLU A 257      16.493  74.366  36.681  1.00  0.00           C
ATOM   3758  CD  GLU A 257      16.140  75.858  36.547  1.00  0.00           C
ATOM   3759  OE1 GLU A 257      16.207  76.332  35.388  1.00  0.00           O
ATOM   3760  OE2 GLU A 257      15.789  76.525  37.559  1.00  0.00           O
ATOM   3761  H   GLU A 257      15.254  72.507  39.983  1.00  0.00           H
ATOM   3762  HA  GLU A 257      15.765  71.666  37.359  1.00  0.00           H
ATOM   3763  HB2 GLU A 257      14.855  73.838  37.965  1.00  0.00           H
ATOM   3764  HB3 GLU A 257      16.344  74.272  38.819  1.00  0.00           H
ATOM   3765  HG2 GLU A 257      17.580  74.264  36.660  1.00  0.00           H
ATOM   3766  HG3 GLU A 257      16.088  73.817  35.827  1.00  0.00           H
ATOM   3767  N   PHE A 258      18.583  72.262  38.991  1.00  0.00           N
ATOM   3768  CA  PHE A 258      20.031  72.070  38.947  1.00  0.00           C
ATOM   3769  C   PHE A 258      20.404  70.585  38.939  1.00  0.00           C
ATOM   3770  O   PHE A 258      21.162  70.130  38.083  1.00  0.00           O
ATOM   3771  CB  PHE A 258      20.672  72.806  40.132  1.00  0.00           C
ATOM   3772  CG  PHE A 258      22.171  72.601  40.230  1.00  0.00           C
ATOM   3773  CD1 PHE A 258      23.025  73.235  39.310  1.00  0.00           C
ATOM   3774  CD2 PHE A 258      22.714  71.761  41.221  1.00  0.00           C
ATOM   3775  CE1 PHE A 258      24.413  73.030  39.378  1.00  0.00           C
ATOM   3776  CE2 PHE A 258      24.104  71.562  41.295  1.00  0.00           C
ATOM   3777  CZ  PHE A 258      24.953  72.194  40.370  1.00  0.00           C
ATOM   3778  H   PHE A 258      18.166  72.575  39.855  1.00  0.00           H
ATOM   3779  HA  PHE A 258      20.417  72.498  38.022  1.00  0.00           H
ATOM   3780  HB2 PHE A 258      20.473  73.874  40.032  1.00  0.00           H
ATOM   3781  HB3 PHE A 258      20.206  72.471  41.061  1.00  0.00           H
ATOM   3782  HD1 PHE A 258      22.617  73.883  38.549  1.00  0.00           H
ATOM   3783  HD2 PHE A 258      22.065  71.270  41.926  1.00  0.00           H
ATOM   3784  HE1 PHE A 258      25.066  73.521  38.672  1.00  0.00           H
ATOM   3785  HE2 PHE A 258      24.520  70.922  42.060  1.00  0.00           H
ATOM   3786  HZ  PHE A 258      26.023  72.048  40.422  1.00  0.00           H
ATOM   3787  N   VAL A 259      19.838  69.812  39.870  1.00  0.00           N
ATOM   3788  CA  VAL A 259      20.159  68.385  39.996  1.00  0.00           C
ATOM   3789  C   VAL A 259      19.646  67.600  38.800  1.00  0.00           C
ATOM   3790  O   VAL A 259      20.392  66.797  38.255  1.00  0.00           O
ATOM   3791  CB  VAL A 259      19.607  67.800  41.299  1.00  0.00           C
ATOM   3792  CG1 VAL A 259      19.886  66.291  41.421  1.00  0.00           C
ATOM   3793  CG2 VAL A 259      20.197  68.539  42.506  1.00  0.00           C
ATOM   3794  H   VAL A 259      19.182  70.230  40.517  1.00  0.00           H
ATOM   3795  HA  VAL A 259      21.244  68.275  40.010  1.00  0.00           H
ATOM   3796  HB  VAL A 259      18.528  67.948  41.304  1.00  0.00           H
ATOM   3797 1HG1 VAL A 259      19.129  65.738  40.867  1.00  0.00           H
ATOM   3798 2HG1 VAL A 259      20.868  66.057  41.008  1.00  0.00           H
ATOM   3799 3HG1 VAL A 259      19.855  65.973  42.462  1.00  0.00           H
ATOM   3800 1HG2 VAL A 259      20.746  69.430  42.215  1.00  0.00           H
ATOM   3801 2HG2 VAL A 259      20.878  67.894  43.047  1.00  0.00           H
ATOM   3802 3HG2 VAL A 259      19.385  68.853  43.152  1.00  0.00           H
ATOM   3803  N   ASP A 260      18.422  67.859  38.341  1.00  0.00           N
ATOM   3804  CA  ASP A 260      17.872  67.206  37.154  1.00  0.00           C
ATOM   3805  C   ASP A 260      18.753  67.448  35.918  1.00  0.00           C
ATOM   3806  O   ASP A 260      19.013  66.500  35.178  1.00  0.00           O
ATOM   3807  CB  ASP A 260      16.419  67.645  36.907  1.00  0.00           C
ATOM   3808  CG  ASP A 260      15.370  67.011  37.846  1.00  0.00           C
ATOM   3809  OD1 ASP A 260      15.704  66.149  38.699  1.00  0.00           O
ATOM   3810  OD2 ASP A 260      14.167  67.277  37.617  1.00  0.00           O
ATOM   3811  H   ASP A 260      17.848  68.549  38.816  1.00  0.00           H
ATOM   3812  HA  ASP A 260      17.869  66.131  37.324  1.00  0.00           H
ATOM   3813  HB2 ASP A 260      16.362  68.735  36.948  1.00  0.00           H
ATOM   3814  HB3 ASP A 260      16.154  67.355  35.889  1.00  0.00           H
ATOM   3815  N   GLY A 261      19.299  68.660  35.739  1.00  0.00           N
ATOM   3816  CA  GLY A 261      20.288  68.946  34.693  1.00  0.00           C
ATOM   3817  C   GLY A 261      21.559  68.095  34.811  1.00  0.00           C
ATOM   3818  O   GLY A 261      22.019  67.533  33.815  1.00  0.00           O
ATOM   3819  H   GLY A 261      19.056  69.404  36.385  1.00  0.00           H
ATOM   3820  HA2 GLY A 261      19.842  68.764  33.714  1.00  0.00           H
ATOM   3821  HA3 GLY A 261      20.577  69.995  34.758  1.00  0.00           H
ATOM   3822  N   LEU A 262      22.087  67.913  36.028  1.00  0.00           N
ATOM   3823  CA  LEU A 262      23.223  67.014  36.270  1.00  0.00           C
ATOM   3824  C   LEU A 262      22.882  65.557  35.928  1.00  0.00           C
ATOM   3825  O   LEU A 262      23.632  64.899  35.206  1.00  0.00           O
ATOM   3826  CB  LEU A 262      23.721  67.131  37.724  1.00  0.00           C
ATOM   3827  CG  LEU A 262      24.358  68.478  38.113  1.00  0.00           C
ATOM   3828  CD1 LEU A 262      24.849  68.397  39.559  1.00  0.00           C
ATOM   3829  CD2 LEU A 262      25.559  68.820  37.233  1.00  0.00           C
ATOM   3830  H   LEU A 262      21.646  68.376  36.817  1.00  0.00           H
ATOM   3831  HA  LEU A 262      24.031  67.296  35.599  1.00  0.00           H
ATOM   3832  HB2 LEU A 262      22.893  66.936  38.403  1.00  0.00           H
ATOM   3833  HB3 LEU A 262      24.464  66.350  37.883  1.00  0.00           H
ATOM   3834  HG  LEU A 262      23.622  69.275  38.036  1.00  0.00           H
ATOM   3835 1HD1 LEU A 262      24.011  68.187  40.222  1.00  0.00           H
ATOM   3836 2HD1 LEU A 262      25.292  69.350  39.844  1.00  0.00           H
ATOM   3837 3HD1 LEU A 262      25.602  67.617  39.652  1.00  0.00           H
ATOM   3838 1HD2 LEU A 262      26.269  67.995  37.216  1.00  0.00           H
ATOM   3839 2HD2 LEU A 262      25.214  69.036  36.226  1.00  0.00           H
ATOM   3840 3HD2 LEU A 262      26.048  69.721  37.603  1.00  0.00           H
ATOM   3841  N   LEU A 263      21.735  65.047  36.385  1.00  0.00           N
ATOM   3842  CA  LEU A 263      21.300  63.678  36.079  1.00  0.00           C
ATOM   3843  C   LEU A 263      21.122  63.440  34.574  1.00  0.00           C
ATOM   3844  O   LEU A 263      21.405  62.337  34.100  1.00  0.00           O
ATOM   3845  CB  LEU A 263      19.972  63.357  36.782  1.00  0.00           C
ATOM   3846  CG  LEU A 263      19.970  63.506  38.307  1.00  0.00           C
ATOM   3847  CD1 LEU A 263      18.551  63.316  38.820  1.00  0.00           C
ATOM   3848  CD2 LEU A 263      20.882  62.503  38.998  1.00  0.00           C
ATOM   3849  H   LEU A 263      21.142  65.646  36.955  1.00  0.00           H
ATOM   3850  HA  LEU A 263      22.068  62.988  36.425  1.00  0.00           H
ATOM   3851  HB2 LEU A 263      19.204  64.013  36.370  1.00  0.00           H
ATOM   3852  HB3 LEU A 263      19.698  62.330  36.539  1.00  0.00           H
ATOM   3853  HG  LEU A 263      20.304  64.491  38.594  1.00  0.00           H
ATOM   3854 1HD1 LEU A 263      17.892  64.058  38.367  1.00  0.00           H
ATOM   3855 2HD1 LEU A 263      18.561  63.476  39.887  1.00  0.00           H
ATOM   3856 3HD1 LEU A 263      18.199  62.313  38.589  1.00  0.00           H
ATOM   3857 1HD2 LEU A 263      20.559  61.487  38.780  1.00  0.00           H
ATOM   3858 2HD2 LEU A 263      21.896  62.656  38.638  1.00  0.00           H
ATOM   3859 3HD2 LEU A 263      20.865  62.677  40.075  1.00  0.00           H
ATOM   3860  N   ALA A 264      20.652  64.456  33.842  1.00  0.00           N
ATOM   3861  CA  ALA A 264      20.422  64.379  32.402  1.00  0.00           C
ATOM   3862  C   ALA A 264      21.722  64.432  31.582  1.00  0.00           C
ATOM   3863  O   ALA A 264      21.807  63.791  30.533  1.00  0.00           O
ATOM   3864  CB  ALA A 264      19.467  65.509  31.978  1.00  0.00           C
ATOM   3865  H   ALA A 264      20.392  65.314  34.321  1.00  0.00           H
ATOM   3866  HA  ALA A 264      19.938  63.426  32.191  1.00  0.00           H
ATOM   3867  HB1 ALA A 264      18.803  65.145  31.195  1.00  0.00           H
ATOM   3868  HB2 ALA A 264      20.029  66.363  31.596  1.00  0.00           H
ATOM   3869  HB3 ALA A 264      18.854  65.845  32.811  1.00  0.00           H
ATOM   3870  N   GLY A 265      22.724  65.189  32.044  1.00  0.00           N
ATOM   3871  CA  GLY A 265      23.921  65.494  31.258  1.00  0.00           C
ATOM   3872  C   GLY A 265      25.172  64.704  31.634  1.00  0.00           C
ATOM   3873  O   GLY A 265      26.018  64.493  30.765  1.00  0.00           O
ATOM   3874  H   GLY A 265      22.575  65.705  32.907  1.00  0.00           H
ATOM   3875  HA2 GLY A 265      23.724  65.321  30.200  1.00  0.00           H
ATOM   3876  HA3 GLY A 265      24.147  66.550  31.372  1.00  0.00           H
ATOM   3877  N   LEU A 266      25.301  64.226  32.879  1.00  0.00           N
ATOM   3878  CA  LEU A 266      26.564  63.655  33.370  1.00  0.00           C
ATOM   3879  C   LEU A 266      27.029  62.423  32.590  1.00  0.00           C
ATOM   3880  O   LEU A 266      28.216  62.310  32.309  1.00  0.00           O
ATOM   3881  CB  LEU A 266      26.465  63.329  34.872  1.00  0.00           C
ATOM   3882  CG  LEU A 266      26.733  64.532  35.796  1.00  0.00           C
ATOM   3883  CD1 LEU A 266      26.505  64.094  37.240  1.00  0.00           C
ATOM   3884  CD2 LEU A 266      28.173  65.037  35.680  1.00  0.00           C
ATOM   3885  H   LEU A 266      24.564  64.415  33.553  1.00  0.00           H
ATOM   3886  HA  LEU A 266      27.343  64.398  33.217  1.00  0.00           H
ATOM   3887  HB2 LEU A 266      25.477  62.916  35.084  1.00  0.00           H
ATOM   3888  HB3 LEU A 266      27.197  62.554  35.111  1.00  0.00           H
ATOM   3889  HG  LEU A 266      26.060  65.352  35.563  1.00  0.00           H
ATOM   3890 1HD1 LEU A 266      25.481  63.744  37.372  1.00  0.00           H
ATOM   3891 2HD1 LEU A 266      26.695  64.921  37.923  1.00  0.00           H
ATOM   3892 3HD1 LEU A 266      27.192  63.287  37.460  1.00  0.00           H
ATOM   3893 1HD2 LEU A 266      28.878  64.221  35.846  1.00  0.00           H
ATOM   3894 2HD2 LEU A 266      28.350  65.468  34.697  1.00  0.00           H
ATOM   3895 3HD2 LEU A 266      28.347  65.820  36.413  1.00  0.00           H
ATOM   3896  N   GLY A 267      26.118  61.534  32.185  1.00  0.00           N
ATOM   3897  CA  GLY A 267      26.485  60.357  31.387  1.00  0.00           C
ATOM   3898  C   GLY A 267      27.078  60.732  30.023  1.00  0.00           C
ATOM   3899  O   GLY A 267      28.135  60.234  29.641  1.00  0.00           O
ATOM   3900  H   GLY A 267      25.153  61.690  32.431  1.00  0.00           H
ATOM   3901  HA2 GLY A 267      27.222  59.766  31.933  1.00  0.00           H
ATOM   3902  HA3 GLY A 267      25.600  59.745  31.219  1.00  0.00           H
ATOM   3903  N   SER A 268      26.437  61.671  29.318  1.00  0.00           N
ATOM   3904  CA  SER A 268      26.920  62.176  28.025  1.00  0.00           C
ATOM   3905  C   SER A 268      28.228  62.965  28.176  1.00  0.00           C
ATOM   3906  O   SER A 268      29.151  62.778  27.389  1.00  0.00           O
ATOM   3907  CB  SER A 268      25.814  63.016  27.370  1.00  0.00           C
ATOM   3908  OG  SER A 268      26.142  63.454  26.067  1.00  0.00           O
ATOM   3909  H   SER A 268      25.617  62.095  29.724  1.00  0.00           H
ATOM   3910  HA  SER A 268      27.127  61.324  27.375  1.00  0.00           H
ATOM   3911  HB2 SER A 268      24.915  62.402  27.298  1.00  0.00           H
ATOM   3912  HB3 SER A 268      25.593  63.880  27.996  1.00  0.00           H
ATOM   3913  HG  SER A 268      26.793  64.162  26.108  1.00  0.00           H
ATOM   3914  N   ALA A 269      28.353  63.792  29.220  1.00  0.00           N
ATOM   3915  CA  ALA A 269      29.587  64.524  29.510  1.00  0.00           C
ATOM   3916  C   ALA A 269      30.756  63.595  29.871  1.00  0.00           C
ATOM   3917  O   ALA A 269      31.871  63.818  29.401  1.00  0.00           O
ATOM   3918  CB  ALA A 269      29.324  65.530  30.632  1.00  0.00           C
ATOM   3919  H   ALA A 269      27.573  63.902  29.859  1.00  0.00           H
ATOM   3920  HA  ALA A 269      29.883  65.075  28.616  1.00  0.00           H
ATOM   3921  HB1 ALA A 269      28.847  65.041  31.481  1.00  0.00           H
ATOM   3922  HB2 ALA A 269      28.687  66.329  30.263  1.00  0.00           H
ATOM   3923  HB3 ALA A 269      30.270  65.964  30.960  1.00  0.00           H
ATOM   3924  N   GLN A 270      30.510  62.531  30.645  1.00  0.00           N
ATOM   3925  CA  GLN A 270      31.511  61.506  30.944  1.00  0.00           C
ATOM   3926  C   GLN A 270      32.015  60.854  29.650  1.00  0.00           C
ATOM   3927  O   GLN A 270      33.221  60.711  29.465  1.00  0.00           O
ATOM   3928  CB  GLN A 270      30.915  60.455  31.900  1.00  0.00           C
ATOM   3929  CG  GLN A 270      31.936  59.399  32.365  1.00  0.00           C
ATOM   3930  CD  GLN A 270      32.863  59.895  33.473  1.00  0.00           C
ATOM   3931  NE2 GLN A 270      34.152  59.648  33.386  1.00  0.00           N
ATOM   3932  OE1 GLN A 270      32.458  60.509  34.442  1.00  0.00           O
ATOM   3933  H   GLN A 270      29.583  62.420  31.043  1.00  0.00           H
ATOM   3934  HA  GLN A 270      32.358  61.984  31.434  1.00  0.00           H
ATOM   3935  HB2 GLN A 270      30.488  60.951  32.772  1.00  0.00           H
ATOM   3936  HB3 GLN A 270      30.105  59.937  31.386  1.00  0.00           H
ATOM   3937  HG2 GLN A 270      31.392  58.539  32.754  1.00  0.00           H
ATOM   3938  HG3 GLN A 270      32.525  59.050  31.519  1.00  0.00           H
ATOM   3939 1HE2 GLN A 270      34.692  59.892  34.201  1.00  0.00           H
ATOM   3940 2HE2 GLN A 270      34.519  59.146  32.600  1.00  0.00           H
ATOM   3941  N   GLU A 271      31.112  60.501  28.732  1.00  0.00           N
ATOM   3942  CA  GLU A 271      31.482  59.887  27.454  1.00  0.00           C
ATOM   3943  C   GLU A 271      32.338  60.822  26.585  1.00  0.00           C
ATOM   3944  O   GLU A 271      33.360  60.410  26.029  1.00  0.00           O
ATOM   3945  CB  GLU A 271      30.206  59.465  26.705  1.00  0.00           C
ATOM   3946  CG  GLU A 271      30.486  58.392  25.648  1.00  0.00           C
ATOM   3947  CD  GLU A 271      31.067  57.118  26.274  1.00  0.00           C
ATOM   3948  OE1 GLU A 271      30.449  56.570  27.215  1.00  0.00           O
ATOM   3949  OE2 GLU A 271      32.102  56.625  25.790  1.00  0.00           O
ATOM   3950  H   GLU A 271      30.126  60.640  28.934  1.00  0.00           H
ATOM   3951  HA  GLU A 271      32.086  59.006  27.672  1.00  0.00           H
ATOM   3952  HB2 GLU A 271      29.478  59.072  27.415  1.00  0.00           H
ATOM   3953  HB3 GLU A 271      29.762  60.335  26.220  1.00  0.00           H
ATOM   3954  HG2 GLU A 271      29.546  58.142  25.153  1.00  0.00           H
ATOM   3955  HG3 GLU A 271      31.163  58.794  24.891  1.00  0.00           H
ATOM   3956  N   THR A 272      31.960  62.102  26.507  1.00  0.00           N
ATOM   3957  CA  THR A 272      32.723  63.119  25.775  1.00  0.00           C
ATOM   3958  C   THR A 272      34.098  63.362  26.399  1.00  0.00           C
ATOM   3959  O   THR A 272      35.091  63.417  25.673  1.00  0.00           O
ATOM   3960  CB  THR A 272      31.938  64.433  25.704  1.00  0.00           C
ATOM   3961  CG2 THR A 272      32.690  65.508  24.926  1.00  0.00           C
ATOM   3962  OG1 THR A 272      30.703  64.235  25.060  1.00  0.00           O
ATOM   3963  H   THR A 272      31.080  62.379  26.937  1.00  0.00           H
ATOM   3964  HA  THR A 272      32.882  62.763  24.759  1.00  0.00           H
ATOM   3965  HB  THR A 272      31.749  64.797  26.715  1.00  0.00           H
ATOM   3966  HG1 THR A 272      30.837  64.170  24.097  1.00  0.00           H
ATOM   3967 1HG2 THR A 272      33.483  65.927  25.543  1.00  0.00           H
ATOM   3968 2HG2 THR A 272      32.006  66.304  24.650  1.00  0.00           H
ATOM   3969 3HG2 THR A 272      33.123  65.073  24.030  1.00  0.00           H
ATOM   3970  N   LEU A 273      34.185  63.453  27.731  1.00  0.00           N
ATOM   3971  CA  LEU A 273      35.449  63.567  28.466  1.00  0.00           C
ATOM   3972  C   LEU A 273      36.386  62.405  28.118  1.00  0.00           C
ATOM   3973  O   LEU A 273      37.517  62.659  27.703  1.00  0.00           O
ATOM   3974  CB  LEU A 273      35.139  63.661  29.976  1.00  0.00           C
ATOM   3975  CG  LEU A 273      36.279  63.313  30.957  1.00  0.00           C
ATOM   3976  CD1 LEU A 273      37.427  64.314  30.935  1.00  0.00           C
ATOM   3977  CD2 LEU A 273      35.729  63.267  32.381  1.00  0.00           C
ATOM   3978  H   LEU A 273      33.327  63.404  28.273  1.00  0.00           H
ATOM   3979  HA  LEU A 273      35.946  64.487  28.160  1.00  0.00           H
ATOM   3980  HB2 LEU A 273      34.786  64.672  30.186  1.00  0.00           H
ATOM   3981  HB3 LEU A 273      34.318  62.981  30.193  1.00  0.00           H
ATOM   3982  HG  LEU A 273      36.677  62.325  30.729  1.00  0.00           H
ATOM   3983 1HD1 LEU A 273      37.922  64.264  29.974  1.00  0.00           H
ATOM   3984 2HD1 LEU A 273      38.166  64.050  31.689  1.00  0.00           H
ATOM   3985 3HD1 LEU A 273      37.062  65.326  31.109  1.00  0.00           H
ATOM   3986 1HD2 LEU A 273      35.298  64.234  32.643  1.00  0.00           H
ATOM   3987 2HD2 LEU A 273      34.961  62.497  32.448  1.00  0.00           H
ATOM   3988 3HD2 LEU A 273      36.531  63.030  33.077  1.00  0.00           H
ATOM   3989  N   ILE A 274      35.894  61.163  28.223  1.00  0.00           N
ATOM   3990  CA  ILE A 274      36.668  59.941  27.951  1.00  0.00           C
ATOM   3991  C   ILE A 274      37.181  59.921  26.512  1.00  0.00           C
ATOM   3992  O   ILE A 274      38.364  59.676  26.275  1.00  0.00           O
ATOM   3993  CB  ILE A 274      35.811  58.675  28.229  1.00  0.00           C
ATOM   3994  CG1 ILE A 274      35.572  58.508  29.747  1.00  0.00           C
ATOM   3995  CG2 ILE A 274      36.452  57.399  27.633  1.00  0.00           C
ATOM   3996  CD1 ILE A 274      34.608  57.369  30.103  1.00  0.00           C
ATOM   3997  H   ILE A 274      34.930  61.062  28.531  1.00  0.00           H
ATOM   3998  HA  ILE A 274      37.542  59.928  28.602  1.00  0.00           H
ATOM   3999  HB  ILE A 274      34.843  58.807  27.743  1.00  0.00           H
ATOM   4000 2HG1 ILE A 274      36.516  58.340  30.256  1.00  0.00           H
ATOM   4001 3HG1 ILE A 274      35.165  59.428  30.156  1.00  0.00           H
ATOM   4002 1HG2 ILE A 274      36.557  57.478  26.553  1.00  0.00           H
ATOM   4003 2HG2 ILE A 274      35.822  56.530  27.810  1.00  0.00           H
ATOM   4004 3HG2 ILE A 274      37.433  57.233  28.067  1.00  0.00           H
ATOM   4005 1HD1 ILE A 274      33.661  57.503  29.579  1.00  0.00           H
ATOM   4006 2HD1 ILE A 274      34.431  57.367  31.178  1.00  0.00           H
ATOM   4007 3HD1 ILE A 274      35.037  56.405  29.833  1.00  0.00           H
ATOM   4008  N   ARG A 275      36.276  60.094  25.540  1.00  0.00           N
ATOM   4009  CA  ARG A 275      36.589  59.826  24.130  1.00  0.00           C
ATOM   4010  C   ARG A 275      37.252  60.995  23.421  1.00  0.00           C
ATOM   4011  O   ARG A 275      37.973  60.751  22.463  1.00  0.00           O
ATOM   4012  CB  ARG A 275      35.328  59.392  23.374  1.00  0.00           C
ATOM   4013  CG  ARG A 275      34.855  57.994  23.794  1.00  0.00           C
ATOM   4014  CD  ARG A 275      33.660  57.582  22.930  1.00  0.00           C
ATOM   4015  NE  ARG A 275      33.160  56.252  23.308  1.00  0.00           N
ATOM   4016  CZ  ARG A 275      32.000  55.728  22.965  1.00  0.00           C
ATOM   4017  NH1 ARG A 275      31.212  56.312  22.102  1.00  0.00           N
ATOM   4018  NH2 ARG A 275      31.604  54.608  23.500  1.00  0.00           N
ATOM   4019  H   ARG A 275      35.313  60.289  25.808  1.00  0.00           H
ATOM   4020  HA  ARG A 275      37.322  59.021  24.077  1.00  0.00           H
ATOM   4021  HB2 ARG A 275      34.531  60.118  23.541  1.00  0.00           H
ATOM   4022  HB3 ARG A 275      35.555  59.369  22.306  1.00  0.00           H
ATOM   4023  HG2 ARG A 275      35.666  57.277  23.652  1.00  0.00           H
ATOM   4024  HG3 ARG A 275      34.562  58.000  24.845  1.00  0.00           H
ATOM   4025  HD2 ARG A 275      32.870  58.320  23.079  1.00  0.00           H
ATOM   4026  HD3 ARG A 275      33.960  57.577  21.881  1.00  0.00           H
ATOM   4027  HE  ARG A 275      33.516  55.883  24.181  1.00  0.00           H
ATOM   4028 1HH1 ARG A 275      31.501  57.201  21.740  1.00  0.00           H
ATOM   4029 2HH1 ARG A 275      30.301  55.945  21.917  1.00  0.00           H
ATOM   4030 1HH2 ARG A 275      32.139  54.244  24.276  1.00  0.00           H
ATOM   4031 2HH2 ARG A 275      30.699  54.226  23.308  1.00  0.00           H
ATOM   4032  N   LYS A 276      37.002  62.234  23.859  1.00  0.00           N
ATOM   4033  CA  LYS A 276      37.355  63.440  23.096  1.00  0.00           C
ATOM   4034  C   LYS A 276      38.289  64.393  23.807  1.00  0.00           C
ATOM   4035  O   LYS A 276      38.747  65.321  23.143  1.00  0.00           O
ATOM   4036  CB  LYS A 276      36.103  64.211  22.653  1.00  0.00           C
ATOM   4037  CG  LYS A 276      35.157  63.359  21.806  1.00  0.00           C
ATOM   4038  CD  LYS A 276      34.123  64.253  21.120  1.00  0.00           C
ATOM   4039  CE  LYS A 276      33.228  63.378  20.248  1.00  0.00           C
ATOM   4040  NZ  LYS A 276      32.212  64.188  19.550  1.00  0.00           N
ATOM   4041  H   LYS A 276      36.424  62.337  24.687  1.00  0.00           H
ATOM   4042  HA  LYS A 276      37.893  63.134  22.195  1.00  0.00           H
ATOM   4043  HB2 LYS A 276      35.573  64.595  23.524  1.00  0.00           H
ATOM   4044  HB3 LYS A 276      36.425  65.070  22.062  1.00  0.00           H
ATOM   4045  HG2 LYS A 276      35.727  62.820  21.049  1.00  0.00           H
ATOM   4046  HG3 LYS A 276      34.650  62.634  22.443  1.00  0.00           H
ATOM   4047  HD2 LYS A 276      33.520  64.755  21.874  1.00  0.00           H
ATOM   4048  HD3 LYS A 276      34.625  65.006  20.513  1.00  0.00           H
ATOM   4049  HE2 LYS A 276      33.844  62.825  19.533  1.00  0.00           H
ATOM   4050  HE3 LYS A 276      32.722  62.664  20.904  1.00  0.00           H
ATOM   4051  HZ1 LYS A 276      31.495  63.597  19.155  1.00  0.00           H
ATOM   4052  HZ2 LYS A 276      32.615  64.776  18.840  1.00  0.00           H
ATOM   4053  HZ3 LYS A 276      31.738  64.787  20.234  1.00  0.00           H
ATOM   4054  N   THR A 277      38.619  64.215  25.084  1.00  0.00           N
ATOM   4055  CA  THR A 277      39.510  65.152  25.787  1.00  0.00           C
ATOM   4056  C   THR A 277      40.671  64.456  26.485  1.00  0.00           C
ATOM   4057  O   THR A 277      40.652  63.252  26.724  1.00  0.00           O
ATOM   4058  CB  THR A 277      38.752  66.073  26.754  1.00  0.00           C
ATOM   4059  CG2 THR A 277      37.503  66.733  26.164  1.00  0.00           C
ATOM   4060  OG1 THR A 277      38.368  65.365  27.895  1.00  0.00           O
ATOM   4061  H   THR A 277      38.270  63.409  25.589  1.00  0.00           H
ATOM   4062  HA  THR A 277      39.971  65.808  25.056  1.00  0.00           H
ATOM   4063  HB  THR A 277      39.429  66.867  27.071  1.00  0.00           H
ATOM   4064  HG1 THR A 277      38.154  64.447  27.654  1.00  0.00           H
ATOM   4065 1HG2 THR A 277      37.627  66.889  25.094  1.00  0.00           H
ATOM   4066 2HG2 THR A 277      37.356  67.701  26.641  1.00  0.00           H
ATOM   4067 3HG2 THR A 277      36.624  66.111  26.339  1.00  0.00           H
ATOM   4068  N   ARG A 278      41.697  65.238  26.815  1.00  0.00           N
ATOM   4069  CA  ARG A 278      42.755  64.870  27.755  1.00  0.00           C
ATOM   4070  C   ARG A 278      42.970  65.991  28.758  1.00  0.00           C
ATOM   4071  O   ARG A 278      42.630  67.141  28.494  1.00  0.00           O
ATOM   4072  CB  ARG A 278      44.049  64.490  27.020  1.00  0.00           C
ATOM   4073  CG  ARG A 278      43.909  63.127  26.329  1.00  0.00           C
ATOM   4074  CD  ARG A 278      45.277  62.475  26.104  1.00  0.00           C
ATOM   4075  NE  ARG A 278      45.147  61.046  25.760  1.00  0.00           N
ATOM   4076  CZ  ARG A 278      44.940  60.065  26.624  1.00  0.00           C
ATOM   4077  NH1 ARG A 278      44.893  60.272  27.911  1.00  0.00           N
ATOM   4078  NH2 ARG A 278      44.787  58.842  26.192  1.00  0.00           N
ATOM   4079  H   ARG A 278      41.641  66.219  26.546  1.00  0.00           H
ATOM   4080  HA  ARG A 278      42.422  64.009  28.341  1.00  0.00           H
ATOM   4081  HB2 ARG A 278      44.306  65.257  26.287  1.00  0.00           H
ATOM   4082  HB3 ARG A 278      44.854  64.432  27.754  1.00  0.00           H
ATOM   4083  HG2 ARG A 278      43.304  62.469  26.954  1.00  0.00           H
ATOM   4084  HG3 ARG A 278      43.403  63.251  25.374  1.00  0.00           H
ATOM   4085  HD2 ARG A 278      45.808  63.008  25.315  1.00  0.00           H
ATOM   4086  HD3 ARG A 278      45.868  62.569  27.011  1.00  0.00           H
ATOM   4087  HE  ARG A 278      45.170  60.804  24.786  1.00  0.00           H
ATOM   4088 1HH1 ARG A 278      45.121  61.196  28.275  1.00  0.00           H
ATOM   4089 2HH1 ARG A 278      44.718  59.530  28.553  1.00  0.00           H
ATOM   4090 1HH2 ARG A 278      44.815  58.645  25.207  1.00  0.00           H
ATOM   4091 2HH2 ARG A 278      44.629  58.089  26.837  1.00  0.00           H
ATOM   4092  N   PHE A 279      43.534  65.644  29.903  1.00  0.00           N
ATOM   4093  CA  PHE A 279      43.798  66.544  31.015  1.00  0.00           C
ATOM   4094  C   PHE A 279      45.227  66.349  31.495  1.00  0.00           C
ATOM   4095  O   PHE A 279      45.681  65.214  31.669  1.00  0.00           O
ATOM   4096  CB  PHE A 279      42.773  66.278  32.116  1.00  0.00           C
ATOM   4097  CG  PHE A 279      43.023  67.026  33.407  1.00  0.00           C
ATOM   4098  CD1 PHE A 279      42.798  68.412  33.467  1.00  0.00           C
ATOM   4099  CD2 PHE A 279      43.460  66.336  34.553  1.00  0.00           C
ATOM   4100  CE1 PHE A 279      42.991  69.106  34.670  1.00  0.00           C
ATOM   4101  CE2 PHE A 279      43.656  67.031  35.758  1.00  0.00           C
ATOM   4102  CZ  PHE A 279      43.417  68.414  35.814  1.00  0.00           C
ATOM   4103  H   PHE A 279      43.806  64.673  30.019  1.00  0.00           H
ATOM   4104  HA  PHE A 279      43.695  67.580  30.692  1.00  0.00           H
ATOM   4105  HB2 PHE A 279      41.790  66.547  31.737  1.00  0.00           H
ATOM   4106  HB3 PHE A 279      42.763  65.214  32.334  1.00  0.00           H
ATOM   4107  HD1 PHE A 279      42.467  68.953  32.596  1.00  0.00           H
ATOM   4108  HD2 PHE A 279      43.626  65.271  34.519  1.00  0.00           H
ATOM   4109  HE1 PHE A 279      42.797  70.169  34.718  1.00  0.00           H
ATOM   4110  HE2 PHE A 279      43.970  66.510  36.651  1.00  0.00           H
ATOM   4111  HZ  PHE A 279      43.548  68.943  36.745  1.00  0.00           H
ATOM   4112  N   PHE A 280      45.948  67.448  31.678  1.00  0.00           N
ATOM   4113  CA  PHE A 280      47.368  67.411  31.988  1.00  0.00           C
ATOM   4114  C   PHE A 280      47.774  68.505  32.965  1.00  0.00           C
ATOM   4115  O   PHE A 280      47.135  69.546  33.085  1.00  0.00           O
ATOM   4116  CB  PHE A 280      48.197  67.484  30.695  1.00  0.00           C
ATOM   4117  CG  PHE A 280      47.972  68.730  29.860  1.00  0.00           C
ATOM   4118  CD1 PHE A 280      48.634  69.933  30.172  1.00  0.00           C
ATOM   4119  CD2 PHE A 280      47.087  68.687  28.770  1.00  0.00           C
ATOM   4120  CE1 PHE A 280      48.403  71.089  29.403  1.00  0.00           C
ATOM   4121  CE2 PHE A 280      46.873  69.836  27.994  1.00  0.00           C
ATOM   4122  CZ  PHE A 280      47.521  71.041  28.312  1.00  0.00           C
ATOM   4123  H   PHE A 280      45.517  68.363  31.545  1.00  0.00           H
ATOM   4124  HA  PHE A 280      47.590  66.464  32.477  1.00  0.00           H
ATOM   4125  HB2 PHE A 280      49.253  67.430  30.953  1.00  0.00           H
ATOM   4126  HB3 PHE A 280      47.974  66.606  30.088  1.00  0.00           H
ATOM   4127  HD1 PHE A 280      49.301  69.977  31.018  1.00  0.00           H
ATOM   4128  HD2 PHE A 280      46.556  67.776  28.537  1.00  0.00           H
ATOM   4129  HE1 PHE A 280      48.885  72.022  29.657  1.00  0.00           H
ATOM   4130  HE2 PHE A 280      46.193  69.793  27.165  1.00  0.00           H
ATOM   4131  HZ  PHE A 280      47.328  71.933  27.733  1.00  0.00           H
ATOM   4132  N   MET A 281      48.901  68.255  33.621  1.00  0.00           N
ATOM   4133  CA  MET A 281      49.624  69.225  34.426  1.00  0.00           C
ATOM   4134  C   MET A 281      50.867  69.657  33.648  1.00  0.00           C
ATOM   4135  O   MET A 281      51.739  68.825  33.387  1.00  0.00           O
ATOM   4136  CB  MET A 281      49.948  68.571  35.773  1.00  0.00           C
ATOM   4137  CG  MET A 281      50.938  69.370  36.622  1.00  0.00           C
ATOM   4138  SD  MET A 281      51.524  68.476  38.081  1.00  0.00           S
ATOM   4139  CE  MET A 281      52.587  67.252  37.275  1.00  0.00           C
ATOM   4140  H   MET A 281      49.367  67.376  33.421  1.00  0.00           H
ATOM   4141  HA  MET A 281      48.999  70.096  34.610  1.00  0.00           H
ATOM   4142  HB2 MET A 281      49.022  68.451  36.335  1.00  0.00           H
ATOM   4143  HB3 MET A 281      50.368  67.583  35.586  1.00  0.00           H
ATOM   4144  HG2 MET A 281      51.809  69.642  36.027  1.00  0.00           H
ATOM   4145  HG3 MET A 281      50.464  70.293  36.944  1.00  0.00           H
ATOM   4146  HE1 MET A 281      53.573  67.276  37.737  1.00  0.00           H
ATOM   4147  HE2 MET A 281      52.149  66.264  37.396  1.00  0.00           H
ATOM   4148  HE3 MET A 281      52.684  67.478  36.212  1.00  0.00           H
ATOM   4149  N   ALA A 282      50.937  70.929  33.261  1.00  0.00           N
ATOM   4150  CA  ALA A 282      52.089  71.533  32.601  1.00  0.00           C
ATOM   4151  C   ALA A 282      52.806  72.528  33.520  1.00  0.00           C
ATOM   4152  O   ALA A 282      52.174  73.239  34.302  1.00  0.00           O
ATOM   4153  CB  ALA A 282      51.664  72.193  31.281  1.00  0.00           C
ATOM   4154  H   ALA A 282      50.172  71.548  33.518  1.00  0.00           H
ATOM   4155  HA  ALA A 282      52.797  70.742  32.366  1.00  0.00           H
ATOM   4156  HB1 ALA A 282      52.482  72.137  30.564  1.00  0.00           H
ATOM   4157  HB2 ALA A 282      51.411  73.241  31.447  1.00  0.00           H
ATOM   4158  HB3 ALA A 282      50.803  71.684  30.860  1.00  0.00           H
ATOM   4159  N   THR A 283      54.126  72.620  33.380  1.00  0.00           N
ATOM   4160  CA  THR A 283      54.930  73.678  34.008  1.00  0.00           C
ATOM   4161  C   THR A 283      55.341  74.676  32.935  1.00  0.00           C
ATOM   4162  O   THR A 283      56.069  74.315  32.004  1.00  0.00           O
ATOM   4163  CB  THR A 283      56.196  73.122  34.674  1.00  0.00           C
ATOM   4164  CG2 THR A 283      56.960  74.193  35.459  1.00  0.00           C
ATOM   4165  OG1 THR A 283      55.923  72.054  35.551  1.00  0.00           O
ATOM   4166  H   THR A 283      54.564  72.018  32.691  1.00  0.00           H
ATOM   4167  HA  THR A 283      54.343  74.202  34.764  1.00  0.00           H
ATOM   4168  HB  THR A 283      56.841  72.727  33.892  1.00  0.00           H
ATOM   4169  HG1 THR A 283      55.884  72.410  36.445  1.00  0.00           H
ATOM   4170 1HG2 THR A 283      56.552  74.306  36.464  1.00  0.00           H
ATOM   4171 2HG2 THR A 283      56.906  75.162  34.963  1.00  0.00           H
ATOM   4172 3HG2 THR A 283      58.009  73.908  35.521  1.00  0.00           H
ATOM   4173  N   LEU A 284      54.911  75.927  33.075  1.00  0.00           N
ATOM   4174  CA  LEU A 284      55.291  77.029  32.197  1.00  0.00           C
ATOM   4175  C   LEU A 284      56.297  77.932  32.919  1.00  0.00           C
ATOM   4176  O   LEU A 284      56.093  78.253  34.087  1.00  0.00           O
ATOM   4177  CB  LEU A 284      54.043  77.816  31.757  1.00  0.00           C
ATOM   4178  CG  LEU A 284      52.797  76.975  31.419  1.00  0.00           C
ATOM   4179  CD1 LEU A 284      51.656  77.906  31.017  1.00  0.00           C
ATOM   4180  CD2 LEU A 284      53.051  75.969  30.294  1.00  0.00           C
ATOM   4181  H   LEU A 284      54.311  76.160  33.864  1.00  0.00           H
ATOM   4182  HA  LEU A 284      55.765  76.626  31.304  1.00  0.00           H
ATOM   4183  HB2 LEU A 284      53.775  78.516  32.549  1.00  0.00           H
ATOM   4184  HB3 LEU A 284      54.314  78.399  30.882  1.00  0.00           H
ATOM   4185  HG  LEU A 284      52.473  76.430  32.305  1.00  0.00           H
ATOM   4186 1HD1 LEU A 284      51.403  78.534  31.864  1.00  0.00           H
ATOM   4187 2HD1 LEU A 284      50.778  77.323  30.742  1.00  0.00           H
ATOM   4188 3HD1 LEU A 284      51.947  78.549  30.192  1.00  0.00           H
ATOM   4189 1HD2 LEU A 284      53.428  76.475  29.410  1.00  0.00           H
ATOM   4190 2HD2 LEU A 284      53.788  75.234  30.609  1.00  0.00           H
ATOM   4191 3HD2 LEU A 284      52.126  75.448  30.053  1.00  0.00           H
ATOM   4192  N   ARG A 285      57.358  78.375  32.241  1.00  0.00           N
ATOM   4193  CA  ARG A 285      58.355  79.300  32.807  1.00  0.00           C
ATOM   4194  C   ARG A 285      58.284  80.651  32.117  1.00  0.00           C
ATOM   4195  O   ARG A 285      58.398  80.718  30.891  1.00  0.00           O
ATOM   4196  CB  ARG A 285      59.770  78.704  32.723  1.00  0.00           C
ATOM   4197  CG  ARG A 285      60.788  79.645  33.395  1.00  0.00           C
ATOM   4198  CD  ARG A 285      62.261  79.278  33.191  1.00  0.00           C
ATOM   4199  NE  ARG A 285      62.677  78.081  33.937  1.00  0.00           N
ATOM   4200  CZ  ARG A 285      62.761  77.943  35.250  1.00  0.00           C
ATOM   4201  NH1 ARG A 285      62.561  78.916  36.083  1.00  0.00           N
ATOM   4202  NH2 ARG A 285      63.084  76.797  35.771  1.00  0.00           N
ATOM   4203  H   ARG A 285      57.426  78.118  31.260  1.00  0.00           H
ATOM   4204  HA  ARG A 285      58.142  79.455  33.868  1.00  0.00           H
ATOM   4205  HB2 ARG A 285      59.777  77.744  33.236  1.00  0.00           H
ATOM   4206  HB3 ARG A 285      60.041  78.553  31.678  1.00  0.00           H
ATOM   4207  HG2 ARG A 285      60.684  80.626  32.956  1.00  0.00           H
ATOM   4208  HG3 ARG A 285      60.557  79.734  34.456  1.00  0.00           H
ATOM   4209  HD2 ARG A 285      62.434  79.120  32.125  1.00  0.00           H
ATOM   4210  HD3 ARG A 285      62.873  80.125  33.506  1.00  0.00           H
ATOM   4211  HE  ARG A 285      62.841  77.254  33.393  1.00  0.00           H
ATOM   4212 1HH1 ARG A 285      62.183  79.787  35.755  1.00  0.00           H
ATOM   4213 2HH1 ARG A 285      62.402  78.712  37.052  1.00  0.00           H
ATOM   4214 1HH2 ARG A 285      63.186  75.988  35.195  1.00  0.00           H
ATOM   4215 2HH2 ARG A 285      62.965  76.690  36.774  1.00  0.00           H
ATOM   4216  N   LYS A 286      58.177  81.734  32.892  1.00  0.00           N
ATOM   4217  CA  LYS A 286      58.499  83.078  32.397  1.00  0.00           C
ATOM   4218  C   LYS A 286      60.022  83.187  32.250  1.00  0.00           C
ATOM   4219  O   LYS A 286      60.707  83.043  33.263  1.00  0.00           O
ATOM   4220  CB  LYS A 286      57.949  84.129  33.368  1.00  0.00           C
ATOM   4221  CG  LYS A 286      58.265  85.545  32.868  1.00  0.00           C
ATOM   4222  CD  LYS A 286      57.473  86.579  33.667  1.00  0.00           C
ATOM   4223  CE  LYS A 286      57.733  87.996  33.139  1.00  0.00           C
ATOM   4224  NZ  LYS A 286      56.929  89.006  33.862  1.00  0.00           N
ATOM   4225  H   LYS A 286      58.121  81.594  33.899  1.00  0.00           H
ATOM   4226  HA  LYS A 286      58.018  83.227  31.432  1.00  0.00           H
ATOM   4227  HB2 LYS A 286      56.868  84.000  33.438  1.00  0.00           H
ATOM   4228  HB3 LYS A 286      58.384  83.989  34.360  1.00  0.00           H
ATOM   4229  HG2 LYS A 286      59.331  85.744  32.951  1.00  0.00           H
ATOM   4230  HG3 LYS A 286      57.999  85.624  31.820  1.00  0.00           H
ATOM   4231  HD2 LYS A 286      56.417  86.338  33.558  1.00  0.00           H
ATOM   4232  HD3 LYS A 286      57.745  86.511  34.720  1.00  0.00           H
ATOM   4233  HE2 LYS A 286      58.797  88.227  33.226  1.00  0.00           H
ATOM   4234  HE3 LYS A 286      57.462  88.019  32.082  1.00  0.00           H
ATOM   4235  HZ1 LYS A 286      57.492  89.570  34.484  1.00  0.00           H
ATOM   4236  HZ2 LYS A 286      56.235  88.539  34.448  1.00  0.00           H
ATOM   4237  HZ3 LYS A 286      56.420  89.593  33.219  1.00  0.00           H
ATOM   4238  N   PRO A 287      60.587  83.410  31.050  1.00  0.00           N
ATOM   4239  CA  PRO A 287      62.037  83.428  30.870  1.00  0.00           C
ATOM   4240  C   PRO A 287      62.721  84.446  31.792  1.00  0.00           C
ATOM   4241  O   PRO A 287      62.198  85.538  32.022  1.00  0.00           O
ATOM   4242  CB  PRO A 287      62.279  83.730  29.388  1.00  0.00           C
ATOM   4243  CG  PRO A 287      60.986  83.264  28.717  1.00  0.00           C
ATOM   4244  CD  PRO A 287      59.919  83.559  29.767  1.00  0.00           C
ATOM   4245  HA  PRO A 287      62.421  82.432  31.093  1.00  0.00           H
ATOM   4246  HB2 PRO A 287      62.400  84.804  29.236  1.00  0.00           H
ATOM   4247  HB3 PRO A 287      63.145  83.189  29.006  1.00  0.00           H
ATOM   4248  HG2 PRO A 287      60.796  83.800  27.787  1.00  0.00           H
ATOM   4249  HG3 PRO A 287      61.031  82.189  28.541  1.00  0.00           H
ATOM   4250  HD2 PRO A 287      59.564  84.585  29.660  1.00  0.00           H
ATOM   4251  HD3 PRO A 287      59.093  82.859  29.649  1.00  0.00           H
ATOM   4252  N   ALA A 288      63.878  84.077  32.343  1.00  0.00           N
ATOM   4253  CA  ALA A 288      64.700  85.008  33.106  1.00  0.00           C
ATOM   4254  C   ALA A 288      65.566  85.861  32.168  1.00  0.00           C
ATOM   4255  O   ALA A 288      65.976  85.414  31.093  1.00  0.00           O
ATOM   4256  CB  ALA A 288      65.540  84.251  34.140  1.00  0.00           C
ATOM   4257  H   ALA A 288      64.285  83.193  32.088  1.00  0.00           H
ATOM   4258  HA  ALA A 288      64.039  85.678  33.654  1.00  0.00           H
ATOM   4259  HB1 ALA A 288      66.389  83.769  33.654  1.00  0.00           H
ATOM   4260  HB2 ALA A 288      64.936  83.497  34.640  1.00  0.00           H
ATOM   4261  HB3 ALA A 288      65.908  84.957  34.887  1.00  0.00           H
ATOM   4262  N   VAL A 289      65.861  87.085  32.597  1.00  0.00           N
ATOM   4263  CA  VAL A 289      66.849  87.956  31.953  1.00  0.00           C
ATOM   4264  C   VAL A 289      68.242  87.654  32.518  1.00  0.00           C
ATOM   4265  O   VAL A 289      68.406  87.581  33.735  1.00  0.00           O
ATOM   4266  CB  VAL A 289      66.454  89.438  32.108  1.00  0.00           C
ATOM   4267  CG1 VAL A 289      65.260  89.752  31.188  1.00  0.00           C
ATOM   4268  CG2 VAL A 289      66.091  89.843  33.547  1.00  0.00           C
ATOM   4269  H   VAL A 289      65.521  87.375  33.501  1.00  0.00           H
ATOM   4270  HA  VAL A 289      66.877  87.737  30.885  1.00  0.00           H
ATOM   4271  HB  VAL A 289      67.295  90.051  31.784  1.00  0.00           H
ATOM   4272 1HG1 VAL A 289      65.619  89.963  30.181  1.00  0.00           H
ATOM   4273 2HG1 VAL A 289      64.572  88.906  31.141  1.00  0.00           H
ATOM   4274 3HG1 VAL A 289      64.711  90.620  31.554  1.00  0.00           H
ATOM   4275 1HG2 VAL A 289      66.684  89.288  34.272  1.00  0.00           H
ATOM   4276 2HG2 VAL A 289      65.034  89.666  33.747  1.00  0.00           H
ATOM   4277 3HG2 VAL A 289      66.307  90.903  33.682  1.00  0.00           H
ATOM   4278  N   LEU A 290      69.218  87.424  31.631  1.00  0.00           N
ATOM   4279  CA  LEU A 290      70.625  87.160  31.973  1.00  0.00           C
ATOM   4280  C   LEU A 290      71.366  88.452  32.371  1.00  0.00           C
ATOM   4281  O   LEU A 290      71.452  89.385  31.530  1.00  0.00           O
ATOM   4282  CB  LEU A 290      71.261  86.363  30.802  1.00  0.00           C
ATOM   4283  CG  LEU A 290      72.697  85.822  30.972  1.00  0.00           C
ATOM   4284  CD1 LEU A 290      73.762  86.856  30.621  1.00  0.00           C
ATOM   4285  CD2 LEU A 290      72.971  85.246  32.361  1.00  0.00           C
ATOM   4286  OXT LEU A 290      71.811  88.541  33.531  1.00  0.00           O
ATOM   4287  H   LEU A 290      68.982  87.457  30.653  1.00  0.00           H
ATOM   4288  HA  LEU A 290      70.632  86.530  32.864  1.00  0.00           H
ATOM   4289  HB2 LEU A 290      70.623  85.503  30.597  1.00  0.00           H
ATOM   4290  HB3 LEU A 290      71.243  86.994  29.913  1.00  0.00           H
ATOM   4291  HG  LEU A 290      72.812  85.003  30.260  1.00  0.00           H
ATOM   4292 1HD1 LEU A 290      73.607  87.206  29.601  1.00  0.00           H
ATOM   4293 2HD1 LEU A 290      74.751  86.407  30.693  1.00  0.00           H
ATOM   4294 3HD1 LEU A 290      73.705  87.703  31.303  1.00  0.00           H
ATOM   4295 1HD2 LEU A 290      72.905  86.039  33.106  1.00  0.00           H
ATOM   4296 2HD2 LEU A 290      72.241  84.472  32.586  1.00  0.00           H
ATOM   4297 3HD2 LEU A 290      73.974  84.822  32.389  1.00  0.00           H
TER    4298      LEU A 290 
ATOM   4299  N   GLN B   9      36.095  84.931  28.053  1.00  0.00           N
ATOM   4300  CA  GLN B   9      35.370  85.750  27.052  1.00  0.00           C
ATOM   4301  C   GLN B   9      34.468  84.906  26.162  1.00  0.00           C
ATOM   4302  O   GLN B   9      33.576  85.471  25.548  1.00  0.00           O
ATOM   4303  CB  GLN B   9      36.313  86.600  26.176  1.00  0.00           C
ATOM   4304  CG  GLN B   9      35.998  88.101  26.283  1.00  0.00           C
ATOM   4305  CD  GLN B   9      35.070  88.617  25.188  1.00  0.00           C
ATOM   4306  NE2 GLN B   9      33.929  89.163  25.531  1.00  0.00           N
ATOM   4307  OE1 GLN B   9      35.397  88.621  24.015  1.00  0.00           O
ATOM   4308  HA  GLN B   9      34.706  86.423  27.594  1.00  0.00           H
ATOM   4309  HB2 GLN B   9      37.339  86.459  26.506  1.00  0.00           H
ATOM   4310  HB3 GLN B   9      36.264  86.276  25.134  1.00  0.00           H
ATOM   4311  HG2 GLN B   9      35.584  88.331  27.265  1.00  0.00           H
ATOM   4312  HG3 GLN B   9      36.934  88.649  26.183  1.00  0.00           H
ATOM   4313 1HE2 GLN B   9      33.326  89.443  24.775  1.00  0.00           H
ATOM   4314 2HE2 GLN B   9      33.656  89.248  26.498  1.00  0.00           H
ATOM   4315  H1  GLN B   9      36.723  84.296  27.574  1.00  0.00           H
ATOM   4316  H2  GLN B   9      36.651  85.523  28.654  1.00  0.00           H
ATOM   4317  H3  GLN B   9      35.440  84.401  28.615  1.00  0.00           H
ATOM   4318  N   GLN B  10      34.710  83.592  26.079  1.00  0.00           N
ATOM   4319  CA  GLN B  10      33.860  82.599  25.420  1.00  0.00           C
ATOM   4320  C   GLN B  10      32.479  82.509  26.105  1.00  0.00           C
ATOM   4321  O   GLN B  10      32.047  83.453  26.755  1.00  0.00           O
ATOM   4322  CB  GLN B  10      34.656  81.266  25.389  1.00  0.00           C
ATOM   4323  CG  GLN B  10      35.546  81.092  24.153  1.00  0.00           C
ATOM   4324  CD  GLN B  10      36.617  82.167  23.994  1.00  0.00           C
ATOM   4325  NE2 GLN B  10      37.030  82.427  22.774  1.00  0.00           N
ATOM   4326  OE1 GLN B  10      37.081  82.768  24.957  1.00  0.00           O
ATOM   4327  H   GLN B  10      35.588  83.225  26.413  1.00  0.00           H
ATOM   4328  HA  GLN B  10      33.672  82.919  24.396  1.00  0.00           H
ATOM   4329  HB2 GLN B  10      35.300  81.211  26.261  1.00  0.00           H
ATOM   4330  HB3 GLN B  10      33.993  80.404  25.418  1.00  0.00           H
ATOM   4331  HG2 GLN B  10      36.052  80.128  24.225  1.00  0.00           H
ATOM   4332  HG3 GLN B  10      34.911  81.069  23.267  1.00  0.00           H
ATOM   4333 1HE2 GLN B  10      37.773  83.104  22.653  1.00  0.00           H
ATOM   4334 2HE2 GLN B  10      36.669  81.923  21.984  1.00  0.00           H
ATOM   4335  N   GLN B  11      31.774  81.391  25.938  1.00  0.00           N
ATOM   4336  CA  GLN B  11      30.368  81.154  26.312  1.00  0.00           C
ATOM   4337  C   GLN B  11      29.966  81.490  27.768  1.00  0.00           C
ATOM   4338  O   GLN B  11      28.784  81.455  28.080  1.00  0.00           O
ATOM   4339  CB  GLN B  11      29.952  79.709  25.925  1.00  0.00           C
ATOM   4340  CG  GLN B  11      31.107  78.706  25.721  1.00  0.00           C
ATOM   4341  CD  GLN B  11      30.633  77.295  25.393  1.00  0.00           C
ATOM   4342  NE2 GLN B  11      30.692  76.373  26.329  1.00  0.00           N
ATOM   4343  OE1 GLN B  11      30.302  76.987  24.263  1.00  0.00           O
ATOM   4344  H   GLN B  11      32.229  80.644  25.444  1.00  0.00           H
ATOM   4345  HA  GLN B  11      29.766  81.833  25.705  1.00  0.00           H
ATOM   4346  HB2 GLN B  11      29.289  79.308  26.691  1.00  0.00           H
ATOM   4347  HB3 GLN B  11      29.380  79.760  24.998  1.00  0.00           H
ATOM   4348  HG2 GLN B  11      31.716  79.027  24.876  1.00  0.00           H
ATOM   4349  HG3 GLN B  11      31.731  78.687  26.614  1.00  0.00           H
ATOM   4350 1HE2 GLN B  11      30.294  75.470  26.087  1.00  0.00           H
ATOM   4351 2HE2 GLN B  11      30.895  76.627  27.274  1.00  0.00           H
ATOM   4352  N   VAL B  12      30.909  81.853  28.640  1.00  0.00           N
ATOM   4353  CA  VAL B  12      30.658  82.390  29.985  1.00  0.00           C
ATOM   4354  C   VAL B  12      31.519  83.607  30.310  1.00  0.00           C
ATOM   4355  O   VAL B  12      32.660  83.782  29.856  1.00  0.00           O
ATOM   4356  CB  VAL B  12      30.854  81.340  31.086  1.00  0.00           C
ATOM   4357  CG1 VAL B  12      29.696  80.345  31.076  1.00  0.00           C
ATOM   4358  CG2 VAL B  12      32.222  80.660  30.963  1.00  0.00           C
ATOM   4359  H   VAL B  12      31.849  81.957  28.291  1.00  0.00           H
ATOM   4360  HA  VAL B  12      29.617  82.718  30.032  1.00  0.00           H
ATOM   4361  HB  VAL B  12      30.824  81.831  32.058  1.00  0.00           H
ATOM   4362 1HG1 VAL B  12      28.760  80.874  31.257  1.00  0.00           H
ATOM   4363 2HG1 VAL B  12      29.624  79.872  30.101  1.00  0.00           H
ATOM   4364 3HG1 VAL B  12      29.833  79.598  31.857  1.00  0.00           H
ATOM   4365 1HG2 VAL B  12      32.395  80.305  29.954  1.00  0.00           H
ATOM   4366 2HG2 VAL B  12      32.268  79.823  31.646  1.00  0.00           H
ATOM   4367 3HG2 VAL B  12      33.018  81.358  31.215  1.00  0.00           H
ATOM   4368  N   THR B  13      30.947  84.442  31.164  1.00  0.00           N
ATOM   4369  CA  THR B  13      31.543  85.636  31.758  1.00  0.00           C
ATOM   4370  C   THR B  13      31.900  85.398  33.227  1.00  0.00           C
ATOM   4371  O   THR B  13      31.318  84.550  33.895  1.00  0.00           O
ATOM   4372  CB  THR B  13      30.584  86.827  31.637  1.00  0.00           C
ATOM   4373  CG2 THR B  13      30.157  87.119  30.196  1.00  0.00           C
ATOM   4374  OG1 THR B  13      29.433  86.615  32.409  1.00  0.00           O
ATOM   4375  H   THR B  13      29.981  84.229  31.422  1.00  0.00           H
ATOM   4376  HA  THR B  13      32.457  85.875  31.222  1.00  0.00           H
ATOM   4377  HB  THR B  13      31.088  87.711  32.026  1.00  0.00           H
ATOM   4378  HG1 THR B  13      28.965  85.844  32.018  1.00  0.00           H
ATOM   4379 1HG2 THR B  13      31.005  87.503  29.633  1.00  0.00           H
ATOM   4380 2HG2 THR B  13      29.357  87.859  30.198  1.00  0.00           H
ATOM   4381 3HG2 THR B  13      29.786  86.216  29.711  1.00  0.00           H
ATOM   4382  N   ALA B  14      32.847  86.172  33.763  1.00  0.00           N
ATOM   4383  CA  ALA B  14      33.316  86.002  35.141  1.00  0.00           C
ATOM   4384  C   ALA B  14      32.191  86.121  36.188  1.00  0.00           C
ATOM   4385  O   ALA B  14      32.152  85.325  37.123  1.00  0.00           O
ATOM   4386  CB  ALA B  14      34.423  87.028  35.405  1.00  0.00           C
ATOM   4387  H   ALA B  14      33.277  86.886  33.203  1.00  0.00           H
ATOM   4388  HA  ALA B  14      33.735  84.999  35.249  1.00  0.00           H
ATOM   4389  HB1 ALA B  14      35.369  86.666  35.003  1.00  0.00           H
ATOM   4390  HB2 ALA B  14      34.532  87.177  36.479  1.00  0.00           H
ATOM   4391  HB3 ALA B  14      34.177  87.988  34.951  1.00  0.00           H
ATOM   4392  N   ASP B  15      31.259  87.062  36.014  1.00  0.00           N
ATOM   4393  CA  ASP B  15      30.122  87.212  36.929  1.00  0.00           C
ATOM   4394  C   ASP B  15      29.165  86.008  36.890  1.00  0.00           C
ATOM   4395  O   ASP B  15      28.627  85.639  37.930  1.00  0.00           O
ATOM   4396  CB  ASP B  15      29.306  88.473  36.612  1.00  0.00           C
ATOM   4397  CG  ASP B  15      29.995  89.818  36.756  1.00  0.00           C
ATOM   4398  OD1 ASP B  15      31.139  89.920  37.262  1.00  0.00           O
ATOM   4399  OD2 ASP B  15      29.294  90.799  36.394  1.00  0.00           O
ATOM   4400  H   ASP B  15      31.352  87.709  35.250  1.00  0.00           H
ATOM   4401  HA  ASP B  15      30.504  87.294  37.947  1.00  0.00           H
ATOM   4402  HB2 ASP B  15      28.921  88.390  35.594  1.00  0.00           H
ATOM   4403  HB3 ASP B  15      28.447  88.488  37.286  1.00  0.00           H
ATOM   4404  N   GLU B  16      28.966  85.389  35.720  1.00  0.00           N
ATOM   4405  CA  GLU B  16      28.179  84.150  35.597  1.00  0.00           C
ATOM   4406  C   GLU B  16      28.853  82.995  36.338  1.00  0.00           C
ATOM   4407  O   GLU B  16      28.182  82.259  37.057  1.00  0.00           O
ATOM   4408  CB  GLU B  16      27.993  83.754  34.124  1.00  0.00           C
ATOM   4409  CG  GLU B  16      26.971  84.642  33.396  1.00  0.00           C
ATOM   4410  CD  GLU B  16      27.053  84.514  31.873  1.00  0.00           C
ATOM   4411  OE1 GLU B  16      28.193  84.429  31.358  1.00  0.00           O
ATOM   4412  OE2 GLU B  16      25.989  84.598  31.218  1.00  0.00           O
ATOM   4413  H   GLU B  16      29.467  85.710  34.902  1.00  0.00           H
ATOM   4414  HA  GLU B  16      27.199  84.294  36.051  1.00  0.00           H
ATOM   4415  HB2 GLU B  16      28.959  83.804  33.628  1.00  0.00           H
ATOM   4416  HB3 GLU B  16      27.647  82.721  34.066  1.00  0.00           H
ATOM   4417  HG2 GLU B  16      25.970  84.382  33.748  1.00  0.00           H
ATOM   4418  HG3 GLU B  16      27.159  85.686  33.651  1.00  0.00           H
ATOM   4419  N   VAL B  17      30.176  82.860  36.208  1.00  0.00           N
ATOM   4420  CA  VAL B  17      30.928  81.811  36.907  1.00  0.00           C
ATOM   4421  C   VAL B  17      30.925  82.046  38.422  1.00  0.00           C
ATOM   4422  O   VAL B  17      30.689  81.118  39.192  1.00  0.00           O
ATOM   4423  CB  VAL B  17      32.360  81.679  36.356  1.00  0.00           C
ATOM   4424  CG1 VAL B  17      33.101  80.523  37.043  1.00  0.00           C
ATOM   4425  CG2 VAL B  17      32.351  81.476  34.831  1.00  0.00           C
ATOM   4426  H   VAL B  17      30.670  83.500  35.594  1.00  0.00           H
ATOM   4427  HA  VAL B  17      30.421  80.863  36.736  1.00  0.00           H
ATOM   4428  HB  VAL B  17      32.910  82.597  36.564  1.00  0.00           H
ATOM   4429 1HG1 VAL B  17      33.927  80.929  37.619  1.00  0.00           H
ATOM   4430 2HG1 VAL B  17      32.442  79.979  37.711  1.00  0.00           H
ATOM   4431 3HG1 VAL B  17      33.474  79.799  36.325  1.00  0.00           H
ATOM   4432 1HG2 VAL B  17      33.234  80.945  34.487  1.00  0.00           H
ATOM   4433 2HG2 VAL B  17      32.356  82.440  34.336  1.00  0.00           H
ATOM   4434 3HG2 VAL B  17      31.461  80.929  34.523  1.00  0.00           H
ATOM   4435  N   GLY B  18      31.126  83.286  38.870  1.00  0.00           N
ATOM   4436  CA  GLY B  18      31.101  83.625  40.295  1.00  0.00           C
ATOM   4437  C   GLY B  18      29.726  83.413  40.933  1.00  0.00           C
ATOM   4438  O   GLY B  18      29.656  82.802  41.994  1.00  0.00           O
ATOM   4439  H   GLY B  18      31.315  84.024  38.199  1.00  0.00           H
ATOM   4440  HA2 GLY B  18      31.814  82.992  40.826  1.00  0.00           H
ATOM   4441  HA3 GLY B  18      31.388  84.668  40.424  1.00  0.00           H
ATOM   4442  N   ASP B  19      28.643  83.819  40.260  1.00  0.00           N
ATOM   4443  CA  ASP B  19      27.271  83.537  40.715  1.00  0.00           C
ATOM   4444  C   ASP B  19      26.980  82.025  40.729  1.00  0.00           C
ATOM   4445  O   ASP B  19      26.336  81.523  41.648  1.00  0.00           O
ATOM   4446  CB  ASP B  19      26.262  84.273  39.817  1.00  0.00           C
ATOM   4447  CG  ASP B  19      24.821  84.259  40.350  1.00  0.00           C
ATOM   4448  OD1 ASP B  19      24.588  84.586  41.542  1.00  0.00           O
ATOM   4449  OD2 ASP B  19      23.891  83.994  39.556  1.00  0.00           O
ATOM   4450  H   ASP B  19      28.766  84.282  39.363  1.00  0.00           H
ATOM   4451  HA  ASP B  19      27.165  83.905  41.735  1.00  0.00           H
ATOM   4452  HB2 ASP B  19      26.575  85.314  39.726  1.00  0.00           H
ATOM   4453  HB3 ASP B  19      26.291  83.830  38.820  1.00  0.00           H
ATOM   4454  N   TRP B  20      27.495  81.269  39.753  1.00  0.00           N
ATOM   4455  CA  TRP B  20      27.351  79.811  39.726  1.00  0.00           C
ATOM   4456  C   TRP B  20      28.030  79.151  40.935  1.00  0.00           C
ATOM   4457  O   TRP B  20      27.407  78.343  41.627  1.00  0.00           O
ATOM   4458  CB  TRP B  20      27.883  79.256  38.398  1.00  0.00           C
ATOM   4459  CG  TRP B  20      27.575  77.813  38.159  1.00  0.00           C
ATOM   4460  CD1 TRP B  20      26.572  77.345  37.382  1.00  0.00           C
ATOM   4461  CD2 TRP B  20      28.247  76.634  38.698  1.00  0.00           C
ATOM   4462  CE2 TRP B  20      27.574  75.475  38.211  1.00  0.00           C
ATOM   4463  CE3 TRP B  20      29.362  76.424  39.537  1.00  0.00           C
ATOM   4464  NE1 TRP B  20      26.579  75.965  37.396  1.00  0.00           N
ATOM   4465  CZ2 TRP B  20      27.968  74.177  38.558  1.00  0.00           C
ATOM   4466  CZ3 TRP B  20      29.753  75.125  39.911  1.00  0.00           C
ATOM   4467  CH2 TRP B  20      29.056  74.003  39.426  1.00  0.00           C
ATOM   4468  H   TRP B  20      27.999  81.717  38.993  1.00  0.00           H
ATOM   4469  HA  TRP B  20      26.290  79.573  39.788  1.00  0.00           H
ATOM   4470  HB2 TRP B  20      27.459  79.832  37.577  1.00  0.00           H
ATOM   4471  HB3 TRP B  20      28.965  79.379  38.365  1.00  0.00           H
ATOM   4472  HD1 TRP B  20      25.889  77.969  36.821  1.00  0.00           H
ATOM   4473  HE1 TRP B  20      25.991  75.391  36.807  1.00  0.00           H
ATOM   4474  HE3 TRP B  20      29.925  77.272  39.892  1.00  0.00           H
ATOM   4475  HZ2 TRP B  20      27.444  73.323  38.154  1.00  0.00           H
ATOM   4476  HZ3 TRP B  20      30.599  74.997  40.568  1.00  0.00           H
ATOM   4477  HH2 TRP B  20      29.362  73.006  39.709  1.00  0.00           H
ATOM   4478  N   TYR B  21      29.273  79.534  41.251  1.00  0.00           N
ATOM   4479  CA  TYR B  21      29.971  79.028  42.439  1.00  0.00           C
ATOM   4480  C   TYR B  21      29.334  79.512  43.745  1.00  0.00           C
ATOM   4481  O   TYR B  21      29.266  78.726  44.692  1.00  0.00           O
ATOM   4482  CB  TYR B  21      31.464  79.377  42.389  1.00  0.00           C
ATOM   4483  CG  TYR B  21      32.276  78.390  41.577  1.00  0.00           C
ATOM   4484  CD1 TYR B  21      32.558  77.118  42.109  1.00  0.00           C
ATOM   4485  CD2 TYR B  21      32.715  78.719  40.283  1.00  0.00           C
ATOM   4486  CE1 TYR B  21      33.246  76.164  41.338  1.00  0.00           C
ATOM   4487  CE2 TYR B  21      33.376  77.757  39.493  1.00  0.00           C
ATOM   4488  CZ  TYR B  21      33.623  76.471  40.017  1.00  0.00           C
ATOM   4489  OH  TYR B  21      34.198  75.508  39.258  1.00  0.00           O
ATOM   4490  H   TYR B  21      29.733  80.217  40.657  1.00  0.00           H
ATOM   4491  HA  TYR B  21      29.881  77.941  42.441  1.00  0.00           H
ATOM   4492  HB2 TYR B  21      31.585  80.383  41.988  1.00  0.00           H
ATOM   4493  HB3 TYR B  21      31.860  79.373  43.405  1.00  0.00           H
ATOM   4494  HD1 TYR B  21      32.225  76.867  43.104  1.00  0.00           H
ATOM   4495  HD2 TYR B  21      32.512  79.702  39.890  1.00  0.00           H
ATOM   4496  HE1 TYR B  21      33.452  75.180  41.725  1.00  0.00           H
ATOM   4497  HE2 TYR B  21      33.681  77.984  38.481  1.00  0.00           H
ATOM   4498  HH  TYR B  21      35.021  75.179  39.635  1.00  0.00           H
ATOM   4499  N   ASP B  22      28.799  80.737  43.789  1.00  0.00           N
ATOM   4500  CA  ASP B  22      28.050  81.245  44.943  1.00  0.00           C
ATOM   4501  C   ASP B  22      26.786  80.407  45.222  1.00  0.00           C
ATOM   4502  O   ASP B  22      26.421  80.219  46.385  1.00  0.00           O
ATOM   4503  CB  ASP B  22      27.665  82.732  44.758  1.00  0.00           C
ATOM   4504  CG  ASP B  22      28.812  83.764  44.833  1.00  0.00           C
ATOM   4505  OD1 ASP B  22      29.898  83.446  45.376  1.00  0.00           O
ATOM   4506  OD2 ASP B  22      28.597  84.931  44.427  1.00  0.00           O
ATOM   4507  H   ASP B  22      28.913  81.350  42.986  1.00  0.00           H
ATOM   4508  HA  ASP B  22      28.690  81.155  45.818  1.00  0.00           H
ATOM   4509  HB2 ASP B  22      27.142  82.843  43.810  1.00  0.00           H
ATOM   4510  HB3 ASP B  22      26.951  82.987  45.544  1.00  0.00           H
ATOM   4511  N   LYS B  23      26.115  79.875  44.189  1.00  0.00           N
ATOM   4512  CA  LYS B  23      24.916  79.026  44.338  1.00  0.00           C
ATOM   4513  C   LYS B  23      25.225  77.542  44.542  1.00  0.00           C
ATOM   4514  O   LYS B  23      24.524  76.884  45.312  1.00  0.00           O
ATOM   4515  CB  LYS B  23      23.999  79.190  43.117  1.00  0.00           C
ATOM   4516  CG  LYS B  23      23.430  80.610  42.993  1.00  0.00           C
ATOM   4517  CD  LYS B  23      22.464  80.702  41.805  1.00  0.00           C
ATOM   4518  CE  LYS B  23      22.132  82.148  41.415  1.00  0.00           C
ATOM   4519  NZ  LYS B  23      21.637  82.957  42.554  1.00  0.00           N
ATOM   4520  H   LYS B  23      26.438  80.110  43.252  1.00  0.00           H
ATOM   4521  HA  LYS B  23      24.365  79.338  45.225  1.00  0.00           H
ATOM   4522  HB2 LYS B  23      24.557  78.940  42.212  1.00  0.00           H
ATOM   4523  HB3 LYS B  23      23.166  78.491  43.212  1.00  0.00           H
ATOM   4524  HG2 LYS B  23      22.906  80.869  43.913  1.00  0.00           H
ATOM   4525  HG3 LYS B  23      24.238  81.322  42.852  1.00  0.00           H
ATOM   4526  HD2 LYS B  23      22.921  80.223  40.936  1.00  0.00           H
ATOM   4527  HD3 LYS B  23      21.547  80.161  42.046  1.00  0.00           H
ATOM   4528  HE2 LYS B  23      23.040  82.614  41.025  1.00  0.00           H
ATOM   4529  HE3 LYS B  23      21.400  82.131  40.604  1.00  0.00           H
ATOM   4530  HZ1 LYS B  23      21.160  82.379  43.229  1.00  0.00           H
ATOM   4531  HZ2 LYS B  23      21.021  83.702  42.244  1.00  0.00           H
ATOM   4532  HZ3 LYS B  23      22.428  83.415  42.990  1.00  0.00           H
ATOM   4533  N   PHE B  24      26.240  77.009  43.860  1.00  0.00           N
ATOM   4534  CA  PHE B  24      26.399  75.562  43.671  1.00  0.00           C
ATOM   4535  C   PHE B  24      27.769  75.001  44.037  1.00  0.00           C
ATOM   4536  O   PHE B  24      27.879  73.785  44.138  1.00  0.00           O
ATOM   4537  CB  PHE B  24      26.057  75.179  42.223  1.00  0.00           C
ATOM   4538  CG  PHE B  24      24.689  75.630  41.758  1.00  0.00           C
ATOM   4539  CD1 PHE B  24      23.540  75.177  42.428  1.00  0.00           C
ATOM   4540  CD2 PHE B  24      24.561  76.503  40.663  1.00  0.00           C
ATOM   4541  CE1 PHE B  24      22.267  75.606  42.018  1.00  0.00           C
ATOM   4542  CE2 PHE B  24      23.286  76.924  40.245  1.00  0.00           C
ATOM   4543  CZ  PHE B  24      22.139  76.476  40.923  1.00  0.00           C
ATOM   4544  H   PHE B  24      26.743  77.622  43.227  1.00  0.00           H
ATOM   4545  HA  PHE B  24      25.695  75.038  44.316  1.00  0.00           H
ATOM   4546  HB2 PHE B  24      26.821  75.587  41.559  1.00  0.00           H
ATOM   4547  HB3 PHE B  24      26.098  74.093  42.136  1.00  0.00           H
ATOM   4548  HD1 PHE B  24      23.645  74.493  43.255  1.00  0.00           H
ATOM   4549  HD2 PHE B  24      25.445  76.848  40.145  1.00  0.00           H
ATOM   4550  HE1 PHE B  24      21.384  75.257  42.531  1.00  0.00           H
ATOM   4551  HE2 PHE B  24      23.192  77.589  39.399  1.00  0.00           H
ATOM   4552  HZ  PHE B  24      21.157  76.790  40.601  1.00  0.00           H
ATOM   4553  N   GLY B  25      28.796  75.817  44.302  1.00  0.00           N
ATOM   4554  CA  GLY B  25      30.157  75.316  44.556  1.00  0.00           C
ATOM   4555  C   GLY B  25      30.255  74.295  45.700  1.00  0.00           C
ATOM   4556  O   GLY B  25      31.109  73.411  45.675  1.00  0.00           O
ATOM   4557  H   GLY B  25      28.651  76.822  44.275  1.00  0.00           H
ATOM   4558  HA2 GLY B  25      30.535  74.845  43.649  1.00  0.00           H
ATOM   4559  HA3 GLY B  25      30.795  76.161  44.809  1.00  0.00           H
ATOM   4560  N   GLU B  26      29.323  74.342  46.655  1.00  0.00           N
ATOM   4561  CA  GLU B  26      29.240  73.367  47.745  1.00  0.00           C
ATOM   4562  C   GLU B  26      28.905  71.939  47.264  1.00  0.00           C
ATOM   4563  O   GLU B  26      29.221  70.979  47.960  1.00  0.00           O
ATOM   4564  CB  GLU B  26      28.210  73.841  48.782  1.00  0.00           C
ATOM   4565  CG  GLU B  26      28.433  73.203  50.166  1.00  0.00           C
ATOM   4566  CD  GLU B  26      29.459  73.926  51.042  1.00  0.00           C
ATOM   4567  OE1 GLU B  26      30.296  74.674  50.501  1.00  0.00           O
ATOM   4568  OE2 GLU B  26      29.344  73.771  52.282  1.00  0.00           O
ATOM   4569  H   GLU B  26      28.636  75.077  46.606  1.00  0.00           H
ATOM   4570  HA  GLU B  26      30.215  73.333  48.232  1.00  0.00           H
ATOM   4571  HB2 GLU B  26      28.238  74.927  48.878  1.00  0.00           H
ATOM   4572  HB3 GLU B  26      27.213  73.575  48.428  1.00  0.00           H
ATOM   4573  HG2 GLU B  26      27.493  73.234  50.697  1.00  0.00           H
ATOM   4574  HG3 GLU B  26      28.695  72.151  50.077  1.00  0.00           H
ATOM   4575  N   VAL B  27      28.306  71.743  46.078  1.00  0.00           N
ATOM   4576  CA  VAL B  27      28.058  70.385  45.555  1.00  0.00           C
ATOM   4577  C   VAL B  27      29.373  69.636  45.327  1.00  0.00           C
ATOM   4578  O   VAL B  27      29.461  68.441  45.617  1.00  0.00           O
ATOM   4579  CB  VAL B  27      27.172  70.376  44.285  1.00  0.00           C
ATOM   4580  CG1 VAL B  27      27.902  70.713  42.972  1.00  0.00           C
ATOM   4581  CG2 VAL B  27      26.497  68.999  44.133  1.00  0.00           C
ATOM   4582  H   VAL B  27      28.103  72.543  45.485  1.00  0.00           H
ATOM   4583  HA  VAL B  27      27.518  69.842  46.330  1.00  0.00           H
ATOM   4584  HB  VAL B  27      26.376  71.110  44.417  1.00  0.00           H
ATOM   4585 1HG1 VAL B  27      28.775  70.085  42.820  1.00  0.00           H
ATOM   4586 2HG1 VAL B  27      27.233  70.578  42.125  1.00  0.00           H
ATOM   4587 3HG1 VAL B  27      28.224  71.748  42.970  1.00  0.00           H
ATOM   4588 1HG2 VAL B  27      25.481  69.053  44.522  1.00  0.00           H
ATOM   4589 2HG2 VAL B  27      27.034  68.229  44.684  1.00  0.00           H
ATOM   4590 3HG2 VAL B  27      26.448  68.694  43.088  1.00  0.00           H
ATOM   4591  N   TYR B  28      30.423  70.335  44.884  1.00  0.00           N
ATOM   4592  CA  TYR B  28      31.754  69.750  44.751  1.00  0.00           C
ATOM   4593  C   TYR B  28      32.347  69.417  46.118  1.00  0.00           C
ATOM   4594  O   TYR B  28      32.925  68.348  46.277  1.00  0.00           O
ATOM   4595  CB  TYR B  28      32.673  70.686  43.963  1.00  0.00           C
ATOM   4596  CG  TYR B  28      32.271  70.943  42.519  1.00  0.00           C
ATOM   4597  CD1 TYR B  28      31.860  69.879  41.690  1.00  0.00           C
ATOM   4598  CD2 TYR B  28      32.372  72.242  41.984  1.00  0.00           C
ATOM   4599  CE1 TYR B  28      31.529  70.115  40.344  1.00  0.00           C
ATOM   4600  CE2 TYR B  28      32.080  72.475  40.626  1.00  0.00           C
ATOM   4601  CZ  TYR B  28      31.652  71.410  39.807  1.00  0.00           C
ATOM   4602  OH  TYR B  28      31.377  71.624  38.496  1.00  0.00           O
ATOM   4603  H   TYR B  28      30.312  71.325  44.699  1.00  0.00           H
ATOM   4604  HA  TYR B  28      31.675  68.809  44.209  1.00  0.00           H
ATOM   4605  HB2 TYR B  28      32.742  71.637  44.493  1.00  0.00           H
ATOM   4606  HB3 TYR B  28      33.668  70.241  43.952  1.00  0.00           H
ATOM   4607  HD1 TYR B  28      31.813  68.870  42.071  1.00  0.00           H
ATOM   4608  HD2 TYR B  28      32.705  73.056  42.611  1.00  0.00           H
ATOM   4609  HE1 TYR B  28      31.212  69.304  39.706  1.00  0.00           H
ATOM   4610  HE2 TYR B  28      32.200  73.461  40.203  1.00  0.00           H
ATOM   4611  HH  TYR B  28      31.821  72.412  38.175  1.00  0.00           H
ATOM   4612  N   HID B  29      32.119  70.248  47.138  1.00  0.00           N
ATOM   4613  CA  HID B  29      32.572  69.930  48.492  1.00  0.00           C
ATOM   4614  C   HID B  29      31.821  68.759  49.138  1.00  0.00           C
ATOM   4615  O   HID B  29      32.418  67.947  49.845  1.00  0.00           O
ATOM   4616  CB  HID B  29      32.522  71.173  49.385  1.00  0.00           C
ATOM   4617  CG  HID B  29      33.634  72.143  49.088  1.00  0.00           C
ATOM   4618  CD2 HID B  29      33.528  73.466  48.752  1.00  0.00           C
ATOM   4619  ND1 HID B  29      34.971  71.831  49.116  1.00  0.00           N
ATOM   4620  CE1 HID B  29      35.663  72.943  48.838  1.00  0.00           C
ATOM   4621  NE2 HID B  29      34.829  73.978  48.615  1.00  0.00           N
ATOM   4622  H   HID B  29      31.619  71.109  46.973  1.00  0.00           H
ATOM   4623  HA  HID B  29      33.604  69.613  48.404  1.00  0.00           H
ATOM   4624  HB2 HID B  29      31.555  71.665  49.288  1.00  0.00           H
ATOM   4625  HB3 HID B  29      32.638  70.858  50.422  1.00  0.00           H
ATOM   4626  HD1 HID B  29      35.359  70.896  49.246  1.00  0.00           H
ATOM   4627  HD2 HID B  29      32.605  74.018  48.637  1.00  0.00           H
ATOM   4628  HE1 HID B  29      36.744  72.996  48.781  1.00  0.00           H
ATOM   4629  N   LEU B  30      30.520  68.620  48.869  1.00  0.00           N
ATOM   4630  CA  LEU B  30      29.733  67.494  49.370  1.00  0.00           C
ATOM   4631  C   LEU B  30      30.131  66.167  48.723  1.00  0.00           C
ATOM   4632  O   LEU B  30      29.948  65.130  49.353  1.00  0.00           O
ATOM   4633  CB  LEU B  30      28.230  67.758  49.155  1.00  0.00           C
ATOM   4634  CG  LEU B  30      27.644  68.857  50.059  1.00  0.00           C
ATOM   4635  CD1 LEU B  30      26.207  69.154  49.632  1.00  0.00           C
ATOM   4636  CD2 LEU B  30      27.627  68.444  51.533  1.00  0.00           C
ATOM   4637  H   LEU B  30      30.065  69.342  48.319  1.00  0.00           H
ATOM   4638  HA  LEU B  30      29.935  67.378  50.434  1.00  0.00           H
ATOM   4639  HB2 LEU B  30      28.072  68.028  48.110  1.00  0.00           H
ATOM   4640  HB3 LEU B  30      27.679  66.836  49.342  1.00  0.00           H
ATOM   4641  HG  LEU B  30      28.229  69.767  49.964  1.00  0.00           H
ATOM   4642 1HD1 LEU B  30      26.196  69.456  48.586  1.00  0.00           H
ATOM   4643 2HD1 LEU B  30      25.802  69.960  50.241  1.00  0.00           H
ATOM   4644 3HD1 LEU B  30      25.588  68.266  49.758  1.00  0.00           H
ATOM   4645 1HD2 LEU B  30      27.057  67.525  51.665  1.00  0.00           H
ATOM   4646 2HD2 LEU B  30      28.645  68.301  51.893  1.00  0.00           H
ATOM   4647 3HD2 LEU B  30      27.173  69.237  52.126  1.00  0.00           H
ATOM   4648  N   THR B  31      30.616  66.175  47.482  1.00  0.00           N
ATOM   4649  CA  THR B  31      30.875  64.961  46.685  1.00  0.00           C
ATOM   4650  C   THR B  31      32.353  64.596  46.574  1.00  0.00           C
ATOM   4651  O   THR B  31      32.675  63.411  46.627  1.00  0.00           O
ATOM   4652  CB  THR B  31      30.285  65.116  45.278  1.00  0.00           C
ATOM   4653  CG2 THR B  31      28.756  65.187  45.278  1.00  0.00           C
ATOM   4654  OG1 THR B  31      30.779  66.294  44.695  1.00  0.00           O
ATOM   4655  H   THR B  31      30.747  67.073  47.033  1.00  0.00           H
ATOM   4656  HA  THR B  31      30.391  64.104  47.149  1.00  0.00           H
ATOM   4657  HB  THR B  31      30.591  64.262  44.671  1.00  0.00           H
ATOM   4658  HG1 THR B  31      30.255  67.044  45.030  1.00  0.00           H
ATOM   4659 1HG2 THR B  31      28.406  66.154  44.918  1.00  0.00           H
ATOM   4660 2HG2 THR B  31      28.378  65.032  46.285  1.00  0.00           H
ATOM   4661 3HG2 THR B  31      28.358  64.412  44.624  1.00  0.00           H
ATOM   4662  N   LEU B  32      33.243  65.583  46.437  1.00  0.00           N
ATOM   4663  CA  LEU B  32      34.664  65.379  46.152  1.00  0.00           C
ATOM   4664  C   LEU B  32      35.580  65.602  47.357  1.00  0.00           C
ATOM   4665  O   LEU B  32      36.648  64.989  47.389  1.00  0.00           O
ATOM   4666  CB  LEU B  32      35.109  66.271  44.979  1.00  0.00           C
ATOM   4667  CG  LEU B  32      34.290  66.133  43.688  1.00  0.00           C
ATOM   4668  CD1 LEU B  32      34.947  66.958  42.580  1.00  0.00           C
ATOM   4669  CD2 LEU B  32      34.210  64.670  43.252  1.00  0.00           C
ATOM   4670  H   LEU B  32      32.897  66.535  46.386  1.00  0.00           H
ATOM   4671  HA  LEU B  32      34.811  64.341  45.853  1.00  0.00           H
ATOM   4672  HB2 LEU B  32      35.093  67.314  45.294  1.00  0.00           H
ATOM   4673  HB3 LEU B  32      36.142  66.009  44.746  1.00  0.00           H
ATOM   4674  HG  LEU B  32      33.284  66.518  43.843  1.00  0.00           H
ATOM   4675 1HD1 LEU B  32      34.981  68.007  42.875  1.00  0.00           H
ATOM   4676 2HD1 LEU B  32      34.370  66.873  41.660  1.00  0.00           H
ATOM   4677 3HD1 LEU B  32      35.965  66.610  42.403  1.00  0.00           H
ATOM   4678 1HD2 LEU B  32      35.204  64.232  43.230  1.00  0.00           H
ATOM   4679 2HD2 LEU B  32      33.587  64.105  43.943  1.00  0.00           H
ATOM   4680 3HD2 LEU B  32      33.774  64.603  42.266  1.00  0.00           H
ATOM   4681  N   GLY B  33      35.172  66.417  48.335  1.00  0.00           N
ATOM   4682  CA  GLY B  33      35.935  66.641  49.565  1.00  0.00           C
ATOM   4683  C   GLY B  33      36.191  68.102  49.938  1.00  0.00           C
ATOM   4684  O   GLY B  33      35.490  69.019  49.527  1.00  0.00           O
ATOM   4685  H   GLY B  33      34.294  66.906  48.229  1.00  0.00           H
ATOM   4686  HA2 GLY B  33      35.414  66.168  50.396  1.00  0.00           H
ATOM   4687  HA3 GLY B  33      36.908  66.168  49.464  1.00  0.00           H
ATOM   4688  N   GLU B  34      37.199  68.336  50.775  1.00  0.00           N
ATOM   4689  CA  GLU B  34      37.521  69.669  51.311  1.00  0.00           C
ATOM   4690  C   GLU B  34      38.190  70.624  50.298  1.00  0.00           C
ATOM   4691  O   GLU B  34      38.434  71.783  50.634  1.00  0.00           O
ATOM   4692  CB  GLU B  34      38.374  69.530  52.584  1.00  0.00           C
ATOM   4693  CG  GLU B  34      37.579  69.058  53.813  1.00  0.00           C
ATOM   4694  CD  GLU B  34      38.432  68.989  55.098  1.00  0.00           C
ATOM   4695  OE1 GLU B  34      39.677  68.885  55.010  1.00  0.00           O
ATOM   4696  OE2 GLU B  34      37.842  68.971  56.210  1.00  0.00           O
ATOM   4697  H   GLU B  34      37.799  67.557  51.026  1.00  0.00           H
ATOM   4698  HA  GLU B  34      36.586  70.157  51.590  1.00  0.00           H
ATOM   4699  HB2 GLU B  34      39.198  68.844  52.384  1.00  0.00           H
ATOM   4700  HB3 GLU B  34      38.779  70.508  52.833  1.00  0.00           H
ATOM   4701  HG2 GLU B  34      36.754  69.757  53.971  1.00  0.00           H
ATOM   4702  HG3 GLU B  34      37.153  68.073  53.609  1.00  0.00           H
ATOM   4703  N   SER B  35      38.460  70.176  49.068  1.00  0.00           N
ATOM   4704  CA  SER B  35      38.941  71.008  47.951  1.00  0.00           C
ATOM   4705  C   SER B  35      38.005  70.902  46.735  1.00  0.00           C
ATOM   4706  O   SER B  35      37.016  70.164  46.766  1.00  0.00           O
ATOM   4707  CB  SER B  35      40.376  70.624  47.568  1.00  0.00           C
ATOM   4708  OG  SER B  35      41.246  70.654  48.688  1.00  0.00           O
ATOM   4709  H   SER B  35      38.226  69.212  48.847  1.00  0.00           H
ATOM   4710  HA  SER B  35      38.954  72.054  48.252  1.00  0.00           H
ATOM   4711  HB2 SER B  35      40.381  69.622  47.137  1.00  0.00           H
ATOM   4712  HB3 SER B  35      40.740  71.326  46.818  1.00  0.00           H
ATOM   4713  HG  SER B  35      41.331  69.749  49.002  1.00  0.00           H
ATOM   4714  N   VAL B  36      38.300  71.628  45.651  1.00  0.00           N
ATOM   4715  CA  VAL B  36      37.457  71.686  44.440  1.00  0.00           C
ATOM   4716  C   VAL B  36      38.236  71.267  43.191  1.00  0.00           C
ATOM   4717  O   VAL B  36      38.165  71.907  42.149  1.00  0.00           O
ATOM   4718  CB  VAL B  36      36.761  73.057  44.276  1.00  0.00           C
ATOM   4719  CG1 VAL B  36      35.543  72.954  43.354  1.00  0.00           C
ATOM   4720  CG2 VAL B  36      36.283  73.645  45.606  1.00  0.00           C
ATOM   4721  H   VAL B  36      39.101  72.257  45.672  1.00  0.00           H
ATOM   4722  HA  VAL B  36      36.669  70.941  44.547  1.00  0.00           H
ATOM   4723  HB  VAL B  36      37.457  73.765  43.839  1.00  0.00           H
ATOM   4724 1HG1 VAL B  36      35.880  72.932  42.324  1.00  0.00           H
ATOM   4725 2HG1 VAL B  36      34.994  72.043  43.566  1.00  0.00           H
ATOM   4726 3HG1 VAL B  36      34.888  73.814  43.468  1.00  0.00           H
ATOM   4727 1HG2 VAL B  36      35.677  74.532  45.436  1.00  0.00           H
ATOM   4728 2HG2 VAL B  36      37.146  73.937  46.204  1.00  0.00           H
ATOM   4729 3HG2 VAL B  36      35.696  72.898  46.137  1.00  0.00           H
ATOM   4730  N   HID B  37      38.988  70.174  43.297  1.00  0.00           N
ATOM   4731  CA  HID B  37      39.817  69.661  42.205  1.00  0.00           C
ATOM   4732  C   HID B  37      39.834  68.127  42.186  1.00  0.00           C
ATOM   4733  O   HID B  37      39.184  67.468  43.011  1.00  0.00           O
ATOM   4734  CB  HID B  37      41.227  70.274  42.314  1.00  0.00           C
ATOM   4735  CG  HID B  37      41.948  69.967  43.597  1.00  0.00           C
ATOM   4736  CD2 HID B  37      42.371  70.851  44.555  1.00  0.00           C
ATOM   4737  ND1 HID B  37      42.285  68.711  44.030  1.00  0.00           N
ATOM   4738  CE1 HID B  37      42.880  68.842  45.215  1.00  0.00           C
ATOM   4739  NE2 HID B  37      42.968  70.121  45.585  1.00  0.00           N
ATOM   4740  H   HID B  37      39.000  69.677  44.172  1.00  0.00           H
ATOM   4741  HA  HID B  37      39.388  69.978  41.255  1.00  0.00           H
ATOM   4742  HB2 HID B  37      41.848  69.908  41.505  1.00  0.00           H
ATOM   4743  HB3 HID B  37      41.150  71.351  42.185  1.00  0.00           H
ATOM   4744  HD1 HID B  37      42.156  67.835  43.526  1.00  0.00           H
ATOM   4745  HD2 HID B  37      42.281  71.923  44.531  1.00  0.00           H
ATOM   4746  HE1 HID B  37      43.242  68.023  45.788  1.00  0.00           H
ATOM   4747  N   CYS B  38      40.604  67.547  41.263  1.00  0.00           N
ATOM   4748  CA  CYS B  38      40.756  66.103  41.132  1.00  0.00           C
ATOM   4749  C   CYS B  38      41.351  65.428  42.373  1.00  0.00           C
ATOM   4750  O   CYS B  38      42.118  66.010  43.143  1.00  0.00           O
ATOM   4751  CB  CYS B  38      41.577  65.760  39.889  1.00  0.00           C
ATOM   4752  SG  CYS B  38      40.625  66.122  38.395  1.00  0.00           S
ATOM   4753  H   CYS B  38      41.078  68.147  40.587  1.00  0.00           H
ATOM   4754  HA  CYS B  38      39.773  65.683  40.987  1.00  0.00           H
ATOM   4755  HB2 CYS B  38      42.489  66.349  39.888  1.00  0.00           H
ATOM   4756  HB3 CYS B  38      41.827  64.699  39.900  1.00  0.00           H
ATOM   4757  HG  CYS B  38      40.589  67.463  38.545  1.00  0.00           H
ATOM   4758  N   GLY B  39      41.031  64.144  42.522  1.00  0.00           N
ATOM   4759  CA  GLY B  39      41.746  63.232  43.401  1.00  0.00           C
ATOM   4760  C   GLY B  39      42.882  62.507  42.678  1.00  0.00           C
ATOM   4761  O   GLY B  39      42.735  62.118  41.519  1.00  0.00           O
ATOM   4762  H   GLY B  39      40.367  63.746  41.866  1.00  0.00           H
ATOM   4763  HA2 GLY B  39      42.152  63.784  44.247  1.00  0.00           H
ATOM   4764  HA3 GLY B  39      41.040  62.490  43.760  1.00  0.00           H
ATOM   4765  N   LEU B  40      44.016  62.285  43.352  1.00  0.00           N
ATOM   4766  CA  LEU B  40      45.138  61.510  42.806  1.00  0.00           C
ATOM   4767  C   LEU B  40      44.888  60.004  42.973  1.00  0.00           C
ATOM   4768  O   LEU B  40      45.482  59.344  43.831  1.00  0.00           O
ATOM   4769  CB  LEU B  40      46.462  61.987  43.426  1.00  0.00           C
ATOM   4770  CG  LEU B  40      47.710  61.500  42.663  1.00  0.00           C
ATOM   4771  CD1 LEU B  40      47.882  62.230  41.329  1.00  0.00           C
ATOM   4772  CD2 LEU B  40      48.952  61.762  43.511  1.00  0.00           C
ATOM   4773  H   LEU B  40      44.093  62.644  44.298  1.00  0.00           H
ATOM   4774  HA  LEU B  40      45.180  61.710  41.735  1.00  0.00           H
ATOM   4775  HB2 LEU B  40      46.473  63.070  43.429  1.00  0.00           H
ATOM   4776  HB3 LEU B  40      46.509  61.647  44.461  1.00  0.00           H
ATOM   4777  HG  LEU B  40      47.642  60.428  42.478  1.00  0.00           H
ATOM   4778 1HD1 LEU B  40      47.040  62.016  40.675  1.00  0.00           H
ATOM   4779 2HD1 LEU B  40      48.789  61.881  40.835  1.00  0.00           H
ATOM   4780 3HD1 LEU B  40      47.951  63.306  41.493  1.00  0.00           H
ATOM   4781 1HD2 LEU B  40      48.991  62.809  43.813  1.00  0.00           H
ATOM   4782 2HD2 LEU B  40      48.924  61.121  44.386  1.00  0.00           H
ATOM   4783 3HD2 LEU B  40      49.850  61.527  42.950  1.00  0.00           H
ATOM   4784  N   TRP B  41      43.957  59.485  42.175  1.00  0.00           N
ATOM   4785  CA  TRP B  41      43.554  58.075  42.164  1.00  0.00           C
ATOM   4786  C   TRP B  41      44.606  57.151  41.540  1.00  0.00           C
ATOM   4787  O   TRP B  41      44.694  55.975  41.895  1.00  0.00           O
ATOM   4788  CB  TRP B  41      42.227  57.955  41.407  1.00  0.00           C
ATOM   4789  CG  TRP B  41      41.098  58.702  42.042  1.00  0.00           C
ATOM   4790  CD1 TRP B  41      40.520  59.838  41.587  1.00  0.00           C
ATOM   4791  CD2 TRP B  41      40.435  58.393  43.302  1.00  0.00           C
ATOM   4792  CE2 TRP B  41      39.433  59.380  43.540  1.00  0.00           C
ATOM   4793  CE3 TRP B  41      40.602  57.386  44.278  1.00  0.00           C
ATOM   4794  NE1 TRP B  41      39.525  60.233  42.459  1.00  0.00           N
ATOM   4795  CZ2 TRP B  41      38.620  59.357  44.680  1.00  0.00           C
ATOM   4796  CZ3 TRP B  41      39.803  57.366  45.435  1.00  0.00           C
ATOM   4797  CH2 TRP B  41      38.807  58.340  45.633  1.00  0.00           C
ATOM   4798  H   TRP B  41      43.505  60.115  41.520  1.00  0.00           H
ATOM   4799  HA  TRP B  41      43.405  57.744  43.192  1.00  0.00           H
ATOM   4800  HB2 TRP B  41      42.359  58.304  40.381  1.00  0.00           H
ATOM   4801  HB3 TRP B  41      41.949  56.902  41.367  1.00  0.00           H
ATOM   4802  HD1 TRP B  41      40.805  60.368  40.685  1.00  0.00           H
ATOM   4803  HE1 TRP B  41      38.966  61.068  42.324  1.00  0.00           H
ATOM   4804  HE3 TRP B  41      41.361  56.629  44.135  1.00  0.00           H
ATOM   4805  HZ2 TRP B  41      37.862  60.115  44.820  1.00  0.00           H
ATOM   4806  HZ3 TRP B  41      39.951  56.592  46.173  1.00  0.00           H
ATOM   4807  HH2 TRP B  41      38.183  58.304  46.514  1.00  0.00           H
ATOM   4808  N   PHE B  42      45.420  57.680  40.626  1.00  0.00           N
ATOM   4809  CA  PHE B  42      46.546  56.976  40.022  1.00  0.00           C
ATOM   4810  C   PHE B  42      47.858  57.638  40.450  1.00  0.00           C
ATOM   4811  O   PHE B  42      48.041  58.830  40.181  1.00  0.00           O
ATOM   4812  CB  PHE B  42      46.405  56.931  38.494  1.00  0.00           C
ATOM   4813  CG  PHE B  42      45.153  56.211  38.055  1.00  0.00           C
ATOM   4814  CD1 PHE B  42      43.939  56.911  37.967  1.00  0.00           C
ATOM   4815  CD2 PHE B  42      45.189  54.824  37.823  1.00  0.00           C
ATOM   4816  CE1 PHE B  42      42.752  56.211  37.720  1.00  0.00           C
ATOM   4817  CE2 PHE B  42      43.996  54.116  37.611  1.00  0.00           C
ATOM   4818  CZ  PHE B  42      42.780  54.812  37.606  1.00  0.00           C
ATOM   4819  H   PHE B  42      45.269  58.647  40.356  1.00  0.00           H
ATOM   4820  HA  PHE B  42      46.522  55.948  40.366  1.00  0.00           H
ATOM   4821  HB2 PHE B  42      46.394  57.946  38.097  1.00  0.00           H
ATOM   4822  HB3 PHE B  42      47.272  56.413  38.081  1.00  0.00           H
ATOM   4823  HD1 PHE B  42      43.911  57.978  38.131  1.00  0.00           H
ATOM   4824  HD2 PHE B  42      46.134  54.311  37.837  1.00  0.00           H
ATOM   4825  HE1 PHE B  42      41.823  56.753  37.648  1.00  0.00           H
ATOM   4826  HE2 PHE B  42      43.995  53.043  37.476  1.00  0.00           H
ATOM   4827  HZ  PHE B  42      41.866  54.256  37.544  1.00  0.00           H
ATOM   4828  N   PRO B  43      48.781  56.903  41.103  1.00  0.00           N
ATOM   4829  CA  PRO B  43      50.089  57.446  41.443  1.00  0.00           C
ATOM   4830  C   PRO B  43      50.859  57.907  40.190  1.00  0.00           C
ATOM   4831  O   PRO B  43      50.713  57.292  39.134  1.00  0.00           O
ATOM   4832  CB  PRO B  43      50.836  56.338  42.194  1.00  0.00           C
ATOM   4833  CG  PRO B  43      50.086  55.057  41.834  1.00  0.00           C
ATOM   4834  CD  PRO B  43      48.659  55.536  41.591  1.00  0.00           C
ATOM   4835  HA  PRO B  43      49.928  58.288  42.114  1.00  0.00           H
ATOM   4836  HB2 PRO B  43      51.883  56.274  41.891  1.00  0.00           H
ATOM   4837  HB3 PRO B  43      50.763  56.515  43.267  1.00  0.00           H
ATOM   4838  HG2 PRO B  43      50.493  54.639  40.914  1.00  0.00           H
ATOM   4839  HG3 PRO B  43      50.132  54.323  42.639  1.00  0.00           H
ATOM   4840  HD2 PRO B  43      48.177  54.879  40.869  1.00  0.00           H
ATOM   4841  HD3 PRO B  43      48.104  55.542  42.530  1.00  0.00           H
ATOM   4842  N   PRO B  44      51.700  58.954  40.290  1.00  0.00           N
ATOM   4843  CA  PRO B  44      52.409  59.545  39.154  1.00  0.00           C
ATOM   4844  C   PRO B  44      53.215  58.569  38.287  1.00  0.00           C
ATOM   4845  O   PRO B  44      53.283  58.750  37.075  1.00  0.00           O
ATOM   4846  CB  PRO B  44      53.340  60.606  39.752  1.00  0.00           C
ATOM   4847  CG  PRO B  44      53.022  60.692  41.244  1.00  0.00           C
ATOM   4848  CD  PRO B  44      51.788  59.829  41.442  1.00  0.00           C
ATOM   4849  HA  PRO B  44      51.673  60.034  38.516  1.00  0.00           H
ATOM   4850  HB2 PRO B  44      54.388  60.326  39.627  1.00  0.00           H
ATOM   4851  HB3 PRO B  44      53.155  61.559  39.265  1.00  0.00           H
ATOM   4852  HG2 PRO B  44      53.848  60.281  41.824  1.00  0.00           H
ATOM   4853  HG3 PRO B  44      52.816  61.716  41.548  1.00  0.00           H
ATOM   4854  HD2 PRO B  44      51.868  59.273  42.375  1.00  0.00           H
ATOM   4855  HD3 PRO B  44      50.902  60.462  41.450  1.00  0.00           H
ATOM   4856  N   ASP B  45      53.836  57.566  38.901  1.00  0.00           N
ATOM   4857  CA  ASP B  45      54.632  56.518  38.254  1.00  0.00           C
ATOM   4858  C   ASP B  45      53.784  55.462  37.521  1.00  0.00           C
ATOM   4859  O   ASP B  45      54.325  54.667  36.748  1.00  0.00           O
ATOM   4860  CB  ASP B  45      55.564  55.841  39.285  1.00  0.00           C
ATOM   4861  CG  ASP B  45      55.004  55.680  40.713  1.00  0.00           C
ATOM   4862  OD1 ASP B  45      54.550  56.674  41.332  1.00  0.00           O
ATOM   4863  OD2 ASP B  45      55.128  54.600  41.315  1.00  0.00           O
ATOM   4864  H   ASP B  45      53.778  57.517  39.915  1.00  0.00           H
ATOM   4865  HA  ASP B  45      55.256  56.984  37.491  1.00  0.00           H
ATOM   4866  HB2 ASP B  45      55.890  54.874  38.897  1.00  0.00           H
ATOM   4867  HB3 ASP B  45      56.459  56.459  39.363  1.00  0.00           H
ATOM   4868  N   ALA B  46      52.464  55.441  37.736  1.00  0.00           N
ATOM   4869  CA  ALA B  46      51.561  54.596  36.965  1.00  0.00           C
ATOM   4870  C   ALA B  46      51.509  55.040  35.486  1.00  0.00           C
ATOM   4871  O   ALA B  46      51.619  56.232  35.182  1.00  0.00           O
ATOM   4872  CB  ALA B  46      50.160  54.594  37.592  1.00  0.00           C
ATOM   4873  H   ALA B  46      52.055  56.155  38.326  1.00  0.00           H
ATOM   4874  HA  ALA B  46      51.962  53.585  37.020  1.00  0.00           H
ATOM   4875  HB1 ALA B  46      49.552  55.382  37.144  1.00  0.00           H
ATOM   4876  HB2 ALA B  46      50.219  54.760  38.664  1.00  0.00           H
ATOM   4877  HB3 ALA B  46      49.685  53.635  37.405  1.00  0.00           H
ATOM   4878  N   PRO B  47      51.302  54.103  34.545  1.00  0.00           N
ATOM   4879  CA  PRO B  47      51.200  54.438  33.136  1.00  0.00           C
ATOM   4880  C   PRO B  47      49.812  54.985  32.788  1.00  0.00           C
ATOM   4881  O   PRO B  47      48.818  54.726  33.471  1.00  0.00           O
ATOM   4882  CB  PRO B  47      51.517  53.135  32.406  1.00  0.00           C
ATOM   4883  CG  PRO B  47      50.960  52.067  33.348  1.00  0.00           C
ATOM   4884  CD  PRO B  47      51.130  52.671  34.744  1.00  0.00           C
ATOM   4885  HA  PRO B  47      51.946  55.190  32.876  1.00  0.00           H
ATOM   4886  HB2 PRO B  47      51.059  53.090  31.418  1.00  0.00           H
ATOM   4887  HB3 PRO B  47      52.600  53.026  32.331  1.00  0.00           H
ATOM   4888  HG2 PRO B  47      49.900  51.914  33.139  1.00  0.00           H
ATOM   4889  HG3 PRO B  47      51.508  51.129  33.252  1.00  0.00           H
ATOM   4890  HD2 PRO B  47      50.242  52.469  35.345  1.00  0.00           H
ATOM   4891  HD3 PRO B  47      52.017  52.255  35.222  1.00  0.00           H
ATOM   4892  N   VAL B  48      49.730  55.703  31.671  1.00  0.00           N
ATOM   4893  CA  VAL B  48      48.450  56.146  31.104  1.00  0.00           C
ATOM   4894  C   VAL B  48      47.674  54.911  30.607  1.00  0.00           C
ATOM   4895  O   VAL B  48      48.263  54.079  29.911  1.00  0.00           O
ATOM   4896  CB  VAL B  48      48.671  57.178  29.985  1.00  0.00           C
ATOM   4897  CG1 VAL B  48      47.355  57.642  29.348  1.00  0.00           C
ATOM   4898  CG2 VAL B  48      49.384  58.425  30.531  1.00  0.00           C
ATOM   4899  H   VAL B  48      50.569  55.859  31.135  1.00  0.00           H
ATOM   4900  HA  VAL B  48      47.895  56.645  31.893  1.00  0.00           H
ATOM   4901  HB  VAL B  48      49.297  56.730  29.212  1.00  0.00           H
ATOM   4902 1HG1 VAL B  48      47.564  58.393  28.586  1.00  0.00           H
ATOM   4903 2HG1 VAL B  48      46.851  56.802  28.871  1.00  0.00           H
ATOM   4904 3HG1 VAL B  48      46.704  58.077  30.107  1.00  0.00           H
ATOM   4905 1HG2 VAL B  48      49.788  59.005  29.702  1.00  0.00           H
ATOM   4906 2HG2 VAL B  48      50.208  58.158  31.192  1.00  0.00           H
ATOM   4907 3HG2 VAL B  48      48.682  59.042  31.094  1.00  0.00           H
ATOM   4908  N   PRO B  49      46.386  54.740  30.963  1.00  0.00           N
ATOM   4909  CA  PRO B  49      45.582  53.616  30.486  1.00  0.00           C
ATOM   4910  C   PRO B  49      45.395  53.615  28.960  1.00  0.00           C
ATOM   4911  O   PRO B  49      45.525  54.652  28.309  1.00  0.00           O
ATOM   4912  CB  PRO B  49      44.234  53.741  31.199  1.00  0.00           C
ATOM   4913  CG  PRO B  49      44.507  54.625  32.410  1.00  0.00           C
ATOM   4914  CD  PRO B  49      45.621  55.538  31.911  1.00  0.00           C
ATOM   4915  HA  PRO B  49      46.068  52.688  30.790  1.00  0.00           H
ATOM   4916  HB2 PRO B  49      43.543  54.270  30.550  1.00  0.00           H
ATOM   4917  HB3 PRO B  49      43.835  52.769  31.489  1.00  0.00           H
ATOM   4918  HG2 PRO B  49      43.621  55.191  32.697  1.00  0.00           H
ATOM   4919  HG3 PRO B  49      44.867  54.019  33.241  1.00  0.00           H
ATOM   4920  HD2 PRO B  49      45.196  56.399  31.394  1.00  0.00           H
ATOM   4921  HD3 PRO B  49      46.222  55.861  32.761  1.00  0.00           H
ATOM   4922  N   GLN B  50      45.041  52.456  28.396  1.00  0.00           N
ATOM   4923  CA  GLN B  50      44.747  52.320  26.960  1.00  0.00           C
ATOM   4924  C   GLN B  50      43.479  53.084  26.555  1.00  0.00           C
ATOM   4925  O   GLN B  50      43.482  53.838  25.585  1.00  0.00           O
ATOM   4926  CB  GLN B  50      44.605  50.831  26.601  1.00  0.00           C
ATOM   4927  CG  GLN B  50      45.937  50.074  26.695  1.00  0.00           C
ATOM   4928  CD  GLN B  50      46.979  50.612  25.716  1.00  0.00           C
ATOM   4929  NE2 GLN B  50      48.125  51.048  26.189  1.00  0.00           N
ATOM   4930  OE1 GLN B  50      46.787  50.668  24.516  1.00  0.00           O
ATOM   4931  H   GLN B  50      44.894  51.656  28.990  1.00  0.00           H
ATOM   4932  HA  GLN B  50      45.566  52.754  26.386  1.00  0.00           H
ATOM   4933  HB2 GLN B  50      43.881  50.364  27.271  1.00  0.00           H
ATOM   4934  HB3 GLN B  50      44.224  50.745  25.582  1.00  0.00           H
ATOM   4935  HG2 GLN B  50      46.321  50.138  27.713  1.00  0.00           H
ATOM   4936  HG3 GLN B  50      45.763  49.022  26.469  1.00  0.00           H
ATOM   4937 1HE2 GLN B  50      48.766  51.415  25.510  1.00  0.00           H
ATOM   4938 2HE2 GLN B  50      48.303  51.072  27.174  1.00  0.00           H
ATOM   4939  N   ASP B  51      42.419  52.935  27.346  1.00  0.00           N
ATOM   4940  CA  ASP B  51      41.202  53.737  27.275  1.00  0.00           C
ATOM   4941  C   ASP B  51      40.761  54.133  28.694  1.00  0.00           C
ATOM   4942  O   ASP B  51      41.371  53.720  29.682  1.00  0.00           O
ATOM   4943  CB  ASP B  51      40.111  52.973  26.513  1.00  0.00           C
ATOM   4944  CG  ASP B  51      39.457  51.901  27.378  1.00  0.00           C
ATOM   4945  OD1 ASP B  51      39.945  50.747  27.401  1.00  0.00           O
ATOM   4946  OD2 ASP B  51      38.465  52.234  28.049  1.00  0.00           O
ATOM   4947  H   ASP B  51      42.480  52.296  28.122  1.00  0.00           H
ATOM   4948  HA  ASP B  51      41.415  54.655  26.727  1.00  0.00           H
ATOM   4949  HB2 ASP B  51      39.351  53.686  26.189  1.00  0.00           H
ATOM   4950  HB3 ASP B  51      40.538  52.514  25.620  1.00  0.00           H
ATOM   4951  N   MET B  52      39.717  54.954  28.793  1.00  0.00           N
ATOM   4952  CA  MET B  52      39.282  55.573  30.049  1.00  0.00           C
ATOM   4953  C   MET B  52      37.879  55.148  30.500  1.00  0.00           C
ATOM   4954  O   MET B  52      37.307  55.790  31.382  1.00  0.00           O
ATOM   4955  CB  MET B  52      39.460  57.098  29.949  1.00  0.00           C
ATOM   4956  CG  MET B  52      40.343  57.679  31.054  1.00  0.00           C
ATOM   4957  SD  MET B  52      41.449  58.984  30.461  1.00  0.00           S
ATOM   4958  CE  MET B  52      42.978  58.031  30.316  1.00  0.00           C
ATOM   4959  H   MET B  52      39.183  55.150  27.960  1.00  0.00           H
ATOM   4960  HA  MET B  52      39.931  55.208  30.843  1.00  0.00           H
ATOM   4961  HB2 MET B  52      39.890  57.354  28.980  1.00  0.00           H
ATOM   4962  HB3 MET B  52      38.497  57.593  30.003  1.00  0.00           H
ATOM   4963  HG2 MET B  52      39.694  58.084  31.826  1.00  0.00           H
ATOM   4964  HG3 MET B  52      40.949  56.896  31.507  1.00  0.00           H
ATOM   4965  HE1 MET B  52      43.515  58.091  31.261  1.00  0.00           H
ATOM   4966  HE2 MET B  52      42.754  56.989  30.084  1.00  0.00           H
ATOM   4967  HE3 MET B  52      43.591  58.451  29.523  1.00  0.00           H
ATOM   4968  N   GLU B  53      37.331  54.058  29.950  1.00  0.00           N
ATOM   4969  CA  GLU B  53      36.184  53.399  30.571  1.00  0.00           C
ATOM   4970  C   GLU B  53      36.515  53.041  32.027  1.00  0.00           C
ATOM   4971  O   GLU B  53      37.644  52.663  32.369  1.00  0.00           O
ATOM   4972  CB  GLU B  53      35.770  52.124  29.817  1.00  0.00           C
ATOM   4973  CG  GLU B  53      35.160  52.349  28.422  1.00  0.00           C
ATOM   4974  CD  GLU B  53      33.730  52.923  28.447  1.00  0.00           C
ATOM   4975  OE1 GLU B  53      33.165  53.169  27.358  1.00  0.00           O
ATOM   4976  OE2 GLU B  53      33.140  53.053  29.547  1.00  0.00           O
ATOM   4977  H   GLU B  53      37.844  53.527  29.244  1.00  0.00           H
ATOM   4978  HA  GLU B  53      35.339  54.088  30.569  1.00  0.00           H
ATOM   4979  HB2 GLU B  53      36.636  51.467  29.732  1.00  0.00           H
ATOM   4980  HB3 GLU B  53      35.033  51.598  30.423  1.00  0.00           H
ATOM   4981  HG2 GLU B  53      35.813  52.999  27.838  1.00  0.00           H
ATOM   4982  HG3 GLU B  53      35.125  51.377  27.923  1.00  0.00           H
ATOM   4983  N   LEU B  54      35.507  53.121  32.897  1.00  0.00           N
ATOM   4984  CA  LEU B  54      35.667  52.839  34.326  1.00  0.00           C
ATOM   4985  C   LEU B  54      36.240  51.433  34.580  1.00  0.00           C
ATOM   4986  O   LEU B  54      37.083  51.259  35.458  1.00  0.00           O
ATOM   4987  CB  LEU B  54      34.315  53.085  35.013  1.00  0.00           C
ATOM   4988  CG  LEU B  54      34.289  52.757  36.513  1.00  0.00           C
ATOM   4989  CD1 LEU B  54      35.375  53.490  37.308  1.00  0.00           C
ATOM   4990  CD2 LEU B  54      32.933  53.172  37.078  1.00  0.00           C
ATOM   4991  H   LEU B  54      34.606  53.430  32.556  1.00  0.00           H
ATOM   4992  HA  LEU B  54      36.386  53.544  34.736  1.00  0.00           H
ATOM   4993  HB2 LEU B  54      34.048  54.135  34.878  1.00  0.00           H
ATOM   4994  HB3 LEU B  54      33.554  52.476  34.522  1.00  0.00           H
ATOM   4995  HG  LEU B  54      34.409  51.683  36.635  1.00  0.00           H
ATOM   4996 1HD1 LEU B  54      36.364  53.142  37.017  1.00  0.00           H
ATOM   4997 2HD1 LEU B  54      35.255  53.291  38.370  1.00  0.00           H
ATOM   4998 3HD1 LEU B  54      35.303  54.561  37.147  1.00  0.00           H
ATOM   4999 1HD2 LEU B  54      32.784  54.239  36.915  1.00  0.00           H
ATOM   5000 2HD2 LEU B  54      32.138  52.619  36.578  1.00  0.00           H
ATOM   5001 3HD2 LEU B  54      32.887  52.954  38.145  1.00  0.00           H
ATOM   5002  N   VAL B  55      35.873  50.464  33.736  1.00  0.00           N
ATOM   5003  CA  VAL B  55      36.412  49.099  33.781  1.00  0.00           C
ATOM   5004  C   VAL B  55      37.925  49.060  33.550  1.00  0.00           C
ATOM   5005  O   VAL B  55      38.630  48.344  34.255  1.00  0.00           O
ATOM   5006  CB  VAL B  55      35.661  48.189  32.788  1.00  0.00           C
ATOM   5007  CG1 VAL B  55      35.823  48.610  31.320  1.00  0.00           C
ATOM   5008  CG2 VAL B  55      36.097  46.727  32.920  1.00  0.00           C
ATOM   5009  H   VAL B  55      35.239  50.710  32.992  1.00  0.00           H
ATOM   5010  HA  VAL B  55      36.235  48.706  34.783  1.00  0.00           H
ATOM   5011  HB  VAL B  55      34.599  48.253  33.024  1.00  0.00           H
ATOM   5012 1HG1 VAL B  55      35.171  48.004  30.692  1.00  0.00           H
ATOM   5013 2HG1 VAL B  55      35.530  49.647  31.203  1.00  0.00           H
ATOM   5014 3HG1 VAL B  55      36.853  48.487  30.986  1.00  0.00           H
ATOM   5015 1HG2 VAL B  55      35.637  46.126  32.137  1.00  0.00           H
ATOM   5016 2HG2 VAL B  55      35.772  46.340  33.885  1.00  0.00           H
ATOM   5017 3HG2 VAL B  55      37.178  46.629  32.843  1.00  0.00           H
ATOM   5018  N   THR B  56      38.463  49.836  32.606  1.00  0.00           N
ATOM   5019  CA  THR B  56      39.891  49.791  32.254  1.00  0.00           C
ATOM   5020  C   THR B  56      40.745  50.433  33.341  1.00  0.00           C
ATOM   5021  O   THR B  56      41.777  49.893  33.744  1.00  0.00           O
ATOM   5022  CB  THR B  56      40.149  50.477  30.904  1.00  0.00           C
ATOM   5023  CG2 THR B  56      41.613  50.333  30.482  1.00  0.00           C
ATOM   5024  OG1 THR B  56      39.365  49.845  29.919  1.00  0.00           O
ATOM   5025  H   THR B  56      37.865  50.464  32.081  1.00  0.00           H
ATOM   5026  HA  THR B  56      40.195  48.749  32.164  1.00  0.00           H
ATOM   5027  HB  THR B  56      39.889  51.535  30.969  1.00  0.00           H
ATOM   5028  HG1 THR B  56      39.452  50.365  29.091  1.00  0.00           H
ATOM   5029 1HG2 THR B  56      42.258  50.873  31.174  1.00  0.00           H
ATOM   5030 2HG2 THR B  56      41.746  50.747  29.485  1.00  0.00           H
ATOM   5031 3HG2 THR B  56      41.889  49.278  30.479  1.00  0.00           H
ATOM   5032  N   MET B  57      40.287  51.569  33.865  1.00  0.00           N
ATOM   5033  CA  MET B  57      40.922  52.252  34.991  1.00  0.00           C
ATOM   5034  C   MET B  57      40.899  51.398  36.263  1.00  0.00           C
ATOM   5035  O   MET B  57      41.932  51.257  36.920  1.00  0.00           O
ATOM   5036  CB  MET B  57      40.195  53.579  35.203  1.00  0.00           C
ATOM   5037  CG  MET B  57      40.438  54.554  34.050  1.00  0.00           C
ATOM   5038  SD  MET B  57      39.815  56.224  34.371  1.00  0.00           S
ATOM   5039  CE  MET B  57      38.096  55.805  34.766  1.00  0.00           C
ATOM   5040  H   MET B  57      39.425  51.953  33.486  1.00  0.00           H
ATOM   5041  HA  MET B  57      41.969  52.447  34.753  1.00  0.00           H
ATOM   5042  HB2 MET B  57      39.130  53.386  35.324  1.00  0.00           H
ATOM   5043  HB3 MET B  57      40.535  54.050  36.109  1.00  0.00           H
ATOM   5044  HG2 MET B  57      41.511  54.623  33.866  1.00  0.00           H
ATOM   5045  HG3 MET B  57      39.961  54.166  33.149  1.00  0.00           H
ATOM   5046  HE1 MET B  57      38.019  55.536  35.819  1.00  0.00           H
ATOM   5047  HE2 MET B  57      37.437  56.643  34.559  1.00  0.00           H
ATOM   5048  HE3 MET B  57      37.789  54.962  34.150  1.00  0.00           H
ATOM   5049  N   SER B  58      39.759  50.763  36.558  1.00  0.00           N
ATOM   5050  CA  SER B  58      39.643  49.774  37.632  1.00  0.00           C
ATOM   5051  C   SER B  58      40.581  48.584  37.398  1.00  0.00           C
ATOM   5052  O   SER B  58      41.326  48.201  38.297  1.00  0.00           O
ATOM   5053  CB  SER B  58      38.179  49.345  37.772  1.00  0.00           C
ATOM   5054  OG  SER B  58      37.986  48.631  38.973  1.00  0.00           O
ATOM   5055  H   SER B  58      38.935  50.937  35.989  1.00  0.00           H
ATOM   5056  HA  SER B  58      39.944  50.240  38.569  1.00  0.00           H
ATOM   5057  HB2 SER B  58      37.549  50.233  37.789  1.00  0.00           H
ATOM   5058  HB3 SER B  58      37.883  48.732  36.919  1.00  0.00           H
ATOM   5059  HG  SER B  58      38.008  47.688  38.749  1.00  0.00           H
ATOM   5060  N   SER B  59      40.686  48.092  36.158  1.00  0.00           N
ATOM   5061  CA  SER B  59      41.569  46.974  35.812  1.00  0.00           C
ATOM   5062  C   SER B  59      43.045  47.291  36.038  1.00  0.00           C
ATOM   5063  O   SER B  59      43.798  46.439  36.504  1.00  0.00           O
[truncated: 286,961 more chars]
