# Supplementary material for: Total enzymatic synthesis of cis-α-irone from a simple carbon source
Source: Nat Commun. 2022 Dec 2;13:7421. doi: 10.1038/s41467-022-35232-2 (PMC9715568; doi:10.1038/s41467-022-35232-2)
Supplement: Supplementary file 4 — Supplementary Data 1 [file 41467_2022_35232_MOESM4_ESM.zip › Supplementary file 1_pdb/pdb/Figure2d_5mg2_wt_1SR_SAH.pdb]

ATOM      1  N   GLN A  10      29.354  29.734  57.451  1.00  0.00           N
ATOM      2  CA  GLN A  10      29.072  28.656  56.480  1.00  0.00           C
ATOM      3  C   GLN A  10      27.600  28.718  56.093  1.00  0.00           C
ATOM      4  O   GLN A  10      26.768  28.141  56.772  1.00  0.00           O
ATOM      5  CB  GLN A  10      29.397  27.274  57.066  1.00  0.00           C
ATOM      6  CG  GLN A  10      30.888  26.932  57.133  1.00  0.00           C
ATOM      7  CD  GLN A  10      31.042  25.465  57.531  1.00  0.00           C
ATOM      8  NE2 GLN A  10      30.752  25.108  58.759  1.00  0.00           N
ATOM      9  OE1 GLN A  10      31.320  24.595  56.729  1.00  0.00           O
ATOM     10  HA  GLN A  10      29.662  28.805  55.575  1.00  0.00           H
ATOM     11  HB2 GLN A  10      28.969  27.202  58.068  1.00  0.00           H
ATOM     12  HB3 GLN A  10      28.919  26.521  56.438  1.00  0.00           H
ATOM     13  HG2 GLN A  10      31.344  27.086  56.154  1.00  0.00           H
ATOM     14  HG3 GLN A  10      31.392  27.565  57.864  1.00  0.00           H
ATOM     15 1HE2 GLN A  10      30.950  24.149  58.980  1.00  0.00           H
ATOM     16 2HE2 GLN A  10      30.531  25.783  59.465  1.00  0.00           H
ATOM     17  H1  GLN A  10      29.033  30.620  57.086  1.00  0.00           H
ATOM     18  H2  GLN A  10      28.858  29.547  58.315  1.00  0.00           H
ATOM     19  H3  GLN A  10      30.345  29.788  57.638  1.00  0.00           H
ATOM     20  N   GLN A  11      27.284  29.488  55.060  1.00  0.00           N
ATOM     21  CA  GLN A  11      25.944  29.700  54.515  1.00  0.00           C
ATOM     22  C   GLN A  11      25.770  29.060  53.126  1.00  0.00           C
ATOM     23  O   GLN A  11      24.646  28.745  52.749  1.00  0.00           O
ATOM     24  CB  GLN A  11      25.719  31.216  54.465  1.00  0.00           C
ATOM     25  CG  GLN A  11      24.246  31.638  54.430  1.00  0.00           C
ATOM     26  CD  GLN A  11      24.078  33.132  54.705  1.00  0.00           C
ATOM     27  NE2 GLN A  11      22.874  33.647  54.635  1.00  0.00           N
ATOM     28  OE1 GLN A  11      25.029  33.853  54.979  1.00  0.00           O
ATOM     29  H   GLN A  11      28.027  29.954  54.558  1.00  0.00           H
ATOM     30  HA  GLN A  11      25.205  29.256  55.182  1.00  0.00           H
ATOM     31  HB2 GLN A  11      26.185  31.664  55.344  1.00  0.00           H
ATOM     32  HB3 GLN A  11      26.213  31.620  53.589  1.00  0.00           H
ATOM     33  HG2 GLN A  11      23.815  31.392  53.460  1.00  0.00           H
ATOM     34  HG3 GLN A  11      23.701  31.093  55.200  1.00  0.00           H
ATOM     35 1HE2 GLN A  11      22.799  34.634  54.810  1.00  0.00           H
ATOM     36 2HE2 GLN A  11      22.129  33.116  54.186  1.00  0.00           H
ATOM     37  N   VAL A  12      26.875  28.840  52.399  1.00  0.00           N
ATOM     38  CA  VAL A  12      26.923  28.187  51.079  1.00  0.00           C
ATOM     39  C   VAL A  12      27.942  27.053  51.033  1.00  0.00           C
ATOM     40  O   VAL A  12      28.808  26.919  51.903  1.00  0.00           O
ATOM     41  CB  VAL A  12      27.214  29.178  49.932  1.00  0.00           C
ATOM     42  CG1 VAL A  12      25.982  30.040  49.657  1.00  0.00           C
ATOM     43  CG2 VAL A  12      28.474  30.021  50.180  1.00  0.00           C
ATOM     44  H   VAL A  12      27.770  29.115  52.777  1.00  0.00           H
ATOM     45  HA  VAL A  12      25.952  27.733  50.875  1.00  0.00           H
ATOM     46  HB  VAL A  12      27.389  28.619  49.013  1.00  0.00           H
ATOM     47 1HG1 VAL A  12      25.129  29.392  49.460  1.00  0.00           H
ATOM     48 2HG1 VAL A  12      25.749  30.653  50.521  1.00  0.00           H
ATOM     49 3HG1 VAL A  12      26.160  30.660  48.777  1.00  0.00           H
ATOM     50 1HG2 VAL A  12      28.480  30.461  51.173  1.00  0.00           H
ATOM     51 2HG2 VAL A  12      28.526  30.817  49.443  1.00  0.00           H
ATOM     52 3HG2 VAL A  12      29.364  29.400  50.069  1.00  0.00           H
ATOM     53  N   THR A  13      27.803  26.241  49.994  1.00  0.00           N
ATOM     54  CA  THR A  13      28.644  25.103  49.626  1.00  0.00           C
ATOM     55  C   THR A  13      29.471  25.394  48.369  1.00  0.00           C
ATOM     56  O   THR A  13      29.214  26.355  47.641  1.00  0.00           O
ATOM     57  CB  THR A  13      27.768  23.861  49.401  1.00  0.00           C
ATOM     58  CG2 THR A  13      26.848  23.553  50.588  1.00  0.00           C
ATOM     59  OG1 THR A  13      26.969  24.050  48.256  1.00  0.00           O
ATOM     60  H   THR A  13      27.000  26.424  49.392  1.00  0.00           H
ATOM     61  HA  THR A  13      29.336  24.891  50.440  1.00  0.00           H
ATOM     62  HB  THR A  13      28.424  23.005  49.241  1.00  0.00           H
ATOM     63  HG1 THR A  13      26.340  24.763  48.474  1.00  0.00           H
ATOM     64 1HG2 THR A  13      27.229  24.017  51.498  1.00  0.00           H
ATOM     65 2HG2 THR A  13      26.802  22.476  50.741  1.00  0.00           H
ATOM     66 3HG2 THR A  13      25.841  23.931  50.401  1.00  0.00           H
ATOM     67  N   ALA A  14      30.457  24.538  48.087  1.00  0.00           N
ATOM     68  CA  ALA A  14      31.341  24.692  46.931  1.00  0.00           C
ATOM     69  C   ALA A  14      30.591  24.678  45.587  1.00  0.00           C
ATOM     70  O   ALA A  14      30.877  25.513  44.734  1.00  0.00           O
ATOM     71  CB  ALA A  14      32.403  23.587  46.974  1.00  0.00           C
ATOM     72  H   ALA A  14      30.614  23.754  48.698  1.00  0.00           H
ATOM     73  HA  ALA A  14      31.843  25.659  47.001  1.00  0.00           H
ATOM     74  HB1 ALA A  14      32.880  23.504  45.997  1.00  0.00           H
ATOM     75  HB2 ALA A  14      31.947  22.626  47.217  1.00  0.00           H
ATOM     76  HB3 ALA A  14      33.162  23.831  47.718  1.00  0.00           H
ATOM     77  N   ASP A  15      29.623  23.775  45.407  1.00  0.00           N
ATOM     78  CA  ASP A  15      28.873  23.665  44.147  1.00  0.00           C
ATOM     79  C   ASP A  15      27.934  24.863  43.925  1.00  0.00           C
ATOM     80  O   ASP A  15      27.805  25.340  42.801  1.00  0.00           O
ATOM     81  CB  ASP A  15      28.085  22.344  44.101  1.00  0.00           C
ATOM     82  CG  ASP A  15      28.942  21.069  44.033  1.00  0.00           C
ATOM     83  OD1 ASP A  15      30.158  21.145  43.761  1.00  0.00           O
ATOM     84  OD2 ASP A  15      28.362  19.982  44.267  1.00  0.00           O
ATOM     85  H   ASP A  15      29.436  23.107  46.134  1.00  0.00           H
ATOM     86  HA  ASP A  15      29.585  23.662  43.319  1.00  0.00           H
ATOM     87  HB2 ASP A  15      27.444  22.290  44.982  1.00  0.00           H
ATOM     88  HB3 ASP A  15      27.439  22.361  43.222  1.00  0.00           H
ATOM     89  N   GLU A  16      27.323  25.405  44.987  1.00  0.00           N
ATOM     90  CA  GLU A  16      26.537  26.646  44.891  1.00  0.00           C
ATOM     91  C   GLU A  16      27.398  27.829  44.433  1.00  0.00           C
ATOM     92  O   GLU A  16      26.990  28.582  43.548  1.00  0.00           O
ATOM     93  CB  GLU A  16      25.899  26.998  46.244  1.00  0.00           C
ATOM     94  CG  GLU A  16      24.737  26.072  46.636  1.00  0.00           C
ATOM     95  CD  GLU A  16      24.330  26.258  48.104  1.00  0.00           C
ATOM     96  OE1 GLU A  16      25.252  26.250  48.951  1.00  0.00           O
ATOM     97  OE2 GLU A  16      23.114  26.374  48.396  1.00  0.00           O
ATOM     98  H   GLU A  16      27.479  24.994  45.898  1.00  0.00           H
ATOM     99  HA  GLU A  16      25.753  26.515  44.148  1.00  0.00           H
ATOM    100  HB2 GLU A  16      26.680  26.970  47.003  1.00  0.00           H
ATOM    101  HB3 GLU A  16      25.515  28.019  46.199  1.00  0.00           H
ATOM    102  HG2 GLU A  16      23.888  26.270  45.978  1.00  0.00           H
ATOM    103  HG3 GLU A  16      25.042  25.034  46.495  1.00  0.00           H
ATOM    104  N   VAL A  17      28.594  27.980  45.012  1.00  0.00           N
ATOM    105  CA  VAL A  17      29.555  29.023  44.622  1.00  0.00           C
ATOM    106  C   VAL A  17      30.048  28.780  43.189  1.00  0.00           C
ATOM    107  O   VAL A  17      30.090  29.717  42.394  1.00  0.00           O
ATOM    108  CB  VAL A  17      30.716  29.081  45.639  1.00  0.00           C
ATOM    109  CG1 VAL A  17      31.828  30.074  45.258  1.00  0.00           C
ATOM    110  CG2 VAL A  17      30.212  29.409  47.061  1.00  0.00           C
ATOM    111  H   VAL A  17      28.858  27.327  45.744  1.00  0.00           H
ATOM    112  HA  VAL A  17      29.049  29.988  44.628  1.00  0.00           H
ATOM    113  HB  VAL A  17      31.168  28.090  45.671  1.00  0.00           H
ATOM    114 1HG1 VAL A  17      32.774  29.736  45.677  1.00  0.00           H
ATOM    115 2HG1 VAL A  17      31.957  30.133  44.183  1.00  0.00           H
ATOM    116 3HG1 VAL A  17      31.607  31.075  45.624  1.00  0.00           H
ATOM    117 1HG2 VAL A  17      30.613  28.683  47.767  1.00  0.00           H
ATOM    118 2HG2 VAL A  17      29.124  29.376  47.115  1.00  0.00           H
ATOM    119 3HG2 VAL A  17      30.529  30.396  47.386  1.00  0.00           H
ATOM    120  N   GLY A  18      30.365  27.534  42.822  1.00  0.00           N
ATOM    121  CA  GLY A  18      30.797  27.169  41.469  1.00  0.00           C
ATOM    122  C   GLY A  18      29.768  27.539  40.402  1.00  0.00           C
ATOM    123  O   GLY A  18      30.111  28.201  39.422  1.00  0.00           O
ATOM    124  H   GLY A  18      30.300  26.796  43.516  1.00  0.00           H
ATOM    125  HA2 GLY A  18      31.724  27.684  41.228  1.00  0.00           H
ATOM    126  HA3 GLY A  18      30.966  26.093  41.428  1.00  0.00           H
ATOM    127  N   ASP A  19      28.496  27.207  40.640  1.00  0.00           N
ATOM    128  CA  ASP A  19      27.394  27.585  39.750  1.00  0.00           C
ATOM    129  C   ASP A  19      27.199  29.116  39.674  1.00  0.00           C
ATOM    130  O   ASP A  19      26.847  29.643  38.614  1.00  0.00           O
ATOM    131  CB  ASP A  19      26.076  26.934  40.215  1.00  0.00           C
ATOM    132  CG  ASP A  19      25.980  25.395  40.187  1.00  0.00           C
ATOM    133  OD1 ASP A  19      26.689  24.734  39.391  1.00  0.00           O
ATOM    134  OD2 ASP A  19      25.069  24.876  40.890  1.00  0.00           O
ATOM    135  H   ASP A  19      28.283  26.664  41.472  1.00  0.00           H
ATOM    136  HA  ASP A  19      27.629  27.232  38.745  1.00  0.00           H
ATOM    137  HB2 ASP A  19      25.865  27.280  41.228  1.00  0.00           H
ATOM    138  HB3 ASP A  19      25.281  27.316  39.572  1.00  0.00           H
ATOM    139  N   TRP A  20      27.424  29.847  40.776  1.00  0.00           N
ATOM    140  CA  TRP A  20      27.294  31.308  40.802  1.00  0.00           C
ATOM    141  C   TRP A  20      28.352  31.987  39.925  1.00  0.00           C
ATOM    142  O   TRP A  20      28.015  32.829  39.090  1.00  0.00           O
ATOM    143  CB  TRP A  20      27.344  31.832  42.246  1.00  0.00           C
ATOM    144  CG  TRP A  20      26.936  33.268  42.400  1.00  0.00           C
ATOM    145  CD1 TRP A  20      25.706  33.695  42.768  1.00  0.00           C
ATOM    146  CD2 TRP A  20      27.722  34.481  42.170  1.00  0.00           C
ATOM    147  CE2 TRP A  20      26.884  35.612  42.401  1.00  0.00           C
ATOM    148  CE3 TRP A  20      29.059  34.745  41.799  1.00  0.00           C
ATOM    149  NE1 TRP A  20      25.675  35.077  42.782  1.00  0.00           N
ATOM    150  CZ2 TRP A  20      27.338  36.929  42.250  1.00  0.00           C
ATOM    151  CZ3 TRP A  20      29.526  36.064  41.645  1.00  0.00           C
ATOM    152  CH2 TRP A  20      28.669  37.156  41.868  1.00  0.00           C
ATOM    153  H   TRP A  20      27.695  29.368  41.629  1.00  0.00           H
ATOM    154  HA  TRP A  20      26.322  31.571  40.387  1.00  0.00           H
ATOM    155  HB2 TRP A  20      26.691  31.222  42.870  1.00  0.00           H
ATOM    156  HB3 TRP A  20      28.358  31.727  42.633  1.00  0.00           H
ATOM    157  HD1 TRP A  20      24.879  33.045  43.022  1.00  0.00           H
ATOM    158  HE1 TRP A  20      24.892  35.624  43.114  1.00  0.00           H
ATOM    159  HE3 TRP A  20      29.734  33.920  41.639  1.00  0.00           H
ATOM    160  HZ2 TRP A  20      26.673  37.757  42.436  1.00  0.00           H
ATOM    161  HZ3 TRP A  20      30.553  36.234  41.358  1.00  0.00           H
ATOM    162  HH2 TRP A  20      29.033  38.168  41.756  1.00  0.00           H
ATOM    163  N   TYR A  21      29.623  31.596  40.062  1.00  0.00           N
ATOM    164  CA  TYR A  21      30.710  32.166  39.260  1.00  0.00           C
ATOM    165  C   TYR A  21      30.657  31.751  37.784  1.00  0.00           C
ATOM    166  O   TYR A  21      31.045  32.561  36.942  1.00  0.00           O
ATOM    167  CB  TYR A  21      32.072  31.851  39.888  1.00  0.00           C
ATOM    168  CG  TYR A  21      32.414  32.788  41.029  1.00  0.00           C
ATOM    169  CD1 TYR A  21      32.043  32.482  42.351  1.00  0.00           C
ATOM    170  CD2 TYR A  21      33.060  34.007  40.751  1.00  0.00           C
ATOM    171  CE1 TYR A  21      32.305  33.388  43.398  1.00  0.00           C
ATOM    172  CE2 TYR A  21      33.318  34.918  41.789  1.00  0.00           C
ATOM    173  CZ  TYR A  21      32.933  34.622  43.107  1.00  0.00           C
ATOM    174  OH  TYR A  21      33.154  35.574  44.046  1.00  0.00           O
ATOM    175  H   TYR A  21      29.836  30.872  40.743  1.00  0.00           H
ATOM    176  HA  TYR A  21      30.594  33.251  39.268  1.00  0.00           H
ATOM    177  HB2 TYR A  21      32.091  30.815  40.229  1.00  0.00           H
ATOM    178  HB3 TYR A  21      32.842  31.961  39.123  1.00  0.00           H
ATOM    179  HD1 TYR A  21      31.534  31.558  42.553  1.00  0.00           H
ATOM    180  HD2 TYR A  21      33.344  34.250  39.740  1.00  0.00           H
ATOM    181  HE1 TYR A  21      32.005  33.152  44.408  1.00  0.00           H
ATOM    182  HE2 TYR A  21      33.807  35.859  41.599  1.00  0.00           H
ATOM    183  HH  TYR A  21      33.527  35.217  44.864  1.00  0.00           H
ATOM    184  N   ASP A  22      30.112  30.575  37.452  1.00  0.00           N
ATOM    185  CA  ASP A  22      29.812  30.211  36.058  1.00  0.00           C
ATOM    186  C   ASP A  22      28.763  31.161  35.443  1.00  0.00           C
ATOM    187  O   ASP A  22      28.964  31.684  34.349  1.00  0.00           O
ATOM    188  CB  ASP A  22      29.324  28.748  35.958  1.00  0.00           C
ATOM    189  CG  ASP A  22      30.404  27.649  35.901  1.00  0.00           C
ATOM    190  OD1 ASP A  22      31.626  27.941  35.952  1.00  0.00           O
ATOM    191  OD2 ASP A  22      30.004  26.471  35.742  1.00  0.00           O
ATOM    192  H   ASP A  22      29.849  29.928  38.189  1.00  0.00           H
ATOM    193  HA  ASP A  22      30.719  30.315  35.460  1.00  0.00           H
ATOM    194  HB2 ASP A  22      28.652  28.544  36.794  1.00  0.00           H
ATOM    195  HB3 ASP A  22      28.729  28.657  35.047  1.00  0.00           H
ATOM    196  N   LYS A  23      27.643  31.430  36.136  1.00  0.00           N
ATOM    197  CA  LYS A  23      26.565  32.286  35.595  1.00  0.00           C
ATOM    198  C   LYS A  23      26.886  33.781  35.617  1.00  0.00           C
ATOM    199  O   LYS A  23      26.428  34.502  34.731  1.00  0.00           O
ATOM    200  CB  LYS A  23      25.255  32.054  36.359  1.00  0.00           C
ATOM    201  CG  LYS A  23      24.685  30.646  36.151  1.00  0.00           C
ATOM    202  CD  LYS A  23      23.416  30.457  36.997  1.00  0.00           C
ATOM    203  CE  LYS A  23      22.883  29.022  36.887  1.00  0.00           C
ATOM    204  NZ  LYS A  23      22.380  28.719  35.524  1.00  0.00           N
ATOM    205  H   LYS A  23      27.524  30.987  37.043  1.00  0.00           H
ATOM    206  HA  LYS A  23      26.418  32.034  34.544  1.00  0.00           H
ATOM    207  HB2 LYS A  23      25.427  32.229  37.422  1.00  0.00           H
ATOM    208  HB3 LYS A  23      24.515  32.777  36.008  1.00  0.00           H
ATOM    209  HG2 LYS A  23      24.452  30.509  35.094  1.00  0.00           H
ATOM    210  HG3 LYS A  23      25.423  29.901  36.445  1.00  0.00           H
ATOM    211  HD2 LYS A  23      23.667  30.652  38.042  1.00  0.00           H
ATOM    212  HD3 LYS A  23      22.653  31.173  36.687  1.00  0.00           H
ATOM    213  HE2 LYS A  23      23.699  28.342  37.148  1.00  0.00           H
ATOM    214  HE3 LYS A  23      22.086  28.880  37.624  1.00  0.00           H
ATOM    215  HZ1 LYS A  23      22.404  27.716  35.321  1.00  0.00           H
ATOM    216  HZ2 LYS A  23      22.953  29.158  34.818  1.00  0.00           H
ATOM    217  HZ3 LYS A  23      21.422  29.009  35.403  1.00  0.00           H
ATOM    218  N   PHE A  24      27.602  34.256  36.638  1.00  0.00           N
ATOM    219  CA  PHE A  24      27.686  35.685  36.969  1.00  0.00           C
ATOM    220  C   PHE A  24      29.100  36.226  37.152  1.00  0.00           C
ATOM    221  O   PHE A  24      29.263  37.444  37.140  1.00  0.00           O
ATOM    222  CB  PHE A  24      26.882  35.977  38.244  1.00  0.00           C
ATOM    223  CG  PHE A  24      25.438  35.526  38.209  1.00  0.00           C
ATOM    224  CD1 PHE A  24      24.559  36.067  37.255  1.00  0.00           C
ATOM    225  CD2 PHE A  24      24.970  34.578  39.135  1.00  0.00           C
ATOM    226  CE1 PHE A  24      23.216  35.653  37.216  1.00  0.00           C
ATOM    227  CE2 PHE A  24      23.624  34.172  39.107  1.00  0.00           C
ATOM    228  CZ  PHE A  24      22.748  34.709  38.147  1.00  0.00           C
ATOM    229  H   PHE A  24      27.885  33.590  37.349  1.00  0.00           H
ATOM    230  HA  PHE A  24      27.246  36.269  36.160  1.00  0.00           H
ATOM    231  HB2 PHE A  24      27.387  35.509  39.090  1.00  0.00           H
ATOM    232  HB3 PHE A  24      26.892  37.053  38.421  1.00  0.00           H
ATOM    233  HD1 PHE A  24      24.917  36.814  36.565  1.00  0.00           H
ATOM    234  HD2 PHE A  24      25.647  34.172  39.874  1.00  0.00           H
ATOM    235  HE1 PHE A  24      22.543  36.083  36.489  1.00  0.00           H
ATOM    236  HE2 PHE A  24      23.269  33.457  39.834  1.00  0.00           H
ATOM    237  HZ  PHE A  24      21.711  34.411  38.135  1.00  0.00           H
ATOM    238  N   GLY A  25      30.129  35.382  37.286  1.00  0.00           N
ATOM    239  CA  GLY A  25      31.484  35.836  37.631  1.00  0.00           C
ATOM    240  C   GLY A  25      32.057  36.872  36.654  1.00  0.00           C
ATOM    241  O   GLY A  25      32.837  37.742  37.038  1.00  0.00           O
ATOM    242  H   GLY A  25      29.965  34.384  37.209  1.00  0.00           H
ATOM    243  HA2 GLY A  25      31.472  36.270  38.631  1.00  0.00           H
ATOM    244  HA3 GLY A  25      32.149  34.973  37.630  1.00  0.00           H
ATOM    245  N   GLU A  26      31.611  36.839  35.396  1.00  0.00           N
ATOM    246  CA  GLU A  26      32.011  37.801  34.370  1.00  0.00           C
ATOM    247  C   GLU A  26      31.491  39.230  34.606  1.00  0.00           C
ATOM    248  O   GLU A  26      32.080  40.170  34.083  1.00  0.00           O
ATOM    249  CB  GLU A  26      31.635  37.250  32.986  1.00  0.00           C
ATOM    250  CG  GLU A  26      32.485  37.846  31.842  1.00  0.00           C
ATOM    251  CD  GLU A  26      31.720  38.641  30.773  1.00  0.00           C
ATOM    252  OE1 GLU A  26      30.511  38.910  30.949  1.00  0.00           O
ATOM    253  OE2 GLU A  26      32.322  38.868  29.695  1.00  0.00           O
ATOM    254  H   GLU A  26      30.942  36.123  35.154  1.00  0.00           H
ATOM    255  HA  GLU A  26      33.093  37.874  34.410  1.00  0.00           H
ATOM    256  HB2 GLU A  26      31.812  36.174  32.988  1.00  0.00           H
ATOM    257  HB3 GLU A  26      30.567  37.392  32.826  1.00  0.00           H
ATOM    258  HG2 GLU A  26      33.277  38.469  32.250  1.00  0.00           H
ATOM    259  HG3 GLU A  26      32.989  37.014  31.343  1.00  0.00           H
ATOM    260  N   VAL A  27      30.482  39.450  35.459  1.00  0.00           N
ATOM    261  CA  VAL A  27      30.021  40.811  35.804  1.00  0.00           C
ATOM    262  C   VAL A  27      31.117  41.634  36.493  1.00  0.00           C
ATOM    263  O   VAL A  27      31.221  42.844  36.271  1.00  0.00           O
ATOM    264  CB  VAL A  27      28.727  40.768  36.643  1.00  0.00           C
ATOM    265  CG1 VAL A  27      28.939  40.348  38.112  1.00  0.00           C
ATOM    266  CG2 VAL A  27      27.978  42.115  36.554  1.00  0.00           C
ATOM    267  H   VAL A  27      30.056  38.658  35.935  1.00  0.00           H
ATOM    268  HA  VAL A  27      29.789  41.309  34.864  1.00  0.00           H
ATOM    269  HB  VAL A  27      28.078  40.019  36.187  1.00  0.00           H
ATOM    270 1HG1 VAL A  27      28.891  41.193  38.796  1.00  0.00           H
ATOM    271 2HG1 VAL A  27      28.175  39.624  38.389  1.00  0.00           H
ATOM    272 3HG1 VAL A  27      29.898  39.854  38.252  1.00  0.00           H
ATOM    273 1HG2 VAL A  27      27.031  41.962  36.038  1.00  0.00           H
ATOM    274 2HG2 VAL A  27      28.554  42.851  35.993  1.00  0.00           H
ATOM    275 3HG2 VAL A  27      27.769  42.529  37.539  1.00  0.00           H
ATOM    276  N   TYR A  28      31.997  40.981  37.258  1.00  0.00           N
ATOM    277  CA  TYR A  28      33.190  41.606  37.823  1.00  0.00           C
ATOM    278  C   TYR A  28      34.210  41.937  36.736  1.00  0.00           C
ATOM    279  O   TYR A  28      34.793  43.014  36.762  1.00  0.00           O
ATOM    280  CB  TYR A  28      33.804  40.693  38.886  1.00  0.00           C
ATOM    281  CG  TYR A  28      32.913  40.427  40.087  1.00  0.00           C
ATOM    282  CD1 TYR A  28      32.259  41.493  40.740  1.00  0.00           C
ATOM    283  CD2 TYR A  28      32.777  39.116  40.585  1.00  0.00           C
ATOM    284  CE1 TYR A  28      31.479  41.249  41.884  1.00  0.00           C
ATOM    285  CE2 TYR A  28      32.042  38.876  41.760  1.00  0.00           C
ATOM    286  CZ  TYR A  28      31.390  39.945  42.411  1.00  0.00           C
ATOM    287  OH  TYR A  28      30.707  39.723  43.561  1.00  0.00           O
ATOM    288  H   TYR A  28      31.873  39.985  37.395  1.00  0.00           H
ATOM    289  HA  TYR A  28      32.911  42.546  38.294  1.00  0.00           H
ATOM    290  HB2 TYR A  28      34.075  39.747  38.416  1.00  0.00           H
ATOM    291  HB3 TYR A  28      34.725  41.154  39.247  1.00  0.00           H
ATOM    292  HD1 TYR A  28      32.366  42.506  40.383  1.00  0.00           H
ATOM    293  HD2 TYR A  28      33.263  38.291  40.084  1.00  0.00           H
ATOM    294  HE1 TYR A  28      30.978  42.061  42.390  1.00  0.00           H
ATOM    295  HE2 TYR A  28      31.985  37.880  42.172  1.00  0.00           H
ATOM    296  HH  TYR A  28      31.085  38.982  44.039  1.00  0.00           H
ATOM    297  N   HID A  29      34.353  41.096  35.712  1.00  0.00           N
ATOM    298  CA  HID A  29      35.188  41.440  34.562  1.00  0.00           C
ATOM    299  C   HID A  29      34.638  42.588  33.715  1.00  0.00           C
ATOM    300  O   HID A  29      35.409  43.368  33.156  1.00  0.00           O
ATOM    301  CB  HID A  29      35.464  40.210  33.701  1.00  0.00           C
ATOM    302  CG  HID A  29      36.343  39.198  34.380  1.00  0.00           C
ATOM    303  CD2 HID A  29      36.037  37.913  34.741  1.00  0.00           C
ATOM    304  ND1 HID A  29      37.624  39.442  34.806  1.00  0.00           N
ATOM    305  CE1 HID A  29      38.095  38.327  35.379  1.00  0.00           C
ATOM    306  NE2 HID A  29      37.169  37.352  35.340  1.00  0.00           N
ATOM    307  H   HID A  29      33.826  40.236  35.701  1.00  0.00           H
ATOM    308  HA  HID A  29      36.124  41.794  34.961  1.00  0.00           H
ATOM    309  HB2 HID A  29      34.522  39.756  33.416  1.00  0.00           H
ATOM    310  HB3 HID A  29      35.972  40.534  32.792  1.00  0.00           H
ATOM    311  HD1 HID A  29      38.067  40.357  34.846  1.00  0.00           H
ATOM    312  HD2 HID A  29      35.091  37.416  34.590  1.00  0.00           H
ATOM    313  HE1 HID A  29      39.075  38.231  35.825  1.00  0.00           H
ATOM    314  N   LEU A  30      33.314  42.737  33.645  1.00  0.00           N
ATOM    315  CA  LEU A  30      32.693  43.869  32.965  1.00  0.00           C
ATOM    316  C   LEU A  30      32.880  45.175  33.741  1.00  0.00           C
ATOM    317  O   LEU A  30      32.959  46.224  33.112  1.00  0.00           O
ATOM    318  CB  LEU A  30      31.203  43.576  32.698  1.00  0.00           C
ATOM    319  CG  LEU A  30      30.948  42.381  31.757  1.00  0.00           C
ATOM    320  CD1 LEU A  30      29.447  42.129  31.653  1.00  0.00           C
ATOM    321  CD2 LEU A  30      31.502  42.611  30.352  1.00  0.00           C
ATOM    322  H   LEU A  30      32.728  42.015  34.055  1.00  0.00           H
ATOM    323  HA  LEU A  30      33.198  44.016  32.012  1.00  0.00           H
ATOM    324  HB2 LEU A  30      30.706  43.390  33.651  1.00  0.00           H
ATOM    325  HB3 LEU A  30      30.746  44.459  32.254  1.00  0.00           H
ATOM    326  HG  LEU A  30      31.413  41.490  32.161  1.00  0.00           H
ATOM    327 1HD1 LEU A  30      29.044  41.985  32.653  1.00  0.00           H
ATOM    328 2HD1 LEU A  30      29.278  41.221  31.074  1.00  0.00           H
ATOM    329 3HD1 LEU A  30      28.951  42.961  31.161  1.00  0.00           H
ATOM    330 1HD2 LEU A  30      31.056  43.498  29.906  1.00  0.00           H
ATOM    331 2HD2 LEU A  30      32.585  42.706  30.393  1.00  0.00           H
ATOM    332 3HD2 LEU A  30      31.272  41.737  29.741  1.00  0.00           H
ATOM    333  N   THR A  31      32.922  45.145  35.073  1.00  0.00           N
ATOM    334  CA  THR A  31      32.897  46.348  35.931  1.00  0.00           C
ATOM    335  C   THR A  31      34.247  46.705  36.550  1.00  0.00           C
ATOM    336  O   THR A  31      34.604  47.881  36.565  1.00  0.00           O
ATOM    337  CB  THR A  31      31.859  46.177  37.050  1.00  0.00           C
ATOM    338  CG2 THR A  31      30.417  46.186  36.536  1.00  0.00           C
ATOM    339  OG1 THR A  31      32.077  44.959  37.713  1.00  0.00           O
ATOM    340  H   THR A  31      32.881  44.240  35.525  1.00  0.00           H
ATOM    341  HA  THR A  31      32.602  47.215  35.343  1.00  0.00           H
ATOM    342  HB  THR A  31      31.973  46.993  37.767  1.00  0.00           H
ATOM    343  HG1 THR A  31      31.688  44.242  37.180  1.00  0.00           H
ATOM    344 1HG2 THR A  31      29.902  47.064  36.923  1.00  0.00           H
ATOM    345 2HG2 THR A  31      29.879  45.296  36.867  1.00  0.00           H
ATOM    346 3HG2 THR A  31      30.408  46.214  35.451  1.00  0.00           H
ATOM    347  N   LEU A  32      34.989  45.719  37.054  1.00  0.00           N
ATOM    348  CA  LEU A  32      36.195  45.896  37.866  1.00  0.00           C
ATOM    349  C   LEU A  32      37.494  45.645  37.099  1.00  0.00           C
ATOM    350  O   LEU A  32      38.488  46.302  37.406  1.00  0.00           O
ATOM    351  CB  LEU A  32      36.132  45.006  39.123  1.00  0.00           C
ATOM    352  CG  LEU A  32      34.840  45.125  39.945  1.00  0.00           C
ATOM    353  CD1 LEU A  32      34.975  44.359  41.259  1.00  0.00           C
ATOM    354  CD2 LEU A  32      34.505  46.587  40.249  1.00  0.00           C
ATOM    355  H   LEU A  32      34.621  44.776  36.993  1.00  0.00           H
ATOM    356  HA  LEU A  32      36.226  46.933  38.198  1.00  0.00           H
ATOM    357  HB2 LEU A  32      36.262  43.962  38.834  1.00  0.00           H
ATOM    358  HB3 LEU A  32      36.973  45.275  39.764  1.00  0.00           H
ATOM    359  HG  LEU A  32      34.016  44.682  39.391  1.00  0.00           H
ATOM    360 1HD1 LEU A  32      35.168  43.306  41.050  1.00  0.00           H
ATOM    361 2HD1 LEU A  32      34.055  44.439  41.838  1.00  0.00           H
ATOM    362 3HD1 LEU A  32      35.807  44.753  41.840  1.00  0.00           H
ATOM    363 1HD2 LEU A  32      35.349  47.079  40.727  1.00  0.00           H
ATOM    364 2HD2 LEU A  32      34.247  47.116  39.336  1.00  0.00           H
ATOM    365 3HD2 LEU A  32      33.650  46.626  40.902  1.00  0.00           H
ATOM    366  N   GLY A  33      37.488  44.769  36.087  1.00  0.00           N
ATOM    367  CA  GLY A  33      38.611  44.605  35.158  1.00  0.00           C
ATOM    368  C   GLY A  33      39.035  43.164  34.861  1.00  0.00           C
ATOM    369  O   GLY A  33      38.299  42.212  35.059  1.00  0.00           O
ATOM    370  H   GLY A  33      36.655  44.211  35.945  1.00  0.00           H
ATOM    371  HA2 GLY A  33      38.368  45.093  34.216  1.00  0.00           H
ATOM    372  HA3 GLY A  33      39.477  45.107  35.578  1.00  0.00           H
ATOM    373  N   GLU A  34      40.265  42.964  34.395  1.00  0.00           N
ATOM    374  CA  GLU A  34      40.773  41.643  33.969  1.00  0.00           C
ATOM    375  C   GLU A  34      40.978  40.612  35.105  1.00  0.00           C
ATOM    376  O   GLU A  34      41.186  39.433  34.829  1.00  0.00           O
ATOM    377  CB  GLU A  34      42.082  41.830  33.187  1.00  0.00           C
ATOM    378  CG  GLU A  34      41.882  42.429  31.785  1.00  0.00           C
ATOM    379  CD  GLU A  34      43.201  42.633  31.004  1.00  0.00           C
ATOM    380  OE1 GLU A  34      44.306  42.456  31.567  1.00  0.00           O
ATOM    381  OE2 GLU A  34      43.131  43.011  29.812  1.00  0.00           O
ATOM    382  H   GLU A  34      40.858  43.773  34.242  1.00  0.00           H
ATOM    383  HA  GLU A  34      40.037  41.197  33.299  1.00  0.00           H
ATOM    384  HB2 GLU A  34      42.748  42.468  33.770  1.00  0.00           H
ATOM    385  HB3 GLU A  34      42.547  40.854  33.061  1.00  0.00           H
ATOM    386  HG2 GLU A  34      41.228  41.758  31.223  1.00  0.00           H
ATOM    387  HG3 GLU A  34      41.371  43.389  31.879  1.00  0.00           H
ATOM    388  N   SER A  35      40.892  41.037  36.364  1.00  0.00           N
ATOM    389  CA  SER A  35      40.911  40.207  37.580  1.00  0.00           C
ATOM    390  C   SER A  35      39.580  40.304  38.345  1.00  0.00           C
ATOM    391  O   SER A  35      38.653  40.966  37.884  1.00  0.00           O
ATOM    392  CB  SER A  35      42.079  40.630  38.480  1.00  0.00           C
ATOM    393  OG  SER A  35      43.316  40.559  37.796  1.00  0.00           O
ATOM    394  H   SER A  35      40.690  42.011  36.496  1.00  0.00           H
ATOM    395  HA  SER A  35      41.053  39.162  37.308  1.00  0.00           H
ATOM    396  HB2 SER A  35      41.921  41.652  38.821  1.00  0.00           H
ATOM    397  HB3 SER A  35      42.115  39.976  39.351  1.00  0.00           H
ATOM    398  HG  SER A  35      43.989  40.884  38.402  1.00  0.00           H
ATOM    399  N   VAL A  36      39.484  39.644  39.506  1.00  0.00           N
ATOM    400  CA  VAL A  36      38.269  39.585  40.344  1.00  0.00           C
ATOM    401  C   VAL A  36      38.587  39.945  41.801  1.00  0.00           C
ATOM    402  O   VAL A  36      38.321  39.175  42.718  1.00  0.00           O
ATOM    403  CB  VAL A  36      37.564  38.212  40.254  1.00  0.00           C
ATOM    404  CG1 VAL A  36      36.120  38.306  40.767  1.00  0.00           C
ATOM    405  CG2 VAL A  36      37.525  37.641  38.832  1.00  0.00           C
ATOM    406  H   VAL A  36      40.282  39.121  39.832  1.00  0.00           H
ATOM    407  HA  VAL A  36      37.566  40.340  39.989  1.00  0.00           H
ATOM    408  HB  VAL A  36      38.107  37.494  40.868  1.00  0.00           H
ATOM    409 1HG1 VAL A  36      35.446  38.484  39.936  1.00  0.00           H
ATOM    410 2HG1 VAL A  36      35.853  37.379  41.272  1.00  0.00           H
ATOM    411 3HG1 VAL A  36      36.005  39.122  41.484  1.00  0.00           H
ATOM    412 1HG2 VAL A  36      38.525  37.334  38.530  1.00  0.00           H
ATOM    413 2HG2 VAL A  36      37.150  38.399  38.142  1.00  0.00           H
ATOM    414 3HG2 VAL A  36      36.870  36.771  38.800  1.00  0.00           H
ATOM    415  N   HID A  37      39.227  41.091  42.018  1.00  0.00           N
ATOM    416  CA  HID A  37      39.600  41.539  43.362  1.00  0.00           C
ATOM    417  C   HID A  37      39.669  43.067  43.439  1.00  0.00           C
ATOM    418  O   HID A  37      39.485  43.761  42.437  1.00  0.00           O
ATOM    419  CB  HID A  37      40.926  40.876  43.780  1.00  0.00           C
ATOM    420  CG  HID A  37      42.074  41.131  42.848  1.00  0.00           C
ATOM    421  CD2 HID A  37      42.760  40.200  42.115  1.00  0.00           C
ATOM    422  ND1 HID A  37      42.597  42.364  42.547  1.00  0.00           N
ATOM    423  CE1 HID A  37      43.577  42.174  41.661  1.00  0.00           C
ATOM    424  NE2 HID A  37      43.719  40.878  41.349  1.00  0.00           N
ATOM    425  H   HID A  37      39.377  41.733  41.251  1.00  0.00           H
ATOM    426  HA  HID A  37      38.827  41.226  44.062  1.00  0.00           H
ATOM    427  HB2 HID A  37      41.223  41.240  44.758  1.00  0.00           H
ATOM    428  HB3 HID A  37      40.769  39.801  43.872  1.00  0.00           H
ATOM    429  HD1 HID A  37      42.312  43.258  42.953  1.00  0.00           H
ATOM    430  HD2 HID A  37      42.586  39.131  42.130  1.00  0.00           H
ATOM    431  HE1 HID A  37      44.173  42.964  41.257  1.00  0.00           H
ATOM    432  N   CYS A  38      39.977  43.614  44.613  1.00  0.00           N
ATOM    433  CA  CYS A  38      40.070  45.059  44.791  1.00  0.00           C
ATOM    434  C   CYS A  38      41.106  45.736  43.880  1.00  0.00           C
ATOM    435  O   CYS A  38      42.113  45.154  43.463  1.00  0.00           O
ATOM    436  CB  CYS A  38      40.333  45.385  46.262  1.00  0.00           C
ATOM    437  SG  CYS A  38      38.799  45.152  47.187  1.00  0.00           S
ATOM    438  H   CYS A  38      40.083  43.003  45.423  1.00  0.00           H
ATOM    439  HA  CYS A  38      39.104  45.479  44.526  1.00  0.00           H
ATOM    440  HB2 CYS A  38      41.102  44.713  46.642  1.00  0.00           H
ATOM    441  HB3 CYS A  38      40.658  46.420  46.366  1.00  0.00           H
ATOM    442  HG  CYS A  38      39.344  44.843  48.368  1.00  0.00           H
ATOM    443  N   GLY A  39      40.867  47.023  43.619  1.00  0.00           N
ATOM    444  CA  GLY A  39      41.862  47.941  43.078  1.00  0.00           C
ATOM    445  C   GLY A  39      42.669  48.627  44.179  1.00  0.00           C
ATOM    446  O   GLY A  39      42.126  48.970  45.230  1.00  0.00           O
ATOM    447  H   GLY A  39      39.990  47.411  43.948  1.00  0.00           H
ATOM    448  HA2 GLY A  39      42.540  47.395  42.424  1.00  0.00           H
ATOM    449  HA3 GLY A  39      41.356  48.711  42.501  1.00  0.00           H
ATOM    450  N   LEU A  40      43.960  48.880  43.939  1.00  0.00           N
ATOM    451  CA  LEU A  40      44.804  49.659  44.854  1.00  0.00           C
ATOM    452  C   LEU A  40      44.615  51.165  44.614  1.00  0.00           C
ATOM    453  O   LEU A  40      45.482  51.843  44.056  1.00  0.00           O
ATOM    454  CB  LEU A  40      46.266  49.184  44.765  1.00  0.00           C
ATOM    455  CG  LEU A  40      47.134  49.584  45.977  1.00  0.00           C
ATOM    456  CD1 LEU A  40      46.654  48.934  47.278  1.00  0.00           C
ATOM    457  CD2 LEU A  40      48.568  49.110  45.747  1.00  0.00           C
ATOM    458  H   LEU A  40      44.360  48.559  43.065  1.00  0.00           H
ATOM    459  HA  LEU A  40      44.446  49.458  45.862  1.00  0.00           H
ATOM    460  HB2 LEU A  40      46.270  48.100  44.695  1.00  0.00           H
ATOM    461  HB3 LEU A  40      46.713  49.579  43.853  1.00  0.00           H
ATOM    462  HG  LEU A  40      47.136  50.667  46.094  1.00  0.00           H
ATOM    463 1HD1 LEU A  40      45.674  49.316  47.543  1.00  0.00           H
ATOM    464 2HD1 LEU A  40      47.336  49.187  48.089  1.00  0.00           H
ATOM    465 3HD1 LEU A  40      46.610  47.850  47.164  1.00  0.00           H
ATOM    466 1HD2 LEU A  40      48.578  48.051  45.490  1.00  0.00           H
ATOM    467 2HD2 LEU A  40      49.023  49.685  44.948  1.00  0.00           H
ATOM    468 3HD2 LEU A  40      49.164  49.251  46.645  1.00  0.00           H
ATOM    469  N   TRP A  41      43.430  51.654  44.980  1.00  0.00           N
ATOM    470  CA  TRP A  41      43.013  53.052  44.833  1.00  0.00           C
ATOM    471  C   TRP A  41      43.759  54.004  45.767  1.00  0.00           C
ATOM    472  O   TRP A  41      43.998  55.159  45.418  1.00  0.00           O
ATOM    473  CB  TRP A  41      41.506  53.141  45.091  1.00  0.00           C
ATOM    474  CG  TRP A  41      40.682  52.411  44.082  1.00  0.00           C
ATOM    475  CD1 TRP A  41      39.966  51.280  44.281  1.00  0.00           C
ATOM    476  CD2 TRP A  41      40.528  52.742  42.673  1.00  0.00           C
ATOM    477  CE2 TRP A  41      39.661  51.781  42.075  1.00  0.00           C
ATOM    478  CE3 TRP A  41      41.060  53.750  41.840  1.00  0.00           C
ATOM    479  NE1 TRP A  41      39.340  50.918  43.104  1.00  0.00           N
ATOM    480  CZ2 TRP A  41      39.317  51.833  40.718  1.00  0.00           C
ATOM    481  CZ3 TRP A  41      40.740  53.796  40.472  1.00  0.00           C
ATOM    482  CH2 TRP A  41      39.865  52.847  39.911  1.00  0.00           C
ATOM    483  H   TRP A  41      42.778  51.009  45.415  1.00  0.00           H
ATOM    484  HA  TRP A  41      43.220  53.376  43.813  1.00  0.00           H
ATOM    485  HB2 TRP A  41      41.281  52.762  46.089  1.00  0.00           H
ATOM    486  HB3 TRP A  41      41.214  54.192  45.061  1.00  0.00           H
ATOM    487  HD1 TRP A  41      39.892  50.743  45.220  1.00  0.00           H
ATOM    488  HE1 TRP A  41      38.751  50.096  43.016  1.00  0.00           H
ATOM    489  HE3 TRP A  41      41.728  54.489  42.260  1.00  0.00           H
ATOM    490  HZ2 TRP A  41      38.645  51.096  40.302  1.00  0.00           H
ATOM    491  HZ3 TRP A  41      41.160  54.575  39.854  1.00  0.00           H
ATOM    492  HH2 TRP A  41      39.609  52.901  38.863  1.00  0.00           H
ATOM    493  N   PHE A  42      44.146  53.517  46.946  1.00  0.00           N
ATOM    494  CA  PHE A  42      44.996  54.238  47.884  1.00  0.00           C
ATOM    495  C   PHE A  42      46.372  53.568  47.946  1.00  0.00           C
ATOM    496  O   PHE A  42      46.437  52.361  48.201  1.00  0.00           O
ATOM    497  CB  PHE A  42      44.332  54.312  49.262  1.00  0.00           C
ATOM    498  CG  PHE A  42      43.003  55.034  49.231  1.00  0.00           C
ATOM    499  CD1 PHE A  42      41.826  54.333  48.919  1.00  0.00           C
ATOM    500  CD2 PHE A  42      42.958  56.419  49.458  1.00  0.00           C
ATOM    501  CE1 PHE A  42      40.613  55.027  48.806  1.00  0.00           C
ATOM    502  CE2 PHE A  42      41.750  57.122  49.317  1.00  0.00           C
ATOM    503  CZ  PHE A  42      40.584  56.422  48.975  1.00  0.00           C
ATOM    504  H   PHE A  42      43.892  52.561  47.174  1.00  0.00           H
ATOM    505  HA  PHE A  42      45.101  55.258  47.527  1.00  0.00           H
ATOM    506  HB2 PHE A  42      44.183  53.304  49.650  1.00  0.00           H
ATOM    507  HB3 PHE A  42      45.003  54.839  49.942  1.00  0.00           H
ATOM    508  HD1 PHE A  42      41.856  53.267  48.745  1.00  0.00           H
ATOM    509  HD2 PHE A  42      43.859  56.934  49.735  1.00  0.00           H
ATOM    510  HE1 PHE A  42      39.710  54.484  48.583  1.00  0.00           H
ATOM    511  HE2 PHE A  42      41.707  58.193  49.465  1.00  0.00           H
ATOM    512  HZ  PHE A  42      39.668  56.963  48.836  1.00  0.00           H
ATOM    513  N   PRO A  43      47.472  54.317  47.725  1.00  0.00           N
ATOM    514  CA  PRO A  43      48.816  53.765  47.839  1.00  0.00           C
ATOM    515  C   PRO A  43      49.087  53.227  49.257  1.00  0.00           C
ATOM    516  O   PRO A  43      48.519  53.731  50.229  1.00  0.00           O
ATOM    517  CB  PRO A  43      49.777  54.893  47.453  1.00  0.00           C
ATOM    518  CG  PRO A  43      48.968  56.168  47.679  1.00  0.00           C
ATOM    519  CD  PRO A  43      47.534  55.732  47.388  1.00  0.00           C
ATOM    520  HA  PRO A  43      48.910  52.954  47.118  1.00  0.00           H
ATOM    521  HB2 PRO A  43      50.681  54.884  48.061  1.00  0.00           H
ATOM    522  HB3 PRO A  43      50.034  54.807  46.398  1.00  0.00           H
ATOM    523  HG2 PRO A  43      49.056  56.478  48.720  1.00  0.00           H
ATOM    524  HG3 PRO A  43      49.287  56.971  47.015  1.00  0.00           H
ATOM    525  HD2 PRO A  43      46.845  56.323  47.991  1.00  0.00           H
ATOM    526  HD3 PRO A  43      47.315  55.858  46.326  1.00  0.00           H
ATOM    527  N   PRO A  44      49.948  52.203  49.401  1.00  0.00           N
ATOM    528  CA  PRO A  44      50.154  51.506  50.668  1.00  0.00           C
ATOM    529  C   PRO A  44      50.642  52.381  51.827  1.00  0.00           C
ATOM    530  O   PRO A  44      50.317  52.075  52.976  1.00  0.00           O
ATOM    531  CB  PRO A  44      51.162  50.391  50.370  1.00  0.00           C
ATOM    532  CG  PRO A  44      51.746  50.713  48.995  1.00  0.00           C
ATOM    533  CD  PRO A  44      50.641  51.516  48.325  1.00  0.00           C
ATOM    534  HA  PRO A  44      49.208  51.054  50.970  1.00  0.00           H
ATOM    535  HB2 PRO A  44      51.953  50.340  51.121  1.00  0.00           H
ATOM    536  HB3 PRO A  44      50.624  49.449  50.325  1.00  0.00           H
ATOM    537  HG2 PRO A  44      52.632  51.339  49.104  1.00  0.00           H
ATOM    538  HG3 PRO A  44      51.978  49.808  48.433  1.00  0.00           H
ATOM    539  HD2 PRO A  44      51.066  52.209  47.599  1.00  0.00           H
ATOM    540  HD3 PRO A  44      49.942  50.840  47.836  1.00  0.00           H
ATOM    541  N   ASP A  45      51.404  53.441  51.555  1.00  0.00           N
ATOM    542  CA  ASP A  45      51.900  54.379  52.568  1.00  0.00           C
ATOM    543  C   ASP A  45      50.840  55.394  53.038  1.00  0.00           C
ATOM    544  O   ASP A  45      51.091  56.146  53.982  1.00  0.00           O
ATOM    545  CB  ASP A  45      53.146  55.115  52.037  1.00  0.00           C
ATOM    546  CG  ASP A  45      52.876  56.080  50.870  1.00  0.00           C
ATOM    547  OD1 ASP A  45      51.928  55.831  50.089  1.00  0.00           O
ATOM    548  OD2 ASP A  45      53.650  57.054  50.723  1.00  0.00           O
ATOM    549  H   ASP A  45      51.564  53.707  50.590  1.00  0.00           H
ATOM    550  HA  ASP A  45      52.199  53.807  53.446  1.00  0.00           H
ATOM    551  HB2 ASP A  45      53.599  55.663  52.864  1.00  0.00           H
ATOM    552  HB3 ASP A  45      53.870  54.368  51.706  1.00  0.00           H
ATOM    553  N   ALA A  46      49.658  55.428  52.414  1.00  0.00           N
ATOM    554  CA  ALA A  46      48.610  56.368  52.785  1.00  0.00           C
ATOM    555  C   ALA A  46      47.999  56.016  54.158  1.00  0.00           C
ATOM    556  O   ALA A  46      47.819  54.834  54.478  1.00  0.00           O
ATOM    557  CB  ALA A  46      47.539  56.429  51.688  1.00  0.00           C
ATOM    558  H   ALA A  46      49.474  54.767  51.670  1.00  0.00           H
ATOM    559  HA  ALA A  46      49.086  57.345  52.846  1.00  0.00           H
ATOM    560  HB1 ALA A  46      46.989  57.365  51.765  1.00  0.00           H
ATOM    561  HB2 ALA A  46      46.845  55.595  51.800  1.00  0.00           H
ATOM    562  HB3 ALA A  46      48.007  56.371  50.707  1.00  0.00           H
ATOM    563  N   PRO A  47      47.624  57.021  54.970  1.00  0.00           N
ATOM    564  CA  PRO A  47      46.906  56.778  56.212  1.00  0.00           C
ATOM    565  C   PRO A  47      45.505  56.224  55.935  1.00  0.00           C
ATOM    566  O   PRO A  47      44.862  56.560  54.936  1.00  0.00           O
ATOM    567  CB  PRO A  47      46.859  58.129  56.929  1.00  0.00           C
ATOM    568  CG  PRO A  47      46.883  59.135  55.778  1.00  0.00           C
ATOM    569  CD  PRO A  47      47.765  58.451  54.734  1.00  0.00           C
ATOM    570  HA  PRO A  47      47.458  56.061  56.822  1.00  0.00           H
ATOM    571  HB2 PRO A  47      45.965  58.238  57.545  1.00  0.00           H
ATOM    572  HB3 PRO A  47      47.758  58.247  57.536  1.00  0.00           H
ATOM    573  HG2 PRO A  47      45.875  59.261  55.381  1.00  0.00           H
ATOM    574  HG3 PRO A  47      47.296  60.094  56.089  1.00  0.00           H
ATOM    575  HD2 PRO A  47      47.435  58.727  53.733  1.00  0.00           H
ATOM    576  HD3 PRO A  47      48.808  58.738  54.882  1.00  0.00           H
ATOM    577  N   VAL A  48      44.998  55.409  56.859  1.00  0.00           N
ATOM    578  CA  VAL A  48      43.607  54.941  56.812  1.00  0.00           C
ATOM    579  C   VAL A  48      42.665  56.139  57.014  1.00  0.00           C
ATOM    580  O   VAL A  48      42.890  56.920  57.943  1.00  0.00           O
ATOM    581  CB  VAL A  48      43.339  53.839  57.852  1.00  0.00           C
ATOM    582  CG1 VAL A  48      41.897  53.318  57.771  1.00  0.00           C
ATOM    583  CG2 VAL A  48      44.283  52.650  57.632  1.00  0.00           C
ATOM    584  H   VAL A  48      45.561  55.179  57.663  1.00  0.00           H
ATOM    585  HA  VAL A  48      43.448  54.503  55.831  1.00  0.00           H
ATOM    586  HB  VAL A  48      43.510  54.239  58.852  1.00  0.00           H
ATOM    587 1HG1 VAL A  48      41.198  54.110  58.036  1.00  0.00           H
ATOM    588 2HG1 VAL A  48      41.686  52.963  56.761  1.00  0.00           H
ATOM    589 3HG1 VAL A  48      41.768  52.495  58.471  1.00  0.00           H
ATOM    590 1HG2 VAL A  48      44.143  52.241  56.630  1.00  0.00           H
ATOM    591 2HG2 VAL A  48      44.075  51.873  58.366  1.00  0.00           H
ATOM    592 3HG2 VAL A  48      45.321  52.959  57.750  1.00  0.00           H
ATOM    593  N   PRO A  49      41.620  56.318  56.182  1.00  0.00           N
ATOM    594  CA  PRO A  49      40.667  57.411  56.356  1.00  0.00           C
ATOM    595  C   PRO A  49      39.898  57.336  57.686  1.00  0.00           C
ATOM    596  O   PRO A  49      39.736  56.265  58.273  1.00  0.00           O
ATOM    597  CB  PRO A  49      39.711  57.318  55.164  1.00  0.00           C
ATOM    598  CG  PRO A  49      40.474  56.521  54.113  1.00  0.00           C
ATOM    599  CD  PRO A  49      41.318  55.578  54.964  1.00  0.00           C
ATOM    600  HA  PRO A  49      41.212  58.354  56.308  1.00  0.00           H
ATOM    601  HB2 PRO A  49      38.837  56.741  55.456  1.00  0.00           H
ATOM    602  HB3 PRO A  49      39.423  58.303  54.794  1.00  0.00           H
ATOM    603  HG2 PRO A  49      39.797  55.975  53.455  1.00  0.00           H
ATOM    604  HG3 PRO A  49      41.123  57.182  53.538  1.00  0.00           H
ATOM    605  HD2 PRO A  49      40.740  54.688  55.216  1.00  0.00           H
ATOM    606  HD3 PRO A  49      42.216  55.306  54.411  1.00  0.00           H
ATOM    607  N   GLN A  50      39.373  58.480  58.134  1.00  0.00           N
ATOM    608  CA  GLN A  50      38.489  58.560  59.310  1.00  0.00           C
ATOM    609  C   GLN A  50      37.142  57.853  59.062  1.00  0.00           C
ATOM    610  O   GLN A  50      36.651  57.113  59.918  1.00  0.00           O
ATOM    611  CB  GLN A  50      38.246  60.039  59.667  1.00  0.00           C
ATOM    612  CG  GLN A  50      39.532  60.828  59.967  1.00  0.00           C
ATOM    613  CD  GLN A  50      40.202  60.403  61.270  1.00  0.00           C
ATOM    614  NE2 GLN A  50      41.451  59.995  61.239  1.00  0.00           N
ATOM    615  OE1 GLN A  50      39.624  60.437  62.343  1.00  0.00           O
ATOM    616  H   GLN A  50      39.556  59.326  57.618  1.00  0.00           H
ATOM    617  HA  GLN A  50      38.969  58.064  60.154  1.00  0.00           H
ATOM    618  HB2 GLN A  50      37.736  60.524  58.834  1.00  0.00           H
ATOM    619  HB3 GLN A  50      37.587  60.091  60.535  1.00  0.00           H
ATOM    620  HG2 GLN A  50      40.234  60.721  59.142  1.00  0.00           H
ATOM    621  HG3 GLN A  50      39.283  61.886  60.045  1.00  0.00           H
ATOM    622 1HE2 GLN A  50      41.879  59.763  62.120  1.00  0.00           H
ATOM    623 2HE2 GLN A  50      41.956  59.962  60.370  1.00  0.00           H
ATOM    624  N   ASP A  51      36.602  58.044  57.854  1.00  0.00           N
ATOM    625  CA  ASP A  51      35.357  57.465  57.346  1.00  0.00           C
ATOM    626  C   ASP A  51      35.593  56.754  56.011  1.00  0.00           C
ATOM    627  O   ASP A  51      36.452  57.163  55.232  1.00  0.00           O
ATOM    628  CB  ASP A  51      34.304  58.559  57.114  1.00  0.00           C
ATOM    629  CG  ASP A  51      33.969  59.387  58.350  1.00  0.00           C
ATOM    630  OD1 ASP A  51      33.629  58.777  59.385  1.00  0.00           O
ATOM    631  OD2 ASP A  51      34.013  60.635  58.247  1.00  0.00           O
ATOM    632  H   ASP A  51      37.123  58.602  57.198  1.00  0.00           H
ATOM    633  HA  ASP A  51      34.969  56.747  58.068  1.00  0.00           H
ATOM    634  HB2 ASP A  51      34.663  59.224  56.331  1.00  0.00           H
ATOM    635  HB3 ASP A  51      33.389  58.090  56.752  1.00  0.00           H
ATOM    636  N   MET A  52      34.771  55.747  55.711  1.00  0.00           N
ATOM    637  CA  MET A  52      34.730  55.085  54.394  1.00  0.00           C
ATOM    638  C   MET A  52      33.682  55.713  53.452  1.00  0.00           C
ATOM    639  O   MET A  52      33.362  55.155  52.404  1.00  0.00           O
ATOM    640  CB  MET A  52      34.509  53.572  54.557  1.00  0.00           C
ATOM    641  CG  MET A  52      35.502  52.877  55.490  1.00  0.00           C
ATOM    642  SD  MET A  52      36.995  52.326  54.630  1.00  0.00           S
ATOM    643  CE  MET A  52      38.233  52.723  55.878  1.00  0.00           C
ATOM    644  H   MET A  52      34.070  55.483  56.388  1.00  0.00           H
ATOM    645  HA  MET A  52      35.696  55.221  53.907  1.00  0.00           H
ATOM    646  HB2 MET A  52      33.524  53.407  54.963  1.00  0.00           H
ATOM    647  HB3 MET A  52      34.549  53.093  53.579  1.00  0.00           H
ATOM    648  HG2 MET A  52      35.775  53.547  56.304  1.00  0.00           H
ATOM    649  HG3 MET A  52      35.009  52.013  55.936  1.00  0.00           H
ATOM    650  HE1 MET A  52      39.222  52.639  55.430  1.00  0.00           H
ATOM    651  HE2 MET A  52      38.078  53.743  56.231  1.00  0.00           H
ATOM    652  HE3 MET A  52      38.140  52.025  56.709  1.00  0.00           H
ATOM    653  N   GLU A  53      33.118  56.864  53.833  1.00  0.00           N
ATOM    654  CA  GLU A  53      32.252  57.664  52.965  1.00  0.00           C
ATOM    655  C   GLU A  53      33.005  58.096  51.704  1.00  0.00           C
ATOM    656  O   GLU A  53      34.175  58.495  51.768  1.00  0.00           O
ATOM    657  CB  GLU A  53      31.754  58.921  53.695  1.00  0.00           C
ATOM    658  CG  GLU A  53      30.810  58.633  54.871  1.00  0.00           C
ATOM    659  CD  GLU A  53      29.383  58.260  54.442  1.00  0.00           C
ATOM    660  OE1 GLU A  53      28.521  58.227  55.353  1.00  0.00           O
ATOM    661  OE2 GLU A  53      29.156  58.057  53.227  1.00  0.00           O
ATOM    662  H   GLU A  53      33.419  57.276  54.699  1.00  0.00           H
ATOM    663  HA  GLU A  53      31.392  57.063  52.664  1.00  0.00           H
ATOM    664  HB2 GLU A  53      32.618  59.471  54.068  1.00  0.00           H
ATOM    665  HB3 GLU A  53      31.241  59.569  52.982  1.00  0.00           H
ATOM    666  HG2 GLU A  53      31.230  57.842  55.496  1.00  0.00           H
ATOM    667  HG3 GLU A  53      30.759  59.538  55.479  1.00  0.00           H
ATOM    668  N   LEU A  54      32.312  58.086  50.561  1.00  0.00           N
ATOM    669  CA  LEU A  54      32.917  58.393  49.262  1.00  0.00           C
ATOM    670  C   LEU A  54      33.580  59.779  49.245  1.00  0.00           C
ATOM    671  O   LEU A  54      34.685  59.933  48.726  1.00  0.00           O
ATOM    672  CB  LEU A  54      31.841  58.254  48.170  1.00  0.00           C
ATOM    673  CG  LEU A  54      32.342  58.539  46.742  1.00  0.00           C
ATOM    674  CD1 LEU A  54      33.538  57.658  46.371  1.00  0.00           C
ATOM    675  CD2 LEU A  54      31.216  58.261  45.748  1.00  0.00           C
ATOM    676  H   LEU A  54      31.346  57.789  50.590  1.00  0.00           H
ATOM    677  HA  LEU A  54      33.701  57.659  49.083  1.00  0.00           H
ATOM    678  HB2 LEU A  54      31.438  57.241  48.206  1.00  0.00           H
ATOM    679  HB3 LEU A  54      31.027  58.948  48.387  1.00  0.00           H
ATOM    680  HG  LEU A  54      32.627  59.586  46.657  1.00  0.00           H
ATOM    681 1HD1 LEU A  54      34.411  57.938  46.959  1.00  0.00           H
ATOM    682 2HD1 LEU A  54      33.781  57.792  45.323  1.00  0.00           H
ATOM    683 3HD1 LEU A  54      33.303  56.612  46.539  1.00  0.00           H
ATOM    684 1HD2 LEU A  54      30.898  57.222  45.832  1.00  0.00           H
ATOM    685 2HD2 LEU A  54      30.369  58.913  45.962  1.00  0.00           H
ATOM    686 3HD2 LEU A  54      31.559  58.462  44.733  1.00  0.00           H
ATOM    687  N   VAL A  55      32.942  60.760  49.890  1.00  0.00           N
ATOM    688  CA  VAL A  55      33.471  62.122  50.021  1.00  0.00           C
ATOM    689  C   VAL A  55      34.768  62.168  50.831  1.00  0.00           C
ATOM    690  O   VAL A  55      35.721  62.817  50.415  1.00  0.00           O
ATOM    691  CB  VAL A  55      32.404  63.074  50.596  1.00  0.00           C
ATOM    692  CG1 VAL A  55      31.867  62.656  51.975  1.00  0.00           C
ATOM    693  CG2 VAL A  55      32.950  64.500  50.694  1.00  0.00           C
ATOM    694  H   VAL A  55      32.058  60.538  50.322  1.00  0.00           H
ATOM    695  HA  VAL A  55      33.714  62.479  49.018  1.00  0.00           H
ATOM    696  HB  VAL A  55      31.565  63.077  49.901  1.00  0.00           H
ATOM    697 1HG1 VAL A  55      32.664  62.632  52.717  1.00  0.00           H
ATOM    698 2HG1 VAL A  55      31.118  63.375  52.303  1.00  0.00           H
ATOM    699 3HG1 VAL A  55      31.395  61.677  51.915  1.00  0.00           H
ATOM    700 1HG2 VAL A  55      33.422  64.772  49.750  1.00  0.00           H
ATOM    701 2HG2 VAL A  55      33.681  64.583  51.498  1.00  0.00           H
ATOM    702 3HG2 VAL A  55      32.137  65.198  50.884  1.00  0.00           H
ATOM    703  N   THR A  56      34.858  61.460  51.960  1.00  0.00           N
ATOM    704  CA  THR A  56      36.048  61.490  52.828  1.00  0.00           C
ATOM    705  C   THR A  56      37.239  60.823  52.137  1.00  0.00           C
ATOM    706  O   THR A  56      38.360  61.335  52.166  1.00  0.00           O
ATOM    707  CB  THR A  56      35.763  60.801  54.174  1.00  0.00           C
ATOM    708  CG2 THR A  56      36.906  60.979  55.179  1.00  0.00           C
ATOM    709  OG1 THR A  56      34.611  61.367  54.768  1.00  0.00           O
ATOM    710  H   THR A  56      34.066  60.904  52.253  1.00  0.00           H
ATOM    711  HA  THR A  56      36.313  62.527  53.025  1.00  0.00           H
ATOM    712  HB  THR A  56      35.596  59.737  54.001  1.00  0.00           H
ATOM    713  HG1 THR A  56      34.538  61.015  55.665  1.00  0.00           H
ATOM    714 1HG2 THR A  56      37.867  61.057  54.676  1.00  0.00           H
ATOM    715 2HG2 THR A  56      36.939  60.116  55.839  1.00  0.00           H
ATOM    716 3HG2 THR A  56      36.755  61.885  55.767  1.00  0.00           H
ATOM    717  N   MET A  57      36.990  59.706  51.455  1.00  0.00           N
ATOM    718  CA  MET A  57      37.972  59.018  50.618  1.00  0.00           C
ATOM    719  C   MET A  57      38.448  59.883  49.445  1.00  0.00           C
ATOM    720  O   MET A  57      39.657  60.011  49.240  1.00  0.00           O
ATOM    721  CB  MET A  57      37.312  57.734  50.115  1.00  0.00           C
ATOM    722  CG  MET A  57      37.560  56.554  51.060  1.00  0.00           C
ATOM    723  SD  MET A  57      36.344  55.209  50.987  1.00  0.00           S
ATOM    724  CE  MET A  57      35.640  55.290  49.309  1.00  0.00           C
ATOM    725  H   MET A  57      36.040  59.341  51.471  1.00  0.00           H
ATOM    726  HA  MET A  57      38.852  58.771  51.214  1.00  0.00           H
ATOM    727  HB2 MET A  57      36.242  57.918  50.034  1.00  0.00           H
ATOM    728  HB3 MET A  57      37.671  57.477  49.121  1.00  0.00           H
ATOM    729  HG2 MET A  57      38.555  56.151  50.874  1.00  0.00           H
ATOM    730  HG3 MET A  57      37.548  56.924  52.087  1.00  0.00           H
ATOM    731  HE1 MET A  57      36.233  54.688  48.637  1.00  0.00           H
ATOM    732  HE2 MET A  57      34.629  54.891  49.331  1.00  0.00           H
ATOM    733  HE3 MET A  57      35.588  56.305  48.926  1.00  0.00           H
ATOM    734  N   SER A  58      37.523  60.519  48.719  1.00  0.00           N
ATOM    735  CA  SER A  58      37.855  61.467  47.649  1.00  0.00           C
ATOM    736  C   SER A  58      38.641  62.674  48.178  1.00  0.00           C
ATOM    737  O   SER A  58      39.629  63.074  47.566  1.00  0.00           O
ATOM    738  CB  SER A  58      36.580  61.898  46.916  1.00  0.00           C
ATOM    739  OG  SER A  58      36.905  62.764  45.851  1.00  0.00           O
ATOM    740  H   SER A  58      36.539  60.356  48.919  1.00  0.00           H
ATOM    741  HA  SER A  58      38.495  60.962  46.928  1.00  0.00           H
ATOM    742  HB2 SER A  58      36.077  61.016  46.518  1.00  0.00           H
ATOM    743  HB3 SER A  58      35.904  62.404  47.608  1.00  0.00           H
ATOM    744  HG  SER A  58      36.972  63.660  46.234  1.00  0.00           H
ATOM    745  N   SER A  59      38.302  63.177  49.370  1.00  0.00           N
ATOM    746  CA  SER A  59      38.987  64.307  50.012  1.00  0.00           C
ATOM    747  C   SER A  59      40.450  63.985  50.336  1.00  0.00           C
ATOM    748  O   SER A  59      41.353  64.788  50.113  1.00  0.00           O
ATOM    749  CB  SER A  59      38.249  64.698  51.297  1.00  0.00           C
ATOM    750  OG  SER A  59      38.676  65.969  51.744  1.00  0.00           O
ATOM    751  H   SER A  59      37.450  62.832  49.799  1.00  0.00           H
ATOM    752  HA  SER A  59      38.965  65.155  49.326  1.00  0.00           H
ATOM    753  HB2 SER A  59      37.177  64.737  51.112  1.00  0.00           H
ATOM    754  HB3 SER A  59      38.439  63.953  52.069  1.00  0.00           H
ATOM    755  HG  SER A  59      38.770  65.969  52.702  1.00  0.00           H
ATOM    756  N   GLN A  60      40.736  62.761  50.792  1.00  0.00           N
ATOM    757  CA  GLN A  60      42.123  62.332  50.985  1.00  0.00           C
ATOM    758  C   GLN A  60      42.877  62.183  49.649  1.00  0.00           C
ATOM    759  O   GLN A  60      44.074  62.472  49.565  1.00  0.00           O
ATOM    760  CB  GLN A  60      42.145  61.025  51.784  1.00  0.00           C
ATOM    761  CG  GLN A  60      43.551  60.748  52.335  1.00  0.00           C
ATOM    762  CD  GLN A  60      43.831  59.265  52.456  1.00  0.00           C
ATOM    763  NE2 GLN A  60      43.571  58.678  53.599  1.00  0.00           N
ATOM    764  OE1 GLN A  60      44.324  58.649  51.521  1.00  0.00           O
ATOM    765  H   GLN A  60      39.974  62.117  50.979  1.00  0.00           H
ATOM    766  HA  GLN A  60      42.632  63.103  51.567  1.00  0.00           H
ATOM    767  HB2 GLN A  60      41.447  61.083  52.620  1.00  0.00           H
ATOM    768  HB3 GLN A  60      41.833  60.210  51.128  1.00  0.00           H
ATOM    769  HG2 GLN A  60      44.314  61.158  51.676  1.00  0.00           H
ATOM    770  HG3 GLN A  60      43.664  61.235  53.303  1.00  0.00           H
ATOM    771 1HE2 GLN A  60      43.897  57.724  53.741  1.00  0.00           H
ATOM    772 2HE2 GLN A  60      43.201  59.205  54.367  1.00  0.00           H
ATOM    773  N   ALA A  61      42.187  61.746  48.593  1.00  0.00           N
ATOM    774  CA  ALA A  61      42.740  61.726  47.243  1.00  0.00           C
ATOM    775  C   ALA A  61      43.032  63.150  46.723  1.00  0.00           C
ATOM    776  O   ALA A  61      44.074  63.350  46.097  1.00  0.00           O
ATOM    777  CB  ALA A  61      41.799  60.931  46.325  1.00  0.00           C
ATOM    778  H   ALA A  61      41.205  61.517  48.709  1.00  0.00           H
ATOM    779  HA  ALA A  61      43.695  61.202  47.276  1.00  0.00           H
ATOM    780  HB1 ALA A  61      40.949  60.526  46.875  1.00  0.00           H
ATOM    781  HB2 ALA A  61      42.340  60.110  45.855  1.00  0.00           H
ATOM    782  HB3 ALA A  61      41.402  61.578  45.554  1.00  0.00           H
ATOM    783  N   GLN A  62      42.175  64.135  47.021  1.00  0.00           N
ATOM    784  CA  GLN A  62      42.420  65.561  46.767  1.00  0.00           C
ATOM    785  C   GLN A  62      43.646  66.067  47.543  1.00  0.00           C
ATOM    786  O   GLN A  62      44.529  66.711  46.982  1.00  0.00           O
ATOM    787  CB  GLN A  62      41.194  66.398  47.174  1.00  0.00           C
ATOM    788  CG  GLN A  62      40.043  66.397  46.163  1.00  0.00           C
ATOM    789  CD  GLN A  62      38.850  67.210  46.663  1.00  0.00           C
ATOM    790  NE2 GLN A  62      38.001  67.662  45.772  1.00  0.00           N
ATOM    791  OE1 GLN A  62      38.689  67.503  47.841  1.00  0.00           O
ATOM    792  H   GLN A  62      41.302  63.885  47.478  1.00  0.00           H
ATOM    793  HA  GLN A  62      42.607  65.709  45.703  1.00  0.00           H
ATOM    794  HB2 GLN A  62      40.813  66.042  48.125  1.00  0.00           H
ATOM    795  HB3 GLN A  62      41.506  67.433  47.317  1.00  0.00           H
ATOM    796  HG2 GLN A  62      40.401  66.844  45.237  1.00  0.00           H
ATOM    797  HG3 GLN A  62      39.717  65.379  45.954  1.00  0.00           H
ATOM    798 1HE2 GLN A  62      37.268  68.271  46.120  1.00  0.00           H
ATOM    799 2HE2 GLN A  62      38.146  67.471  44.787  1.00  0.00           H
ATOM    800  N   ASP A  63      43.781  65.754  48.828  1.00  0.00           N
ATOM    801  CA  ASP A  63      44.940  66.244  49.580  1.00  0.00           C
ATOM    802  C   ASP A  63      46.264  65.695  49.037  1.00  0.00           C
ATOM    803  O   ASP A  63      47.243  66.435  48.950  1.00  0.00           O
ATOM    804  CB  ASP A  63      44.814  65.909  51.064  1.00  0.00           C
ATOM    805  CG  ASP A  63      43.786  66.741  51.815  1.00  0.00           C
ATOM    806  OD1 ASP A  63      43.369  67.799  51.304  1.00  0.00           O
ATOM    807  OD2 ASP A  63      43.592  66.453  53.018  1.00  0.00           O
ATOM    808  H   ASP A  63      43.005  65.310  49.312  1.00  0.00           H
ATOM    809  HA  ASP A  63      44.983  67.329  49.466  1.00  0.00           H
ATOM    810  HB2 ASP A  63      44.600  64.847  51.184  1.00  0.00           H
ATOM    811  HB3 ASP A  63      45.776  66.123  51.529  1.00  0.00           H
ATOM    812  N   ARG A  64      46.283  64.425  48.614  1.00  0.00           N
ATOM    813  CA  ARG A  64      47.447  63.807  47.963  1.00  0.00           C
ATOM    814  C   ARG A  64      47.705  64.358  46.559  1.00  0.00           C
ATOM    815  O   ARG A  64      48.859  64.479  46.159  1.00  0.00           O
ATOM    816  CB  ARG A  64      47.236  62.295  47.956  1.00  0.00           C
ATOM    817  CG  ARG A  64      48.492  61.519  47.531  1.00  0.00           C
ATOM    818  CD  ARG A  64      48.450  60.039  47.941  1.00  0.00           C
ATOM    819  NE  ARG A  64      47.131  59.412  47.696  1.00  0.00           N
ATOM    820  CZ  ARG A  64      46.179  59.237  48.597  1.00  0.00           C
ATOM    821  NH1 ARG A  64      46.331  59.578  49.844  1.00  0.00           N
ATOM    822  NH2 ARG A  64      45.035  58.716  48.272  1.00  0.00           N
ATOM    823  H   ARG A  64      45.433  63.881  48.734  1.00  0.00           H
ATOM    824  HA  ARG A  64      48.334  64.042  48.555  1.00  0.00           H
ATOM    825  HB2 ARG A  64      46.963  62.000  48.967  1.00  0.00           H
ATOM    826  HB3 ARG A  64      46.412  62.048  47.281  1.00  0.00           H
ATOM    827  HG2 ARG A  64      48.592  61.587  46.452  1.00  0.00           H
ATOM    828  HG3 ARG A  64      49.376  61.973  47.981  1.00  0.00           H
ATOM    829  HD2 ARG A  64      49.220  59.500  47.386  1.00  0.00           H
ATOM    830  HD3 ARG A  64      48.714  59.969  48.997  1.00  0.00           H
ATOM    831  HE  ARG A  64      46.916  59.140  46.748  1.00  0.00           H
ATOM    832 1HH1 ARG A  64      47.168  60.048  50.130  1.00  0.00           H
ATOM    833 2HH1 ARG A  64      45.603  59.354  50.514  1.00  0.00           H
ATOM    834 1HH2 ARG A  64      44.840  58.430  47.326  1.00  0.00           H
ATOM    835 2HH2 ARG A  64      44.329  58.624  48.986  1.00  0.00           H
ATOM    836  N   TYR A  65      46.650  64.730  45.834  1.00  0.00           N
ATOM    837  CA  TYR A  65      46.748  65.520  44.606  1.00  0.00           C
ATOM    838  C   TYR A  65      47.453  66.852  44.876  1.00  0.00           C
ATOM    839  O   TYR A  65      48.452  67.153  44.233  1.00  0.00           O
ATOM    840  CB  TYR A  65      45.338  65.718  44.033  1.00  0.00           C
ATOM    841  CG  TYR A  65      45.262  66.353  42.672  1.00  0.00           C
ATOM    842  CD1 TYR A  65      45.073  67.745  42.553  1.00  0.00           C
ATOM    843  CD2 TYR A  65      45.253  65.529  41.533  1.00  0.00           C
ATOM    844  CE1 TYR A  65      44.830  68.307  41.288  1.00  0.00           C
ATOM    845  CE2 TYR A  65      45.067  66.098  40.265  1.00  0.00           C
ATOM    846  CZ  TYR A  65      44.842  67.481  40.145  1.00  0.00           C
ATOM    847  OH  TYR A  65      44.536  67.973  38.929  1.00  0.00           O
ATOM    848  H   TYR A  65      45.726  64.536  46.200  1.00  0.00           H
ATOM    849  HA  TYR A  65      47.352  64.984  43.876  1.00  0.00           H
ATOM    850  HB2 TYR A  65      44.833  64.758  43.986  1.00  0.00           H
ATOM    851  HB3 TYR A  65      44.750  66.341  44.693  1.00  0.00           H
ATOM    852  HD1 TYR A  65      45.053  68.378  43.430  1.00  0.00           H
ATOM    853  HD2 TYR A  65      45.340  64.459  41.635  1.00  0.00           H
ATOM    854  HE1 TYR A  65      44.607  69.360  41.187  1.00  0.00           H
ATOM    855  HE2 TYR A  65      45.014  65.489  39.379  1.00  0.00           H
ATOM    856  HH  TYR A  65      43.675  68.463  38.999  1.00  0.00           H
ATOM    857  N   THR A  66      47.022  67.590  45.902  1.00  0.00           N
ATOM    858  CA  THR A  66      47.641  68.867  46.290  1.00  0.00           C
ATOM    859  C   THR A  66      49.112  68.694  46.674  1.00  0.00           C
ATOM    860  O   THR A  66      49.955  69.466  46.222  1.00  0.00           O
ATOM    861  CB  THR A  66      46.902  69.508  47.469  1.00  0.00           C
ATOM    862  CG2 THR A  66      47.470  70.879  47.829  1.00  0.00           C
ATOM    863  OG1 THR A  66      45.551  69.745  47.182  1.00  0.00           O
ATOM    864  H   THR A  66      46.225  67.248  46.428  1.00  0.00           H
ATOM    865  HA  THR A  66      47.598  69.549  45.441  1.00  0.00           H
ATOM    866  HB  THR A  66      46.964  68.856  48.336  1.00  0.00           H
ATOM    867  HG1 THR A  66      45.111  68.924  46.932  1.00  0.00           H
ATOM    868 1HG2 THR A  66      46.955  71.268  48.702  1.00  0.00           H
ATOM    869 2HG2 THR A  66      47.323  71.553  46.989  1.00  0.00           H
ATOM    870 3HG2 THR A  66      48.533  70.819  48.044  1.00  0.00           H
ATOM    871  N   ASP A  67      49.435  67.669  47.471  1.00  0.00           N
ATOM    872  CA  ASP A  67      50.820  67.353  47.843  1.00  0.00           C
ATOM    873  C   ASP A  67      51.704  67.118  46.600  1.00  0.00           C
ATOM    874  O   ASP A  67      52.848  67.572  46.560  1.00  0.00           O
ATOM    875  CB  ASP A  67      50.850  66.132  48.786  1.00  0.00           C
ATOM    876  CG  ASP A  67      50.188  66.340  50.163  1.00  0.00           C
ATOM    877  OD1 ASP A  67      49.985  67.494  50.618  1.00  0.00           O
ATOM    878  OD2 ASP A  67      49.871  65.331  50.834  1.00  0.00           O
ATOM    879  H   ASP A  67      48.693  67.084  47.840  1.00  0.00           H
ATOM    880  HA  ASP A  67      51.243  68.203  48.379  1.00  0.00           H
ATOM    881  HB2 ASP A  67      50.368  65.292  48.284  1.00  0.00           H
ATOM    882  HB3 ASP A  67      51.893  65.853  48.949  1.00  0.00           H
ATOM    883  N   TYR A  68      51.163  66.488  45.549  1.00  0.00           N
ATOM    884  CA  TYR A  68      51.883  66.258  44.294  1.00  0.00           C
ATOM    885  C   TYR A  68      52.116  67.538  43.473  1.00  0.00           C
ATOM    886  O   TYR A  68      53.191  67.723  42.895  1.00  0.00           O
ATOM    887  CB  TYR A  68      51.129  65.211  43.462  1.00  0.00           C
ATOM    888  CG  TYR A  68      51.824  64.837  42.167  1.00  0.00           C
ATOM    889  CD1 TYR A  68      53.188  64.484  42.182  1.00  0.00           C
ATOM    890  CD2 TYR A  68      51.118  64.877  40.948  1.00  0.00           C
ATOM    891  CE1 TYR A  68      53.855  64.198  40.979  1.00  0.00           C
ATOM    892  CE2 TYR A  68      51.780  64.581  39.742  1.00  0.00           C
ATOM    893  CZ  TYR A  68      53.155  64.259  39.760  1.00  0.00           C
ATOM    894  OH  TYR A  68      53.815  64.018  38.599  1.00  0.00           O
ATOM    895  H   TYR A  68      50.205  66.165  45.620  1.00  0.00           H
ATOM    896  HA  TYR A  68      52.863  65.858  44.550  1.00  0.00           H
ATOM    897  HB2 TYR A  68      50.999  64.307  44.057  1.00  0.00           H
ATOM    898  HB3 TYR A  68      50.139  65.597  43.224  1.00  0.00           H
ATOM    899  HD1 TYR A  68      53.741  64.465  43.113  1.00  0.00           H
ATOM    900  HD2 TYR A  68      50.073  65.162  40.935  1.00  0.00           H
ATOM    901  HE1 TYR A  68      54.907  63.963  40.985  1.00  0.00           H
ATOM    902  HE2 TYR A  68      51.239  64.621  38.811  1.00  0.00           H
ATOM    903  HH  TYR A  68      53.636  64.728  37.981  1.00  0.00           H
ATOM    904  N   LEU A  69      51.142  68.452  43.435  1.00  0.00           N
ATOM    905  CA  LEU A  69      51.305  69.757  42.780  1.00  0.00           C
ATOM    906  C   LEU A  69      52.356  70.622  43.485  1.00  0.00           C
ATOM    907  O   LEU A  69      53.191  71.239  42.821  1.00  0.00           O
ATOM    908  CB  LEU A  69      49.966  70.507  42.736  1.00  0.00           C
ATOM    909  CG  LEU A  69      48.811  69.749  42.066  1.00  0.00           C
ATOM    910  CD1 LEU A  69      47.572  70.631  42.121  1.00  0.00           C
ATOM    911  CD2 LEU A  69      49.122  69.366  40.626  1.00  0.00           C
ATOM    912  H   LEU A  69      50.260  68.232  43.887  1.00  0.00           H
ATOM    913  HA  LEU A  69      51.657  69.599  41.759  1.00  0.00           H
ATOM    914  HB2 LEU A  69      49.668  70.751  43.756  1.00  0.00           H
ATOM    915  HB3 LEU A  69      50.122  71.445  42.202  1.00  0.00           H
ATOM    916  HG  LEU A  69      48.599  68.841  42.606  1.00  0.00           H
ATOM    917 1HD1 LEU A  69      47.321  70.853  43.158  1.00  0.00           H
ATOM    918 2HD1 LEU A  69      46.734  70.113  41.669  1.00  0.00           H
ATOM    919 3HD1 LEU A  69      47.757  71.557  41.582  1.00  0.00           H
ATOM    920 1HD2 LEU A  69      49.308  70.269  40.061  1.00  0.00           H
ATOM    921 2HD2 LEU A  69      49.996  68.720  40.583  1.00  0.00           H
ATOM    922 3HD2 LEU A  69      48.285  68.817  40.200  1.00  0.00           H
ATOM    923  N   ILE A  70      52.354  70.616  44.824  1.00  0.00           N
ATOM    924  CA  ILE A  70      53.380  71.277  45.644  1.00  0.00           C
ATOM    925  C   ILE A  70      54.764  70.693  45.339  1.00  0.00           C
ATOM    926  O   ILE A  70      55.717  71.445  45.135  1.00  0.00           O
ATOM    927  CB  ILE A  70      53.052  71.149  47.152  1.00  0.00           C
ATOM    928  CG1 ILE A  70      51.789  71.959  47.511  1.00  0.00           C
ATOM    929  CG2 ILE A  70      54.233  71.631  48.022  1.00  0.00           C
ATOM    930  CD1 ILE A  70      51.219  71.630  48.897  1.00  0.00           C
ATOM    931  H   ILE A  70      51.617  70.095  45.293  1.00  0.00           H
ATOM    932  HA  ILE A  70      53.411  72.333  45.378  1.00  0.00           H
ATOM    933  HB  ILE A  70      52.867  70.098  47.375  1.00  0.00           H
ATOM    934 2HG1 ILE A  70      52.029  73.020  47.467  1.00  0.00           H
ATOM    935 3HG1 ILE A  70      51.004  71.762  46.781  1.00  0.00           H
ATOM    936 1HG2 ILE A  70      55.120  71.034  47.823  1.00  0.00           H
ATOM    937 2HG2 ILE A  70      54.001  71.507  49.077  1.00  0.00           H
ATOM    938 3HG2 ILE A  70      54.447  72.678  47.807  1.00  0.00           H
ATOM    939 1HD1 ILE A  70      50.994  70.566  48.964  1.00  0.00           H
ATOM    940 2HD1 ILE A  70      50.303  72.199  49.051  1.00  0.00           H
ATOM    941 3HD1 ILE A  70      51.928  71.898  49.678  1.00  0.00           H
ATOM    942  N   GLU A  71      54.880  69.362  45.304  1.00  0.00           N
ATOM    943  CA  GLU A  71      56.125  68.665  44.962  1.00  0.00           C
ATOM    944  C   GLU A  71      56.623  69.028  43.555  1.00  0.00           C
ATOM    945  O   GLU A  71      57.824  69.202  43.357  1.00  0.00           O
ATOM    946  CB  GLU A  71      55.901  67.147  45.101  1.00  0.00           C
ATOM    947  CG  GLU A  71      57.156  66.307  44.818  1.00  0.00           C
ATOM    948  CD  GLU A  71      56.858  64.803  44.713  1.00  0.00           C
ATOM    949  OE1 GLU A  71      55.986  64.292  45.454  1.00  0.00           O
ATOM    950  OE2 GLU A  71      57.529  64.139  43.888  1.00  0.00           O
ATOM    951  H   GLU A  71      54.068  68.796  45.538  1.00  0.00           H
ATOM    952  HA  GLU A  71      56.901  68.968  45.663  1.00  0.00           H
ATOM    953  HB2 GLU A  71      55.557  66.936  46.114  1.00  0.00           H
ATOM    954  HB3 GLU A  71      55.122  66.847  44.402  1.00  0.00           H
ATOM    955  HG2 GLU A  71      57.605  66.628  43.878  1.00  0.00           H
ATOM    956  HG3 GLU A  71      57.883  66.483  45.614  1.00  0.00           H
ATOM    957  N   THR A  72      55.707  69.155  42.590  1.00  0.00           N
ATOM    958  CA  THR A  72      56.039  69.433  41.185  1.00  0.00           C
ATOM    959  C   THR A  72      56.516  70.872  40.976  1.00  0.00           C
ATOM    960  O   THR A  72      57.577  71.076  40.386  1.00  0.00           O
ATOM    961  CB  THR A  72      54.844  69.139  40.263  1.00  0.00           C
ATOM    962  CG2 THR A  72      55.164  69.370  38.779  1.00  0.00           C
ATOM    963  OG1 THR A  72      54.457  67.786  40.395  1.00  0.00           O
ATOM    964  H   THR A  72      54.739  68.982  42.837  1.00  0.00           H
ATOM    965  HA  THR A  72      56.857  68.778  40.890  1.00  0.00           H
ATOM    966  HB  THR A  72      54.009  69.780  40.550  1.00  0.00           H
ATOM    967  HG1 THR A  72      54.038  67.681  41.268  1.00  0.00           H
ATOM    968 1HG2 THR A  72      55.539  68.454  38.325  1.00  0.00           H
ATOM    969 2HG2 THR A  72      55.912  70.146  38.635  1.00  0.00           H
ATOM    970 3HG2 THR A  72      54.259  69.689  38.267  1.00  0.00           H
ATOM    971  N   LEU A  73      55.734  71.870  41.408  1.00  0.00           N
ATOM    972  CA  LEU A  73      56.097  73.285  41.242  1.00  0.00           C
ATOM    973  C   LEU A  73      57.311  73.672  42.101  1.00  0.00           C
ATOM    974  O   LEU A  73      58.124  74.497  41.688  1.00  0.00           O
ATOM    975  CB  LEU A  73      54.871  74.161  41.565  1.00  0.00           C
ATOM    976  CG  LEU A  73      55.137  75.681  41.526  1.00  0.00           C
ATOM    977  CD1 LEU A  73      55.559  76.166  40.137  1.00  0.00           C
ATOM    978  CD2 LEU A  73      53.873  76.429  41.938  1.00  0.00           C
ATOM    979  H   LEU A  73      54.868  71.642  41.888  1.00  0.00           H
ATOM    980  HA  LEU A  73      56.380  73.446  40.201  1.00  0.00           H
ATOM    981  HB2 LEU A  73      54.080  73.923  40.856  1.00  0.00           H
ATOM    982  HB3 LEU A  73      54.518  73.901  42.564  1.00  0.00           H
ATOM    983  HG  LEU A  73      55.916  75.937  42.243  1.00  0.00           H
ATOM    984 1HD1 LEU A  73      56.501  75.703  39.848  1.00  0.00           H
ATOM    985 2HD1 LEU A  73      55.707  77.245  40.155  1.00  0.00           H
ATOM    986 3HD1 LEU A  73      54.795  75.931  39.400  1.00  0.00           H
ATOM    987 1HD2 LEU A  73      53.066  76.225  41.235  1.00  0.00           H
ATOM    988 2HD2 LEU A  73      53.576  76.120  42.939  1.00  0.00           H
ATOM    989 3HD2 LEU A  73      54.065  77.501  41.950  1.00  0.00           H
ATOM    990  N   ASP A  74      57.429  73.062  43.281  1.00  0.00           N
ATOM    991  CA  ASP A  74      58.533  73.251  44.220  1.00  0.00           C
ATOM    992  C   ASP A  74      58.714  74.714  44.694  1.00  0.00           C
ATOM    993  O   ASP A  74      59.795  75.290  44.525  1.00  0.00           O
ATOM    994  CB  ASP A  74      59.815  72.622  43.631  1.00  0.00           C
ATOM    995  CG  ASP A  74      60.931  72.421  44.658  1.00  0.00           C
ATOM    996  OD1 ASP A  74      60.620  72.308  45.867  1.00  0.00           O
ATOM    997  OD2 ASP A  74      62.112  72.318  44.269  1.00  0.00           O
ATOM    998  H   ASP A  74      56.705  72.405  43.546  1.00  0.00           H
ATOM    999  HA  ASP A  74      58.264  72.676  45.104  1.00  0.00           H
ATOM   1000  HB2 ASP A  74      59.565  71.645  43.216  1.00  0.00           H
ATOM   1001  HB3 ASP A  74      60.187  73.250  42.821  1.00  0.00           H
ATOM   1002  N   PRO A  75      57.688  75.354  45.299  1.00  0.00           N
ATOM   1003  CA  PRO A  75      57.855  76.682  45.876  1.00  0.00           C
ATOM   1004  C   PRO A  75      58.801  76.631  47.086  1.00  0.00           C
ATOM   1005  O   PRO A  75      58.729  75.727  47.933  1.00  0.00           O
ATOM   1006  CB  PRO A  75      56.453  77.161  46.243  1.00  0.00           C
ATOM   1007  CG  PRO A  75      55.704  75.865  46.533  1.00  0.00           C
ATOM   1008  CD  PRO A  75      56.344  74.855  45.575  1.00  0.00           C
ATOM   1009  HA  PRO A  75      58.271  77.356  45.126  1.00  0.00           H
ATOM   1010  HB2 PRO A  75      56.468  77.826  47.102  1.00  0.00           H
ATOM   1011  HB3 PRO A  75      56.000  77.657  45.387  1.00  0.00           H
ATOM   1012  HG2 PRO A  75      55.896  75.576  47.561  1.00  0.00           H
ATOM   1013  HG3 PRO A  75      54.633  75.969  46.364  1.00  0.00           H
ATOM   1014  HD2 PRO A  75      56.370  73.867  46.035  1.00  0.00           H
ATOM   1015  HD3 PRO A  75      55.769  74.825  44.649  1.00  0.00           H
ATOM   1016  N   LYS A  76      59.709  77.608  47.156  1.00  0.00           N
ATOM   1017  CA  LYS A  76      60.769  77.696  48.174  1.00  0.00           C
ATOM   1018  C   LYS A  76      60.342  78.580  49.342  1.00  0.00           C
ATOM   1019  O   LYS A  76      59.567  79.515  49.164  1.00  0.00           O
ATOM   1020  CB  LYS A  76      62.092  78.192  47.556  1.00  0.00           C
ATOM   1021  CG  LYS A  76      62.491  77.535  46.221  1.00  0.00           C
ATOM   1022  CD  LYS A  76      62.466  75.998  46.257  1.00  0.00           C
ATOM   1023  CE  LYS A  76      62.826  75.382  44.901  1.00  0.00           C
ATOM   1024  NZ  LYS A  76      64.259  75.538  44.563  1.00  0.00           N
ATOM   1025  H   LYS A  76      59.649  78.342  46.452  1.00  0.00           H
ATOM   1026  HA  LYS A  76      60.936  76.696  48.575  1.00  0.00           H
ATOM   1027  HB2 LYS A  76      62.026  79.269  47.395  1.00  0.00           H
ATOM   1028  HB3 LYS A  76      62.891  78.017  48.279  1.00  0.00           H
ATOM   1029  HG2 LYS A  76      61.814  77.882  45.440  1.00  0.00           H
ATOM   1030  HG3 LYS A  76      63.496  77.871  45.966  1.00  0.00           H
ATOM   1031  HD2 LYS A  76      63.138  75.626  47.030  1.00  0.00           H
ATOM   1032  HD3 LYS A  76      61.460  75.657  46.501  1.00  0.00           H
ATOM   1033  HE2 LYS A  76      62.578  74.320  44.951  1.00  0.00           H
ATOM   1034  HE3 LYS A  76      62.191  75.820  44.123  1.00  0.00           H
ATOM   1035  HZ1 LYS A  76      64.400  76.227  43.825  1.00  0.00           H
ATOM   1036  HZ2 LYS A  76      64.636  74.662  44.215  1.00  0.00           H
ATOM   1037  HZ3 LYS A  76      64.797  75.817  45.366  1.00  0.00           H
ATOM   1038  N   ALA A  77      60.875  78.313  50.533  1.00  0.00           N
ATOM   1039  CA  ALA A  77      60.540  79.077  51.736  1.00  0.00           C
ATOM   1040  C   ALA A  77      60.786  80.584  51.551  1.00  0.00           C
ATOM   1041  O   ALA A  77      61.840  80.995  51.069  1.00  0.00           O
ATOM   1042  CB  ALA A  77      61.308  78.514  52.942  1.00  0.00           C
ATOM   1043  H   ALA A  77      61.557  77.578  50.602  1.00  0.00           H
ATOM   1044  HA  ALA A  77      59.473  78.954  51.923  1.00  0.00           H
ATOM   1045  HB1 ALA A  77      62.194  77.967  52.620  1.00  0.00           H
ATOM   1046  HB2 ALA A  77      60.658  77.853  53.512  1.00  0.00           H
ATOM   1047  HB3 ALA A  77      61.620  79.331  53.594  1.00  0.00           H
ATOM   1048  N   GLY A  78      59.803  81.394  51.949  1.00  0.00           N
ATOM   1049  CA  GLY A  78      59.827  82.852  51.823  1.00  0.00           C
ATOM   1050  C   GLY A  78      59.343  83.410  50.479  1.00  0.00           C
ATOM   1051  O   GLY A  78      59.289  84.630  50.341  1.00  0.00           O
ATOM   1052  H   GLY A  78      58.979  80.974  52.369  1.00  0.00           H
ATOM   1053  HA2 GLY A  78      59.193  83.275  52.601  1.00  0.00           H
ATOM   1054  HA3 GLY A  78      60.846  83.205  51.979  1.00  0.00           H
ATOM   1055  N   GLN A  79      58.971  82.561  49.514  1.00  0.00           N
ATOM   1056  CA  GLN A  79      58.349  82.999  48.259  1.00  0.00           C
ATOM   1057  C   GLN A  79      56.879  83.412  48.440  1.00  0.00           C
ATOM   1058  O   GLN A  79      56.230  83.078  49.438  1.00  0.00           O
ATOM   1059  CB  GLN A  79      58.484  81.905  47.184  1.00  0.00           C
ATOM   1060  CG  GLN A  79      59.934  81.773  46.690  1.00  0.00           C
ATOM   1061  CD  GLN A  79      60.094  80.765  45.555  1.00  0.00           C
ATOM   1062  NE2 GLN A  79      61.144  80.865  44.769  1.00  0.00           N
ATOM   1063  OE1 GLN A  79      59.314  79.844  45.367  1.00  0.00           O
ATOM   1064  H   GLN A  79      59.046  81.565  49.678  1.00  0.00           H
ATOM   1065  HA  GLN A  79      58.874  83.886  47.901  1.00  0.00           H
ATOM   1066  HB2 GLN A  79      58.128  80.952  47.577  1.00  0.00           H
ATOM   1067  HB3 GLN A  79      57.861  82.163  46.328  1.00  0.00           H
ATOM   1068  HG2 GLN A  79      60.272  82.748  46.337  1.00  0.00           H
ATOM   1069  HG3 GLN A  79      60.579  81.468  47.513  1.00  0.00           H
ATOM   1070 1HE2 GLN A  79      61.179  80.238  43.986  1.00  0.00           H
ATOM   1071 2HE2 GLN A  79      61.788  81.633  44.855  1.00  0.00           H
ATOM   1072  N   HID A  80      56.359  84.121  47.439  1.00  0.00           N
ATOM   1073  CA  HID A  80      54.956  84.479  47.288  1.00  0.00           C
ATOM   1074  C   HID A  80      54.364  83.794  46.050  1.00  0.00           C
ATOM   1075  O   HID A  80      54.848  83.992  44.931  1.00  0.00           O
ATOM   1076  CB  HID A  80      54.823  86.007  47.232  1.00  0.00           C
ATOM   1077  CG  HID A  80      53.474  86.538  47.652  1.00  0.00           C
ATOM   1078  CD2 HID A  80      52.262  85.893  47.658  1.00  0.00           C
ATOM   1079  ND1 HID A  80      53.246  87.814  48.110  1.00  0.00           N
ATOM   1080  CE1 HID A  80      51.943  87.925  48.413  1.00  0.00           C
ATOM   1081  NE2 HID A  80      51.308  86.770  48.170  1.00  0.00           N
ATOM   1082  H   HID A  80      56.987  84.397  46.683  1.00  0.00           H
ATOM   1083  HA  HID A  80      54.419  84.136  48.169  1.00  0.00           H
ATOM   1084  HB2 HID A  80      55.564  86.443  47.903  1.00  0.00           H
ATOM   1085  HB3 HID A  80      55.049  86.355  46.222  1.00  0.00           H
ATOM   1086  HD1 HID A  80      53.939  88.539  48.208  1.00  0.00           H
ATOM   1087  HD2 HID A  80      52.058  84.885  47.334  1.00  0.00           H
ATOM   1088  HE1 HID A  80      51.467  88.814  48.800  1.00  0.00           H
ATOM   1089  N   LEU A  81      53.313  83.003  46.267  1.00  0.00           N
ATOM   1090  CA  LEU A  81      52.608  82.240  45.238  1.00  0.00           C
ATOM   1091  C   LEU A  81      51.232  82.850  44.940  1.00  0.00           C
ATOM   1092  O   LEU A  81      50.483  83.153  45.870  1.00  0.00           O
ATOM   1093  CB  LEU A  81      52.560  80.774  45.700  1.00  0.00           C
ATOM   1094  CG  LEU A  81      51.946  79.769  44.705  1.00  0.00           C
ATOM   1095  CD1 LEU A  81      52.591  78.395  44.903  1.00  0.00           C
ATOM   1096  CD2 LEU A  81      50.446  79.574  44.927  1.00  0.00           C
ATOM   1097  H   LEU A  81      52.973  82.914  47.219  1.00  0.00           H
ATOM   1098  HA  LEU A  81      53.196  82.273  44.328  1.00  0.00           H
ATOM   1099  HB2 LEU A  81      53.593  80.478  45.889  1.00  0.00           H
ATOM   1100  HB3 LEU A  81      52.023  80.716  46.644  1.00  0.00           H
ATOM   1101  HG  LEU A  81      52.126  80.099  43.682  1.00  0.00           H
ATOM   1102 1HD1 LEU A  81      53.655  78.453  44.689  1.00  0.00           H
ATOM   1103 2HD1 LEU A  81      52.141  77.677  44.218  1.00  0.00           H
ATOM   1104 3HD1 LEU A  81      52.448  78.055  45.928  1.00  0.00           H
ATOM   1105 1HD2 LEU A  81      50.258  79.183  45.926  1.00  0.00           H
ATOM   1106 2HD2 LEU A  81      49.912  80.512  44.801  1.00  0.00           H
ATOM   1107 3HD2 LEU A  81      50.061  78.869  44.193  1.00  0.00           H
ATOM   1108  N   LEU A  82      50.894  83.013  43.660  1.00  0.00           N
ATOM   1109  CA  LEU A  82      49.552  83.412  43.221  1.00  0.00           C
ATOM   1110  C   LEU A  82      48.701  82.188  42.843  1.00  0.00           C
ATOM   1111  O   LEU A  82      49.031  81.459  41.907  1.00  0.00           O
ATOM   1112  CB  LEU A  82      49.668  84.430  42.080  1.00  0.00           C
ATOM   1113  CG  LEU A  82      48.331  84.816  41.425  1.00  0.00           C
ATOM   1114  CD1 LEU A  82      47.428  85.628  42.352  1.00  0.00           C
ATOM   1115  CD2 LEU A  82      48.615  85.659  40.191  1.00  0.00           C
ATOM   1116  H   LEU A  82      51.583  82.783  42.952  1.00  0.00           H
ATOM   1117  HA  LEU A  82      49.056  83.923  44.043  1.00  0.00           H
ATOM   1118  HB2 LEU A  82      50.141  85.329  42.466  1.00  0.00           H
ATOM   1119  HB3 LEU A  82      50.315  84.012  41.315  1.00  0.00           H
ATOM   1120  HG  LEU A  82      47.798  83.925  41.102  1.00  0.00           H
ATOM   1121 1HD1 LEU A  82      47.127  85.013  43.196  1.00  0.00           H
ATOM   1122 2HD1 LEU A  82      46.529  85.933  41.820  1.00  0.00           H
ATOM   1123 3HD1 LEU A  82      47.952  86.510  42.717  1.00  0.00           H
ATOM   1124 1HD2 LEU A  82      49.132  86.571  40.483  1.00  0.00           H
ATOM   1125 2HD2 LEU A  82      49.229  85.095  39.489  1.00  0.00           H
ATOM   1126 3HD2 LEU A  82      47.673  85.904  39.710  1.00  0.00           H
ATOM   1127  N   ASP A  83      47.591  81.987  43.546  1.00  0.00           N
ATOM   1128  CA  ASP A  83      46.620  80.925  43.275  1.00  0.00           C
ATOM   1129  C   ASP A  83      45.477  81.458  42.393  1.00  0.00           C
ATOM   1130  O   ASP A  83      44.573  82.170  42.848  1.00  0.00           O
ATOM   1131  CB  ASP A  83      46.159  80.310  44.606  1.00  0.00           C
ATOM   1132  CG  ASP A  83      45.514  78.932  44.437  1.00  0.00           C
ATOM   1133  OD1 ASP A  83      44.902  78.671  43.380  1.00  0.00           O
ATOM   1134  OD2 ASP A  83      45.704  78.100  45.355  1.00  0.00           O
ATOM   1135  H   ASP A  83      47.372  82.649  44.283  1.00  0.00           H
ATOM   1136  HA  ASP A  83      47.124  80.133  42.720  1.00  0.00           H
ATOM   1137  HB2 ASP A  83      47.028  80.200  45.257  1.00  0.00           H
ATOM   1138  HB3 ASP A  83      45.458  80.978  45.101  1.00  0.00           H
ATOM   1139  N   ILE A  84      45.578  81.184  41.092  1.00  0.00           N
ATOM   1140  CA  ILE A  84      44.674  81.681  40.057  1.00  0.00           C
ATOM   1141  C   ILE A  84      43.408  80.815  40.020  1.00  0.00           C
ATOM   1142  O   ILE A  84      43.380  79.734  39.424  1.00  0.00           O
ATOM   1143  CB  ILE A  84      45.382  81.744  38.683  1.00  0.00           C
ATOM   1144  CG1 ILE A  84      46.690  82.566  38.741  1.00  0.00           C
ATOM   1145  CG2 ILE A  84      44.414  82.357  37.659  1.00  0.00           C
ATOM   1146  CD1 ILE A  84      47.471  82.577  37.423  1.00  0.00           C
ATOM   1147  H   ILE A  84      46.324  80.560  40.798  1.00  0.00           H
ATOM   1148  HA  ILE A  84      44.386  82.697  40.325  1.00  0.00           H
ATOM   1149  HB  ILE A  84      45.627  80.731  38.363  1.00  0.00           H
ATOM   1150 2HG1 ILE A  84      46.460  83.593  39.024  1.00  0.00           H
ATOM   1151 3HG1 ILE A  84      47.353  82.141  39.494  1.00  0.00           H
ATOM   1152 1HG2 ILE A  84      43.501  81.773  37.609  1.00  0.00           H
ATOM   1153 2HG2 ILE A  84      44.844  82.352  36.659  1.00  0.00           H
ATOM   1154 3HG2 ILE A  84      44.183  83.379  37.954  1.00  0.00           H
ATOM   1155 1HD1 ILE A  84      47.677  81.555  37.107  1.00  0.00           H
ATOM   1156 2HD1 ILE A  84      48.412  83.107  37.567  1.00  0.00           H
ATOM   1157 3HD1 ILE A  84      46.902  83.091  36.650  1.00  0.00           H
ATOM   1158  N   GLY A  85      42.329  81.311  40.624  1.00  0.00           N
ATOM   1159  CA  GLY A  85      41.096  80.551  40.815  1.00  0.00           C
ATOM   1160  C   GLY A  85      41.215  79.631  42.029  1.00  0.00           C
ATOM   1161  O   GLY A  85      41.186  78.409  41.889  1.00  0.00           O
ATOM   1162  H   GLY A  85      42.428  82.170  41.152  1.00  0.00           H
ATOM   1163  HA2 GLY A  85      40.274  81.246  40.977  1.00  0.00           H
ATOM   1164  HA3 GLY A  85      40.882  79.951  39.932  1.00  0.00           H
ATOM   1165  N   CYS A  86      41.386  80.222  43.213  1.00  0.00           N
ATOM   1166  CA  CYS A  86      41.815  79.532  44.437  1.00  0.00           C
ATOM   1167  C   CYS A  86      40.747  78.674  45.133  1.00  0.00           C
ATOM   1168  O   CYS A  86      41.040  78.035  46.148  1.00  0.00           O
ATOM   1169  CB  CYS A  86      42.366  80.578  45.412  1.00  0.00           C
ATOM   1170  SG  CYS A  86      41.098  81.811  45.845  1.00  0.00           S
ATOM   1171  H   CYS A  86      41.370  81.237  43.236  1.00  0.00           H
ATOM   1172  HA  CYS A  86      42.623  78.849  44.176  1.00  0.00           H
ATOM   1173  HB2 CYS A  86      42.718  80.073  46.313  1.00  0.00           H
ATOM   1174  HB3 CYS A  86      43.212  81.077  44.939  1.00  0.00           H
ATOM   1175  HG  CYS A  86      40.193  80.993  46.405  1.00  0.00           H
ATOM   1176  N   GLY A  87      39.504  78.675  44.644  1.00  0.00           N
ATOM   1177  CA  GLY A  87      38.405  77.981  45.311  1.00  0.00           C
ATOM   1178  C   GLY A  87      38.222  78.492  46.735  1.00  0.00           C
ATOM   1179  O   GLY A  87      38.281  79.694  46.991  1.00  0.00           O
ATOM   1180  H   GLY A  87      39.305  79.209  43.810  1.00  0.00           H
ATOM   1181  HA2 GLY A  87      37.476  78.118  44.766  1.00  0.00           H
ATOM   1182  HA3 GLY A  87      38.630  76.915  45.350  1.00  0.00           H
ATOM   1183  N   THR A  88      38.040  77.561  47.666  1.00  0.00           N
ATOM   1184  CA  THR A  88      37.917  77.838  49.107  1.00  0.00           C
ATOM   1185  C   THR A  88      39.241  77.699  49.870  1.00  0.00           C
ATOM   1186  O   THR A  88      39.261  77.719  51.099  1.00  0.00           O
ATOM   1187  CB  THR A  88      36.803  76.985  49.720  1.00  0.00           C
ATOM   1188  CG2 THR A  88      35.456  77.326  49.087  1.00  0.00           C
ATOM   1189  OG1 THR A  88      37.064  75.626  49.476  1.00  0.00           O
ATOM   1190  H   THR A  88      38.047  76.587  47.387  1.00  0.00           H
ATOM   1191  HA  THR A  88      37.621  78.881  49.229  1.00  0.00           H
ATOM   1192  HB  THR A  88      36.744  77.171  50.792  1.00  0.00           H
ATOM   1193  HG1 THR A  88      36.218  75.194  49.260  1.00  0.00           H
ATOM   1194 1HG2 THR A  88      35.425  77.010  48.044  1.00  0.00           H
ATOM   1195 2HG2 THR A  88      35.317  78.400  49.137  1.00  0.00           H
ATOM   1196 3HG2 THR A  88      34.653  76.841  49.640  1.00  0.00           H
ATOM   1197  N   GLY A  89      40.375  77.625  49.162  1.00  0.00           N
ATOM   1198  CA  GLY A  89      41.689  77.946  49.729  1.00  0.00           C
ATOM   1199  C   GLY A  89      42.419  76.812  50.453  1.00  0.00           C
ATOM   1200  O   GLY A  89      43.512  77.045  50.975  1.00  0.00           O
ATOM   1201  H   GLY A  89      40.306  77.576  48.151  1.00  0.00           H
ATOM   1202  HA2 GLY A  89      42.331  78.293  48.921  1.00  0.00           H
ATOM   1203  HA3 GLY A  89      41.572  78.765  50.440  1.00  0.00           H
ATOM   1204  N   ARG A  90      41.890  75.579  50.473  1.00  0.00           N
ATOM   1205  CA  ARG A  90      42.585  74.436  51.099  1.00  0.00           C
ATOM   1206  C   ARG A  90      43.933  74.132  50.441  1.00  0.00           C
ATOM   1207  O   ARG A  90      44.906  73.862  51.152  1.00  0.00           O
ATOM   1208  CB  ARG A  90      41.672  73.201  51.136  1.00  0.00           C
ATOM   1209  CG  ARG A  90      42.439  71.997  51.702  1.00  0.00           C
ATOM   1210  CD  ARG A  90      41.504  70.883  52.155  1.00  0.00           C
ATOM   1211  NE  ARG A  90      42.266  69.801  52.794  1.00  0.00           N
ATOM   1212  CZ  ARG A  90      42.654  69.738  54.049  1.00  0.00           C
ATOM   1213  NH1 ARG A  90      42.405  70.698  54.895  1.00  0.00           N
ATOM   1214  NH2 ARG A  90      43.342  68.727  54.481  1.00  0.00           N
ATOM   1215  H   ARG A  90      40.980  75.440  50.049  1.00  0.00           H
ATOM   1216  HA  ARG A  90      42.820  74.709  52.125  1.00  0.00           H
ATOM   1217  HB2 ARG A  90      40.814  73.421  51.775  1.00  0.00           H
ATOM   1218  HB3 ARG A  90      41.310  72.964  50.134  1.00  0.00           H
ATOM   1219  HG2 ARG A  90      43.113  71.600  50.941  1.00  0.00           H
ATOM   1220  HG3 ARG A  90      43.030  72.320  52.560  1.00  0.00           H
ATOM   1221  HD2 ARG A  90      40.779  71.290  52.859  1.00  0.00           H
ATOM   1222  HD3 ARG A  90      40.964  70.490  51.293  1.00  0.00           H
ATOM   1223  HE  ARG A  90      42.510  69.002  52.202  1.00  0.00           H
ATOM   1224 1HH1 ARG A  90      41.722  71.363  54.584  1.00  0.00           H
ATOM   1225 2HH1 ARG A  90      42.510  70.526  55.872  1.00  0.00           H
ATOM   1226 1HH2 ARG A  90      43.385  67.919  53.848  1.00  0.00           H
ATOM   1227 2HH2 ARG A  90      43.461  68.588  55.457  1.00  0.00           H
ATOM   1228  N   THR A  91      44.015  74.239  49.117  1.00  0.00           N
ATOM   1229  CA  THR A  91      45.269  74.086  48.368  1.00  0.00           C
ATOM   1230  C   THR A  91      46.314  75.108  48.834  1.00  0.00           C
ATOM   1231  O   THR A  91      47.421  74.734  49.234  1.00  0.00           O
ATOM   1232  CB  THR A  91      45.008  74.250  46.864  1.00  0.00           C
ATOM   1233  CG2 THR A  91      46.225  73.886  46.017  1.00  0.00           C
ATOM   1234  OG1 THR A  91      43.909  73.454  46.480  1.00  0.00           O
ATOM   1235  H   THR A  91      43.165  74.373  48.584  1.00  0.00           H
ATOM   1236  HA  THR A  91      45.663  73.089  48.542  1.00  0.00           H
ATOM   1237  HB  THR A  91      44.750  75.292  46.671  1.00  0.00           H
ATOM   1238  HG1 THR A  91      44.149  72.517  46.479  1.00  0.00           H
ATOM   1239 1HG2 THR A  91      46.317  74.619  45.220  1.00  0.00           H
ATOM   1240 2HG2 THR A  91      46.112  72.893  45.585  1.00  0.00           H
ATOM   1241 3HG2 THR A  91      47.141  73.919  46.605  1.00  0.00           H
ATOM   1242  N   ALA A  92      45.924  76.386  48.894  1.00  0.00           N
ATOM   1243  CA  ALA A  92      46.751  77.486  49.388  1.00  0.00           C
ATOM   1244  C   ALA A  92      47.217  77.261  50.837  1.00  0.00           C
ATOM   1245  O   ALA A  92      48.401  77.419  51.142  1.00  0.00           O
ATOM   1246  CB  ALA A  92      45.947  78.788  49.246  1.00  0.00           C
ATOM   1247  H   ALA A  92      45.003  76.620  48.553  1.00  0.00           H
ATOM   1248  HA  ALA A  92      47.644  77.561  48.766  1.00  0.00           H
ATOM   1249  HB1 ALA A  92      44.876  78.597  49.286  1.00  0.00           H
ATOM   1250  HB2 ALA A  92      46.165  79.252  48.286  1.00  0.00           H
ATOM   1251  HB3 ALA A  92      46.211  79.482  50.042  1.00  0.00           H
ATOM   1252  N   LEU A  93      46.318  76.823  51.727  1.00  0.00           N
ATOM   1253  CA  LEU A  93      46.649  76.518  53.119  1.00  0.00           C
ATOM   1254  C   LEU A  93      47.718  75.425  53.225  1.00  0.00           C
ATOM   1255  O   LEU A  93      48.716  75.602  53.930  1.00  0.00           O
ATOM   1256  CB  LEU A  93      45.363  76.127  53.871  1.00  0.00           C
ATOM   1257  CG  LEU A  93      45.601  75.661  55.320  1.00  0.00           C
ATOM   1258  CD1 LEU A  93      46.029  76.817  56.217  1.00  0.00           C
ATOM   1259  CD2 LEU A  93      44.336  75.036  55.886  1.00  0.00           C
ATOM   1260  H   LEU A  93      45.352  76.734  51.422  1.00  0.00           H
ATOM   1261  HA  LEU A  93      47.066  77.417  53.569  1.00  0.00           H
ATOM   1262  HB2 LEU A  93      44.675  76.974  53.870  1.00  0.00           H
ATOM   1263  HB3 LEU A  93      44.886  75.311  53.329  1.00  0.00           H
ATOM   1264  HG  LEU A  93      46.372  74.892  55.352  1.00  0.00           H
ATOM   1265 1HD1 LEU A  93      46.985  77.209  55.873  1.00  0.00           H
ATOM   1266 2HD1 LEU A  93      46.143  76.465  57.241  1.00  0.00           H
ATOM   1267 3HD1 LEU A  93      45.279  77.609  56.193  1.00  0.00           H
ATOM   1268 1HD2 LEU A  93      43.553  75.784  55.939  1.00  0.00           H
ATOM   1269 2HD2 LEU A  93      44.010  74.208  55.259  1.00  0.00           H
ATOM   1270 3HD2 LEU A  93      44.531  74.664  56.887  1.00  0.00           H
ATOM   1271  N   LYS A  94      47.531  74.295  52.531  1.00  0.00           N
ATOM   1272  CA  LYS A  94      48.498  73.185  52.546  1.00  0.00           C
ATOM   1273  C   LYS A  94      49.867  73.635  52.040  1.00  0.00           C
ATOM   1274  O   LYS A  94      50.861  73.368  52.715  1.00  0.00           O
ATOM   1275  CB  LYS A  94      47.974  72.001  51.721  1.00  0.00           C
ATOM   1276  CG  LYS A  94      46.893  71.197  52.464  1.00  0.00           C
ATOM   1277  CD  LYS A  94      46.288  70.085  51.586  1.00  0.00           C
ATOM   1278  CE  LYS A  94      47.314  69.051  51.094  1.00  0.00           C
ATOM   1279  NZ  LYS A  94      47.820  68.157  52.159  1.00  0.00           N
ATOM   1280  H   LYS A  94      46.699  74.225  51.947  1.00  0.00           H
ATOM   1281  HA  LYS A  94      48.651  72.866  53.575  1.00  0.00           H
ATOM   1282  HB2 LYS A  94      47.576  72.372  50.775  1.00  0.00           H
ATOM   1283  HB3 LYS A  94      48.815  71.341  51.506  1.00  0.00           H
ATOM   1284  HG2 LYS A  94      47.327  70.756  53.363  1.00  0.00           H
ATOM   1285  HG3 LYS A  94      46.090  71.869  52.770  1.00  0.00           H
ATOM   1286  HD2 LYS A  94      45.489  69.582  52.132  1.00  0.00           H
ATOM   1287  HD3 LYS A  94      45.834  70.555  50.712  1.00  0.00           H
ATOM   1288  HE2 LYS A  94      46.862  68.439  50.310  1.00  0.00           H
ATOM   1289  HE3 LYS A  94      48.160  69.574  50.639  1.00  0.00           H
ATOM   1290  HZ1 LYS A  94      48.723  67.782  51.848  1.00  0.00           H
ATOM   1291  HZ2 LYS A  94      47.246  67.329  52.272  1.00  0.00           H
ATOM   1292  HZ3 LYS A  94      47.925  68.622  53.042  1.00  0.00           H
ATOM   1293  N   ALA A  95      49.916  74.374  50.932  1.00  0.00           N
ATOM   1294  CA  ALA A  95      51.157  74.935  50.401  1.00  0.00           C
ATOM   1295  C   ALA A  95      51.859  75.865  51.406  1.00  0.00           C
ATOM   1296  O   ALA A  95      53.064  75.734  51.643  1.00  0.00           O
ATOM   1297  CB  ALA A  95      50.827  75.645  49.087  1.00  0.00           C
ATOM   1298  H   ALA A  95      49.050  74.568  50.436  1.00  0.00           H
ATOM   1299  HA  ALA A  95      51.850  74.123  50.183  1.00  0.00           H
ATOM   1300  HB1 ALA A  95      51.670  76.251  48.765  1.00  0.00           H
ATOM   1301  HB2 ALA A  95      49.945  76.278  49.189  1.00  0.00           H
ATOM   1302  HB3 ALA A  95      50.632  74.896  48.328  1.00  0.00           H
ATOM   1303  N   ALA A  96      51.108  76.747  52.072  1.00  0.00           N
ATOM   1304  CA  ALA A  96      51.671  77.682  53.041  1.00  0.00           C
ATOM   1305  C   ALA A  96      52.255  76.973  54.272  1.00  0.00           C
ATOM   1306  O   ALA A  96      53.352  77.330  54.721  1.00  0.00           O
ATOM   1307  CB  ALA A  96      50.598  78.689  53.448  1.00  0.00           C
ATOM   1308  H   ALA A  96      50.121  76.826  51.836  1.00  0.00           H
ATOM   1309  HA  ALA A  96      52.475  78.229  52.550  1.00  0.00           H
ATOM   1310  HB1 ALA A  96      50.018  78.956  52.569  1.00  0.00           H
ATOM   1311  HB2 ALA A  96      51.069  79.593  53.834  1.00  0.00           H
ATOM   1312  HB3 ALA A  96      49.941  78.267  54.210  1.00  0.00           H
ATOM   1313  N   ARG A  97      51.550  75.964  54.809  1.00  0.00           N
ATOM   1314  CA  ARG A  97      52.035  75.158  55.944  1.00  0.00           C
ATOM   1315  C   ARG A  97      53.282  74.354  55.574  1.00  0.00           C
ATOM   1316  O   ARG A  97      54.267  74.403  56.301  1.00  0.00           O
ATOM   1317  CB  ARG A  97      50.943  74.212  56.478  1.00  0.00           C
ATOM   1318  CG  ARG A  97      49.740  74.937  57.105  1.00  0.00           C
ATOM   1319  CD  ARG A  97      48.830  74.001  57.917  1.00  0.00           C
ATOM   1320  NE  ARG A  97      48.395  72.805  57.162  1.00  0.00           N
ATOM   1321  CZ  ARG A  97      47.378  72.017  57.471  1.00  0.00           C
ATOM   1322  NH1 ARG A  97      46.585  72.271  58.472  1.00  0.00           N
ATOM   1323  NH2 ARG A  97      47.143  70.937  56.783  1.00  0.00           N
ATOM   1324  H   ARG A  97      50.646  75.745  54.393  1.00  0.00           H
ATOM   1325  HA  ARG A  97      52.338  75.820  56.756  1.00  0.00           H
ATOM   1326  HB2 ARG A  97      50.597  73.567  55.668  1.00  0.00           H
ATOM   1327  HB3 ARG A  97      51.394  73.583  57.248  1.00  0.00           H
ATOM   1328  HG2 ARG A  97      50.106  75.713  57.777  1.00  0.00           H
ATOM   1329  HG3 ARG A  97      49.149  75.417  56.331  1.00  0.00           H
ATOM   1330  HD2 ARG A  97      49.371  73.681  58.811  1.00  0.00           H
ATOM   1331  HD3 ARG A  97      47.958  74.577  58.233  1.00  0.00           H
ATOM   1332  HE  ARG A  97      48.959  72.538  56.374  1.00  0.00           H
ATOM   1333 1HH1 ARG A  97      46.764  73.073  59.046  1.00  0.00           H
ATOM   1334 2HH1 ARG A  97      45.795  71.689  58.704  1.00  0.00           H
ATOM   1335 1HH2 ARG A  97      47.844  70.558  56.166  1.00  0.00           H
ATOM   1336 2HH2 ARG A  97      46.415  70.320  57.088  1.00  0.00           H
ATOM   1337  N   GLN A  98      53.258  73.660  54.434  1.00  0.00           N
ATOM   1338  CA  GLN A  98      54.317  72.715  54.055  1.00  0.00           C
ATOM   1339  C   GLN A  98      55.625  73.383  53.625  1.00  0.00           C
ATOM   1340  O   GLN A  98      56.689  72.784  53.776  1.00  0.00           O
ATOM   1341  CB  GLN A  98      53.829  71.813  52.914  1.00  0.00           C
ATOM   1342  CG  GLN A  98      52.793  70.780  53.373  1.00  0.00           C
ATOM   1343  CD  GLN A  98      52.325  69.897  52.221  1.00  0.00           C
ATOM   1344  NE2 GLN A  98      51.134  69.352  52.318  1.00  0.00           N
ATOM   1345  OE1 GLN A  98      53.013  69.685  51.238  1.00  0.00           O
ATOM   1346  H   GLN A  98      52.438  73.727  53.841  1.00  0.00           H
ATOM   1347  HA  GLN A  98      54.556  72.089  54.917  1.00  0.00           H
ATOM   1348  HB2 GLN A  98      53.407  72.427  52.116  1.00  0.00           H
ATOM   1349  HB3 GLN A  98      54.687  71.273  52.510  1.00  0.00           H
ATOM   1350  HG2 GLN A  98      53.229  70.143  54.142  1.00  0.00           H
ATOM   1351  HG3 GLN A  98      51.932  71.289  53.804  1.00  0.00           H
ATOM   1352 1HE2 GLN A  98      50.881  68.699  51.567  1.00  0.00           H
ATOM   1353 2HE2 GLN A  98      50.624  69.429  53.168  1.00  0.00           H
ATOM   1354  N   ARG A  99      55.565  74.597  53.057  1.00  0.00           N
ATOM   1355  CA  ARG A  99      56.739  75.241  52.441  1.00  0.00           C
ATOM   1356  C   ARG A  99      57.186  76.539  53.088  1.00  0.00           C
ATOM   1357  O   ARG A  99      58.291  76.981  52.790  1.00  0.00           O
ATOM   1358  CB  ARG A  99      56.512  75.399  50.927  1.00  0.00           C
ATOM   1359  CG  ARG A  99      56.395  74.050  50.202  1.00  0.00           C
ATOM   1360  CD  ARG A  99      57.655  73.199  50.369  1.00  0.00           C
ATOM   1361  NE  ARG A  99      57.586  71.987  49.541  1.00  0.00           N
ATOM   1362  CZ  ARG A  99      58.203  71.821  48.388  1.00  0.00           C
ATOM   1363  NH1 ARG A  99      58.858  72.789  47.821  1.00  0.00           N
ATOM   1364  NH2 ARG A  99      58.179  70.665  47.791  1.00  0.00           N
ATOM   1365  H   ARG A  99      54.647  74.995  52.888  1.00  0.00           H
ATOM   1366  HA  ARG A  99      57.607  74.600  52.585  1.00  0.00           H
ATOM   1367  HB2 ARG A  99      55.606  75.980  50.752  1.00  0.00           H
ATOM   1368  HB3 ARG A  99      57.351  75.948  50.493  1.00  0.00           H
ATOM   1369  HG2 ARG A  99      55.529  73.498  50.568  1.00  0.00           H
ATOM   1370  HG3 ARG A  99      56.249  74.235  49.143  1.00  0.00           H
ATOM   1371  HD2 ARG A  99      58.527  73.802  50.104  1.00  0.00           H
ATOM   1372  HD3 ARG A  99      57.769  72.898  51.410  1.00  0.00           H
ATOM   1373  HE  ARG A  99      57.092  71.197  49.921  1.00  0.00           H
ATOM   1374 1HH1 ARG A  99      58.839  73.731  48.184  1.00  0.00           H
ATOM   1375 2HH1 ARG A  99      59.457  72.598  47.020  1.00  0.00           H
ATOM   1376 1HH2 ARG A  99      57.650  69.902  48.165  1.00  0.00           H
ATOM   1377 2HH2 ARG A  99      58.727  70.549  46.949  1.00  0.00           H
ATOM   1378  N   GLY A 100      56.391  77.132  53.978  1.00  0.00           N
ATOM   1379  CA  GLY A 100      56.750  78.413  54.593  1.00  0.00           C
ATOM   1380  C   GLY A 100      56.695  79.570  53.592  1.00  0.00           C
ATOM   1381  O   GLY A 100      57.608  80.386  53.528  1.00  0.00           O
ATOM   1382  H   GLY A 100      55.515  76.689  54.217  1.00  0.00           H
ATOM   1383  HA2 GLY A 100      56.062  78.623  55.408  1.00  0.00           H
ATOM   1384  HA3 GLY A 100      57.761  78.357  54.999  1.00  0.00           H
ATOM   1385  N   ILE A 101      55.641  79.609  52.774  1.00  0.00           N
ATOM   1386  CA  ILE A 101      55.406  80.644  51.755  1.00  0.00           C
ATOM   1387  C   ILE A 101      54.211  81.520  52.124  1.00  0.00           C
ATOM   1388  O   ILE A 101      53.357  81.101  52.913  1.00  0.00           O
ATOM   1389  CB  ILE A 101      55.253  80.010  50.357  1.00  0.00           C
ATOM   1390  CG1 ILE A 101      54.028  79.082  50.238  1.00  0.00           C
ATOM   1391  CG2 ILE A 101      56.558  79.289  50.003  1.00  0.00           C
ATOM   1392  CD1 ILE A 101      53.740  78.667  48.794  1.00  0.00           C
ATOM   1393  H   ILE A 101      54.939  78.892  52.864  1.00  0.00           H
ATOM   1394  HA  ILE A 101      56.268  81.312  51.711  1.00  0.00           H
ATOM   1395  HB  ILE A 101      55.119  80.818  49.638  1.00  0.00           H
ATOM   1396 2HG1 ILE A 101      54.182  78.188  50.841  1.00  0.00           H
ATOM   1397 3HG1 ILE A 101      53.146  79.602  50.607  1.00  0.00           H
ATOM   1398 1HG2 ILE A 101      57.386  79.976  50.159  1.00  0.00           H
ATOM   1399 2HG2 ILE A 101      56.559  79.000  48.956  1.00  0.00           H
ATOM   1400 3HG2 ILE A 101      56.702  78.405  50.622  1.00  0.00           H
ATOM   1401 1HD1 ILE A 101      53.639  79.552  48.168  1.00  0.00           H
ATOM   1402 2HD1 ILE A 101      52.808  78.111  48.762  1.00  0.00           H
ATOM   1403 3HD1 ILE A 101      54.539  78.035  48.412  1.00  0.00           H
ATOM   1404  N   ALA A 102      54.152  82.727  51.570  1.00  0.00           N
ATOM   1405  CA  ALA A 102      52.899  83.465  51.474  1.00  0.00           C
ATOM   1406  C   ALA A 102      52.141  83.053  50.204  1.00  0.00           C
ATOM   1407  O   ALA A 102      52.748  82.735  49.178  1.00  0.00           O
ATOM   1408  CB  ALA A 102      53.172  84.970  51.525  1.00  0.00           C
ATOM   1409  H   ALA A 102      54.887  82.988  50.917  1.00  0.00           H
ATOM   1410  HA  ALA A 102      52.273  83.213  52.328  1.00  0.00           H
ATOM   1411  HB1 ALA A 102      52.234  85.513  51.396  1.00  0.00           H
ATOM   1412  HB2 ALA A 102      53.859  85.253  50.726  1.00  0.00           H
ATOM   1413  HB3 ALA A 102      53.600  85.232  52.492  1.00  0.00           H
ATOM   1414  N   VAL A 103      50.813  83.071  50.268  1.00  0.00           N
ATOM   1415  CA  VAL A 103      49.941  82.770  49.132  1.00  0.00           C
ATOM   1416  C   VAL A 103      48.865  83.843  49.031  1.00  0.00           C
ATOM   1417  O   VAL A 103      48.196  84.152  50.020  1.00  0.00           O
ATOM   1418  CB  VAL A 103      49.328  81.357  49.218  1.00  0.00           C
ATOM   1419  CG1 VAL A 103      48.586  81.011  47.925  1.00  0.00           C
ATOM   1420  CG2 VAL A 103      50.377  80.261  49.460  1.00  0.00           C
ATOM   1421  H   VAL A 103      50.370  83.349  51.140  1.00  0.00           H
ATOM   1422  HA  VAL A 103      50.534  82.805  48.223  1.00  0.00           H
ATOM   1423  HB  VAL A 103      48.615  81.328  50.038  1.00  0.00           H
ATOM   1424 1HG1 VAL A 103      49.265  81.072  47.077  1.00  0.00           H
ATOM   1425 2HG1 VAL A 103      48.201  79.997  47.980  1.00  0.00           H
ATOM   1426 3HG1 VAL A 103      47.754  81.694  47.761  1.00  0.00           H
ATOM   1427 1HG2 VAL A 103      50.897  80.439  50.399  1.00  0.00           H
ATOM   1428 2HG2 VAL A 103      51.099  80.256  48.645  1.00  0.00           H
ATOM   1429 3HG2 VAL A 103      49.892  79.287  49.516  1.00  0.00           H
ATOM   1430  N   THR A 104      48.696  84.399  47.835  1.00  0.00           N
ATOM   1431  CA  THR A 104      47.538  85.229  47.489  1.00  0.00           C
ATOM   1432  C   THR A 104      46.667  84.453  46.516  1.00  0.00           C
ATOM   1433  O   THR A 104      47.151  84.018  45.477  1.00  0.00           O
ATOM   1434  CB  THR A 104      47.953  86.596  46.938  1.00  0.00           C
ATOM   1435  CG2 THR A 104      46.803  87.451  46.401  1.00  0.00           C
ATOM   1436  OG1 THR A 104      48.504  87.346  47.996  1.00  0.00           O
ATOM   1437  H   THR A 104      49.272  84.062  47.066  1.00  0.00           H
ATOM   1438  HA  THR A 104      46.958  85.424  48.381  1.00  0.00           H
ATOM   1439  HB  THR A 104      48.690  86.450  46.146  1.00  0.00           H
ATOM   1440  HG1 THR A 104      49.229  86.832  48.367  1.00  0.00           H
ATOM   1441 1HG2 THR A 104      46.996  87.685  45.356  1.00  0.00           H
ATOM   1442 2HG2 THR A 104      46.723  88.386  46.958  1.00  0.00           H
ATOM   1443 3HG2 THR A 104      45.846  86.940  46.479  1.00  0.00           H
ATOM   1444  N   GLY A 105      45.398  84.248  46.855  1.00  0.00           N
ATOM   1445  CA  GLY A 105      44.433  83.576  45.992  1.00  0.00           C
ATOM   1446  C   GLY A 105      43.367  84.530  45.481  1.00  0.00           C
ATOM   1447  O   GLY A 105      42.863  85.365  46.237  1.00  0.00           O
ATOM   1448  H   GLY A 105      45.060  84.659  47.721  1.00  0.00           H
ATOM   1449  HA2 GLY A 105      44.938  83.143  45.131  1.00  0.00           H
ATOM   1450  HA3 GLY A 105      43.947  82.772  46.539  1.00  0.00           H
ATOM   1451  N   VAL A 106      43.011  84.375  44.207  1.00  0.00           N
ATOM   1452  CA  VAL A 106      41.906  85.110  43.588  1.00  0.00           C
ATOM   1453  C   VAL A 106      40.815  84.174  43.091  1.00  0.00           C
ATOM   1454  O   VAL A 106      41.093  83.110  42.538  1.00  0.00           O
ATOM   1455  CB  VAL A 106      42.369  86.062  42.477  1.00  0.00           C
ATOM   1456  CG1 VAL A 106      43.228  87.178  43.068  1.00  0.00           C
ATOM   1457  CG2 VAL A 106      43.132  85.383  41.328  1.00  0.00           C
ATOM   1458  H   VAL A 106      43.468  83.651  43.659  1.00  0.00           H
ATOM   1459  HA  VAL A 106      41.448  85.733  44.348  1.00  0.00           H
ATOM   1460  HB  VAL A 106      41.478  86.529  42.058  1.00  0.00           H
ATOM   1461 1HG1 VAL A 106      44.189  86.785  43.404  1.00  0.00           H
ATOM   1462 2HG1 VAL A 106      43.384  87.941  42.312  1.00  0.00           H
ATOM   1463 3HG1 VAL A 106      42.725  87.630  43.924  1.00  0.00           H
ATOM   1464 1HG2 VAL A 106      42.893  85.888  40.394  1.00  0.00           H
ATOM   1465 2HG2 VAL A 106      42.847  84.339  41.237  1.00  0.00           H
ATOM   1466 3HG2 VAL A 106      44.207  85.425  41.501  1.00  0.00           H
ATOM   1467  N   ALA A 107      39.566  84.593  43.254  1.00  0.00           N
ATOM   1468  CA  ALA A 107      38.400  83.955  42.654  1.00  0.00           C
ATOM   1469  C   ALA A 107      37.312  84.994  42.364  1.00  0.00           C
ATOM   1470  O   ALA A 107      37.307  86.088  42.921  1.00  0.00           O
ATOM   1471  CB  ALA A 107      37.899  82.792  43.529  1.00  0.00           C
ATOM   1472  H   ALA A 107      39.416  85.455  43.766  1.00  0.00           H
ATOM   1473  HA  ALA A 107      38.696  83.534  41.698  1.00  0.00           H
ATOM   1474  HB1 ALA A 107      36.815  82.704  43.471  1.00  0.00           H
ATOM   1475  HB2 ALA A 107      38.174  82.932  44.570  1.00  0.00           H
ATOM   1476  HB3 ALA A 107      38.348  81.862  43.180  1.00  0.00           H
ATOM   1477  N   VAL A 108      36.365  84.648  41.497  1.00  0.00           N
ATOM   1478  CA  VAL A 108      35.223  85.517  41.142  1.00  0.00           C
ATOM   1479  C   VAL A 108      33.996  85.299  42.035  1.00  0.00           C
ATOM   1480  O   VAL A 108      33.009  86.019  41.915  1.00  0.00           O
ATOM   1481  CB  VAL A 108      34.867  85.367  39.652  1.00  0.00           C
ATOM   1482  CG1 VAL A 108      35.985  85.964  38.788  1.00  0.00           C
ATOM   1483  CG2 VAL A 108      34.616  83.905  39.264  1.00  0.00           C
ATOM   1484  H   VAL A 108      36.440  83.743  41.050  1.00  0.00           H
ATOM   1485  HA  VAL A 108      35.515  86.556  41.295  1.00  0.00           H
ATOM   1486  HB  VAL A 108      33.960  85.933  39.440  1.00  0.00           H
ATOM   1487 1HG1 VAL A 108      36.962  85.662  39.160  1.00  0.00           H
ATOM   1488 2HG1 VAL A 108      35.878  85.632  37.756  1.00  0.00           H
ATOM   1489 3HG1 VAL A 108      35.928  87.052  38.818  1.00  0.00           H
ATOM   1490 1HG2 VAL A 108      34.366  83.844  38.205  1.00  0.00           H
ATOM   1491 2HG2 VAL A 108      33.788  83.508  39.843  1.00  0.00           H
ATOM   1492 3HG2 VAL A 108      35.493  83.296  39.454  1.00  0.00           H
ATOM   1493  N   SER A 109      34.049  84.321  42.943  1.00  0.00           N
ATOM   1494  CA  SER A 109      32.965  83.981  43.872  1.00  0.00           C
ATOM   1495  C   SER A 109      33.185  84.623  45.241  1.00  0.00           C
ATOM   1496  O   SER A 109      34.205  84.392  45.899  1.00  0.00           O
ATOM   1497  CB  SER A 109      32.859  82.464  43.994  1.00  0.00           C
ATOM   1498  OG  SER A 109      32.013  82.070  45.054  1.00  0.00           O
ATOM   1499  H   SER A 109      34.923  83.832  43.047  1.00  0.00           H
ATOM   1500  HA  SER A 109      32.016  84.344  43.473  1.00  0.00           H
ATOM   1501  HB2 SER A 109      32.505  82.061  43.050  1.00  0.00           H
ATOM   1502  HB3 SER A 109      33.851  82.062  44.191  1.00  0.00           H
ATOM   1503  HG  SER A 109      31.146  82.556  45.003  1.00  0.00           H
ATOM   1504  N   LYS A 110      32.202  85.408  45.697  1.00  0.00           N
ATOM   1505  CA  LYS A 110      32.211  86.011  47.040  1.00  0.00           C
ATOM   1506  C   LYS A 110      32.163  84.942  48.131  1.00  0.00           C
ATOM   1507  O   LYS A 110      32.889  85.066  49.115  1.00  0.00           O
ATOM   1508  CB  LYS A 110      31.014  86.969  47.194  1.00  0.00           C
ATOM   1509  CG  LYS A 110      30.912  88.037  46.090  1.00  0.00           C
ATOM   1510  CD  LYS A 110      29.716  88.956  46.358  1.00  0.00           C
ATOM   1511  CE  LYS A 110      29.679  90.082  45.325  1.00  0.00           C
ATOM   1512  NZ  LYS A 110      28.515  90.973  45.540  1.00  0.00           N
ATOM   1513  H   LYS A 110      31.355  85.469  45.135  1.00  0.00           H
ATOM   1514  HA  LYS A 110      33.142  86.577  47.170  1.00  0.00           H
ATOM   1515  HB2 LYS A 110      30.092  86.382  47.202  1.00  0.00           H
ATOM   1516  HB3 LYS A 110      31.111  87.469  48.160  1.00  0.00           H
ATOM   1517  HG2 LYS A 110      31.835  88.618  46.069  1.00  0.00           H
ATOM   1518  HG3 LYS A 110      30.772  87.550  45.123  1.00  0.00           H
ATOM   1519  HD2 LYS A 110      28.799  88.369  46.304  1.00  0.00           H
ATOM   1520  HD3 LYS A 110      29.807  89.381  47.357  1.00  0.00           H
ATOM   1521  HE2 LYS A 110      30.607  90.653  45.401  1.00  0.00           H
ATOM   1522  HE3 LYS A 110      29.632  89.638  44.328  1.00  0.00           H
ATOM   1523  HZ1 LYS A 110      28.437  91.235  46.517  1.00  0.00           H
ATOM   1524  HZ2 LYS A 110      27.656  90.492  45.322  1.00  0.00           H
ATOM   1525  HZ3 LYS A 110      28.564  91.808  44.971  1.00  0.00           H
ATOM   1526  N   GLU A 111      31.335  83.917  47.949  1.00  0.00           N
ATOM   1527  CA  GLU A 111      31.180  82.845  48.930  1.00  0.00           C
ATOM   1528  C   GLU A 111      32.440  82.022  49.090  1.00  0.00           C
ATOM   1529  O   GLU A 111      32.869  81.760  50.208  1.00  0.00           O
ATOM   1530  CB  GLU A 111      30.033  81.934  48.506  1.00  0.00           C
ATOM   1531  CG  GLU A 111      28.640  82.636  48.453  1.00  0.00           C
ATOM   1532  CD  GLU A 111      27.760  82.552  49.719  1.00  0.00           C
ATOM   1533  OE1 GLU A 111      28.175  81.999  50.782  1.00  0.00           O
ATOM   1534  OE2 GLU A 111      26.565  83.000  49.652  1.00  0.00           O
ATOM   1535  H   GLU A 111      30.815  83.877  47.068  1.00  0.00           H
ATOM   1536  HA  GLU A 111      30.921  83.269  49.892  1.00  0.00           H
ATOM   1537  HB2 GLU A 111      30.220  81.553  47.502  1.00  0.00           H
ATOM   1538  HB3 GLU A 111      29.944  81.068  49.164  1.00  0.00           H
ATOM   1539  HG2 GLU A 111      28.757  83.699  48.179  1.00  0.00           H
ATOM   1540  HG3 GLU A 111      28.047  82.175  47.640  1.00  0.00           H
ATOM   1541  N   GLN A 112      33.124  81.711  47.990  1.00  0.00           N
ATOM   1542  CA  GLN A 112      34.379  80.960  48.047  1.00  0.00           C
ATOM   1543  C   GLN A 112      35.512  81.732  48.745  1.00  0.00           C
ATOM   1544  O   GLN A 112      36.199  81.186  49.614  1.00  0.00           O
ATOM   1545  CB  GLN A 112      34.860  80.542  46.642  1.00  0.00           C
ATOM   1546  CG  GLN A 112      33.980  79.472  45.977  1.00  0.00           C
ATOM   1547  CD  GLN A 112      34.625  78.921  44.711  1.00  0.00           C
ATOM   1548  NE2 GLN A 112      34.740  77.620  44.597  1.00  0.00           N
ATOM   1549  OE1 GLN A 112      35.049  79.644  43.816  1.00  0.00           O
ATOM   1550  H   GLN A 112      32.762  81.952  47.078  1.00  0.00           H
ATOM   1551  HA  GLN A 112      34.210  80.059  48.632  1.00  0.00           H
ATOM   1552  HB2 GLN A 112      34.942  81.428  46.004  1.00  0.00           H
ATOM   1553  HB3 GLN A 112      35.863  80.113  46.745  1.00  0.00           H
ATOM   1554  HG2 GLN A 112      33.828  78.664  46.691  1.00  0.00           H
ATOM   1555  HG3 GLN A 112      33.004  79.886  45.740  1.00  0.00           H
ATOM   1556 1HE2 GLN A 112      35.124  77.257  43.747  1.00  0.00           H
ATOM   1557 2HE2 GLN A 112      34.413  77.018  45.329  1.00  0.00           H
ATOM   1558  N   ILE A 113      35.649  83.030  48.446  1.00  0.00           N
ATOM   1559  CA  ILE A 113      36.659  83.889  49.084  1.00  0.00           C
ATOM   1560  C   ILE A 113      36.357  84.097  50.572  1.00  0.00           C
ATOM   1561  O   ILE A 113      37.275  84.065  51.393  1.00  0.00           O
ATOM   1562  CB  ILE A 113      36.792  85.217  48.307  1.00  0.00           C
ATOM   1563  CG1 ILE A 113      37.388  84.979  46.899  1.00  0.00           C
ATOM   1564  CG2 ILE A 113      37.627  86.250  49.084  1.00  0.00           C
ATOM   1565  CD1 ILE A 113      38.782  84.340  46.883  1.00  0.00           C
ATOM   1566  H   ILE A 113      35.056  83.426  47.721  1.00  0.00           H
ATOM   1567  HA  ILE A 113      37.615  83.368  49.055  1.00  0.00           H
ATOM   1568  HB  ILE A 113      35.790  85.633  48.181  1.00  0.00           H
ATOM   1569 2HG1 ILE A 113      36.718  84.345  46.320  1.00  0.00           H
ATOM   1570 3HG1 ILE A 113      37.453  85.929  46.377  1.00  0.00           H
ATOM   1571 1HG2 ILE A 113      37.126  86.531  50.006  1.00  0.00           H
ATOM   1572 2HG2 ILE A 113      37.766  87.147  48.490  1.00  0.00           H
ATOM   1573 3HG2 ILE A 113      38.602  85.838  49.331  1.00  0.00           H
ATOM   1574 1HD1 ILE A 113      39.477  84.919  47.482  1.00  0.00           H
ATOM   1575 2HD1 ILE A 113      39.163  84.338  45.868  1.00  0.00           H
ATOM   1576 3HD1 ILE A 113      38.734  83.312  47.240  1.00  0.00           H
ATOM   1577  N   ALA A 114      35.085  84.243  50.951  1.00  0.00           N
ATOM   1578  CA  ALA A 114      34.697  84.272  52.359  1.00  0.00           C
ATOM   1579  C   ALA A 114      35.102  82.975  53.084  1.00  0.00           C
ATOM   1580  O   ALA A 114      35.666  83.033  54.179  1.00  0.00           O
ATOM   1581  CB  ALA A 114      33.190  84.529  52.457  1.00  0.00           C
ATOM   1582  H   ALA A 114      34.360  84.289  50.241  1.00  0.00           H
ATOM   1583  HA  ALA A 114      35.218  85.097  52.846  1.00  0.00           H
ATOM   1584  HB1 ALA A 114      32.879  84.460  53.499  1.00  0.00           H
ATOM   1585  HB2 ALA A 114      32.642  83.793  51.868  1.00  0.00           H
ATOM   1586  HB3 ALA A 114      32.965  85.528  52.083  1.00  0.00           H
ATOM   1587  N   ALA A 115      34.875  81.805  52.476  1.00  0.00           N
ATOM   1588  CA  ALA A 115      35.298  80.524  53.045  1.00  0.00           C
ATOM   1589  C   ALA A 115      36.830  80.408  53.161  1.00  0.00           C
ATOM   1590  O   ALA A 115      37.329  79.987  54.204  1.00  0.00           O
ATOM   1591  CB  ALA A 115      34.698  79.388  52.214  1.00  0.00           C
ATOM   1592  H   ALA A 115      34.409  81.803  51.572  1.00  0.00           H
ATOM   1593  HA  ALA A 115      34.898  80.446  54.054  1.00  0.00           H
ATOM   1594  HB1 ALA A 115      35.128  79.394  51.215  1.00  0.00           H
ATOM   1595  HB2 ALA A 115      33.616  79.507  52.139  1.00  0.00           H
ATOM   1596  HB3 ALA A 115      34.921  78.433  52.691  1.00  0.00           H
ATOM   1597  N   ALA A 116      37.581  80.863  52.157  1.00  0.00           N
ATOM   1598  CA  ALA A 116      39.043  80.854  52.193  1.00  0.00           C
ATOM   1599  C   ALA A 116      39.621  81.795  53.271  1.00  0.00           C
ATOM   1600  O   ALA A 116      40.555  81.425  53.989  1.00  0.00           O
ATOM   1601  CB  ALA A 116      39.553  81.198  50.794  1.00  0.00           C
ATOM   1602  H   ALA A 116      37.122  81.193  51.313  1.00  0.00           H
ATOM   1603  HA  ALA A 116      39.376  79.846  52.440  1.00  0.00           H
ATOM   1604  HB1 ALA A 116      39.253  80.431  50.083  1.00  0.00           H
ATOM   1605  HB2 ALA A 116      40.636  81.229  50.819  1.00  0.00           H
ATOM   1606  HB3 ALA A 116      39.164  82.161  50.465  1.00  0.00           H
ATOM   1607  N   ASN A 117      39.024  82.976  53.472  1.00  0.00           N
ATOM   1608  CA  ASN A 117      39.401  83.866  54.576  1.00  0.00           C
ATOM   1609  C   ASN A 117      39.076  83.257  55.950  1.00  0.00           C
ATOM   1610  O   ASN A 117      39.898  83.348  56.866  1.00  0.00           O
ATOM   1611  CB  ASN A 117      38.730  85.240  54.405  1.00  0.00           C
ATOM   1612  CG  ASN A 117      39.407  86.098  53.350  1.00  0.00           C
ATOM   1613  ND2 ASN A 117      38.658  86.875  52.605  1.00  0.00           N
ATOM   1614  OD1 ASN A 117      40.619  86.117  53.223  1.00  0.00           O
ATOM   1615  H   ASN A 117      38.287  83.260  52.833  1.00  0.00           H
ATOM   1616  HA  ASN A 117      40.485  84.001  54.552  1.00  0.00           H
ATOM   1617  HB2 ASN A 117      37.676  85.107  54.160  1.00  0.00           H
ATOM   1618  HB3 ASN A 117      38.796  85.787  55.344  1.00  0.00           H
ATOM   1619 1HD2 ASN A 117      37.658  86.867  52.709  1.00  0.00           H
ATOM   1620 2HD2 ASN A 117      39.131  87.342  51.843  1.00  0.00           H
ATOM   1621  N   ARG A 118      37.919  82.592  56.102  1.00  0.00           N
ATOM   1622  CA  ARG A 118      37.597  81.825  57.323  1.00  0.00           C
ATOM   1623  C   ARG A 118      38.622  80.726  57.582  1.00  0.00           C
ATOM   1624  O   ARG A 118      39.080  80.586  58.714  1.00  0.00           O
ATOM   1625  CB  ARG A 118      36.199  81.196  57.246  1.00  0.00           C
ATOM   1626  CG  ARG A 118      35.077  82.221  57.415  1.00  0.00           C
ATOM   1627  CD  ARG A 118      33.728  81.499  57.466  1.00  0.00           C
ATOM   1628  NE  ARG A 118      32.624  82.417  57.141  1.00  0.00           N
ATOM   1629  CZ  ARG A 118      32.057  82.583  55.961  1.00  0.00           C
ATOM   1630  NH1 ARG A 118      32.451  81.945  54.898  1.00  0.00           N
ATOM   1631  NH2 ARG A 118      31.068  83.414  55.843  1.00  0.00           N
ATOM   1632  H   ARG A 118      37.269  82.575  55.320  1.00  0.00           H
ATOM   1633  HA  ARG A 118      37.643  82.487  58.188  1.00  0.00           H
ATOM   1634  HB2 ARG A 118      36.078  80.683  56.292  1.00  0.00           H
ATOM   1635  HB3 ARG A 118      36.107  80.455  58.041  1.00  0.00           H
ATOM   1636  HG2 ARG A 118      35.219  82.782  58.340  1.00  0.00           H
ATOM   1637  HG3 ARG A 118      35.091  82.918  56.580  1.00  0.00           H
ATOM   1638  HD2 ARG A 118      33.732  80.660  56.768  1.00  0.00           H
ATOM   1639  HD3 ARG A 118      33.584  81.089  58.468  1.00  0.00           H
ATOM   1640  HE  ARG A 118      32.199  82.940  57.901  1.00  0.00           H
ATOM   1641 1HH1 ARG A 118      33.216  81.307  54.982  1.00  0.00           H
ATOM   1642 2HH1 ARG A 118      31.816  81.857  54.109  1.00  0.00           H
ATOM   1643 1HH2 ARG A 118      30.745  83.887  56.678  1.00  0.00           H
ATOM   1644 2HH2 ARG A 118      30.601  83.521  54.962  1.00  0.00           H
ATOM   1645  N   LEU A 119      39.029  79.993  56.544  1.00  0.00           N
ATOM   1646  CA  LEU A 119      40.023  78.929  56.654  1.00  0.00           C
ATOM   1647  C   LEU A 119      41.372  79.464  57.156  1.00  0.00           C
ATOM   1648  O   LEU A 119      41.969  78.878  58.065  1.00  0.00           O
ATOM   1649  CB  LEU A 119      40.160  78.238  55.285  1.00  0.00           C
ATOM   1650  CG  LEU A 119      41.097  77.023  55.319  1.00  0.00           C
ATOM   1651  CD1 LEU A 119      40.474  75.846  56.073  1.00  0.00           C
ATOM   1652  CD2 LEU A 119      41.443  76.578  53.903  1.00  0.00           C
ATOM   1653  H   LEU A 119      38.580  80.143  55.645  1.00  0.00           H
ATOM   1654  HA  LEU A 119      39.658  78.209  57.385  1.00  0.00           H
ATOM   1655  HB2 LEU A 119      39.178  77.923  54.929  1.00  0.00           H
ATOM   1656  HB3 LEU A 119      40.560  78.955  54.570  1.00  0.00           H
ATOM   1657  HG  LEU A 119      42.025  77.306  55.810  1.00  0.00           H
ATOM   1658 1HD1 LEU A 119      40.286  76.119  57.110  1.00  0.00           H
ATOM   1659 2HD1 LEU A 119      41.146  74.991  56.052  1.00  0.00           H
ATOM   1660 3HD1 LEU A 119      39.528  75.572  55.603  1.00  0.00           H
ATOM   1661 1HD2 LEU A 119      40.531  76.337  53.353  1.00  0.00           H
ATOM   1662 2HD2 LEU A 119      41.964  77.383  53.384  1.00  0.00           H
ATOM   1663 3HD2 LEU A 119      42.088  75.705  53.941  1.00  0.00           H
ATOM   1664  N   ALA A 120      41.827  80.593  56.602  1.00  0.00           N
ATOM   1665  CA  ALA A 120      43.059  81.244  57.032  1.00  0.00           C
ATOM   1666  C   ALA A 120      42.976  81.765  58.471  1.00  0.00           C
ATOM   1667  O   ALA A 120      43.965  81.692  59.199  1.00  0.00           O
ATOM   1668  CB  ALA A 120      43.390  82.394  56.079  1.00  0.00           C
ATOM   1669  H   ALA A 120      41.299  81.006  55.837  1.00  0.00           H
ATOM   1670  HA  ALA A 120      43.865  80.511  56.988  1.00  0.00           H
ATOM   1671  HB1 ALA A 120      43.302  82.064  55.047  1.00  0.00           H
ATOM   1672  HB2 ALA A 120      44.410  82.719  56.272  1.00  0.00           H
ATOM   1673  HB3 ALA A 120      42.720  83.237  56.242  1.00  0.00           H
ATOM   1674  N   ALA A 121      41.817  82.278  58.897  1.00  0.00           N
ATOM   1675  CA  ALA A 121      41.621  82.738  60.270  1.00  0.00           C
ATOM   1676  C   ALA A 121      41.615  81.560  61.255  1.00  0.00           C
ATOM   1677  O   ALA A 121      42.342  81.586  62.245  1.00  0.00           O
ATOM   1678  CB  ALA A 121      40.337  83.571  60.352  1.00  0.00           C
ATOM   1679  H   ALA A 121      41.046  82.356  58.242  1.00  0.00           H
ATOM   1680  HA  ALA A 121      42.459  83.380  60.541  1.00  0.00           H
ATOM   1681  HB1 ALA A 121      40.372  84.193  61.248  1.00  0.00           H
ATOM   1682  HB2 ALA A 121      39.465  82.919  60.410  1.00  0.00           H
ATOM   1683  HB3 ALA A 121      40.246  84.214  59.477  1.00  0.00           H
ATOM   1684  N   GLY A 122      40.882  80.487  60.937  1.00  0.00           N
ATOM   1685  CA  GLY A 122      40.782  79.290  61.776  1.00  0.00           C
ATOM   1686  C   GLY A 122      42.111  78.548  61.953  1.00  0.00           C
ATOM   1687  O   GLY A 122      42.336  77.948  63.000  1.00  0.00           O
ATOM   1688  H   GLY A 122      40.316  80.527  60.093  1.00  0.00           H
ATOM   1689  HA2 GLY A 122      40.414  79.577  62.761  1.00  0.00           H
ATOM   1690  HA3 GLY A 122      40.069  78.603  61.321  1.00  0.00           H
ATOM   1691  N   HID A 123      43.009  78.627  60.964  1.00  0.00           N
ATOM   1692  CA  HID A 123      44.384  78.116  61.052  1.00  0.00           C
ATOM   1693  C   HID A 123      45.424  79.149  61.532  1.00  0.00           C
ATOM   1694  O   HID A 123      46.610  78.823  61.579  1.00  0.00           O
ATOM   1695  CB  HID A 123      44.788  77.494  59.707  1.00  0.00           C
ATOM   1696  CG  HID A 123      44.144  76.156  59.465  1.00  0.00           C
ATOM   1697  CD2 HID A 123      44.731  74.936  59.656  1.00  0.00           C
ATOM   1698  ND1 HID A 123      42.836  75.927  59.113  1.00  0.00           N
ATOM   1699  CE1 HID A 123      42.647  74.596  59.067  1.00  0.00           C
ATOM   1700  NE2 HID A 123      43.787  73.946  59.369  1.00  0.00           N
ATOM   1701  H   HID A 123      42.728  79.091  60.108  1.00  0.00           H
ATOM   1702  HA  HID A 123      44.406  77.319  61.796  1.00  0.00           H
ATOM   1703  HB2 HID A 123      44.528  78.172  58.894  1.00  0.00           H
ATOM   1704  HB3 HID A 123      45.867  77.346  59.682  1.00  0.00           H
ATOM   1705  HD1 HID A 123      42.143  76.644  58.933  1.00  0.00           H
ATOM   1706  HD2 HID A 123      45.747  74.772  59.985  1.00  0.00           H
ATOM   1707  HE1 HID A 123      41.711  74.112  58.821  1.00  0.00           H
ATOM   1708  N   GLY A 124      45.021  80.377  61.877  1.00  0.00           N
ATOM   1709  CA  GLY A 124      45.932  81.421  62.368  1.00  0.00           C
ATOM   1710  C   GLY A 124      46.999  81.862  61.353  1.00  0.00           C
ATOM   1711  O   GLY A 124      48.143  82.115  61.720  1.00  0.00           O
ATOM   1712  H   GLY A 124      44.028  80.584  61.872  1.00  0.00           H
ATOM   1713  HA2 GLY A 124      45.335  82.296  62.627  1.00  0.00           H
ATOM   1714  HA3 GLY A 124      46.432  81.069  63.269  1.00  0.00           H
ATOM   1715  N   LEU A 125      46.640  81.935  60.067  1.00  0.00           N
ATOM   1716  CA  LEU A 125      47.544  82.224  58.942  1.00  0.00           C
ATOM   1717  C   LEU A 125      47.101  83.412  58.077  1.00  0.00           C
ATOM   1718  O   LEU A 125      47.565  83.557  56.951  1.00  0.00           O
ATOM   1719  CB  LEU A 125      47.760  80.948  58.102  1.00  0.00           C
ATOM   1720  CG  LEU A 125      48.675  79.900  58.754  1.00  0.00           C
ATOM   1721  CD1 LEU A 125      48.657  78.641  57.891  1.00  0.00           C
ATOM   1722  CD2 LEU A 125      50.128  80.375  58.849  1.00  0.00           C
ATOM   1723  H   LEU A 125      45.672  81.720  59.848  1.00  0.00           H
ATOM   1724  HA  LEU A 125      48.504  82.536  59.350  1.00  0.00           H
ATOM   1725  HB2 LEU A 125      46.785  80.505  57.896  1.00  0.00           H
ATOM   1726  HB3 LEU A 125      48.208  81.212  57.144  1.00  0.00           H
ATOM   1727  HG  LEU A 125      48.311  79.649  59.746  1.00  0.00           H
ATOM   1728 1HD1 LEU A 125      47.639  78.261  57.864  1.00  0.00           H
ATOM   1729 2HD1 LEU A 125      49.301  77.884  58.334  1.00  0.00           H
ATOM   1730 3HD1 LEU A 125      48.990  78.869  56.877  1.00  0.00           H
ATOM   1731 1HD2 LEU A 125      50.492  80.662  57.864  1.00  0.00           H
ATOM   1732 2HD2 LEU A 125      50.191  81.223  59.530  1.00  0.00           H
ATOM   1733 3HD2 LEU A 125      50.744  79.574  59.255  1.00  0.00           H
ATOM   1734  N   THR A 126      46.256  84.302  58.593  1.00  0.00           N
ATOM   1735  CA  THR A 126      45.764  85.496  57.867  1.00  0.00           C
ATOM   1736  C   THR A 126      46.860  86.485  57.448  1.00  0.00           C
ATOM   1737  O   THR A 126      46.641  87.288  56.549  1.00  0.00           O
ATOM   1738  CB  THR A 126      44.711  86.237  58.703  1.00  0.00           C
ATOM   1739  CG2 THR A 126      43.372  85.501  58.692  1.00  0.00           C
ATOM   1740  OG1 THR A 126      45.135  86.359  60.044  1.00  0.00           O
ATOM   1741  H   THR A 126      45.967  84.179  59.551  1.00  0.00           H
ATOM   1742  HA  THR A 126      45.291  85.168  56.939  1.00  0.00           H
ATOM   1743  HB  THR A 126      44.555  87.236  58.294  1.00  0.00           H
ATOM   1744  HG1 THR A 126      44.666  85.710  60.572  1.00  0.00           H
ATOM   1745 1HG2 THR A 126      42.815  85.789  57.800  1.00  0.00           H
ATOM   1746 2HG2 THR A 126      42.783  85.756  59.573  1.00  0.00           H
ATOM   1747 3HG2 THR A 126      43.539  84.429  58.660  1.00  0.00           H
ATOM   1748  N   GLU A 127      48.059  86.407  58.034  1.00  0.00           N
ATOM   1749  CA  GLU A 127      49.231  87.186  57.595  1.00  0.00           C
ATOM   1750  C   GLU A 127      50.028  86.518  56.458  1.00  0.00           C
ATOM   1751  O   GLU A 127      50.813  87.193  55.792  1.00  0.00           O
ATOM   1752  CB  GLU A 127      50.154  87.454  58.795  1.00  0.00           C
ATOM   1753  CG  GLU A 127      49.526  88.439  59.797  1.00  0.00           C
ATOM   1754  CD  GLU A 127      50.335  88.609  61.092  1.00  0.00           C
ATOM   1755  OE1 GLU A 127      51.165  87.736  61.415  1.00  0.00           O
ATOM   1756  OE2 GLU A 127      50.057  89.583  61.837  1.00  0.00           O
ATOM   1757  H   GLU A 127      48.162  85.782  58.817  1.00  0.00           H
ATOM   1758  HA  GLU A 127      48.892  88.148  57.207  1.00  0.00           H
ATOM   1759  HB2 GLU A 127      50.369  86.502  59.282  1.00  0.00           H
ATOM   1760  HB3 GLU A 127      51.090  87.883  58.435  1.00  0.00           H
ATOM   1761  HG2 GLU A 127      49.414  89.408  59.305  1.00  0.00           H
ATOM   1762  HG3 GLU A 127      48.531  88.083  60.073  1.00  0.00           H
ATOM   1763  N   ARG A 128      49.843  85.207  56.220  1.00  0.00           N
ATOM   1764  CA  ARG A 128      50.488  84.454  55.122  1.00  0.00           C
ATOM   1765  C   ARG A 128      49.529  84.001  54.022  1.00  0.00           C
ATOM   1766  O   ARG A 128      49.993  83.602  52.960  1.00  0.00           O
ATOM   1767  CB  ARG A 128      51.284  83.254  55.665  1.00  0.00           C
ATOM   1768  CG  ARG A 128      52.461  83.695  56.550  1.00  0.00           C
ATOM   1769  CD  ARG A 128      53.643  82.718  56.482  1.00  0.00           C
ATOM   1770  NE  ARG A 128      53.384  81.437  57.178  1.00  0.00           N
ATOM   1771  CZ  ARG A 128      53.515  80.222  56.674  1.00  0.00           C
ATOM   1772  NH1 ARG A 128      53.783  80.001  55.423  1.00  0.00           N
ATOM   1773  NH2 ARG A 128      53.382  79.158  57.410  1.00  0.00           N
ATOM   1774  H   ARG A 128      49.143  84.732  56.779  1.00  0.00           H
ATOM   1775  HA  ARG A 128      51.188  85.116  54.609  1.00  0.00           H
ATOM   1776  HB2 ARG A 128      50.623  82.591  56.226  1.00  0.00           H
ATOM   1777  HB3 ARG A 128      51.675  82.698  54.811  1.00  0.00           H
ATOM   1778  HG2 ARG A 128      52.821  84.665  56.204  1.00  0.00           H
ATOM   1779  HG3 ARG A 128      52.124  83.805  57.582  1.00  0.00           H
ATOM   1780  HD2 ARG A 128      53.894  82.557  55.432  1.00  0.00           H
ATOM   1781  HD3 ARG A 128      54.505  83.198  56.948  1.00  0.00           H
ATOM   1782  HE  ARG A 128      53.147  81.487  58.155  1.00  0.00           H
ATOM   1783 1HH1 ARG A 128      53.777  80.761  54.751  1.00  0.00           H
ATOM   1784 2HH1 ARG A 128      53.785  79.052  55.083  1.00  0.00           H
ATOM   1785 1HH2 ARG A 128      53.322  79.224  58.427  1.00  0.00           H
ATOM   1786 2HH2 ARG A 128      53.502  78.255  56.991  1.00  0.00           H
ATOM   1787  N   LEU A 129      48.223  84.053  54.259  1.00  0.00           N
ATOM   1788  CA  LEU A 129      47.181  83.726  53.294  1.00  0.00           C
ATOM   1789  C   LEU A 129      46.281  84.941  53.103  1.00  0.00           C
ATOM   1790  O   LEU A 129      45.562  85.331  54.022  1.00  0.00           O
ATOM   1791  CB  LEU A 129      46.357  82.533  53.791  1.00  0.00           C
ATOM   1792  CG  LEU A 129      47.108  81.212  53.972  1.00  0.00           C
ATOM   1793  CD1 LEU A 129      46.149  80.156  54.521  1.00  0.00           C
ATOM   1794  CD2 LEU A 129      47.663  80.709  52.647  1.00  0.00           C
ATOM   1795  H   LEU A 129      47.919  84.346  55.179  1.00  0.00           H
ATOM   1796  HA  LEU A 129      47.619  83.472  52.330  1.00  0.00           H
ATOM   1797  HB2 LEU A 129      45.919  82.808  54.745  1.00  0.00           H
ATOM   1798  HB3 LEU A 129      45.551  82.375  53.079  1.00  0.00           H
ATOM   1799  HG  LEU A 129      47.926  81.339  54.682  1.00  0.00           H
ATOM   1800 1HD1 LEU A 129      45.728  80.498  55.464  1.00  0.00           H
ATOM   1801 2HD1 LEU A 129      46.697  79.237  54.698  1.00  0.00           H
ATOM   1802 3HD1 LEU A 129      45.345  79.973  53.807  1.00  0.00           H
ATOM   1803 1HD2 LEU A 129      46.883  80.710  51.889  1.00  0.00           H
ATOM   1804 2HD2 LEU A 129      48.480  81.356  52.327  1.00  0.00           H
ATOM   1805 3HD2 LEU A 129      48.033  79.697  52.766  1.00  0.00           H
ATOM   1806  N   THR A 130      46.324  85.531  51.913  1.00  0.00           N
ATOM   1807  CA  THR A 130      45.393  86.592  51.506  1.00  0.00           C
ATOM   1808  C   THR A 130      44.463  86.042  50.428  1.00  0.00           C
ATOM   1809  O   THR A 130      44.930  85.452  49.457  1.00  0.00           O
ATOM   1810  CB  THR A 130      46.156  87.831  51.012  1.00  0.00           C
ATOM   1811  CG2 THR A 130      45.243  89.033  50.748  1.00  0.00           C
ATOM   1812  OG1 THR A 130      47.071  88.231  52.015  1.00  0.00           O
ATOM   1813  H   THR A 130      46.918  85.122  51.194  1.00  0.00           H
ATOM   1814  HA  THR A 130      44.783  86.899  52.355  1.00  0.00           H
ATOM   1815  HB  THR A 130      46.696  87.574  50.100  1.00  0.00           H
ATOM   1816  HG1 THR A 130      47.332  87.426  52.471  1.00  0.00           H
ATOM   1817 1HG2 THR A 130      45.645  89.613  49.919  1.00  0.00           H
ATOM   1818 2HG2 THR A 130      45.184  89.667  51.634  1.00  0.00           H
ATOM   1819 3HG2 THR A 130      44.236  88.718  50.484  1.00  0.00           H
ATOM   1820  N   PHE A 131      43.153  86.233  50.579  1.00  0.00           N
ATOM   1821  CA  PHE A 131      42.168  85.829  49.577  1.00  0.00           C
ATOM   1822  C   PHE A 131      41.295  87.016  49.181  1.00  0.00           C
ATOM   1823  O   PHE A 131      40.654  87.647  50.028  1.00  0.00           O
ATOM   1824  CB  PHE A 131      41.344  84.647  50.089  1.00  0.00           C
ATOM   1825  CG  PHE A 131      42.158  83.403  50.364  1.00  0.00           C
ATOM   1826  CD1 PHE A 131      42.515  82.554  49.300  1.00  0.00           C
ATOM   1827  CD2 PHE A 131      42.519  83.066  51.681  1.00  0.00           C
ATOM   1828  CE1 PHE A 131      43.215  81.361  49.549  1.00  0.00           C
ATOM   1829  CE2 PHE A 131      43.200  81.862  51.930  1.00  0.00           C
ATOM   1830  CZ  PHE A 131      43.552  81.012  50.869  1.00  0.00           C
ATOM   1831  H   PHE A 131      42.806  86.696  51.406  1.00  0.00           H
ATOM   1832  HA  PHE A 131      42.683  85.491  48.678  1.00  0.00           H
ATOM   1833  HB2 PHE A 131      40.815  84.940  50.992  1.00  0.00           H
ATOM   1834  HB3 PHE A 131      40.591  84.396  49.346  1.00  0.00           H
ATOM   1835  HD1 PHE A 131      42.230  82.814  48.291  1.00  0.00           H
ATOM   1836  HD2 PHE A 131      42.245  83.717  52.500  1.00  0.00           H
ATOM   1837  HE1 PHE A 131      43.475  80.709  48.728  1.00  0.00           H
ATOM   1838  HE2 PHE A 131      43.438  81.580  52.940  1.00  0.00           H
ATOM   1839  HZ  PHE A 131      44.069  80.086  51.073  1.00  0.00           H
ATOM   1840  N   GLU A 132      41.267  87.311  47.884  1.00  0.00           N
ATOM   1841  CA  GLU A 132      40.568  88.460  47.311  1.00  0.00           C
ATOM   1842  C   GLU A 132      39.630  88.039  46.180  1.00  0.00           C
ATOM   1843  O   GLU A 132      39.919  87.142  45.391  1.00  0.00           O
ATOM   1844  CB  GLU A 132      41.573  89.517  46.817  1.00  0.00           C
ATOM   1845  CG  GLU A 132      42.094  90.398  47.968  1.00  0.00           C
ATOM   1846  CD  GLU A 132      43.309  91.273  47.614  1.00  0.00           C
ATOM   1847  OE1 GLU A 132      43.815  91.190  46.472  1.00  0.00           O
ATOM   1848  OE2 GLU A 132      43.715  92.063  48.500  1.00  0.00           O
ATOM   1849  H   GLU A 132      41.789  86.718  47.239  1.00  0.00           H
ATOM   1850  HA  GLU A 132      39.950  88.921  48.080  1.00  0.00           H
ATOM   1851  HB2 GLU A 132      42.398  89.007  46.320  1.00  0.00           H
ATOM   1852  HB3 GLU A 132      41.081  90.166  46.091  1.00  0.00           H
ATOM   1853  HG2 GLU A 132      41.277  91.052  48.283  1.00  0.00           H
ATOM   1854  HG3 GLU A 132      42.360  89.764  48.815  1.00  0.00           H
ATOM   1855  N   VAL A 133      38.491  88.726  46.073  1.00  0.00           N
ATOM   1856  CA  VAL A 133      37.624  88.579  44.901  1.00  0.00           C
ATOM   1857  C   VAL A 133      38.244  89.368  43.747  1.00  0.00           C
ATOM   1858  O   VAL A 133      38.226  90.602  43.763  1.00  0.00           O
ATOM   1859  CB  VAL A 133      36.176  89.026  45.167  1.00  0.00           C
ATOM   1860  CG1 VAL A 133      35.284  88.830  43.927  1.00  0.00           C
ATOM   1861  CG2 VAL A 133      35.536  88.297  46.363  1.00  0.00           C
ATOM   1862  H   VAL A 133      38.295  89.458  46.734  1.00  0.00           H
ATOM   1863  HA  VAL A 133      37.596  87.528  44.644  1.00  0.00           H
ATOM   1864  HB  VAL A 133      36.200  90.090  45.405  1.00  0.00           H
ATOM   1865 1HG1 VAL A 133      35.825  89.045  43.008  1.00  0.00           H
ATOM   1866 2HG1 VAL A 133      34.935  87.798  43.862  1.00  0.00           H
ATOM   1867 3HG1 VAL A 133      34.429  89.499  43.988  1.00  0.00           H
ATOM   1868 1HG2 VAL A 133      36.282  87.751  46.928  1.00  0.00           H
ATOM   1869 2HG2 VAL A 133      34.793  87.574  46.034  1.00  0.00           H
ATOM   1870 3HG2 VAL A 133      35.069  89.020  47.028  1.00  0.00           H
ATOM   1871  N   ALA A 134      38.772  88.677  42.738  1.00  0.00           N
ATOM   1872  CA  ALA A 134      39.399  89.307  41.580  1.00  0.00           C
ATOM   1873  C   ALA A 134      39.294  88.440  40.318  1.00  0.00           C
ATOM   1874  O   ALA A 134      39.272  87.211  40.388  1.00  0.00           O
ATOM   1875  CB  ALA A 134      40.861  89.662  41.897  1.00  0.00           C
ATOM   1876  H   ALA A 134      38.706  87.665  42.756  1.00  0.00           H
ATOM   1877  HA  ALA A 134      38.870  90.239  41.381  1.00  0.00           H
ATOM   1878  HB1 ALA A 134      41.520  88.891  41.502  1.00  0.00           H
ATOM   1879  HB2 ALA A 134      41.021  89.756  42.972  1.00  0.00           H
ATOM   1880  HB3 ALA A 134      41.111  90.608  41.422  1.00  0.00           H
ATOM   1881  N   ASP A 135      39.250  89.099  39.160  1.00  0.00           N
ATOM   1882  CA  ASP A 135      39.298  88.437  37.856  1.00  0.00           C
ATOM   1883  C   ASP A 135      40.752  88.167  37.435  1.00  0.00           C
ATOM   1884  O   ASP A 135      41.575  89.080  37.391  1.00  0.00           O
ATOM   1885  CB  ASP A 135      38.552  89.289  36.813  1.00  0.00           C
ATOM   1886  CG  ASP A 135      38.227  88.533  35.517  1.00  0.00           C
ATOM   1887  OD1 ASP A 135      38.832  87.464  35.269  1.00  0.00           O
ATOM   1888  OD2 ASP A 135      37.369  89.023  34.752  1.00  0.00           O
ATOM   1889  H   ASP A 135      39.339  90.101  39.169  1.00  0.00           H
ATOM   1890  HA  ASP A 135      38.776  87.482  37.936  1.00  0.00           H
ATOM   1891  HB2 ASP A 135      37.618  89.644  37.252  1.00  0.00           H
ATOM   1892  HB3 ASP A 135      39.161  90.162  36.569  1.00  0.00           H
ATOM   1893  N   ALA A 136      41.065  86.928  37.071  1.00  0.00           N
ATOM   1894  CA  ALA A 136      42.355  86.520  36.532  1.00  0.00           C
ATOM   1895  C   ALA A 136      42.621  87.074  35.124  1.00  0.00           C
ATOM   1896  O   ALA A 136      43.768  87.130  34.697  1.00  0.00           O
ATOM   1897  CB  ALA A 136      42.401  84.995  36.505  1.00  0.00           C
ATOM   1898  H   ALA A 136      40.320  86.240  37.077  1.00  0.00           H
ATOM   1899  HA  ALA A 136      43.139  86.883  37.192  1.00  0.00           H
ATOM   1900  HB1 ALA A 136      41.679  84.622  35.780  1.00  0.00           H
ATOM   1901  HB2 ALA A 136      42.169  84.592  37.491  1.00  0.00           H
ATOM   1902  HB3 ALA A 136      43.400  84.679  36.204  1.00  0.00           H
ATOM   1903  N   MET A 137      41.582  87.482  34.390  1.00  0.00           N
ATOM   1904  CA  MET A 137      41.717  88.125  33.078  1.00  0.00           C
ATOM   1905  C   MET A 137      41.962  89.645  33.168  1.00  0.00           C
ATOM   1906  O   MET A 137      42.190  90.278  32.137  1.00  0.00           O
ATOM   1907  CB  MET A 137      40.479  87.814  32.227  1.00  0.00           C
ATOM   1908  CG  MET A 137      40.302  86.313  31.951  1.00  0.00           C
ATOM   1909  SD  MET A 137      38.776  85.932  31.037  1.00  0.00           S
ATOM   1910  CE  MET A 137      37.603  85.925  32.420  1.00  0.00           C
ATOM   1911  H   MET A 137      40.646  87.378  34.784  1.00  0.00           H
ATOM   1912  HA  MET A 137      42.588  87.704  32.573  1.00  0.00           H
ATOM   1913  HB2 MET A 137      39.594  88.200  32.733  1.00  0.00           H
ATOM   1914  HB3 MET A 137      40.571  88.323  31.268  1.00  0.00           H
ATOM   1915  HG2 MET A 137      41.159  85.965  31.373  1.00  0.00           H
ATOM   1916  HG3 MET A 137      40.292  85.765  32.895  1.00  0.00           H
ATOM   1917  HE1 MET A 137      37.854  86.717  33.125  1.00  0.00           H
ATOM   1918  HE2 MET A 137      36.594  86.093  32.050  1.00  0.00           H
ATOM   1919  HE3 MET A 137      37.649  84.965  32.934  1.00  0.00           H
ATOM   1920  N   ARG A 138      41.903  90.225  34.379  1.00  0.00           N
ATOM   1921  CA  ARG A 138      42.309  91.601  34.729  1.00  0.00           C
ATOM   1922  C   ARG A 138      42.760  91.653  36.196  1.00  0.00           C
ATOM   1923  O   ARG A 138      42.089  92.260  37.038  1.00  0.00           O
ATOM   1924  CB  ARG A 138      41.174  92.617  34.491  1.00  0.00           C
ATOM   1925  CG  ARG A 138      40.812  92.887  33.024  1.00  0.00           C
ATOM   1926  CD  ARG A 138      40.010  94.190  32.867  1.00  0.00           C
ATOM   1927  NE  ARG A 138      38.897  94.306  33.840  1.00  0.00           N
ATOM   1928  CZ  ARG A 138      38.680  95.303  34.687  1.00  0.00           C
ATOM   1929  NH1 ARG A 138      39.431  96.367  34.730  1.00  0.00           N
ATOM   1930  NH2 ARG A 138      37.689  95.253  35.530  1.00  0.00           N
ATOM   1931  H   ARG A 138      41.669  89.615  35.156  1.00  0.00           H
ATOM   1932  HA  ARG A 138      43.178  91.884  34.129  1.00  0.00           H
ATOM   1933  HB2 ARG A 138      40.282  92.277  35.021  1.00  0.00           H
ATOM   1934  HB3 ARG A 138      41.487  93.568  34.927  1.00  0.00           H
ATOM   1935  HG2 ARG A 138      41.729  92.982  32.440  1.00  0.00           H
ATOM   1936  HG3 ARG A 138      40.231  92.051  32.635  1.00  0.00           H
ATOM   1937  HD2 ARG A 138      40.706  95.021  32.980  1.00  0.00           H
ATOM   1938  HD3 ARG A 138      39.610  94.231  31.853  1.00  0.00           H
ATOM   1939  HE  ARG A 138      38.284  93.510  33.915  1.00  0.00           H
ATOM   1940 1HH1 ARG A 138      40.204  96.447  34.098  1.00  0.00           H
ATOM   1941 2HH1 ARG A 138      39.272  97.092  35.425  1.00  0.00           H
ATOM   1942 1HH2 ARG A 138      37.088  94.449  35.580  1.00  0.00           H
ATOM   1943 2HH2 ARG A 138      37.542  96.031  36.147  1.00  0.00           H
ATOM   1944  N   LEU A 139      43.877  91.000  36.511  1.00  0.00           N
ATOM   1945  CA  LEU A 139      44.413  90.978  37.869  1.00  0.00           C
ATOM   1946  C   LEU A 139      44.748  92.405  38.339  1.00  0.00           C
ATOM   1947  O   LEU A 139      45.407  93.159  37.622  1.00  0.00           O
ATOM   1948  CB  LEU A 139      45.665  90.090  37.978  1.00  0.00           C
ATOM   1949  CG  LEU A 139      45.405  88.575  37.941  1.00  0.00           C
ATOM   1950  CD1 LEU A 139      46.740  87.834  37.965  1.00  0.00           C
ATOM   1951  CD2 LEU A 139      44.603  88.098  39.155  1.00  0.00           C
ATOM   1952  H   LEU A 139      44.464  90.680  35.754  1.00  0.00           H
ATOM   1953  HA  LEU A 139      43.631  90.569  38.502  1.00  0.00           H
ATOM   1954  HB2 LEU A 139      46.350  90.362  37.177  1.00  0.00           H
ATOM   1955  HB3 LEU A 139      46.168  90.321  38.915  1.00  0.00           H
ATOM   1956  HG  LEU A 139      44.873  88.309  37.032  1.00  0.00           H
ATOM   1957 1HD1 LEU A 139      47.343  88.115  37.103  1.00  0.00           H
ATOM   1958 2HD1 LEU A 139      46.563  86.760  37.912  1.00  0.00           H
ATOM   1959 3HD1 LEU A 139      47.286  88.076  38.876  1.00  0.00           H
ATOM   1960 1HD2 LEU A 139      45.090  88.403  40.079  1.00  0.00           H
ATOM   1961 2HD2 LEU A 139      43.593  88.505  39.123  1.00  0.00           H
ATOM   1962 3HD2 LEU A 139      44.528  87.012  39.135  1.00  0.00           H
ATOM   1963  N   PRO A 140      44.357  92.786  39.566  1.00  0.00           N
ATOM   1964  CA  PRO A 140      44.642  94.115  40.103  1.00  0.00           C
ATOM   1965  C   PRO A 140      46.105  94.287  40.536  1.00  0.00           C
ATOM   1966  O   PRO A 140      46.528  95.404  40.831  1.00  0.00           O
ATOM   1967  CB  PRO A 140      43.702  94.244  41.303  1.00  0.00           C
ATOM   1968  CG  PRO A 140      43.592  92.808  41.819  1.00  0.00           C
ATOM   1969  CD  PRO A 140      43.635  91.978  40.539  1.00  0.00           C
ATOM   1970  HA  PRO A 140      44.409  94.880  39.361  1.00  0.00           H
ATOM   1971  HB2 PRO A 140      44.099  94.917  42.063  1.00  0.00           H
ATOM   1972  HB3 PRO A 140      42.726  94.588  40.960  1.00  0.00           H
ATOM   1973  HG2 PRO A 140      44.459  92.568  42.438  1.00  0.00           H
ATOM   1974  HG3 PRO A 140      42.668  92.646  42.373  1.00  0.00           H
ATOM   1975  HD2 PRO A 140      44.143  91.029  40.724  1.00  0.00           H
ATOM   1976  HD3 PRO A 140      42.623  91.799  40.175  1.00  0.00           H
ATOM   1977  N   TYR A 141      46.857  93.188  40.646  1.00  0.00           N
ATOM   1978  CA  TYR A 141      48.227  93.195  41.145  1.00  0.00           C
ATOM   1979  C   TYR A 141      49.206  93.857  40.173  1.00  0.00           C
ATOM   1980  O   TYR A 141      48.968  93.950  38.964  1.00  0.00           O
ATOM   1981  CB  TYR A 141      48.669  91.775  41.518  1.00  0.00           C
ATOM   1982  CG  TYR A 141      47.693  91.089  42.448  1.00  0.00           C
ATOM   1983  CD1 TYR A 141      47.510  91.565  43.763  1.00  0.00           C
ATOM   1984  CD2 TYR A 141      46.921  90.017  41.972  1.00  0.00           C
ATOM   1985  CE1 TYR A 141      46.522  90.994  44.588  1.00  0.00           C
ATOM   1986  CE2 TYR A 141      45.955  89.434  42.804  1.00  0.00           C
ATOM   1987  CZ  TYR A 141      45.729  89.936  44.101  1.00  0.00           C
ATOM   1988  OH  TYR A 141      44.741  89.411  44.863  1.00  0.00           O
ATOM   1989  H   TYR A 141      46.443  92.302  40.408  1.00  0.00           H
ATOM   1990  HA  TYR A 141      48.233  93.789  42.059  1.00  0.00           H
ATOM   1991  HB2 TYR A 141      48.777  91.186  40.606  1.00  0.00           H
ATOM   1992  HB3 TYR A 141      49.643  91.815  42.007  1.00  0.00           H
ATOM   1993  HD1 TYR A 141      48.109  92.383  44.134  1.00  0.00           H
ATOM   1994  HD2 TYR A 141      47.064  89.637  40.971  1.00  0.00           H
ATOM   1995  HE1 TYR A 141      46.347  91.361  45.591  1.00  0.00           H
ATOM   1996  HE2 TYR A 141      45.377  88.602  42.454  1.00  0.00           H
ATOM   1997  HH  TYR A 141      44.407  90.075  45.514  1.00  0.00           H
ATOM   1998  N   GLU A 142      50.326  94.311  40.731  1.00  0.00           N
ATOM   1999  CA  GLU A 142      51.408  94.940  39.979  1.00  0.00           C
ATOM   2000  C   GLU A 142      52.146  93.944  39.068  1.00  0.00           C
ATOM   2001  O   GLU A 142      51.833  92.757  38.984  1.00  0.00           O
ATOM   2002  CB  GLU A 142      52.383  95.635  40.954  1.00  0.00           C
ATOM   2003  CG  GLU A 142      51.833  96.951  41.519  1.00  0.00           C
ATOM   2004  CD  GLU A 142      52.949  97.933  41.907  1.00  0.00           C
ATOM   2005  OE1 GLU A 142      54.024  97.504  42.389  1.00  0.00           O
ATOM   2006  OE2 GLU A 142      52.746  99.160  41.732  1.00  0.00           O
ATOM   2007  H   GLU A 142      50.511  94.074  41.691  1.00  0.00           H
ATOM   2008  HA  GLU A 142      50.978  95.696  39.320  1.00  0.00           H
ATOM   2009  HB2 GLU A 142      52.635  94.964  41.774  1.00  0.00           H
ATOM   2010  HB3 GLU A 142      53.302  95.875  40.420  1.00  0.00           H
ATOM   2011  HG2 GLU A 142      51.209  97.427  40.760  1.00  0.00           H
ATOM   2012  HG3 GLU A 142      51.209  96.736  42.389  1.00  0.00           H
ATOM   2013  N   ASP A 143      53.148  94.450  38.366  1.00  0.00           N
ATOM   2014  CA  ASP A 143      54.034  93.657  37.529  1.00  0.00           C
ATOM   2015  C   ASP A 143      55.139  93.032  38.388  1.00  0.00           C
ATOM   2016  O   ASP A 143      55.641  93.665  39.317  1.00  0.00           O
ATOM   2017  CB  ASP A 143      54.609  94.527  36.403  1.00  0.00           C
ATOM   2018  CG  ASP A 143      53.567  95.050  35.401  1.00  0.00           C
ATOM   2019  OD1 ASP A 143      52.366  95.173  35.734  1.00  0.00           O
ATOM   2020  OD2 ASP A 143      53.973  95.307  34.247  1.00  0.00           O
ATOM   2021  H   ASP A 143      53.417  95.404  38.539  1.00  0.00           H
ATOM   2022  HA  ASP A 143      53.462  92.849  37.074  1.00  0.00           H
ATOM   2023  HB2 ASP A 143      55.120  95.382  36.849  1.00  0.00           H
ATOM   2024  HB3 ASP A 143      55.353  93.940  35.863  1.00  0.00           H
ATOM   2025  N   GLU A 144      55.525  91.792  38.076  1.00  0.00           N
ATOM   2026  CA  GLU A 144      56.643  91.094  38.739  1.00  0.00           C
ATOM   2027  C   GLU A 144      56.482  91.000  40.274  1.00  0.00           C
ATOM   2028  O   GLU A 144      57.425  91.182  41.046  1.00  0.00           O
ATOM   2029  CB  GLU A 144      57.999  91.685  38.295  1.00  0.00           C
ATOM   2030  CG  GLU A 144      58.133  91.802  36.767  1.00  0.00           C
ATOM   2031  CD  GLU A 144      59.521  92.269  36.305  1.00  0.00           C
ATOM   2032  OE1 GLU A 144      60.234  92.988  37.041  1.00  0.00           O
ATOM   2033  OE2 GLU A 144      59.902  91.920  35.165  1.00  0.00           O
ATOM   2034  H   GLU A 144      55.074  91.338  37.287  1.00  0.00           H
ATOM   2035  HA  GLU A 144      56.616  90.067  38.386  1.00  0.00           H
ATOM   2036  HB2 GLU A 144      58.124  92.673  38.740  1.00  0.00           H
ATOM   2037  HB3 GLU A 144      58.794  91.037  38.663  1.00  0.00           H
ATOM   2038  HG2 GLU A 144      57.913  90.826  36.325  1.00  0.00           H
ATOM   2039  HG3 GLU A 144      57.396  92.513  36.390  1.00  0.00           H
ATOM   2040  N   SER A 145      55.257  90.728  40.731  1.00  0.00           N
ATOM   2041  CA  SER A 145      54.908  90.673  42.158  1.00  0.00           C
ATOM   2042  C   SER A 145      55.109  89.286  42.780  1.00  0.00           C
ATOM   2043  O   SER A 145      55.500  89.192  43.944  1.00  0.00           O
ATOM   2044  CB  SER A 145      53.455  91.111  42.356  1.00  0.00           C
ATOM   2045  OG  SER A 145      53.256  92.392  41.796  1.00  0.00           O
ATOM   2046  H   SER A 145      54.546  90.488  40.050  1.00  0.00           H
ATOM   2047  HA  SER A 145      55.542  91.371  42.705  1.00  0.00           H
ATOM   2048  HB2 SER A 145      52.780  90.388  41.897  1.00  0.00           H
ATOM   2049  HB3 SER A 145      53.241  91.168  43.423  1.00  0.00           H
ATOM   2050  HG  SER A 145      53.744  92.445  40.964  1.00  0.00           H
ATOM   2051  N   PHE A 146      54.872  88.215  42.016  1.00  0.00           N
ATOM   2052  CA  PHE A 146      54.854  86.832  42.511  1.00  0.00           C
ATOM   2053  C   PHE A 146      56.032  86.016  41.973  1.00  0.00           C
ATOM   2054  O   PHE A 146      56.420  86.160  40.814  1.00  0.00           O
ATOM   2055  CB  PHE A 146      53.512  86.175  42.163  1.00  0.00           C
ATOM   2056  CG  PHE A 146      52.309  86.934  42.689  1.00  0.00           C
ATOM   2057  CD1 PHE A 146      51.963  86.863  44.051  1.00  0.00           C
ATOM   2058  CD2 PHE A 146      51.536  87.718  41.816  1.00  0.00           C
ATOM   2059  CE1 PHE A 146      50.850  87.574  44.533  1.00  0.00           C
ATOM   2060  CE2 PHE A 146      50.421  88.428  42.295  1.00  0.00           C
ATOM   2061  CZ  PHE A 146      50.076  88.355  43.656  1.00  0.00           C
ATOM   2062  H   PHE A 146      54.621  88.365  41.045  1.00  0.00           H
ATOM   2063  HA  PHE A 146      54.934  86.840  43.598  1.00  0.00           H
ATOM   2064  HB2 PHE A 146      53.432  86.084  41.079  1.00  0.00           H
ATOM   2065  HB3 PHE A 146      53.493  85.167  42.579  1.00  0.00           H
ATOM   2066  HD1 PHE A 146      52.547  86.254  44.724  1.00  0.00           H
ATOM   2067  HD2 PHE A 146      51.800  87.758  40.772  1.00  0.00           H
ATOM   2068  HE1 PHE A 146      50.585  87.515  45.579  1.00  0.00           H
ATOM   2069  HE2 PHE A 146      49.822  89.019  41.617  1.00  0.00           H
ATOM   2070  HZ  PHE A 146      49.210  88.888  44.026  1.00  0.00           H
ATOM   2071  N   ASP A 147      56.610  85.155  42.811  1.00  0.00           N
ATOM   2072  CA  ASP A 147      57.725  84.280  42.420  1.00  0.00           C
ATOM   2073  C   ASP A 147      57.261  83.055  41.625  1.00  0.00           C
ATOM   2074  O   ASP A 147      57.967  82.574  40.741  1.00  0.00           O
ATOM   2075  CB  ASP A 147      58.481  83.801  43.664  1.00  0.00           C
ATOM   2076  CG  ASP A 147      58.890  84.942  44.595  1.00  0.00           C
ATOM   2077  OD1 ASP A 147      59.852  85.681  44.282  1.00  0.00           O
ATOM   2078  OD2 ASP A 147      58.250  85.110  45.651  1.00  0.00           O
ATOM   2079  H   ASP A 147      56.197  85.019  43.730  1.00  0.00           H
ATOM   2080  HA  ASP A 147      58.414  84.840  41.788  1.00  0.00           H
ATOM   2081  HB2 ASP A 147      57.841  83.104  44.208  1.00  0.00           H
ATOM   2082  HB3 ASP A 147      59.371  83.257  43.345  1.00  0.00           H
ATOM   2083  N   CYS A 148      56.072  82.548  41.935  1.00  0.00           N
ATOM   2084  CA  CYS A 148      55.428  81.461  41.214  1.00  0.00           C
ATOM   2085  C   CYS A 148      53.906  81.602  41.294  1.00  0.00           C
ATOM   2086  O   CYS A 148      53.365  82.433  42.028  1.00  0.00           O
ATOM   2087  CB  CYS A 148      55.931  80.103  41.732  1.00  0.00           C
ATOM   2088  SG  CYS A 148      55.699  79.924  43.526  1.00  0.00           S
ATOM   2089  H   CYS A 148      55.538  82.980  42.680  1.00  0.00           H
ATOM   2090  HA  CYS A 148      55.693  81.534  40.160  1.00  0.00           H
ATOM   2091  HB2 CYS A 148      55.391  79.307  41.217  1.00  0.00           H
ATOM   2092  HB3 CYS A 148      56.989  80.000  41.491  1.00  0.00           H
ATOM   2093  HG  CYS A 148      56.974  80.122  43.883  1.00  0.00           H
ATOM   2094  N   ALA A 149      53.204  80.804  40.504  1.00  0.00           N
ATOM   2095  CA  ALA A 149      51.753  80.789  40.475  1.00  0.00           C
ATOM   2096  C   ALA A 149      51.236  79.412  40.074  1.00  0.00           C
ATOM   2097  O   ALA A 149      51.978  78.584  39.536  1.00  0.00           O
ATOM   2098  CB  ALA A 149      51.271  81.887  39.514  1.00  0.00           C
ATOM   2099  H   ALA A 149      53.697  80.158  39.893  1.00  0.00           H
ATOM   2100  HA  ALA A 149      51.372  80.996  41.475  1.00  0.00           H
ATOM   2101  HB1 ALA A 149      51.775  81.795  38.552  1.00  0.00           H
ATOM   2102  HB2 ALA A 149      51.507  82.862  39.934  1.00  0.00           H
ATOM   2103  HB3 ALA A 149      50.193  81.816  39.368  1.00  0.00           H
ATOM   2104  N   TRP A 150      49.943  79.186  40.271  1.00  0.00           N
ATOM   2105  CA  TRP A 150      49.265  78.064  39.642  1.00  0.00           C
ATOM   2106  C   TRP A 150      47.822  78.380  39.270  1.00  0.00           C
ATOM   2107  O   TRP A 150      47.167  79.181  39.927  1.00  0.00           O
ATOM   2108  CB  TRP A 150      49.443  76.794  40.480  1.00  0.00           C
ATOM   2109  CG  TRP A 150      49.020  76.778  41.915  1.00  0.00           C
ATOM   2110  CD1 TRP A 150      47.958  77.399  42.478  1.00  0.00           C
ATOM   2111  CD2 TRP A 150      49.635  76.007  42.989  1.00  0.00           C
ATOM   2112  CE2 TRP A 150      48.909  76.245  44.192  1.00  0.00           C
ATOM   2113  CE3 TRP A 150      50.720  75.105  43.056  1.00  0.00           C
ATOM   2114  NE1 TRP A 150      47.898  77.096  43.822  1.00  0.00           N
ATOM   2115  CZ2 TRP A 150      49.245  75.636  45.405  1.00  0.00           C
ATOM   2116  CZ3 TRP A 150      51.060  74.473  44.265  1.00  0.00           C
ATOM   2117  CH2 TRP A 150      50.319  74.733  45.430  1.00  0.00           C
ATOM   2118  H   TRP A 150      49.384  79.880  40.763  1.00  0.00           H
ATOM   2119  HA  TRP A 150      49.773  77.888  38.702  1.00  0.00           H
ATOM   2120  HB2 TRP A 150      48.962  75.961  39.967  1.00  0.00           H
ATOM   2121  HB3 TRP A 150      50.510  76.591  40.499  1.00  0.00           H
ATOM   2122  HD1 TRP A 150      47.234  78.018  41.968  1.00  0.00           H
ATOM   2123  HE1 TRP A 150      47.131  77.406  44.427  1.00  0.00           H
ATOM   2124  HE3 TRP A 150      51.281  74.888  42.160  1.00  0.00           H
ATOM   2125  HZ2 TRP A 150      48.661  75.846  46.288  1.00  0.00           H
ATOM   2126  HZ3 TRP A 150      51.884  73.775  44.292  1.00  0.00           H
ATOM   2127  HH2 TRP A 150      50.562  74.219  46.339  1.00  0.00           H
ATOM   2128  N   ALA A 151      47.334  77.748  38.205  1.00  0.00           N
ATOM   2129  CA  ALA A 151      45.920  77.729  37.847  1.00  0.00           C
ATOM   2130  C   ALA A 151      45.444  76.273  37.885  1.00  0.00           C
ATOM   2131  O   ALA A 151      45.644  75.499  36.942  1.00  0.00           O
ATOM   2132  CB  ALA A 151      45.702  78.436  36.502  1.00  0.00           C
ATOM   2133  H   ALA A 151      47.963  77.142  37.687  1.00  0.00           H
ATOM   2134  HA  ALA A 151      45.354  78.281  38.600  1.00  0.00           H
ATOM   2135  HB1 ALA A 151      46.475  79.185  36.334  1.00  0.00           H
ATOM   2136  HB2 ALA A 151      44.732  78.935  36.519  1.00  0.00           H
ATOM   2137  HB3 ALA A 151      45.717  77.717  35.685  1.00  0.00           H
ATOM   2138  N   ILE A 152      44.899  75.878  39.036  1.00  0.00           N
ATOM   2139  CA  ILE A 152      44.478  74.502  39.301  1.00  0.00           C
ATOM   2140  C   ILE A 152      43.022  74.364  38.872  1.00  0.00           C
ATOM   2141  O   ILE A 152      42.113  74.754  39.611  1.00  0.00           O
ATOM   2142  CB  ILE A 152      44.741  74.112  40.772  1.00  0.00           C
ATOM   2143  CG1 ILE A 152      46.268  74.117  41.027  1.00  0.00           C
ATOM   2144  CG2 ILE A 152      44.113  72.746  41.133  1.00  0.00           C
ATOM   2145  CD1 ILE A 152      46.630  74.073  42.508  1.00  0.00           C
ATOM   2146  H   ILE A 152      44.750  76.570  39.758  1.00  0.00           H
ATOM   2147  HA  ILE A 152      45.072  73.828  38.688  1.00  0.00           H
ATOM   2148  HB  ILE A 152      44.283  74.868  41.409  1.00  0.00           H
ATOM   2149 2HG1 ILE A 152      46.740  73.280  40.524  1.00  0.00           H
ATOM   2150 3HG1 ILE A 152      46.714  75.024  40.621  1.00  0.00           H
ATOM   2151 1HG2 ILE A 152      43.034  72.757  40.983  1.00  0.00           H
ATOM   2152 2HG2 ILE A 152      44.290  72.499  42.178  1.00  0.00           H
ATOM   2153 3HG2 ILE A 152      44.520  71.951  40.520  1.00  0.00           H
ATOM   2154 1HD1 ILE A 152      46.219  74.956  42.995  1.00  0.00           H
ATOM   2155 2HD1 ILE A 152      47.714  74.069  42.611  1.00  0.00           H
ATOM   2156 3HD1 ILE A 152      46.238  73.175  42.980  1.00  0.00           H
ATOM   2157  N   GLU A 153      42.836  73.825  37.664  1.00  0.00           N
ATOM   2158  CA  GLU A 153      41.535  73.430  37.111  1.00  0.00           C
ATOM   2159  C   GLU A 153      40.566  74.610  36.900  1.00  0.00           C
ATOM   2160  O   GLU A 153      39.353  74.456  36.934  1.00  0.00           O
ATOM   2161  CB  GLU A 153      40.933  72.250  37.905  1.00  0.00           C
ATOM   2162  CG  GLU A 153      41.919  71.077  38.059  1.00  0.00           C
ATOM   2163  CD  GLU A 153      41.397  69.847  38.818  1.00  0.00           C
ATOM   2164  OE1 GLU A 153      40.184  69.654  39.010  1.00  0.00           O
ATOM   2165  OE2 GLU A 153      42.251  69.031  39.236  1.00  0.00           O
ATOM   2166  H   GLU A 153      43.651  73.619  37.101  1.00  0.00           H
ATOM   2167  HA  GLU A 153      41.727  73.047  36.107  1.00  0.00           H
ATOM   2168  HB2 GLU A 153      40.612  72.592  38.889  1.00  0.00           H
ATOM   2169  HB3 GLU A 153      40.073  71.905  37.345  1.00  0.00           H
ATOM   2170  HG2 GLU A 153      42.221  70.765  37.060  1.00  0.00           H
ATOM   2171  HG3 GLU A 153      42.811  71.427  38.581  1.00  0.00           H
ATOM   2172  N   SER A 154      41.088  75.815  36.654  1.00  0.00           N
ATOM   2173  CA  SER A 154      40.294  77.056  36.618  1.00  0.00           C
ATOM   2174  C   SER A 154      40.301  77.771  35.266  1.00  0.00           C
ATOM   2175  O   SER A 154      39.366  78.515  34.966  1.00  0.00           O
ATOM   2176  CB  SER A 154      40.794  77.989  37.720  1.00  0.00           C
ATOM   2177  OG  SER A 154      42.164  78.286  37.506  1.00  0.00           O
ATOM   2178  H   SER A 154      42.093  75.900  36.669  1.00  0.00           H
ATOM   2179  HA  SER A 154      39.250  76.828  36.833  1.00  0.00           H
ATOM   2180  HB2 SER A 154      40.203  78.905  37.707  1.00  0.00           H
ATOM   2181  HB3 SER A 154      40.662  77.503  38.688  1.00  0.00           H
ATOM   2182  HG  SER A 154      42.508  78.788  38.273  1.00  0.00           H
ATOM   2183  N   LEU A 155      41.289  77.508  34.402  1.00  0.00           N
ATOM   2184  CA  LEU A 155      41.373  78.107  33.062  1.00  0.00           C
ATOM   2185  C   LEU A 155      40.158  77.790  32.178  1.00  0.00           C
ATOM   2186  O   LEU A 155      39.822  78.576  31.293  1.00  0.00           O
ATOM   2187  CB  LEU A 155      42.647  77.620  32.361  1.00  0.00           C
ATOM   2188  CG  LEU A 155      43.968  78.166  32.920  1.00  0.00           C
ATOM   2189  CD1 LEU A 155      45.133  77.506  32.186  1.00  0.00           C
ATOM   2190  CD2 LEU A 155      44.096  79.680  32.736  1.00  0.00           C
ATOM   2191  H   LEU A 155      42.033  76.899  34.707  1.00  0.00           H
ATOM   2192  HA  LEU A 155      41.405  79.192  33.165  1.00  0.00           H
ATOM   2193  HB2 LEU A 155      42.666  76.529  32.393  1.00  0.00           H
ATOM   2194  HB3 LEU A 155      42.582  77.909  31.318  1.00  0.00           H
ATOM   2195  HG  LEU A 155      44.039  77.923  33.979  1.00  0.00           H
ATOM   2196 1HD1 LEU A 155      45.064  76.427  32.310  1.00  0.00           H
ATOM   2197 2HD1 LEU A 155      46.078  77.858  32.596  1.00  0.00           H
ATOM   2198 3HD1 LEU A 155      45.086  77.732  31.121  1.00  0.00           H
ATOM   2199 1HD2 LEU A 155      44.002  79.939  31.682  1.00  0.00           H
ATOM   2200 2HD2 LEU A 155      43.324  80.192  33.308  1.00  0.00           H
ATOM   2201 3HD2 LEU A 155      45.065  80.013  33.107  1.00  0.00           H
ATOM   2202  N   CYS A 156      39.451  76.689  32.450  1.00  0.00           N
ATOM   2203  CA  CYS A 156      38.192  76.353  31.786  1.00  0.00           C
ATOM   2204  C   CYS A 156      37.041  77.333  32.051  1.00  0.00           C
ATOM   2205  O   CYS A 156      36.038  77.276  31.358  1.00  0.00           O
ATOM   2206  CB  CYS A 156      37.778  74.922  32.138  1.00  0.00           C
ATOM   2207  SG  CYS A 156      37.096  74.848  33.823  1.00  0.00           S
ATOM   2208  H   CYS A 156      39.781  76.087  33.187  1.00  0.00           H
ATOM   2209  HA  CYS A 156      38.361  76.408  30.717  1.00  0.00           H
ATOM   2210  HB2 CYS A 156      36.989  74.626  31.442  1.00  0.00           H
ATOM   2211  HB3 CYS A 156      38.623  74.242  32.027  1.00  0.00           H
ATOM   2212  HG  CYS A 156      38.219  74.867  34.552  1.00  0.00           H
ATOM   2213  N   HID A 157      37.173  78.267  32.987  1.00  0.00           N
ATOM   2214  CA  HID A 157      36.210  79.359  33.144  1.00  0.00           C
ATOM   2215  C   HID A 157      36.624  80.641  32.409  1.00  0.00           C
ATOM   2216  O   HID A 157      35.850  81.593  32.303  1.00  0.00           O
ATOM   2217  CB  HID A 157      36.031  79.598  34.636  1.00  0.00           C
ATOM   2218  CG  HID A 157      35.555  78.365  35.352  1.00  0.00           C
ATOM   2219  CD2 HID A 157      36.140  77.780  36.438  1.00  0.00           C
ATOM   2220  ND1 HID A 157      34.512  77.557  34.962  1.00  0.00           N
ATOM   2221  CE1 HID A 157      34.448  76.526  35.819  1.00  0.00           C
ATOM   2222  NE2 HID A 157      35.416  76.629  36.738  1.00  0.00           N
ATOM   2223  H   HID A 157      37.966  78.225  33.618  1.00  0.00           H
ATOM   2224  HA  HID A 157      35.244  79.058  32.737  1.00  0.00           H
ATOM   2225  HB2 HID A 157      36.987  79.908  35.058  1.00  0.00           H
ATOM   2226  HB3 HID A 157      35.314  80.399  34.790  1.00  0.00           H
ATOM   2227  HD1 HID A 157      33.965  77.660  34.109  1.00  0.00           H
ATOM   2228  HD2 HID A 157      37.010  78.142  36.965  1.00  0.00           H
ATOM   2229  HE1 HID A 157      33.733  75.715  35.772  1.00  0.00           H
ATOM   2230  N   MET A 158      37.858  80.694  31.903  1.00  0.00           N
ATOM   2231  CA  MET A 158      38.517  81.929  31.486  1.00  0.00           C
ATOM   2232  C   MET A 158      38.801  81.952  29.983  1.00  0.00           C
ATOM   2233  O   MET A 158      38.943  80.921  29.323  1.00  0.00           O
ATOM   2234  CB  MET A 158      39.823  82.131  32.271  1.00  0.00           C
ATOM   2235  CG  MET A 158      39.699  81.907  33.782  1.00  0.00           C
ATOM   2236  SD  MET A 158      41.289  82.045  34.631  1.00  0.00           S
ATOM   2237  CE  MET A 158      40.765  81.516  36.277  1.00  0.00           C
ATOM   2238  H   MET A 158      38.422  79.850  31.925  1.00  0.00           H
ATOM   2239  HA  MET A 158      37.865  82.770  31.718  1.00  0.00           H
ATOM   2240  HB2 MET A 158      40.577  81.444  31.885  1.00  0.00           H
ATOM   2241  HB3 MET A 158      40.171  83.150  32.105  1.00  0.00           H
ATOM   2242  HG2 MET A 158      39.008  82.638  34.202  1.00  0.00           H
ATOM   2243  HG3 MET A 158      39.301  80.912  33.975  1.00  0.00           H
ATOM   2244  HE1 MET A 158      41.473  81.863  37.024  1.00  0.00           H
ATOM   2245  HE2 MET A 158      39.789  81.934  36.498  1.00  0.00           H
ATOM   2246  HE3 MET A 158      40.703  80.432  36.305  1.00  0.00           H
ATOM   2247  N   ASP A 159      38.923  83.154  29.419  1.00  0.00           N
ATOM   2248  CA  ASP A 159      39.726  83.304  28.204  1.00  0.00           C
ATOM   2249  C   ASP A 159      41.195  83.053  28.563  1.00  0.00           C
ATOM   2250  O   ASP A 159      41.807  83.815  29.316  1.00  0.00           O
ATOM   2251  CB  ASP A 159      39.513  84.684  27.585  1.00  0.00           C
ATOM   2252  CG  ASP A 159      40.360  84.897  26.332  1.00  0.00           C
ATOM   2253  OD1 ASP A 159      41.593  85.031  26.468  1.00  0.00           O
ATOM   2254  OD2 ASP A 159      39.759  84.935  25.240  1.00  0.00           O
ATOM   2255  H   ASP A 159      38.887  83.950  30.040  1.00  0.00           H
ATOM   2256  HA  ASP A 159      39.412  82.560  27.468  1.00  0.00           H
ATOM   2257  HB2 ASP A 159      38.469  84.761  27.313  1.00  0.00           H
ATOM   2258  HB3 ASP A 159      39.743  85.460  28.315  1.00  0.00           H
ATOM   2259  N   ARG A 160      41.735  81.942  28.058  1.00  0.00           N
ATOM   2260  CA  ARG A 160      43.073  81.467  28.426  1.00  0.00           C
ATOM   2261  C   ARG A 160      44.173  82.412  27.957  1.00  0.00           C
ATOM   2262  O   ARG A 160      45.182  82.525  28.639  1.00  0.00           O
ATOM   2263  CB  ARG A 160      43.294  80.059  27.861  1.00  0.00           C
ATOM   2264  CG  ARG A 160      42.427  79.009  28.568  1.00  0.00           C
ATOM   2265  CD  ARG A 160      41.980  77.927  27.587  1.00  0.00           C
ATOM   2266  NE  ARG A 160      41.259  76.855  28.284  1.00  0.00           N
ATOM   2267  CZ  ARG A 160      39.988  76.525  28.247  1.00  0.00           C
ATOM   2268  NH1 ARG A 160      39.110  77.241  27.604  1.00  0.00           N
ATOM   2269  NH2 ARG A 160      39.582  75.436  28.827  1.00  0.00           N
ATOM   2270  H   ARG A 160      41.151  81.350  27.485  1.00  0.00           H
ATOM   2271  HA  ARG A 160      43.151  81.428  29.515  1.00  0.00           H
ATOM   2272  HB2 ARG A 160      43.085  80.070  26.790  1.00  0.00           H
ATOM   2273  HB3 ARG A 160      44.341  79.778  27.998  1.00  0.00           H
ATOM   2274  HG2 ARG A 160      43.031  78.552  29.349  1.00  0.00           H
ATOM   2275  HG3 ARG A 160      41.543  79.458  29.024  1.00  0.00           H
ATOM   2276  HD2 ARG A 160      41.366  78.371  26.804  1.00  0.00           H
ATOM   2277  HD3 ARG A 160      42.873  77.499  27.129  1.00  0.00           H
ATOM   2278  HE  ARG A 160      41.842  76.277  28.895  1.00  0.00           H
ATOM   2279 1HH1 ARG A 160      39.416  78.098  27.191  1.00  0.00           H
ATOM   2280 2HH1 ARG A 160      38.167  76.900  27.514  1.00  0.00           H
ATOM   2281 1HH2 ARG A 160      40.271  74.876  29.340  1.00  0.00           H
ATOM   2282 2HH2 ARG A 160      38.605  75.194  28.807  1.00  0.00           H
ATOM   2283  N   ALA A 161      43.984  83.109  26.836  1.00  0.00           N
ATOM   2284  CA  ALA A 161      44.966  84.063  26.325  1.00  0.00           C
ATOM   2285  C   ALA A 161      45.117  85.278  27.247  1.00  0.00           C
ATOM   2286  O   ALA A 161      46.240  85.644  27.599  1.00  0.00           O
ATOM   2287  CB  ALA A 161      44.595  84.458  24.887  1.00  0.00           C
ATOM   2288  H   ALA A 161      43.073  83.089  26.401  1.00  0.00           H
ATOM   2289  HA  ALA A 161      45.943  83.583  26.316  1.00  0.00           H
ATOM   2290  HB1 ALA A 161      45.241  83.932  24.185  1.00  0.00           H
ATOM   2291  HB2 ALA A 161      44.732  85.531  24.748  1.00  0.00           H
ATOM   2292  HB3 ALA A 161      43.555  84.212  24.666  1.00  0.00           H
ATOM   2293  N   LYS A 162      44.000  85.862  27.697  1.00  0.00           N
ATOM   2294  CA  LYS A 162      44.029  86.939  28.693  1.00  0.00           C
ATOM   2295  C   LYS A 162      44.592  86.447  30.023  1.00  0.00           C
ATOM   2296  O   LYS A 162      45.512  87.069  30.537  1.00  0.00           O
ATOM   2297  CB  LYS A 162      42.638  87.556  28.883  1.00  0.00           C
ATOM   2298  CG  LYS A 162      42.218  88.412  27.679  1.00  0.00           C
ATOM   2299  CD  LYS A 162      40.890  89.123  27.970  1.00  0.00           C
ATOM   2300  CE  LYS A 162      40.511  90.036  26.796  1.00  0.00           C
ATOM   2301  NZ  LYS A 162      39.327  90.879  27.100  1.00  0.00           N
ATOM   2302  H   LYS A 162      43.103  85.518  27.349  1.00  0.00           H
ATOM   2303  HA  LYS A 162      44.716  87.715  28.352  1.00  0.00           H
ATOM   2304  HB2 LYS A 162      41.904  86.766  29.052  1.00  0.00           H
ATOM   2305  HB3 LYS A 162      42.671  88.198  29.765  1.00  0.00           H
ATOM   2306  HG2 LYS A 162      42.988  89.161  27.486  1.00  0.00           H
ATOM   2307  HG3 LYS A 162      42.110  87.781  26.795  1.00  0.00           H
ATOM   2308  HD2 LYS A 162      40.113  88.371  28.121  1.00  0.00           H
ATOM   2309  HD3 LYS A 162      41.000  89.715  28.882  1.00  0.00           H
ATOM   2310  HE2 LYS A 162      41.362  90.682  26.557  1.00  0.00           H
ATOM   2311  HE3 LYS A 162      40.318  89.408  25.921  1.00  0.00           H
ATOM   2312  HZ1 LYS A 162      38.765  90.469  27.833  1.00  0.00           H
ATOM   2313  HZ2 LYS A 162      38.762  91.011  26.269  1.00  0.00           H
ATOM   2314  HZ3 LYS A 162      39.630  91.799  27.395  1.00  0.00           H
ATOM   2315  N   ALA A 163      44.096  85.326  30.551  1.00  0.00           N
ATOM   2316  CA  ALA A 163      44.523  84.830  31.862  1.00  0.00           C
ATOM   2317  C   ALA A 163      46.014  84.440  31.901  1.00  0.00           C
ATOM   2318  O   ALA A 163      46.697  84.725  32.882  1.00  0.00           O
ATOM   2319  CB  ALA A 163      43.631  83.651  32.260  1.00  0.00           C
ATOM   2320  H   ALA A 163      43.361  84.833  30.056  1.00  0.00           H
ATOM   2321  HA  ALA A 163      44.381  85.628  32.594  1.00  0.00           H
ATOM   2322  HB1 ALA A 163      42.581  83.924  32.161  1.00  0.00           H
ATOM   2323  HB2 ALA A 163      43.828  83.390  33.301  1.00  0.00           H
ATOM   2324  HB3 ALA A 163      43.844  82.786  31.630  1.00  0.00           H
ATOM   2325  N   LEU A 164      46.546  83.832  30.832  1.00  0.00           N
ATOM   2326  CA  LEU A 164      47.968  83.489  30.746  1.00  0.00           C
ATOM   2327  C   LEU A 164      48.859  84.720  30.554  1.00  0.00           C
ATOM   2328  O   LEU A 164      49.915  84.789  31.177  1.00  0.00           O
ATOM   2329  CB  LEU A 164      48.211  82.449  29.637  1.00  0.00           C
ATOM   2330  CG  LEU A 164      47.712  81.033  29.992  1.00  0.00           C
ATOM   2331  CD1 LEU A 164      47.823  80.120  28.773  1.00  0.00           C
ATOM   2332  CD2 LEU A 164      48.537  80.410  31.120  1.00  0.00           C
ATOM   2333  H   LEU A 164      45.944  83.591  30.051  1.00  0.00           H
ATOM   2334  HA  LEU A 164      48.269  83.060  31.700  1.00  0.00           H
ATOM   2335  HB2 LEU A 164      47.729  82.791  28.721  1.00  0.00           H
ATOM   2336  HB3 LEU A 164      49.282  82.394  29.437  1.00  0.00           H
ATOM   2337  HG  LEU A 164      46.669  81.069  30.303  1.00  0.00           H
ATOM   2338 1HD1 LEU A 164      47.158  80.490  27.998  1.00  0.00           H
ATOM   2339 2HD1 LEU A 164      47.516  79.108  29.033  1.00  0.00           H
ATOM   2340 3HD1 LEU A 164      48.849  80.106  28.404  1.00  0.00           H
ATOM   2341 1HD2 LEU A 164      49.595  80.410  30.858  1.00  0.00           H
ATOM   2342 2HD2 LEU A 164      48.389  80.974  32.038  1.00  0.00           H
ATOM   2343 3HD2 LEU A 164      48.206  79.387  31.298  1.00  0.00           H
ATOM   2344  N   GLY A 165      48.445  85.712  29.761  1.00  0.00           N
ATOM   2345  CA  GLY A 165      49.185  86.975  29.656  1.00  0.00           C
ATOM   2346  C   GLY A 165      49.185  87.758  30.972  1.00  0.00           C
ATOM   2347  O   GLY A 165      50.207  88.316  31.375  1.00  0.00           O
ATOM   2348  H   GLY A 165      47.567  85.617  29.263  1.00  0.00           H
ATOM   2349  HA2 GLY A 165      50.220  86.772  29.380  1.00  0.00           H
ATOM   2350  HA3 GLY A 165      48.726  87.596  28.889  1.00  0.00           H
ATOM   2351  N   GLU A 166      48.064  87.736  31.691  1.00  0.00           N
ATOM   2352  CA  GLU A 166      47.948  88.349  33.009  1.00  0.00           C
ATOM   2353  C   GLU A 166      48.848  87.658  34.041  1.00  0.00           C
ATOM   2354  O   GLU A 166      49.630  88.331  34.715  1.00  0.00           O
ATOM   2355  CB  GLU A 166      46.477  88.333  33.444  1.00  0.00           C
ATOM   2356  CG  GLU A 166      46.203  89.413  34.485  1.00  0.00           C
ATOM   2357  CD  GLU A 166      46.211  90.841  33.921  1.00  0.00           C
ATOM   2358  OE1 GLU A 166      46.547  91.083  32.741  1.00  0.00           O
ATOM   2359  OE2 GLU A 166      45.952  91.759  34.721  1.00  0.00           O
ATOM   2360  H   GLU A 166      47.231  87.312  31.294  1.00  0.00           H
ATOM   2361  HA  GLU A 166      48.286  89.381  32.930  1.00  0.00           H
ATOM   2362  HB2 GLU A 166      45.818  88.510  32.596  1.00  0.00           H
ATOM   2363  HB3 GLU A 166      46.241  87.354  33.864  1.00  0.00           H
ATOM   2364  HG2 GLU A 166      45.231  89.220  34.935  1.00  0.00           H
ATOM   2365  HG3 GLU A 166      46.958  89.338  35.267  1.00  0.00           H
ATOM   2366  N   ALA A 167      48.816  86.319  34.093  1.00  0.00           N
ATOM   2367  CA  ALA A 167      49.718  85.508  34.909  1.00  0.00           C
ATOM   2368  C   ALA A 167      51.193  85.775  34.577  1.00  0.00           C
ATOM   2369  O   ALA A 167      52.023  85.898  35.477  1.00  0.00           O
ATOM   2370  CB  ALA A 167      49.387  84.029  34.698  1.00  0.00           C
ATOM   2371  H   ALA A 167      48.127  85.834  33.525  1.00  0.00           H
ATOM   2372  HA  ALA A 167      49.558  85.745  35.960  1.00  0.00           H
ATOM   2373  HB1 ALA A 167      49.421  83.776  33.639  1.00  0.00           H
ATOM   2374  HB2 ALA A 167      48.391  83.816  35.078  1.00  0.00           H
ATOM   2375  HB3 ALA A 167      50.113  83.423  35.238  1.00  0.00           H
ATOM   2376  N   TRP A 168      51.531  85.908  33.292  1.00  0.00           N
ATOM   2377  CA  TRP A 168      52.891  86.220  32.863  1.00  0.00           C
ATOM   2378  C   TRP A 168      53.344  87.595  33.370  1.00  0.00           C
ATOM   2379  O   TRP A 168      54.460  87.733  33.872  1.00  0.00           O
ATOM   2380  CB  TRP A 168      52.981  86.119  31.338  1.00  0.00           C
ATOM   2381  CG  TRP A 168      54.366  86.214  30.788  1.00  0.00           C
ATOM   2382  CD1 TRP A 168      55.135  85.164  30.426  1.00  0.00           C
ATOM   2383  CD2 TRP A 168      55.158  87.408  30.512  1.00  0.00           C
ATOM   2384  CE2 TRP A 168      56.412  86.998  29.970  1.00  0.00           C
ATOM   2385  CE3 TRP A 168      54.937  88.796  30.653  1.00  0.00           C
ATOM   2386  NE1 TRP A 168      56.330  85.623  29.908  1.00  0.00           N
ATOM   2387  CZ2 TRP A 168      57.413  87.918  29.624  1.00  0.00           C
ATOM   2388  CZ3 TRP A 168      55.934  89.728  30.308  1.00  0.00           C
ATOM   2389  CH2 TRP A 168      57.171  89.292  29.801  1.00  0.00           C
ATOM   2390  H   TRP A 168      50.818  85.767  32.581  1.00  0.00           H
ATOM   2391  HA  TRP A 168      53.566  85.478  33.289  1.00  0.00           H
ATOM   2392  HB2 TRP A 168      52.551  85.173  31.012  1.00  0.00           H
ATOM   2393  HB3 TRP A 168      52.386  86.915  30.891  1.00  0.00           H
ATOM   2394  HD1 TRP A 168      54.821  84.129  30.479  1.00  0.00           H
ATOM   2395  HE1 TRP A 168      57.000  85.016  29.446  1.00  0.00           H
ATOM   2396  HE3 TRP A 168      53.973  89.139  30.997  1.00  0.00           H
ATOM   2397  HZ2 TRP A 168      58.352  87.574  29.216  1.00  0.00           H
ATOM   2398  HZ3 TRP A 168      55.737  90.788  30.401  1.00  0.00           H
ATOM   2399  HH2 TRP A 168      57.924  90.020  29.525  1.00  0.00           H
ATOM   2400  N   ARG A 169      52.486  88.622  33.308  1.00  0.00           N
ATOM   2401  CA  ARG A 169      52.827  89.980  33.770  1.00  0.00           C
ATOM   2402  C   ARG A 169      53.128  90.023  35.269  1.00  0.00           C
ATOM   2403  O   ARG A 169      54.141  90.594  35.676  1.00  0.00           O
ATOM   2404  CB  ARG A 169      51.686  90.939  33.404  1.00  0.00           C
ATOM   2405  CG  ARG A 169      51.969  92.378  33.870  1.00  0.00           C
ATOM   2406  CD  ARG A 169      50.807  93.328  33.552  1.00  0.00           C
ATOM   2407  NE  ARG A 169      49.552  92.957  34.248  1.00  0.00           N
ATOM   2408  CZ  ARG A 169      49.261  93.174  35.522  1.00  0.00           C
ATOM   2409  NH1 ARG A 169      50.066  93.779  36.343  1.00  0.00           N
ATOM   2410  NH2 ARG A 169      48.124  92.795  36.023  1.00  0.00           N
ATOM   2411  H   ARG A 169      51.566  88.451  32.905  1.00  0.00           H
ATOM   2412  HA  ARG A 169      53.733  90.309  33.263  1.00  0.00           H
ATOM   2413  HB2 ARG A 169      51.557  90.937  32.320  1.00  0.00           H
ATOM   2414  HB3 ARG A 169      50.763  90.585  33.862  1.00  0.00           H
ATOM   2415  HG2 ARG A 169      52.143  92.399  34.946  1.00  0.00           H
ATOM   2416  HG3 ARG A 169      52.871  92.740  33.374  1.00  0.00           H
ATOM   2417  HD2 ARG A 169      51.101  94.338  33.840  1.00  0.00           H
ATOM   2418  HD3 ARG A 169      50.646  93.331  32.474  1.00  0.00           H
ATOM   2419  HE  ARG A 169      48.847  92.466  33.717  1.00  0.00           H
ATOM   2420 1HH1 ARG A 169      50.944  94.193  36.019  1.00  0.00           H
ATOM   2421 2HH1 ARG A 169      49.812  93.847  37.321  1.00  0.00           H
ATOM   2422 1HH2 ARG A 169      47.372  92.418  35.438  1.00  0.00           H
ATOM   2423 2HH2 ARG A 169      47.888  93.037  36.970  1.00  0.00           H
ATOM   2424  N   VAL A 170      52.264  89.420  36.083  1.00  0.00           N
ATOM   2425  CA  VAL A 170      52.381  89.453  37.553  1.00  0.00           C
ATOM   2426  C   VAL A 170      53.498  88.546  38.082  1.00  0.00           C
ATOM   2427  O   VAL A 170      53.927  88.716  39.224  1.00  0.00           O
ATOM   2428  CB  VAL A 170      51.043  89.109  38.229  1.00  0.00           C
ATOM   2429  CG1 VAL A 170      49.934  90.100  37.851  1.00  0.00           C
ATOM   2430  CG2 VAL A 170      50.598  87.676  37.926  1.00  0.00           C
ATOM   2431  H   VAL A 170      51.456  88.963  35.668  1.00  0.00           H
ATOM   2432  HA  VAL A 170      52.637  90.470  37.853  1.00  0.00           H
ATOM   2433  HB  VAL A 170      51.178  89.194  39.304  1.00  0.00           H
ATOM   2434 1HG1 VAL A 170      48.959  89.685  38.090  1.00  0.00           H
ATOM   2435 2HG1 VAL A 170      50.065  91.017  38.421  1.00  0.00           H
ATOM   2436 3HG1 VAL A 170      49.958  90.337  36.789  1.00  0.00           H
ATOM   2437 1HG2 VAL A 170      50.418  87.566  36.866  1.00  0.00           H
ATOM   2438 2HG2 VAL A 170      49.675  87.460  38.453  1.00  0.00           H
ATOM   2439 3HG2 VAL A 170      51.355  86.954  38.231  1.00  0.00           H
ATOM   2440  N   LEU A 171      53.995  87.607  37.271  1.00  0.00           N
ATOM   2441  CA  LEU A 171      55.149  86.777  37.608  1.00  0.00           C
ATOM   2442  C   LEU A 171      56.460  87.542  37.459  1.00  0.00           C
ATOM   2443  O   LEU A 171      56.680  88.253  36.476  1.00  0.00           O
ATOM   2444  CB  LEU A 171      55.189  85.521  36.723  1.00  0.00           C
ATOM   2445  CG  LEU A 171      54.325  84.367  37.243  1.00  0.00           C
ATOM   2446  CD1 LEU A 171      54.387  83.240  36.222  1.00  0.00           C
ATOM   2447  CD2 LEU A 171      54.824  83.798  38.571  1.00  0.00           C
ATOM   2448  H   LEU A 171      53.594  87.507  36.347  1.00  0.00           H
ATOM   2449  HA  LEU A 171      55.067  86.484  38.652  1.00  0.00           H
ATOM   2450  HB2 LEU A 171      54.868  85.785  35.714  1.00  0.00           H
ATOM   2451  HB3 LEU A 171      56.218  85.162  36.656  1.00  0.00           H
ATOM   2452  HG  LEU A 171      53.292  84.688  37.365  1.00  0.00           H
ATOM   2453 1HD1 LEU A 171      53.937  83.574  35.289  1.00  0.00           H
ATOM   2454 2HD1 LEU A 171      53.829  82.404  36.621  1.00  0.00           H
ATOM   2455 3HD1 LEU A 171      55.417  82.927  36.052  1.00  0.00           H
ATOM   2456 1HD2 LEU A 171      55.868  83.494  38.487  1.00  0.00           H
ATOM   2457 2HD2 LEU A 171      54.722  84.532  39.367  1.00  0.00           H
ATOM   2458 3HD2 LEU A 171      54.217  82.936  38.837  1.00  0.00           H
ATOM   2459  N   LYS A 172      57.378  87.333  38.400  1.00  0.00           N
ATOM   2460  CA  LYS A 172      58.778  87.741  38.255  1.00  0.00           C
ATOM   2461  C   LYS A 172      59.453  86.943  37.126  1.00  0.00           C
ATOM   2462  O   LYS A 172      59.164  85.754  36.960  1.00  0.00           O
ATOM   2463  CB  LYS A 172      59.529  87.541  39.578  1.00  0.00           C
ATOM   2464  CG  LYS A 172      58.978  88.442  40.690  1.00  0.00           C
ATOM   2465  CD  LYS A 172      59.652  88.129  42.024  1.00  0.00           C
ATOM   2466  CE  LYS A 172      58.951  88.886  43.155  1.00  0.00           C
ATOM   2467  NZ  LYS A 172      59.445  88.426  44.472  1.00  0.00           N
ATOM   2468  H   LYS A 172      57.117  86.758  39.198  1.00  0.00           H
ATOM   2469  HA  LYS A 172      58.795  88.797  37.993  1.00  0.00           H
ATOM   2470  HB2 LYS A 172      59.450  86.494  39.876  1.00  0.00           H
ATOM   2471  HB3 LYS A 172      60.582  87.782  39.428  1.00  0.00           H
ATOM   2472  HG2 LYS A 172      59.168  89.480  40.429  1.00  0.00           H
ATOM   2473  HG3 LYS A 172      57.905  88.289  40.799  1.00  0.00           H
ATOM   2474  HD2 LYS A 172      59.569  87.058  42.205  1.00  0.00           H
ATOM   2475  HD3 LYS A 172      60.706  88.407  41.980  1.00  0.00           H
ATOM   2476  HE2 LYS A 172      59.100  89.963  43.024  1.00  0.00           H
ATOM   2477  HE3 LYS A 172      57.878  88.687  43.083  1.00  0.00           H
ATOM   2478  HZ1 LYS A 172      60.265  88.925  44.788  1.00  0.00           H
ATOM   2479  HZ2 LYS A 172      59.725  87.443  44.417  1.00  0.00           H
ATOM   2480  HZ3 LYS A 172      58.726  88.462  45.178  1.00  0.00           H
ATOM   2481  N   PRO A 173      60.359  87.555  36.344  1.00  0.00           N
ATOM   2482  CA  PRO A 173      61.126  86.838  35.332  1.00  0.00           C
ATOM   2483  C   PRO A 173      61.942  85.709  35.969  1.00  0.00           C
ATOM   2484  O   PRO A 173      62.630  85.909  36.967  1.00  0.00           O
ATOM   2485  CB  PRO A 173      62.009  87.886  34.652  1.00  0.00           C
ATOM   2486  CG  PRO A 173      62.149  88.977  35.713  1.00  0.00           C
ATOM   2487  CD  PRO A 173      60.798  88.938  36.421  1.00  0.00           C
ATOM   2488  HA  PRO A 173      60.449  86.410  34.599  1.00  0.00           H
ATOM   2489  HB2 PRO A 173      62.980  87.484  34.366  1.00  0.00           H
ATOM   2490  HB3 PRO A 173      61.492  88.286  33.779  1.00  0.00           H
ATOM   2491  HG2 PRO A 173      62.937  88.708  36.417  1.00  0.00           H
ATOM   2492  HG3 PRO A 173      62.343  89.952  35.267  1.00  0.00           H
ATOM   2493  HD2 PRO A 173      60.907  89.282  37.450  1.00  0.00           H
ATOM   2494  HD3 PRO A 173      60.083  89.560  35.887  1.00  0.00           H
ATOM   2495  N   GLY A 174      61.859  84.515  35.388  1.00  0.00           N
ATOM   2496  CA  GLY A 174      62.494  83.305  35.906  1.00  0.00           C
ATOM   2497  C   GLY A 174      61.640  82.484  36.872  1.00  0.00           C
ATOM   2498  O   GLY A 174      62.075  81.397  37.247  1.00  0.00           O
ATOM   2499  H   GLY A 174      61.263  84.402  34.575  1.00  0.00           H
ATOM   2500  HA2 GLY A 174      62.750  82.665  35.064  1.00  0.00           H
ATOM   2501  HA3 GLY A 174      63.410  83.576  36.431  1.00  0.00           H
ATOM   2502  N   GLY A 175      60.455  82.957  37.261  1.00  0.00           N
ATOM   2503  CA  GLY A 175      59.469  82.165  37.994  1.00  0.00           C
ATOM   2504  C   GLY A 175      58.596  81.285  37.095  1.00  0.00           C
ATOM   2505  O   GLY A 175      58.573  81.431  35.867  1.00  0.00           O
ATOM   2506  H   GLY A 175      60.166  83.878  36.955  1.00  0.00           H
ATOM   2507  HA2 GLY A 175      59.975  81.519  38.713  1.00  0.00           H
ATOM   2508  HA3 GLY A 175      58.819  82.840  38.544  1.00  0.00           H
ATOM   2509  N   ASP A 176      57.869  80.366  37.729  1.00  0.00           N
ATOM   2510  CA  ASP A 176      57.084  79.326  37.061  1.00  0.00           C
ATOM   2511  C   ASP A 176      55.585  79.410  37.400  1.00  0.00           C
ATOM   2512  O   ASP A 176      55.192  79.713  38.530  1.00  0.00           O
ATOM   2513  CB  ASP A 176      57.662  77.932  37.365  1.00  0.00           C
ATOM   2514  CG  ASP A 176      59.161  77.797  37.049  1.00  0.00           C
ATOM   2515  OD1 ASP A 176      59.533  77.798  35.855  1.00  0.00           O
ATOM   2516  OD2 ASP A 176      59.976  77.648  37.993  1.00  0.00           O
ATOM   2517  H   ASP A 176      57.881  80.357  38.739  1.00  0.00           H
ATOM   2518  HA  ASP A 176      57.173  79.468  35.985  1.00  0.00           H
ATOM   2519  HB2 ASP A 176      57.496  77.708  38.420  1.00  0.00           H
ATOM   2520  HB3 ASP A 176      57.110  77.194  36.780  1.00  0.00           H
ATOM   2521  N   LEU A 177      54.752  79.109  36.404  1.00  0.00           N
ATOM   2522  CA  LEU A 177      53.307  78.936  36.506  1.00  0.00           C
ATOM   2523  C   LEU A 177      52.968  77.457  36.273  1.00  0.00           C
ATOM   2524  O   LEU A 177      53.196  76.927  35.182  1.00  0.00           O
ATOM   2525  CB  LEU A 177      52.617  79.881  35.502  1.00  0.00           C
ATOM   2526  CG  LEU A 177      51.125  79.621  35.267  1.00  0.00           C
ATOM   2527  CD1 LEU A 177      50.257  79.975  36.473  1.00  0.00           C
ATOM   2528  CD2 LEU A 177      50.629  80.437  34.079  1.00  0.00           C
ATOM   2529  H   LEU A 177      55.174  78.837  35.522  1.00  0.00           H
ATOM   2530  HA  LEU A 177      52.984  79.216  37.505  1.00  0.00           H
ATOM   2531  HB2 LEU A 177      52.709  80.898  35.851  1.00  0.00           H
ATOM   2532  HB3 LEU A 177      53.134  79.801  34.546  1.00  0.00           H
ATOM   2533  HG  LEU A 177      50.997  78.576  35.031  1.00  0.00           H
ATOM   2534 1HD1 LEU A 177      50.582  79.399  37.332  1.00  0.00           H
ATOM   2535 2HD1 LEU A 177      49.216  79.728  36.261  1.00  0.00           H
ATOM   2536 3HD1 LEU A 177      50.336  81.038  36.698  1.00  0.00           H
ATOM   2537 1HD2 LEU A 177      50.734  81.498  34.283  1.00  0.00           H
ATOM   2538 2HD2 LEU A 177      51.221  80.201  33.200  1.00  0.00           H
ATOM   2539 3HD2 LEU A 177      49.585  80.197  33.886  1.00  0.00           H
ATOM   2540  N   LEU A 178      52.405  76.790  37.280  1.00  0.00           N
ATOM   2541  CA  LEU A 178      51.851  75.443  37.127  1.00  0.00           C
ATOM   2542  C   LEU A 178      50.409  75.510  36.603  1.00  0.00           C
ATOM   2543  O   LEU A 178      49.583  76.256  37.124  1.00  0.00           O
ATOM   2544  CB  LEU A 178      51.951  74.690  38.460  1.00  0.00           C
ATOM   2545  CG  LEU A 178      51.549  73.212  38.367  1.00  0.00           C
ATOM   2546  CD1 LEU A 178      52.689  72.389  37.770  1.00  0.00           C
ATOM   2547  CD2 LEU A 178      51.217  72.670  39.754  1.00  0.00           C
ATOM   2548  H   LEU A 178      52.248  77.287  38.153  1.00  0.00           H
ATOM   2549  HA  LEU A 178      52.450  74.908  36.389  1.00  0.00           H
ATOM   2550  HB2 LEU A 178      52.968  74.758  38.842  1.00  0.00           H
ATOM   2551  HB3 LEU A 178      51.296  75.179  39.169  1.00  0.00           H
ATOM   2552  HG  LEU A 178      50.661  73.099  37.747  1.00  0.00           H
ATOM   2553 1HD1 LEU A 178      52.895  72.719  36.754  1.00  0.00           H
ATOM   2554 2HD1 LEU A 178      52.401  71.342  37.740  1.00  0.00           H
ATOM   2555 3HD1 LEU A 178      53.586  72.489  38.379  1.00  0.00           H
ATOM   2556 1HD2 LEU A 178      52.064  72.788  40.427  1.00  0.00           H
ATOM   2557 2HD2 LEU A 178      50.353  73.200  40.157  1.00  0.00           H
ATOM   2558 3HD2 LEU A 178      50.977  71.614  39.672  1.00  0.00           H
ATOM   2559  N   VAL A 179      50.083  74.717  35.589  1.00  0.00           N
ATOM   2560  CA  VAL A 179      48.784  74.763  34.903  1.00  0.00           C
ATOM   2561  C   VAL A 179      48.186  73.376  34.798  1.00  0.00           C
ATOM   2562  O   VAL A 179      48.830  72.468  34.278  1.00  0.00           O
ATOM   2563  CB  VAL A 179      48.937  75.403  33.514  1.00  0.00           C
ATOM   2564  CG1 VAL A 179      47.745  75.117  32.600  1.00  0.00           C
ATOM   2565  CG2 VAL A 179      49.057  76.920  33.655  1.00  0.00           C
ATOM   2566  H   VAL A 179      50.797  74.104  35.205  1.00  0.00           H
ATOM   2567  HA  VAL A 179      48.082  75.372  35.474  1.00  0.00           H
ATOM   2568  HB  VAL A 179      49.841  75.019  33.038  1.00  0.00           H
ATOM   2569 1HG1 VAL A 179      46.818  75.223  33.163  1.00  0.00           H
ATOM   2570 2HG1 VAL A 179      47.733  75.820  31.773  1.00  0.00           H
ATOM   2571 3HG1 VAL A 179      47.814  74.102  32.207  1.00  0.00           H
ATOM   2572 1HG2 VAL A 179      49.576  77.328  32.793  1.00  0.00           H
ATOM   2573 2HG2 VAL A 179      49.619  77.150  34.549  1.00  0.00           H
ATOM   2574 3HG2 VAL A 179      48.076  77.382  33.746  1.00  0.00           H
ATOM   2575  N   LEU A 180      46.946  73.232  35.260  1.00  0.00           N
ATOM   2576  CA  LEU A 180      46.159  72.006  35.154  1.00  0.00           C
ATOM   2577  C   LEU A 180      44.996  72.274  34.206  1.00  0.00           C
ATOM   2578  O   LEU A 180      43.998  72.887  34.588  1.00  0.00           O
ATOM   2579  CB  LEU A 180      45.672  71.590  36.543  1.00  0.00           C
ATOM   2580  CG  LEU A 180      46.676  70.778  37.370  1.00  0.00           C
ATOM   2581  CD1 LEU A 180      48.074  71.383  37.474  1.00  0.00           C
ATOM   2582  CD2 LEU A 180      46.131  70.731  38.783  1.00  0.00           C
ATOM   2583  H   LEU A 180      46.484  74.043  35.659  1.00  0.00           H
ATOM   2584  HA  LEU A 180      46.761  71.198  34.746  1.00  0.00           H
ATOM   2585  HB2 LEU A 180      45.384  72.487  37.084  1.00  0.00           H
ATOM   2586  HB3 LEU A 180      44.781  70.975  36.426  1.00  0.00           H
ATOM   2587  HG  LEU A 180      46.751  69.766  36.972  1.00  0.00           H
ATOM   2588 1HD1 LEU A 180      48.552  71.358  36.503  1.00  0.00           H
ATOM   2589 2HD1 LEU A 180      48.675  70.783  38.143  1.00  0.00           H
ATOM   2590 3HD1 LEU A 180      48.026  72.409  37.840  1.00  0.00           H
ATOM   2591 1HD2 LEU A 180      46.200  71.720  39.213  1.00  0.00           H
ATOM   2592 2HD2 LEU A 180      45.090  70.416  38.771  1.00  0.00           H
ATOM   2593 3HD2 LEU A 180      46.703  70.031  39.377  1.00  0.00           H
ATOM   2594  N   GLU A 181      45.165  71.864  32.955  1.00  0.00           N
ATOM   2595  CA  GLU A 181      44.287  72.238  31.849  1.00  0.00           C
ATOM   2596  C   GLU A 181      43.802  71.008  31.074  1.00  0.00           C
ATOM   2597  O   GLU A 181      44.501  69.997  30.945  1.00  0.00           O
ATOM   2598  CB  GLU A 181      45.011  73.264  30.962  1.00  0.00           C
ATOM   2599  CG  GLU A 181      44.251  73.684  29.701  1.00  0.00           C
ATOM   2600  CD  GLU A 181      43.020  74.557  29.977  1.00  0.00           C
ATOM   2601  OE1 GLU A 181      43.166  75.790  29.851  1.00  0.00           O
ATOM   2602  OE2 GLU A 181      41.900  74.049  30.236  1.00  0.00           O
ATOM   2603  H   GLU A 181      45.969  71.279  32.744  1.00  0.00           H
ATOM   2604  HA  GLU A 181      43.399  72.729  32.249  1.00  0.00           H
ATOM   2605  HB2 GLU A 181      45.222  74.156  31.551  1.00  0.00           H
ATOM   2606  HB3 GLU A 181      45.966  72.839  30.647  1.00  0.00           H
ATOM   2607  HG2 GLU A 181      44.936  74.243  29.071  1.00  0.00           H
ATOM   2608  HG3 GLU A 181      43.990  72.806  29.124  1.00  0.00           H
ATOM   2609  N   SER A 182      42.585  71.114  30.539  1.00  0.00           N
ATOM   2610  CA  SER A 182      42.045  70.156  29.578  1.00  0.00           C
ATOM   2611  C   SER A 182      42.198  70.620  28.134  1.00  0.00           C
ATOM   2612  O   SER A 182      42.213  71.804  27.816  1.00  0.00           O
ATOM   2613  CB  SER A 182      40.573  69.857  29.848  1.00  0.00           C
ATOM   2614  OG  SER A 182      40.431  69.085  31.014  1.00  0.00           O
ATOM   2615  H   SER A 182      42.109  72.009  30.626  1.00  0.00           H
ATOM   2616  HA  SER A 182      42.597  69.227  29.677  1.00  0.00           H
ATOM   2617  HB2 SER A 182      40.029  70.794  29.965  1.00  0.00           H
ATOM   2618  HB3 SER A 182      40.151  69.303  29.009  1.00  0.00           H
ATOM   2619  HG  SER A 182      40.994  68.310  30.966  1.00  0.00           H
ATOM   2620  N   VAL A 183      42.217  69.651  27.229  1.00  0.00           N
ATOM   2621  CA  VAL A 183      42.353  69.849  25.787  1.00  0.00           C
ATOM   2622  C   VAL A 183      41.442  68.880  25.049  1.00  0.00           C
ATOM   2623  O   VAL A 183      41.306  67.725  25.454  1.00  0.00           O
ATOM   2624  CB  VAL A 183      43.834  69.715  25.373  1.00  0.00           C
ATOM   2625  CG1 VAL A 183      44.036  69.088  23.988  1.00  0.00           C
ATOM   2626  CG2 VAL A 183      44.521  71.092  25.403  1.00  0.00           C
ATOM   2627  H   VAL A 183      42.159  68.695  27.566  1.00  0.00           H
ATOM   2628  HA  VAL A 183      42.018  70.851  25.532  1.00  0.00           H
ATOM   2629  HB  VAL A 183      44.338  69.059  26.084  1.00  0.00           H
ATOM   2630 1HG1 VAL A 183      43.554  68.112  23.932  1.00  0.00           H
ATOM   2631 2HG1 VAL A 183      43.647  69.748  23.218  1.00  0.00           H
ATOM   2632 3HG1 VAL A 183      45.083  68.914  23.809  1.00  0.00           H
ATOM   2633 1HG2 VAL A 183      45.370  71.120  24.727  1.00  0.00           H
ATOM   2634 2HG2 VAL A 183      44.855  71.328  26.411  1.00  0.00           H
ATOM   2635 3HG2 VAL A 183      43.828  71.874  25.107  1.00  0.00           H
ATOM   2636  N   VAL A 184      40.865  69.319  23.932  1.00  0.00           N
ATOM   2637  CA  VAL A 184      40.189  68.424  22.982  1.00  0.00           C
ATOM   2638  C   VAL A 184      41.164  67.704  22.046  1.00  0.00           C
ATOM   2639  O   VAL A 184      42.139  68.263  21.540  1.00  0.00           O
ATOM   2640  CB  VAL A 184      39.106  69.126  22.150  1.00  0.00           C
ATOM   2641  CG1 VAL A 184      37.956  69.614  23.019  1.00  0.00           C
ATOM   2642  CG2 VAL A 184      39.641  70.285  21.307  1.00  0.00           C
ATOM   2643  H   VAL A 184      41.055  70.275  23.644  1.00  0.00           H
ATOM   2644  HA  VAL A 184      39.678  67.660  23.567  1.00  0.00           H
ATOM   2645  HB  VAL A 184      38.683  68.383  21.476  1.00  0.00           H
ATOM   2646 1HG1 VAL A 184      37.073  69.708  22.398  1.00  0.00           H
ATOM   2647 2HG1 VAL A 184      37.754  68.908  23.823  1.00  0.00           H
ATOM   2648 3HG1 VAL A 184      38.189  70.596  23.417  1.00  0.00           H
ATOM   2649 1HG2 VAL A 184      40.025  69.886  20.375  1.00  0.00           H
ATOM   2650 2HG2 VAL A 184      40.432  70.808  21.835  1.00  0.00           H
ATOM   2651 3HG2 VAL A 184      38.848  71.001  21.091  1.00  0.00           H
ATOM   2652  N   THR A 185      40.848  66.441  21.788  1.00  0.00           N
ATOM   2653  CA  THR A 185      41.477  65.565  20.789  1.00  0.00           C
ATOM   2654  C   THR A 185      40.604  65.444  19.534  1.00  0.00           C
ATOM   2655  O   THR A 185      41.122  65.580  18.421  1.00  0.00           O
ATOM   2656  CB  THR A 185      41.804  64.193  21.406  1.00  0.00           C
ATOM   2657  CG2 THR A 185      42.885  64.297  22.490  1.00  0.00           C
ATOM   2658  OG1 THR A 185      40.675  63.590  21.986  1.00  0.00           O
ATOM   2659  H   THR A 185      40.027  66.090  22.260  1.00  0.00           H
ATOM   2660  HA  THR A 185      42.418  66.007  20.470  1.00  0.00           H
ATOM   2661  HB  THR A 185      42.171  63.527  20.625  1.00  0.00           H
ATOM   2662  HG1 THR A 185      40.220  64.235  22.534  1.00  0.00           H
ATOM   2663 1HG2 THR A 185      42.901  65.288  22.942  1.00  0.00           H
ATOM   2664 2HG2 THR A 185      43.858  64.101  22.041  1.00  0.00           H
ATOM   2665 3HG2 THR A 185      42.703  63.558  23.268  1.00  0.00           H
ATOM   2666  N   GLU A 186      39.282  65.340  19.708  1.00  0.00           N
ATOM   2667  CA  GLU A 186      38.287  65.362  18.628  1.00  0.00           C
ATOM   2668  C   GLU A 186      37.732  66.786  18.384  1.00  0.00           C
ATOM   2669  O   GLU A 186      38.252  67.770  18.903  1.00  0.00           O
ATOM   2670  CB  GLU A 186      37.170  64.343  18.938  1.00  0.00           C
ATOM   2671  CG  GLU A 186      37.121  63.166  17.953  1.00  0.00           C
ATOM   2672  CD  GLU A 186      37.893  61.947  18.471  1.00  0.00           C
ATOM   2673  OE1 GLU A 186      37.208  60.981  18.878  1.00  0.00           O
ATOM   2674  OE2 GLU A 186      39.141  62.005  18.449  1.00  0.00           O
ATOM   2675  H   GLU A 186      38.936  65.280  20.653  1.00  0.00           H
ATOM   2676  HA  GLU A 186      38.780  65.053  17.706  1.00  0.00           H
ATOM   2677  HB2 GLU A 186      37.283  63.965  19.952  1.00  0.00           H
ATOM   2678  HB3 GLU A 186      36.201  64.836  18.894  1.00  0.00           H
ATOM   2679  HG2 GLU A 186      36.073  62.893  17.808  1.00  0.00           H
ATOM   2680  HG3 GLU A 186      37.505  63.474  16.978  1.00  0.00           H
ATOM   2681  N   GLU A 187      36.701  66.927  17.541  1.00  0.00           N
ATOM   2682  CA  GLU A 187      36.177  68.236  17.107  1.00  0.00           C
ATOM   2683  C   GLU A 187      35.133  68.877  18.043  1.00  0.00           C
ATOM   2684  O   GLU A 187      35.003  70.095  18.021  1.00  0.00           O
ATOM   2685  CB  GLU A 187      35.653  68.108  15.660  1.00  0.00           C
ATOM   2686  CG  GLU A 187      35.455  69.481  14.989  1.00  0.00           C
ATOM   2687  CD  GLU A 187      35.167  69.453  13.475  1.00  0.00           C
ATOM   2688  OE1 GLU A 187      34.787  70.534  12.960  1.00  0.00           O
ATOM   2689  OE2 GLU A 187      35.386  68.409  12.813  1.00  0.00           O
ATOM   2690  H   GLU A 187      36.308  66.097  17.122  1.00  0.00           H
ATOM   2691  HA  GLU A 187      37.005  68.942  17.093  1.00  0.00           H
ATOM   2692  HB2 GLU A 187      36.389  67.542  15.088  1.00  0.00           H
ATOM   2693  HB3 GLU A 187      34.711  67.557  15.664  1.00  0.00           H
ATOM   2694  HG2 GLU A 187      34.636  70.002  15.486  1.00  0.00           H
ATOM   2695  HG3 GLU A 187      36.367  70.063  15.144  1.00  0.00           H
ATOM   2696  N   LEU A 188      34.450  68.076  18.878  1.00  0.00           N
ATOM   2697  CA  LEU A 188      33.231  68.426  19.635  1.00  0.00           C
ATOM   2698  C   LEU A 188      32.018  68.787  18.756  1.00  0.00           C
ATOM   2699  O   LEU A 188      32.035  69.704  17.944  1.00  0.00           O
ATOM   2700  CB  LEU A 188      33.480  69.530  20.686  1.00  0.00           C
ATOM   2701  CG  LEU A 188      34.272  69.128  21.937  1.00  0.00           C
ATOM   2702  CD1 LEU A 188      34.402  70.355  22.845  1.00  0.00           C
ATOM   2703  CD2 LEU A 188      33.564  68.046  22.745  1.00  0.00           C
ATOM   2704  H   LEU A 188      34.720  67.109  18.863  1.00  0.00           H
ATOM   2705  HA  LEU A 188      32.931  67.533  20.179  1.00  0.00           H
ATOM   2706  HB2 LEU A 188      33.994  70.365  20.215  1.00  0.00           H
ATOM   2707  HB3 LEU A 188      32.511  69.908  21.010  1.00  0.00           H
ATOM   2708  HG  LEU A 188      35.255  68.765  21.649  1.00  0.00           H
ATOM   2709 1HD1 LEU A 188      34.943  71.142  22.319  1.00  0.00           H
ATOM   2710 2HD1 LEU A 188      34.948  70.098  23.752  1.00  0.00           H
ATOM   2711 3HD1 LEU A 188      33.414  70.724  23.122  1.00  0.00           H
ATOM   2712 1HD2 LEU A 188      32.563  68.391  22.981  1.00  0.00           H
ATOM   2713 2HD2 LEU A 188      33.508  67.120  22.181  1.00  0.00           H
ATOM   2714 3HD2 LEU A 188      34.106  67.856  23.670  1.00  0.00           H
ATOM   2715  N   THR A 189      30.917  68.068  18.968  1.00  0.00           N
ATOM   2716  CA  THR A 189      29.597  68.436  18.440  1.00  0.00           C
ATOM   2717  C   THR A 189      29.020  69.632  19.205  1.00  0.00           C
ATOM   2718  O   THR A 189      29.343  69.853  20.372  1.00  0.00           O
ATOM   2719  CB  THR A 189      28.611  67.258  18.497  1.00  0.00           C
ATOM   2720  CG2 THR A 189      29.178  65.942  17.956  1.00  0.00           C
ATOM   2721  OG1 THR A 189      28.208  67.019  19.823  1.00  0.00           O
ATOM   2722  H   THR A 189      30.948  67.351  19.685  1.00  0.00           H
ATOM   2723  HA  THR A 189      29.713  68.728  17.396  1.00  0.00           H
ATOM   2724  HB  THR A 189      27.734  67.525  17.907  1.00  0.00           H
ATOM   2725  HG1 THR A 189      29.002  66.749  20.309  1.00  0.00           H
ATOM   2726 1HG2 THR A 189      28.389  65.405  17.432  1.00  0.00           H
ATOM   2727 2HG2 THR A 189      29.540  65.316  18.770  1.00  0.00           H
ATOM   2728 3HG2 THR A 189      29.992  66.137  17.259  1.00  0.00           H
ATOM   2729  N   GLU A 190      28.113  70.389  18.587  1.00  0.00           N
ATOM   2730  CA  GLU A 190      27.505  71.566  19.228  1.00  0.00           C
ATOM   2731  C   GLU A 190      26.741  71.244  20.538  1.00  0.00           C
ATOM   2732  O   GLU A 190      26.935  71.971  21.520  1.00  0.00           O
ATOM   2733  CB  GLU A 190      26.656  72.320  18.191  1.00  0.00           C
ATOM   2734  CG  GLU A 190      26.404  73.795  18.552  1.00  0.00           C
ATOM   2735  CD  GLU A 190      25.984  74.648  17.335  1.00  0.00           C
ATOM   2736  OE1 GLU A 190      25.997  75.899  17.451  1.00  0.00           O
ATOM   2737  OE2 GLU A 190      25.691  74.080  16.261  1.00  0.00           O
ATOM   2738  H   GLU A 190      27.868  70.185  17.632  1.00  0.00           H
ATOM   2739  HA  GLU A 190      28.328  72.226  19.509  1.00  0.00           H
ATOM   2740  HB2 GLU A 190      27.199  72.287  17.245  1.00  0.00           H
ATOM   2741  HB3 GLU A 190      25.699  71.819  18.051  1.00  0.00           H
ATOM   2742  HG2 GLU A 190      25.639  73.846  19.330  1.00  0.00           H
ATOM   2743  HG3 GLU A 190      27.328  74.211  18.961  1.00  0.00           H
ATOM   2744  N   PRO A 191      25.979  70.129  20.648  1.00  0.00           N
ATOM   2745  CA  PRO A 191      25.420  69.685  21.929  1.00  0.00           C
ATOM   2746  C   PRO A 191      26.475  69.432  23.010  1.00  0.00           C
ATOM   2747  O   PRO A 191      26.259  69.772  24.174  1.00  0.00           O
ATOM   2748  CB  PRO A 191      24.656  68.391  21.629  1.00  0.00           C
ATOM   2749  CG  PRO A 191      24.276  68.534  20.160  1.00  0.00           C
ATOM   2750  CD  PRO A 191      25.474  69.277  19.576  1.00  0.00           C
ATOM   2751  HA  PRO A 191      24.723  70.443  22.287  1.00  0.00           H
ATOM   2752  HB2 PRO A 191      25.313  67.526  21.745  1.00  0.00           H
ATOM   2753  HB3 PRO A 191      23.778  68.288  22.267  1.00  0.00           H
ATOM   2754  HG2 PRO A 191      24.133  67.563  19.685  1.00  0.00           H
ATOM   2755  HG3 PRO A 191      23.380  69.149  20.070  1.00  0.00           H
ATOM   2756  HD2 PRO A 191      26.234  68.556  19.285  1.00  0.00           H
ATOM   2757  HD3 PRO A 191      25.157  69.853  18.709  1.00  0.00           H
ATOM   2758  N   GLU A 192      27.629  68.869  22.641  1.00  0.00           N
ATOM   2759  CA  GLU A 192      28.722  68.664  23.592  1.00  0.00           C
ATOM   2760  C   GLU A 192      29.299  70.001  24.062  1.00  0.00           C
ATOM   2761  O   GLU A 192      29.488  70.170  25.262  1.00  0.00           O
ATOM   2762  CB  GLU A 192      29.824  67.781  23.003  1.00  0.00           C
ATOM   2763  CG  GLU A 192      29.395  66.323  22.791  1.00  0.00           C
ATOM   2764  CD  GLU A 192      30.417  65.550  21.948  1.00  0.00           C
ATOM   2765  OE1 GLU A 192      30.814  66.068  20.878  1.00  0.00           O
ATOM   2766  OE2 GLU A 192      30.796  64.401  22.269  1.00  0.00           O
ATOM   2767  H   GLU A 192      27.790  68.663  21.663  1.00  0.00           H
ATOM   2768  HA  GLU A 192      28.333  68.160  24.478  1.00  0.00           H
ATOM   2769  HB2 GLU A 192      30.171  68.215  22.067  1.00  0.00           H
ATOM   2770  HB3 GLU A 192      30.651  67.782  23.706  1.00  0.00           H
ATOM   2771  HG2 GLU A 192      29.251  65.856  23.762  1.00  0.00           H
ATOM   2772  HG3 GLU A 192      28.437  66.297  22.274  1.00  0.00           H
ATOM   2773  N   THR A 193      29.503  70.981  23.170  1.00  0.00           N
ATOM   2774  CA  THR A 193      29.999  72.318  23.561  1.00  0.00           C
ATOM   2775  C   THR A 193      29.073  73.037  24.546  1.00  0.00           C
ATOM   2776  O   THR A 193      29.547  73.698  25.474  1.00  0.00           O
ATOM   2777  CB  THR A 193      30.250  73.237  22.353  1.00  0.00           C
ATOM   2778  CG2 THR A 193      31.213  72.626  21.335  1.00  0.00           C
ATOM   2779  OG1 THR A 193      29.081  73.624  21.668  1.00  0.00           O
ATOM   2780  H   THR A 193      29.335  70.780  22.187  1.00  0.00           H
ATOM   2781  HA  THR A 193      30.951  72.183  24.073  1.00  0.00           H
ATOM   2782  HB  THR A 193      30.705  74.153  22.730  1.00  0.00           H
ATOM   2783  HG1 THR A 193      28.359  72.999  21.843  1.00  0.00           H
ATOM   2784 1HG2 THR A 193      30.718  71.851  20.759  1.00  0.00           H
ATOM   2785 2HG2 THR A 193      32.072  72.194  21.842  1.00  0.00           H
ATOM   2786 3HG2 THR A 193      31.558  73.402  20.653  1.00  0.00           H
ATOM   2787  N   ALA A 194      27.757  72.860  24.391  1.00  0.00           N
ATOM   2788  CA  ALA A 194      26.757  73.420  25.294  1.00  0.00           C
ATOM   2789  C   ALA A 194      26.736  72.720  26.664  1.00  0.00           C
ATOM   2790  O   ALA A 194      26.487  73.372  27.679  1.00  0.00           O
ATOM   2791  CB  ALA A 194      25.389  73.338  24.609  1.00  0.00           C
ATOM   2792  H   ALA A 194      27.434  72.285  23.623  1.00  0.00           H
ATOM   2793  HA  ALA A 194      26.992  74.473  25.469  1.00  0.00           H
ATOM   2794  HB1 ALA A 194      25.238  72.348  24.178  1.00  0.00           H
ATOM   2795  HB2 ALA A 194      25.331  74.090  23.822  1.00  0.00           H
ATOM   2796  HB3 ALA A 194      24.604  73.532  25.342  1.00  0.00           H
ATOM   2797  N   LEU A 195      27.031  71.416  26.743  1.00  0.00           N
ATOM   2798  CA  LEU A 195      27.099  70.726  28.037  1.00  0.00           C
ATOM   2799  C   LEU A 195      28.158  71.317  28.971  1.00  0.00           C
ATOM   2800  O   LEU A 195      27.899  71.409  30.169  1.00  0.00           O
ATOM   2801  CB  LEU A 195      27.321  69.214  27.871  1.00  0.00           C
ATOM   2802  CG  LEU A 195      26.045  68.358  27.764  1.00  0.00           C
ATOM   2803  CD1 LEU A 195      26.454  66.890  27.905  1.00  0.00           C
ATOM   2804  CD2 LEU A 195      25.009  68.623  28.862  1.00  0.00           C
ATOM   2805  H   LEU A 195      27.214  70.897  25.891  1.00  0.00           H
ATOM   2806  HA  LEU A 195      26.161  70.896  28.549  1.00  0.00           H
ATOM   2807  HB2 LEU A 195      27.942  69.034  26.994  1.00  0.00           H
ATOM   2808  HB3 LEU A 195      27.884  68.866  28.739  1.00  0.00           H
ATOM   2809  HG  LEU A 195      25.576  68.514  26.794  1.00  0.00           H
ATOM   2810 1HD1 LEU A 195      27.167  66.631  27.123  1.00  0.00           H
ATOM   2811 2HD1 LEU A 195      25.578  66.251  27.827  1.00  0.00           H
ATOM   2812 3HD1 LEU A 195      26.918  66.729  28.878  1.00  0.00           H
ATOM   2813 1HD2 LEU A 195      25.484  68.542  29.833  1.00  0.00           H
ATOM   2814 2HD2 LEU A 195      24.572  69.614  28.757  1.00  0.00           H
ATOM   2815 3HD2 LEU A 195      24.198  67.901  28.807  1.00  0.00           H
ATOM   2816  N   PHE A 196      29.285  71.799  28.438  1.00  0.00           N
ATOM   2817  CA  PHE A 196      30.269  72.524  29.248  1.00  0.00           C
ATOM   2818  C   PHE A 196      29.630  73.731  29.959  1.00  0.00           C
ATOM   2819  O   PHE A 196      29.903  73.951  31.136  1.00  0.00           O
ATOM   2820  CB  PHE A 196      31.470  72.957  28.384  1.00  0.00           C
ATOM   2821  CG  PHE A 196      32.430  71.844  28.013  1.00  0.00           C
ATOM   2822  CD1 PHE A 196      32.138  70.987  26.943  1.00  0.00           C
ATOM   2823  CD2 PHE A 196      33.621  71.664  28.739  1.00  0.00           C
ATOM   2824  CE1 PHE A 196      32.997  69.924  26.617  1.00  0.00           C
ATOM   2825  CE2 PHE A 196      34.488  70.604  28.415  1.00  0.00           C
ATOM   2826  CZ  PHE A 196      34.176  69.731  27.358  1.00  0.00           C
ATOM   2827  H   PHE A 196      29.439  71.688  27.445  1.00  0.00           H
ATOM   2828  HA  PHE A 196      30.634  71.853  30.025  1.00  0.00           H
ATOM   2829  HB2 PHE A 196      31.113  73.442  27.477  1.00  0.00           H
ATOM   2830  HB3 PHE A 196      32.047  73.692  28.936  1.00  0.00           H
ATOM   2831  HD1 PHE A 196      31.241  71.148  26.379  1.00  0.00           H
ATOM   2832  HD2 PHE A 196      33.871  72.337  29.549  1.00  0.00           H
ATOM   2833  HE1 PHE A 196      32.742  69.251  25.810  1.00  0.00           H
ATOM   2834  HE2 PHE A 196      35.397  70.464  28.983  1.00  0.00           H
ATOM   2835  HZ  PHE A 196      34.838  68.911  27.118  1.00  0.00           H
ATOM   2836  N   GLU A 197      28.784  74.507  29.267  1.00  0.00           N
ATOM   2837  CA  GLU A 197      28.118  75.708  29.811  1.00  0.00           C
ATOM   2838  C   GLU A 197      26.953  75.406  30.752  1.00  0.00           C
ATOM   2839  O   GLU A 197      26.714  76.145  31.702  1.00  0.00           O
ATOM   2840  CB  GLU A 197      27.648  76.602  28.639  1.00  0.00           C
ATOM   2841  CG  GLU A 197      27.107  77.989  29.042  1.00  0.00           C
ATOM   2842  CD  GLU A 197      26.602  78.834  27.842  1.00  0.00           C
ATOM   2843  OE1 GLU A 197      26.712  78.388  26.671  1.00  0.00           O
ATOM   2844  OE2 GLU A 197      26.031  79.926  28.066  1.00  0.00           O
ATOM   2845  H   GLU A 197      28.525  74.214  28.335  1.00  0.00           H
ATOM   2846  HA  GLU A 197      28.825  76.248  30.426  1.00  0.00           H
ATOM   2847  HB2 GLU A 197      28.482  76.747  27.956  1.00  0.00           H
ATOM   2848  HB3 GLU A 197      26.863  76.071  28.101  1.00  0.00           H
ATOM   2849  HG2 GLU A 197      26.279  77.855  29.740  1.00  0.00           H
ATOM   2850  HG3 GLU A 197      27.898  78.520  29.572  1.00  0.00           H
ATOM   2851  N   THR A 198      26.204  74.342  30.474  1.00  0.00           N
ATOM   2852  CA  THR A 198      24.990  74.028  31.240  1.00  0.00           C
ATOM   2853  C   THR A 198      25.253  73.211  32.504  1.00  0.00           C
ATOM   2854  O   THR A 198      24.536  73.404  33.485  1.00  0.00           O
ATOM   2855  CB  THR A 198      23.935  73.342  30.368  1.00  0.00           C
ATOM   2856  CG2 THR A 198      23.509  74.213  29.186  1.00  0.00           C
ATOM   2857  OG1 THR A 198      24.407  72.135  29.824  1.00  0.00           O
ATOM   2858  H   THR A 198      26.435  73.810  29.644  1.00  0.00           H
ATOM   2859  HA  THR A 198      24.555  74.967  31.581  1.00  0.00           H
ATOM   2860  HB  THR A 198      23.059  73.138  30.984  1.00  0.00           H
ATOM   2861  HG1 THR A 198      25.146  72.363  29.250  1.00  0.00           H
ATOM   2862 1HG2 THR A 198      24.317  74.301  28.463  1.00  0.00           H
ATOM   2863 2HG2 THR A 198      23.252  75.211  29.538  1.00  0.00           H
ATOM   2864 3HG2 THR A 198      22.644  73.767  28.700  1.00  0.00           H
ATOM   2865  N   LEU A 199      26.251  72.317  32.496  1.00  0.00           N
ATOM   2866  CA  LEU A 199      26.634  71.523  33.670  1.00  0.00           C
ATOM   2867  C   LEU A 199      27.579  72.275  34.602  1.00  0.00           C
ATOM   2868  O   LEU A 199      27.314  72.374  35.798  1.00  0.00           O
ATOM   2869  CB  LEU A 199      27.288  70.197  33.238  1.00  0.00           C
ATOM   2870  CG  LEU A 199      26.378  69.262  32.435  1.00  0.00           C
ATOM   2871  CD1 LEU A 199      27.128  67.957  32.162  1.00  0.00           C
ATOM   2872  CD2 LEU A 199      25.084  68.921  33.172  1.00  0.00           C
ATOM   2873  H   LEU A 199      26.779  72.190  31.640  1.00  0.00           H
ATOM   2874  HA  LEU A 199      25.745  71.307  34.261  1.00  0.00           H
ATOM   2875  HB2 LEU A 199      28.171  70.416  32.635  1.00  0.00           H
ATOM   2876  HB3 LEU A 199      27.624  69.675  34.134  1.00  0.00           H
ATOM   2877  HG  LEU A 199      26.129  69.741  31.492  1.00  0.00           H
ATOM   2878 1HD1 LEU A 199      28.035  68.178  31.600  1.00  0.00           H
ATOM   2879 2HD1 LEU A 199      26.508  67.279  31.582  1.00  0.00           H
ATOM   2880 3HD1 LEU A 199      27.405  67.479  33.102  1.00  0.00           H
ATOM   2881 1HD2 LEU A 199      25.320  68.451  34.121  1.00  0.00           H
ATOM   2882 2HD2 LEU A 199      24.496  69.822  33.338  1.00  0.00           H
ATOM   2883 3HD2 LEU A 199      24.477  68.248  32.577  1.00  0.00           H
ATOM   2884  N   TYR A 200      28.690  72.760  34.051  1.00  0.00           N
ATOM   2885  CA  TYR A 200      29.732  73.472  34.786  1.00  0.00           C
ATOM   2886  C   TYR A 200      29.641  74.976  34.477  1.00  0.00           C
ATOM   2887  O   TYR A 200      28.557  75.518  34.284  1.00  0.00           O
ATOM   2888  CB  TYR A 200      31.109  72.841  34.468  1.00  0.00           C
ATOM   2889  CG  TYR A 200      31.101  71.358  34.143  1.00  0.00           C
ATOM   2890  CD1 TYR A 200      30.793  70.404  35.131  1.00  0.00           C
ATOM   2891  CD2 TYR A 200      31.382  70.943  32.826  1.00  0.00           C
ATOM   2892  CE1 TYR A 200      30.778  69.032  34.808  1.00  0.00           C
ATOM   2893  CE2 TYR A 200      31.366  69.575  32.497  1.00  0.00           C
ATOM   2894  CZ  TYR A 200      31.074  68.617  33.489  1.00  0.00           C
ATOM   2895  OH  TYR A 200      31.156  67.296  33.185  1.00  0.00           O
ATOM   2896  H   TYR A 200      28.823  72.631  33.059  1.00  0.00           H
ATOM   2897  HA  TYR A 200      29.556  73.354  35.856  1.00  0.00           H
ATOM   2898  HB2 TYR A 200      31.551  73.350  33.612  1.00  0.00           H
ATOM   2899  HB3 TYR A 200      31.770  73.008  35.321  1.00  0.00           H
ATOM   2900  HD1 TYR A 200      30.571  70.726  36.140  1.00  0.00           H
ATOM   2901  HD2 TYR A 200      31.625  71.677  32.072  1.00  0.00           H
ATOM   2902  HE1 TYR A 200      30.563  68.300  35.571  1.00  0.00           H
ATOM   2903  HE2 TYR A 200      31.608  69.249  31.497  1.00  0.00           H
ATOM   2904  HH  TYR A 200      31.481  66.779  33.927  1.00  0.00           H
ATOM   2905  N   ALA A 201      30.790  75.646  34.375  1.00  0.00           N
ATOM   2906  CA  ALA A 201      30.918  76.984  33.809  1.00  0.00           C
ATOM   2907  C   ALA A 201      31.889  76.985  32.609  1.00  0.00           C
ATOM   2908  O   ALA A 201      32.877  77.712  32.573  1.00  0.00           O
ATOM   2909  CB  ALA A 201      31.221  77.987  34.929  1.00  0.00           C
ATOM   2910  H   ALA A 201      31.638  75.139  34.562  1.00  0.00           H
ATOM   2911  HA  ALA A 201      29.953  77.274  33.386  1.00  0.00           H
ATOM   2912  HB1 ALA A 201      30.293  78.479  35.225  1.00  0.00           H
ATOM   2913  HB2 ALA A 201      31.915  78.744  34.578  1.00  0.00           H
ATOM   2914  HB3 ALA A 201      31.649  77.488  35.797  1.00  0.00           H
ATOM   2915  N   ALA A 202      31.561  76.164  31.615  1.00  0.00           N
ATOM   2916  CA  ALA A 202      31.828  76.389  30.197  1.00  0.00           C
ATOM   2917  C   ALA A 202      33.290  76.402  29.715  1.00  0.00           C
ATOM   2918  O   ALA A 202      34.041  75.486  30.024  1.00  0.00           O
ATOM   2919  CB  ALA A 202      30.945  77.547  29.708  1.00  0.00           C
ATOM   2920  H   ALA A 202      30.863  75.455  31.816  1.00  0.00           H
ATOM   2921  HA  ALA A 202      31.421  75.519  29.701  1.00  0.00           H
ATOM   2922  HB1 ALA A 202      30.490  77.299  28.759  1.00  0.00           H
ATOM   2923  HB2 ALA A 202      31.508  78.460  29.596  1.00  0.00           H
ATOM   2924  HB3 ALA A 202      30.158  77.749  30.427  1.00  0.00           H
ATOM   2925  N   ASN A 203      33.561  77.313  28.767  1.00  0.00           N
ATOM   2926  CA  ASN A 203      34.669  77.378  27.817  1.00  0.00           C
ATOM   2927  C   ASN A 203      35.239  76.020  27.428  1.00  0.00           C
ATOM   2928  O   ASN A 203      36.180  75.512  28.048  1.00  0.00           O
ATOM   2929  CB  ASN A 203      35.773  78.326  28.277  1.00  0.00           C
ATOM   2930  CG  ASN A 203      35.323  79.752  28.452  1.00  0.00           C
ATOM   2931  ND2 ASN A 203      36.245  80.624  28.756  1.00  0.00           N
ATOM   2932  OD1 ASN A 203      34.186  80.132  28.216  1.00  0.00           O
ATOM   2933  H   ASN A 203      32.890  78.059  28.688  1.00  0.00           H
ATOM   2934  HA  ASN A 203      34.265  77.815  26.904  1.00  0.00           H
ATOM   2935  HB2 ASN A 203      36.185  77.974  29.206  1.00  0.00           H
ATOM   2936  HB3 ASN A 203      36.576  78.310  27.547  1.00  0.00           H
ATOM   2937 1HD2 ASN A 203      37.194  80.312  28.951  1.00  0.00           H
ATOM   2938 2HD2 ASN A 203      35.917  81.516  29.050  1.00  0.00           H
ATOM   2939  N   VAL A 204      34.733  75.524  26.297  1.00  0.00           N
ATOM   2940  CA  VAL A 204      35.236  74.314  25.651  1.00  0.00           C
ATOM   2941  C   VAL A 204      36.770  74.318  25.614  1.00  0.00           C
ATOM   2942  O   VAL A 204      37.377  75.374  25.382  1.00  0.00           O
ATOM   2943  CB  VAL A 204      34.655  74.146  24.239  1.00  0.00           C
ATOM   2944  CG1 VAL A 204      33.126  74.175  24.293  1.00  0.00           C
ATOM   2945  CG2 VAL A 204      35.147  75.200  23.232  1.00  0.00           C
ATOM   2946  H   VAL A 204      34.008  76.037  25.820  1.00  0.00           H
ATOM   2947  HA  VAL A 204      34.889  73.477  26.254  1.00  0.00           H
ATOM   2948  HB  VAL A 204      34.949  73.163  23.872  1.00  0.00           H
ATOM   2949 1HG1 VAL A 204      32.759  73.703  23.391  1.00  0.00           H
ATOM   2950 2HG1 VAL A 204      32.760  73.620  25.157  1.00  0.00           H
ATOM   2951 3HG1 VAL A 204      32.752  75.199  24.332  1.00  0.00           H
ATOM   2952 1HG2 VAL A 204      36.031  74.821  22.720  1.00  0.00           H
ATOM   2953 2HG2 VAL A 204      35.414  76.127  23.739  1.00  0.00           H
ATOM   2954 3HG2 VAL A 204      34.381  75.416  22.488  1.00  0.00           H
ATOM   2955  N   PRO A 205      37.413  73.182  25.921  1.00  0.00           N
ATOM   2956  CA  PRO A 205      38.857  73.147  26.010  1.00  0.00           C
ATOM   2957  C   PRO A 205      39.490  73.383  24.628  1.00  0.00           C
ATOM   2958  O   PRO A 205      38.921  72.980  23.610  1.00  0.00           O
ATOM   2959  CB  PRO A 205      39.208  71.803  26.643  1.00  0.00           C
ATOM   2960  CG  PRO A 205      37.984  70.922  26.426  1.00  0.00           C
ATOM   2961  CD  PRO A 205      36.825  71.900  26.264  1.00  0.00           C
ATOM   2962  HA  PRO A 205      39.172  73.936  26.688  1.00  0.00           H
ATOM   2963  HB2 PRO A 205      40.081  71.369  26.172  1.00  0.00           H
ATOM   2964  HB3 PRO A 205      39.372  71.937  27.712  1.00  0.00           H
ATOM   2965  HG2 PRO A 205      38.119  70.354  25.518  1.00  0.00           H
ATOM   2966  HG3 PRO A 205      37.823  70.238  27.258  1.00  0.00           H
ATOM   2967  HD2 PRO A 205      36.145  71.557  25.482  1.00  0.00           H
ATOM   2968  HD3 PRO A 205      36.300  71.997  27.212  1.00  0.00           H
ATOM   2969  N   PRO A 206      40.652  74.050  24.567  1.00  0.00           N
ATOM   2970  CA  PRO A 206      41.352  74.328  23.319  1.00  0.00           C
ATOM   2971  C   PRO A 206      41.949  73.047  22.725  1.00  0.00           C
ATOM   2972  O   PRO A 206      42.001  71.997  23.372  1.00  0.00           O
ATOM   2973  CB  PRO A 206      42.441  75.336  23.701  1.00  0.00           C
ATOM   2974  CG  PRO A 206      42.776  74.938  25.137  1.00  0.00           C
ATOM   2975  CD  PRO A 206      41.429  74.515  25.701  1.00  0.00           C
ATOM   2976  HA  PRO A 206      40.675  74.775  22.590  1.00  0.00           H
ATOM   2977  HB2 PRO A 206      43.314  75.281  23.050  1.00  0.00           H
ATOM   2978  HB3 PRO A 206      42.022  76.343  23.690  1.00  0.00           H
ATOM   2979  HG2 PRO A 206      43.441  74.078  25.141  1.00  0.00           H
ATOM   2980  HG3 PRO A 206      43.205  75.765  25.697  1.00  0.00           H
ATOM   2981  HD2 PRO A 206      41.565  73.732  26.446  1.00  0.00           H
ATOM   2982  HD3 PRO A 206      40.931  75.375  26.136  1.00  0.00           H
ATOM   2983  N   ARG A 207      42.461  73.128  21.495  1.00  0.00           N
ATOM   2984  CA  ARG A 207      43.337  72.074  20.951  1.00  0.00           C
ATOM   2985  C   ARG A 207      44.756  72.170  21.509  1.00  0.00           C
ATOM   2986  O   ARG A 207      45.173  73.221  21.972  1.00  0.00           O
ATOM   2987  CB  ARG A 207      43.317  72.113  19.420  1.00  0.00           C
ATOM   2988  CG  ARG A 207      42.011  71.495  18.911  1.00  0.00           C
ATOM   2989  CD  ARG A 207      42.057  71.249  17.401  1.00  0.00           C
ATOM   2990  NE  ARG A 207      40.992  70.317  16.984  1.00  0.00           N
ATOM   2991  CZ  ARG A 207      41.081  68.998  16.898  1.00  0.00           C
ATOM   2992  NH1 ARG A 207      42.174  68.342  17.168  1.00  0.00           N
ATOM   2993  NH2 ARG A 207      40.062  68.284  16.531  1.00  0.00           N
ATOM   2994  H   ARG A 207      42.376  74.022  21.006  1.00  0.00           H
ATOM   2995  HA  ARG A 207      42.955  71.106  21.287  1.00  0.00           H
ATOM   2996  HB2 ARG A 207      43.417  73.139  19.064  1.00  0.00           H
ATOM   2997  HB3 ARG A 207      44.151  71.522  19.041  1.00  0.00           H
ATOM   2998  HG2 ARG A 207      41.877  70.536  19.408  1.00  0.00           H
ATOM   2999  HG3 ARG A 207      41.169  72.146  19.154  1.00  0.00           H
ATOM   3000  HD2 ARG A 207      41.940  72.204  16.885  1.00  0.00           H
ATOM   3001  HD3 ARG A 207      43.032  70.840  17.132  1.00  0.00           H
ATOM   3002  HE  ARG A 207      40.093  70.728  16.786  1.00  0.00           H
ATOM   3003 1HH1 ARG A 207      43.001  68.851  17.413  1.00  0.00           H
ATOM   3004 2HH1 ARG A 207      42.143  67.335  17.206  1.00  0.00           H
ATOM   3005 1HH2 ARG A 207      39.163  68.711  16.418  1.00  0.00           H
ATOM   3006 2HH2 ARG A 207      40.144  67.282  16.519  1.00  0.00           H
ATOM   3007  N   LEU A 208      45.531  71.087  21.414  1.00  0.00           N
ATOM   3008  CA  LEU A 208      46.887  71.013  21.983  1.00  0.00           C
ATOM   3009  C   LEU A 208      47.832  72.075  21.389  1.00  0.00           C
ATOM   3010  O   LEU A 208      48.407  72.873  22.124  1.00  0.00           O
ATOM   3011  CB  LEU A 208      47.417  69.566  21.810  1.00  0.00           C
ATOM   3012  CG  LEU A 208      48.381  69.010  22.883  1.00  0.00           C
ATOM   3013  CD1 LEU A 208      49.773  69.604  22.762  1.00  0.00           C
ATOM   3014  CD2 LEU A 208      47.907  69.196  24.327  1.00  0.00           C
ATOM   3015  H   LEU A 208      45.108  70.242  21.067  1.00  0.00           H
ATOM   3016  HA  LEU A 208      46.796  71.250  23.040  1.00  0.00           H
ATOM   3017  HB2 LEU A 208      46.566  68.887  21.779  1.00  0.00           H
ATOM   3018  HB3 LEU A 208      47.909  69.487  20.839  1.00  0.00           H
ATOM   3019  HG  LEU A 208      48.477  67.939  22.707  1.00  0.00           H
ATOM   3020 1HD1 LEU A 208      50.211  69.368  21.794  1.00  0.00           H
ATOM   3021 2HD1 LEU A 208      50.419  69.215  23.550  1.00  0.00           H
ATOM   3022 3HD1 LEU A 208      49.695  70.673  22.861  1.00  0.00           H
ATOM   3023 1HD2 LEU A 208      47.773  70.248  24.575  1.00  0.00           H
ATOM   3024 2HD2 LEU A 208      46.985  68.652  24.483  1.00  0.00           H
ATOM   3025 3HD2 LEU A 208      48.637  68.779  25.018  1.00  0.00           H
ATOM   3026  N   GLY A 209      47.938  72.129  20.057  1.00  0.00           N
ATOM   3027  CA  GLY A 209      48.725  73.159  19.369  1.00  0.00           C
ATOM   3028  C   GLY A 209      48.182  74.571  19.598  1.00  0.00           C
ATOM   3029  O   GLY A 209      48.961  75.478  19.850  1.00  0.00           O
ATOM   3030  H   GLY A 209      47.456  71.438  19.508  1.00  0.00           H
ATOM   3031  HA2 GLY A 209      49.754  73.132  19.729  1.00  0.00           H
ATOM   3032  HA3 GLY A 209      48.723  72.966  18.297  1.00  0.00           H
ATOM   3033  N   GLU A 210      46.856  74.742  19.610  1.00  0.00           N
ATOM   3034  CA  GLU A 210      46.215  76.027  19.922  1.00  0.00           C
ATOM   3035  C   GLU A 210      46.581  76.517  21.330  1.00  0.00           C
ATOM   3036  O   GLU A 210      47.004  77.657  21.500  1.00  0.00           O
ATOM   3037  CB  GLU A 210      44.692  75.878  19.770  1.00  0.00           C
ATOM   3038  CG  GLU A 210      43.916  77.167  20.081  1.00  0.00           C
ATOM   3039  CD  GLU A 210      42.396  76.965  20.069  1.00  0.00           C
ATOM   3040  OE1 GLU A 210      41.925  75.802  20.112  1.00  0.00           O
ATOM   3041  OE2 GLU A 210      41.678  77.988  19.931  1.00  0.00           O
ATOM   3042  H   GLU A 210      46.264  73.944  19.464  1.00  0.00           H
ATOM   3043  HA  GLU A 210      46.565  76.782  19.216  1.00  0.00           H
ATOM   3044  HB2 GLU A 210      44.465  75.564  18.750  1.00  0.00           H
ATOM   3045  HB3 GLU A 210      44.356  75.098  20.450  1.00  0.00           H
ATOM   3046  HG2 GLU A 210      44.199  77.548  21.063  1.00  0.00           H
ATOM   3047  HG3 GLU A 210      44.185  77.916  19.332  1.00  0.00           H
ATOM   3048  N   PHE A 211      46.475  75.648  22.338  1.00  0.00           N
ATOM   3049  CA  PHE A 211      46.833  75.961  23.715  1.00  0.00           C
ATOM   3050  C   PHE A 211      48.299  76.380  23.827  1.00  0.00           C
ATOM   3051  O   PHE A 211      48.595  77.408  24.427  1.00  0.00           O
ATOM   3052  CB  PHE A 211      46.548  74.752  24.613  1.00  0.00           C
ATOM   3053  CG  PHE A 211      46.977  74.966  26.050  1.00  0.00           C
ATOM   3054  CD1 PHE A 211      46.191  75.751  26.915  1.00  0.00           C
ATOM   3055  CD2 PHE A 211      48.195  74.429  26.507  1.00  0.00           C
ATOM   3056  CE1 PHE A 211      46.622  76.000  28.229  1.00  0.00           C
ATOM   3057  CE2 PHE A 211      48.622  74.669  27.823  1.00  0.00           C
ATOM   3058  CZ  PHE A 211      47.836  75.456  28.681  1.00  0.00           C
ATOM   3059  H   PHE A 211      46.130  74.717  22.138  1.00  0.00           H
ATOM   3060  HA  PHE A 211      46.223  76.799  24.054  1.00  0.00           H
ATOM   3061  HB2 PHE A 211      45.485  74.535  24.587  1.00  0.00           H
ATOM   3062  HB3 PHE A 211      47.064  73.877  24.219  1.00  0.00           H
ATOM   3063  HD1 PHE A 211      45.257  76.167  26.575  1.00  0.00           H
ATOM   3064  HD2 PHE A 211      48.814  73.843  25.844  1.00  0.00           H
ATOM   3065  HE1 PHE A 211      46.003  76.581  28.899  1.00  0.00           H
ATOM   3066  HE2 PHE A 211      49.559  74.259  28.169  1.00  0.00           H
ATOM   3067  HZ  PHE A 211      48.168  75.642  29.687  1.00  0.00           H
ATOM   3068  N   PHE A 212      49.225  75.635  23.222  1.00  0.00           N
ATOM   3069  CA  PHE A 212      50.643  75.990  23.301  1.00  0.00           C
ATOM   3070  C   PHE A 212      51.060  77.170  22.414  1.00  0.00           C
ATOM   3071  O   PHE A 212      52.021  77.866  22.755  1.00  0.00           O
ATOM   3072  CB  PHE A 212      51.520  74.764  23.080  1.00  0.00           C
ATOM   3073  CG  PHE A 212      51.633  73.935  24.339  1.00  0.00           C
ATOM   3074  CD1 PHE A 212      52.352  74.424  25.442  1.00  0.00           C
ATOM   3075  CD2 PHE A 212      50.984  72.699  24.429  1.00  0.00           C
ATOM   3076  CE1 PHE A 212      52.429  73.667  26.620  1.00  0.00           C
ATOM   3077  CE2 PHE A 212      51.088  71.916  25.592  1.00  0.00           C
ATOM   3078  CZ  PHE A 212      51.823  72.405  26.687  1.00  0.00           C
ATOM   3079  H   PHE A 212      48.941  74.797  22.727  1.00  0.00           H
ATOM   3080  HA  PHE A 212      50.819  76.317  24.321  1.00  0.00           H
ATOM   3081  HB2 PHE A 212      51.117  74.168  22.259  1.00  0.00           H
ATOM   3082  HB3 PHE A 212      52.523  75.086  22.803  1.00  0.00           H
ATOM   3083  HD1 PHE A 212      52.843  75.384  25.390  1.00  0.00           H
ATOM   3084  HD2 PHE A 212      50.404  72.375  23.592  1.00  0.00           H
ATOM   3085  HE1 PHE A 212      52.971  74.052  27.470  1.00  0.00           H
ATOM   3086  HE2 PHE A 212      50.602  70.952  25.644  1.00  0.00           H
ATOM   3087  HZ  PHE A 212      51.929  71.827  27.587  1.00  0.00           H
ATOM   3088  N   ASP A 213      50.327  77.466  21.340  1.00  0.00           N
ATOM   3089  CA  ASP A 213      50.444  78.745  20.635  1.00  0.00           C
ATOM   3090  C   ASP A 213      49.984  79.914  21.527  1.00  0.00           C
ATOM   3091  O   ASP A 213      50.623  80.966  21.513  1.00  0.00           O
ATOM   3092  CB  ASP A 213      49.663  78.715  19.305  1.00  0.00           C
ATOM   3093  CG  ASP A 213      50.414  78.092  18.113  1.00  0.00           C
ATOM   3094  OD1 ASP A 213      51.662  78.227  18.037  1.00  0.00           O
ATOM   3095  OD2 ASP A 213      49.750  77.645  17.150  1.00  0.00           O
ATOM   3096  H   ASP A 213      49.595  76.824  21.048  1.00  0.00           H
ATOM   3097  HA  ASP A 213      51.497  78.922  20.411  1.00  0.00           H
ATOM   3098  HB2 ASP A 213      48.705  78.215  19.455  1.00  0.00           H
ATOM   3099  HB3 ASP A 213      49.444  79.747  19.027  1.00  0.00           H
ATOM   3100  N   ILE A 214      48.951  79.735  22.366  1.00  0.00           N
ATOM   3101  CA  ILE A 214      48.567  80.721  23.394  1.00  0.00           C
ATOM   3102  C   ILE A 214      49.658  80.860  24.465  1.00  0.00           C
ATOM   3103  O   ILE A 214      50.046  81.979  24.795  1.00  0.00           O
ATOM   3104  CB  ILE A 214      47.195  80.391  24.033  1.00  0.00           C
ATOM   3105  CG1 ILE A 214      46.059  80.521  22.996  1.00  0.00           C
ATOM   3106  CG2 ILE A 214      46.919  81.319  25.227  1.00  0.00           C
ATOM   3107  CD1 ILE A 214      44.681  80.103  23.526  1.00  0.00           C
ATOM   3108  H   ILE A 214      48.428  78.864  22.305  1.00  0.00           H
ATOM   3109  HA  ILE A 214      48.485  81.696  22.914  1.00  0.00           H
ATOM   3110  HB  ILE A 214      47.203  79.372  24.409  1.00  0.00           H
ATOM   3111 2HG1 ILE A 214      46.009  81.550  22.640  1.00  0.00           H
ATOM   3112 3HG1 ILE A 214      46.283  79.894  22.139  1.00  0.00           H
ATOM   3113 1HG2 ILE A 214      47.699  81.233  25.980  1.00  0.00           H
ATOM   3114 2HG2 ILE A 214      45.984  81.055  25.717  1.00  0.00           H
ATOM   3115 3HG2 ILE A 214      46.892  82.347  24.873  1.00  0.00           H
ATOM   3116 1HD1 ILE A 214      44.734  79.100  23.952  1.00  0.00           H
ATOM   3117 2HD1 ILE A 214      43.966  80.104  22.704  1.00  0.00           H
ATOM   3118 3HD1 ILE A 214      44.333  80.806  24.282  1.00  0.00           H
ATOM   3119  N   VAL A 215      50.175  79.745  24.993  1.00  0.00           N
ATOM   3120  CA  VAL A 215      51.261  79.738  25.994  1.00  0.00           C
ATOM   3121  C   VAL A 215      52.471  80.509  25.458  1.00  0.00           C
ATOM   3122  O   VAL A 215      53.000  81.393  26.135  1.00  0.00           O
ATOM   3123  CB  VAL A 215      51.638  78.286  26.355  1.00  0.00           C
ATOM   3124  CG1 VAL A 215      52.930  78.121  27.164  1.00  0.00           C
ATOM   3125  CG2 VAL A 215      50.509  77.596  27.137  1.00  0.00           C
ATOM   3126  H   VAL A 215      49.772  78.858  24.702  1.00  0.00           H
ATOM   3127  HA  VAL A 215      50.922  80.245  26.897  1.00  0.00           H
ATOM   3128  HB  VAL A 215      51.795  77.753  25.423  1.00  0.00           H
ATOM   3129 1HG1 VAL A 215      53.681  78.854  26.889  1.00  0.00           H
ATOM   3130 2HG1 VAL A 215      52.726  78.222  28.222  1.00  0.00           H
ATOM   3131 3HG1 VAL A 215      53.355  77.138  26.974  1.00  0.00           H
ATOM   3132 1HG2 VAL A 215      49.545  77.753  26.658  1.00  0.00           H
ATOM   3133 2HG2 VAL A 215      50.440  77.997  28.148  1.00  0.00           H
ATOM   3134 3HG2 VAL A 215      50.696  76.524  27.186  1.00  0.00           H
ATOM   3135  N   SER A 216      52.866  80.230  24.214  1.00  0.00           N
ATOM   3136  CA  SER A 216      53.979  80.924  23.559  1.00  0.00           C
ATOM   3137  C   SER A 216      53.650  82.394  23.280  1.00  0.00           C
ATOM   3138  O   SER A 216      54.517  83.250  23.434  1.00  0.00           O
ATOM   3139  CB  SER A 216      54.350  80.237  22.241  1.00  0.00           C
ATOM   3140  OG  SER A 216      54.594  78.855  22.425  1.00  0.00           O
ATOM   3141  H   SER A 216      52.374  79.507  23.702  1.00  0.00           H
ATOM   3142  HA  SER A 216      54.845  80.894  24.221  1.00  0.00           H
ATOM   3143  HB2 SER A 216      53.542  80.364  21.520  1.00  0.00           H
ATOM   3144  HB3 SER A 216      55.251  80.708  21.847  1.00  0.00           H
ATOM   3145  HG  SER A 216      53.737  78.414  22.563  1.00  0.00           H
ATOM   3146  N   GLY A 217      52.402  82.701  22.911  1.00  0.00           N
ATOM   3147  CA  GLY A 217      51.921  84.060  22.648  1.00  0.00           C
ATOM   3148  C   GLY A 217      51.893  84.959  23.886  1.00  0.00           C
ATOM   3149  O   GLY A 217      52.158  86.151  23.771  1.00  0.00           O
ATOM   3150  H   GLY A 217      51.739  81.943  22.775  1.00  0.00           H
ATOM   3151  HA2 GLY A 217      52.558  84.528  21.898  1.00  0.00           H
ATOM   3152  HA3 GLY A 217      50.905  83.998  22.257  1.00  0.00           H
ATOM   3153  N   ALA A 218      51.647  84.394  25.073  1.00  0.00           N
ATOM   3154  CA  ALA A 218      51.821  85.089  26.351  1.00  0.00           C
ATOM   3155  C   ALA A 218      53.298  85.254  26.767  1.00  0.00           C
ATOM   3156  O   ALA A 218      53.579  85.973  27.720  1.00  0.00           O
ATOM   3157  CB  ALA A 218      51.025  84.343  27.428  1.00  0.00           C
ATOM   3158  H   ALA A 218      51.363  83.420  25.092  1.00  0.00           H
ATOM   3159  HA  ALA A 218      51.410  86.096  26.258  1.00  0.00           H
ATOM   3160  HB1 ALA A 218      49.961  84.382  27.194  1.00  0.00           H
ATOM   3161  HB2 ALA A 218      51.192  84.818  28.396  1.00  0.00           H
ATOM   3162  HB3 ALA A 218      51.351  83.304  27.484  1.00  0.00           H
ATOM   3163  N   GLY A 219      54.242  84.601  26.077  1.00  0.00           N
ATOM   3164  CA  GLY A 219      55.677  84.682  26.369  1.00  0.00           C
ATOM   3165  C   GLY A 219      56.202  83.602  27.319  1.00  0.00           C
ATOM   3166  O   GLY A 219      57.307  83.744  27.850  1.00  0.00           O
ATOM   3167  H   GLY A 219      53.955  84.049  25.279  1.00  0.00           H
ATOM   3168  HA2 GLY A 219      56.221  84.599  25.429  1.00  0.00           H
ATOM   3169  HA3 GLY A 219      55.902  85.654  26.809  1.00  0.00           H
ATOM   3170  N   PHE A 220      55.438  82.536  27.575  1.00  0.00           N
ATOM   3171  CA  PHE A 220      55.901  81.401  28.376  1.00  0.00           C
ATOM   3172  C   PHE A 220      56.733  80.405  27.555  1.00  0.00           C
ATOM   3173  O   PHE A 220      56.406  80.070  26.418  1.00  0.00           O
ATOM   3174  CB  PHE A 220      54.709  80.684  29.023  1.00  0.00           C
ATOM   3175  CG  PHE A 220      54.140  81.353  30.255  1.00  0.00           C
ATOM   3176  CD1 PHE A 220      54.926  81.442  31.415  1.00  0.00           C
ATOM   3177  CD2 PHE A 220      52.822  81.842  30.271  1.00  0.00           C
ATOM   3178  CE1 PHE A 220      54.425  82.045  32.579  1.00  0.00           C
ATOM   3179  CE2 PHE A 220      52.309  82.423  31.442  1.00  0.00           C
ATOM   3180  CZ  PHE A 220      53.111  82.539  32.590  1.00  0.00           C
ATOM   3181  H   PHE A 220      54.552  82.441  27.090  1.00  0.00           H
ATOM   3182  HA  PHE A 220      56.542  81.773  29.174  1.00  0.00           H
ATOM   3183  HB2 PHE A 220      53.915  80.573  28.292  1.00  0.00           H
ATOM   3184  HB3 PHE A 220      55.030  79.682  29.302  1.00  0.00           H
ATOM   3185  HD1 PHE A 220      55.915  81.033  31.404  1.00  0.00           H
ATOM   3186  HD2 PHE A 220      52.201  81.764  29.390  1.00  0.00           H
ATOM   3187  HE1 PHE A 220      55.042  82.113  33.465  1.00  0.00           H
ATOM   3188  HE2 PHE A 220      51.294  82.787  31.462  1.00  0.00           H
ATOM   3189  HZ  PHE A 220      52.707  82.998  33.480  1.00  0.00           H
ATOM   3190  N   HID A 221      57.790  79.869  28.166  1.00  0.00           N
ATOM   3191  CA  HID A 221      58.391  78.595  27.759  1.00  0.00           C
ATOM   3192  C   HID A 221      57.665  77.418  28.418  1.00  0.00           C
ATOM   3193  O   HID A 221      57.135  77.547  29.520  1.00  0.00           O
ATOM   3194  CB  HID A 221      59.888  78.580  28.104  1.00  0.00           C
ATOM   3195  CG  HID A 221      60.715  79.496  27.235  1.00  0.00           C
ATOM   3196  CD2 HID A 221      62.078  79.635  27.249  1.00  0.00           C
ATOM   3197  ND1 HID A 221      60.240  80.304  26.227  1.00  0.00           N
ATOM   3198  CE1 HID A 221      61.285  80.919  25.654  1.00  0.00           C
ATOM   3199  NE2 HID A 221      62.435  80.550  26.246  1.00  0.00           N
ATOM   3200  H   HID A 221      58.025  80.213  29.091  1.00  0.00           H
ATOM   3201  HA  HID A 221      58.287  78.470  26.679  1.00  0.00           H
ATOM   3202  HB2 HID A 221      60.018  78.861  29.151  1.00  0.00           H
ATOM   3203  HB3 HID A 221      60.267  77.564  27.980  1.00  0.00           H
ATOM   3204  HD1 HID A 221      59.268  80.398  25.957  1.00  0.00           H
ATOM   3205  HD2 HID A 221      62.760  79.116  27.909  1.00  0.00           H
ATOM   3206  HE1 HID A 221      61.211  81.611  24.826  1.00  0.00           H
ATOM   3207  N   THR A 222      57.684  76.254  27.768  1.00  0.00           N
ATOM   3208  CA  THR A 222      57.133  75.008  28.323  1.00  0.00           C
ATOM   3209  C   THR A 222      58.261  74.152  28.889  1.00  0.00           C
ATOM   3210  O   THR A 222      59.152  73.745  28.147  1.00  0.00           O
ATOM   3211  CB  THR A 222      56.364  74.231  27.248  1.00  0.00           C
ATOM   3212  CG2 THR A 222      55.760  72.923  27.771  1.00  0.00           C
ATOM   3213  OG1 THR A 222      55.305  75.040  26.792  1.00  0.00           O
ATOM   3214  H   THR A 222      58.202  76.192  26.903  1.00  0.00           H
ATOM   3215  HA  THR A 222      56.430  75.232  29.126  1.00  0.00           H
ATOM   3216  HB  THR A 222      57.033  74.011  26.414  1.00  0.00           H
ATOM   3217  HG1 THR A 222      55.675  75.771  26.290  1.00  0.00           H
ATOM   3218 1HG2 THR A 222      56.431  72.414  28.458  1.00  0.00           H
ATOM   3219 2HG2 THR A 222      55.572  72.259  26.928  1.00  0.00           H
ATOM   3220 3HG2 THR A 222      54.825  73.118  28.292  1.00  0.00           H
ATOM   3221  N   LEU A 223      58.224  73.859  30.190  1.00  0.00           N
ATOM   3222  CA  LEU A 223      59.202  72.980  30.843  1.00  0.00           C
ATOM   3223  C   LEU A 223      58.742  71.533  30.992  1.00  0.00           C
ATOM   3224  O   LEU A 223      59.569  70.628  30.930  1.00  0.00           O
ATOM   3225  CB  LEU A 223      59.549  73.522  32.233  1.00  0.00           C
ATOM   3226  CG  LEU A 223      60.255  74.881  32.255  1.00  0.00           C
ATOM   3227  CD1 LEU A 223      60.860  75.049  33.646  1.00  0.00           C
ATOM   3228  CD2 LEU A 223      61.385  75.007  31.227  1.00  0.00           C
ATOM   3229  H   LEU A 223      57.460  74.228  30.749  1.00  0.00           H
ATOM   3230  HA  LEU A 223      60.112  72.934  30.245  1.00  0.00           H
ATOM   3231  HB2 LEU A 223      58.637  73.603  32.824  1.00  0.00           H
ATOM   3232  HB3 LEU A 223      60.192  72.785  32.718  1.00  0.00           H
ATOM   3233  HG  LEU A 223      59.527  75.672  32.075  1.00  0.00           H
ATOM   3234 1HD1 LEU A 223      60.071  75.015  34.399  1.00  0.00           H
ATOM   3235 2HD1 LEU A 223      61.321  76.019  33.709  1.00  0.00           H
ATOM   3236 3HD1 LEU A 223      61.595  74.269  33.845  1.00  0.00           H
ATOM   3237 1HD2 LEU A 223      62.087  74.181  31.339  1.00  0.00           H
ATOM   3238 2HD2 LEU A 223      60.965  74.988  30.221  1.00  0.00           H
ATOM   3239 3HD2 LEU A 223      61.901  75.957  31.352  1.00  0.00           H
ATOM   3240  N   SER A 224      57.450  71.309  31.230  1.00  0.00           N
ATOM   3241  CA  SER A 224      56.920  69.968  31.475  1.00  0.00           C
ATOM   3242  C   SER A 224      55.465  69.845  31.042  1.00  0.00           C
ATOM   3243  O   SER A 224      54.753  70.848  30.961  1.00  0.00           O
ATOM   3244  CB  SER A 224      57.102  69.564  32.951  1.00  0.00           C
ATOM   3245  OG  SER A 224      55.950  69.828  33.737  1.00  0.00           O
ATOM   3246  H   SER A 224      56.804  72.088  31.243  1.00  0.00           H
ATOM   3247  HA  SER A 224      57.493  69.264  30.871  1.00  0.00           H
ATOM   3248  HB2 SER A 224      57.297  68.491  32.985  1.00  0.00           H
ATOM   3249  HB3 SER A 224      57.967  70.075  33.376  1.00  0.00           H
ATOM   3250  HG  SER A 224      56.093  70.580  34.338  1.00  0.00           H
ATOM   3251  N   LEU A 225      55.037  68.607  30.799  1.00  0.00           N
ATOM   3252  CA  LEU A 225      53.642  68.214  30.650  1.00  0.00           C
ATOM   3253  C   LEU A 225      53.496  66.751  31.069  1.00  0.00           C
ATOM   3254  O   LEU A 225      54.262  65.896  30.621  1.00  0.00           O
ATOM   3255  CB  LEU A 225      53.180  68.462  29.203  1.00  0.00           C
ATOM   3256  CG  LEU A 225      51.698  68.116  28.944  1.00  0.00           C
ATOM   3257  CD1 LEU A 225      51.138  69.028  27.859  1.00  0.00           C
ATOM   3258  CD2 LEU A 225      51.483  66.676  28.467  1.00  0.00           C
ATOM   3259  H   LEU A 225      55.704  67.852  30.874  1.00  0.00           H
ATOM   3260  HA  LEU A 225      53.036  68.828  31.315  1.00  0.00           H
ATOM   3261  HB2 LEU A 225      53.333  69.522  28.995  1.00  0.00           H
ATOM   3262  HB3 LEU A 225      53.812  67.897  28.516  1.00  0.00           H
ATOM   3263  HG  LEU A 225      51.124  68.283  29.854  1.00  0.00           H
ATOM   3264 1HD1 LEU A 225      51.109  70.039  28.254  1.00  0.00           H
ATOM   3265 2HD1 LEU A 225      50.115  68.749  27.609  1.00  0.00           H
ATOM   3266 3HD1 LEU A 225      51.764  68.989  26.967  1.00  0.00           H
ATOM   3267 1HD2 LEU A 225      52.057  66.500  27.558  1.00  0.00           H
ATOM   3268 2HD2 LEU A 225      51.787  65.968  29.231  1.00  0.00           H
ATOM   3269 3HD2 LEU A 225      50.424  66.519  28.259  1.00  0.00           H
ATOM   3270  N   LYS A 226      52.483  66.449  31.880  1.00  0.00           N
ATOM   3271  CA  LYS A 226      52.152  65.087  32.307  1.00  0.00           C
ATOM   3272  C   LYS A 226      50.651  64.854  32.226  1.00  0.00           C
ATOM   3273  O   LYS A 226      49.883  65.615  32.808  1.00  0.00           O
ATOM   3274  CB  LYS A 226      52.712  64.861  33.718  1.00  0.00           C
ATOM   3275  CG  LYS A 226      52.332  63.476  34.256  1.00  0.00           C
ATOM   3276  CD  LYS A 226      53.065  63.183  35.565  1.00  0.00           C
ATOM   3277  CE  LYS A 226      52.763  61.776  36.092  1.00  0.00           C
ATOM   3278  NZ  LYS A 226      53.245  60.713  35.178  1.00  0.00           N
ATOM   3279  H   LYS A 226      51.937  67.219  32.260  1.00  0.00           H
ATOM   3280  HA  LYS A 226      52.638  64.377  31.637  1.00  0.00           H
ATOM   3281  HB2 LYS A 226      53.800  64.944  33.674  1.00  0.00           H
ATOM   3282  HB3 LYS A 226      52.332  65.631  34.393  1.00  0.00           H
ATOM   3283  HG2 LYS A 226      51.259  63.443  34.448  1.00  0.00           H
ATOM   3284  HG3 LYS A 226      52.589  62.722  33.512  1.00  0.00           H
ATOM   3285  HD2 LYS A 226      54.142  63.298  35.427  1.00  0.00           H
ATOM   3286  HD3 LYS A 226      52.725  63.910  36.301  1.00  0.00           H
ATOM   3287  HE2 LYS A 226      53.250  61.662  37.064  1.00  0.00           H
ATOM   3288  HE3 LYS A 226      51.684  61.675  36.238  1.00  0.00           H
ATOM   3289  HZ1 LYS A 226      53.110  59.792  35.597  1.00  0.00           H
ATOM   3290  HZ2 LYS A 226      54.245  60.792  34.994  1.00  0.00           H
ATOM   3291  HZ3 LYS A 226      52.783  60.747  34.284  1.00  0.00           H
ATOM   3292  N   ASP A 227      50.247  63.796  31.524  1.00  0.00           N
ATOM   3293  CA  ASP A 227      48.844  63.375  31.471  1.00  0.00           C
ATOM   3294  C   ASP A 227      48.364  62.911  32.852  1.00  0.00           C
ATOM   3295  O   ASP A 227      49.050  62.156  33.545  1.00  0.00           O
ATOM   3296  CB  ASP A 227      48.640  62.269  30.422  1.00  0.00           C
ATOM   3297  CG  ASP A 227      47.152  61.944  30.204  1.00  0.00           C
ATOM   3298  OD1 ASP A 227      46.549  62.436  29.229  1.00  0.00           O
ATOM   3299  OD2 ASP A 227      46.541  61.217  31.014  1.00  0.00           O
ATOM   3300  H   ASP A 227      50.938  63.200  31.103  1.00  0.00           H
ATOM   3301  HA  ASP A 227      48.244  64.235  31.169  1.00  0.00           H
ATOM   3302  HB2 ASP A 227      49.086  62.586  29.477  1.00  0.00           H
ATOM   3303  HB3 ASP A 227      49.160  61.370  30.752  1.00  0.00           H
ATOM   3304  N   LEU A 228      47.174  63.371  33.229  1.00  0.00           N
ATOM   3305  CA  LEU A 228      46.448  62.990  34.437  1.00  0.00           C
ATOM   3306  C   LEU A 228      44.978  62.670  34.115  1.00  0.00           C
ATOM   3307  O   LEU A 228      44.127  62.707  35.004  1.00  0.00           O
ATOM   3308  CB  LEU A 228      46.592  64.097  35.502  1.00  0.00           C
ATOM   3309  CG  LEU A 228      48.031  64.378  35.973  1.00  0.00           C
ATOM   3310  CD1 LEU A 228      48.028  65.609  36.876  1.00  0.00           C
ATOM   3311  CD2 LEU A 228      48.624  63.212  36.772  1.00  0.00           C
ATOM   3312  H   LEU A 228      46.706  64.022  32.602  1.00  0.00           H
ATOM   3313  HA  LEU A 228      46.876  62.065  34.820  1.00  0.00           H
ATOM   3314  HB2 LEU A 228      46.177  65.017  35.085  1.00  0.00           H
ATOM   3315  HB3 LEU A 228      45.992  63.835  36.373  1.00  0.00           H
ATOM   3316  HG  LEU A 228      48.672  64.586  35.119  1.00  0.00           H
ATOM   3317 1HD1 LEU A 228      47.642  66.464  36.319  1.00  0.00           H
ATOM   3318 2HD1 LEU A 228      49.041  65.835  37.204  1.00  0.00           H
ATOM   3319 3HD1 LEU A 228      47.392  65.446  37.746  1.00  0.00           H
ATOM   3320 1HD2 LEU A 228      48.041  63.039  37.673  1.00  0.00           H
ATOM   3321 2HD2 LEU A 228      48.639  62.311  36.160  1.00  0.00           H
ATOM   3322 3HD2 LEU A 228      49.646  63.452  37.055  1.00  0.00           H
ATOM   3323  N   SER A 229      44.668  62.329  32.860  1.00  0.00           N
ATOM   3324  CA  SER A 229      43.292  62.189  32.363  1.00  0.00           C
ATOM   3325  C   SER A 229      42.495  61.139  33.138  1.00  0.00           C
ATOM   3326  O   SER A 229      41.308  61.324  33.389  1.00  0.00           O
ATOM   3327  CB  SER A 229      43.289  61.844  30.869  1.00  0.00           C
ATOM   3328  OG  SER A 229      44.019  62.785  30.103  1.00  0.00           O
ATOM   3329  H   SER A 229      45.429  62.200  32.196  1.00  0.00           H
ATOM   3330  HA  SER A 229      42.775  63.135  32.489  1.00  0.00           H
ATOM   3331  HB2 SER A 229      43.715  60.852  30.722  1.00  0.00           H
ATOM   3332  HB3 SER A 229      42.256  61.843  30.517  1.00  0.00           H
ATOM   3333  HG  SER A 229      44.976  62.568  30.124  1.00  0.00           H
ATOM   3334  N   ALA A 230      43.157  60.076  33.607  1.00  0.00           N
ATOM   3335  CA  ALA A 230      42.522  59.040  34.421  1.00  0.00           C
ATOM   3336  C   ALA A 230      42.064  59.553  35.800  1.00  0.00           C
ATOM   3337  O   ALA A 230      41.013  59.143  36.290  1.00  0.00           O
ATOM   3338  CB  ALA A 230      43.501  57.873  34.575  1.00  0.00           C
ATOM   3339  H   ALA A 230      44.143  60.010  33.409  1.00  0.00           H
ATOM   3340  HA  ALA A 230      41.636  58.684  33.892  1.00  0.00           H
ATOM   3341  HB1 ALA A 230      43.876  57.566  33.600  1.00  0.00           H
ATOM   3342  HB2 ALA A 230      42.978  57.032  35.031  1.00  0.00           H
ATOM   3343  HB3 ALA A 230      44.336  58.163  35.214  1.00  0.00           H
ATOM   3344  N   ASN A 231      42.815  60.472  36.421  1.00  0.00           N
ATOM   3345  CA  ASN A 231      42.407  61.109  37.677  1.00  0.00           C
ATOM   3346  C   ASN A 231      41.149  61.964  37.490  1.00  0.00           C
ATOM   3347  O   ASN A 231      40.255  61.911  38.335  1.00  0.00           O
ATOM   3348  CB  ASN A 231      43.553  61.962  38.240  1.00  0.00           C
ATOM   3349  CG  ASN A 231      44.757  61.135  38.631  1.00  0.00           C
ATOM   3350  ND2 ASN A 231      45.924  61.472  38.141  1.00  0.00           N
ATOM   3351  OD1 ASN A 231      44.669  60.164  39.364  1.00  0.00           O
ATOM   3352  H   ASN A 231      43.624  60.842  35.941  1.00  0.00           H
ATOM   3353  HA  ASN A 231      42.161  60.333  38.405  1.00  0.00           H
ATOM   3354  HB2 ASN A 231      43.837  62.726  37.519  1.00  0.00           H
ATOM   3355  HB3 ASN A 231      43.205  62.483  39.128  1.00  0.00           H
ATOM   3356 1HD2 ASN A 231      46.005  62.285  37.557  1.00  0.00           H
ATOM   3357 2HD2 ASN A 231      46.716  60.921  38.430  1.00  0.00           H
ATOM   3358  N   LEU A 232      41.048  62.691  36.371  1.00  0.00           N
ATOM   3359  CA  LEU A 232      39.854  63.471  36.040  1.00  0.00           C
ATOM   3360  C   LEU A 232      38.656  62.570  35.730  1.00  0.00           C
ATOM   3361  O   LEU A 232      37.568  62.801  36.248  1.00  0.00           O
ATOM   3362  CB  LEU A 232      40.174  64.445  34.892  1.00  0.00           C
ATOM   3363  CG  LEU A 232      38.969  65.292  34.431  1.00  0.00           C
ATOM   3364  CD1 LEU A 232      38.354  66.129  35.552  1.00  0.00           C
ATOM   3365  CD2 LEU A 232      39.411  66.237  33.319  1.00  0.00           C
ATOM   3366  H   LEU A 232      41.820  62.693  35.718  1.00  0.00           H
ATOM   3367  HA  LEU A 232      39.585  64.059  36.917  1.00  0.00           H
ATOM   3368  HB2 LEU A 232      40.967  65.117  35.222  1.00  0.00           H
ATOM   3369  HB3 LEU A 232      40.541  63.877  34.037  1.00  0.00           H
ATOM   3370  HG  LEU A 232      38.200  64.633  34.029  1.00  0.00           H
ATOM   3371 1HD1 LEU A 232      37.952  65.489  36.335  1.00  0.00           H
ATOM   3372 2HD1 LEU A 232      37.543  66.738  35.156  1.00  0.00           H
ATOM   3373 3HD1 LEU A 232      39.110  66.792  35.976  1.00  0.00           H
ATOM   3374 1HD2 LEU A 232      40.178  66.915  33.696  1.00  0.00           H
ATOM   3375 2HD2 LEU A 232      39.797  65.667  32.478  1.00  0.00           H
ATOM   3376 3HD2 LEU A 232      38.566  66.838  32.982  1.00  0.00           H
ATOM   3377  N   ALA A 233      38.851  61.495  34.963  1.00  0.00           N
ATOM   3378  CA  ALA A 233      37.782  60.545  34.662  1.00  0.00           C
ATOM   3379  C   ALA A 233      37.281  59.820  35.922  1.00  0.00           C
ATOM   3380  O   ALA A 233      36.071  59.685  36.103  1.00  0.00           O
ATOM   3381  CB  ALA A 233      38.252  59.568  33.579  1.00  0.00           C
ATOM   3382  H   ALA A 233      39.765  61.351  34.547  1.00  0.00           H
ATOM   3383  HA  ALA A 233      36.934  61.103  34.266  1.00  0.00           H
ATOM   3384  HB1 ALA A 233      38.106  58.545  33.910  1.00  0.00           H
ATOM   3385  HB2 ALA A 233      39.308  59.706  33.353  1.00  0.00           H
ATOM   3386  HB3 ALA A 233      37.669  59.721  32.671  1.00  0.00           H
ATOM   3387  N   MET A 234      38.180  59.403  36.822  1.00  0.00           N
ATOM   3388  CA  MET A 234      37.802  58.844  38.124  1.00  0.00           C
ATOM   3389  C   MET A 234      37.124  59.865  39.034  1.00  0.00           C
ATOM   3390  O   MET A 234      36.149  59.528  39.697  1.00  0.00           O
ATOM   3391  CB  MET A 234      39.019  58.250  38.847  1.00  0.00           C
ATOM   3392  CG  MET A 234      39.286  56.805  38.421  1.00  0.00           C
ATOM   3393  SD  MET A 234      37.904  55.645  38.645  1.00  0.00           S
ATOM   3394  CE  MET A 234      37.679  55.700  40.446  1.00  0.00           C
ATOM   3395  H   MET A 234      39.167  59.500  36.602  1.00  0.00           H
ATOM   3396  HA  MET A 234      37.068  58.059  37.958  1.00  0.00           H
ATOM   3397  HB2 MET A 234      39.902  58.862  38.663  1.00  0.00           H
ATOM   3398  HB3 MET A 234      38.841  58.259  39.921  1.00  0.00           H
ATOM   3399  HG2 MET A 234      39.566  56.805  37.367  1.00  0.00           H
ATOM   3400  HG3 MET A 234      40.131  56.438  39.001  1.00  0.00           H
ATOM   3401  HE1 MET A 234      36.756  55.184  40.708  1.00  0.00           H
ATOM   3402  HE2 MET A 234      38.515  55.208  40.940  1.00  0.00           H
ATOM   3403  HE3 MET A 234      37.612  56.730  40.794  1.00  0.00           H
ATOM   3404  N   THR A 235      37.592  61.112  39.055  1.00  0.00           N
ATOM   3405  CA  THR A 235      36.960  62.158  39.871  1.00  0.00           C
ATOM   3406  C   THR A 235      35.560  62.500  39.357  1.00  0.00           C
ATOM   3407  O   THR A 235      34.623  62.585  40.147  1.00  0.00           O
ATOM   3408  CB  THR A 235      37.834  63.415  39.959  1.00  0.00           C
ATOM   3409  CG2 THR A 235      37.182  64.425  40.899  1.00  0.00           C
ATOM   3410  OG1 THR A 235      39.104  63.068  40.476  1.00  0.00           O
ATOM   3411  H   THR A 235      38.411  61.343  38.506  1.00  0.00           H
ATOM   3412  HA  THR A 235      36.839  61.774  40.883  1.00  0.00           H
ATOM   3413  HB  THR A 235      37.957  63.857  38.969  1.00  0.00           H
ATOM   3414  HG1 THR A 235      39.598  62.688  39.724  1.00  0.00           H
ATOM   3415 1HG2 THR A 235      36.863  63.922  41.808  1.00  0.00           H
ATOM   3416 2HG2 THR A 235      36.325  64.888  40.410  1.00  0.00           H
ATOM   3417 3HG2 THR A 235      37.868  65.216  41.169  1.00  0.00           H
ATOM   3418  N   MET A 236      35.381  62.603  38.037  1.00  0.00           N
ATOM   3419  CA  MET A 236      34.065  62.783  37.416  1.00  0.00           C
ATOM   3420  C   MET A 236      33.131  61.593  37.689  1.00  0.00           C
ATOM   3421  O   MET A 236      31.957  61.795  37.990  1.00  0.00           O
ATOM   3422  CB  MET A 236      34.241  63.022  35.910  1.00  0.00           C
ATOM   3423  CG  MET A 236      32.949  63.515  35.243  1.00  0.00           C
ATOM   3424  SD  MET A 236      32.334  65.135  35.788  1.00  0.00           S
ATOM   3425  CE  MET A 236      33.764  66.167  35.386  1.00  0.00           C
ATOM   3426  H   MET A 236      36.193  62.566  37.429  1.00  0.00           H
ATOM   3427  HA  MET A 236      33.608  63.670  37.857  1.00  0.00           H
ATOM   3428  HB2 MET A 236      35.030  63.756  35.745  1.00  0.00           H
ATOM   3429  HB3 MET A 236      34.554  62.093  35.434  1.00  0.00           H
ATOM   3430  HG2 MET A 236      33.119  63.562  34.168  1.00  0.00           H
ATOM   3431  HG3 MET A 236      32.159  62.785  35.419  1.00  0.00           H
ATOM   3432  HE1 MET A 236      33.504  67.199  35.578  1.00  0.00           H
ATOM   3433  HE2 MET A 236      34.614  65.906  36.017  1.00  0.00           H
ATOM   3434  HE3 MET A 236      34.031  66.048  34.335  1.00  0.00           H
ATOM   3435  N   ASN A 237      33.659  60.362  37.703  1.00  0.00           N
ATOM   3436  CA  ASN A 237      32.903  59.176  38.120  1.00  0.00           C
ATOM   3437  C   ASN A 237      32.445  59.268  39.588  1.00  0.00           C
ATOM   3438  O   ASN A 237      31.287  58.980  39.888  1.00  0.00           O
ATOM   3439  CB  ASN A 237      33.751  57.907  37.911  1.00  0.00           C
ATOM   3440  CG  ASN A 237      33.728  57.368  36.494  1.00  0.00           C
ATOM   3441  ND2 ASN A 237      34.847  56.890  36.002  1.00  0.00           N
ATOM   3442  OD1 ASN A 237      32.712  57.299  35.829  1.00  0.00           O
ATOM   3443  H   ASN A 237      34.617  60.249  37.398  1.00  0.00           H
ATOM   3444  HA  ASN A 237      32.001  59.108  37.509  1.00  0.00           H
ATOM   3445  HB2 ASN A 237      34.777  58.103  38.205  1.00  0.00           H
ATOM   3446  HB3 ASN A 237      33.375  57.116  38.557  1.00  0.00           H
ATOM   3447 1HD2 ASN A 237      35.693  56.960  36.534  1.00  0.00           H
ATOM   3448 2HD2 ASN A 237      34.803  56.558  35.058  1.00  0.00           H
ATOM   3449  N   VAL A 238      33.327  59.682  40.506  1.00  0.00           N
ATOM   3450  CA  VAL A 238      32.992  59.887  41.931  1.00  0.00           C
ATOM   3451  C   VAL A 238      31.912  60.967  42.071  1.00  0.00           C
ATOM   3452  O   VAL A 238      30.927  60.755  42.783  1.00  0.00           O
ATOM   3453  CB  VAL A 238      34.259  60.239  42.745  1.00  0.00           C
ATOM   3454  CG1 VAL A 238      33.995  60.706  44.191  1.00  0.00           C
ATOM   3455  CG2 VAL A 238      35.236  59.049  42.781  1.00  0.00           C
ATOM   3456  H   VAL A 238      34.275  59.881  40.202  1.00  0.00           H
ATOM   3457  HA  VAL A 238      32.575  58.963  42.331  1.00  0.00           H
ATOM   3458  HB  VAL A 238      34.760  61.058  42.233  1.00  0.00           H
ATOM   3459 1HG1 VAL A 238      32.938  60.880  44.386  1.00  0.00           H
ATOM   3460 2HG1 VAL A 238      34.345  59.978  44.918  1.00  0.00           H
ATOM   3461 3HG1 VAL A 238      34.527  61.639  44.373  1.00  0.00           H
ATOM   3462 1HG2 VAL A 238      35.254  58.526  41.827  1.00  0.00           H
ATOM   3463 2HG2 VAL A 238      34.948  58.328  43.541  1.00  0.00           H
ATOM   3464 3HG2 VAL A 238      36.240  59.414  42.993  1.00  0.00           H
ATOM   3465  N   PHE A 239      32.043  62.079  41.339  1.00  0.00           N
ATOM   3466  CA  PHE A 239      31.033  63.136  41.290  1.00  0.00           C
ATOM   3467  C   PHE A 239      29.674  62.588  40.840  1.00  0.00           C
ATOM   3468  O   PHE A 239      28.679  62.724  41.555  1.00  0.00           O
ATOM   3469  CB  PHE A 239      31.494  64.266  40.351  1.00  0.00           C
ATOM   3470  CG  PHE A 239      30.556  65.453  40.327  1.00  0.00           C
ATOM   3471  CD1 PHE A 239      30.381  66.206  41.496  1.00  0.00           C
ATOM   3472  CD2 PHE A 239      29.860  65.809  39.158  1.00  0.00           C
ATOM   3473  CE1 PHE A 239      29.489  67.290  41.524  1.00  0.00           C
ATOM   3474  CE2 PHE A 239      28.988  66.914  39.173  1.00  0.00           C
ATOM   3475  CZ  PHE A 239      28.795  67.649  40.357  1.00  0.00           C
ATOM   3476  H   PHE A 239      32.886  62.193  40.783  1.00  0.00           H
ATOM   3477  HA  PHE A 239      30.911  63.538  42.296  1.00  0.00           H
ATOM   3478  HB2 PHE A 239      32.474  64.622  40.649  1.00  0.00           H
ATOM   3479  HB3 PHE A 239      31.601  63.881  39.340  1.00  0.00           H
ATOM   3480  HD1 PHE A 239      30.949  65.942  42.370  1.00  0.00           H
ATOM   3481  HD2 PHE A 239      30.009  65.243  38.250  1.00  0.00           H
ATOM   3482  HE1 PHE A 239      29.356  67.853  42.436  1.00  0.00           H
ATOM   3483  HE2 PHE A 239      28.471  67.207  38.272  1.00  0.00           H
ATOM   3484  HZ  PHE A 239      28.130  68.501  40.363  1.00  0.00           H
ATOM   3485  N   ALA A 240      29.643  61.899  39.696  1.00  0.00           N
ATOM   3486  CA  ALA A 240      28.427  61.316  39.141  1.00  0.00           C
ATOM   3487  C   ALA A 240      27.774  60.302  40.082  1.00  0.00           C
ATOM   3488  O   ALA A 240      26.559  60.351  40.279  1.00  0.00           O
ATOM   3489  CB  ALA A 240      28.739  60.709  37.764  1.00  0.00           C
ATOM   3490  H   ALA A 240      30.506  61.797  39.169  1.00  0.00           H
ATOM   3491  HA  ALA A 240      27.698  62.111  39.027  1.00  0.00           H
ATOM   3492  HB1 ALA A 240      28.014  59.931  37.526  1.00  0.00           H
ATOM   3493  HB2 ALA A 240      29.737  60.270  37.752  1.00  0.00           H
ATOM   3494  HB3 ALA A 240      28.689  61.483  36.998  1.00  0.00           H
ATOM   3495  N   LEU A 241      28.558  59.438  40.732  1.00  0.00           N
ATOM   3496  CA  LEU A 241      28.020  58.486  41.699  1.00  0.00           C
ATOM   3497  C   LEU A 241      27.390  59.190  42.907  1.00  0.00           C
ATOM   3498  O   LEU A 241      26.302  58.803  43.345  1.00  0.00           O
ATOM   3499  CB  LEU A 241      29.125  57.508  42.125  1.00  0.00           C
ATOM   3500  CG  LEU A 241      28.643  56.422  43.104  1.00  0.00           C
ATOM   3501  CD1 LEU A 241      27.493  55.583  42.534  1.00  0.00           C
ATOM   3502  CD2 LEU A 241      29.802  55.488  43.434  1.00  0.00           C
ATOM   3503  H   LEU A 241      29.558  59.446  40.543  1.00  0.00           H
ATOM   3504  HA  LEU A 241      27.230  57.931  41.194  1.00  0.00           H
ATOM   3505  HB2 LEU A 241      29.526  57.028  41.236  1.00  0.00           H
ATOM   3506  HB3 LEU A 241      29.932  58.072  42.596  1.00  0.00           H
ATOM   3507  HG  LEU A 241      28.309  56.889  44.031  1.00  0.00           H
ATOM   3508 1HD1 LEU A 241      26.610  56.202  42.388  1.00  0.00           H
ATOM   3509 2HD1 LEU A 241      27.242  54.786  43.232  1.00  0.00           H
ATOM   3510 3HD1 LEU A 241      27.789  55.145  41.584  1.00  0.00           H
ATOM   3511 1HD2 LEU A 241      30.172  55.004  42.532  1.00  0.00           H
ATOM   3512 2HD2 LEU A 241      30.612  56.056  43.886  1.00  0.00           H
ATOM   3513 3HD2 LEU A 241      29.470  54.726  44.138  1.00  0.00           H
ATOM   3514  N   GLY A 242      28.039  60.240  43.421  1.00  0.00           N
ATOM   3515  CA  GLY A 242      27.515  61.046  44.521  1.00  0.00           C
ATOM   3516  C   GLY A 242      26.203  61.744  44.159  1.00  0.00           C
ATOM   3517  O   GLY A 242      25.259  61.705  44.944  1.00  0.00           O
ATOM   3518  H   GLY A 242      28.931  60.507  43.008  1.00  0.00           H
ATOM   3519  HA2 GLY A 242      27.342  60.406  45.387  1.00  0.00           H
ATOM   3520  HA3 GLY A 242      28.250  61.807  44.782  1.00  0.00           H
ATOM   3521  N   VAL A 243      26.101  62.312  42.953  1.00  0.00           N
ATOM   3522  CA  VAL A 243      24.854  62.925  42.463  1.00  0.00           C
ATOM   3523  C   VAL A 243      23.739  61.890  42.272  1.00  0.00           C
ATOM   3524  O   VAL A 243      22.615  62.111  42.725  1.00  0.00           O
ATOM   3525  CB  VAL A 243      25.101  63.739  41.176  1.00  0.00           C
ATOM   3526  CG1 VAL A 243      23.788  64.291  40.612  1.00  0.00           C
ATOM   3527  CG2 VAL A 243      26.041  64.921  41.449  1.00  0.00           C
ATOM   3528  H   VAL A 243      26.922  62.321  42.350  1.00  0.00           H
ATOM   3529  HA  VAL A 243      24.495  63.616  43.225  1.00  0.00           H
ATOM   3530  HB  VAL A 243      25.553  63.099  40.417  1.00  0.00           H
ATOM   3531 1HG1 VAL A 243      23.984  65.007  39.816  1.00  0.00           H
ATOM   3532 2HG1 VAL A 243      23.215  63.473  40.190  1.00  0.00           H
ATOM   3533 3HG1 VAL A 243      23.206  64.771  41.399  1.00  0.00           H
ATOM   3534 1HG2 VAL A 243      25.769  65.426  42.374  1.00  0.00           H
ATOM   3535 2HG2 VAL A 243      26.006  65.631  40.626  1.00  0.00           H
ATOM   3536 3HG2 VAL A 243      27.067  64.572  41.524  1.00  0.00           H
ATOM   3537  N   TYR A 244      24.033  60.740  41.658  1.00  0.00           N
ATOM   3538  CA  TYR A 244      23.042  59.684  41.409  1.00  0.00           C
ATOM   3539  C   TYR A 244      22.460  59.099  42.703  1.00  0.00           C
ATOM   3540  O   TYR A 244      21.246  58.908  42.821  1.00  0.00           O
ATOM   3541  CB  TYR A 244      23.683  58.563  40.565  1.00  0.00           C
ATOM   3542  CG  TYR A 244      24.049  58.888  39.121  1.00  0.00           C
ATOM   3543  CD1 TYR A 244      23.443  59.958  38.433  1.00  0.00           C
ATOM   3544  CD2 TYR A 244      24.988  58.080  38.446  1.00  0.00           C
ATOM   3545  CE1 TYR A 244      23.772  60.232  37.094  1.00  0.00           C
ATOM   3546  CE2 TYR A 244      25.322  58.348  37.103  1.00  0.00           C
ATOM   3547  CZ  TYR A 244      24.716  59.428  36.427  1.00  0.00           C
ATOM   3548  OH  TYR A 244      25.030  59.699  35.135  1.00  0.00           O
ATOM   3549  H   TYR A 244      24.975  60.611  41.294  1.00  0.00           H
ATOM   3550  HA  TYR A 244      22.197  60.107  40.870  1.00  0.00           H
ATOM   3551  HB2 TYR A 244      24.586  58.225  41.078  1.00  0.00           H
ATOM   3552  HB3 TYR A 244      22.992  57.721  40.540  1.00  0.00           H
ATOM   3553  HD1 TYR A 244      22.724  60.582  38.928  1.00  0.00           H
ATOM   3554  HD2 TYR A 244      25.465  57.260  38.964  1.00  0.00           H
ATOM   3555  HE1 TYR A 244      23.301  61.055  36.580  1.00  0.00           H
ATOM   3556  HE2 TYR A 244      26.049  57.743  36.584  1.00  0.00           H
ATOM   3557  HH  TYR A 244      24.642  60.531  34.860  1.00  0.00           H
ATOM   3558  N   SER A 245      23.318  58.828  43.688  1.00  0.00           N
ATOM   3559  CA  SER A 245      22.911  58.208  44.956  1.00  0.00           C
ATOM   3560  C   SER A 245      22.313  59.186  45.973  1.00  0.00           C
ATOM   3561  O   SER A 245      21.699  58.735  46.939  1.00  0.00           O
ATOM   3562  CB  SER A 245      24.071  57.414  45.569  1.00  0.00           C
ATOM   3563  OG  SER A 245      25.260  58.171  45.704  1.00  0.00           O
ATOM   3564  H   SER A 245      24.297  59.049  43.541  1.00  0.00           H
ATOM   3565  HA  SER A 245      22.120  57.489  44.738  1.00  0.00           H
ATOM   3566  HB2 SER A 245      23.769  57.066  46.558  1.00  0.00           H
ATOM   3567  HB3 SER A 245      24.268  56.541  44.946  1.00  0.00           H
ATOM   3568  HG  SER A 245      25.614  58.369  44.812  1.00  0.00           H
ATOM   3569  N   ARG A 246      22.439  60.507  45.765  1.00  0.00           N
ATOM   3570  CA  ARG A 246      21.979  61.543  46.712  1.00  0.00           C
ATOM   3571  C   ARG A 246      21.091  62.615  46.079  1.00  0.00           C
ATOM   3572  O   ARG A 246      21.040  63.753  46.547  1.00  0.00           O
ATOM   3573  CB  ARG A 246      23.162  62.135  47.497  1.00  0.00           C
ATOM   3574  CG  ARG A 246      23.999  61.036  48.174  1.00  0.00           C
ATOM   3575  CD  ARG A 246      24.791  61.576  49.360  1.00  0.00           C
ATOM   3576  NE  ARG A 246      25.945  62.367  48.923  1.00  0.00           N
ATOM   3577  CZ  ARG A 246      26.523  63.329  49.609  1.00  0.00           C
ATOM   3578  NH1 ARG A 246      26.018  63.858  50.685  1.00  0.00           N
ATOM   3579  NH2 ARG A 246      27.661  63.774  49.179  1.00  0.00           N
ATOM   3580  H   ARG A 246      23.004  60.806  44.977  1.00  0.00           H
ATOM   3581  HA  ARG A 246      21.335  61.062  47.451  1.00  0.00           H
ATOM   3582  HB2 ARG A 246      23.791  62.731  46.835  1.00  0.00           H
ATOM   3583  HB3 ARG A 246      22.761  62.795  48.267  1.00  0.00           H
ATOM   3584  HG2 ARG A 246      23.334  60.263  48.557  1.00  0.00           H
ATOM   3585  HG3 ARG A 246      24.679  60.585  47.450  1.00  0.00           H
ATOM   3586  HD2 ARG A 246      24.123  62.164  49.982  1.00  0.00           H
ATOM   3587  HD3 ARG A 246      25.149  60.737  49.958  1.00  0.00           H
ATOM   3588  HE  ARG A 246      26.410  62.052  48.091  1.00  0.00           H
ATOM   3589 1HH1 ARG A 246      25.017  63.708  50.866  1.00  0.00           H
ATOM   3590 2HH1 ARG A 246      26.458  64.611  51.166  1.00  0.00           H
ATOM   3591 1HH2 ARG A 246      28.108  63.328  48.405  1.00  0.00           H
ATOM   3592 2HH2 ARG A 246      28.208  64.443  49.703  1.00  0.00           H
ATOM   3593  N   ARG A 247      20.315  62.241  45.054  1.00  0.00           N
ATOM   3594  CA  ARG A 247      19.385  63.150  44.354  1.00  0.00           C
ATOM   3595  C   ARG A 247      18.485  63.910  45.336  1.00  0.00           C
ATOM   3596  O   ARG A 247      18.355  65.128  45.228  1.00  0.00           O
ATOM   3597  CB  ARG A 247      18.547  62.351  43.335  1.00  0.00           C
ATOM   3598  CG  ARG A 247      17.399  63.175  42.700  1.00  0.00           C
ATOM   3599  CD  ARG A 247      16.105  62.374  42.498  1.00  0.00           C
ATOM   3600  NE  ARG A 247      15.951  61.882  41.118  1.00  0.00           N
ATOM   3601  CZ  ARG A 247      15.419  62.555  40.108  1.00  0.00           C
ATOM   3602  NH1 ARG A 247      14.994  63.782  40.236  1.00  0.00           N
ATOM   3603  NH2 ARG A 247      15.315  61.994  38.939  1.00  0.00           N
ATOM   3604  H   ARG A 247      20.423  61.292  44.722  1.00  0.00           H
ATOM   3605  HA  ARG A 247      19.976  63.897  43.819  1.00  0.00           H
ATOM   3606  HB2 ARG A 247      19.202  61.983  42.542  1.00  0.00           H
ATOM   3607  HB3 ARG A 247      18.131  61.482  43.846  1.00  0.00           H
ATOM   3608  HG2 ARG A 247      17.127  64.025  43.315  1.00  0.00           H
ATOM   3609  HG3 ARG A 247      17.735  63.609  41.766  1.00  0.00           H
ATOM   3610  HD2 ARG A 247      16.070  61.538  43.198  1.00  0.00           H
ATOM   3611  HD3 ARG A 247      15.262  63.022  42.745  1.00  0.00           H
ATOM   3612  HE  ARG A 247      16.269  60.946  40.929  1.00  0.00           H
ATOM   3613 1HH1 ARG A 247      15.033  64.224  41.130  1.00  0.00           H
ATOM   3614 2HH1 ARG A 247      14.867  64.398  39.433  1.00  0.00           H
ATOM   3615 1HH2 ARG A 247      15.604  61.043  38.800  1.00  0.00           H
ATOM   3616 2HH2 ARG A 247      14.854  62.504  38.208  1.00  0.00           H
ATOM   3617  N   ALA A 248      17.840  63.201  46.263  1.00  0.00           N
ATOM   3618  CA  ALA A 248      16.859  63.807  47.169  1.00  0.00           C
ATOM   3619  C   ALA A 248      17.501  64.868  48.081  1.00  0.00           C
ATOM   3620  O   ALA A 248      16.953  65.949  48.272  1.00  0.00           O
ATOM   3621  CB  ALA A 248      16.173  62.705  47.989  1.00  0.00           C
ATOM   3622  H   ALA A 248      17.990  62.206  46.302  1.00  0.00           H
ATOM   3623  HA  ALA A 248      16.096  64.304  46.567  1.00  0.00           H
ATOM   3624  HB1 ALA A 248      15.110  62.939  48.072  1.00  0.00           H
ATOM   3625  HB2 ALA A 248      16.596  62.664  48.994  1.00  0.00           H
ATOM   3626  HB3 ALA A 248      16.281  61.730  47.515  1.00  0.00           H
ATOM   3627  N   GLU A 249      18.705  64.590  48.590  1.00  0.00           N
ATOM   3628  CA  GLU A 249      19.455  65.549  49.402  1.00  0.00           C
ATOM   3629  C   GLU A 249      19.812  66.801  48.593  1.00  0.00           C
ATOM   3630  O   GLU A 249      19.596  67.918  49.058  1.00  0.00           O
ATOM   3631  CB  GLU A 249      20.715  64.870  49.966  1.00  0.00           C
ATOM   3632  CG  GLU A 249      21.522  65.802  50.887  1.00  0.00           C
ATOM   3633  CD  GLU A 249      22.871  65.229  51.343  1.00  0.00           C
ATOM   3634  OE1 GLU A 249      23.323  64.197  50.798  1.00  0.00           O
ATOM   3635  OE2 GLU A 249      23.489  65.859  52.233  1.00  0.00           O
ATOM   3636  H   GLU A 249      19.147  63.715  48.359  1.00  0.00           H
ATOM   3637  HA  GLU A 249      18.828  65.869  50.234  1.00  0.00           H
ATOM   3638  HB2 GLU A 249      20.415  63.988  50.529  1.00  0.00           H
ATOM   3639  HB3 GLU A 249      21.339  64.553  49.131  1.00  0.00           H
ATOM   3640  HG2 GLU A 249      21.724  66.739  50.367  1.00  0.00           H
ATOM   3641  HG3 GLU A 249      20.912  66.027  51.764  1.00  0.00           H
ATOM   3642  N   PHE A 250      20.332  66.630  47.375  1.00  0.00           N
ATOM   3643  CA  PHE A 250      20.826  67.749  46.570  1.00  0.00           C
ATOM   3644  C   PHE A 250      19.711  68.584  45.943  1.00  0.00           C
ATOM   3645  O   PHE A 250      19.869  69.794  45.809  1.00  0.00           O
ATOM   3646  CB  PHE A 250      21.805  67.223  45.518  1.00  0.00           C
ATOM   3647  CG  PHE A 250      23.093  66.614  46.039  1.00  0.00           C
ATOM   3648  CD1 PHE A 250      23.478  66.725  47.393  1.00  0.00           C
ATOM   3649  CD2 PHE A 250      23.936  65.947  45.131  1.00  0.00           C
ATOM   3650  CE1 PHE A 250      24.678  66.155  47.836  1.00  0.00           C
ATOM   3651  CE2 PHE A 250      25.148  65.390  45.573  1.00  0.00           C
ATOM   3652  CZ  PHE A 250      25.514  65.497  46.924  1.00  0.00           C
ATOM   3653  H   PHE A 250      20.496  65.683  47.044  1.00  0.00           H
ATOM   3654  HA  PHE A 250      21.368  68.436  47.217  1.00  0.00           H
ATOM   3655  HB2 PHE A 250      21.292  66.479  44.905  1.00  0.00           H
ATOM   3656  HB3 PHE A 250      22.091  68.055  44.877  1.00  0.00           H
ATOM   3657  HD1 PHE A 250      22.861  67.231  48.118  1.00  0.00           H
ATOM   3658  HD2 PHE A 250      23.653  65.862  44.092  1.00  0.00           H
ATOM   3659  HE1 PHE A 250      24.944  66.213  48.881  1.00  0.00           H
ATOM   3660  HE2 PHE A 250      25.793  64.876  44.876  1.00  0.00           H
ATOM   3661  HZ  PHE A 250      26.435  65.067  47.268  1.00  0.00           H
ATOM   3662  N   THR A 251      18.569  67.987  45.611  1.00  0.00           N
ATOM   3663  CA  THR A 251      17.376  68.732  45.162  1.00  0.00           C
ATOM   3664  C   THR A 251      16.816  69.619  46.269  1.00  0.00           C
ATOM   3665  O   THR A 251      16.474  70.770  46.005  1.00  0.00           O
ATOM   3666  CB  THR A 251      16.282  67.792  44.642  1.00  0.00           C
ATOM   3667  CG2 THR A 251      16.651  67.145  43.313  1.00  0.00           C
ATOM   3668  OG1 THR A 251      16.050  66.730  45.525  1.00  0.00           O
ATOM   3669  H   THR A 251      18.506  66.984  45.733  1.00  0.00           H
ATOM   3670  HA  THR A 251      17.657  69.403  44.351  1.00  0.00           H
ATOM   3671  HB  THR A 251      15.356  68.356  44.519  1.00  0.00           H
ATOM   3672  HG1 THR A 251      16.836  66.168  45.503  1.00  0.00           H
ATOM   3673 1HG2 THR A 251      15.995  66.301  43.110  1.00  0.00           H
ATOM   3674 2HG2 THR A 251      17.687  66.820  43.321  1.00  0.00           H
ATOM   3675 3HG2 THR A 251      16.534  67.861  42.516  1.00  0.00           H
ATOM   3676  N   GLU A 252      16.808  69.149  47.518  1.00  0.00           N
ATOM   3677  CA  GLU A 252      16.411  69.961  48.675  1.00  0.00           C
ATOM   3678  C   GLU A 252      17.391  71.113  48.973  1.00  0.00           C
ATOM   3679  O   GLU A 252      16.985  72.134  49.529  1.00  0.00           O
ATOM   3680  CB  GLU A 252      16.227  69.026  49.879  1.00  0.00           C
ATOM   3681  CG  GLU A 252      15.373  69.638  51.005  1.00  0.00           C
ATOM   3682  CD  GLU A 252      16.135  70.163  52.230  1.00  0.00           C
ATOM   3683  OE1 GLU A 252      17.345  69.890  52.387  1.00  0.00           O
ATOM   3684  OE2 GLU A 252      15.447  70.666  53.153  1.00  0.00           O
ATOM   3685  H   GLU A 252      17.036  68.172  47.675  1.00  0.00           H
ATOM   3686  HA  GLU A 252      15.448  70.418  48.449  1.00  0.00           H
ATOM   3687  HB2 GLU A 252      15.696  68.139  49.531  1.00  0.00           H
ATOM   3688  HB3 GLU A 252      17.196  68.689  50.245  1.00  0.00           H
ATOM   3689  HG2 GLU A 252      14.730  70.422  50.599  1.00  0.00           H
ATOM   3690  HG3 GLU A 252      14.709  68.848  51.365  1.00  0.00           H
ATOM   3691  N   ARG A 253      18.655  70.970  48.543  1.00  0.00           N
ATOM   3692  CA  ARG A 253      19.773  71.900  48.787  1.00  0.00           C
ATOM   3693  C   ARG A 253      20.000  72.937  47.685  1.00  0.00           C
ATOM   3694  O   ARG A 253      20.285  74.092  47.989  1.00  0.00           O
ATOM   3695  CB  ARG A 253      21.049  71.060  49.004  1.00  0.00           C
ATOM   3696  CG  ARG A 253      21.604  71.164  50.428  1.00  0.00           C
ATOM   3697  CD  ARG A 253      22.693  72.234  50.460  1.00  0.00           C
ATOM   3698  NE  ARG A 253      23.297  72.367  51.797  1.00  0.00           N
ATOM   3699  CZ  ARG A 253      24.459  72.940  52.037  1.00  0.00           C
ATOM   3700  NH1 ARG A 253      25.128  73.518  51.083  1.00  0.00           N
ATOM   3701  NH2 ARG A 253      24.976  72.945  53.230  1.00  0.00           N
ATOM   3702  H   ARG A 253      18.866  70.093  48.083  1.00  0.00           H
ATOM   3703  HA  ARG A 253      19.546  72.476  49.685  1.00  0.00           H
ATOM   3704  HB2 ARG A 253      20.845  70.013  48.802  1.00  0.00           H
ATOM   3705  HB3 ARG A 253      21.817  71.353  48.287  1.00  0.00           H
ATOM   3706  HG2 ARG A 253      20.812  71.408  51.137  1.00  0.00           H
ATOM   3707  HG3 ARG A 253      22.042  70.206  50.709  1.00  0.00           H
ATOM   3708  HD2 ARG A 253      23.463  71.942  49.741  1.00  0.00           H
ATOM   3709  HD3 ARG A 253      22.269  73.192  50.149  1.00  0.00           H
ATOM   3710  HE  ARG A 253      22.774  72.015  52.590  1.00  0.00           H
ATOM   3711 1HH1 ARG A 253      24.752  73.507  50.153  1.00  0.00           H
ATOM   3712 2HH1 ARG A 253      26.044  73.895  51.260  1.00  0.00           H
ATOM   3713 1HH2 ARG A 253      24.464  72.530  53.990  1.00  0.00           H
ATOM   3714 2HH2 ARG A 253      25.885  73.347  53.383  1.00  0.00           H
ATOM   3715  N   PHE A 254      19.904  72.525  46.423  1.00  0.00           N
ATOM   3716  CA  PHE A 254      20.240  73.329  45.238  1.00  0.00           C
ATOM   3717  C   PHE A 254      19.064  73.507  44.266  1.00  0.00           C
ATOM   3718  O   PHE A 254      19.190  74.207  43.264  1.00  0.00           O
ATOM   3719  CB  PHE A 254      21.446  72.704  44.523  1.00  0.00           C
ATOM   3720  CG  PHE A 254      22.653  72.430  45.401  1.00  0.00           C
ATOM   3721  CD1 PHE A 254      23.438  73.491  45.892  1.00  0.00           C
ATOM   3722  CD2 PHE A 254      22.993  71.105  45.727  1.00  0.00           C
ATOM   3723  CE1 PHE A 254      24.556  73.225  46.703  1.00  0.00           C
ATOM   3724  CE2 PHE A 254      24.101  70.837  46.549  1.00  0.00           C
ATOM   3725  CZ  PHE A 254      24.885  71.898  47.036  1.00  0.00           C
ATOM   3726  H   PHE A 254      19.738  71.536  46.277  1.00  0.00           H
ATOM   3727  HA  PHE A 254      20.528  74.331  45.558  1.00  0.00           H
ATOM   3728  HB2 PHE A 254      21.126  71.772  44.054  1.00  0.00           H
ATOM   3729  HB3 PHE A 254      21.752  73.368  43.720  1.00  0.00           H
ATOM   3730  HD1 PHE A 254      23.191  74.514  45.639  1.00  0.00           H
ATOM   3731  HD2 PHE A 254      22.398  70.293  45.343  1.00  0.00           H
ATOM   3732  HE1 PHE A 254      25.165  74.046  47.053  1.00  0.00           H
ATOM   3733  HE2 PHE A 254      24.355  69.814  46.792  1.00  0.00           H
ATOM   3734  HZ  PHE A 254      25.750  71.691  47.649  1.00  0.00           H
ATOM   3735  N   GLY A 255      17.909  72.905  44.561  1.00  0.00           N
ATOM   3736  CA  GLY A 255      16.733  72.931  43.698  1.00  0.00           C
ATOM   3737  C   GLY A 255      16.701  71.783  42.688  1.00  0.00           C
ATOM   3738  O   GLY A 255      17.730  71.247  42.270  1.00  0.00           O
ATOM   3739  H   GLY A 255      17.862  72.320  45.385  1.00  0.00           H
ATOM   3740  HA2 GLY A 255      15.844  72.873  44.325  1.00  0.00           H
ATOM   3741  HA3 GLY A 255      16.698  73.870  43.145  1.00  0.00           H
ATOM   3742  N   ALA A 256      15.486  71.411  42.278  1.00  0.00           N
ATOM   3743  CA  ALA A 256      15.269  70.329  41.317  1.00  0.00           C
ATOM   3744  C   ALA A 256      15.908  70.605  39.952  1.00  0.00           C
ATOM   3745  O   ALA A 256      16.568  69.733  39.402  1.00  0.00           O
ATOM   3746  CB  ALA A 256      13.771  70.008  41.207  1.00  0.00           C
ATOM   3747  H   ALA A 256      14.681  71.862  42.682  1.00  0.00           H
ATOM   3748  HA  ALA A 256      15.767  69.449  41.689  1.00  0.00           H
ATOM   3749  HB1 ALA A 256      13.164  70.750  41.726  1.00  0.00           H
ATOM   3750  HB2 ALA A 256      13.586  69.026  41.645  1.00  0.00           H
ATOM   3751  HB3 ALA A 256      13.471  69.971  40.158  1.00  0.00           H
ATOM   3752  N   GLU A 257      15.775  71.833  39.448  1.00  0.00           N
ATOM   3753  CA  GLU A 257      16.279  72.240  38.132  1.00  0.00           C
ATOM   3754  C   GLU A 257      17.785  71.981  37.956  1.00  0.00           C
ATOM   3755  O   GLU A 257      18.211  71.507  36.904  1.00  0.00           O
ATOM   3756  CB  GLU A 257      15.942  73.731  37.962  1.00  0.00           C
ATOM   3757  CG  GLU A 257      16.496  74.364  36.680  1.00  0.00           C
ATOM   3758  CD  GLU A 257      16.149  75.858  36.544  1.00  0.00           C
ATOM   3759  OE1 GLU A 257      16.225  76.331  35.385  1.00  0.00           O
ATOM   3760  OE2 GLU A 257      15.795  76.526  37.555  1.00  0.00           O
ATOM   3761  H   GLU A 257      15.254  72.507  39.983  1.00  0.00           H
ATOM   3762  HA  GLU A 257      15.765  71.666  37.359  1.00  0.00           H
ATOM   3763  HB2 GLU A 257      14.856  73.840  37.963  1.00  0.00           H
ATOM   3764  HB3 GLU A 257      16.345  74.273  38.818  1.00  0.00           H
ATOM   3765  HG2 GLU A 257      17.582  74.259  36.659  1.00  0.00           H
ATOM   3766  HG3 GLU A 257      16.089  73.816  35.826  1.00  0.00           H
ATOM   3767  N   PHE A 258      18.583  72.262  38.991  1.00  0.00           N
ATOM   3768  CA  PHE A 258      20.031  72.070  38.948  1.00  0.00           C
ATOM   3769  C   PHE A 258      20.404  70.585  38.939  1.00  0.00           C
ATOM   3770  O   PHE A 258      21.163  70.130  38.084  1.00  0.00           O
ATOM   3771  CB  PHE A 258      20.672  72.806  40.132  1.00  0.00           C
ATOM   3772  CG  PHE A 258      22.171  72.601  40.230  1.00  0.00           C
ATOM   3773  CD1 PHE A 258      23.025  73.235  39.310  1.00  0.00           C
ATOM   3774  CD2 PHE A 258      22.714  71.761  41.221  1.00  0.00           C
ATOM   3775  CE1 PHE A 258      24.413  73.030  39.378  1.00  0.00           C
ATOM   3776  CE2 PHE A 258      24.104  71.562  41.295  1.00  0.00           C
ATOM   3777  CZ  PHE A 258      24.953  72.194  40.370  1.00  0.00           C
ATOM   3778  H   PHE A 258      18.166  72.575  39.855  1.00  0.00           H
ATOM   3779  HA  PHE A 258      20.417  72.498  38.022  1.00  0.00           H
ATOM   3780  HB2 PHE A 258      20.473  73.874  40.032  1.00  0.00           H
ATOM   3781  HB3 PHE A 258      20.206  72.471  41.061  1.00  0.00           H
ATOM   3782  HD1 PHE A 258      22.617  73.883  38.549  1.00  0.00           H
ATOM   3783  HD2 PHE A 258      22.065  71.270  41.927  1.00  0.00           H
ATOM   3784  HE1 PHE A 258      25.066  73.521  38.672  1.00  0.00           H
ATOM   3785  HE2 PHE A 258      24.520  70.923  42.060  1.00  0.00           H
ATOM   3786  HZ  PHE A 258      26.023  72.048  40.422  1.00  0.00           H
ATOM   3787  N   VAL A 259      19.838  69.812  39.870  1.00  0.00           N
ATOM   3788  CA  VAL A 259      20.159  68.385  39.996  1.00  0.00           C
ATOM   3789  C   VAL A 259      19.646  67.600  38.800  1.00  0.00           C
ATOM   3790  O   VAL A 259      20.392  66.797  38.255  1.00  0.00           O
ATOM   3791  CB  VAL A 259      19.607  67.800  41.299  1.00  0.00           C
ATOM   3792  CG1 VAL A 259      19.886  66.291  41.421  1.00  0.00           C
ATOM   3793  CG2 VAL A 259      20.197  68.539  42.506  1.00  0.00           C
ATOM   3794  H   VAL A 259      19.181  70.230  40.517  1.00  0.00           H
ATOM   3795  HA  VAL A 259      21.244  68.275  40.010  1.00  0.00           H
ATOM   3796  HB  VAL A 259      18.528  67.947  41.304  1.00  0.00           H
ATOM   3797 1HG1 VAL A 259      19.129  65.738  40.867  1.00  0.00           H
ATOM   3798 2HG1 VAL A 259      20.868  66.057  41.008  1.00  0.00           H
ATOM   3799 3HG1 VAL A 259      19.854  65.972  42.462  1.00  0.00           H
ATOM   3800 1HG2 VAL A 259      20.748  69.429  42.214  1.00  0.00           H
ATOM   3801 2HG2 VAL A 259      20.877  67.894  43.048  1.00  0.00           H
ATOM   3802 3HG2 VAL A 259      19.385  68.855  43.151  1.00  0.00           H
ATOM   3803  N   ASP A 260      18.421  67.859  38.341  1.00  0.00           N
ATOM   3804  CA  ASP A 260      17.872  67.205  37.153  1.00  0.00           C
ATOM   3805  C   ASP A 260      18.753  67.448  35.918  1.00  0.00           C
ATOM   3806  O   ASP A 260      19.014  66.500  35.179  1.00  0.00           O
ATOM   3807  CB  ASP A 260      16.419  67.644  36.905  1.00  0.00           C
ATOM   3808  CG  ASP A 260      15.369  67.008  37.843  1.00  0.00           C
ATOM   3809  OD1 ASP A 260      15.704  66.151  38.700  1.00  0.00           O
ATOM   3810  OD2 ASP A 260      14.165  67.267  37.606  1.00  0.00           O
ATOM   3811  H   ASP A 260      17.847  68.549  38.815  1.00  0.00           H
ATOM   3812  HA  ASP A 260      17.869  66.130  37.324  1.00  0.00           H
ATOM   3813  HB2 ASP A 260      16.361  68.734  36.948  1.00  0.00           H
ATOM   3814  HB3 ASP A 260      16.155  67.356  35.887  1.00  0.00           H
ATOM   3815  N   GLY A 261      19.299  68.660  35.739  1.00  0.00           N
ATOM   3816  CA  GLY A 261      20.288  68.946  34.692  1.00  0.00           C
ATOM   3817  C   GLY A 261      21.560  68.095  34.811  1.00  0.00           C
ATOM   3818  O   GLY A 261      22.021  67.534  33.815  1.00  0.00           O
ATOM   3819  H   GLY A 261      19.056  69.404  36.385  1.00  0.00           H
ATOM   3820  HA2 GLY A 261      19.842  68.763  33.714  1.00  0.00           H
ATOM   3821  HA3 GLY A 261      20.576  69.995  34.758  1.00  0.00           H
ATOM   3822  N   LEU A 262      22.087  67.913  36.028  1.00  0.00           N
ATOM   3823  CA  LEU A 262      23.223  67.014  36.270  1.00  0.00           C
ATOM   3824  C   LEU A 262      22.882  65.557  35.928  1.00  0.00           C
ATOM   3825  O   LEU A 262      23.632  64.900  35.206  1.00  0.00           O
ATOM   3826  CB  LEU A 262      23.721  67.131  37.724  1.00  0.00           C
ATOM   3827  CG  LEU A 262      24.358  68.478  38.113  1.00  0.00           C
ATOM   3828  CD1 LEU A 262      24.849  68.397  39.559  1.00  0.00           C
ATOM   3829  CD2 LEU A 262      25.559  68.820  37.233  1.00  0.00           C
ATOM   3830  H   LEU A 262      21.646  68.375  36.817  1.00  0.00           H
ATOM   3831  HA  LEU A 262      24.031  67.296  35.599  1.00  0.00           H
ATOM   3832  HB2 LEU A 262      22.892  66.936  38.403  1.00  0.00           H
ATOM   3833  HB3 LEU A 262      24.463  66.350  37.883  1.00  0.00           H
ATOM   3834  HG  LEU A 262      23.623  69.275  38.036  1.00  0.00           H
ATOM   3835 1HD1 LEU A 262      24.011  68.187  40.222  1.00  0.00           H
ATOM   3836 2HD1 LEU A 262      25.292  69.350  39.844  1.00  0.00           H
ATOM   3837 3HD1 LEU A 262      25.602  67.617  39.652  1.00  0.00           H
ATOM   3838 1HD2 LEU A 262      26.269  67.994  37.216  1.00  0.00           H
ATOM   3839 2HD2 LEU A 262      25.214  69.036  36.226  1.00  0.00           H
ATOM   3840 3HD2 LEU A 262      26.048  69.721  37.603  1.00  0.00           H
ATOM   3841  N   LEU A 263      21.735  65.047  36.385  1.00  0.00           N
ATOM   3842  CA  LEU A 263      21.300  63.678  36.079  1.00  0.00           C
ATOM   3843  C   LEU A 263      21.122  63.440  34.574  1.00  0.00           C
ATOM   3844  O   LEU A 263      21.405  62.337  34.100  1.00  0.00           O
ATOM   3845  CB  LEU A 263      19.972  63.357  36.782  1.00  0.00           C
ATOM   3846  CG  LEU A 263      19.970  63.506  38.307  1.00  0.00           C
ATOM   3847  CD1 LEU A 263      18.551  63.316  38.820  1.00  0.00           C
ATOM   3848  CD2 LEU A 263      20.882  62.503  38.998  1.00  0.00           C
ATOM   3849  H   LEU A 263      21.142  65.646  36.955  1.00  0.00           H
ATOM   3850  HA  LEU A 263      22.068  62.988  36.425  1.00  0.00           H
ATOM   3851  HB2 LEU A 263      19.204  64.013  36.370  1.00  0.00           H
ATOM   3852  HB3 LEU A 263      19.698  62.330  36.539  1.00  0.00           H
ATOM   3853  HG  LEU A 263      20.304  64.491  38.593  1.00  0.00           H
ATOM   3854 1HD1 LEU A 263      17.892  64.058  38.367  1.00  0.00           H
ATOM   3855 2HD1 LEU A 263      18.561  63.476  39.887  1.00  0.00           H
ATOM   3856 3HD1 LEU A 263      18.199  62.313  38.589  1.00  0.00           H
ATOM   3857 1HD2 LEU A 263      20.559  61.487  38.780  1.00  0.00           H
ATOM   3858 2HD2 LEU A 263      21.896  62.656  38.638  1.00  0.00           H
ATOM   3859 3HD2 LEU A 263      20.865  62.677  40.075  1.00  0.00           H
ATOM   3860  N   ALA A 264      20.652  64.456  33.842  1.00  0.00           N
ATOM   3861  CA  ALA A 264      20.421  64.379  32.402  1.00  0.00           C
ATOM   3862  C   ALA A 264      21.722  64.431  31.582  1.00  0.00           C
ATOM   3863  O   ALA A 264      21.807  63.791  30.533  1.00  0.00           O
ATOM   3864  CB  ALA A 264      19.467  65.509  31.978  1.00  0.00           C
ATOM   3865  H   ALA A 264      20.391  65.314  34.321  1.00  0.00           H
ATOM   3866  HA  ALA A 264      19.938  63.426  32.191  1.00  0.00           H
ATOM   3867  HB1 ALA A 264      18.802  65.145  31.196  1.00  0.00           H
ATOM   3868  HB2 ALA A 264      20.029  66.363  31.596  1.00  0.00           H
ATOM   3869  HB3 ALA A 264      18.854  65.845  32.811  1.00  0.00           H
ATOM   3870  N   GLY A 265      22.724  65.189  32.044  1.00  0.00           N
ATOM   3871  CA  GLY A 265      23.921  65.494  31.257  1.00  0.00           C
ATOM   3872  C   GLY A 265      25.172  64.704  31.634  1.00  0.00           C
ATOM   3873  O   GLY A 265      26.019  64.495  30.766  1.00  0.00           O
ATOM   3874  H   GLY A 265      22.575  65.705  32.907  1.00  0.00           H
ATOM   3875  HA2 GLY A 265      23.723  65.320  30.200  1.00  0.00           H
ATOM   3876  HA3 GLY A 265      24.146  66.550  31.371  1.00  0.00           H
ATOM   3877  N   LEU A 266      25.301  64.226  32.879  1.00  0.00           N
ATOM   3878  CA  LEU A 266      26.563  63.655  33.370  1.00  0.00           C
ATOM   3879  C   LEU A 266      27.028  62.424  32.590  1.00  0.00           C
ATOM   3880  O   LEU A 266      28.215  62.311  32.308  1.00  0.00           O
ATOM   3881  CB  LEU A 266      26.465  63.329  34.872  1.00  0.00           C
ATOM   3882  CG  LEU A 266      26.733  64.532  35.796  1.00  0.00           C
ATOM   3883  CD1 LEU A 266      26.505  64.094  37.240  1.00  0.00           C
ATOM   3884  CD2 LEU A 266      28.174  65.037  35.679  1.00  0.00           C
ATOM   3885  H   LEU A 266      24.563  64.415  33.553  1.00  0.00           H
ATOM   3886  HA  LEU A 266      27.343  64.398  33.216  1.00  0.00           H
ATOM   3887  HB2 LEU A 266      25.477  62.916  35.084  1.00  0.00           H
ATOM   3888  HB3 LEU A 266      27.197  62.554  35.111  1.00  0.00           H
ATOM   3889  HG  LEU A 266      26.060  65.352  35.562  1.00  0.00           H
ATOM   3890 1HD1 LEU A 266      25.482  63.744  37.372  1.00  0.00           H
ATOM   3891 2HD1 LEU A 266      26.696  64.921  37.923  1.00  0.00           H
ATOM   3892 3HD1 LEU A 266      27.192  63.287  37.460  1.00  0.00           H
ATOM   3893 1HD2 LEU A 266      28.879  64.221  35.846  1.00  0.00           H
ATOM   3894 2HD2 LEU A 266      28.350  65.468  34.696  1.00  0.00           H
ATOM   3895 3HD2 LEU A 266      28.347  65.820  36.413  1.00  0.00           H
ATOM   3896  N   GLY A 267      26.118  61.534  32.185  1.00  0.00           N
ATOM   3897  CA  GLY A 267      26.485  60.357  31.387  1.00  0.00           C
ATOM   3898  C   GLY A 267      27.078  60.732  30.022  1.00  0.00           C
ATOM   3899  O   GLY A 267      28.135  60.234  29.640  1.00  0.00           O
ATOM   3900  H   GLY A 267      25.153  61.690  32.431  1.00  0.00           H
ATOM   3901  HA2 GLY A 267      27.222  59.766  31.933  1.00  0.00           H
ATOM   3902  HA3 GLY A 267      25.600  59.745  31.220  1.00  0.00           H
ATOM   3903  N   SER A 268      26.437  61.670  29.318  1.00  0.00           N
ATOM   3904  CA  SER A 268      26.919  62.175  28.025  1.00  0.00           C
ATOM   3905  C   SER A 268      28.227  62.964  28.175  1.00  0.00           C
ATOM   3906  O   SER A 268      29.150  62.778  27.388  1.00  0.00           O
ATOM   3907  CB  SER A 268      25.814  63.015  27.369  1.00  0.00           C
ATOM   3908  OG  SER A 268      26.142  63.453  26.066  1.00  0.00           O
ATOM   3909  H   SER A 268      25.616  62.094  29.723  1.00  0.00           H
ATOM   3910  HA  SER A 268      27.126  61.323  27.375  1.00  0.00           H
ATOM   3911  HB2 SER A 268      24.915  62.401  27.296  1.00  0.00           H
ATOM   3912  HB3 SER A 268      25.592  63.879  27.995  1.00  0.00           H
ATOM   3913  HG  SER A 268      26.792  64.162  26.108  1.00  0.00           H
ATOM   3914  N   ALA A 269      28.353  63.791  29.220  1.00  0.00           N
ATOM   3915  CA  ALA A 269      29.586  64.523  29.509  1.00  0.00           C
ATOM   3916  C   ALA A 269      30.756  63.594  29.870  1.00  0.00           C
ATOM   3917  O   ALA A 269      31.870  63.819  29.399  1.00  0.00           O
ATOM   3918  CB  ALA A 269      29.324  65.530  30.631  1.00  0.00           C
ATOM   3919  H   ALA A 269      27.573  63.900  29.859  1.00  0.00           H
ATOM   3920  HA  ALA A 269      29.882  65.074  28.615  1.00  0.00           H
ATOM   3921  HB1 ALA A 269      28.848  65.040  31.481  1.00  0.00           H
ATOM   3922  HB2 ALA A 269      28.685  66.328  30.262  1.00  0.00           H
ATOM   3923  HB3 ALA A 269      30.270  65.963  30.956  1.00  0.00           H
ATOM   3924  N   GLN A 270      30.509  62.530  30.644  1.00  0.00           N
ATOM   3925  CA  GLN A 270      31.511  61.506  30.943  1.00  0.00           C
ATOM   3926  C   GLN A 270      32.015  60.854  29.649  1.00  0.00           C
ATOM   3927  O   GLN A 270      33.220  60.710  29.464  1.00  0.00           O
ATOM   3928  CB  GLN A 270      30.915  60.456  31.899  1.00  0.00           C
ATOM   3929  CG  GLN A 270      31.936  59.401  32.366  1.00  0.00           C
ATOM   3930  CD  GLN A 270      32.861  59.899  33.475  1.00  0.00           C
ATOM   3931  NE2 GLN A 270      34.150  59.650  33.390  1.00  0.00           N
ATOM   3932  OE1 GLN A 270      32.455  60.516  34.441  1.00  0.00           O
ATOM   3933  H   GLN A 270      29.583  62.420  31.043  1.00  0.00           H
ATOM   3934  HA  GLN A 270      32.358  61.984  31.433  1.00  0.00           H
ATOM   3935  HB2 GLN A 270      30.487  60.952  32.771  1.00  0.00           H
ATOM   3936  HB3 GLN A 270      30.106  59.937  31.385  1.00  0.00           H
ATOM   3937  HG2 GLN A 270      31.393  58.540  32.756  1.00  0.00           H
ATOM   3938  HG3 GLN A 270      32.526  59.051  31.520  1.00  0.00           H
ATOM   3939 1HE2 GLN A 270      34.691  59.898  34.204  1.00  0.00           H
ATOM   3940 2HE2 GLN A 270      34.519  59.149  32.604  1.00  0.00           H
ATOM   3941  N   GLU A 271      31.111  60.501  28.731  1.00  0.00           N
ATOM   3942  CA  GLU A 271      31.482  59.888  27.453  1.00  0.00           C
ATOM   3943  C   GLU A 271      32.338  60.823  26.584  1.00  0.00           C
ATOM   3944  O   GLU A 271      33.359  60.411  26.028  1.00  0.00           O
ATOM   3945  CB  GLU A 271      30.206  59.466  26.703  1.00  0.00           C
ATOM   3946  CG  GLU A 271      30.488  58.397  25.643  1.00  0.00           C
ATOM   3947  CD  GLU A 271      31.073  57.124  26.267  1.00  0.00           C
ATOM   3948  OE1 GLU A 271      30.454  56.574  27.207  1.00  0.00           O
ATOM   3949  OE2 GLU A 271      32.114  56.639  25.788  1.00  0.00           O
ATOM   3950  H   GLU A 271      30.126  60.640  28.933  1.00  0.00           H
ATOM   3951  HA  GLU A 271      32.086  59.006  27.671  1.00  0.00           H
ATOM   3952  HB2 GLU A 271      29.478  59.070  27.412  1.00  0.00           H
ATOM   3953  HB3 GLU A 271      29.761  60.337  26.220  1.00  0.00           H
ATOM   3954  HG2 GLU A 271      29.548  58.145  25.148  1.00  0.00           H
ATOM   3955  HG3 GLU A 271      31.163  58.802  24.886  1.00  0.00           H
ATOM   3956  N   THR A 272      31.960  62.102  26.507  1.00  0.00           N
ATOM   3957  CA  THR A 272      32.722  63.119  25.775  1.00  0.00           C
ATOM   3958  C   THR A 272      34.098  63.362  26.399  1.00  0.00           C
ATOM   3959  O   THR A 272      35.090  63.419  25.672  1.00  0.00           O
ATOM   3960  CB  THR A 272      31.938  64.434  25.704  1.00  0.00           C
ATOM   3961  CG2 THR A 272      32.690  65.508  24.926  1.00  0.00           C
ATOM   3962  OG1 THR A 272      30.703  64.237  25.060  1.00  0.00           O
ATOM   3963  H   THR A 272      31.080  62.379  26.938  1.00  0.00           H
ATOM   3964  HA  THR A 272      32.881  62.763  24.759  1.00  0.00           H
ATOM   3965  HB  THR A 272      31.750  64.797  26.715  1.00  0.00           H
ATOM   3966  HG1 THR A 272      30.837  64.169  24.098  1.00  0.00           H
ATOM   3967 1HG2 THR A 272      33.484  65.927  25.543  1.00  0.00           H
ATOM   3968 2HG2 THR A 272      32.006  66.305  24.650  1.00  0.00           H
ATOM   3969 3HG2 THR A 272      33.123  65.073  24.030  1.00  0.00           H
ATOM   3970  N   LEU A 273      34.186  63.453  27.730  1.00  0.00           N
ATOM   3971  CA  LEU A 273      35.450  63.567  28.465  1.00  0.00           C
ATOM   3972  C   LEU A 273      36.386  62.405  28.116  1.00  0.00           C
ATOM   3973  O   LEU A 273      37.516  62.658  27.696  1.00  0.00           O
ATOM   3974  CB  LEU A 273      35.139  63.661  29.976  1.00  0.00           C
ATOM   3975  CG  LEU A 273      36.280  63.312  30.956  1.00  0.00           C
ATOM   3976  CD1 LEU A 273      37.428  64.312  30.934  1.00  0.00           C
ATOM   3977  CD2 LEU A 273      35.729  63.266  32.380  1.00  0.00           C
ATOM   3978  H   LEU A 273      33.328  63.403  28.273  1.00  0.00           H
ATOM   3979  HA  LEU A 273      35.947  64.487  28.160  1.00  0.00           H
ATOM   3980  HB2 LEU A 273      34.788  64.672  30.186  1.00  0.00           H
ATOM   3981  HB3 LEU A 273      34.318  62.980  30.192  1.00  0.00           H
ATOM   3982  HG  LEU A 273      36.678  62.324  30.728  1.00  0.00           H
ATOM   3983 1HD1 LEU A 273      37.923  64.263  29.973  1.00  0.00           H
ATOM   3984 2HD1 LEU A 273      38.166  64.049  31.688  1.00  0.00           H
ATOM   3985 3HD1 LEU A 273      37.064  65.325  31.110  1.00  0.00           H
ATOM   3986 1HD2 LEU A 273      35.300  64.233  32.642  1.00  0.00           H
ATOM   3987 2HD2 LEU A 273      34.961  62.496  32.447  1.00  0.00           H
ATOM   3988 3HD2 LEU A 273      36.532  63.029  33.076  1.00  0.00           H
ATOM   3989  N   ILE A 274      35.895  61.163  28.223  1.00  0.00           N
ATOM   3990  CA  ILE A 274      36.668  59.941  27.951  1.00  0.00           C
ATOM   3991  C   ILE A 274      37.181  59.920  26.511  1.00  0.00           C
ATOM   3992  O   ILE A 274      38.363  59.673  26.275  1.00  0.00           O
ATOM   3993  CB  ILE A 274      35.812  58.675  28.229  1.00  0.00           C
ATOM   3994  CG1 ILE A 274      35.572  58.508  29.747  1.00  0.00           C
ATOM   3995  CG2 ILE A 274      36.452  57.399  27.633  1.00  0.00           C
ATOM   3996  CD1 ILE A 274      34.608  57.369  30.104  1.00  0.00           C
ATOM   3997  H   ILE A 274      34.932  61.061  28.534  1.00  0.00           H
ATOM   3998  HA  ILE A 274      37.543  59.927  28.602  1.00  0.00           H
ATOM   3999  HB  ILE A 274      34.843  58.806  27.743  1.00  0.00           H
ATOM   4000 2HG1 ILE A 274      36.516  58.340  30.256  1.00  0.00           H
ATOM   4001 3HG1 ILE A 274      35.165  59.429  30.156  1.00  0.00           H
ATOM   4002 1HG2 ILE A 274      36.557  57.477  26.553  1.00  0.00           H
ATOM   4003 2HG2 ILE A 274      35.822  56.529  27.811  1.00  0.00           H
ATOM   4004 3HG2 ILE A 274      37.433  57.233  28.067  1.00  0.00           H
ATOM   4005 1HD1 ILE A 274      33.661  57.503  29.579  1.00  0.00           H
ATOM   4006 2HD1 ILE A 274      34.431  57.367  31.178  1.00  0.00           H
ATOM   4007 3HD1 ILE A 274      35.037  56.405  29.833  1.00  0.00           H
ATOM   4008  N   ARG A 275      36.277  60.094  25.540  1.00  0.00           N
ATOM   4009  CA  ARG A 275      36.589  59.826  24.130  1.00  0.00           C
ATOM   4010  C   ARG A 275      37.252  60.995  23.420  1.00  0.00           C
ATOM   4011  O   ARG A 275      37.972  60.751  22.462  1.00  0.00           O
ATOM   4012  CB  ARG A 275      35.328  59.392  23.374  1.00  0.00           C
ATOM   4013  CG  ARG A 275      34.856  57.994  23.793  1.00  0.00           C
ATOM   4014  CD  ARG A 275      33.661  57.582  22.929  1.00  0.00           C
ATOM   4015  NE  ARG A 275      33.160  56.252  23.306  1.00  0.00           N
ATOM   4016  CZ  ARG A 275      32.000  55.729  22.963  1.00  0.00           C
ATOM   4017  NH1 ARG A 275      31.213  56.313  22.101  1.00  0.00           N
ATOM   4018  NH2 ARG A 275      31.603  54.609  23.498  1.00  0.00           N
ATOM   4019  H   ARG A 275      35.313  60.289  25.808  1.00  0.00           H
ATOM   4020  HA  ARG A 275      37.322  59.021  24.076  1.00  0.00           H
ATOM   4021  HB2 ARG A 275      34.531  60.118  23.541  1.00  0.00           H
ATOM   4022  HB3 ARG A 275      35.555  59.370  22.306  1.00  0.00           H
ATOM   4023  HG2 ARG A 275      35.666  57.277  23.652  1.00  0.00           H
ATOM   4024  HG3 ARG A 275      34.562  58.000  24.845  1.00  0.00           H
ATOM   4025  HD2 ARG A 275      32.870  58.320  23.078  1.00  0.00           H
ATOM   4026  HD3 ARG A 275      33.961  57.577  21.880  1.00  0.00           H
ATOM   4027  HE  ARG A 275      33.517  55.884  24.180  1.00  0.00           H
ATOM   4028 1HH1 ARG A 275      31.503  57.201  21.738  1.00  0.00           H
ATOM   4029 2HH1 ARG A 275      30.301  55.946  21.917  1.00  0.00           H
ATOM   4030 1HH2 ARG A 275      32.138  54.244  24.275  1.00  0.00           H
ATOM   4031 2HH2 ARG A 275      30.701  54.225  23.301  1.00  0.00           H
ATOM   4032  N   LYS A 276      37.002  62.234  23.859  1.00  0.00           N
ATOM   4033  CA  LYS A 276      37.355  63.440  23.096  1.00  0.00           C
ATOM   4034  C   LYS A 276      38.289  64.393  23.807  1.00  0.00           C
ATOM   4035  O   LYS A 276      38.746  65.322  23.143  1.00  0.00           O
ATOM   4036  CB  LYS A 276      36.104  64.211  22.653  1.00  0.00           C
ATOM   4037  CG  LYS A 276      35.157  63.359  21.806  1.00  0.00           C
ATOM   4038  CD  LYS A 276      34.123  64.253  21.120  1.00  0.00           C
ATOM   4039  CE  LYS A 276      33.227  63.378  20.248  1.00  0.00           C
ATOM   4040  NZ  LYS A 276      32.212  64.188  19.549  1.00  0.00           N
ATOM   4041  H   LYS A 276      36.426  62.337  24.688  1.00  0.00           H
ATOM   4042  HA  LYS A 276      37.894  63.134  22.195  1.00  0.00           H
ATOM   4043  HB2 LYS A 276      35.573  64.595  23.523  1.00  0.00           H
ATOM   4044  HB3 LYS A 276      36.425  65.070  22.061  1.00  0.00           H
ATOM   4045  HG2 LYS A 276      35.727  62.820  21.049  1.00  0.00           H
ATOM   4046  HG3 LYS A 276      34.650  62.634  22.443  1.00  0.00           H
ATOM   4047  HD2 LYS A 276      33.520  64.755  21.874  1.00  0.00           H
ATOM   4048  HD3 LYS A 276      34.625  65.006  20.513  1.00  0.00           H
ATOM   4049  HE2 LYS A 276      33.844  62.824  19.533  1.00  0.00           H
ATOM   4050  HE3 LYS A 276      32.722  62.663  20.904  1.00  0.00           H
ATOM   4051  HZ1 LYS A 276      31.496  63.598  19.152  1.00  0.00           H
ATOM   4052  HZ2 LYS A 276      32.617  64.777  18.841  1.00  0.00           H
ATOM   4053  HZ3 LYS A 276      31.738  64.787  20.234  1.00  0.00           H
ATOM   4054  N   THR A 277      38.619  64.216  25.083  1.00  0.00           N
ATOM   4055  CA  THR A 277      39.510  65.152  25.786  1.00  0.00           C
ATOM   4056  C   THR A 277      40.671  64.456  26.484  1.00  0.00           C
ATOM   4057  O   THR A 277      40.654  63.251  26.719  1.00  0.00           O
ATOM   4058  CB  THR A 277      38.751  66.073  26.753  1.00  0.00           C
ATOM   4059  CG2 THR A 277      37.504  66.735  26.162  1.00  0.00           C
ATOM   4060  OG1 THR A 277      38.362  65.363  27.891  1.00  0.00           O
ATOM   4061  H   THR A 277      38.271  63.409  25.588  1.00  0.00           H
ATOM   4062  HA  THR A 277      39.971  65.809  25.056  1.00  0.00           H
ATOM   4063  HB  THR A 277      39.429  66.865  27.074  1.00  0.00           H
ATOM   4064  HG1 THR A 277      38.156  64.443  27.651  1.00  0.00           H
ATOM   4065 1HG2 THR A 277      37.630  66.890  25.093  1.00  0.00           H
ATOM   4066 2HG2 THR A 277      37.358  67.702  26.639  1.00  0.00           H
ATOM   4067 3HG2 THR A 277      36.624  66.114  26.336  1.00  0.00           H
ATOM   4068  N   ARG A 278      41.697  65.239  26.816  1.00  0.00           N
ATOM   4069  CA  ARG A 278      42.756  64.869  27.756  1.00  0.00           C
ATOM   4070  C   ARG A 278      42.974  65.991  28.755  1.00  0.00           C
ATOM   4071  O   ARG A 278      42.648  67.144  28.482  1.00  0.00           O
ATOM   4072  CB  ARG A 278      44.049  64.489  27.020  1.00  0.00           C
ATOM   4073  CG  ARG A 278      43.908  63.126  26.329  1.00  0.00           C
ATOM   4074  CD  ARG A 278      45.277  62.475  26.103  1.00  0.00           C
ATOM   4075  NE  ARG A 278      45.148  61.046  25.760  1.00  0.00           N
ATOM   4076  CZ  ARG A 278      44.940  60.066  26.625  1.00  0.00           C
ATOM   4077  NH1 ARG A 278      44.892  60.273  27.912  1.00  0.00           N
ATOM   4078  NH2 ARG A 278      44.787  58.842  26.194  1.00  0.00           N
ATOM   4079  H   ARG A 278      41.639  66.220  26.551  1.00  0.00           H
ATOM   4080  HA  ARG A 278      42.422  64.009  28.342  1.00  0.00           H
ATOM   4081  HB2 ARG A 278      44.305  65.256  26.287  1.00  0.00           H
ATOM   4082  HB3 ARG A 278      44.854  64.430  27.754  1.00  0.00           H
ATOM   4083  HG2 ARG A 278      43.304  62.468  26.954  1.00  0.00           H
ATOM   4084  HG3 ARG A 278      43.402  63.250  25.374  1.00  0.00           H
ATOM   4085  HD2 ARG A 278      45.807  63.008  25.315  1.00  0.00           H
ATOM   4086  HD3 ARG A 278      45.867  62.570  27.011  1.00  0.00           H
ATOM   4087  HE  ARG A 278      45.170  60.803  24.786  1.00  0.00           H
ATOM   4088 1HH1 ARG A 278      45.120  61.198  28.276  1.00  0.00           H
ATOM   4089 2HH1 ARG A 278      44.716  59.533  28.555  1.00  0.00           H
ATOM   4090 1HH2 ARG A 278      44.816  58.644  25.209  1.00  0.00           H
ATOM   4091 2HH2 ARG A 278      44.629  58.091  26.840  1.00  0.00           H
ATOM   4092  N   PHE A 279      43.530  65.643  29.904  1.00  0.00           N
ATOM   4093  CA  PHE A 279      43.793  66.544  31.016  1.00  0.00           C
ATOM   4094  C   PHE A 279      45.224  66.350  31.495  1.00  0.00           C
ATOM   4095  O   PHE A 279      45.681  65.215  31.665  1.00  0.00           O
ATOM   4096  CB  PHE A 279      42.769  66.278  32.117  1.00  0.00           C
ATOM   4097  CG  PHE A 279      43.021  67.025  33.407  1.00  0.00           C
ATOM   4098  CD1 PHE A 279      42.784  68.409  33.472  1.00  0.00           C
ATOM   4099  CD2 PHE A 279      43.469  66.335  34.550  1.00  0.00           C
ATOM   4100  CE1 PHE A 279      42.983  69.103  34.674  1.00  0.00           C
ATOM   4101  CE2 PHE A 279      43.669  67.030  35.754  1.00  0.00           C
ATOM   4102  CZ  PHE A 279      43.424  68.411  35.813  1.00  0.00           C
ATOM   4103  H   PHE A 279      43.795  64.671  30.024  1.00  0.00           H
ATOM   4104  HA  PHE A 279      43.690  67.580  30.694  1.00  0.00           H
ATOM   4105  HB2 PHE A 279      41.785  66.548  31.739  1.00  0.00           H
ATOM   4106  HB3 PHE A 279      42.757  65.214  32.335  1.00  0.00           H
ATOM   4107  HD1 PHE A 279      42.427  68.946  32.608  1.00  0.00           H
ATOM   4108  HD2 PHE A 279      43.637  65.271  34.513  1.00  0.00           H
ATOM   4109  HE1 PHE A 279      42.770  70.161  34.726  1.00  0.00           H
ATOM   4110  HE2 PHE A 279      43.987  66.509  36.645  1.00  0.00           H
ATOM   4111  HZ  PHE A 279      43.553  68.939  36.745  1.00  0.00           H
ATOM   4112  N   PHE A 280      45.945  67.449  31.679  1.00  0.00           N
ATOM   4113  CA  PHE A 280      47.366  67.412  31.989  1.00  0.00           C
ATOM   4114  C   PHE A 280      47.773  68.507  32.964  1.00  0.00           C
ATOM   4115  O   PHE A 280      47.139  69.552  33.080  1.00  0.00           O
ATOM   4116  CB  PHE A 280      48.194  67.483  30.696  1.00  0.00           C
ATOM   4117  CG  PHE A 280      47.971  68.730  29.860  1.00  0.00           C
ATOM   4118  CD1 PHE A 280      48.634  69.933  30.171  1.00  0.00           C
ATOM   4119  CD2 PHE A 280      47.086  68.687  28.770  1.00  0.00           C
ATOM   4120  CE1 PHE A 280      48.404  71.089  29.402  1.00  0.00           C
ATOM   4121  CE2 PHE A 280      46.873  69.836  27.994  1.00  0.00           C
ATOM   4122  CZ  PHE A 280      47.522  71.040  28.311  1.00  0.00           C
ATOM   4123  H   PHE A 280      45.512  68.364  31.549  1.00  0.00           H
ATOM   4124  HA  PHE A 280      47.588  66.465  32.478  1.00  0.00           H
ATOM   4125  HB2 PHE A 280      49.251  67.429  30.953  1.00  0.00           H
ATOM   4126  HB3 PHE A 280      47.971  66.605  30.089  1.00  0.00           H
ATOM   4127  HD1 PHE A 280      49.301  69.976  31.017  1.00  0.00           H
ATOM   4128  HD2 PHE A 280      46.554  67.777  28.538  1.00  0.00           H
ATOM   4129  HE1 PHE A 280      48.885  72.021  29.657  1.00  0.00           H
ATOM   4130  HE2 PHE A 280      46.192  69.793  27.165  1.00  0.00           H
ATOM   4131  HZ  PHE A 280      47.329  71.933  27.732  1.00  0.00           H
ATOM   4132  N   MET A 281      48.899  68.255  33.621  1.00  0.00           N
ATOM   4133  CA  MET A 281      49.624  69.224  34.426  1.00  0.00           C
ATOM   4134  C   MET A 281      50.867  69.656  33.648  1.00  0.00           C
ATOM   4135  O   MET A 281      51.739  68.825  33.387  1.00  0.00           O
ATOM   4136  CB  MET A 281      49.948  68.571  35.773  1.00  0.00           C
ATOM   4137  CG  MET A 281      50.937  69.370  36.622  1.00  0.00           C
ATOM   4138  SD  MET A 281      51.525  68.476  38.081  1.00  0.00           S
ATOM   4139  CE  MET A 281      52.587  67.252  37.274  1.00  0.00           C
ATOM   4140  H   MET A 281      49.363  67.375  33.423  1.00  0.00           H
ATOM   4141  HA  MET A 281      48.999  70.096  34.610  1.00  0.00           H
ATOM   4142  HB2 MET A 281      49.021  68.450  36.335  1.00  0.00           H
ATOM   4143  HB3 MET A 281      50.367  67.582  35.586  1.00  0.00           H
ATOM   4144  HG2 MET A 281      51.808  69.642  36.027  1.00  0.00           H
ATOM   4145  HG3 MET A 281      50.463  70.293  36.944  1.00  0.00           H
ATOM   4146  HE1 MET A 281      53.573  67.275  37.736  1.00  0.00           H
ATOM   4147  HE2 MET A 281      52.149  66.265  37.396  1.00  0.00           H
ATOM   4148  HE3 MET A 281      52.684  67.478  36.212  1.00  0.00           H
ATOM   4149  N   ALA A 282      50.936  70.929  33.261  1.00  0.00           N
ATOM   4150  CA  ALA A 282      52.088  71.533  32.601  1.00  0.00           C
ATOM   4151  C   ALA A 282      52.805  72.528  33.520  1.00  0.00           C
ATOM   4152  O   ALA A 282      52.174  73.240  34.302  1.00  0.00           O
ATOM   4153  CB  ALA A 282      51.663  72.193  31.281  1.00  0.00           C
ATOM   4154  H   ALA A 282      50.171  71.547  33.518  1.00  0.00           H
ATOM   4155  HA  ALA A 282      52.796  70.742  32.366  1.00  0.00           H
ATOM   4156  HB1 ALA A 282      52.482  72.136  30.564  1.00  0.00           H
ATOM   4157  HB2 ALA A 282      51.411  73.241  31.447  1.00  0.00           H
ATOM   4158  HB3 ALA A 282      50.802  71.684  30.861  1.00  0.00           H
ATOM   4159  N   THR A 283      54.126  72.620  33.380  1.00  0.00           N
ATOM   4160  CA  THR A 283      54.930  73.678  34.008  1.00  0.00           C
ATOM   4161  C   THR A 283      55.341  74.676  32.935  1.00  0.00           C
ATOM   4162  O   THR A 283      56.069  74.316  32.004  1.00  0.00           O
ATOM   4163  CB  THR A 283      56.196  73.122  34.674  1.00  0.00           C
ATOM   4164  CG2 THR A 283      56.960  74.193  35.459  1.00  0.00           C
ATOM   4165  OG1 THR A 283      55.923  72.053  35.551  1.00  0.00           O
ATOM   4166  H   THR A 283      54.563  72.018  32.691  1.00  0.00           H
ATOM   4167  HA  THR A 283      54.343  74.202  34.764  1.00  0.00           H
ATOM   4168  HB  THR A 283      56.841  72.727  33.891  1.00  0.00           H
ATOM   4169  HG1 THR A 283      55.882  72.410  36.444  1.00  0.00           H
ATOM   4170 1HG2 THR A 283      56.552  74.306  36.463  1.00  0.00           H
ATOM   4171 2HG2 THR A 283      56.906  75.162  34.963  1.00  0.00           H
ATOM   4172 3HG2 THR A 283      58.009  73.908  35.521  1.00  0.00           H
ATOM   4173  N   LEU A 284      54.911  75.927  33.075  1.00  0.00           N
ATOM   4174  CA  LEU A 284      55.291  77.029  32.197  1.00  0.00           C
ATOM   4175  C   LEU A 284      56.297  77.932  32.919  1.00  0.00           C
ATOM   4176  O   LEU A 284      56.093  78.253  34.087  1.00  0.00           O
ATOM   4177  CB  LEU A 284      54.043  77.816  31.758  1.00  0.00           C
ATOM   4178  CG  LEU A 284      52.797  76.975  31.419  1.00  0.00           C
ATOM   4179  CD1 LEU A 284      51.656  77.906  31.017  1.00  0.00           C
ATOM   4180  CD2 LEU A 284      53.051  75.969  30.294  1.00  0.00           C
ATOM   4181  H   LEU A 284      54.310  76.160  33.864  1.00  0.00           H
ATOM   4182  HA  LEU A 284      55.765  76.626  31.304  1.00  0.00           H
ATOM   4183  HB2 LEU A 284      53.775  78.516  32.549  1.00  0.00           H
ATOM   4184  HB3 LEU A 284      54.314  78.399  30.882  1.00  0.00           H
ATOM   4185  HG  LEU A 284      52.473  76.430  32.305  1.00  0.00           H
ATOM   4186 1HD1 LEU A 284      51.403  78.534  31.864  1.00  0.00           H
ATOM   4187 2HD1 LEU A 284      50.778  77.323  30.742  1.00  0.00           H
ATOM   4188 3HD1 LEU A 284      51.947  78.549  30.192  1.00  0.00           H
ATOM   4189 1HD2 LEU A 284      53.428  76.475  29.410  1.00  0.00           H
ATOM   4190 2HD2 LEU A 284      53.788  75.234  30.609  1.00  0.00           H
ATOM   4191 3HD2 LEU A 284      52.126  75.448  30.053  1.00  0.00           H
ATOM   4192  N   ARG A 285      57.358  78.375  32.241  1.00  0.00           N
ATOM   4193  CA  ARG A 285      58.355  79.300  32.807  1.00  0.00           C
ATOM   4194  C   ARG A 285      58.284  80.651  32.117  1.00  0.00           C
ATOM   4195  O   ARG A 285      58.398  80.718  30.891  1.00  0.00           O
ATOM   4196  CB  ARG A 285      59.770  78.704  32.724  1.00  0.00           C
ATOM   4197  CG  ARG A 285      60.788  79.645  33.395  1.00  0.00           C
ATOM   4198  CD  ARG A 285      62.261  79.279  33.191  1.00  0.00           C
ATOM   4199  NE  ARG A 285      62.677  78.081  33.936  1.00  0.00           N
ATOM   4200  CZ  ARG A 285      62.762  77.943  35.249  1.00  0.00           C
ATOM   4201  NH1 ARG A 285      62.563  78.915  36.082  1.00  0.00           N
ATOM   4202  NH2 ARG A 285      63.087  76.797  35.769  1.00  0.00           N
ATOM   4203  H   ARG A 285      57.426  78.117  31.260  1.00  0.00           H
ATOM   4204  HA  ARG A 285      58.142  79.455  33.868  1.00  0.00           H
ATOM   4205  HB2 ARG A 285      59.777  77.744  33.237  1.00  0.00           H
ATOM   4206  HB3 ARG A 285      60.041  78.553  31.678  1.00  0.00           H
ATOM   4207  HG2 ARG A 285      60.684  80.627  32.955  1.00  0.00           H
ATOM   4208  HG3 ARG A 285      60.557  79.734  34.456  1.00  0.00           H
ATOM   4209  HD2 ARG A 285      62.434  79.120  32.124  1.00  0.00           H
ATOM   4210  HD3 ARG A 285      62.873  80.125  33.505  1.00  0.00           H
ATOM   4211  HE  ARG A 285      62.841  77.254  33.391  1.00  0.00           H
ATOM   4212 1HH1 ARG A 285      62.182  79.786  35.755  1.00  0.00           H
ATOM   4213 2HH1 ARG A 285      62.405  78.711  37.051  1.00  0.00           H
ATOM   4214 1HH2 ARG A 285      63.188  75.988  35.193  1.00  0.00           H
ATOM   4215 2HH2 ARG A 285      62.968  76.690  36.772  1.00  0.00           H
ATOM   4216  N   LYS A 286      58.177  81.734  32.892  1.00  0.00           N
ATOM   4217  CA  LYS A 286      58.498  83.078  32.397  1.00  0.00           C
ATOM   4218  C   LYS A 286      60.022  83.187  32.250  1.00  0.00           C
ATOM   4219  O   LYS A 286      60.707  83.043  33.264  1.00  0.00           O
ATOM   4220  CB  LYS A 286      57.949  84.129  33.368  1.00  0.00           C
ATOM   4221  CG  LYS A 286      58.265  85.545  32.868  1.00  0.00           C
ATOM   4222  CD  LYS A 286      57.473  86.579  33.667  1.00  0.00           C
ATOM   4223  CE  LYS A 286      57.733  87.996  33.140  1.00  0.00           C
ATOM   4224  NZ  LYS A 286      56.929  89.006  33.863  1.00  0.00           N
ATOM   4225  H   LYS A 286      58.121  81.594  33.899  1.00  0.00           H
ATOM   4226  HA  LYS A 286      58.018  83.227  31.432  1.00  0.00           H
ATOM   4227  HB2 LYS A 286      56.867  84.000  33.438  1.00  0.00           H
ATOM   4228  HB3 LYS A 286      58.384  83.989  34.360  1.00  0.00           H
ATOM   4229  HG2 LYS A 286      59.330  85.745  32.951  1.00  0.00           H
ATOM   4230  HG3 LYS A 286      57.999  85.624  31.820  1.00  0.00           H
ATOM   4231  HD2 LYS A 286      56.417  86.338  33.557  1.00  0.00           H
ATOM   4232  HD3 LYS A 286      57.744  86.511  34.720  1.00  0.00           H
ATOM   4233  HE2 LYS A 286      58.798  88.227  33.227  1.00  0.00           H
ATOM   4234  HE3 LYS A 286      57.463  88.020  32.082  1.00  0.00           H
ATOM   4235  HZ1 LYS A 286      57.493  89.574  34.480  1.00  0.00           H
ATOM   4236  HZ2 LYS A 286      56.238  88.539  34.453  1.00  0.00           H
ATOM   4237  HZ3 LYS A 286      56.415  89.590  33.219  1.00  0.00           H
ATOM   4238  N   PRO A 287      60.587  83.410  31.050  1.00  0.00           N
ATOM   4239  CA  PRO A 287      62.037  83.428  30.870  1.00  0.00           C
ATOM   4240  C   PRO A 287      62.720  84.446  31.792  1.00  0.00           C
ATOM   4241  O   PRO A 287      62.198  85.538  32.021  1.00  0.00           O
ATOM   4242  CB  PRO A 287      62.279  83.730  29.388  1.00  0.00           C
ATOM   4243  CG  PRO A 287      60.986  83.263  28.717  1.00  0.00           C
ATOM   4244  CD  PRO A 287      59.919  83.559  29.767  1.00  0.00           C
ATOM   4245  HA  PRO A 287      62.421  82.432  31.093  1.00  0.00           H
ATOM   4246  HB2 PRO A 287      62.400  84.803  29.236  1.00  0.00           H
ATOM   4247  HB3 PRO A 287      63.145  83.189  29.006  1.00  0.00           H
ATOM   4248  HG2 PRO A 287      60.796  83.799  27.787  1.00  0.00           H
ATOM   4249  HG3 PRO A 287      61.031  82.188  28.541  1.00  0.00           H
ATOM   4250  HD2 PRO A 287      59.564  84.585  29.660  1.00  0.00           H
ATOM   4251  HD3 PRO A 287      59.093  82.858  29.649  1.00  0.00           H
ATOM   4252  N   ALA A 288      63.877  84.077  32.343  1.00  0.00           N
ATOM   4253  CA  ALA A 288      64.699  85.008  33.106  1.00  0.00           C
ATOM   4254  C   ALA A 288      65.566  85.861  32.168  1.00  0.00           C
ATOM   4255  O   ALA A 288      65.976  85.414  31.093  1.00  0.00           O
ATOM   4256  CB  ALA A 288      65.540  84.251  34.140  1.00  0.00           C
ATOM   4257  H   ALA A 288      64.284  83.192  32.088  1.00  0.00           H
ATOM   4258  HA  ALA A 288      64.039  85.678  33.654  1.00  0.00           H
ATOM   4259  HB1 ALA A 288      66.389  83.769  33.655  1.00  0.00           H
ATOM   4260  HB2 ALA A 288      64.936  83.497  34.640  1.00  0.00           H
ATOM   4261  HB3 ALA A 288      65.908  84.957  34.887  1.00  0.00           H
ATOM   4262  N   VAL A 289      65.861  87.085  32.597  1.00  0.00           N
ATOM   4263  CA  VAL A 289      66.849  87.956  31.953  1.00  0.00           C
ATOM   4264  C   VAL A 289      68.243  87.654  32.519  1.00  0.00           C
ATOM   4265  O   VAL A 289      68.406  87.580  33.736  1.00  0.00           O
ATOM   4266  CB  VAL A 289      66.454  89.438  32.108  1.00  0.00           C
ATOM   4267  CG1 VAL A 289      65.260  89.752  31.188  1.00  0.00           C
ATOM   4268  CG2 VAL A 289      66.091  89.843  33.547  1.00  0.00           C
ATOM   4269  H   VAL A 289      65.520  87.375  33.501  1.00  0.00           H
ATOM   4270  HA  VAL A 289      66.877  87.736  30.885  1.00  0.00           H
ATOM   4271  HB  VAL A 289      67.295  90.051  31.784  1.00  0.00           H
ATOM   4272 1HG1 VAL A 289      65.619  89.963  30.181  1.00  0.00           H
ATOM   4273 2HG1 VAL A 289      64.572  88.906  31.141  1.00  0.00           H
ATOM   4274 3HG1 VAL A 289      64.711  90.620  31.554  1.00  0.00           H
ATOM   4275 1HG2 VAL A 289      66.684  89.288  34.272  1.00  0.00           H
ATOM   4276 2HG2 VAL A 289      65.034  89.666  33.746  1.00  0.00           H
ATOM   4277 3HG2 VAL A 289      66.307  90.903  33.682  1.00  0.00           H
ATOM   4278  N   LEU A 290      69.218  87.422  31.631  1.00  0.00           N
ATOM   4279  CA  LEU A 290      70.624  87.156  31.974  1.00  0.00           C
ATOM   4280  C   LEU A 290      71.367  88.447  32.375  1.00  0.00           C
ATOM   4281  O   LEU A 290      71.458  89.379  31.534  1.00  0.00           O
ATOM   4282  CB  LEU A 290      71.261  86.361  30.802  1.00  0.00           C
ATOM   4283  CG  LEU A 290      72.697  85.820  30.971  1.00  0.00           C
ATOM   4284  CD1 LEU A 290      73.762  86.855  30.620  1.00  0.00           C
ATOM   4285  CD2 LEU A 290      72.972  85.245  32.360  1.00  0.00           C
ATOM   4286  OXT LEU A 290      71.809  88.534  33.536  1.00  0.00           O
ATOM   4287  H   LEU A 290      68.983  87.456  30.653  1.00  0.00           H
ATOM   4288  HA  LEU A 290      70.630  86.525  32.864  1.00  0.00           H
ATOM   4289  HB2 LEU A 290      70.623  85.501  30.595  1.00  0.00           H
ATOM   4290  HB3 LEU A 290      71.243  86.993  29.914  1.00  0.00           H
ATOM   4291  HG  LEU A 290      72.813  85.001  30.260  1.00  0.00           H
ATOM   4292 1HD1 LEU A 290      73.606  87.205  29.601  1.00  0.00           H
ATOM   4293 2HD1 LEU A 290      74.751  86.406  30.693  1.00  0.00           H
ATOM   4294 3HD1 LEU A 290      73.706  87.702  31.302  1.00  0.00           H
ATOM   4295 1HD2 LEU A 290      72.906  86.038  33.106  1.00  0.00           H
ATOM   4296 2HD2 LEU A 290      72.241  84.470  32.586  1.00  0.00           H
ATOM   4297 3HD2 LEU A 290      73.974  84.821  32.389  1.00  0.00           H
TER    4298      LEU A 290 
ATOM   4299  N   GLN B   9      36.095  84.933  28.052  1.00  0.00           N
ATOM   4300  CA  GLN B   9      35.369  85.752  27.051  1.00  0.00           C
ATOM   4301  C   GLN B   9      34.468  84.906  26.161  1.00  0.00           C
ATOM   4302  O   GLN B   9      33.574  85.470  25.548  1.00  0.00           O
ATOM   4303  CB  GLN B   9      36.313  86.601  26.175  1.00  0.00           C
ATOM   4304  CG  GLN B   9      35.999  88.102  26.282  1.00  0.00           C
ATOM   4305  CD  GLN B   9      35.070  88.619  25.188  1.00  0.00           C
ATOM   4306  NE2 GLN B   9      33.929  89.164  25.532  1.00  0.00           N
ATOM   4307  OE1 GLN B   9      35.396  88.622  24.015  1.00  0.00           O
ATOM   4308  HA  GLN B   9      34.705  86.424  27.593  1.00  0.00           H
ATOM   4309  HB2 GLN B   9      37.339  86.459  26.505  1.00  0.00           H
ATOM   4310  HB3 GLN B   9      36.263  86.277  25.133  1.00  0.00           H
ATOM   4311  HG2 GLN B   9      35.585  88.332  27.264  1.00  0.00           H
ATOM   4312  HG3 GLN B   9      36.935  88.650  26.182  1.00  0.00           H
ATOM   4313 1HE2 GLN B   9      33.325  89.445  24.777  1.00  0.00           H
ATOM   4314 2HE2 GLN B   9      33.658  89.251  26.499  1.00  0.00           H
ATOM   4315  H1  GLN B   9      36.723  84.298  27.574  1.00  0.00           H
ATOM   4316  H2  GLN B   9      36.651  85.526  28.653  1.00  0.00           H
ATOM   4317  H3  GLN B   9      35.440  84.403  28.615  1.00  0.00           H
ATOM   4318  N   GLN B  10      34.711  83.593  26.078  1.00  0.00           N
ATOM   4319  CA  GLN B  10      33.861  82.599  25.420  1.00  0.00           C
ATOM   4320  C   GLN B  10      32.479  82.509  26.106  1.00  0.00           C
ATOM   4321  O   GLN B  10      32.050  83.451  26.759  1.00  0.00           O
ATOM   4322  CB  GLN B  10      34.656  81.266  25.389  1.00  0.00           C
ATOM   4323  CG  GLN B  10      35.546  81.091  24.154  1.00  0.00           C
ATOM   4324  CD  GLN B  10      36.618  82.166  23.995  1.00  0.00           C
ATOM   4325  NE2 GLN B  10      37.031  82.425  22.775  1.00  0.00           N
ATOM   4326  OE1 GLN B  10      37.082  82.765  24.959  1.00  0.00           O
ATOM   4327  H   GLN B  10      35.591  83.227  26.410  1.00  0.00           H
ATOM   4328  HA  GLN B  10      33.672  82.918  24.396  1.00  0.00           H
ATOM   4329  HB2 GLN B  10      35.299  81.211  26.263  1.00  0.00           H
ATOM   4330  HB3 GLN B  10      33.992  80.404  25.418  1.00  0.00           H
ATOM   4331  HG2 GLN B  10      36.051  80.128  24.226  1.00  0.00           H
ATOM   4332  HG3 GLN B  10      34.911  81.070  23.268  1.00  0.00           H
ATOM   4333 1HE2 GLN B  10      37.776  83.101  22.653  1.00  0.00           H
ATOM   4334 2HE2 GLN B  10      36.670  81.922  21.984  1.00  0.00           H
ATOM   4335  N   GLN B  11      31.773  81.392  25.937  1.00  0.00           N
ATOM   4336  CA  GLN B  11      30.368  81.155  26.312  1.00  0.00           C
ATOM   4337  C   GLN B  11      29.968  81.487  27.769  1.00  0.00           C
ATOM   4338  O   GLN B  11      28.786  81.446  28.084  1.00  0.00           O
ATOM   4339  CB  GLN B  11      29.952  79.709  25.923  1.00  0.00           C
ATOM   4340  CG  GLN B  11      31.108  78.707  25.720  1.00  0.00           C
ATOM   4341  CD  GLN B  11      30.634  77.295  25.393  1.00  0.00           C
ATOM   4342  NE2 GLN B  11      30.691  76.375  26.330  1.00  0.00           N
ATOM   4343  OE1 GLN B  11      30.307  76.985  24.262  1.00  0.00           O
ATOM   4344  H   GLN B  11      32.227  80.647  25.438  1.00  0.00           H
ATOM   4345  HA  GLN B  11      29.765  81.834  25.707  1.00  0.00           H
ATOM   4346  HB2 GLN B  11      29.288  79.308  26.688  1.00  0.00           H
ATOM   4347  HB3 GLN B  11      29.381  79.761  24.996  1.00  0.00           H
ATOM   4348  HG2 GLN B  11      31.716  79.028  24.874  1.00  0.00           H
ATOM   4349  HG3 GLN B  11      31.732  78.688  26.613  1.00  0.00           H
ATOM   4350 1HE2 GLN B  11      30.292  75.472  26.087  1.00  0.00           H
ATOM   4351 2HE2 GLN B  11      30.887  76.631  27.275  1.00  0.00           H
ATOM   4352  N   VAL B  12      30.910  81.853  28.641  1.00  0.00           N
ATOM   4353  CA  VAL B  12      30.659  82.389  29.986  1.00  0.00           C
ATOM   4354  C   VAL B  12      31.521  83.605  30.310  1.00  0.00           C
ATOM   4355  O   VAL B  12      32.662  83.779  29.858  1.00  0.00           O
ATOM   4356  CB  VAL B  12      30.855  81.339  31.087  1.00  0.00           C
ATOM   4357  CG1 VAL B  12      29.696  80.344  31.077  1.00  0.00           C
ATOM   4358  CG2 VAL B  12      32.222  80.658  30.965  1.00  0.00           C
ATOM   4359  H   VAL B  12      31.849  81.962  28.289  1.00  0.00           H
ATOM   4360  HA  VAL B  12      29.619  82.717  30.033  1.00  0.00           H
ATOM   4361  HB  VAL B  12      30.825  81.831  32.059  1.00  0.00           H
ATOM   4362 1HG1 VAL B  12      28.760  80.875  31.258  1.00  0.00           H
ATOM   4363 2HG1 VAL B  12      29.623  79.872  30.102  1.00  0.00           H
ATOM   4364 3HG1 VAL B  12      29.832  79.597  31.858  1.00  0.00           H
ATOM   4365 1HG2 VAL B  12      32.396  80.305  29.955  1.00  0.00           H
ATOM   4366 2HG2 VAL B  12      32.267  79.820  31.646  1.00  0.00           H
ATOM   4367 3HG2 VAL B  12      33.018  81.355  31.218  1.00  0.00           H
ATOM   4368  N   THR B  13      30.948  84.442  31.164  1.00  0.00           N
ATOM   4369  CA  THR B  13      31.544  85.636  31.758  1.00  0.00           C
ATOM   4370  C   THR B  13      31.901  85.398  33.226  1.00  0.00           C
ATOM   4371  O   THR B  13      31.320  84.548  33.894  1.00  0.00           O
ATOM   4372  CB  THR B  13      30.584  86.826  31.637  1.00  0.00           C
ATOM   4373  CG2 THR B  13      30.157  87.119  30.197  1.00  0.00           C
ATOM   4374  OG1 THR B  13      29.434  86.613  32.409  1.00  0.00           O
ATOM   4375  H   THR B  13      29.981  84.230  31.421  1.00  0.00           H
ATOM   4376  HA  THR B  13      32.457  85.876  31.221  1.00  0.00           H
ATOM   4377  HB  THR B  13      31.088  87.711  32.027  1.00  0.00           H
ATOM   4378  HG1 THR B  13      28.965  85.843  32.018  1.00  0.00           H
ATOM   4379 1HG2 THR B  13      31.005  87.503  29.633  1.00  0.00           H
ATOM   4380 2HG2 THR B  13      29.357  87.858  30.198  1.00  0.00           H
ATOM   4381 3HG2 THR B  13      29.785  86.216  29.711  1.00  0.00           H
ATOM   4382  N   ALA B  14      32.847  86.172  33.762  1.00  0.00           N
ATOM   4383  CA  ALA B  14      33.316  86.002  35.141  1.00  0.00           C
ATOM   4384  C   ALA B  14      32.192  86.120  36.187  1.00  0.00           C
ATOM   4385  O   ALA B  14      32.151  85.324  37.122  1.00  0.00           O
ATOM   4386  CB  ALA B  14      34.423  87.028  35.405  1.00  0.00           C
ATOM   4387  H   ALA B  14      33.276  86.888  33.203  1.00  0.00           H
ATOM   4388  HA  ALA B  14      33.736  85.000  35.248  1.00  0.00           H
ATOM   4389  HB1 ALA B  14      35.369  86.667  35.003  1.00  0.00           H
ATOM   4390  HB2 ALA B  14      34.532  87.177  36.479  1.00  0.00           H
ATOM   4391  HB3 ALA B  14      34.177  87.988  34.951  1.00  0.00           H
ATOM   4392  N   ASP B  15      31.259  87.063  36.014  1.00  0.00           N
ATOM   4393  CA  ASP B  15      30.123  87.213  36.929  1.00  0.00           C
ATOM   4394  C   ASP B  15      29.165  86.011  36.889  1.00  0.00           C
ATOM   4395  O   ASP B  15      28.626  85.642  37.930  1.00  0.00           O
ATOM   4396  CB  ASP B  15      29.308  88.474  36.614  1.00  0.00           C
ATOM   4397  CG  ASP B  15      30.001  89.825  36.757  1.00  0.00           C
ATOM   4398  OD1 ASP B  15      31.144  89.920  37.259  1.00  0.00           O
ATOM   4399  OD2 ASP B  15      29.295  90.798  36.397  1.00  0.00           O
ATOM   4400  H   ASP B  15      31.354  87.711  35.251  1.00  0.00           H
ATOM   4401  HA  ASP B  15      30.506  87.294  37.948  1.00  0.00           H
ATOM   4402  HB2 ASP B  15      28.923  88.395  35.595  1.00  0.00           H
ATOM   4403  HB3 ASP B  15      28.452  88.494  37.290  1.00  0.00           H
ATOM   4404  N   GLU B  16      28.966  85.390  35.719  1.00  0.00           N
ATOM   4405  CA  GLU B  16      28.180  84.153  35.597  1.00  0.00           C
ATOM   4406  C   GLU B  16      28.852  82.998  36.338  1.00  0.00           C
ATOM   4407  O   GLU B  16      28.182  82.260  37.057  1.00  0.00           O
ATOM   4408  CB  GLU B  16      27.993  83.756  34.123  1.00  0.00           C
ATOM   4409  CG  GLU B  16      26.972  84.641  33.395  1.00  0.00           C
ATOM   4410  CD  GLU B  16      27.053  84.511  31.869  1.00  0.00           C
ATOM   4411  OE1 GLU B  16      28.196  84.426  31.358  1.00  0.00           O
ATOM   4412  OE2 GLU B  16      25.993  84.595  31.214  1.00  0.00           O
ATOM   4413  H   GLU B  16      29.466  85.713  34.901  1.00  0.00           H
ATOM   4414  HA  GLU B  16      27.199  84.296  36.050  1.00  0.00           H
ATOM   4415  HB2 GLU B  16      28.960  83.805  33.629  1.00  0.00           H
ATOM   4416  HB3 GLU B  16      27.648  82.722  34.066  1.00  0.00           H
ATOM   4417  HG2 GLU B  16      25.971  84.382  33.746  1.00  0.00           H
ATOM   4418  HG3 GLU B  16      27.158  85.686  33.648  1.00  0.00           H
ATOM   4419  N   VAL B  17      30.176  82.862  36.208  1.00  0.00           N
ATOM   4420  CA  VAL B  17      30.928  81.813  36.908  1.00  0.00           C
ATOM   4421  C   VAL B  17      30.925  82.048  38.422  1.00  0.00           C
ATOM   4422  O   VAL B  17      30.689  81.118  39.191  1.00  0.00           O
ATOM   4423  CB  VAL B  17      32.361  81.679  36.355  1.00  0.00           C
ATOM   4424  CG1 VAL B  17      33.101  80.524  37.043  1.00  0.00           C
ATOM   4425  CG2 VAL B  17      32.351  81.476  34.830  1.00  0.00           C
ATOM   4426  H   VAL B  17      30.670  83.503  35.594  1.00  0.00           H
ATOM   4427  HA  VAL B  17      30.420  80.864  36.735  1.00  0.00           H
ATOM   4428  HB  VAL B  17      32.910  82.598  36.563  1.00  0.00           H
ATOM   4429 1HG1 VAL B  17      33.928  80.930  37.618  1.00  0.00           H
ATOM   4430 2HG1 VAL B  17      32.443  79.980  37.712  1.00  0.00           H
ATOM   4431 3HG1 VAL B  17      33.473  79.800  36.325  1.00  0.00           H
ATOM   4432 1HG2 VAL B  17      33.235  80.945  34.487  1.00  0.00           H
ATOM   4433 2HG2 VAL B  17      32.357  82.439  34.336  1.00  0.00           H
ATOM   4434 3HG2 VAL B  17      31.461  80.930  34.523  1.00  0.00           H
ATOM   4435  N   GLY B  18      31.126  83.288  38.872  1.00  0.00           N
ATOM   4436  CA  GLY B  18      31.100  83.625  40.296  1.00  0.00           C
ATOM   4437  C   GLY B  18      29.727  83.412  40.932  1.00  0.00           C
ATOM   4438  O   GLY B  18      29.654  82.801  41.993  1.00  0.00           O
ATOM   4439  H   GLY B  18      31.315  84.024  38.199  1.00  0.00           H
ATOM   4440  HA2 GLY B  18      31.812  82.992  40.825  1.00  0.00           H
ATOM   4441  HA3 GLY B  18      31.387  84.667  40.424  1.00  0.00           H
ATOM   4442  N   ASP B  19      28.644  83.820  40.260  1.00  0.00           N
ATOM   4443  CA  ASP B  19      27.271  83.536  40.713  1.00  0.00           C
ATOM   4444  C   ASP B  19      26.978  82.026  40.727  1.00  0.00           C
ATOM   4445  O   ASP B  19      26.334  81.524  41.647  1.00  0.00           O
ATOM   4446  CB  ASP B  19      26.264  84.272  39.811  1.00  0.00           C
ATOM   4447  CG  ASP B  19      24.817  84.249  40.334  1.00  0.00           C
ATOM   4448  OD1 ASP B  19      24.574  84.587  41.521  1.00  0.00           O
ATOM   4449  OD2 ASP B  19      23.898  83.965  39.532  1.00  0.00           O
ATOM   4450  H   ASP B  19      28.766  84.283  39.363  1.00  0.00           H
ATOM   4451  HA  ASP B  19      27.162  83.907  41.733  1.00  0.00           H
ATOM   4452  HB2 ASP B  19      26.572  85.316  39.725  1.00  0.00           H
ATOM   4453  HB3 ASP B  19      26.300  83.832  38.812  1.00  0.00           H
ATOM   4454  N   TRP B  20      27.496  81.269  39.752  1.00  0.00           N
ATOM   4455  CA  TRP B  20      27.351  79.812  39.726  1.00  0.00           C
ATOM   4456  C   TRP B  20      28.029  79.152  40.934  1.00  0.00           C
ATOM   4457  O   TRP B  20      27.407  78.344  41.625  1.00  0.00           O
ATOM   4458  CB  TRP B  20      27.882  79.259  38.397  1.00  0.00           C
ATOM   4459  CG  TRP B  20      27.573  77.816  38.156  1.00  0.00           C
ATOM   4460  CD1 TRP B  20      26.570  77.350  37.379  1.00  0.00           C
ATOM   4461  CD2 TRP B  20      28.244  76.637  38.695  1.00  0.00           C
ATOM   4462  CE2 TRP B  20      27.570  75.478  38.208  1.00  0.00           C
ATOM   4463  CE3 TRP B  20      29.358  76.427  39.536  1.00  0.00           C
ATOM   4464  NE1 TRP B  20      26.576  75.968  37.393  1.00  0.00           N
ATOM   4465  CZ2 TRP B  20      27.962  74.180  38.558  1.00  0.00           C
ATOM   4466  CZ3 TRP B  20      29.744  75.129  39.914  1.00  0.00           C
ATOM   4467  CH2 TRP B  20      29.047  74.007  39.430  1.00  0.00           C
ATOM   4468  H   TRP B  20      28.000  81.718  38.993  1.00  0.00           H
ATOM   4469  HA  TRP B  20      26.289  79.575  39.787  1.00  0.00           H
ATOM   4470  HB2 TRP B  20      27.458  79.835  37.576  1.00  0.00           H
ATOM   4471  HB3 TRP B  20      28.964  79.380  38.363  1.00  0.00           H
ATOM   4472  HD1 TRP B  20      25.886  77.973  36.818  1.00  0.00           H
ATOM   4473  HE1 TRP B  20      25.985  75.395  36.806  1.00  0.00           H
ATOM   4474  HE3 TRP B  20      29.921  77.275  39.891  1.00  0.00           H
ATOM   4475  HZ2 TRP B  20      27.438  73.327  38.155  1.00  0.00           H
ATOM   4476  HZ3 TRP B  20      30.587  75.001  40.575  1.00  0.00           H
ATOM   4477  HH2 TRP B  20      29.348  73.011  39.715  1.00  0.00           H
ATOM   4478  N   TYR B  21      29.272  79.534  41.250  1.00  0.00           N
ATOM   4479  CA  TYR B  21      29.970  79.027  42.438  1.00  0.00           C
ATOM   4480  C   TYR B  21      29.334  79.512  43.745  1.00  0.00           C
ATOM   4481  O   TYR B  21      29.267  78.725  44.691  1.00  0.00           O
ATOM   4482  CB  TYR B  21      31.463  79.375  42.389  1.00  0.00           C
ATOM   4483  CG  TYR B  21      32.276  78.389  41.575  1.00  0.00           C
ATOM   4484  CD1 TYR B  21      32.559  77.116  42.106  1.00  0.00           C
ATOM   4485  CD2 TYR B  21      32.715  78.719  40.282  1.00  0.00           C
ATOM   4486  CE1 TYR B  21      33.248  76.164  41.334  1.00  0.00           C
ATOM   4487  CE2 TYR B  21      33.377  77.759  39.492  1.00  0.00           C
ATOM   4488  CZ  TYR B  21      33.626  76.472  40.014  1.00  0.00           C
ATOM   4489  OH  TYR B  21      34.205  75.512  39.254  1.00  0.00           O
ATOM   4490  H   TYR B  21      29.733  80.218  40.657  1.00  0.00           H
ATOM   4491  HA  TYR B  21      29.880  77.940  42.440  1.00  0.00           H
ATOM   4492  HB2 TYR B  21      31.585  80.381  41.988  1.00  0.00           H
ATOM   4493  HB3 TYR B  21      31.860  79.370  43.405  1.00  0.00           H
ATOM   4494  HD1 TYR B  21      32.225  76.864  43.101  1.00  0.00           H
ATOM   4495  HD2 TYR B  21      32.512  79.703  39.891  1.00  0.00           H
ATOM   4496  HE1 TYR B  21      33.454  75.180  41.721  1.00  0.00           H
ATOM   4497  HE2 TYR B  21      33.683  77.988  38.481  1.00  0.00           H
ATOM   4498  HH  TYR B  21      35.020  75.174  39.640  1.00  0.00           H
ATOM   4499  N   ASP B  22      28.799  80.736  43.788  1.00  0.00           N
ATOM   4500  CA  ASP B  22      28.051  81.244  44.942  1.00  0.00           C
ATOM   4501  C   ASP B  22      26.787  80.405  45.223  1.00  0.00           C
ATOM   4502  O   ASP B  22      26.424  80.214  46.386  1.00  0.00           O
ATOM   4503  CB  ASP B  22      27.665  82.731  44.758  1.00  0.00           C
ATOM   4504  CG  ASP B  22      28.812  83.763  44.833  1.00  0.00           C
ATOM   4505  OD1 ASP B  22      29.898  83.445  45.375  1.00  0.00           O
ATOM   4506  OD2 ASP B  22      28.597  84.930  44.426  1.00  0.00           O
ATOM   4507  H   ASP B  22      28.913  81.350  42.986  1.00  0.00           H
ATOM   4508  HA  ASP B  22      28.691  81.154  45.818  1.00  0.00           H
ATOM   4509  HB2 ASP B  22      27.142  82.841  43.810  1.00  0.00           H
ATOM   4510  HB3 ASP B  22      26.951  82.986  45.544  1.00  0.00           H
ATOM   4511  N   LYS B  23      26.115  79.875  44.189  1.00  0.00           N
ATOM   4512  CA  LYS B  23      24.915  79.025  44.338  1.00  0.00           C
ATOM   4513  C   LYS B  23      25.225  77.541  44.542  1.00  0.00           C
ATOM   4514  O   LYS B  23      24.522  76.884  45.310  1.00  0.00           O
ATOM   4515  CB  LYS B  23      23.999  79.190  43.117  1.00  0.00           C
ATOM   4516  CG  LYS B  23      23.430  80.610  42.994  1.00  0.00           C
ATOM   4517  CD  LYS B  23      22.463  80.702  41.806  1.00  0.00           C
ATOM   4518  CE  LYS B  23      22.131  82.149  41.418  1.00  0.00           C
ATOM   4519  NZ  LYS B  23      21.635  82.956  42.557  1.00  0.00           N
ATOM   4520  H   LYS B  23      26.437  80.111  43.253  1.00  0.00           H
ATOM   4521  HA  LYS B  23      24.365  79.337  45.226  1.00  0.00           H
ATOM   4522  HB2 LYS B  23      24.556  78.941  42.213  1.00  0.00           H
ATOM   4523  HB3 LYS B  23      23.166  78.491  43.212  1.00  0.00           H
ATOM   4524  HG2 LYS B  23      22.906  80.869  43.914  1.00  0.00           H
ATOM   4525  HG3 LYS B  23      24.238  81.322  42.853  1.00  0.00           H
ATOM   4526  HD2 LYS B  23      22.921  80.225  40.937  1.00  0.00           H
ATOM   4527  HD3 LYS B  23      21.547  80.161  42.047  1.00  0.00           H
ATOM   4528  HE2 LYS B  23      23.040  82.616  41.028  1.00  0.00           H
ATOM   4529  HE3 LYS B  23      21.399  82.132  40.606  1.00  0.00           H
ATOM   4530  HZ1 LYS B  23      21.158  82.378  43.231  1.00  0.00           H
ATOM   4531  HZ2 LYS B  23      21.019  83.702  42.248  1.00  0.00           H
ATOM   4532  HZ3 LYS B  23      22.425  83.414  42.994  1.00  0.00           H
ATOM   4533  N   PHE B  24      26.240  77.009  43.860  1.00  0.00           N
ATOM   4534  CA  PHE B  24      26.399  75.562  43.671  1.00  0.00           C
ATOM   4535  C   PHE B  24      27.769  75.001  44.036  1.00  0.00           C
ATOM   4536  O   PHE B  24      27.879  73.785  44.138  1.00  0.00           O
ATOM   4537  CB  PHE B  24      26.057  75.179  42.223  1.00  0.00           C
ATOM   4538  CG  PHE B  24      24.689  75.630  41.757  1.00  0.00           C
ATOM   4539  CD1 PHE B  24      23.540  75.177  42.428  1.00  0.00           C
ATOM   4540  CD2 PHE B  24      24.560  76.503  40.663  1.00  0.00           C
ATOM   4541  CE1 PHE B  24      22.267  75.606  42.018  1.00  0.00           C
ATOM   4542  CE2 PHE B  24      23.286  76.924  40.244  1.00  0.00           C
ATOM   4543  CZ  PHE B  24      22.138  76.476  40.923  1.00  0.00           C
ATOM   4544  H   PHE B  24      26.744  77.622  43.228  1.00  0.00           H
ATOM   4545  HA  PHE B  24      25.695  75.038  44.316  1.00  0.00           H
ATOM   4546  HB2 PHE B  24      26.820  75.587  41.559  1.00  0.00           H
ATOM   4547  HB3 PHE B  24      26.098  74.093  42.135  1.00  0.00           H
ATOM   4548  HD1 PHE B  24      23.645  74.494  43.255  1.00  0.00           H
ATOM   4549  HD2 PHE B  24      25.444  76.848  40.144  1.00  0.00           H
ATOM   4550  HE1 PHE B  24      21.384  75.257  42.531  1.00  0.00           H
ATOM   4551  HE2 PHE B  24      23.191  77.589  39.399  1.00  0.00           H
ATOM   4552  HZ  PHE B  24      21.157  76.790  40.601  1.00  0.00           H
ATOM   4553  N   GLY B  25      28.796  75.817  44.302  1.00  0.00           N
ATOM   4554  CA  GLY B  25      30.157  75.316  44.556  1.00  0.00           C
ATOM   4555  C   GLY B  25      30.254  74.295  45.699  1.00  0.00           C
ATOM   4556  O   GLY B  25      31.108  73.411  45.675  1.00  0.00           O
ATOM   4557  H   GLY B  25      28.651  76.821  44.275  1.00  0.00           H
ATOM   4558  HA2 GLY B  25      30.535  74.844  43.648  1.00  0.00           H
ATOM   4559  HA3 GLY B  25      30.795  76.160  44.809  1.00  0.00           H
ATOM   4560  N   GLU B  26      29.322  74.341  46.654  1.00  0.00           N
ATOM   4561  CA  GLU B  26      29.239  73.367  47.744  1.00  0.00           C
ATOM   4562  C   GLU B  26      28.903  71.939  47.265  1.00  0.00           C
ATOM   4563  O   GLU B  26      29.220  70.979  47.961  1.00  0.00           O
ATOM   4564  CB  GLU B  26      28.209  73.841  48.781  1.00  0.00           C
ATOM   4565  CG  GLU B  26      28.433  73.204  50.165  1.00  0.00           C
ATOM   4566  CD  GLU B  26      29.463  73.925  51.039  1.00  0.00           C
ATOM   4567  OE1 GLU B  26      30.294  74.677  50.497  1.00  0.00           O
ATOM   4568  OE2 GLU B  26      29.356  73.763  52.278  1.00  0.00           O
ATOM   4569  H   GLU B  26      28.635  75.077  46.606  1.00  0.00           H
ATOM   4570  HA  GLU B  26      30.214  73.333  48.231  1.00  0.00           H
ATOM   4571  HB2 GLU B  26      28.237  74.928  48.877  1.00  0.00           H
ATOM   4572  HB3 GLU B  26      27.212  73.575  48.427  1.00  0.00           H
ATOM   4573  HG2 GLU B  26      27.494  73.240  50.698  1.00  0.00           H
ATOM   4574  HG3 GLU B  26      28.691  72.152  50.077  1.00  0.00           H
ATOM   4575  N   VAL B  27      28.303  71.742  46.080  1.00  0.00           N
ATOM   4576  CA  VAL B  27      28.053  70.384  45.557  1.00  0.00           C
ATOM   4577  C   VAL B  27      29.368  69.634  45.333  1.00  0.00           C
ATOM   4578  O   VAL B  27      29.456  68.439  45.622  1.00  0.00           O
ATOM   4579  CB  VAL B  27      27.170  70.375  44.286  1.00  0.00           C
ATOM   4580  CG1 VAL B  27      27.902  70.712  42.974  1.00  0.00           C
ATOM   4581  CG2 VAL B  27      26.495  68.998  44.133  1.00  0.00           C
ATOM   4582  H   VAL B  27      28.100  72.542  45.486  1.00  0.00           H
ATOM   4583  HA  VAL B  27      27.512  69.843  46.333  1.00  0.00           H
ATOM   4584  HB  VAL B  27      26.374  71.110  44.416  1.00  0.00           H
ATOM   4585 1HG1 VAL B  27      28.775  70.083  42.823  1.00  0.00           H
ATOM   4586 2HG1 VAL B  27      27.234  70.577  42.126  1.00  0.00           H
ATOM   4587 3HG1 VAL B  27      28.225  71.747  42.973  1.00  0.00           H
ATOM   4588 1HG2 VAL B  27      25.479  69.052  44.522  1.00  0.00           H
ATOM   4589 2HG2 VAL B  27      27.032  68.228  44.684  1.00  0.00           H
ATOM   4590 3HG2 VAL B  27      26.447  68.694  43.088  1.00  0.00           H
ATOM   4591  N   TYR B  28      30.417  70.334  44.892  1.00  0.00           N
ATOM   4592  CA  TYR B  28      31.748  69.751  44.756  1.00  0.00           C
ATOM   4593  C   TYR B  28      32.347  69.419  46.121  1.00  0.00           C
ATOM   4594  O   TYR B  28      32.926  68.350  46.277  1.00  0.00           O
ATOM   4595  CB  TYR B  28      32.656  70.692  43.962  1.00  0.00           C
ATOM   4596  CG  TYR B  28      32.220  70.962  42.531  1.00  0.00           C
ATOM   4597  CD1 TYR B  28      31.788  69.904  41.706  1.00  0.00           C
ATOM   4598  CD2 TYR B  28      32.315  72.264  42.002  1.00  0.00           C
ATOM   4599  CE1 TYR B  28      31.436  70.147  40.367  1.00  0.00           C
ATOM   4600  CE2 TYR B  28      32.023  72.499  40.643  1.00  0.00           C
ATOM   4601  CZ  TYR B  28      31.584  71.438  39.824  1.00  0.00           C
ATOM   4602  OH  TYR B  28      31.361  71.642  38.501  1.00  0.00           O
ATOM   4603  H   TYR B  28      30.306  71.323  44.707  1.00  0.00           H
ATOM   4604  HA  TYR B  28      31.670  68.810  44.214  1.00  0.00           H
ATOM   4605  HB2 TYR B  28      32.737  71.638  44.500  1.00  0.00           H
ATOM   4606  HB3 TYR B  28      33.650  70.245  43.928  1.00  0.00           H
ATOM   4607  HD1 TYR B  28      31.755  68.892  42.080  1.00  0.00           H
ATOM   4608  HD2 TYR B  28      32.668  73.072  42.626  1.00  0.00           H
ATOM   4609  HE1 TYR B  28      31.123  69.336  39.726  1.00  0.00           H
ATOM   4610  HE2 TYR B  28      32.170  73.478  40.214  1.00  0.00           H
ATOM   4611  HH  TYR B  28      31.857  72.398  38.180  1.00  0.00           H
ATOM   4612  N   HID B  29      32.120  70.249  47.141  1.00  0.00           N
ATOM   4613  CA  HID B  29      32.572  69.931  48.495  1.00  0.00           C
ATOM   4614  C   HID B  29      31.821  68.760  49.140  1.00  0.00           C
ATOM   4615  O   HID B  29      32.417  67.947  49.847  1.00  0.00           O
ATOM   4616  CB  HID B  29      32.524  71.173  49.387  1.00  0.00           C
ATOM   4617  CG  HID B  29      33.634  72.143  49.089  1.00  0.00           C
ATOM   4618  CD2 HID B  29      33.529  73.466  48.752  1.00  0.00           C
ATOM   4619  ND1 HID B  29      34.972  71.831  49.115  1.00  0.00           N
ATOM   4620  CE1 HID B  29      35.664  72.944  48.835  1.00  0.00           C
ATOM   4621  NE2 HID B  29      34.828  73.978  48.613  1.00  0.00           N
ATOM   4622  H   HID B  29      31.618  71.110  46.977  1.00  0.00           H
ATOM   4623  HA  HID B  29      33.604  69.613  48.406  1.00  0.00           H
ATOM   4624  HB2 HID B  29      31.556  71.665  49.291  1.00  0.00           H
ATOM   4625  HB3 HID B  29      32.640  70.859  50.424  1.00  0.00           H
ATOM   4626  HD1 HID B  29      35.360  70.897  49.245  1.00  0.00           H
ATOM   4627  HD2 HID B  29      32.605  74.018  48.637  1.00  0.00           H
ATOM   4628  HE1 HID B  29      36.744  72.997  48.778  1.00  0.00           H
ATOM   4629  N   LEU B  30      30.521  68.620  48.870  1.00  0.00           N
ATOM   4630  CA  LEU B  30      29.733  67.494  49.370  1.00  0.00           C
ATOM   4631  C   LEU B  30      30.132  66.167  48.724  1.00  0.00           C
ATOM   4632  O   LEU B  30      29.948  65.130  49.353  1.00  0.00           O
ATOM   4633  CB  LEU B  30      28.230  67.758  49.155  1.00  0.00           C
ATOM   4634  CG  LEU B  30      27.644  68.857  50.059  1.00  0.00           C
ATOM   4635  CD1 LEU B  30      26.207  69.154  49.632  1.00  0.00           C
ATOM   4636  CD2 LEU B  30      27.627  68.444  51.533  1.00  0.00           C
ATOM   4637  H   LEU B  30      30.065  69.342  48.319  1.00  0.00           H
ATOM   4638  HA  LEU B  30      29.935  67.378  50.434  1.00  0.00           H
ATOM   4639  HB2 LEU B  30      28.072  68.029  48.110  1.00  0.00           H
ATOM   4640  HB3 LEU B  30      27.679  66.836  49.343  1.00  0.00           H
ATOM   4641  HG  LEU B  30      28.229  69.767  49.965  1.00  0.00           H
ATOM   4642 1HD1 LEU B  30      26.196  69.456  48.586  1.00  0.00           H
ATOM   4643 2HD1 LEU B  30      25.802  69.960  50.241  1.00  0.00           H
ATOM   4644 3HD1 LEU B  30      25.588  68.266  49.759  1.00  0.00           H
ATOM   4645 1HD2 LEU B  30      27.057  67.525  51.665  1.00  0.00           H
ATOM   4646 2HD2 LEU B  30      28.645  68.301  51.893  1.00  0.00           H
ATOM   4647 3HD2 LEU B  30      27.173  69.237  52.126  1.00  0.00           H
ATOM   4648  N   THR B  31      30.616  66.175  47.482  1.00  0.00           N
ATOM   4649  CA  THR B  31      30.875  64.962  46.685  1.00  0.00           C
ATOM   4650  C   THR B  31      32.353  64.597  46.574  1.00  0.00           C
ATOM   4651  O   THR B  31      32.675  63.412  46.628  1.00  0.00           O
ATOM   4652  CB  THR B  31      30.285  65.117  45.278  1.00  0.00           C
ATOM   4653  CG2 THR B  31      28.755  65.186  45.278  1.00  0.00           C
ATOM   4654  OG1 THR B  31      30.777  66.296  44.696  1.00  0.00           O
ATOM   4655  H   THR B  31      30.747  67.074  47.033  1.00  0.00           H
ATOM   4656  HA  THR B  31      30.391  64.105  47.149  1.00  0.00           H
ATOM   4657  HB  THR B  31      30.592  64.264  44.670  1.00  0.00           H
ATOM   4658  HG1 THR B  31      30.253  67.045  45.032  1.00  0.00           H
ATOM   4659 1HG2 THR B  31      28.405  66.153  44.917  1.00  0.00           H
ATOM   4660 2HG2 THR B  31      28.378  65.032  46.285  1.00  0.00           H
ATOM   4661 3HG2 THR B  31      28.358  64.411  44.625  1.00  0.00           H
ATOM   4662  N   LEU B  32      33.243  65.583  46.438  1.00  0.00           N
ATOM   4663  CA  LEU B  32      34.664  65.379  46.153  1.00  0.00           C
ATOM   4664  C   LEU B  32      35.580  65.602  47.357  1.00  0.00           C
ATOM   4665  O   LEU B  32      36.647  64.989  47.390  1.00  0.00           O
ATOM   4666  CB  LEU B  32      35.109  66.270  44.979  1.00  0.00           C
ATOM   4667  CG  LEU B  32      34.289  66.133  43.688  1.00  0.00           C
ATOM   4668  CD1 LEU B  32      34.947  66.957  42.581  1.00  0.00           C
ATOM   4669  CD2 LEU B  32      34.210  64.669  43.253  1.00  0.00           C
ATOM   4670  H   LEU B  32      32.897  66.536  46.387  1.00  0.00           H
ATOM   4671  HA  LEU B  32      34.810  64.341  45.854  1.00  0.00           H
ATOM   4672  HB2 LEU B  32      35.093  67.314  45.294  1.00  0.00           H
ATOM   4673  HB3 LEU B  32      36.142  66.009  44.747  1.00  0.00           H
ATOM   4674  HG  LEU B  32      33.284  66.517  43.843  1.00  0.00           H
ATOM   4675 1HD1 LEU B  32      34.982  68.006  42.875  1.00  0.00           H
ATOM   4676 2HD1 LEU B  32      34.370  66.872  41.660  1.00  0.00           H
ATOM   4677 3HD1 LEU B  32      35.965  66.609  42.403  1.00  0.00           H
ATOM   4678 1HD2 LEU B  32      35.204  64.232  43.231  1.00  0.00           H
ATOM   4679 2HD2 LEU B  32      33.587  64.105  43.944  1.00  0.00           H
ATOM   4680 3HD2 LEU B  32      33.774  64.602  42.267  1.00  0.00           H
ATOM   4681  N   GLY B  33      35.173  66.418  48.336  1.00  0.00           N
ATOM   4682  CA  GLY B  33      35.935  66.641  49.565  1.00  0.00           C
ATOM   4683  C   GLY B  33      36.192  68.102  49.938  1.00  0.00           C
ATOM   4684  O   GLY B  33      35.490  69.019  49.528  1.00  0.00           O
ATOM   4685  H   GLY B  33      34.295  66.907  48.229  1.00  0.00           H
ATOM   4686  HA2 GLY B  33      35.414  66.169  50.396  1.00  0.00           H
ATOM   4687  HA3 GLY B  33      36.908  66.168  49.464  1.00  0.00           H
ATOM   4688  N   GLU B  34      37.200  68.336  50.775  1.00  0.00           N
ATOM   4689  CA  GLU B  34      37.522  69.669  51.311  1.00  0.00           C
ATOM   4690  C   GLU B  34      38.192  70.624  50.297  1.00  0.00           C
ATOM   4691  O   GLU B  34      38.437  71.782  50.634  1.00  0.00           O
ATOM   4692  CB  GLU B  34      38.373  69.531  52.585  1.00  0.00           C
ATOM   4693  CG  GLU B  34      37.577  69.060  53.813  1.00  0.00           C
ATOM   4694  CD  GLU B  34      38.427  68.994  55.100  1.00  0.00           C
ATOM   4695  OE1 GLU B  34      39.671  68.875  55.015  1.00  0.00           O
ATOM   4696  OE2 GLU B  34      37.836  68.993  56.212  1.00  0.00           O
ATOM   4697  H   GLU B  34      37.800  67.557  51.025  1.00  0.00           H
ATOM   4698  HA  GLU B  34      36.587  70.158  51.588  1.00  0.00           H
ATOM   4699  HB2 GLU B  34      39.197  68.844  52.386  1.00  0.00           H
ATOM   4700  HB3 GLU B  34      38.779  70.508  52.834  1.00  0.00           H
ATOM   4701  HG2 GLU B  34      36.751  69.758  53.969  1.00  0.00           H
ATOM   4702  HG3 GLU B  34      37.152  68.075  53.610  1.00  0.00           H
ATOM   4703  N   SER B  35      38.460  70.177  49.067  1.00  0.00           N
ATOM   4704  CA  SER B  35      38.940  71.009  47.948  1.00  0.00           C
ATOM   4705  C   SER B  35      38.004  70.902  46.733  1.00  0.00           C
ATOM   4706  O   SER B  35      37.014  70.167  46.767  1.00  0.00           O
ATOM   4707  CB  SER B  35      40.376  70.624  47.566  1.00  0.00           C
ATOM   4708  OG  SER B  35      41.245  70.654  48.686  1.00  0.00           O
ATOM   4709  H   SER B  35      38.225  69.213  48.845  1.00  0.00           H
ATOM   4710  HA  SER B  35      38.953  72.055  48.250  1.00  0.00           H
ATOM   4711  HB2 SER B  35      40.380  69.623  47.135  1.00  0.00           H
ATOM   4712  HB3 SER B  35      40.740  71.327  46.816  1.00  0.00           H
ATOM   4713  HG  SER B  35      41.329  69.750  49.001  1.00  0.00           H
ATOM   4714  N   VAL B  36      38.299  71.626  45.646  1.00  0.00           N
ATOM   4715  CA  VAL B  36      37.452  71.683  44.436  1.00  0.00           C
ATOM   4716  C   VAL B  36      38.220  71.255  43.182  1.00  0.00           C
ATOM   4717  O   VAL B  36      38.123  71.876  42.129  1.00  0.00           O
ATOM   4718  CB  VAL B  36      36.760  73.055  44.272  1.00  0.00           C
ATOM   4719  CG1 VAL B  36      35.544  72.948  43.347  1.00  0.00           C
ATOM   4720  CG2 VAL B  36      36.278  73.643  45.600  1.00  0.00           C
ATOM   4721  H   VAL B  36      39.103  72.249  45.663  1.00  0.00           H
ATOM   4722  HA  VAL B  36      36.662  70.942  44.549  1.00  0.00           H
ATOM   4723  HB  VAL B  36      37.458  73.761  43.834  1.00  0.00           H
ATOM   4724 1HG1 VAL B  36      35.887  72.894  42.320  1.00  0.00           H
ATOM   4725 2HG1 VAL B  36      34.981  72.050  43.578  1.00  0.00           H
ATOM   4726 3HG1 VAL B  36      34.902  73.821  43.439  1.00  0.00           H
ATOM   4727 1HG2 VAL B  36      35.671  74.529  45.428  1.00  0.00           H
ATOM   4728 2HG2 VAL B  36      37.139  73.937  46.200  1.00  0.00           H
ATOM   4729 3HG2 VAL B  36      35.691  72.896  46.131  1.00  0.00           H
ATOM   4730  N   HID B  37      38.988  70.176  43.296  1.00  0.00           N
ATOM   4731  CA  HID B  37      39.817  69.664  42.207  1.00  0.00           C
ATOM   4732  C   HID B  37      39.838  68.130  42.186  1.00  0.00           C
ATOM   4733  O   HID B  37      39.190  67.469  43.012  1.00  0.00           O
ATOM   4734  CB  HID B  37      41.225  70.282  42.316  1.00  0.00           C
ATOM   4735  CG  HID B  37      41.948  69.975  43.596  1.00  0.00           C
ATOM   4736  CD2 HID B  37      42.370  70.861  44.553  1.00  0.00           C
ATOM   4737  ND1 HID B  37      42.286  68.720  44.031  1.00  0.00           N
ATOM   4738  CE1 HID B  37      42.881  68.853  45.216  1.00  0.00           C
ATOM   4739  NE2 HID B  37      42.969  70.134  45.583  1.00  0.00           N
ATOM   4740  H   HID B  37      39.016  69.692  44.179  1.00  0.00           H
ATOM   4741  HA  HID B  37      39.387  69.980  41.257  1.00  0.00           H
ATOM   4742  HB2 HID B  37      41.847  69.920  41.505  1.00  0.00           H
ATOM   4743  HB3 HID B  37      41.143  71.360  42.192  1.00  0.00           H
ATOM   4744  HD1 HID B  37      42.157  67.843  43.527  1.00  0.00           H
ATOM   4745  HD2 HID B  37      42.276  71.933  44.523  1.00  0.00           H
ATOM   4746  HE1 HID B  37      43.244  68.035  45.790  1.00  0.00           H
ATOM   4747  N   CYS B  38      40.608  67.552  41.263  1.00  0.00           N
ATOM   4748  CA  CYS B  38      40.761  66.109  41.131  1.00  0.00           C
ATOM   4749  C   CYS B  38      41.354  65.432  42.371  1.00  0.00           C
ATOM   4750  O   CYS B  38      42.118  66.014  43.144  1.00  0.00           O
ATOM   4751  CB  CYS B  38      41.580  65.767  39.886  1.00  0.00           C
ATOM   4752  SG  CYS B  38      40.621  66.126  38.394  1.00  0.00           S
ATOM   4753  H   CYS B  38      41.078  68.155  40.584  1.00  0.00           H
ATOM   4754  HA  CYS B  38      39.777  65.689  40.985  1.00  0.00           H
ATOM   4755  HB2 CYS B  38      42.492  66.358  39.882  1.00  0.00           H
ATOM   4756  HB3 CYS B  38      41.831  64.706  39.897  1.00  0.00           H
ATOM   4757  HG  CYS B  38      40.592  67.468  38.534  1.00  0.00           H
ATOM   4758  N   GLY B  39      41.034  64.148  42.518  1.00  0.00           N
ATOM   4759  CA  GLY B  39      41.747  63.235  43.399  1.00  0.00           C
ATOM   4760  C   GLY B  39      42.882  62.507  42.678  1.00  0.00           C
ATOM   4761  O   GLY B  39      42.734  62.116  41.520  1.00  0.00           O
ATOM   4762  H   GLY B  39      40.372  63.750  41.861  1.00  0.00           H
ATOM   4763  HA2 GLY B  39      42.153  63.786  44.245  1.00  0.00           H
ATOM   4764  HA3 GLY B  39      41.038  62.495  43.758  1.00  0.00           H
ATOM   4765  N   LEU B  40      44.016  62.285  43.352  1.00  0.00           N
ATOM   4766  CA  LEU B  40      45.137  61.511  42.806  1.00  0.00           C
ATOM   4767  C   LEU B  40      44.888  60.004  42.973  1.00  0.00           C
ATOM   4768  O   LEU B  40      45.482  59.344  43.831  1.00  0.00           O
ATOM   4769  CB  LEU B  40      46.462  61.987  43.426  1.00  0.00           C
ATOM   4770  CG  LEU B  40      47.709  61.500  42.663  1.00  0.00           C
ATOM   4771  CD1 LEU B  40      47.882  62.230  41.329  1.00  0.00           C
ATOM   4772  CD2 LEU B  40      48.952  61.762  43.511  1.00  0.00           C
ATOM   4773  H   LEU B  40      44.093  62.646  44.297  1.00  0.00           H
ATOM   4774  HA  LEU B  40      45.180  61.710  41.735  1.00  0.00           H
ATOM   4775  HB2 LEU B  40      46.473  63.070  43.429  1.00  0.00           H
ATOM   4776  HB3 LEU B  40      46.508  61.647  44.462  1.00  0.00           H
ATOM   4777  HG  LEU B  40      47.642  60.428  42.478  1.00  0.00           H
ATOM   4778 1HD1 LEU B  40      47.040  62.016  40.675  1.00  0.00           H
ATOM   4779 2HD1 LEU B  40      48.789  61.881  40.835  1.00  0.00           H
ATOM   4780 3HD1 LEU B  40      47.951  63.306  41.493  1.00  0.00           H
ATOM   4781 1HD2 LEU B  40      48.991  62.809  43.813  1.00  0.00           H
ATOM   4782 2HD2 LEU B  40      48.924  61.121  44.386  1.00  0.00           H
ATOM   4783 3HD2 LEU B  40      49.850  61.528  42.950  1.00  0.00           H
ATOM   4784  N   TRP B  41      43.957  59.485  42.175  1.00  0.00           N
ATOM   4785  CA  TRP B  41      43.554  58.075  42.163  1.00  0.00           C
ATOM   4786  C   TRP B  41      44.606  57.151  41.540  1.00  0.00           C
ATOM   4787  O   TRP B  41      44.695  55.976  41.895  1.00  0.00           O
ATOM   4788  CB  TRP B  41      42.227  57.956  41.406  1.00  0.00           C
ATOM   4789  CG  TRP B  41      41.098  58.702  42.042  1.00  0.00           C
ATOM   4790  CD1 TRP B  41      40.520  59.838  41.586  1.00  0.00           C
ATOM   4791  CD2 TRP B  41      40.435  58.393  43.302  1.00  0.00           C
ATOM   4792  CE2 TRP B  41      39.433  59.381  43.540  1.00  0.00           C
ATOM   4793  CE3 TRP B  41      40.602  57.386  44.278  1.00  0.00           C
ATOM   4794  NE1 TRP B  41      39.525  60.233  42.459  1.00  0.00           N
ATOM   4795  CZ2 TRP B  41      38.620  59.357  44.680  1.00  0.00           C
ATOM   4796  CZ3 TRP B  41      39.803  57.366  45.435  1.00  0.00           C
ATOM   4797  CH2 TRP B  41      38.807  58.341  45.633  1.00  0.00           C
ATOM   4798  H   TRP B  41      43.505  60.115  41.520  1.00  0.00           H
ATOM   4799  HA  TRP B  41      43.405  57.744  43.192  1.00  0.00           H
ATOM   4800  HB2 TRP B  41      42.359  58.304  40.381  1.00  0.00           H
ATOM   4801  HB3 TRP B  41      41.949  56.902  41.367  1.00  0.00           H
ATOM   4802  HD1 TRP B  41      40.805  60.368  40.685  1.00  0.00           H
ATOM   4803  HE1 TRP B  41      38.967  61.069  42.324  1.00  0.00           H
ATOM   4804  HE3 TRP B  41      41.360  56.629  44.135  1.00  0.00           H
ATOM   4805  HZ2 TRP B  41      37.863  60.115  44.820  1.00  0.00           H
ATOM   4806  HZ3 TRP B  41      39.951  56.592  46.173  1.00  0.00           H
ATOM   4807  HH2 TRP B  41      38.183  58.304  46.514  1.00  0.00           H
ATOM   4808  N   PHE B  42      45.420  57.680  40.625  1.00  0.00           N
ATOM   4809  CA  PHE B  42      46.545  56.976  40.021  1.00  0.00           C
ATOM   4810  C   PHE B  42      47.858  57.638  40.450  1.00  0.00           C
ATOM   4811  O   PHE B  42      48.041  58.830  40.182  1.00  0.00           O
ATOM   4812  CB  PHE B  42      46.405  56.932  38.494  1.00  0.00           C
ATOM   4813  CG  PHE B  42      45.153  56.211  38.055  1.00  0.00           C
ATOM   4814  CD1 PHE B  42      43.939  56.911  37.967  1.00  0.00           C
ATOM   4815  CD2 PHE B  42      45.189  54.825  37.824  1.00  0.00           C
ATOM   4816  CE1 PHE B  42      42.752  56.211  37.720  1.00  0.00           C
ATOM   4817  CE2 PHE B  42      43.996  54.116  37.612  1.00  0.00           C
ATOM   4818  CZ  PHE B  42      42.780  54.812  37.606  1.00  0.00           C
ATOM   4819  H   PHE B  42      45.268  58.647  40.354  1.00  0.00           H
ATOM   4820  HA  PHE B  42      46.522  55.948  40.366  1.00  0.00           H
ATOM   4821  HB2 PHE B  42      46.394  57.946  38.096  1.00  0.00           H
ATOM   4822  HB3 PHE B  42      47.272  56.414  38.081  1.00  0.00           H
ATOM   4823  HD1 PHE B  42      43.911  57.978  38.130  1.00  0.00           H
ATOM   4824  HD2 PHE B  42      46.134  54.311  37.837  1.00  0.00           H
ATOM   4825  HE1 PHE B  42      41.823  56.753  37.647  1.00  0.00           H
ATOM   4826  HE2 PHE B  42      43.995  53.043  37.476  1.00  0.00           H
ATOM   4827  HZ  PHE B  42      41.866  54.256  37.544  1.00  0.00           H
ATOM   4828  N   PRO B  43      48.781  56.903  41.103  1.00  0.00           N
ATOM   4829  CA  PRO B  43      50.089  57.446  41.443  1.00  0.00           C
ATOM   4830  C   PRO B  43      50.858  57.908  40.191  1.00  0.00           C
ATOM   4831  O   PRO B  43      50.714  57.292  39.135  1.00  0.00           O
ATOM   4832  CB  PRO B  43      50.837  56.338  42.194  1.00  0.00           C
ATOM   4833  CG  PRO B  43      50.086  55.057  41.834  1.00  0.00           C
ATOM   4834  CD  PRO B  43      48.659  55.536  41.591  1.00  0.00           C
ATOM   4835  HA  PRO B  43      49.927  58.287  42.115  1.00  0.00           H
ATOM   4836  HB2 PRO B  43      51.883  56.274  41.891  1.00  0.00           H
ATOM   4837  HB3 PRO B  43      50.764  56.514  43.267  1.00  0.00           H
ATOM   4838  HG2 PRO B  43      50.493  54.638  40.914  1.00  0.00           H
ATOM   4839  HG3 PRO B  43      50.132  54.322  42.639  1.00  0.00           H
ATOM   4840  HD2 PRO B  43      48.177  54.879  40.869  1.00  0.00           H
ATOM   4841  HD3 PRO B  43      48.104  55.542  42.530  1.00  0.00           H
ATOM   4842  N   PRO B  44      51.700  58.954  40.291  1.00  0.00           N
ATOM   4843  CA  PRO B  44      52.410  59.544  39.156  1.00  0.00           C
ATOM   4844  C   PRO B  44      53.217  58.567  38.293  1.00  0.00           C
ATOM   4845  O   PRO B  44      53.289  58.748  37.080  1.00  0.00           O
ATOM   4846  CB  PRO B  44      53.340  60.607  39.753  1.00  0.00           C
ATOM   4847  CG  PRO B  44      53.021  60.693  41.246  1.00  0.00           C
ATOM   4848  CD  PRO B  44      51.786  59.830  41.443  1.00  0.00           C
ATOM   4849  HA  PRO B  44      51.675  60.031  38.516  1.00  0.00           H
ATOM   4850  HB2 PRO B  44      54.388  60.328  39.628  1.00  0.00           H
ATOM   4851  HB3 PRO B  44      53.153  61.559  39.266  1.00  0.00           H
ATOM   4852  HG2 PRO B  44      53.847  60.281  41.826  1.00  0.00           H
ATOM   4853  HG3 PRO B  44      52.816  61.717  41.550  1.00  0.00           H
ATOM   4854  HD2 PRO B  44      51.866  59.274  42.377  1.00  0.00           H
ATOM   4855  HD3 PRO B  44      50.901  60.463  41.450  1.00  0.00           H
ATOM   4856  N   ASP B  45      53.837  57.565  38.908  1.00  0.00           N
ATOM   4857  CA  ASP B  45      54.633  56.518  38.259  1.00  0.00           C
ATOM   4858  C   ASP B  45      53.786  55.461  37.524  1.00  0.00           C
ATOM   4859  O   ASP B  45      54.327  54.668  36.750  1.00  0.00           O
ATOM   4860  CB  ASP B  45      55.567  55.842  39.288  1.00  0.00           C
ATOM   4861  CG  ASP B  45      55.001  55.674  40.713  1.00  0.00           C
ATOM   4862  OD1 ASP B  45      54.590  56.678  41.349  1.00  0.00           O
ATOM   4863  OD2 ASP B  45      55.061  54.570  41.278  1.00  0.00           O
ATOM   4864  H   ASP B  45      53.781  57.515  39.923  1.00  0.00           H
ATOM   4865  HA  ASP B  45      55.257  56.985  37.496  1.00  0.00           H
ATOM   4866  HB2 ASP B  45      55.896  54.876  38.898  1.00  0.00           H
ATOM   4867  HB3 ASP B  45      56.460  56.462  39.370  1.00  0.00           H
ATOM   4868  N   ALA B  46      52.465  55.441  37.737  1.00  0.00           N
ATOM   4869  CA  ALA B  46      51.563  54.597  36.965  1.00  0.00           C
ATOM   4870  C   ALA B  46      51.511  55.040  35.487  1.00  0.00           C
ATOM   4871  O   ALA B  46      51.622  56.232  35.183  1.00  0.00           O
ATOM   4872  CB  ALA B  46      50.162  54.594  37.592  1.00  0.00           C
ATOM   4873  H   ALA B  46      52.056  56.155  38.328  1.00  0.00           H
ATOM   4874  HA  ALA B  46      51.963  53.586  37.021  1.00  0.00           H
ATOM   4875  HB1 ALA B  46      49.554  55.382  37.144  1.00  0.00           H
ATOM   4876  HB2 ALA B  46      50.220  54.761  38.664  1.00  0.00           H
ATOM   4877  HB3 ALA B  46      49.687  53.634  37.405  1.00  0.00           H
ATOM   4878  N   PRO B  47      51.303  54.103  34.546  1.00  0.00           N
ATOM   4879  CA  PRO B  47      51.201  54.438  33.136  1.00  0.00           C
ATOM   4880  C   PRO B  47      49.812  54.986  32.789  1.00  0.00           C
ATOM   4881  O   PRO B  47      48.818  54.725  33.471  1.00  0.00           O
ATOM   4882  CB  PRO B  47      51.518  53.136  32.407  1.00  0.00           C
ATOM   4883  CG  PRO B  47      50.960  52.067  33.348  1.00  0.00           C
ATOM   4884  CD  PRO B  47      51.130  52.672  34.744  1.00  0.00           C
ATOM   4885  HA  PRO B  47      51.946  55.191  32.876  1.00  0.00           H
ATOM   4886  HB2 PRO B  47      51.059  53.091  31.418  1.00  0.00           H
ATOM   4887  HB3 PRO B  47      52.601  53.026  32.332  1.00  0.00           H
ATOM   4888  HG2 PRO B  47      49.900  51.915  33.140  1.00  0.00           H
ATOM   4889  HG3 PRO B  47      51.508  51.130  33.252  1.00  0.00           H
ATOM   4890  HD2 PRO B  47      50.242  52.470  35.345  1.00  0.00           H
ATOM   4891  HD3 PRO B  47      52.016  52.256  35.223  1.00  0.00           H
ATOM   4892  N   VAL B  48      49.730  55.704  31.671  1.00  0.00           N
ATOM   4893  CA  VAL B  48      48.450  56.146  31.104  1.00  0.00           C
ATOM   4894  C   VAL B  48      47.674  54.911  30.608  1.00  0.00           C
ATOM   4895  O   VAL B  48      48.263  54.079  29.911  1.00  0.00           O
ATOM   4896  CB  VAL B  48      48.671  57.178  29.985  1.00  0.00           C
ATOM   4897  CG1 VAL B  48      47.355  57.642  29.348  1.00  0.00           C
ATOM   4898  CG2 VAL B  48      49.384  58.425  30.531  1.00  0.00           C
ATOM   4899  H   VAL B  48      50.569  55.859  31.136  1.00  0.00           H
ATOM   4900  HA  VAL B  48      47.895  56.645  31.893  1.00  0.00           H
ATOM   4901  HB  VAL B  48      49.297  56.730  29.213  1.00  0.00           H
ATOM   4902 1HG1 VAL B  48      47.564  58.393  28.586  1.00  0.00           H
ATOM   4903 2HG1 VAL B  48      46.851  56.802  28.871  1.00  0.00           H
ATOM   4904 3HG1 VAL B  48      46.704  58.077  30.108  1.00  0.00           H
ATOM   4905 1HG2 VAL B  48      49.788  59.005  29.702  1.00  0.00           H
ATOM   4906 2HG2 VAL B  48      50.208  58.158  31.192  1.00  0.00           H
ATOM   4907 3HG2 VAL B  48      48.682  59.042  31.094  1.00  0.00           H
ATOM   4908  N   PRO B  49      46.386  54.741  30.963  1.00  0.00           N
ATOM   4909  CA  PRO B  49      45.582  53.616  30.486  1.00  0.00           C
ATOM   4910  C   PRO B  49      45.396  53.615  28.959  1.00  0.00           C
ATOM   4911  O   PRO B  49      45.526  54.651  28.308  1.00  0.00           O
ATOM   4912  CB  PRO B  49      44.234  53.742  31.199  1.00  0.00           C
ATOM   4913  CG  PRO B  49      44.506  54.625  32.410  1.00  0.00           C
ATOM   4914  CD  PRO B  49      45.620  55.539  31.911  1.00  0.00           C
ATOM   4915  HA  PRO B  49      46.067  52.688  30.790  1.00  0.00           H
ATOM   4916  HB2 PRO B  49      43.542  54.270  30.549  1.00  0.00           H
ATOM   4917  HB3 PRO B  49      43.834  52.770  31.488  1.00  0.00           H
ATOM   4918  HG2 PRO B  49      43.620  55.192  32.697  1.00  0.00           H
ATOM   4919  HG3 PRO B  49      44.867  54.020  33.241  1.00  0.00           H
ATOM   4920  HD2 PRO B  49      45.195  56.399  31.394  1.00  0.00           H
ATOM   4921  HD3 PRO B  49      46.221  55.861  32.761  1.00  0.00           H
ATOM   4922  N   GLN B  50      45.041  52.455  28.396  1.00  0.00           N
ATOM   4923  CA  GLN B  50      44.746  52.320  26.960  1.00  0.00           C
ATOM   4924  C   GLN B  50      43.479  53.084  26.555  1.00  0.00           C
ATOM   4925  O   GLN B  50      43.483  53.838  25.586  1.00  0.00           O
ATOM   4926  CB  GLN B  50      44.604  50.831  26.601  1.00  0.00           C
ATOM   4927  CG  GLN B  50      45.937  50.074  26.695  1.00  0.00           C
ATOM   4928  CD  GLN B  50      46.979  50.612  25.716  1.00  0.00           C
ATOM   4929  NE2 GLN B  50      48.125  51.048  26.188  1.00  0.00           N
ATOM   4930  OE1 GLN B  50      46.786  50.668  24.516  1.00  0.00           O
ATOM   4931  H   GLN B  50      44.893  51.657  28.991  1.00  0.00           H
ATOM   4932  HA  GLN B  50      45.566  52.754  26.386  1.00  0.00           H
ATOM   4933  HB2 GLN B  50      43.881  50.363  27.272  1.00  0.00           H
ATOM   4934  HB3 GLN B  50      44.223  50.745  25.582  1.00  0.00           H
ATOM   4935  HG2 GLN B  50      46.321  50.137  27.713  1.00  0.00           H
ATOM   4936  HG3 GLN B  50      45.763  49.022  26.469  1.00  0.00           H
ATOM   4937 1HE2 GLN B  50      48.766  51.415  25.510  1.00  0.00           H
ATOM   4938 2HE2 GLN B  50      48.303  51.073  27.174  1.00  0.00           H
ATOM   4939  N   ASP B  51      42.419  52.934  27.346  1.00  0.00           N
ATOM   4940  CA  ASP B  51      41.202  53.736  27.275  1.00  0.00           C
ATOM   4941  C   ASP B  51      40.760  54.132  28.694  1.00  0.00           C
ATOM   4942  O   ASP B  51      41.370  53.718  29.682  1.00  0.00           O
ATOM   4943  CB  ASP B  51      40.111  52.973  26.513  1.00  0.00           C
ATOM   4944  CG  ASP B  51      39.456  51.900  27.377  1.00  0.00           C
ATOM   4945  OD1 ASP B  51      39.942  50.745  27.396  1.00  0.00           O
ATOM   4946  OD2 ASP B  51      38.465  52.233  28.049  1.00  0.00           O
ATOM   4947  H   ASP B  51      42.480  52.296  28.123  1.00  0.00           H
ATOM   4948  HA  ASP B  51      41.415  54.654  26.727  1.00  0.00           H
ATOM   4949  HB2 ASP B  51      39.351  53.686  26.189  1.00  0.00           H
ATOM   4950  HB3 ASP B  51      40.538  52.514  25.619  1.00  0.00           H
ATOM   4951  N   MET B  52      39.718  54.954  28.794  1.00  0.00           N
ATOM   4952  CA  MET B  52      39.282  55.573  30.049  1.00  0.00           C
ATOM   4953  C   MET B  52      37.879  55.148  30.500  1.00  0.00           C
ATOM   4954  O   MET B  52      37.307  55.789  31.382  1.00  0.00           O
ATOM   4955  CB  MET B  52      39.459  57.098  29.949  1.00  0.00           C
ATOM   4956  CG  MET B  52      40.344  57.680  31.053  1.00  0.00           C
ATOM   4957  SD  MET B  52      41.449  58.983  30.458  1.00  0.00           S
ATOM   4958  CE  MET B  52      42.979  58.031  30.316  1.00  0.00           C
ATOM   4959  H   MET B  52      39.184  55.152  27.960  1.00  0.00           H
ATOM   4960  HA  MET B  52      39.932  55.208  30.844  1.00  0.00           H
ATOM   4961  HB2 MET B  52      39.888  57.355  28.979  1.00  0.00           H
ATOM   4962  HB3 MET B  52      38.496  57.592  30.004  1.00  0.00           H
ATOM   4963  HG2 MET B  52      39.695  58.086  31.825  1.00  0.00           H
ATOM   4964  HG3 MET B  52      40.949  56.896  31.507  1.00  0.00           H
ATOM   4965  HE1 MET B  52      43.515  58.092  31.262  1.00  0.00           H
ATOM   4966  HE2 MET B  52      42.756  56.989  30.085  1.00  0.00           H
ATOM   4967  HE3 MET B  52      43.593  58.450  29.524  1.00  0.00           H
ATOM   4968  N   GLU B  53      37.332  54.057  29.950  1.00  0.00           N
ATOM   4969  CA  GLU B  53      36.185  53.398  30.571  1.00  0.00           C
ATOM   4970  C   GLU B  53      36.516  53.040  32.027  1.00  0.00           C
ATOM   4971  O   GLU B  53      37.645  52.661  32.368  1.00  0.00           O
ATOM   4972  CB  GLU B  53      35.771  52.123  29.817  1.00  0.00           C
ATOM   4973  CG  GLU B  53      35.160  52.350  28.422  1.00  0.00           C
ATOM   4974  CD  GLU B  53      33.731  52.924  28.450  1.00  0.00           C
ATOM   4975  OE1 GLU B  53      33.161  53.169  27.364  1.00  0.00           O
ATOM   4976  OE2 GLU B  53      33.144  53.055  29.552  1.00  0.00           O
ATOM   4977  H   GLU B  53      37.845  53.527  29.244  1.00  0.00           H
ATOM   4978  HA  GLU B  53      35.340  54.087  30.569  1.00  0.00           H
ATOM   4979  HB2 GLU B  53      36.637  51.466  29.731  1.00  0.00           H
ATOM   4980  HB3 GLU B  53      35.035  51.597  30.422  1.00  0.00           H
ATOM   4981  HG2 GLU B  53      35.813  53.000  27.837  1.00  0.00           H
ATOM   4982  HG3 GLU B  53      35.124  51.378  27.922  1.00  0.00           H
ATOM   4983  N   LEU B  54      35.507  53.121  32.897  1.00  0.00           N
ATOM   4984  CA  LEU B  54      35.667  52.839  34.326  1.00  0.00           C
ATOM   4985  C   LEU B  54      36.240  51.433  34.580  1.00  0.00           C
ATOM   4986  O   LEU B  54      37.083  51.259  35.459  1.00  0.00           O
ATOM   4987  CB  LEU B  54      34.315  53.085  35.012  1.00  0.00           C
ATOM   4988  CG  LEU B  54      34.289  52.757  36.513  1.00  0.00           C
ATOM   4989  CD1 LEU B  54      35.375  53.490  37.308  1.00  0.00           C
ATOM   4990  CD2 LEU B  54      32.933  53.172  37.078  1.00  0.00           C
ATOM   4991  H   LEU B  54      34.607  53.431  32.556  1.00  0.00           H
ATOM   4992  HA  LEU B  54      36.386  53.543  34.736  1.00  0.00           H
ATOM   4993  HB2 LEU B  54      34.048  54.135  34.877  1.00  0.00           H
ATOM   4994  HB3 LEU B  54      33.554  52.477  34.522  1.00  0.00           H
ATOM   4995  HG  LEU B  54      34.410  51.683  36.635  1.00  0.00           H
ATOM   4996 1HD1 LEU B  54      36.364  53.142  37.017  1.00  0.00           H
ATOM   4997 2HD1 LEU B  54      35.255  53.291  38.370  1.00  0.00           H
ATOM   4998 3HD1 LEU B  54      35.304  54.561  37.147  1.00  0.00           H
ATOM   4999 1HD2 LEU B  54      32.785  54.239  36.915  1.00  0.00           H
ATOM   5000 2HD2 LEU B  54      32.138  52.619  36.578  1.00  0.00           H
ATOM   5001 3HD2 LEU B  54      32.887  52.954  38.145  1.00  0.00           H
ATOM   5002  N   VAL B  55      35.873  50.464  33.737  1.00  0.00           N
ATOM   5003  CA  VAL B  55      36.412  49.098  33.781  1.00  0.00           C
ATOM   5004  C   VAL B  55      37.925  49.059  33.550  1.00  0.00           C
ATOM   5005  O   VAL B  55      38.630  48.344  34.254  1.00  0.00           O
ATOM   5006  CB  VAL B  55      35.661  48.189  32.788  1.00  0.00           C
ATOM   5007  CG1 VAL B  55      35.823  48.610  31.320  1.00  0.00           C
ATOM   5008  CG2 VAL B  55      36.097  46.727  32.920  1.00  0.00           C
ATOM   5009  H   VAL B  55      35.239  50.710  32.992  1.00  0.00           H
ATOM   5010  HA  VAL B  55      36.235  48.706  34.783  1.00  0.00           H
ATOM   5011  HB  VAL B  55      34.599  48.253  33.024  1.00  0.00           H
ATOM   5012 1HG1 VAL B  55      35.171  48.004  30.692  1.00  0.00           H
ATOM   5013 2HG1 VAL B  55      35.530  49.647  31.203  1.00  0.00           H
ATOM   5014 3HG1 VAL B  55      36.853  48.486  30.986  1.00  0.00           H
ATOM   5015 1HG2 VAL B  55      35.637  46.126  32.137  1.00  0.00           H
ATOM   5016 2HG2 VAL B  55      35.772  46.340  33.885  1.00  0.00           H
ATOM   5017 3HG2 VAL B  55      37.178  46.629  32.843  1.00  0.00           H
ATOM   5018  N   THR B  56      38.463  49.836  32.606  1.00  0.00           N
ATOM   5019  CA  THR B  56      39.891  49.791  32.253  1.00  0.00           C
ATOM   5020  C   THR B  56      40.745  50.433  33.341  1.00  0.00           C
ATOM   5021  O   THR B  56      41.777  49.892  33.743  1.00  0.00           O
ATOM   5022  CB  THR B  56      40.149  50.477  30.903  1.00  0.00           C
ATOM   5023  CG2 THR B  56      41.612  50.333  30.482  1.00  0.00           C
ATOM   5024  OG1 THR B  56      39.364  49.845  29.918  1.00  0.00           O
ATOM   5025  H   THR B  56      37.866  50.464  32.082  1.00  0.00           H
ATOM   5026  HA  THR B  56      40.195  48.749  32.163  1.00  0.00           H
ATOM   5027  HB  THR B  56      39.888  51.535  30.968  1.00  0.00           H
ATOM   5028  HG1 THR B  56      39.450  50.366  29.091  1.00  0.00           H
ATOM   5029 1HG2 THR B  56      42.258  50.873  31.173  1.00  0.00           H
ATOM   5030 2HG2 THR B  56      41.746  50.747  29.484  1.00  0.00           H
ATOM   5031 3HG2 THR B  56      41.888  49.278  30.479  1.00  0.00           H
ATOM   5032  N   MET B  57      40.288  51.569  33.865  1.00  0.00           N
ATOM   5033  CA  MET B  57      40.922  52.252  34.990  1.00  0.00           C
ATOM   5034  C   MET B  57      40.899  51.398  36.263  1.00  0.00           C
ATOM   5035  O   MET B  57      41.933  51.256  36.919  1.00  0.00           O
ATOM   5036  CB  MET B  57      40.195  53.579  35.203  1.00  0.00           C
ATOM   5037  CG  MET B  57      40.438  54.554  34.049  1.00  0.00           C
ATOM   5038  SD  MET B  57      39.815  56.223  34.370  1.00  0.00           S
ATOM   5039  CE  MET B  57      38.096  55.805  34.766  1.00  0.00           C
ATOM   5040  H   MET B  57      39.426  51.953  33.486  1.00  0.00           H
ATOM   5041  HA  MET B  57      41.969  52.447  34.753  1.00  0.00           H
ATOM   5042  HB2 MET B  57      39.130  53.386  35.324  1.00  0.00           H
ATOM   5043  HB3 MET B  57      40.535  54.050  36.109  1.00  0.00           H
ATOM   5044  HG2 MET B  57      41.511  54.623  33.866  1.00  0.00           H
ATOM   5045  HG3 MET B  57      39.961  54.166  33.149  1.00  0.00           H
ATOM   5046  HE1 MET B  57      38.019  55.538  35.819  1.00  0.00           H
ATOM   5047  HE2 MET B  57      37.438  56.644  34.559  1.00  0.00           H
ATOM   5048  HE3 MET B  57      37.788  54.962  34.151  1.00  0.00           H
ATOM   5049  N   SER B  58      39.759  50.763  36.558  1.00  0.00           N
ATOM   5050  CA  SER B  58      39.643  49.774  37.632  1.00  0.00           C
ATOM   5051  C   SER B  58      40.581  48.584  37.398  1.00  0.00           C
ATOM   5052  O   SER B  58      41.326  48.200  38.297  1.00  0.00           O
ATOM   5053  CB  SER B  58      38.179  49.345  37.772  1.00  0.00           C
ATOM   5054  OG  SER B  58      37.986  48.631  38.973  1.00  0.00           O
ATOM   5055  H   SER B  58      38.935  50.937  35.989  1.00  0.00           H
ATOM   5056  HA  SER B  58      39.944  50.240  38.569  1.00  0.00           H
ATOM   5057  HB2 SER B  58      37.549  50.234  37.790  1.00  0.00           H
ATOM   5058  HB3 SER B  58      37.883  48.732  36.919  1.00  0.00           H
ATOM   5059  HG  SER B  58      38.009  47.688  38.748  1.00  0.00           H
ATOM   5060  N   SER B  59      40.686  48.093  36.158  1.00  0.00           N
ATOM   5061  CA  SER B  59      41.568  46.974  35.811  1.00  0.00           C
ATOM   5062  C   SER B  59      43.045  47.291  36.038  1.00  0.00           C
ATOM   5063  O   SER B  59      43.798  46.439  36.504  1.00  0.00           O
[truncated: 286,961 more chars]
