# Supplementary material for: Total enzymatic synthesis of cis-α-irone from a simple carbon source
Source: Nat Commun. 2022 Dec 2;13:7421. doi: 10.1038/s41467-022-35232-2 (PMC9715568; doi:10.1038/s41467-022-35232-2)
Supplement: Supplementary file 4 — Supplementary Data 1 [file 41467_2022_35232_MOESM4_ESM.zip › Supplementary file 1_pdb/pdb/Figure2e_5mg2_wt_1RR_SAH.pdb]

ATOM      1  N   GLN A  10      29.357  29.731  57.458  1.00  0.00           N
ATOM      2  CA  GLN A  10      29.072  28.656  56.483  1.00  0.00           C
ATOM      3  C   GLN A  10      27.600  28.720  56.096  1.00  0.00           C
ATOM      4  O   GLN A  10      26.766  28.151  56.781  1.00  0.00           O
ATOM      5  CB  GLN A  10      29.396  27.272  57.066  1.00  0.00           C
ATOM      6  CG  GLN A  10      30.887  26.929  57.132  1.00  0.00           C
ATOM      7  CD  GLN A  10      31.040  25.462  57.531  1.00  0.00           C
ATOM      8  NE2 GLN A  10      30.745  25.106  58.758  1.00  0.00           N
ATOM      9  OE1 GLN A  10      31.319  24.590  56.729  1.00  0.00           O
ATOM     10  HA  GLN A  10      29.663  28.806  55.578  1.00  0.00           H
ATOM     11  HB2 GLN A  10      28.968  27.199  58.068  1.00  0.00           H
ATOM     12  HB3 GLN A  10      28.917  26.521  56.436  1.00  0.00           H
ATOM     13  HG2 GLN A  10      31.343  27.082  56.153  1.00  0.00           H
ATOM     14  HG3 GLN A  10      31.392  27.561  57.862  1.00  0.00           H
ATOM     15 1HE2 GLN A  10      30.929  24.145  58.979  1.00  0.00           H
ATOM     16 2HE2 GLN A  10      30.516  25.783  59.461  1.00  0.00           H
ATOM     17  H1  GLN A  10      29.037  30.618  57.095  1.00  0.00           H
ATOM     18  H2  GLN A  10      28.862  29.541  58.321  1.00  0.00           H
ATOM     19  H3  GLN A  10      30.349  29.782  57.643  1.00  0.00           H
ATOM     20  N   GLN A  11      27.285  29.485  55.059  1.00  0.00           N
ATOM     21  CA  GLN A  11      25.945  29.698  54.515  1.00  0.00           C
ATOM     22  C   GLN A  11      25.769  29.058  53.125  1.00  0.00           C
ATOM     23  O   GLN A  11      24.646  28.740  52.749  1.00  0.00           O
ATOM     24  CB  GLN A  11      25.722  31.215  54.465  1.00  0.00           C
ATOM     25  CG  GLN A  11      24.249  31.640  54.433  1.00  0.00           C
ATOM     26  CD  GLN A  11      24.085  33.134  54.711  1.00  0.00           C
ATOM     27  NE2 GLN A  11      22.882  33.652  54.644  1.00  0.00           N
ATOM     28  OE1 GLN A  11      25.038  33.852  54.984  1.00  0.00           O
ATOM     29  H   GLN A  11      28.030  29.947  54.555  1.00  0.00           H
ATOM     30  HA  GLN A  11      25.206  29.254  55.182  1.00  0.00           H
ATOM     31  HB2 GLN A  11      26.190  31.662  55.343  1.00  0.00           H
ATOM     32  HB3 GLN A  11      26.215  31.618  53.588  1.00  0.00           H
ATOM     33  HG2 GLN A  11      23.816  31.395  53.464  1.00  0.00           H
ATOM     34  HG3 GLN A  11      23.704  31.094  55.203  1.00  0.00           H
ATOM     35 1HE2 GLN A  11      22.810  34.639  54.816  1.00  0.00           H
ATOM     36 2HE2 GLN A  11      22.136  33.124  54.192  1.00  0.00           H
ATOM     37  N   VAL A  12      26.874  28.839  52.398  1.00  0.00           N
ATOM     38  CA  VAL A  12      26.922  28.187  51.077  1.00  0.00           C
ATOM     39  C   VAL A  12      27.941  27.053  51.030  1.00  0.00           C
ATOM     40  O   VAL A  12      28.808  26.918  51.899  1.00  0.00           O
ATOM     41  CB  VAL A  12      27.214  29.179  49.931  1.00  0.00           C
ATOM     42  CG1 VAL A  12      25.982  30.041  49.657  1.00  0.00           C
ATOM     43  CG2 VAL A  12      28.474  30.021  50.179  1.00  0.00           C
ATOM     44  H   VAL A  12      27.769  29.114  52.776  1.00  0.00           H
ATOM     45  HA  VAL A  12      25.951  27.734  50.873  1.00  0.00           H
ATOM     46  HB  VAL A  12      27.388  28.620  49.012  1.00  0.00           H
ATOM     47 1HG1 VAL A  12      25.128  29.393  49.459  1.00  0.00           H
ATOM     48 2HG1 VAL A  12      25.749  30.654  50.521  1.00  0.00           H
ATOM     49 3HG1 VAL A  12      26.159  30.661  48.777  1.00  0.00           H
ATOM     50 1HG2 VAL A  12      28.480  30.461  51.173  1.00  0.00           H
ATOM     51 2HG2 VAL A  12      28.526  30.817  49.443  1.00  0.00           H
ATOM     52 3HG2 VAL A  12      29.364  29.400  50.068  1.00  0.00           H
ATOM     53  N   THR A  13      27.800  26.241  49.991  1.00  0.00           N
ATOM     54  CA  THR A  13      28.642  25.102  49.624  1.00  0.00           C
ATOM     55  C   THR A  13      29.468  25.393  48.366  1.00  0.00           C
ATOM     56  O   THR A  13      29.211  26.353  47.637  1.00  0.00           O
ATOM     57  CB  THR A  13      27.766  23.860  49.401  1.00  0.00           C
ATOM     58  CG2 THR A  13      26.846  23.554  50.588  1.00  0.00           C
ATOM     59  OG1 THR A  13      26.968  24.048  48.255  1.00  0.00           O
ATOM     60  H   THR A  13      26.998  26.424  49.389  1.00  0.00           H
ATOM     61  HA  THR A  13      29.334  24.892  50.438  1.00  0.00           H
ATOM     62  HB  THR A  13      28.423  23.004  49.241  1.00  0.00           H
ATOM     63  HG1 THR A  13      26.340  24.762  48.472  1.00  0.00           H
ATOM     64 1HG2 THR A  13      27.228  24.018  51.497  1.00  0.00           H
ATOM     65 2HG2 THR A  13      26.800  22.477  50.741  1.00  0.00           H
ATOM     66 3HG2 THR A  13      25.840  23.931  50.400  1.00  0.00           H
ATOM     67  N   ALA A  14      30.456  24.537  48.085  1.00  0.00           N
ATOM     68  CA  ALA A  14      31.339  24.691  46.928  1.00  0.00           C
ATOM     69  C   ALA A  14      30.589  24.677  45.585  1.00  0.00           C
ATOM     70  O   ALA A  14      30.873  25.512  44.731  1.00  0.00           O
ATOM     71  CB  ALA A  14      32.401  23.587  46.973  1.00  0.00           C
ATOM     72  H   ALA A  14      30.614  23.755  48.697  1.00  0.00           H
ATOM     73  HA  ALA A  14      31.841  25.658  46.999  1.00  0.00           H
ATOM     74  HB1 ALA A  14      32.880  23.504  45.996  1.00  0.00           H
ATOM     75  HB2 ALA A  14      31.946  22.626  47.216  1.00  0.00           H
ATOM     76  HB3 ALA A  14      33.160  23.832  47.717  1.00  0.00           H
ATOM     77  N   ASP A  15      29.621  23.773  45.404  1.00  0.00           N
ATOM     78  CA  ASP A  15      28.870  23.662  44.144  1.00  0.00           C
ATOM     79  C   ASP A  15      27.930  24.859  43.922  1.00  0.00           C
ATOM     80  O   ASP A  15      27.785  25.327  42.795  1.00  0.00           O
ATOM     81  CB  ASP A  15      28.079  22.342  44.101  1.00  0.00           C
ATOM     82  CG  ASP A  15      28.927  21.061  44.038  1.00  0.00           C
ATOM     83  OD1 ASP A  15      30.146  21.132  43.774  1.00  0.00           O
ATOM     84  OD2 ASP A  15      28.336  19.977  44.267  1.00  0.00           O
ATOM     85  H   ASP A  15      29.436  23.103  46.131  1.00  0.00           H
ATOM     86  HA  ASP A  15      29.581  23.656  43.315  1.00  0.00           H
ATOM     87  HB2 ASP A  15      27.437  22.294  44.983  1.00  0.00           H
ATOM     88  HB3 ASP A  15      27.433  22.360  43.222  1.00  0.00           H
ATOM     89  N   GLU A  16      27.327  25.407  44.985  1.00  0.00           N
ATOM     90  CA  GLU A  16      26.541  26.647  44.889  1.00  0.00           C
ATOM     91  C   GLU A  16      27.401  27.830  44.430  1.00  0.00           C
ATOM     92  O   GLU A  16      26.994  28.578  43.541  1.00  0.00           O
ATOM     93  CB  GLU A  16      25.901  26.997  46.241  1.00  0.00           C
ATOM     94  CG  GLU A  16      24.743  26.062  46.626  1.00  0.00           C
ATOM     95  CD  GLU A  16      24.330  26.233  48.093  1.00  0.00           C
ATOM     96  OE1 GLU A  16      25.248  26.252  48.943  1.00  0.00           O
ATOM     97  OE2 GLU A  16      23.109  26.301  48.381  1.00  0.00           O
ATOM     98  H   GLU A  16      27.491  25.002  45.897  1.00  0.00           H
ATOM     99  HA  GLU A  16      25.756  26.516  44.146  1.00  0.00           H
ATOM    100  HB2 GLU A  16      26.681  26.969  47.001  1.00  0.00           H
ATOM    101  HB3 GLU A  16      25.512  28.015  46.197  1.00  0.00           H
ATOM    102  HG2 GLU A  16      23.895  26.261  45.968  1.00  0.00           H
ATOM    103  HG3 GLU A  16      25.053  25.026  46.479  1.00  0.00           H
ATOM    104  N   VAL A  17      28.595  27.982  45.011  1.00  0.00           N
ATOM    105  CA  VAL A  17      29.557  29.024  44.621  1.00  0.00           C
ATOM    106  C   VAL A  17      30.050  28.781  43.188  1.00  0.00           C
ATOM    107  O   VAL A  17      30.091  29.717  42.393  1.00  0.00           O
ATOM    108  CB  VAL A  17      30.717  29.082  45.639  1.00  0.00           C
ATOM    109  CG1 VAL A  17      31.830  30.074  45.258  1.00  0.00           C
ATOM    110  CG2 VAL A  17      30.213  29.409  47.061  1.00  0.00           C
ATOM    111  H   VAL A  17      28.859  27.331  45.746  1.00  0.00           H
ATOM    112  HA  VAL A  17      29.051  29.989  44.627  1.00  0.00           H
ATOM    113  HB  VAL A  17      31.170  28.091  45.670  1.00  0.00           H
ATOM    114 1HG1 VAL A  17      32.775  29.736  45.677  1.00  0.00           H
ATOM    115 2HG1 VAL A  17      31.958  30.134  44.183  1.00  0.00           H
ATOM    116 3HG1 VAL A  17      31.609  31.076  45.624  1.00  0.00           H
ATOM    117 1HG2 VAL A  17      30.614  28.683  47.766  1.00  0.00           H
ATOM    118 2HG2 VAL A  17      29.125  29.377  47.115  1.00  0.00           H
ATOM    119 3HG2 VAL A  17      30.530  30.396  47.386  1.00  0.00           H
ATOM    120  N   GLY A  18      30.367  27.535  42.822  1.00  0.00           N
ATOM    121  CA  GLY A  18      30.802  27.169  41.470  1.00  0.00           C
ATOM    122  C   GLY A  18      29.778  27.542  40.400  1.00  0.00           C
ATOM    123  O   GLY A  18      30.127  28.202  39.420  1.00  0.00           O
ATOM    124  H   GLY A  18      30.303  26.797  43.517  1.00  0.00           H
ATOM    125  HA2 GLY A  18      31.731  27.682  41.232  1.00  0.00           H
ATOM    126  HA3 GLY A  18      30.969  26.093  41.430  1.00  0.00           H
ATOM    127  N   ASP A  19      28.504  27.215  40.633  1.00  0.00           N
ATOM    128  CA  ASP A  19      27.412  27.599  39.735  1.00  0.00           C
ATOM    129  C   ASP A  19      27.212  29.127  39.666  1.00  0.00           C
ATOM    130  O   ASP A  19      26.860  29.658  38.608  1.00  0.00           O
ATOM    131  CB  ASP A  19      26.092  26.947  40.183  1.00  0.00           C
ATOM    132  CG  ASP A  19      25.995  25.413  40.129  1.00  0.00           C
ATOM    133  OD1 ASP A  19      26.758  24.740  39.398  1.00  0.00           O
ATOM    134  OD2 ASP A  19      25.031  24.904  40.760  1.00  0.00           O
ATOM    135  H   ASP A  19      28.285  26.669  41.463  1.00  0.00           H
ATOM    136  HA  ASP A  19      27.653  27.250  38.730  1.00  0.00           H
ATOM    137  HB2 ASP A  19      25.878  27.277  41.201  1.00  0.00           H
ATOM    138  HB3 ASP A  19      25.299  27.339  39.544  1.00  0.00           H
ATOM    139  N   TRP A  20      27.429  29.852  40.773  1.00  0.00           N
ATOM    140  CA  TRP A  20      27.296  31.313  40.803  1.00  0.00           C
ATOM    141  C   TRP A  20      28.353  31.992  39.926  1.00  0.00           C
ATOM    142  O   TRP A  20      28.017  32.835  39.093  1.00  0.00           O
ATOM    143  CB  TRP A  20      27.345  31.834  42.248  1.00  0.00           C
ATOM    144  CG  TRP A  20      26.936  33.269  42.402  1.00  0.00           C
ATOM    145  CD1 TRP A  20      25.706  33.696  42.771  1.00  0.00           C
ATOM    146  CD2 TRP A  20      27.722  34.481  42.171  1.00  0.00           C
ATOM    147  CE2 TRP A  20      26.884  35.613  42.402  1.00  0.00           C
ATOM    148  CE3 TRP A  20      29.059  34.745  41.799  1.00  0.00           C
ATOM    149  NE1 TRP A  20      25.675  35.078  42.784  1.00  0.00           N
ATOM    150  CZ2 TRP A  20      27.338  36.930  42.250  1.00  0.00           C
ATOM    151  CZ3 TRP A  20      29.526  36.064  41.644  1.00  0.00           C
ATOM    152  CH2 TRP A  20      28.669  37.157  41.867  1.00  0.00           C
ATOM    153  H   TRP A  20      27.697  29.370  41.626  1.00  0.00           H
ATOM    154  HA  TRP A  20      26.323  31.574  40.388  1.00  0.00           H
ATOM    155  HB2 TRP A  20      26.691  31.223  42.870  1.00  0.00           H
ATOM    156  HB3 TRP A  20      28.359  31.728  42.635  1.00  0.00           H
ATOM    157  HD1 TRP A  20      24.880  33.045  43.027  1.00  0.00           H
ATOM    158  HE1 TRP A  20      24.892  35.625  43.116  1.00  0.00           H
ATOM    159  HE3 TRP A  20      29.734  33.921  41.639  1.00  0.00           H
ATOM    160  HZ2 TRP A  20      26.673  37.758  42.436  1.00  0.00           H
ATOM    161  HZ3 TRP A  20      30.553  36.235  41.358  1.00  0.00           H
ATOM    162  HH2 TRP A  20      29.033  38.169  41.755  1.00  0.00           H
ATOM    163  N   TYR A  21      29.624  31.598  40.062  1.00  0.00           N
ATOM    164  CA  TYR A  21      30.711  32.167  39.260  1.00  0.00           C
ATOM    165  C   TYR A  21      30.657  31.751  37.784  1.00  0.00           C
ATOM    166  O   TYR A  21      31.043  32.563  36.942  1.00  0.00           O
ATOM    167  CB  TYR A  21      32.072  31.851  39.887  1.00  0.00           C
ATOM    168  CG  TYR A  21      32.415  32.788  41.029  1.00  0.00           C
ATOM    169  CD1 TYR A  21      32.044  32.482  42.351  1.00  0.00           C
ATOM    170  CD2 TYR A  21      33.060  34.007  40.751  1.00  0.00           C
ATOM    171  CE1 TYR A  21      32.305  33.388  43.398  1.00  0.00           C
ATOM    172  CE2 TYR A  21      33.318  34.919  41.788  1.00  0.00           C
ATOM    173  CZ  TYR A  21      32.933  34.622  43.106  1.00  0.00           C
ATOM    174  OH  TYR A  21      33.153  35.575  44.046  1.00  0.00           O
ATOM    175  H   TYR A  21      29.836  30.874  40.742  1.00  0.00           H
ATOM    176  HA  TYR A  21      30.596  33.252  39.267  1.00  0.00           H
ATOM    177  HB2 TYR A  21      32.091  30.815  40.229  1.00  0.00           H
ATOM    178  HB3 TYR A  21      32.843  31.961  39.123  1.00  0.00           H
ATOM    179  HD1 TYR A  21      31.534  31.558  42.552  1.00  0.00           H
ATOM    180  HD2 TYR A  21      33.344  34.250  39.740  1.00  0.00           H
ATOM    181  HE1 TYR A  21      32.006  33.152  44.408  1.00  0.00           H
ATOM    182  HE2 TYR A  21      33.807  35.859  41.598  1.00  0.00           H
ATOM    183  HH  TYR A  21      33.527  35.218  44.864  1.00  0.00           H
ATOM    184  N   ASP A  22      30.112  30.574  37.451  1.00  0.00           N
ATOM    185  CA  ASP A  22      29.813  30.211  36.057  1.00  0.00           C
ATOM    186  C   ASP A  22      28.766  31.165  35.442  1.00  0.00           C
ATOM    187  O   ASP A  22      28.972  31.691  34.350  1.00  0.00           O
ATOM    188  CB  ASP A  22      29.317  28.751  35.955  1.00  0.00           C
ATOM    189  CG  ASP A  22      30.389  27.644  35.885  1.00  0.00           C
ATOM    190  OD1 ASP A  22      31.613  27.922  35.958  1.00  0.00           O
ATOM    191  OD2 ASP A  22      29.976  26.473  35.695  1.00  0.00           O
ATOM    192  H   ASP A  22      29.851  29.927  38.188  1.00  0.00           H
ATOM    193  HA  ASP A  22      30.720  30.312  35.459  1.00  0.00           H
ATOM    194  HB2 ASP A  22      28.650  28.547  36.795  1.00  0.00           H
ATOM    195  HB3 ASP A  22      28.716  28.666  35.048  1.00  0.00           H
ATOM    196  N   LYS A  23      27.645  31.432  36.133  1.00  0.00           N
ATOM    197  CA  LYS A  23      26.567  32.287  35.593  1.00  0.00           C
ATOM    198  C   LYS A  23      26.888  33.783  35.616  1.00  0.00           C
ATOM    199  O   LYS A  23      26.430  34.504  34.731  1.00  0.00           O
ATOM    200  CB  LYS A  23      25.257  32.055  36.358  1.00  0.00           C
ATOM    201  CG  LYS A  23      24.686  30.647  36.152  1.00  0.00           C
ATOM    202  CD  LYS A  23      23.419  30.462  37.000  1.00  0.00           C
ATOM    203  CE  LYS A  23      22.884  29.028  36.894  1.00  0.00           C
ATOM    204  NZ  LYS A  23      22.377  28.724  35.533  1.00  0.00           N
ATOM    205  H   LYS A  23      27.524  30.984  37.038  1.00  0.00           H
ATOM    206  HA  LYS A  23      26.419  32.036  34.541  1.00  0.00           H
ATOM    207  HB2 LYS A  23      25.430  32.231  37.420  1.00  0.00           H
ATOM    208  HB3 LYS A  23      24.517  32.778  36.006  1.00  0.00           H
ATOM    209  HG2 LYS A  23      24.452  30.509  35.096  1.00  0.00           H
ATOM    210  HG3 LYS A  23      25.424  29.902  36.446  1.00  0.00           H
ATOM    211  HD2 LYS A  23      23.670  30.658  38.045  1.00  0.00           H
ATOM    212  HD3 LYS A  23      22.655  31.177  36.689  1.00  0.00           H
ATOM    213  HE2 LYS A  23      23.700  28.346  37.153  1.00  0.00           H
ATOM    214  HE3 LYS A  23      22.088  28.886  37.633  1.00  0.00           H
ATOM    215  HZ1 LYS A  23      22.406  27.721  35.331  1.00  0.00           H
ATOM    216  HZ2 LYS A  23      22.948  29.165  34.826  1.00  0.00           H
ATOM    217  HZ3 LYS A  23      21.418  29.011  35.416  1.00  0.00           H
ATOM    218  N   PHE A  24      27.603  34.257  36.638  1.00  0.00           N
ATOM    219  CA  PHE A  24      27.686  35.686  36.969  1.00  0.00           C
ATOM    220  C   PHE A  24      29.100  36.227  37.154  1.00  0.00           C
ATOM    221  O   PHE A  24      29.264  37.444  37.141  1.00  0.00           O
ATOM    222  CB  PHE A  24      26.882  35.978  38.244  1.00  0.00           C
ATOM    223  CG  PHE A  24      25.438  35.527  38.208  1.00  0.00           C
ATOM    224  CD1 PHE A  24      24.559  36.068  37.255  1.00  0.00           C
ATOM    225  CD2 PHE A  24      24.970  34.579  39.134  1.00  0.00           C
ATOM    226  CE1 PHE A  24      23.217  35.653  37.215  1.00  0.00           C
ATOM    227  CE2 PHE A  24      23.625  34.173  39.106  1.00  0.00           C
ATOM    228  CZ  PHE A  24      22.748  34.709  38.145  1.00  0.00           C
ATOM    229  H   PHE A  24      27.885  33.590  37.348  1.00  0.00           H
ATOM    230  HA  PHE A  24      27.247  36.270  36.160  1.00  0.00           H
ATOM    231  HB2 PHE A  24      27.387  35.509  39.090  1.00  0.00           H
ATOM    232  HB3 PHE A  24      26.892  37.054  38.421  1.00  0.00           H
ATOM    233  HD1 PHE A  24      24.918  36.815  36.565  1.00  0.00           H
ATOM    234  HD2 PHE A  24      25.646  34.173  39.873  1.00  0.00           H
ATOM    235  HE1 PHE A  24      22.543  36.082  36.488  1.00  0.00           H
ATOM    236  HE2 PHE A  24      23.269  33.457  39.833  1.00  0.00           H
ATOM    237  HZ  PHE A  24      21.711  34.410  38.131  1.00  0.00           H
ATOM    238  N   GLY A  25      30.129  35.382  37.288  1.00  0.00           N
ATOM    239  CA  GLY A  25      31.484  35.836  37.634  1.00  0.00           C
ATOM    240  C   GLY A  25      32.058  36.871  36.657  1.00  0.00           C
ATOM    241  O   GLY A  25      32.840  37.739  37.040  1.00  0.00           O
ATOM    242  H   GLY A  25      29.965  34.384  37.211  1.00  0.00           H
ATOM    243  HA2 GLY A  25      31.472  36.270  38.634  1.00  0.00           H
ATOM    244  HA3 GLY A  25      32.148  34.972  37.633  1.00  0.00           H
ATOM    245  N   GLU A  26      31.611  36.839  35.400  1.00  0.00           N
ATOM    246  CA  GLU A  26      32.010  37.800  34.373  1.00  0.00           C
ATOM    247  C   GLU A  26      31.490  39.229  34.607  1.00  0.00           C
ATOM    248  O   GLU A  26      32.080  40.169  34.083  1.00  0.00           O
ATOM    249  CB  GLU A  26      31.633  37.247  32.991  1.00  0.00           C
ATOM    250  CG  GLU A  26      32.475  37.849  31.844  1.00  0.00           C
ATOM    251  CD  GLU A  26      31.705  38.674  30.802  1.00  0.00           C
ATOM    252  OE1 GLU A  26      30.484  38.895  30.963  1.00  0.00           O
ATOM    253  OE2 GLU A  26      32.326  38.980  29.755  1.00  0.00           O
ATOM    254  H   GLU A  26      30.939  36.126  35.159  1.00  0.00           H
ATOM    255  HA  GLU A  26      33.092  37.874  34.413  1.00  0.00           H
ATOM    256  HB2 GLU A  26      31.820  36.172  32.993  1.00  0.00           H
ATOM    257  HB3 GLU A  26      30.563  37.379  32.834  1.00  0.00           H
ATOM    258  HG2 GLU A  26      33.283  38.452  32.251  1.00  0.00           H
ATOM    259  HG3 GLU A  26      32.958  37.019  31.323  1.00  0.00           H
ATOM    260  N   VAL A  27      30.481  39.451  35.460  1.00  0.00           N
ATOM    261  CA  VAL A  27      30.021  40.811  35.804  1.00  0.00           C
ATOM    262  C   VAL A  27      31.117  41.635  36.493  1.00  0.00           C
ATOM    263  O   VAL A  27      31.222  42.844  36.270  1.00  0.00           O
ATOM    264  CB  VAL A  27      28.726  40.769  36.644  1.00  0.00           C
ATOM    265  CG1 VAL A  27      28.940  40.349  38.113  1.00  0.00           C
ATOM    266  CG2 VAL A  27      27.978  42.115  36.555  1.00  0.00           C
ATOM    267  H   VAL A  27      30.055  38.659  35.937  1.00  0.00           H
ATOM    268  HA  VAL A  27      29.788  41.309  34.864  1.00  0.00           H
ATOM    269  HB  VAL A  27      28.078  40.019  36.188  1.00  0.00           H
ATOM    270 1HG1 VAL A  27      28.892  41.194  38.796  1.00  0.00           H
ATOM    271 2HG1 VAL A  27      28.175  39.625  38.390  1.00  0.00           H
ATOM    272 3HG1 VAL A  27      29.898  39.854  38.252  1.00  0.00           H
ATOM    273 1HG2 VAL A  27      27.033  41.963  36.034  1.00  0.00           H
ATOM    274 2HG2 VAL A  27      28.556  42.852  35.998  1.00  0.00           H
ATOM    275 3HG2 VAL A  27      27.764  42.527  37.540  1.00  0.00           H
ATOM    276  N   TYR A  28      31.997  40.981  37.258  1.00  0.00           N
ATOM    277  CA  TYR A  28      33.190  41.606  37.823  1.00  0.00           C
ATOM    278  C   TYR A  28      34.210  41.937  36.737  1.00  0.00           C
ATOM    279  O   TYR A  28      34.794  43.013  36.763  1.00  0.00           O
ATOM    280  CB  TYR A  28      33.804  40.693  38.886  1.00  0.00           C
ATOM    281  CG  TYR A  28      32.913  40.427  40.087  1.00  0.00           C
ATOM    282  CD1 TYR A  28      32.259  41.493  40.740  1.00  0.00           C
ATOM    283  CD2 TYR A  28      32.777  39.116  40.585  1.00  0.00           C
ATOM    284  CE1 TYR A  28      31.479  41.249  41.885  1.00  0.00           C
ATOM    285  CE2 TYR A  28      32.042  38.876  41.760  1.00  0.00           C
ATOM    286  CZ  TYR A  28      31.390  39.945  42.411  1.00  0.00           C
ATOM    287  OH  TYR A  28      30.707  39.723  43.561  1.00  0.00           O
ATOM    288  H   TYR A  28      31.872  39.985  37.396  1.00  0.00           H
ATOM    289  HA  TYR A  28      32.911  42.546  38.294  1.00  0.00           H
ATOM    290  HB2 TYR A  28      34.074  39.747  38.416  1.00  0.00           H
ATOM    291  HB3 TYR A  28      34.725  41.154  39.247  1.00  0.00           H
ATOM    292  HD1 TYR A  28      32.366  42.506  40.383  1.00  0.00           H
ATOM    293  HD2 TYR A  28      33.263  38.291  40.084  1.00  0.00           H
ATOM    294  HE1 TYR A  28      30.978  42.061  42.390  1.00  0.00           H
ATOM    295  HE2 TYR A  28      31.984  37.880  42.171  1.00  0.00           H
ATOM    296  HH  TYR A  28      31.084  38.981  44.039  1.00  0.00           H
ATOM    297  N   HID A  29      34.352  41.096  35.712  1.00  0.00           N
ATOM    298  CA  HID A  29      35.187  41.439  34.562  1.00  0.00           C
ATOM    299  C   HID A  29      34.638  42.589  33.716  1.00  0.00           C
ATOM    300  O   HID A  29      35.410  43.370  33.160  1.00  0.00           O
ATOM    301  CB  HID A  29      35.463  40.210  33.701  1.00  0.00           C
ATOM    302  CG  HID A  29      36.343  39.198  34.380  1.00  0.00           C
ATOM    303  CD2 HID A  29      36.036  37.913  34.739  1.00  0.00           C
ATOM    304  ND1 HID A  29      37.624  39.441  34.805  1.00  0.00           N
ATOM    305  CE1 HID A  29      38.094  38.327  35.378  1.00  0.00           C
ATOM    306  NE2 HID A  29      37.171  37.351  35.338  1.00  0.00           N
ATOM    307  H   HID A  29      33.824  40.237  35.701  1.00  0.00           H
ATOM    308  HA  HID A  29      36.123  41.794  34.961  1.00  0.00           H
ATOM    309  HB2 HID A  29      34.521  39.756  33.415  1.00  0.00           H
ATOM    310  HB3 HID A  29      35.971  40.534  32.792  1.00  0.00           H
ATOM    311  HD1 HID A  29      38.065  40.358  34.846  1.00  0.00           H
ATOM    312  HD2 HID A  29      35.091  37.416  34.589  1.00  0.00           H
ATOM    313  HE1 HID A  29      39.075  38.231  35.825  1.00  0.00           H
ATOM    314  N   LEU A  30      33.313  42.737  33.645  1.00  0.00           N
ATOM    315  CA  LEU A  30      32.693  43.869  32.965  1.00  0.00           C
ATOM    316  C   LEU A  30      32.880  45.175  33.741  1.00  0.00           C
ATOM    317  O   LEU A  30      32.959  46.225  33.112  1.00  0.00           O
ATOM    318  CB  LEU A  30      31.203  43.576  32.698  1.00  0.00           C
ATOM    319  CG  LEU A  30      30.948  42.381  31.757  1.00  0.00           C
ATOM    320  CD1 LEU A  30      29.447  42.129  31.653  1.00  0.00           C
ATOM    321  CD2 LEU A  30      31.502  42.612  30.352  1.00  0.00           C
ATOM    322  H   LEU A  30      32.727  42.015  34.053  1.00  0.00           H
ATOM    323  HA  LEU A  30      33.198  44.016  32.011  1.00  0.00           H
ATOM    324  HB2 LEU A  30      30.707  43.390  33.651  1.00  0.00           H
ATOM    325  HB3 LEU A  30      30.745  44.459  32.254  1.00  0.00           H
ATOM    326  HG  LEU A  30      31.413  41.491  32.161  1.00  0.00           H
ATOM    327 1HD1 LEU A  30      29.044  41.984  32.653  1.00  0.00           H
ATOM    328 2HD1 LEU A  30      29.278  41.221  31.073  1.00  0.00           H
ATOM    329 3HD1 LEU A  30      28.951  42.961  31.161  1.00  0.00           H
ATOM    330 1HD2 LEU A  30      31.055  43.500  29.907  1.00  0.00           H
ATOM    331 2HD2 LEU A  30      32.585  42.706  30.392  1.00  0.00           H
ATOM    332 3HD2 LEU A  30      31.271  41.738  29.741  1.00  0.00           H
ATOM    333  N   THR A  31      32.922  45.145  35.073  1.00  0.00           N
ATOM    334  CA  THR A  31      32.897  46.348  35.931  1.00  0.00           C
ATOM    335  C   THR A  31      34.247  46.705  36.550  1.00  0.00           C
ATOM    336  O   THR A  31      34.604  47.881  36.564  1.00  0.00           O
ATOM    337  CB  THR A  31      31.859  46.177  37.050  1.00  0.00           C
ATOM    338  CG2 THR A  31      30.417  46.186  36.536  1.00  0.00           C
ATOM    339  OG1 THR A  31      32.078  44.958  37.713  1.00  0.00           O
ATOM    340  H   THR A  31      32.880  44.240  35.524  1.00  0.00           H
ATOM    341  HA  THR A  31      32.602  47.215  35.344  1.00  0.00           H
ATOM    342  HB  THR A  31      31.973  46.992  37.767  1.00  0.00           H
ATOM    343  HG1 THR A  31      31.688  44.242  37.180  1.00  0.00           H
ATOM    344 1HG2 THR A  31      29.902  47.064  36.923  1.00  0.00           H
ATOM    345 2HG2 THR A  31      29.878  45.297  36.869  1.00  0.00           H
ATOM    346 3HG2 THR A  31      30.408  46.213  35.451  1.00  0.00           H
ATOM    347  N   LEU A  32      34.989  45.718  37.054  1.00  0.00           N
ATOM    348  CA  LEU A  32      36.194  45.896  37.866  1.00  0.00           C
ATOM    349  C   LEU A  32      37.493  45.645  37.099  1.00  0.00           C
ATOM    350  O   LEU A  32      38.488  46.301  37.406  1.00  0.00           O
ATOM    351  CB  LEU A  32      36.132  45.006  39.123  1.00  0.00           C
ATOM    352  CG  LEU A  32      34.840  45.125  39.946  1.00  0.00           C
ATOM    353  CD1 LEU A  32      34.975  44.359  41.259  1.00  0.00           C
ATOM    354  CD2 LEU A  32      34.505  46.587  40.249  1.00  0.00           C
ATOM    355  H   LEU A  32      34.620  44.776  36.994  1.00  0.00           H
ATOM    356  HA  LEU A  32      36.225  46.933  38.198  1.00  0.00           H
ATOM    357  HB2 LEU A  32      36.262  43.962  38.834  1.00  0.00           H
ATOM    358  HB3 LEU A  32      36.974  45.275  39.764  1.00  0.00           H
ATOM    359  HG  LEU A  32      34.016  44.682  39.392  1.00  0.00           H
ATOM    360 1HD1 LEU A  32      35.168  43.306  41.050  1.00  0.00           H
ATOM    361 2HD1 LEU A  32      34.055  44.439  41.838  1.00  0.00           H
ATOM    362 3HD1 LEU A  32      35.807  44.753  41.840  1.00  0.00           H
ATOM    363 1HD2 LEU A  32      35.349  47.079  40.728  1.00  0.00           H
ATOM    364 2HD2 LEU A  32      34.247  47.116  39.336  1.00  0.00           H
ATOM    365 3HD2 LEU A  32      33.650  46.626  40.902  1.00  0.00           H
ATOM    366  N   GLY A  33      37.487  44.770  36.087  1.00  0.00           N
ATOM    367  CA  GLY A  33      38.610  44.605  35.159  1.00  0.00           C
ATOM    368  C   GLY A  33      39.034  43.163  34.866  1.00  0.00           C
ATOM    369  O   GLY A  33      38.297  42.212  35.062  1.00  0.00           O
ATOM    370  H   GLY A  33      36.654  44.211  35.946  1.00  0.00           H
ATOM    371  HA2 GLY A  33      38.367  45.091  34.216  1.00  0.00           H
ATOM    372  HA3 GLY A  33      39.476  45.108  35.578  1.00  0.00           H
ATOM    373  N   GLU A  34      40.266  42.961  34.405  1.00  0.00           N
ATOM    374  CA  GLU A  34      40.770  41.640  33.979  1.00  0.00           C
ATOM    375  C   GLU A  34      40.978  40.608  35.110  1.00  0.00           C
ATOM    376  O   GLU A  34      41.187  39.430  34.832  1.00  0.00           O
ATOM    377  CB  GLU A  34      42.076  41.827  33.195  1.00  0.00           C
ATOM    378  CG  GLU A  34      41.845  42.422  31.800  1.00  0.00           C
ATOM    379  CD  GLU A  34      43.141  42.607  30.991  1.00  0.00           C
ATOM    380  OE1 GLU A  34      44.263  42.600  31.547  1.00  0.00           O
ATOM    381  OE2 GLU A  34      43.046  42.824  29.764  1.00  0.00           O
ATOM    382  H   GLU A  34      40.859  43.771  34.251  1.00  0.00           H
ATOM    383  HA  GLU A  34      40.033  41.195  33.310  1.00  0.00           H
ATOM    384  HB2 GLU A  34      42.744  42.471  33.770  1.00  0.00           H
ATOM    385  HB3 GLU A  34      42.544  40.854  33.063  1.00  0.00           H
ATOM    386  HG2 GLU A  34      41.175  41.752  31.255  1.00  0.00           H
ATOM    387  HG3 GLU A  34      41.346  43.388  31.898  1.00  0.00           H
ATOM    388  N   SER A  35      40.895  41.034  36.369  1.00  0.00           N
ATOM    389  CA  SER A  35      40.913  40.204  37.583  1.00  0.00           C
ATOM    390  C   SER A  35      39.581  40.303  38.345  1.00  0.00           C
ATOM    391  O   SER A  35      38.655  40.964  37.881  1.00  0.00           O
ATOM    392  CB  SER A  35      42.080  40.628  38.483  1.00  0.00           C
ATOM    393  OG  SER A  35      43.317  40.558  37.798  1.00  0.00           O
ATOM    394  H   SER A  35      40.693  42.009  36.501  1.00  0.00           H
ATOM    395  HA  SER A  35      41.056  39.159  37.311  1.00  0.00           H
ATOM    396  HB2 SER A  35      41.922  41.651  38.823  1.00  0.00           H
ATOM    397  HB3 SER A  35      42.116  39.975  39.355  1.00  0.00           H
ATOM    398  HG  SER A  35      43.991  40.883  38.404  1.00  0.00           H
ATOM    399  N   VAL A  36      39.482  39.642  39.504  1.00  0.00           N
ATOM    400  CA  VAL A  36      38.267  39.585  40.341  1.00  0.00           C
ATOM    401  C   VAL A  36      38.586  39.947  41.797  1.00  0.00           C
ATOM    402  O   VAL A  36      38.321  39.178  42.714  1.00  0.00           O
ATOM    403  CB  VAL A  36      37.562  38.212  40.253  1.00  0.00           C
ATOM    404  CG1 VAL A  36      36.119  38.306  40.766  1.00  0.00           C
ATOM    405  CG2 VAL A  36      37.524  37.639  38.831  1.00  0.00           C
ATOM    406  H   VAL A  36      40.280  39.119  39.831  1.00  0.00           H
ATOM    407  HA  VAL A  36      37.564  40.339  39.984  1.00  0.00           H
ATOM    408  HB  VAL A  36      38.106  37.494  40.868  1.00  0.00           H
ATOM    409 1HG1 VAL A  36      35.445  38.483  39.935  1.00  0.00           H
ATOM    410 2HG1 VAL A  36      35.853  37.379  41.272  1.00  0.00           H
ATOM    411 3HG1 VAL A  36      36.004  39.122  41.482  1.00  0.00           H
ATOM    412 1HG2 VAL A  36      38.524  37.332  38.529  1.00  0.00           H
ATOM    413 2HG2 VAL A  36      37.149  38.397  38.141  1.00  0.00           H
ATOM    414 3HG2 VAL A  36      36.869  36.769  38.799  1.00  0.00           H
ATOM    415  N   HID A  37      39.228  41.093  42.011  1.00  0.00           N
ATOM    416  CA  HID A  37      39.601  41.541  43.354  1.00  0.00           C
ATOM    417  C   HID A  37      39.669  43.068  43.434  1.00  0.00           C
ATOM    418  O   HID A  37      39.485  43.764  42.433  1.00  0.00           O
ATOM    419  CB  HID A  37      40.926  40.877  43.775  1.00  0.00           C
ATOM    420  CG  HID A  37      42.075  41.133  42.845  1.00  0.00           C
ATOM    421  CD2 HID A  37      42.761  40.202  42.113  1.00  0.00           C
ATOM    422  ND1 HID A  37      42.598  42.366  42.546  1.00  0.00           N
ATOM    423  CE1 HID A  37      43.579  42.176  41.660  1.00  0.00           C
ATOM    424  NE2 HID A  37      43.721  40.880  41.348  1.00  0.00           N
ATOM    425  H   HID A  37      39.377  41.735  41.244  1.00  0.00           H
ATOM    426  HA  HID A  37      38.826  41.228  44.052  1.00  0.00           H
ATOM    427  HB2 HID A  37      41.221  41.242  44.753  1.00  0.00           H
ATOM    428  HB3 HID A  37      40.768  39.803  43.868  1.00  0.00           H
ATOM    429  HD1 HID A  37      42.313  43.259  42.952  1.00  0.00           H
ATOM    430  HD2 HID A  37      42.588  39.133  42.127  1.00  0.00           H
ATOM    431  HE1 HID A  37      44.176  42.965  41.258  1.00  0.00           H
ATOM    432  N   CYS A  38      39.977  43.614  44.609  1.00  0.00           N
ATOM    433  CA  CYS A  38      40.070  45.058  44.791  1.00  0.00           C
ATOM    434  C   CYS A  38      41.106  45.736  43.880  1.00  0.00           C
ATOM    435  O   CYS A  38      42.113  45.154  43.462  1.00  0.00           O
ATOM    436  CB  CYS A  38      40.336  45.381  46.262  1.00  0.00           C
ATOM    437  SG  CYS A  38      38.802  45.147  47.187  1.00  0.00           S
ATOM    438  H   CYS A  38      40.080  43.000  45.418  1.00  0.00           H
ATOM    439  HA  CYS A  38      39.104  45.479  44.527  1.00  0.00           H
ATOM    440  HB2 CYS A  38      41.104  44.708  46.640  1.00  0.00           H
ATOM    441  HB3 CYS A  38      40.660  46.415  46.368  1.00  0.00           H
ATOM    442  HG  CYS A  38      39.346  44.850  48.371  1.00  0.00           H
ATOM    443  N   GLY A  39      40.867  47.023  43.620  1.00  0.00           N
ATOM    444  CA  GLY A  39      41.862  47.941  43.078  1.00  0.00           C
ATOM    445  C   GLY A  39      42.669  48.627  44.179  1.00  0.00           C
ATOM    446  O   GLY A  39      42.126  48.970  45.230  1.00  0.00           O
ATOM    447  H   GLY A  39      39.990  47.411  43.949  1.00  0.00           H
ATOM    448  HA2 GLY A  39      42.540  47.395  42.424  1.00  0.00           H
ATOM    449  HA3 GLY A  39      41.355  48.712  42.502  1.00  0.00           H
ATOM    450  N   LEU A  40      43.960  48.880  43.939  1.00  0.00           N
ATOM    451  CA  LEU A  40      44.804  49.659  44.854  1.00  0.00           C
ATOM    452  C   LEU A  40      44.615  51.164  44.614  1.00  0.00           C
ATOM    453  O   LEU A  40      45.482  51.842  44.055  1.00  0.00           O
ATOM    454  CB  LEU A  40      46.266  49.183  44.765  1.00  0.00           C
ATOM    455  CG  LEU A  40      47.134  49.584  45.977  1.00  0.00           C
ATOM    456  CD1 LEU A  40      46.654  48.934  47.278  1.00  0.00           C
ATOM    457  CD2 LEU A  40      48.568  49.111  45.747  1.00  0.00           C
ATOM    458  H   LEU A  40      44.359  48.558  43.066  1.00  0.00           H
ATOM    459  HA  LEU A  40      44.446  49.458  45.862  1.00  0.00           H
ATOM    460  HB2 LEU A  40      46.270  48.100  44.695  1.00  0.00           H
ATOM    461  HB3 LEU A  40      46.713  49.579  43.853  1.00  0.00           H
ATOM    462  HG  LEU A  40      47.136  50.667  46.094  1.00  0.00           H
ATOM    463 1HD1 LEU A  40      45.674  49.316  47.543  1.00  0.00           H
ATOM    464 2HD1 LEU A  40      47.336  49.187  48.089  1.00  0.00           H
ATOM    465 3HD1 LEU A  40      46.610  47.850  47.164  1.00  0.00           H
ATOM    466 1HD2 LEU A  40      48.578  48.051  45.491  1.00  0.00           H
ATOM    467 2HD2 LEU A  40      49.023  49.686  44.948  1.00  0.00           H
ATOM    468 3HD2 LEU A  40      49.164  49.252  46.645  1.00  0.00           H
ATOM    469  N   TRP A  41      43.430  51.654  44.980  1.00  0.00           N
ATOM    470  CA  TRP A  41      43.013  53.052  44.832  1.00  0.00           C
ATOM    471  C   TRP A  41      43.759  54.004  45.767  1.00  0.00           C
ATOM    472  O   TRP A  41      44.000  55.159  45.417  1.00  0.00           O
ATOM    473  CB  TRP A  41      41.506  53.141  45.091  1.00  0.00           C
ATOM    474  CG  TRP A  41      40.683  52.411  44.082  1.00  0.00           C
ATOM    475  CD1 TRP A  41      39.966  51.280  44.281  1.00  0.00           C
ATOM    476  CD2 TRP A  41      40.529  52.742  42.673  1.00  0.00           C
ATOM    477  CE2 TRP A  41      39.661  51.781  42.075  1.00  0.00           C
ATOM    478  CE3 TRP A  41      41.061  53.750  41.840  1.00  0.00           C
ATOM    479  NE1 TRP A  41      39.340  50.918  43.104  1.00  0.00           N
ATOM    480  CZ2 TRP A  41      39.317  51.833  40.718  1.00  0.00           C
ATOM    481  CZ3 TRP A  41      40.740  53.796  40.472  1.00  0.00           C
ATOM    482  CH2 TRP A  41      39.865  52.847  39.911  1.00  0.00           C
ATOM    483  H   TRP A  41      42.778  51.009  45.415  1.00  0.00           H
ATOM    484  HA  TRP A  41      43.220  53.376  43.812  1.00  0.00           H
ATOM    485  HB2 TRP A  41      41.281  52.762  46.089  1.00  0.00           H
ATOM    486  HB3 TRP A  41      41.214  54.192  45.061  1.00  0.00           H
ATOM    487  HD1 TRP A  41      39.892  50.743  45.220  1.00  0.00           H
ATOM    488  HE1 TRP A  41      38.750  50.097  43.017  1.00  0.00           H
ATOM    489  HE3 TRP A  41      41.728  54.489  42.260  1.00  0.00           H
ATOM    490  HZ2 TRP A  41      38.645  51.096  40.303  1.00  0.00           H
ATOM    491  HZ3 TRP A  41      41.160  54.575  39.854  1.00  0.00           H
ATOM    492  HH2 TRP A  41      39.609  52.901  38.863  1.00  0.00           H
ATOM    493  N   PHE A  42      44.146  53.517  46.945  1.00  0.00           N
ATOM    494  CA  PHE A  42      44.996  54.238  47.884  1.00  0.00           C
ATOM    495  C   PHE A  42      46.372  53.569  47.946  1.00  0.00           C
ATOM    496  O   PHE A  42      46.438  52.360  48.199  1.00  0.00           O
ATOM    497  CB  PHE A  42      44.332  54.312  49.262  1.00  0.00           C
ATOM    498  CG  PHE A  42      43.003  55.034  49.231  1.00  0.00           C
ATOM    499  CD1 PHE A  42      41.826  54.333  48.919  1.00  0.00           C
ATOM    500  CD2 PHE A  42      42.958  56.419  49.457  1.00  0.00           C
ATOM    501  CE1 PHE A  42      40.613  55.027  48.806  1.00  0.00           C
ATOM    502  CE2 PHE A  42      41.750  57.122  49.317  1.00  0.00           C
ATOM    503  CZ  PHE A  42      40.584  56.422  48.975  1.00  0.00           C
ATOM    504  H   PHE A  42      43.891  52.561  47.174  1.00  0.00           H
ATOM    505  HA  PHE A  42      45.101  55.258  47.527  1.00  0.00           H
ATOM    506  HB2 PHE A  42      44.183  53.304  49.650  1.00  0.00           H
ATOM    507  HB3 PHE A  42      45.003  54.839  49.941  1.00  0.00           H
ATOM    508  HD1 PHE A  42      41.856  53.267  48.745  1.00  0.00           H
ATOM    509  HD2 PHE A  42      43.859  56.934  49.734  1.00  0.00           H
ATOM    510  HE1 PHE A  42      39.710  54.484  48.583  1.00  0.00           H
ATOM    511  HE2 PHE A  42      41.706  58.193  49.465  1.00  0.00           H
ATOM    512  HZ  PHE A  42      39.667  56.963  48.836  1.00  0.00           H
ATOM    513  N   PRO A  43      47.472  54.317  47.725  1.00  0.00           N
ATOM    514  CA  PRO A  43      48.816  53.765  47.839  1.00  0.00           C
ATOM    515  C   PRO A  43      49.087  53.228  49.257  1.00  0.00           C
ATOM    516  O   PRO A  43      48.518  53.731  50.229  1.00  0.00           O
ATOM    517  CB  PRO A  43      49.777  54.894  47.452  1.00  0.00           C
ATOM    518  CG  PRO A  43      48.968  56.168  47.679  1.00  0.00           C
ATOM    519  CD  PRO A  43      47.534  55.733  47.389  1.00  0.00           C
ATOM    520  HA  PRO A  43      48.910  52.954  47.119  1.00  0.00           H
ATOM    521  HB2 PRO A  43      50.681  54.884  48.059  1.00  0.00           H
ATOM    522  HB3 PRO A  43      50.033  54.808  46.397  1.00  0.00           H
ATOM    523  HG2 PRO A  43      49.056  56.478  48.720  1.00  0.00           H
ATOM    524  HG3 PRO A  43      49.287  56.971  47.015  1.00  0.00           H
ATOM    525  HD2 PRO A  43      46.845  56.323  47.992  1.00  0.00           H
ATOM    526  HD3 PRO A  43      47.315  55.859  46.327  1.00  0.00           H
ATOM    527  N   PRO A  44      49.948  52.204  49.401  1.00  0.00           N
ATOM    528  CA  PRO A  44      50.154  51.507  50.669  1.00  0.00           C
ATOM    529  C   PRO A  44      50.643  52.383  51.827  1.00  0.00           C
ATOM    530  O   PRO A  44      50.317  52.077  52.976  1.00  0.00           O
ATOM    531  CB  PRO A  44      51.162  50.393  50.371  1.00  0.00           C
ATOM    532  CG  PRO A  44      51.746  50.714  48.996  1.00  0.00           C
ATOM    533  CD  PRO A  44      50.641  51.517  48.326  1.00  0.00           C
ATOM    534  HA  PRO A  44      49.209  51.056  50.971  1.00  0.00           H
ATOM    535  HB2 PRO A  44      51.953  50.341  51.122  1.00  0.00           H
ATOM    536  HB3 PRO A  44      50.624  49.450  50.326  1.00  0.00           H
ATOM    537  HG2 PRO A  44      52.632  51.340  49.104  1.00  0.00           H
ATOM    538  HG3 PRO A  44      51.978  49.809  48.435  1.00  0.00           H
ATOM    539  HD2 PRO A  44      51.066  52.210  47.599  1.00  0.00           H
ATOM    540  HD3 PRO A  44      49.942  50.841  47.837  1.00  0.00           H
ATOM    541  N   ASP A  45      51.405  53.442  51.555  1.00  0.00           N
ATOM    542  CA  ASP A  45      51.902  54.382  52.568  1.00  0.00           C
ATOM    543  C   ASP A  45      50.841  55.395  53.040  1.00  0.00           C
ATOM    544  O   ASP A  45      51.090  56.145  53.986  1.00  0.00           O
ATOM    545  CB  ASP A  45      53.145  55.120  52.034  1.00  0.00           C
ATOM    546  CG  ASP A  45      52.870  56.083  50.866  1.00  0.00           C
ATOM    547  OD1 ASP A  45      51.926  55.823  50.084  1.00  0.00           O
ATOM    548  OD2 ASP A  45      53.636  57.064  50.720  1.00  0.00           O
ATOM    549  H   ASP A  45      51.564  53.709  50.591  1.00  0.00           H
ATOM    550  HA  ASP A  45      52.203  53.810  53.445  1.00  0.00           H
ATOM    551  HB2 ASP A  45      53.599  55.670  52.860  1.00  0.00           H
ATOM    552  HB3 ASP A  45      53.871  54.375  51.703  1.00  0.00           H
ATOM    553  N   ALA A  46      49.659  55.430  52.415  1.00  0.00           N
ATOM    554  CA  ALA A  46      48.610  56.368  52.786  1.00  0.00           C
ATOM    555  C   ALA A  46      48.000  56.016  54.158  1.00  0.00           C
ATOM    556  O   ALA A  46      47.821  54.834  54.479  1.00  0.00           O
ATOM    557  CB  ALA A  46      47.540  56.428  51.688  1.00  0.00           C
ATOM    558  H   ALA A  46      49.476  54.769  51.669  1.00  0.00           H
ATOM    559  HA  ALA A  46      49.086  57.346  52.847  1.00  0.00           H
ATOM    560  HB1 ALA A  46      46.989  57.365  51.766  1.00  0.00           H
ATOM    561  HB2 ALA A  46      46.846  55.595  51.800  1.00  0.00           H
ATOM    562  HB3 ALA A  46      48.007  56.371  50.708  1.00  0.00           H
ATOM    563  N   PRO A  47      47.624  57.021  54.971  1.00  0.00           N
ATOM    564  CA  PRO A  47      46.907  56.778  56.213  1.00  0.00           C
ATOM    565  C   PRO A  47      45.506  56.224  55.936  1.00  0.00           C
ATOM    566  O   PRO A  47      44.863  56.560  54.936  1.00  0.00           O
ATOM    567  CB  PRO A  47      46.859  58.129  56.930  1.00  0.00           C
ATOM    568  CG  PRO A  47      46.883  59.135  55.779  1.00  0.00           C
ATOM    569  CD  PRO A  47      47.765  58.451  54.735  1.00  0.00           C
ATOM    570  HA  PRO A  47      47.458  56.061  56.823  1.00  0.00           H
ATOM    571  HB2 PRO A  47      45.965  58.238  57.546  1.00  0.00           H
ATOM    572  HB3 PRO A  47      47.758  58.247  57.537  1.00  0.00           H
ATOM    573  HG2 PRO A  47      45.875  59.261  55.381  1.00  0.00           H
ATOM    574  HG3 PRO A  47      47.296  60.094  56.089  1.00  0.00           H
ATOM    575  HD2 PRO A  47      47.434  58.727  53.733  1.00  0.00           H
ATOM    576  HD3 PRO A  47      48.807  58.739  54.882  1.00  0.00           H
ATOM    577  N   VAL A  48      44.999  55.409  56.860  1.00  0.00           N
ATOM    578  CA  VAL A  48      43.608  54.941  56.813  1.00  0.00           C
ATOM    579  C   VAL A  48      42.666  56.139  57.014  1.00  0.00           C
ATOM    580  O   VAL A  48      42.891  56.921  57.942  1.00  0.00           O
ATOM    581  CB  VAL A  48      43.339  53.839  57.853  1.00  0.00           C
ATOM    582  CG1 VAL A  48      41.898  53.319  57.771  1.00  0.00           C
ATOM    583  CG2 VAL A  48      44.283  52.650  57.632  1.00  0.00           C
ATOM    584  H   VAL A  48      45.561  55.180  57.666  1.00  0.00           H
ATOM    585  HA  VAL A  48      43.449  54.503  55.832  1.00  0.00           H
ATOM    586  HB  VAL A  48      43.510  54.239  58.853  1.00  0.00           H
ATOM    587 1HG1 VAL A  48      41.198  54.110  58.037  1.00  0.00           H
ATOM    588 2HG1 VAL A  48      41.686  52.964  56.762  1.00  0.00           H
ATOM    589 3HG1 VAL A  48      41.767  52.495  58.472  1.00  0.00           H
ATOM    590 1HG2 VAL A  48      44.143  52.241  56.630  1.00  0.00           H
ATOM    591 2HG2 VAL A  48      44.075  51.873  58.367  1.00  0.00           H
ATOM    592 3HG2 VAL A  48      45.321  52.959  57.751  1.00  0.00           H
ATOM    593  N   PRO A  49      41.621  56.318  56.182  1.00  0.00           N
ATOM    594  CA  PRO A  49      40.669  57.412  56.355  1.00  0.00           C
ATOM    595  C   PRO A  49      39.899  57.338  57.685  1.00  0.00           C
ATOM    596  O   PRO A  49      39.737  56.267  58.272  1.00  0.00           O
ATOM    597  CB  PRO A  49      39.713  57.318  55.163  1.00  0.00           C
ATOM    598  CG  PRO A  49      40.477  56.521  54.112  1.00  0.00           C
ATOM    599  CD  PRO A  49      41.320  55.578  54.964  1.00  0.00           C
ATOM    600  HA  PRO A  49      41.214  58.355  56.307  1.00  0.00           H
ATOM    601  HB2 PRO A  49      38.842  56.738  55.457  1.00  0.00           H
ATOM    602  HB3 PRO A  49      39.423  58.302  54.794  1.00  0.00           H
ATOM    603  HG2 PRO A  49      39.800  55.976  53.454  1.00  0.00           H
ATOM    604  HG3 PRO A  49      41.126  57.182  53.538  1.00  0.00           H
ATOM    605  HD2 PRO A  49      40.741  54.688  55.216  1.00  0.00           H
ATOM    606  HD3 PRO A  49      42.218  55.306  54.411  1.00  0.00           H
ATOM    607  N   GLN A  50      39.373  58.482  58.131  1.00  0.00           N
ATOM    608  CA  GLN A  50      38.487  58.562  59.305  1.00  0.00           C
ATOM    609  C   GLN A  50      37.142  57.854  59.054  1.00  0.00           C
ATOM    610  O   GLN A  50      36.655  57.108  59.906  1.00  0.00           O
ATOM    611  CB  GLN A  50      38.244  60.041  59.664  1.00  0.00           C
ATOM    612  CG  GLN A  50      39.529  60.830  59.966  1.00  0.00           C
ATOM    613  CD  GLN A  50      40.203  60.396  61.264  1.00  0.00           C
ATOM    614  NE2 GLN A  50      41.458  60.007  61.228  1.00  0.00           N
ATOM    615  OE1 GLN A  50      39.623  60.399  62.337  1.00  0.00           O
ATOM    616  H   GLN A  50      39.556  59.328  57.615  1.00  0.00           H
ATOM    617  HA  GLN A  50      38.966  58.066  60.150  1.00  0.00           H
ATOM    618  HB2 GLN A  50      37.733  60.527  58.831  1.00  0.00           H
ATOM    619  HB3 GLN A  50      37.585  60.091  60.532  1.00  0.00           H
ATOM    620  HG2 GLN A  50      40.229  60.730  59.138  1.00  0.00           H
ATOM    621  HG3 GLN A  50      39.279  61.887  60.052  1.00  0.00           H
ATOM    622 1HE2 GLN A  50      41.891  59.776  62.106  1.00  0.00           H
ATOM    623 2HE2 GLN A  50      41.969  60.031  60.363  1.00  0.00           H
ATOM    624  N   ASP A  51      36.599  58.049  57.848  1.00  0.00           N
ATOM    625  CA  ASP A  51      35.359  57.460  57.339  1.00  0.00           C
ATOM    626  C   ASP A  51      35.601  56.739  56.011  1.00  0.00           C
ATOM    627  O   ASP A  51      36.465  57.141  55.234  1.00  0.00           O
ATOM    628  CB  ASP A  51      34.303  58.544  57.080  1.00  0.00           C
ATOM    629  CG  ASP A  51      33.984  59.429  58.277  1.00  0.00           C
ATOM    630  OD1 ASP A  51      33.664  58.878  59.350  1.00  0.00           O
ATOM    631  OD2 ASP A  51      34.018  60.669  58.101  1.00  0.00           O
ATOM    632  H   ASP A  51      37.117  58.611  57.193  1.00  0.00           H
ATOM    633  HA  ASP A  51      34.966  56.749  58.067  1.00  0.00           H
ATOM    634  HB2 ASP A  51      34.655  59.177  56.266  1.00  0.00           H
ATOM    635  HB3 ASP A  51      33.382  58.065  56.748  1.00  0.00           H
ATOM    636  N   MET A  52      34.773  55.738  55.710  1.00  0.00           N
ATOM    637  CA  MET A  52      34.730  55.078  54.393  1.00  0.00           C
ATOM    638  C   MET A  52      33.683  55.709  53.451  1.00  0.00           C
ATOM    639  O   MET A  52      33.362  55.153  52.403  1.00  0.00           O
ATOM    640  CB  MET A  52      34.508  53.566  54.555  1.00  0.00           C
ATOM    641  CG  MET A  52      35.501  52.872  55.488  1.00  0.00           C
ATOM    642  SD  MET A  52      36.996  52.322  54.629  1.00  0.00           S
ATOM    643  CE  MET A  52      38.233  52.723  55.878  1.00  0.00           C
ATOM    644  H   MET A  52      34.067  55.482  56.385  1.00  0.00           H
ATOM    645  HA  MET A  52      35.696  55.213  53.905  1.00  0.00           H
ATOM    646  HB2 MET A  52      33.523  53.402  54.962  1.00  0.00           H
ATOM    647  HB3 MET A  52      34.548  53.087  53.577  1.00  0.00           H
ATOM    648  HG2 MET A  52      35.773  53.540  56.304  1.00  0.00           H
ATOM    649  HG3 MET A  52      35.008  52.006  55.934  1.00  0.00           H
ATOM    650  HE1 MET A  52      39.222  52.640  55.430  1.00  0.00           H
ATOM    651  HE2 MET A  52      38.075  53.743  56.229  1.00  0.00           H
ATOM    652  HE3 MET A  52      38.140  52.026  56.709  1.00  0.00           H
ATOM    653  N   GLU A  53      33.122  56.862  53.833  1.00  0.00           N
ATOM    654  CA  GLU A  53      32.256  57.662  52.964  1.00  0.00           C
ATOM    655  C   GLU A  53      33.008  58.095  51.703  1.00  0.00           C
ATOM    656  O   GLU A  53      34.178  58.493  51.767  1.00  0.00           O
ATOM    657  CB  GLU A  53      31.757  58.920  53.694  1.00  0.00           C
ATOM    658  CG  GLU A  53      30.811  58.630  54.868  1.00  0.00           C
ATOM    659  CD  GLU A  53      29.389  58.241  54.435  1.00  0.00           C
ATOM    660  OE1 GLU A  53      28.532  58.175  55.348  1.00  0.00           O
ATOM    661  OE2 GLU A  53      29.162  58.053  53.219  1.00  0.00           O
ATOM    662  H   GLU A  53      33.422  57.273  54.699  1.00  0.00           H
ATOM    663  HA  GLU A  53      31.395  57.061  52.664  1.00  0.00           H
ATOM    664  HB2 GLU A  53      32.620  59.470  54.068  1.00  0.00           H
ATOM    665  HB3 GLU A  53      31.244  59.567  52.981  1.00  0.00           H
ATOM    666  HG2 GLU A  53      31.236  57.846  55.498  1.00  0.00           H
ATOM    667  HG3 GLU A  53      30.749  59.538  55.472  1.00  0.00           H
ATOM    668  N   LEU A  54      32.313  58.085  50.561  1.00  0.00           N
ATOM    669  CA  LEU A  54      32.917  58.394  49.262  1.00  0.00           C
ATOM    670  C   LEU A  54      33.580  59.779  49.245  1.00  0.00           C
ATOM    671  O   LEU A  54      34.684  59.933  48.724  1.00  0.00           O
ATOM    672  CB  LEU A  54      31.840  58.254  48.171  1.00  0.00           C
ATOM    673  CG  LEU A  54      32.341  58.539  46.743  1.00  0.00           C
ATOM    674  CD1 LEU A  54      33.537  57.659  46.371  1.00  0.00           C
ATOM    675  CD2 LEU A  54      31.215  58.261  45.749  1.00  0.00           C
ATOM    676  H   LEU A  54      31.348  57.786  50.592  1.00  0.00           H
ATOM    677  HA  LEU A  54      33.701  57.659  49.082  1.00  0.00           H
ATOM    678  HB2 LEU A  54      31.438  57.241  48.206  1.00  0.00           H
ATOM    679  HB3 LEU A  54      31.026  58.948  48.388  1.00  0.00           H
ATOM    680  HG  LEU A  54      32.626  59.587  46.658  1.00  0.00           H
ATOM    681 1HD1 LEU A  54      34.410  57.939  46.958  1.00  0.00           H
ATOM    682 2HD1 LEU A  54      33.780  57.793  45.323  1.00  0.00           H
ATOM    683 3HD1 LEU A  54      33.302  56.613  46.539  1.00  0.00           H
ATOM    684 1HD2 LEU A  54      30.897  57.222  45.833  1.00  0.00           H
ATOM    685 2HD2 LEU A  54      30.368  58.914  45.962  1.00  0.00           H
ATOM    686 3HD2 LEU A  54      31.559  58.462  44.734  1.00  0.00           H
ATOM    687  N   VAL A  55      32.943  60.760  49.891  1.00  0.00           N
ATOM    688  CA  VAL A  55      33.472  62.122  50.022  1.00  0.00           C
ATOM    689  C   VAL A  55      34.768  62.167  50.833  1.00  0.00           C
ATOM    690  O   VAL A  55      35.722  62.814  50.416  1.00  0.00           O
ATOM    691  CB  VAL A  55      32.404  63.074  50.596  1.00  0.00           C
ATOM    692  CG1 VAL A  55      31.866  62.656  51.975  1.00  0.00           C
ATOM    693  CG2 VAL A  55      32.951  64.500  50.694  1.00  0.00           C
ATOM    694  H   VAL A  55      32.060  60.538  50.325  1.00  0.00           H
ATOM    695  HA  VAL A  55      33.715  62.478  49.020  1.00  0.00           H
ATOM    696  HB  VAL A  55      31.565  63.077  49.902  1.00  0.00           H
ATOM    697 1HG1 VAL A  55      32.663  62.632  52.718  1.00  0.00           H
ATOM    698 2HG1 VAL A  55      31.117  63.376  52.303  1.00  0.00           H
ATOM    699 3HG1 VAL A  55      31.394  61.677  51.915  1.00  0.00           H
ATOM    700 1HG2 VAL A  55      33.423  64.772  49.751  1.00  0.00           H
ATOM    701 2HG2 VAL A  55      33.681  64.583  51.499  1.00  0.00           H
ATOM    702 3HG2 VAL A  55      32.137  65.198  50.884  1.00  0.00           H
ATOM    703  N   THR A  56      34.857  61.461  51.964  1.00  0.00           N
ATOM    704  CA  THR A  56      36.047  61.490  52.832  1.00  0.00           C
ATOM    705  C   THR A  56      37.238  60.823  52.140  1.00  0.00           C
ATOM    706  O   THR A  56      38.359  61.336  52.168  1.00  0.00           O
ATOM    707  CB  THR A  56      35.762  60.803  54.178  1.00  0.00           C
ATOM    708  CG2 THR A  56      36.906  60.980  55.182  1.00  0.00           C
ATOM    709  OG1 THR A  56      34.611  61.370  54.774  1.00  0.00           O
ATOM    710  H   THR A  56      34.064  60.908  52.258  1.00  0.00           H
ATOM    711  HA  THR A  56      36.312  62.528  53.028  1.00  0.00           H
ATOM    712  HB  THR A  56      35.594  59.738  54.005  1.00  0.00           H
ATOM    713  HG1 THR A  56      34.540  61.023  55.674  1.00  0.00           H
ATOM    714 1HG2 THR A  56      37.867  61.056  54.678  1.00  0.00           H
ATOM    715 2HG2 THR A  56      36.938  60.116  55.842  1.00  0.00           H
ATOM    716 3HG2 THR A  56      36.757  61.886  55.770  1.00  0.00           H
ATOM    717  N   MET A  57      36.989  59.707  51.457  1.00  0.00           N
ATOM    718  CA  MET A  57      37.971  59.018  50.619  1.00  0.00           C
ATOM    719  C   MET A  57      38.448  59.884  49.446  1.00  0.00           C
ATOM    720  O   MET A  57      39.657  60.012  49.241  1.00  0.00           O
ATOM    721  CB  MET A  57      37.311  57.735  50.116  1.00  0.00           C
ATOM    722  CG  MET A  57      37.560  56.555  51.061  1.00  0.00           C
ATOM    723  SD  MET A  57      36.345  55.209  50.986  1.00  0.00           S
ATOM    724  CE  MET A  57      35.640  55.290  49.309  1.00  0.00           C
ATOM    725  H   MET A  57      36.039  59.341  51.473  1.00  0.00           H
ATOM    726  HA  MET A  57      38.851  58.772  51.215  1.00  0.00           H
ATOM    727  HB2 MET A  57      36.242  57.918  50.035  1.00  0.00           H
ATOM    728  HB3 MET A  57      37.671  57.478  49.122  1.00  0.00           H
ATOM    729  HG2 MET A  57      38.555  56.152  50.875  1.00  0.00           H
ATOM    730  HG3 MET A  57      37.547  56.924  52.087  1.00  0.00           H
ATOM    731  HE1 MET A  57      36.233  54.689  48.636  1.00  0.00           H
ATOM    732  HE2 MET A  57      34.629  54.891  49.331  1.00  0.00           H
ATOM    733  HE3 MET A  57      35.588  56.306  48.926  1.00  0.00           H
ATOM    734  N   SER A  58      37.522  60.519  48.719  1.00  0.00           N
ATOM    735  CA  SER A  58      37.855  61.467  47.649  1.00  0.00           C
ATOM    736  C   SER A  58      38.640  62.674  48.178  1.00  0.00           C
ATOM    737  O   SER A  58      39.628  63.074  47.566  1.00  0.00           O
ATOM    738  CB  SER A  58      36.580  61.898  46.916  1.00  0.00           C
ATOM    739  OG  SER A  58      36.906  62.765  45.851  1.00  0.00           O
ATOM    740  H   SER A  58      36.539  60.357  48.920  1.00  0.00           H
ATOM    741  HA  SER A  58      38.495  60.962  46.928  1.00  0.00           H
ATOM    742  HB2 SER A  58      36.078  61.016  46.517  1.00  0.00           H
ATOM    743  HB3 SER A  58      35.904  62.404  47.608  1.00  0.00           H
ATOM    744  HG  SER A  58      36.972  63.661  46.235  1.00  0.00           H
ATOM    745  N   SER A  59      38.302  63.177  49.370  1.00  0.00           N
ATOM    746  CA  SER A  59      38.987  64.307  50.012  1.00  0.00           C
ATOM    747  C   SER A  59      40.449  63.984  50.337  1.00  0.00           C
ATOM    748  O   SER A  59      41.352  64.788  50.115  1.00  0.00           O
ATOM    749  CB  SER A  59      38.248  64.698  51.297  1.00  0.00           C
ATOM    750  OG  SER A  59      38.675  65.969  51.744  1.00  0.00           O
ATOM    751  H   SER A  59      37.451  62.831  49.799  1.00  0.00           H
ATOM    752  HA  SER A  59      38.965  65.155  49.326  1.00  0.00           H
ATOM    753  HB2 SER A  59      37.176  64.736  51.111  1.00  0.00           H
ATOM    754  HB3 SER A  59      38.437  63.953  52.070  1.00  0.00           H
ATOM    755  HG  SER A  59      38.777  65.966  52.701  1.00  0.00           H
ATOM    756  N   GLN A  60      40.736  62.761  50.792  1.00  0.00           N
ATOM    757  CA  GLN A  60      42.123  62.332  50.985  1.00  0.00           C
ATOM    758  C   GLN A  60      42.876  62.184  49.649  1.00  0.00           C
ATOM    759  O   GLN A  60      44.073  62.474  49.565  1.00  0.00           O
ATOM    760  CB  GLN A  60      42.145  61.024  51.784  1.00  0.00           C
ATOM    761  CG  GLN A  60      43.551  60.748  52.335  1.00  0.00           C
ATOM    762  CD  GLN A  60      43.831  59.264  52.455  1.00  0.00           C
ATOM    763  NE2 GLN A  60      43.573  58.676  53.598  1.00  0.00           N
ATOM    764  OE1 GLN A  60      44.323  58.649  51.519  1.00  0.00           O
ATOM    765  H   GLN A  60      39.974  62.117  50.979  1.00  0.00           H
ATOM    766  HA  GLN A  60      42.632  63.103  51.567  1.00  0.00           H
ATOM    767  HB2 GLN A  60      41.447  61.083  52.620  1.00  0.00           H
ATOM    768  HB3 GLN A  60      41.833  60.210  51.128  1.00  0.00           H
ATOM    769  HG2 GLN A  60      44.314  61.158  51.675  1.00  0.00           H
ATOM    770  HG3 GLN A  60      43.665  61.234  53.303  1.00  0.00           H
ATOM    771 1HE2 GLN A  60      43.899  57.723  53.739  1.00  0.00           H
ATOM    772 2HE2 GLN A  60      43.203  59.203  54.366  1.00  0.00           H
ATOM    773  N   ALA A  61      42.186  61.746  48.593  1.00  0.00           N
ATOM    774  CA  ALA A  61      42.739  61.725  47.243  1.00  0.00           C
ATOM    775  C   ALA A  61      43.032  63.149  46.723  1.00  0.00           C
ATOM    776  O   ALA A  61      44.074  63.349  46.097  1.00  0.00           O
ATOM    777  CB  ALA A  61      41.797  60.932  46.325  1.00  0.00           C
ATOM    778  H   ALA A  61      41.204  61.517  48.709  1.00  0.00           H
ATOM    779  HA  ALA A  61      43.694  61.200  47.277  1.00  0.00           H
ATOM    780  HB1 ALA A  61      40.958  60.509  46.879  1.00  0.00           H
ATOM    781  HB2 ALA A  61      42.342  60.125  45.837  1.00  0.00           H
ATOM    782  HB3 ALA A  61      41.383  61.586  45.568  1.00  0.00           H
ATOM    783  N   GLN A  62      42.176  64.134  47.021  1.00  0.00           N
ATOM    784  CA  GLN A  62      42.420  65.560  46.769  1.00  0.00           C
ATOM    785  C   GLN A  62      43.646  66.065  47.546  1.00  0.00           C
ATOM    786  O   GLN A  62      44.532  66.705  46.984  1.00  0.00           O
ATOM    787  CB  GLN A  62      41.194  66.397  47.175  1.00  0.00           C
ATOM    788  CG  GLN A  62      40.044  66.397  46.164  1.00  0.00           C
ATOM    789  CD  GLN A  62      38.851  67.211  46.663  1.00  0.00           C
ATOM    790  NE2 GLN A  62      38.001  67.662  45.772  1.00  0.00           N
ATOM    791  OE1 GLN A  62      38.691  67.505  47.841  1.00  0.00           O
ATOM    792  H   GLN A  62      41.302  63.885  47.478  1.00  0.00           H
ATOM    793  HA  GLN A  62      42.608  65.709  45.705  1.00  0.00           H
ATOM    794  HB2 GLN A  62      40.813  66.041  48.126  1.00  0.00           H
ATOM    795  HB3 GLN A  62      41.506  67.432  47.319  1.00  0.00           H
ATOM    796  HG2 GLN A  62      40.402  66.844  45.238  1.00  0.00           H
ATOM    797  HG3 GLN A  62      39.717  65.379  45.954  1.00  0.00           H
ATOM    798 1HE2 GLN A  62      37.268  68.270  46.121  1.00  0.00           H
ATOM    799 2HE2 GLN A  62      38.144  67.467  44.788  1.00  0.00           H
ATOM    800  N   ASP A  63      43.779  65.754  48.832  1.00  0.00           N
ATOM    801  CA  ASP A  63      44.938  66.243  49.585  1.00  0.00           C
ATOM    802  C   ASP A  63      46.262  65.694  49.041  1.00  0.00           C
ATOM    803  O   ASP A  63      47.243  66.433  48.959  1.00  0.00           O
ATOM    804  CB  ASP A  63      44.815  65.903  51.069  1.00  0.00           C
ATOM    805  CG  ASP A  63      43.787  66.724  51.833  1.00  0.00           C
ATOM    806  OD1 ASP A  63      43.359  67.781  51.328  1.00  0.00           O
ATOM    807  OD2 ASP A  63      43.606  66.431  53.037  1.00  0.00           O
ATOM    808  H   ASP A  63      43.002  65.312  49.316  1.00  0.00           H
ATOM    809  HA  ASP A  63      44.980  67.329  49.474  1.00  0.00           H
ATOM    810  HB2 ASP A  63      44.607  64.839  51.186  1.00  0.00           H
ATOM    811  HB3 ASP A  63      45.776  66.121  51.532  1.00  0.00           H
ATOM    812  N   ARG A  64      46.282  64.426  48.615  1.00  0.00           N
ATOM    813  CA  ARG A  64      47.446  63.808  47.962  1.00  0.00           C
ATOM    814  C   ARG A  64      47.704  64.359  46.558  1.00  0.00           C
ATOM    815  O   ARG A  64      48.857  64.482  46.160  1.00  0.00           O
ATOM    816  CB  ARG A  64      47.236  62.295  47.956  1.00  0.00           C
ATOM    817  CG  ARG A  64      48.492  61.520  47.530  1.00  0.00           C
ATOM    818  CD  ARG A  64      48.451  60.040  47.941  1.00  0.00           C
ATOM    819  NE  ARG A  64      47.132  59.412  47.696  1.00  0.00           N
ATOM    820  CZ  ARG A  64      46.180  59.237  48.598  1.00  0.00           C
ATOM    821  NH1 ARG A  64      46.333  59.578  49.844  1.00  0.00           N
ATOM    822  NH2 ARG A  64      45.036  58.716  48.273  1.00  0.00           N
ATOM    823  H   ARG A  64      45.431  63.882  48.733  1.00  0.00           H
ATOM    824  HA  ARG A  64      48.334  64.043  48.554  1.00  0.00           H
ATOM    825  HB2 ARG A  64      46.963  62.001  48.967  1.00  0.00           H
ATOM    826  HB3 ARG A  64      46.412  62.048  47.281  1.00  0.00           H
ATOM    827  HG2 ARG A  64      48.592  61.589  46.452  1.00  0.00           H
ATOM    828  HG3 ARG A  64      49.376  61.975  47.981  1.00  0.00           H
ATOM    829  HD2 ARG A  64      49.221  59.501  47.386  1.00  0.00           H
ATOM    830  HD3 ARG A  64      48.716  59.970  48.997  1.00  0.00           H
ATOM    831  HE  ARG A  64      46.918  59.140  46.748  1.00  0.00           H
ATOM    832 1HH1 ARG A  64      47.171  60.046  50.130  1.00  0.00           H
ATOM    833 2HH1 ARG A  64      45.605  59.354  50.515  1.00  0.00           H
ATOM    834 1HH2 ARG A  64      44.842  58.430  47.327  1.00  0.00           H
ATOM    835 2HH2 ARG A  64      44.331  58.624  48.986  1.00  0.00           H
ATOM    836  N   TYR A  65      46.649  64.730  45.833  1.00  0.00           N
ATOM    837  CA  TYR A  65      46.748  65.521  44.605  1.00  0.00           C
ATOM    838  C   TYR A  65      47.452  66.852  44.876  1.00  0.00           C
ATOM    839  O   TYR A  65      48.449  67.156  44.231  1.00  0.00           O
ATOM    840  CB  TYR A  65      45.339  65.719  44.031  1.00  0.00           C
ATOM    841  CG  TYR A  65      45.262  66.359  42.670  1.00  0.00           C
ATOM    842  CD1 TYR A  65      45.071  67.750  42.556  1.00  0.00           C
ATOM    843  CD2 TYR A  65      45.250  65.538  41.528  1.00  0.00           C
ATOM    844  CE1 TYR A  65      44.816  68.315  41.295  1.00  0.00           C
ATOM    845  CE2 TYR A  65      45.052  66.111  40.263  1.00  0.00           C
ATOM    846  CZ  TYR A  65      44.816  67.493  40.150  1.00  0.00           C
ATOM    847  OH  TYR A  65      44.486  67.989  38.940  1.00  0.00           O
ATOM    848  H   TYR A  65      45.725  64.536  46.198  1.00  0.00           H
ATOM    849  HA  TYR A  65      47.353  64.984  43.875  1.00  0.00           H
ATOM    850  HB2 TYR A  65      44.835  64.758  43.981  1.00  0.00           H
ATOM    851  HB3 TYR A  65      44.750  66.339  44.692  1.00  0.00           H
ATOM    852  HD1 TYR A  65      45.056  68.381  43.436  1.00  0.00           H
ATOM    853  HD2 TYR A  65      45.342  64.468  41.626  1.00  0.00           H
ATOM    854  HE1 TYR A  65      44.593  69.369  41.200  1.00  0.00           H
ATOM    855  HE2 TYR A  65      44.996  65.503  39.376  1.00  0.00           H
ATOM    856  HH  TYR A  65      43.624  68.470  39.018  1.00  0.00           H
ATOM    857  N   THR A  66      47.022  67.589  45.903  1.00  0.00           N
ATOM    858  CA  THR A  66      47.641  68.866  46.291  1.00  0.00           C
ATOM    859  C   THR A  66      49.111  68.693  46.676  1.00  0.00           C
ATOM    860  O   THR A  66      49.954  69.465  46.224  1.00  0.00           O
ATOM    861  CB  THR A  66      46.902  69.508  47.471  1.00  0.00           C
ATOM    862  CG2 THR A  66      47.470  70.878  47.829  1.00  0.00           C
ATOM    863  OG1 THR A  66      45.552  69.743  47.185  1.00  0.00           O
ATOM    864  H   THR A  66      46.227  67.245  46.430  1.00  0.00           H
ATOM    865  HA  THR A  66      47.598  69.548  45.443  1.00  0.00           H
ATOM    866  HB  THR A  66      46.966  68.856  48.338  1.00  0.00           H
ATOM    867  HG1 THR A  66      45.112  68.923  46.932  1.00  0.00           H
ATOM    868 1HG2 THR A  66      46.955  71.268  48.702  1.00  0.00           H
ATOM    869 2HG2 THR A  66      47.322  71.552  46.989  1.00  0.00           H
ATOM    870 3HG2 THR A  66      48.533  70.820  48.044  1.00  0.00           H
ATOM    871  N   ASP A  67      49.435  67.669  47.473  1.00  0.00           N
ATOM    872  CA  ASP A  67      50.821  67.352  47.844  1.00  0.00           C
ATOM    873  C   ASP A  67      51.704  67.120  46.599  1.00  0.00           C
ATOM    874  O   ASP A  67      52.845  67.581  46.557  1.00  0.00           O
ATOM    875  CB  ASP A  67      50.855  66.130  48.785  1.00  0.00           C
ATOM    876  CG  ASP A  67      50.210  66.335  50.170  1.00  0.00           C
ATOM    877  OD1 ASP A  67      49.985  67.486  50.621  1.00  0.00           O
ATOM    878  OD2 ASP A  67      49.936  65.324  50.859  1.00  0.00           O
ATOM    879  H   ASP A  67      48.693  67.083  47.842  1.00  0.00           H
ATOM    880  HA  ASP A  67      51.244  68.202  48.380  1.00  0.00           H
ATOM    881  HB2 ASP A  67      50.366  65.292  48.286  1.00  0.00           H
ATOM    882  HB3 ASP A  67      51.898  65.848  48.937  1.00  0.00           H
ATOM    883  N   TYR A  68      51.163  66.489  45.549  1.00  0.00           N
ATOM    884  CA  TYR A  68      51.884  66.258  44.294  1.00  0.00           C
ATOM    885  C   TYR A  68      52.116  67.539  43.472  1.00  0.00           C
ATOM    886  O   TYR A  68      53.190  67.724  42.892  1.00  0.00           O
ATOM    887  CB  TYR A  68      51.129  65.211  43.462  1.00  0.00           C
ATOM    888  CG  TYR A  68      51.824  64.838  42.167  1.00  0.00           C
ATOM    889  CD1 TYR A  68      53.188  64.483  42.182  1.00  0.00           C
ATOM    890  CD2 TYR A  68      51.118  64.878  40.948  1.00  0.00           C
ATOM    891  CE1 TYR A  68      53.854  64.197  40.979  1.00  0.00           C
ATOM    892  CE2 TYR A  68      51.780  64.582  39.742  1.00  0.00           C
ATOM    893  CZ  TYR A  68      53.155  64.258  39.760  1.00  0.00           C
ATOM    894  OH  TYR A  68      53.814  64.017  38.599  1.00  0.00           O
ATOM    895  H   TYR A  68      50.207  66.161  45.621  1.00  0.00           H
ATOM    896  HA  TYR A  68      52.864  65.859  44.550  1.00  0.00           H
ATOM    897  HB2 TYR A  68      51.000  64.308  44.057  1.00  0.00           H
ATOM    898  HB3 TYR A  68      50.139  65.597  43.224  1.00  0.00           H
ATOM    899  HD1 TYR A  68      53.741  64.463  43.114  1.00  0.00           H
ATOM    900  HD2 TYR A  68      50.074  65.164  40.936  1.00  0.00           H
ATOM    901  HE1 TYR A  68      54.906  63.960  40.986  1.00  0.00           H
ATOM    902  HE2 TYR A  68      51.239  64.621  38.810  1.00  0.00           H
ATOM    903  HH  TYR A  68      53.645  64.731  37.984  1.00  0.00           H
ATOM    904  N   LEU A  69      51.142  68.453  43.436  1.00  0.00           N
ATOM    905  CA  LEU A  69      51.305  69.758  42.780  1.00  0.00           C
ATOM    906  C   LEU A  69      52.355  70.623  43.486  1.00  0.00           C
ATOM    907  O   LEU A  69      53.188  71.243  42.822  1.00  0.00           O
ATOM    908  CB  LEU A  69      49.965  70.507  42.735  1.00  0.00           C
ATOM    909  CG  LEU A  69      48.811  69.749  42.066  1.00  0.00           C
ATOM    910  CD1 LEU A  69      47.571  70.631  42.120  1.00  0.00           C
ATOM    911  CD2 LEU A  69      49.123  69.366  40.626  1.00  0.00           C
ATOM    912  H   LEU A  69      50.261  68.233  43.890  1.00  0.00           H
ATOM    913  HA  LEU A  69      51.658  69.600  41.760  1.00  0.00           H
ATOM    914  HB2 LEU A  69      49.668  70.752  43.755  1.00  0.00           H
ATOM    915  HB3 LEU A  69      50.121  71.446  42.202  1.00  0.00           H
ATOM    916  HG  LEU A  69      48.599  68.841  42.605  1.00  0.00           H
ATOM    917 1HD1 LEU A  69      47.321  70.854  43.157  1.00  0.00           H
ATOM    918 2HD1 LEU A  69      46.733  70.113  41.669  1.00  0.00           H
ATOM    919 3HD1 LEU A  69      47.756  71.557  41.581  1.00  0.00           H
ATOM    920 1HD2 LEU A  69      49.309  70.269  40.060  1.00  0.00           H
ATOM    921 2HD2 LEU A  69      49.997  68.721  40.584  1.00  0.00           H
ATOM    922 3HD2 LEU A  69      48.286  68.816  40.200  1.00  0.00           H
ATOM    923  N   ILE A  70      52.353  70.617  44.825  1.00  0.00           N
ATOM    924  CA  ILE A  70      53.380  71.277  45.644  1.00  0.00           C
ATOM    925  C   ILE A  70      54.763  70.694  45.339  1.00  0.00           C
ATOM    926  O   ILE A  70      55.713  71.448  45.131  1.00  0.00           O
ATOM    927  CB  ILE A  70      53.051  71.149  47.152  1.00  0.00           C
ATOM    928  CG1 ILE A  70      51.788  71.959  47.512  1.00  0.00           C
ATOM    929  CG2 ILE A  70      54.233  71.631  48.022  1.00  0.00           C
ATOM    930  CD1 ILE A  70      51.219  71.630  48.898  1.00  0.00           C
ATOM    931  H   ILE A  70      51.618  70.092  45.293  1.00  0.00           H
ATOM    932  HA  ILE A  70      53.409  72.334  45.379  1.00  0.00           H
ATOM    933  HB  ILE A  70      52.867  70.098  47.376  1.00  0.00           H
ATOM    934 2HG1 ILE A  70      52.029  73.020  47.468  1.00  0.00           H
ATOM    935 3HG1 ILE A  70      51.004  71.762  46.782  1.00  0.00           H
ATOM    936 1HG2 ILE A  70      55.120  71.034  47.823  1.00  0.00           H
ATOM    937 2HG2 ILE A  70      54.002  71.507  49.078  1.00  0.00           H
ATOM    938 3HG2 ILE A  70      54.448  72.678  47.807  1.00  0.00           H
ATOM    939 1HD1 ILE A  70      50.994  70.565  48.965  1.00  0.00           H
ATOM    940 2HD1 ILE A  70      50.304  72.199  49.052  1.00  0.00           H
ATOM    941 3HD1 ILE A  70      51.928  71.896  49.679  1.00  0.00           H
ATOM    942  N   GLU A  71      54.880  69.364  45.305  1.00  0.00           N
ATOM    943  CA  GLU A  71      56.125  68.670  44.962  1.00  0.00           C
ATOM    944  C   GLU A  71      56.622  69.039  43.556  1.00  0.00           C
ATOM    945  O   GLU A  71      57.821  69.228  43.361  1.00  0.00           O
ATOM    946  CB  GLU A  71      55.904  67.151  45.094  1.00  0.00           C
ATOM    947  CG  GLU A  71      57.168  66.322  44.812  1.00  0.00           C
ATOM    948  CD  GLU A  71      56.891  64.820  44.649  1.00  0.00           C
ATOM    949  OE1 GLU A  71      55.967  64.278  45.299  1.00  0.00           O
ATOM    950  OE2 GLU A  71      57.632  64.184  43.862  1.00  0.00           O
ATOM    951  H   GLU A  71      54.069  68.797  45.543  1.00  0.00           H
ATOM    952  HA  GLU A  71      56.900  68.969  45.665  1.00  0.00           H
ATOM    953  HB2 GLU A  71      55.559  66.929  46.104  1.00  0.00           H
ATOM    954  HB3 GLU A  71      55.131  66.849  44.390  1.00  0.00           H
ATOM    955  HG2 GLU A  71      57.633  66.670  43.888  1.00  0.00           H
ATOM    956  HG3 GLU A  71      57.882  66.480  45.624  1.00  0.00           H
ATOM    957  N   THR A  72      55.707  69.157  42.590  1.00  0.00           N
ATOM    958  CA  THR A  72      56.039  69.434  41.186  1.00  0.00           C
ATOM    959  C   THR A  72      56.516  70.872  40.974  1.00  0.00           C
ATOM    960  O   THR A  72      57.576  71.078  40.385  1.00  0.00           O
ATOM    961  CB  THR A  72      54.845  69.139  40.263  1.00  0.00           C
ATOM    962  CG2 THR A  72      55.164  69.371  38.779  1.00  0.00           C
ATOM    963  OG1 THR A  72      54.456  67.787  40.395  1.00  0.00           O
ATOM    964  H   THR A  72      54.740  68.975  42.835  1.00  0.00           H
ATOM    965  HA  THR A  72      56.858  68.779  40.891  1.00  0.00           H
ATOM    966  HB  THR A  72      54.010  69.781  40.550  1.00  0.00           H
ATOM    967  HG1 THR A  72      54.039  67.682  41.268  1.00  0.00           H
ATOM    968 1HG2 THR A  72      55.539  68.455  38.325  1.00  0.00           H
ATOM    969 2HG2 THR A  72      55.912  70.147  38.635  1.00  0.00           H
ATOM    970 3HG2 THR A  72      54.259  69.689  38.267  1.00  0.00           H
ATOM    971  N   LEU A  73      55.734  71.871  41.407  1.00  0.00           N
ATOM    972  CA  LEU A  73      56.099  73.286  41.241  1.00  0.00           C
ATOM    973  C   LEU A  73      57.315  73.672  42.100  1.00  0.00           C
ATOM    974  O   LEU A  73      58.132  74.493  41.689  1.00  0.00           O
ATOM    975  CB  LEU A  73      54.873  74.161  41.565  1.00  0.00           C
ATOM    976  CG  LEU A  73      55.139  75.681  41.526  1.00  0.00           C
ATOM    977  CD1 LEU A  73      55.560  76.167  40.137  1.00  0.00           C
ATOM    978  CD2 LEU A  73      53.874  76.429  41.938  1.00  0.00           C
ATOM    979  H   LEU A  73      54.869  71.643  41.889  1.00  0.00           H
ATOM    980  HA  LEU A  73      56.381  73.447  40.200  1.00  0.00           H
ATOM    981  HB2 LEU A  73      54.081  73.924  40.857  1.00  0.00           H
ATOM    982  HB3 LEU A  73      54.520  73.901  42.564  1.00  0.00           H
ATOM    983  HG  LEU A  73      55.918  75.937  42.243  1.00  0.00           H
ATOM    984 1HD1 LEU A  73      56.503  75.703  39.848  1.00  0.00           H
ATOM    985 2HD1 LEU A  73      55.708  77.245  40.155  1.00  0.00           H
ATOM    986 3HD1 LEU A  73      54.796  75.931  39.400  1.00  0.00           H
ATOM    987 1HD2 LEU A  73      53.067  76.225  41.236  1.00  0.00           H
ATOM    988 2HD2 LEU A  73      53.577  76.120  42.940  1.00  0.00           H
ATOM    989 3HD2 LEU A  73      54.066  77.501  41.951  1.00  0.00           H
ATOM    990  N   ASP A  74      57.430  73.062  43.280  1.00  0.00           N
ATOM    991  CA  ASP A  74      58.532  73.253  44.220  1.00  0.00           C
ATOM    992  C   ASP A  74      58.714  74.718  44.685  1.00  0.00           C
ATOM    993  O   ASP A  74      59.791  75.297  44.496  1.00  0.00           O
ATOM    994  CB  ASP A  74      59.814  72.622  43.633  1.00  0.00           C
ATOM    995  CG  ASP A  74      60.937  72.442  44.656  1.00  0.00           C
ATOM    996  OD1 ASP A  74      60.638  72.364  45.871  1.00  0.00           O
ATOM    997  OD2 ASP A  74      62.114  72.330  44.255  1.00  0.00           O
ATOM    998  H   ASP A  74      56.705  72.405  43.546  1.00  0.00           H
ATOM    999  HA  ASP A  74      58.264  72.680  45.107  1.00  0.00           H
ATOM   1000  HB2 ASP A  74      59.568  71.639  43.231  1.00  0.00           H
ATOM   1001  HB3 ASP A  74      60.179  73.242  42.813  1.00  0.00           H
ATOM   1002  N   PRO A  75      57.691  75.355  45.297  1.00  0.00           N
ATOM   1003  CA  PRO A  75      57.858  76.683  45.874  1.00  0.00           C
ATOM   1004  C   PRO A  75      58.802  76.632  47.084  1.00  0.00           C
ATOM   1005  O   PRO A  75      58.731  75.726  47.930  1.00  0.00           O
ATOM   1006  CB  PRO A  75      56.455  77.161  46.242  1.00  0.00           C
ATOM   1007  CG  PRO A  75      55.707  75.865  46.533  1.00  0.00           C
ATOM   1008  CD  PRO A  75      56.348  74.855  45.576  1.00  0.00           C
ATOM   1009  HA  PRO A  75      58.273  77.359  45.125  1.00  0.00           H
ATOM   1010  HB2 PRO A  75      56.470  77.827  47.101  1.00  0.00           H
ATOM   1011  HB3 PRO A  75      56.001  77.657  45.386  1.00  0.00           H
ATOM   1012  HG2 PRO A  75      55.899  75.578  47.561  1.00  0.00           H
ATOM   1013  HG3 PRO A  75      54.635  75.969  46.364  1.00  0.00           H
ATOM   1014  HD2 PRO A  75      56.376  73.868  46.038  1.00  0.00           H
ATOM   1015  HD3 PRO A  75      55.771  74.823  44.651  1.00  0.00           H
ATOM   1016  N   LYS A  76      59.708  77.611  47.157  1.00  0.00           N
ATOM   1017  CA  LYS A  76      60.768  77.698  48.175  1.00  0.00           C
ATOM   1018  C   LYS A  76      60.341  78.582  49.344  1.00  0.00           C
ATOM   1019  O   LYS A  76      59.567  79.517  49.166  1.00  0.00           O
ATOM   1020  CB  LYS A  76      62.090  78.196  47.558  1.00  0.00           C
ATOM   1021  CG  LYS A  76      62.488  77.538  46.224  1.00  0.00           C
ATOM   1022  CD  LYS A  76      62.463  76.001  46.262  1.00  0.00           C
ATOM   1023  CE  LYS A  76      62.838  75.384  44.913  1.00  0.00           C
ATOM   1024  NZ  LYS A  76      64.270  75.567  44.582  1.00  0.00           N
ATOM   1025  H   LYS A  76      59.648  78.346  46.455  1.00  0.00           H
ATOM   1026  HA  LYS A  76      60.935  76.699  48.577  1.00  0.00           H
ATOM   1027  HB2 LYS A  76      62.024  79.273  47.397  1.00  0.00           H
ATOM   1028  HB3 LYS A  76      62.890  78.021  48.281  1.00  0.00           H
ATOM   1029  HG2 LYS A  76      61.812  77.884  45.441  1.00  0.00           H
ATOM   1030  HG3 LYS A  76      63.494  77.874  45.969  1.00  0.00           H
ATOM   1031  HD2 LYS A  76      63.129  75.632  47.042  1.00  0.00           H
ATOM   1032  HD3 LYS A  76      61.455  75.659  46.496  1.00  0.00           H
ATOM   1033  HE2 LYS A  76      62.611  74.318  44.969  1.00  0.00           H
ATOM   1034  HE3 LYS A  76      62.200  75.806  44.130  1.00  0.00           H
ATOM   1035  HZ1 LYS A  76      64.404  76.294  43.882  1.00  0.00           H
ATOM   1036  HZ2 LYS A  76      64.656  74.712  44.192  1.00  0.00           H
ATOM   1037  HZ3 LYS A  76      64.808  75.811  45.397  1.00  0.00           H
ATOM   1038  N   ALA A  77      60.874  78.315  50.535  1.00  0.00           N
ATOM   1039  CA  ALA A  77      60.540  79.080  51.737  1.00  0.00           C
ATOM   1040  C   ALA A  77      60.785  80.587  51.553  1.00  0.00           C
ATOM   1041  O   ALA A  77      61.842  80.999  51.077  1.00  0.00           O
ATOM   1042  CB  ALA A  77      61.308  78.518  52.944  1.00  0.00           C
ATOM   1043  H   ALA A  77      61.554  77.578  50.605  1.00  0.00           H
ATOM   1044  HA  ALA A  77      59.473  78.956  51.924  1.00  0.00           H
ATOM   1045  HB1 ALA A  77      62.186  77.958  52.621  1.00  0.00           H
ATOM   1046  HB2 ALA A  77      60.654  77.869  53.523  1.00  0.00           H
ATOM   1047  HB3 ALA A  77      61.633  79.336  53.588  1.00  0.00           H
ATOM   1048  N   GLY A  78      59.800  81.396  51.948  1.00  0.00           N
ATOM   1049  CA  GLY A  78      59.824  82.854  51.823  1.00  0.00           C
ATOM   1050  C   GLY A  78      59.341  83.411  50.479  1.00  0.00           C
ATOM   1051  O   GLY A  78      59.283  84.632  50.342  1.00  0.00           O
ATOM   1052  H   GLY A  78      58.975  80.975  52.365  1.00  0.00           H
ATOM   1053  HA2 GLY A  78      59.190  83.276  52.601  1.00  0.00           H
ATOM   1054  HA3 GLY A  78      60.843  83.207  51.979  1.00  0.00           H
ATOM   1055  N   GLN A  79      58.971  82.562  49.513  1.00  0.00           N
ATOM   1056  CA  GLN A  79      58.349  82.999  48.258  1.00  0.00           C
ATOM   1057  C   GLN A  79      56.879  83.412  48.439  1.00  0.00           C
ATOM   1058  O   GLN A  79      56.230  83.077  49.437  1.00  0.00           O
ATOM   1059  CB  GLN A  79      58.485  81.905  47.183  1.00  0.00           C
ATOM   1060  CG  GLN A  79      59.935  81.774  46.689  1.00  0.00           C
ATOM   1061  CD  GLN A  79      60.096  80.766  45.554  1.00  0.00           C
ATOM   1062  NE2 GLN A  79      61.145  80.866  44.768  1.00  0.00           N
ATOM   1063  OE1 GLN A  79      59.315  79.846  45.365  1.00  0.00           O
ATOM   1064  H   GLN A  79      59.047  81.566  49.676  1.00  0.00           H
ATOM   1065  HA  GLN A  79      58.874  83.886  47.900  1.00  0.00           H
ATOM   1066  HB2 GLN A  79      58.129  80.953  47.576  1.00  0.00           H
ATOM   1067  HB3 GLN A  79      57.861  82.163  46.327  1.00  0.00           H
ATOM   1068  HG2 GLN A  79      60.273  82.749  46.336  1.00  0.00           H
ATOM   1069  HG3 GLN A  79      60.580  81.469  47.512  1.00  0.00           H
ATOM   1070 1HE2 GLN A  79      61.181  80.237  43.987  1.00  0.00           H
ATOM   1071 2HE2 GLN A  79      61.793  81.632  44.854  1.00  0.00           H
ATOM   1072  N   HID A  80      56.359  84.122  47.438  1.00  0.00           N
ATOM   1073  CA  HID A  80      54.955  84.480  47.288  1.00  0.00           C
ATOM   1074  C   HID A  80      54.364  83.794  46.050  1.00  0.00           C
ATOM   1075  O   HID A  80      54.848  83.993  44.931  1.00  0.00           O
ATOM   1076  CB  HID A  80      54.822  86.007  47.231  1.00  0.00           C
ATOM   1077  CG  HID A  80      53.472  86.538  47.651  1.00  0.00           C
ATOM   1078  CD2 HID A  80      52.261  85.892  47.655  1.00  0.00           C
ATOM   1079  ND1 HID A  80      53.243  87.813  48.111  1.00  0.00           N
ATOM   1080  CE1 HID A  80      51.941  87.922  48.415  1.00  0.00           C
ATOM   1081  NE2 HID A  80      51.305  86.768  48.169  1.00  0.00           N
ATOM   1082  H   HID A  80      56.987  84.398  46.683  1.00  0.00           H
ATOM   1083  HA  HID A  80      54.419  84.136  48.169  1.00  0.00           H
ATOM   1084  HB2 HID A  80      55.563  86.443  47.903  1.00  0.00           H
ATOM   1085  HB3 HID A  80      55.049  86.355  46.222  1.00  0.00           H
ATOM   1086  HD1 HID A  80      53.936  88.539  48.212  1.00  0.00           H
ATOM   1087  HD2 HID A  80      52.058  84.885  47.331  1.00  0.00           H
ATOM   1088  HE1 HID A  80      51.464  88.810  48.806  1.00  0.00           H
ATOM   1089  N   LEU A  81      53.313  83.002  46.266  1.00  0.00           N
ATOM   1090  CA  LEU A  81      52.608  82.240  45.238  1.00  0.00           C
ATOM   1091  C   LEU A  81      51.232  82.849  44.940  1.00  0.00           C
ATOM   1092  O   LEU A  81      50.482  83.152  45.870  1.00  0.00           O
ATOM   1093  CB  LEU A  81      52.560  80.774  45.700  1.00  0.00           C
ATOM   1094  CG  LEU A  81      51.946  79.769  44.705  1.00  0.00           C
ATOM   1095  CD1 LEU A  81      52.591  78.394  44.903  1.00  0.00           C
ATOM   1096  CD2 LEU A  81      50.446  79.574  44.927  1.00  0.00           C
ATOM   1097  H   LEU A  81      52.973  82.914  47.219  1.00  0.00           H
ATOM   1098  HA  LEU A  81      53.196  82.273  44.327  1.00  0.00           H
ATOM   1099  HB2 LEU A  81      53.593  80.478  45.889  1.00  0.00           H
ATOM   1100  HB3 LEU A  81      52.023  80.716  46.644  1.00  0.00           H
ATOM   1101  HG  LEU A  81      52.126  80.098  43.682  1.00  0.00           H
ATOM   1102 1HD1 LEU A  81      53.655  78.453  44.689  1.00  0.00           H
ATOM   1103 2HD1 LEU A  81      52.141  77.676  44.218  1.00  0.00           H
ATOM   1104 3HD1 LEU A  81      52.448  78.055  45.928  1.00  0.00           H
ATOM   1105 1HD2 LEU A  81      50.258  79.183  45.926  1.00  0.00           H
ATOM   1106 2HD2 LEU A  81      49.912  80.511  44.801  1.00  0.00           H
ATOM   1107 3HD2 LEU A  81      50.061  78.868  44.193  1.00  0.00           H
ATOM   1108  N   LEU A  82      50.894  83.013  43.659  1.00  0.00           N
ATOM   1109  CA  LEU A  82      49.552  83.411  43.221  1.00  0.00           C
ATOM   1110  C   LEU A  82      48.701  82.188  42.842  1.00  0.00           C
ATOM   1111  O   LEU A  82      49.031  81.459  41.907  1.00  0.00           O
ATOM   1112  CB  LEU A  82      49.668  84.430  42.080  1.00  0.00           C
ATOM   1113  CG  LEU A  82      48.331  84.816  41.425  1.00  0.00           C
ATOM   1114  CD1 LEU A  82      47.428  85.628  42.351  1.00  0.00           C
ATOM   1115  CD2 LEU A  82      48.615  85.659  40.190  1.00  0.00           C
ATOM   1116  H   LEU A  82      51.584  82.783  42.951  1.00  0.00           H
ATOM   1117  HA  LEU A  82      49.056  83.923  44.043  1.00  0.00           H
ATOM   1118  HB2 LEU A  82      50.141  85.329  42.466  1.00  0.00           H
ATOM   1119  HB3 LEU A  82      50.315  84.012  41.315  1.00  0.00           H
ATOM   1120  HG  LEU A  82      47.798  83.925  41.102  1.00  0.00           H
ATOM   1121 1HD1 LEU A  82      47.127  85.014  43.195  1.00  0.00           H
ATOM   1122 2HD1 LEU A  82      46.529  85.933  41.820  1.00  0.00           H
ATOM   1123 3HD1 LEU A  82      47.952  86.510  42.717  1.00  0.00           H
ATOM   1124 1HD2 LEU A  82      49.132  86.571  40.483  1.00  0.00           H
ATOM   1125 2HD2 LEU A  82      49.229  85.095  39.489  1.00  0.00           H
ATOM   1126 3HD2 LEU A  82      47.673  85.904  39.710  1.00  0.00           H
ATOM   1127  N   ASP A  83      47.591  81.987  43.546  1.00  0.00           N
ATOM   1128  CA  ASP A  83      46.619  80.925  43.275  1.00  0.00           C
ATOM   1129  C   ASP A  83      45.476  81.457  42.393  1.00  0.00           C
ATOM   1130  O   ASP A  83      44.572  82.170  42.847  1.00  0.00           O
ATOM   1131  CB  ASP A  83      46.159  80.310  44.605  1.00  0.00           C
ATOM   1132  CG  ASP A  83      45.514  78.933  44.437  1.00  0.00           C
ATOM   1133  OD1 ASP A  83      44.903  78.671  43.380  1.00  0.00           O
ATOM   1134  OD2 ASP A  83      45.704  78.100  45.355  1.00  0.00           O
ATOM   1135  H   ASP A  83      47.371  82.650  44.282  1.00  0.00           H
ATOM   1136  HA  ASP A  83      47.123  80.133  42.720  1.00  0.00           H
ATOM   1137  HB2 ASP A  83      47.029  80.201  45.256  1.00  0.00           H
ATOM   1138  HB3 ASP A  83      45.458  80.978  45.100  1.00  0.00           H
ATOM   1139  N   ILE A  84      45.577  81.182  41.092  1.00  0.00           N
ATOM   1140  CA  ILE A  84      44.673  81.680  40.057  1.00  0.00           C
ATOM   1141  C   ILE A  84      43.406  80.814  40.019  1.00  0.00           C
ATOM   1142  O   ILE A  84      43.377  79.733  39.421  1.00  0.00           O
ATOM   1143  CB  ILE A  84      45.382  81.743  38.682  1.00  0.00           C
ATOM   1144  CG1 ILE A  84      46.690  82.565  38.741  1.00  0.00           C
ATOM   1145  CG2 ILE A  84      44.414  82.357  37.658  1.00  0.00           C
ATOM   1146  CD1 ILE A  84      47.470  82.577  37.423  1.00  0.00           C
ATOM   1147  H   ILE A  84      46.323  80.559  40.798  1.00  0.00           H
ATOM   1148  HA  ILE A  84      44.385  82.696  40.324  1.00  0.00           H
ATOM   1149  HB  ILE A  84      45.626  80.731  38.363  1.00  0.00           H
ATOM   1150 2HG1 ILE A  84      46.459  83.593  39.024  1.00  0.00           H
ATOM   1151 3HG1 ILE A  84      47.352  82.141  39.495  1.00  0.00           H
ATOM   1152 1HG2 ILE A  84      43.500  81.774  37.608  1.00  0.00           H
ATOM   1153 2HG2 ILE A  84      44.844  82.352  36.658  1.00  0.00           H
ATOM   1154 3HG2 ILE A  84      44.182  83.379  37.954  1.00  0.00           H
ATOM   1155 1HD1 ILE A  84      47.677  81.555  37.107  1.00  0.00           H
ATOM   1156 2HD1 ILE A  84      48.412  83.106  37.568  1.00  0.00           H
ATOM   1157 3HD1 ILE A  84      46.902  83.091  36.650  1.00  0.00           H
ATOM   1158  N   GLY A  85      42.328  81.310  40.623  1.00  0.00           N
ATOM   1159  CA  GLY A  85      41.094  80.549  40.815  1.00  0.00           C
ATOM   1160  C   GLY A  85      41.213  79.630  42.029  1.00  0.00           C
ATOM   1161  O   GLY A  85      41.182  78.407  41.890  1.00  0.00           O
ATOM   1162  H   GLY A  85      42.427  82.168  41.153  1.00  0.00           H
ATOM   1163  HA2 GLY A  85      40.273  81.245  40.976  1.00  0.00           H
ATOM   1164  HA3 GLY A  85      40.881  79.949  39.932  1.00  0.00           H
ATOM   1165  N   CYS A  86      41.386  80.222  43.213  1.00  0.00           N
ATOM   1166  CA  CYS A  86      41.814  79.531  44.437  1.00  0.00           C
ATOM   1167  C   CYS A  86      40.746  78.677  45.134  1.00  0.00           C
ATOM   1168  O   CYS A  86      41.038  78.035  46.148  1.00  0.00           O
ATOM   1169  CB  CYS A  86      42.367  80.578  45.411  1.00  0.00           C
ATOM   1170  SG  CYS A  86      41.099  81.812  45.845  1.00  0.00           S
ATOM   1171  H   CYS A  86      41.371  81.237  43.234  1.00  0.00           H
ATOM   1172  HA  CYS A  86      42.622  78.847  44.177  1.00  0.00           H
ATOM   1173  HB2 CYS A  86      42.719  80.074  46.313  1.00  0.00           H
ATOM   1174  HB3 CYS A  86      43.212  81.077  44.937  1.00  0.00           H
ATOM   1175  HG  CYS A  86      40.194  80.994  46.405  1.00  0.00           H
ATOM   1176  N   GLY A  87      39.501  78.682  44.648  1.00  0.00           N
ATOM   1177  CA  GLY A  87      38.403  77.988  45.313  1.00  0.00           C
ATOM   1178  C   GLY A  87      38.220  78.494  46.738  1.00  0.00           C
ATOM   1179  O   GLY A  87      38.280  79.695  46.998  1.00  0.00           O
ATOM   1180  H   GLY A  87      39.303  79.219  43.815  1.00  0.00           H
ATOM   1181  HA2 GLY A  87      37.473  78.126  44.767  1.00  0.00           H
ATOM   1182  HA3 GLY A  87      38.627  76.922  45.350  1.00  0.00           H
ATOM   1183  N   THR A  88      38.038  77.560  47.668  1.00  0.00           N
ATOM   1184  CA  THR A  88      37.916  77.837  49.109  1.00  0.00           C
ATOM   1185  C   THR A  88      39.241  77.696  49.871  1.00  0.00           C
ATOM   1186  O   THR A  88      39.262  77.710  51.100  1.00  0.00           O
ATOM   1187  CB  THR A  88      36.800  76.987  49.725  1.00  0.00           C
ATOM   1188  CG2 THR A  88      35.455  77.325  49.088  1.00  0.00           C
ATOM   1189  OG1 THR A  88      37.059  75.626  49.496  1.00  0.00           O
ATOM   1190  H   THR A  88      38.047  76.588  47.386  1.00  0.00           H
ATOM   1191  HA  THR A  88      37.623  78.880  49.232  1.00  0.00           H
ATOM   1192  HB  THR A  88      36.740  77.183  50.795  1.00  0.00           H
ATOM   1193  HG1 THR A  88      36.218  75.198  49.255  1.00  0.00           H
ATOM   1194 1HG2 THR A  88      35.426  77.007  48.046  1.00  0.00           H
ATOM   1195 2HG2 THR A  88      35.315  78.399  49.134  1.00  0.00           H
ATOM   1196 3HG2 THR A  88      34.651  76.841  49.641  1.00  0.00           H
ATOM   1197  N   GLY A  89      40.375  77.626  49.163  1.00  0.00           N
ATOM   1198  CA  GLY A  89      41.688  77.946  49.730  1.00  0.00           C
ATOM   1199  C   GLY A  89      42.418  76.812  50.453  1.00  0.00           C
ATOM   1200  O   GLY A  89      43.511  77.046  50.976  1.00  0.00           O
ATOM   1201  H   GLY A  89      40.306  77.580  48.151  1.00  0.00           H
ATOM   1202  HA2 GLY A  89      42.331  78.293  48.921  1.00  0.00           H
ATOM   1203  HA3 GLY A  89      41.572  78.766  50.440  1.00  0.00           H
ATOM   1204  N   ARG A  90      41.890  75.579  50.473  1.00  0.00           N
ATOM   1205  CA  ARG A  90      42.586  74.436  51.098  1.00  0.00           C
ATOM   1206  C   ARG A  90      43.933  74.132  50.441  1.00  0.00           C
ATOM   1207  O   ARG A  90      44.905  73.861  51.152  1.00  0.00           O
ATOM   1208  CB  ARG A  90      41.672  73.202  51.136  1.00  0.00           C
ATOM   1209  CG  ARG A  90      42.439  71.997  51.703  1.00  0.00           C
ATOM   1210  CD  ARG A  90      41.503  70.884  52.157  1.00  0.00           C
ATOM   1211  NE  ARG A  90      42.265  69.802  52.794  1.00  0.00           N
ATOM   1212  CZ  ARG A  90      42.656  69.737  54.048  1.00  0.00           C
ATOM   1213  NH1 ARG A  90      42.410  70.696  54.896  1.00  0.00           N
ATOM   1214  NH2 ARG A  90      43.346  68.724  54.476  1.00  0.00           N
ATOM   1215  H   ARG A  90      40.981  75.440  50.048  1.00  0.00           H
ATOM   1216  HA  ARG A  90      42.820  74.709  52.124  1.00  0.00           H
ATOM   1217  HB2 ARG A  90      40.814  73.422  51.775  1.00  0.00           H
ATOM   1218  HB3 ARG A  90      41.311  72.964  50.135  1.00  0.00           H
ATOM   1219  HG2 ARG A  90      43.113  71.600  50.942  1.00  0.00           H
ATOM   1220  HG3 ARG A  90      43.030  72.321  52.561  1.00  0.00           H
ATOM   1221  HD2 ARG A  90      40.780  71.292  52.862  1.00  0.00           H
ATOM   1222  HD3 ARG A  90      40.962  70.492  51.295  1.00  0.00           H
ATOM   1223  HE  ARG A  90      42.506  69.002  52.203  1.00  0.00           H
ATOM   1224 1HH1 ARG A  90      41.731  71.364  54.586  1.00  0.00           H
ATOM   1225 2HH1 ARG A  90      42.519  70.523  55.873  1.00  0.00           H
ATOM   1226 1HH2 ARG A  90      43.390  67.918  53.841  1.00  0.00           H
ATOM   1227 2HH2 ARG A  90      43.480  68.585  55.450  1.00  0.00           H
ATOM   1228  N   THR A  91      44.016  74.239  49.117  1.00  0.00           N
ATOM   1229  CA  THR A  91      45.270  74.087  48.368  1.00  0.00           C
ATOM   1230  C   THR A  91      46.314  75.108  48.834  1.00  0.00           C
ATOM   1231  O   THR A  91      47.420  74.734  49.234  1.00  0.00           O
ATOM   1232  CB  THR A  91      45.008  74.250  46.864  1.00  0.00           C
ATOM   1233  CG2 THR A  91      46.225  73.886  46.017  1.00  0.00           C
ATOM   1234  OG1 THR A  91      43.910  73.452  46.481  1.00  0.00           O
ATOM   1235  H   THR A  91      43.165  74.375  48.584  1.00  0.00           H
ATOM   1236  HA  THR A  91      45.664  73.089  48.542  1.00  0.00           H
ATOM   1237  HB  THR A  91      44.749  75.292  46.671  1.00  0.00           H
ATOM   1238  HG1 THR A  91      44.151  72.516  46.480  1.00  0.00           H
ATOM   1239 1HG2 THR A  91      46.316  74.618  45.218  1.00  0.00           H
ATOM   1240 2HG2 THR A  91      46.112  72.892  45.585  1.00  0.00           H
ATOM   1241 3HG2 THR A  91      47.141  73.919  46.605  1.00  0.00           H
ATOM   1242  N   ALA A  92      45.924  76.386  48.894  1.00  0.00           N
ATOM   1243  CA  ALA A  92      46.751  77.486  49.388  1.00  0.00           C
ATOM   1244  C   ALA A  92      47.217  77.261  50.837  1.00  0.00           C
ATOM   1245  O   ALA A  92      48.401  77.418  51.142  1.00  0.00           O
ATOM   1246  CB  ALA A  92      45.947  78.788  49.246  1.00  0.00           C
ATOM   1247  H   ALA A  92      45.004  76.621  48.552  1.00  0.00           H
ATOM   1248  HA  ALA A  92      47.644  77.561  48.766  1.00  0.00           H
ATOM   1249  HB1 ALA A  92      44.876  78.597  49.286  1.00  0.00           H
ATOM   1250  HB2 ALA A  92      46.164  79.252  48.286  1.00  0.00           H
ATOM   1251  HB3 ALA A  92      46.211  79.483  50.042  1.00  0.00           H
ATOM   1252  N   LEU A  93      46.318  76.824  51.727  1.00  0.00           N
ATOM   1253  CA  LEU A  93      46.649  76.519  53.119  1.00  0.00           C
ATOM   1254  C   LEU A  93      47.718  75.426  53.226  1.00  0.00           C
ATOM   1255  O   LEU A  93      48.715  75.604  53.930  1.00  0.00           O
ATOM   1256  CB  LEU A  93      45.363  76.127  53.871  1.00  0.00           C
ATOM   1257  CG  LEU A  93      45.601  75.661  55.320  1.00  0.00           C
ATOM   1258  CD1 LEU A  93      46.029  76.817  56.217  1.00  0.00           C
ATOM   1259  CD2 LEU A  93      44.336  75.036  55.886  1.00  0.00           C
ATOM   1260  H   LEU A  93      45.352  76.735  51.422  1.00  0.00           H
ATOM   1261  HA  LEU A  93      47.066  77.418  53.569  1.00  0.00           H
ATOM   1262  HB2 LEU A  93      44.675  76.974  53.870  1.00  0.00           H
ATOM   1263  HB3 LEU A  93      44.886  75.312  53.329  1.00  0.00           H
ATOM   1264  HG  LEU A  93      46.372  74.892  55.351  1.00  0.00           H
ATOM   1265 1HD1 LEU A  93      46.984  77.209  55.873  1.00  0.00           H
ATOM   1266 2HD1 LEU A  93      46.143  76.465  57.241  1.00  0.00           H
ATOM   1267 3HD1 LEU A  93      45.279  77.609  56.193  1.00  0.00           H
ATOM   1268 1HD2 LEU A  93      43.553  75.784  55.939  1.00  0.00           H
ATOM   1269 2HD2 LEU A  93      44.011  74.208  55.259  1.00  0.00           H
ATOM   1270 3HD2 LEU A  93      44.531  74.665  56.887  1.00  0.00           H
ATOM   1271  N   LYS A  94      47.532  74.296  52.531  1.00  0.00           N
ATOM   1272  CA  LYS A  94      48.498  73.187  52.546  1.00  0.00           C
ATOM   1273  C   LYS A  94      49.867  73.636  52.040  1.00  0.00           C
ATOM   1274  O   LYS A  94      50.861  73.368  52.715  1.00  0.00           O
ATOM   1275  CB  LYS A  94      47.974  72.003  51.722  1.00  0.00           C
ATOM   1276  CG  LYS A  94      46.891  71.200  52.464  1.00  0.00           C
ATOM   1277  CD  LYS A  94      46.286  70.089  51.586  1.00  0.00           C
ATOM   1278  CE  LYS A  94      47.313  69.057  51.094  1.00  0.00           C
ATOM   1279  NZ  LYS A  94      47.826  68.172  52.163  1.00  0.00           N
ATOM   1280  H   LYS A  94      46.699  74.226  51.947  1.00  0.00           H
ATOM   1281  HA  LYS A  94      48.651  72.867  53.575  1.00  0.00           H
ATOM   1282  HB2 LYS A  94      47.577  72.373  50.775  1.00  0.00           H
ATOM   1283  HB3 LYS A  94      48.815  71.342  51.507  1.00  0.00           H
ATOM   1284  HG2 LYS A  94      47.324  70.759  53.363  1.00  0.00           H
ATOM   1285  HG3 LYS A  94      46.089  71.874  52.770  1.00  0.00           H
ATOM   1286  HD2 LYS A  94      45.487  69.585  52.131  1.00  0.00           H
ATOM   1287  HD3 LYS A  94      45.832  70.560  50.711  1.00  0.00           H
ATOM   1288  HE2 LYS A  94      46.861  68.438  50.315  1.00  0.00           H
ATOM   1289  HE3 LYS A  94      48.156  69.580  50.633  1.00  0.00           H
ATOM   1290  HZ1 LYS A  94      48.731  67.800  51.852  1.00  0.00           H
ATOM   1291  HZ2 LYS A  94      47.259  67.338  52.279  1.00  0.00           H
ATOM   1292  HZ3 LYS A  94      47.928  68.642  53.044  1.00  0.00           H
ATOM   1293  N   ALA A  95      49.916  74.375  50.932  1.00  0.00           N
ATOM   1294  CA  ALA A  95      51.157  74.936  50.401  1.00  0.00           C
ATOM   1295  C   ALA A  95      51.859  75.866  51.405  1.00  0.00           C
ATOM   1296  O   ALA A  95      53.064  75.735  51.642  1.00  0.00           O
ATOM   1297  CB  ALA A  95      50.828  75.645  49.086  1.00  0.00           C
ATOM   1298  H   ALA A  95      49.050  74.569  50.436  1.00  0.00           H
ATOM   1299  HA  ALA A  95      51.850  74.123  50.183  1.00  0.00           H
ATOM   1300  HB1 ALA A  95      51.671  76.251  48.765  1.00  0.00           H
ATOM   1301  HB2 ALA A  95      49.946  76.278  49.189  1.00  0.00           H
ATOM   1302  HB3 ALA A  95      50.632  74.896  48.328  1.00  0.00           H
ATOM   1303  N   ALA A  96      51.108  76.747  52.072  1.00  0.00           N
ATOM   1304  CA  ALA A  96      51.672  77.682  53.042  1.00  0.00           C
ATOM   1305  C   ALA A  96      52.255  76.972  54.272  1.00  0.00           C
ATOM   1306  O   ALA A  96      53.353  77.329  54.721  1.00  0.00           O
ATOM   1307  CB  ALA A  96      50.598  78.689  53.449  1.00  0.00           C
ATOM   1308  H   ALA A  96      50.121  76.826  51.836  1.00  0.00           H
ATOM   1309  HA  ALA A  96      52.476  78.229  52.550  1.00  0.00           H
ATOM   1310  HB1 ALA A  96      50.018  78.955  52.570  1.00  0.00           H
ATOM   1311  HB2 ALA A  96      51.070  79.593  53.834  1.00  0.00           H
ATOM   1312  HB3 ALA A  96      49.941  78.267  54.211  1.00  0.00           H
ATOM   1313  N   ARG A  97      51.551  75.963  54.809  1.00  0.00           N
ATOM   1314  CA  ARG A  97      52.035  75.156  55.944  1.00  0.00           C
ATOM   1315  C   ARG A  97      53.282  74.352  55.574  1.00  0.00           C
ATOM   1316  O   ARG A  97      54.265  74.398  56.303  1.00  0.00           O
ATOM   1317  CB  ARG A  97      50.943  74.210  56.477  1.00  0.00           C
ATOM   1318  CG  ARG A  97      49.740  74.936  57.105  1.00  0.00           C
ATOM   1319  CD  ARG A  97      48.832  73.999  57.917  1.00  0.00           C
ATOM   1320  NE  ARG A  97      48.397  72.803  57.161  1.00  0.00           N
ATOM   1321  CZ  ARG A  97      47.378  72.017  57.469  1.00  0.00           C
ATOM   1322  NH1 ARG A  97      46.584  72.273  58.470  1.00  0.00           N
ATOM   1323  NH2 ARG A  97      47.139  70.936  56.782  1.00  0.00           N
ATOM   1324  H   ARG A  97      50.646  75.745  54.393  1.00  0.00           H
ATOM   1325  HA  ARG A  97      52.339  75.818  56.755  1.00  0.00           H
ATOM   1326  HB2 ARG A  97      50.598  73.566  55.667  1.00  0.00           H
ATOM   1327  HB3 ARG A  97      51.394  73.582  57.248  1.00  0.00           H
ATOM   1328  HG2 ARG A  97      50.106  75.712  57.777  1.00  0.00           H
ATOM   1329  HG3 ARG A  97      49.149  75.416  56.330  1.00  0.00           H
ATOM   1330  HD2 ARG A  97      49.374  73.679  58.810  1.00  0.00           H
ATOM   1331  HD3 ARG A  97      47.961  74.574  58.234  1.00  0.00           H
ATOM   1332  HE  ARG A  97      48.962  72.533  56.375  1.00  0.00           H
ATOM   1333 1HH1 ARG A  97      46.767  73.076  59.043  1.00  0.00           H
ATOM   1334 2HH1 ARG A  97      45.794  71.693  58.704  1.00  0.00           H
ATOM   1335 1HH2 ARG A  97      47.835  70.559  56.153  1.00  0.00           H
ATOM   1336 2HH2 ARG A  97      46.399  70.331  57.078  1.00  0.00           H
ATOM   1337  N   GLN A  98      53.258  73.659  54.433  1.00  0.00           N
ATOM   1338  CA  GLN A  98      54.317  72.715  54.053  1.00  0.00           C
ATOM   1339  C   GLN A  98      55.624  73.383  53.621  1.00  0.00           C
ATOM   1340  O   GLN A  98      56.687  72.783  53.767  1.00  0.00           O
ATOM   1341  CB  GLN A  98      53.828  71.812  52.913  1.00  0.00           C
ATOM   1342  CG  GLN A  98      52.792  70.778  53.375  1.00  0.00           C
ATOM   1343  CD  GLN A  98      52.325  69.889  52.228  1.00  0.00           C
ATOM   1344  NE2 GLN A  98      51.132  69.350  52.323  1.00  0.00           N
ATOM   1345  OE1 GLN A  98      53.017  69.664  51.250  1.00  0.00           O
ATOM   1346  H   GLN A  98      52.438  73.728  53.839  1.00  0.00           H
ATOM   1347  HA  GLN A  98      54.557  72.090  54.914  1.00  0.00           H
ATOM   1348  HB2 GLN A  98      53.404  72.425  52.115  1.00  0.00           H
ATOM   1349  HB3 GLN A  98      54.685  71.271  52.508  1.00  0.00           H
ATOM   1350  HG2 GLN A  98      53.230  70.144  54.147  1.00  0.00           H
ATOM   1351  HG3 GLN A  98      51.931  71.288  53.804  1.00  0.00           H
ATOM   1352 1HE2 GLN A  98      50.876  68.698  51.571  1.00  0.00           H
ATOM   1353 2HE2 GLN A  98      50.614  69.443  53.167  1.00  0.00           H
ATOM   1354  N   ARG A  99      55.565  74.598  53.057  1.00  0.00           N
ATOM   1355  CA  ARG A  99      56.739  75.243  52.441  1.00  0.00           C
ATOM   1356  C   ARG A  99      57.184  76.542  53.088  1.00  0.00           C
ATOM   1357  O   ARG A  99      58.288  76.987  52.790  1.00  0.00           O
ATOM   1358  CB  ARG A  99      56.514  75.399  50.927  1.00  0.00           C
ATOM   1359  CG  ARG A  99      56.395  74.050  50.202  1.00  0.00           C
ATOM   1360  CD  ARG A  99      57.655  73.198  50.369  1.00  0.00           C
ATOM   1361  NE  ARG A  99      57.587  71.983  49.543  1.00  0.00           N
ATOM   1362  CZ  ARG A  99      58.203  71.814  48.390  1.00  0.00           C
ATOM   1363  NH1 ARG A  99      58.851  72.783  47.818  1.00  0.00           N
ATOM   1364  NH2 ARG A  99      58.184  70.656  47.797  1.00  0.00           N
ATOM   1365  H   ARG A  99      54.647  74.998  52.889  1.00  0.00           H
ATOM   1366  HA  ARG A  99      57.609  74.604  52.586  1.00  0.00           H
ATOM   1367  HB2 ARG A  99      55.608  75.980  50.750  1.00  0.00           H
ATOM   1368  HB3 ARG A  99      57.352  75.947  50.493  1.00  0.00           H
ATOM   1369  HG2 ARG A  99      55.530  73.498  50.567  1.00  0.00           H
ATOM   1370  HG3 ARG A  99      56.250  74.234  49.142  1.00  0.00           H
ATOM   1371  HD2 ARG A  99      58.527  73.800  50.102  1.00  0.00           H
ATOM   1372  HD3 ARG A  99      57.769  72.899  51.409  1.00  0.00           H
ATOM   1373  HE  ARG A  99      57.095  71.193  49.925  1.00  0.00           H
ATOM   1374 1HH1 ARG A  99      58.834  73.725  48.182  1.00  0.00           H
ATOM   1375 2HH1 ARG A  99      59.452  72.595  47.017  1.00  0.00           H
ATOM   1376 1HH2 ARG A  99      57.679  69.882  48.187  1.00  0.00           H
ATOM   1377 2HH2 ARG A  99      58.730  70.537  46.956  1.00  0.00           H
ATOM   1378  N   GLY A 100      56.390  77.134  53.979  1.00  0.00           N
ATOM   1379  CA  GLY A 100      56.749  78.415  54.595  1.00  0.00           C
ATOM   1380  C   GLY A 100      56.695  79.571  53.593  1.00  0.00           C
ATOM   1381  O   GLY A 100      57.611  80.385  53.528  1.00  0.00           O
ATOM   1382  H   GLY A 100      55.514  76.690  54.219  1.00  0.00           H
ATOM   1383  HA2 GLY A 100      56.060  78.626  55.409  1.00  0.00           H
ATOM   1384  HA3 GLY A 100      57.759  78.358  55.003  1.00  0.00           H
ATOM   1385  N   ILE A 101      55.642  79.611  52.775  1.00  0.00           N
ATOM   1386  CA  ILE A 101      55.407  80.645  51.756  1.00  0.00           C
ATOM   1387  C   ILE A 101      54.211  81.520  52.124  1.00  0.00           C
ATOM   1388  O   ILE A 101      53.356  81.101  52.912  1.00  0.00           O
ATOM   1389  CB  ILE A 101      55.253  80.010  50.357  1.00  0.00           C
ATOM   1390  CG1 ILE A 101      54.029  79.082  50.239  1.00  0.00           C
ATOM   1391  CG2 ILE A 101      56.559  79.288  50.004  1.00  0.00           C
ATOM   1392  CD1 ILE A 101      53.741  78.667  48.794  1.00  0.00           C
ATOM   1393  H   ILE A 101      54.939  78.895  52.867  1.00  0.00           H
ATOM   1394  HA  ILE A 101      56.268  81.313  51.711  1.00  0.00           H
ATOM   1395  HB  ILE A 101      55.119  80.818  49.638  1.00  0.00           H
ATOM   1396 2HG1 ILE A 101      54.182  78.188  50.842  1.00  0.00           H
ATOM   1397 3HG1 ILE A 101      53.146  79.602  50.607  1.00  0.00           H
ATOM   1398 1HG2 ILE A 101      57.386  79.976  50.160  1.00  0.00           H
ATOM   1399 2HG2 ILE A 101      56.560  78.999  48.957  1.00  0.00           H
ATOM   1400 3HG2 ILE A 101      56.703  78.406  50.623  1.00  0.00           H
ATOM   1401 1HD1 ILE A 101      53.639  79.553  48.168  1.00  0.00           H
ATOM   1402 2HD1 ILE A 101      52.808  78.111  48.762  1.00  0.00           H
ATOM   1403 3HD1 ILE A 101      54.539  78.035  48.412  1.00  0.00           H
ATOM   1404  N   ALA A 102      54.152  82.727  51.570  1.00  0.00           N
ATOM   1405  CA  ALA A 102      52.899  83.466  51.473  1.00  0.00           C
ATOM   1406  C   ALA A 102      52.141  83.053  50.203  1.00  0.00           C
ATOM   1407  O   ALA A 102      52.749  82.734  49.178  1.00  0.00           O
ATOM   1408  CB  ALA A 102      53.172  84.971  51.524  1.00  0.00           C
ATOM   1409  H   ALA A 102      54.887  82.989  50.918  1.00  0.00           H
ATOM   1410  HA  ALA A 102      52.273  83.213  52.327  1.00  0.00           H
ATOM   1411  HB1 ALA A 102      52.234  85.514  51.396  1.00  0.00           H
ATOM   1412  HB2 ALA A 102      53.859  85.253  50.726  1.00  0.00           H
ATOM   1413  HB3 ALA A 102      53.601  85.233  52.492  1.00  0.00           H
ATOM   1414  N   VAL A 103      50.814  83.071  50.268  1.00  0.00           N
ATOM   1415  CA  VAL A 103      49.941  82.770  49.132  1.00  0.00           C
ATOM   1416  C   VAL A 103      48.865  83.843  49.031  1.00  0.00           C
ATOM   1417  O   VAL A 103      48.195  84.150  50.020  1.00  0.00           O
ATOM   1418  CB  VAL A 103      49.329  81.357  49.218  1.00  0.00           C
ATOM   1419  CG1 VAL A 103      48.587  81.010  47.925  1.00  0.00           C
ATOM   1420  CG2 VAL A 103      50.378  80.261  49.460  1.00  0.00           C
ATOM   1421  H   VAL A 103      50.371  83.350  51.139  1.00  0.00           H
ATOM   1422  HA  VAL A 103      50.534  82.805  48.222  1.00  0.00           H
ATOM   1423  HB  VAL A 103      48.615  81.328  50.038  1.00  0.00           H
ATOM   1424 1HG1 VAL A 103      49.265  81.071  47.077  1.00  0.00           H
ATOM   1425 2HG1 VAL A 103      48.202  79.997  47.980  1.00  0.00           H
ATOM   1426 3HG1 VAL A 103      47.754  81.694  47.761  1.00  0.00           H
ATOM   1427 1HG2 VAL A 103      50.897  80.439  50.399  1.00  0.00           H
ATOM   1428 2HG2 VAL A 103      51.099  80.256  48.645  1.00  0.00           H
ATOM   1429 3HG2 VAL A 103      49.893  79.287  49.517  1.00  0.00           H
ATOM   1430  N   THR A 104      48.695  84.399  47.835  1.00  0.00           N
ATOM   1431  CA  THR A 104      47.538  85.228  47.489  1.00  0.00           C
ATOM   1432  C   THR A 104      46.667  84.453  46.516  1.00  0.00           C
ATOM   1433  O   THR A 104      47.151  84.018  45.476  1.00  0.00           O
ATOM   1434  CB  THR A 104      47.953  86.596  46.939  1.00  0.00           C
ATOM   1435  CG2 THR A 104      46.804  87.451  46.402  1.00  0.00           C
ATOM   1436  OG1 THR A 104      48.502  87.345  48.000  1.00  0.00           O
ATOM   1437  H   THR A 104      49.272  84.063  47.066  1.00  0.00           H
ATOM   1438  HA  THR A 104      46.957  85.423  48.381  1.00  0.00           H
ATOM   1439  HB  THR A 104      48.691  86.451  46.149  1.00  0.00           H
ATOM   1440  HG1 THR A 104      49.232  86.835  48.367  1.00  0.00           H
ATOM   1441 1HG2 THR A 104      46.995  87.680  45.356  1.00  0.00           H
ATOM   1442 2HG2 THR A 104      46.726  88.388  46.954  1.00  0.00           H
ATOM   1443 3HG2 THR A 104      45.846  86.941  46.484  1.00  0.00           H
ATOM   1444  N   GLY A 105      45.398  84.249  46.855  1.00  0.00           N
ATOM   1445  CA  GLY A 105      44.433  83.576  45.992  1.00  0.00           C
ATOM   1446  C   GLY A 105      43.367  84.530  45.481  1.00  0.00           C
ATOM   1447  O   GLY A 105      42.862  85.364  46.237  1.00  0.00           O
ATOM   1448  H   GLY A 105      45.060  84.660  47.720  1.00  0.00           H
ATOM   1449  HA2 GLY A 105      44.938  83.143  45.131  1.00  0.00           H
ATOM   1450  HA3 GLY A 105      43.947  82.772  46.539  1.00  0.00           H
ATOM   1451  N   VAL A 106      43.011  84.375  44.207  1.00  0.00           N
ATOM   1452  CA  VAL A 106      41.906  85.109  43.587  1.00  0.00           C
ATOM   1453  C   VAL A 106      40.816  84.173  43.090  1.00  0.00           C
ATOM   1454  O   VAL A 106      41.093  83.109  42.539  1.00  0.00           O
ATOM   1455  CB  VAL A 106      42.369  86.062  42.477  1.00  0.00           C
ATOM   1456  CG1 VAL A 106      43.228  87.177  43.068  1.00  0.00           C
ATOM   1457  CG2 VAL A 106      43.132  85.383  41.328  1.00  0.00           C
ATOM   1458  H   VAL A 106      43.469  83.651  43.659  1.00  0.00           H
ATOM   1459  HA  VAL A 106      41.448  85.732  44.348  1.00  0.00           H
ATOM   1460  HB  VAL A 106      41.478  86.528  42.057  1.00  0.00           H
ATOM   1461 1HG1 VAL A 106      44.189  86.785  43.404  1.00  0.00           H
ATOM   1462 2HG1 VAL A 106      43.383  87.941  42.312  1.00  0.00           H
ATOM   1463 3HG1 VAL A 106      42.724  87.630  43.923  1.00  0.00           H
ATOM   1464 1HG2 VAL A 106      42.893  85.889  40.394  1.00  0.00           H
ATOM   1465 2HG2 VAL A 106      42.847  84.339  41.237  1.00  0.00           H
ATOM   1466 3HG2 VAL A 106      44.207  85.425  41.501  1.00  0.00           H
ATOM   1467  N   ALA A 107      39.567  84.592  43.252  1.00  0.00           N
ATOM   1468  CA  ALA A 107      38.401  83.954  42.653  1.00  0.00           C
ATOM   1469  C   ALA A 107      37.313  84.994  42.363  1.00  0.00           C
ATOM   1470  O   ALA A 107      37.308  86.088  42.920  1.00  0.00           O
ATOM   1471  CB  ALA A 107      37.900  82.792  43.529  1.00  0.00           C
ATOM   1472  H   ALA A 107      39.417  85.455  43.764  1.00  0.00           H
ATOM   1473  HA  ALA A 107      38.697  83.533  41.697  1.00  0.00           H
ATOM   1474  HB1 ALA A 107      36.816  82.706  43.473  1.00  0.00           H
ATOM   1475  HB2 ALA A 107      38.176  82.933  44.569  1.00  0.00           H
ATOM   1476  HB3 ALA A 107      38.348  81.862  43.180  1.00  0.00           H
ATOM   1477  N   VAL A 108      36.365  84.648  41.496  1.00  0.00           N
ATOM   1478  CA  VAL A 108      35.223  85.518  41.142  1.00  0.00           C
ATOM   1479  C   VAL A 108      33.997  85.299  42.037  1.00  0.00           C
ATOM   1480  O   VAL A 108      33.012  86.022  41.920  1.00  0.00           O
ATOM   1481  CB  VAL A 108      34.866  85.369  39.652  1.00  0.00           C
ATOM   1482  CG1 VAL A 108      35.984  85.965  38.788  1.00  0.00           C
ATOM   1483  CG2 VAL A 108      34.612  83.908  39.264  1.00  0.00           C
ATOM   1484  H   VAL A 108      36.439  83.743  41.050  1.00  0.00           H
ATOM   1485  HA  VAL A 108      35.516  86.556  41.296  1.00  0.00           H
ATOM   1486  HB  VAL A 108      33.960  85.936  39.442  1.00  0.00           H
ATOM   1487 1HG1 VAL A 108      36.960  85.663  39.160  1.00  0.00           H
ATOM   1488 2HG1 VAL A 108      35.877  85.633  37.757  1.00  0.00           H
ATOM   1489 3HG1 VAL A 108      35.927  87.052  38.817  1.00  0.00           H
ATOM   1490 1HG2 VAL A 108      34.364  83.846  38.205  1.00  0.00           H
ATOM   1491 2HG2 VAL A 108      33.783  83.512  39.842  1.00  0.00           H
ATOM   1492 3HG2 VAL A 108      35.488  83.297  39.456  1.00  0.00           H
ATOM   1493  N   SER A 109      34.048  84.318  42.942  1.00  0.00           N
ATOM   1494  CA  SER A 109      32.965  83.984  43.874  1.00  0.00           C
ATOM   1495  C   SER A 109      33.188  84.625  45.241  1.00  0.00           C
ATOM   1496  O   SER A 109      34.205  84.388  45.899  1.00  0.00           O
ATOM   1497  CB  SER A 109      32.851  82.468  43.998  1.00  0.00           C
ATOM   1498  OG  SER A 109      31.993  82.082  45.052  1.00  0.00           O
ATOM   1499  H   SER A 109      34.922  83.826  43.043  1.00  0.00           H
ATOM   1500  HA  SER A 109      32.018  84.349  43.473  1.00  0.00           H
ATOM   1501  HB2 SER A 109      32.501  82.062  43.051  1.00  0.00           H
ATOM   1502  HB3 SER A 109      33.840  82.060  44.203  1.00  0.00           H
ATOM   1503  HG  SER A 109      31.131  82.573  44.990  1.00  0.00           H
ATOM   1504  N   LYS A 110      32.206  85.408  45.696  1.00  0.00           N
ATOM   1505  CA  LYS A 110      32.212  86.021  47.032  1.00  0.00           C
ATOM   1506  C   LYS A 110      32.170  84.957  48.126  1.00  0.00           C
ATOM   1507  O   LYS A 110      32.890  85.068  49.118  1.00  0.00           O
ATOM   1508  CB  LYS A 110      31.013  86.969  47.187  1.00  0.00           C
ATOM   1509  CG  LYS A 110      30.910  88.028  46.079  1.00  0.00           C
ATOM   1510  CD  LYS A 110      29.706  88.942  46.330  1.00  0.00           C
ATOM   1511  CE  LYS A 110      29.673  90.072  45.296  1.00  0.00           C
ATOM   1512  NZ  LYS A 110      28.514  90.970  45.514  1.00  0.00           N
ATOM   1513  H   LYS A 110      31.365  85.477  45.132  1.00  0.00           H
ATOM   1514  HA  LYS A 110      33.138  86.579  47.170  1.00  0.00           H
ATOM   1515  HB2 LYS A 110      30.093  86.382  47.198  1.00  0.00           H
ATOM   1516  HB3 LYS A 110      31.107  87.475  48.150  1.00  0.00           H
ATOM   1517  HG2 LYS A 110      31.827  88.620  46.058  1.00  0.00           H
ATOM   1518  HG3 LYS A 110      30.777  87.541  45.112  1.00  0.00           H
ATOM   1519  HD2 LYS A 110      28.789  88.354  46.266  1.00  0.00           H
ATOM   1520  HD3 LYS A 110      29.782  89.368  47.331  1.00  0.00           H
ATOM   1521  HE2 LYS A 110      30.604  90.641  45.380  1.00  0.00           H
ATOM   1522  HE3 LYS A 110      29.626  89.633  44.296  1.00  0.00           H
ATOM   1523  HZ1 LYS A 110      28.427  91.206  46.500  1.00  0.00           H
ATOM   1524  HZ2 LYS A 110      27.653  90.501  45.272  1.00  0.00           H
ATOM   1525  HZ3 LYS A 110      28.582  91.821  44.973  1.00  0.00           H
ATOM   1526  N   GLU A 111      31.346  83.926  47.942  1.00  0.00           N
ATOM   1527  CA  GLU A 111      31.171  82.844  48.919  1.00  0.00           C
ATOM   1528  C   GLU A 111      32.460  82.031  49.087  1.00  0.00           C
ATOM   1529  O   GLU A 111      32.878  81.764  50.216  1.00  0.00           O
ATOM   1530  CB  GLU A 111      30.018  81.928  48.483  1.00  0.00           C
ATOM   1531  CG  GLU A 111      28.644  82.629  48.466  1.00  0.00           C
ATOM   1532  CD  GLU A 111      27.844  82.562  49.779  1.00  0.00           C
ATOM   1533  OE1 GLU A 111      28.297  82.000  50.806  1.00  0.00           O
ATOM   1534  OE2 GLU A 111      26.682  83.045  49.784  1.00  0.00           O
ATOM   1535  H   GLU A 111      30.820  83.879  47.069  1.00  0.00           H
ATOM   1536  HA  GLU A 111      30.924  83.267  49.892  1.00  0.00           H
ATOM   1537  HB2 GLU A 111      30.238  81.570  47.476  1.00  0.00           H
ATOM   1538  HB3 GLU A 111      29.979  81.052  49.130  1.00  0.00           H
ATOM   1539  HG2 GLU A 111      28.758  83.673  48.168  1.00  0.00           H
ATOM   1540  HG3 GLU A 111      28.041  82.149  47.696  1.00  0.00           H
ATOM   1541  N   GLN A 112      33.141  81.703  47.981  1.00  0.00           N
ATOM   1542  CA  GLN A 112      34.397  80.954  48.044  1.00  0.00           C
ATOM   1543  C   GLN A 112      35.511  81.736  48.750  1.00  0.00           C
ATOM   1544  O   GLN A 112      36.202  81.185  49.609  1.00  0.00           O
ATOM   1545  CB  GLN A 112      34.865  80.542  46.644  1.00  0.00           C
ATOM   1546  CG  GLN A 112      33.977  79.481  45.984  1.00  0.00           C
ATOM   1547  CD  GLN A 112      34.615  78.932  44.712  1.00  0.00           C
ATOM   1548  NE2 GLN A 112      34.739  77.627  44.595  1.00  0.00           N
ATOM   1549  OE1 GLN A 112      35.039  79.653  43.814  1.00  0.00           O
ATOM   1550  H   GLN A 112      32.762  81.956  47.073  1.00  0.00           H
ATOM   1551  HA  GLN A 112      34.210  80.061  48.633  1.00  0.00           H
ATOM   1552  HB2 GLN A 112      34.946  81.423  46.007  1.00  0.00           H
ATOM   1553  HB3 GLN A 112      35.856  80.111  46.745  1.00  0.00           H
ATOM   1554  HG2 GLN A 112      33.822  78.665  46.689  1.00  0.00           H
ATOM   1555  HG3 GLN A 112      33.002  79.894  45.741  1.00  0.00           H
ATOM   1556 1HE2 GLN A 112      35.122  77.263  43.739  1.00  0.00           H
ATOM   1557 2HE2 GLN A 112      34.412  77.021  45.329  1.00  0.00           H
ATOM   1558  N   ILE A 113      35.654  83.029  48.444  1.00  0.00           N
ATOM   1559  CA  ILE A 113      36.659  83.887  49.085  1.00  0.00           C
ATOM   1560  C   ILE A 113      36.359  84.098  50.572  1.00  0.00           C
ATOM   1561  O   ILE A 113      37.276  84.065  51.395  1.00  0.00           O
ATOM   1562  CB  ILE A 113      36.791  85.215  48.308  1.00  0.00           C
ATOM   1563  CG1 ILE A 113      37.388  84.980  46.900  1.00  0.00           C
ATOM   1564  CG2 ILE A 113      37.627  86.250  49.084  1.00  0.00           C
ATOM   1565  CD1 ILE A 113      38.782  84.341  46.883  1.00  0.00           C
ATOM   1566  H   ILE A 113      35.059  83.425  47.723  1.00  0.00           H
ATOM   1567  HA  ILE A 113      37.617  83.371  49.056  1.00  0.00           H
ATOM   1568  HB  ILE A 113      35.791  85.634  48.182  1.00  0.00           H
ATOM   1569 2HG1 ILE A 113      36.718  84.346  46.321  1.00  0.00           H
ATOM   1570 3HG1 ILE A 113      37.453  85.930  46.377  1.00  0.00           H
ATOM   1571 1HG2 ILE A 113      37.126  86.532  50.008  1.00  0.00           H
ATOM   1572 2HG2 ILE A 113      37.766  87.149  48.489  1.00  0.00           H
ATOM   1573 3HG2 ILE A 113      38.604  85.838  49.332  1.00  0.00           H
ATOM   1574 1HD1 ILE A 113      39.477  84.919  47.483  1.00  0.00           H
ATOM   1575 2HD1 ILE A 113      39.163  84.340  45.868  1.00  0.00           H
ATOM   1576 3HD1 ILE A 113      38.734  83.312  47.239  1.00  0.00           H
ATOM   1577  N   ALA A 114      35.086  84.242  50.951  1.00  0.00           N
ATOM   1578  CA  ALA A 114      34.697  84.271  52.359  1.00  0.00           C
ATOM   1579  C   ALA A 114      35.103  82.975  53.084  1.00  0.00           C
ATOM   1580  O   ALA A 114      35.668  83.033  54.178  1.00  0.00           O
ATOM   1581  CB  ALA A 114      33.190  84.529  52.457  1.00  0.00           C
ATOM   1582  H   ALA A 114      34.361  84.289  50.242  1.00  0.00           H
ATOM   1583  HA  ALA A 114      35.218  85.097  52.847  1.00  0.00           H
ATOM   1584  HB1 ALA A 114      32.880  84.460  53.499  1.00  0.00           H
ATOM   1585  HB2 ALA A 114      32.642  83.792  51.869  1.00  0.00           H
ATOM   1586  HB3 ALA A 114      32.965  85.527  52.083  1.00  0.00           H
ATOM   1587  N   ALA A 115      34.875  81.805  52.477  1.00  0.00           N
ATOM   1588  CA  ALA A 115      35.298  80.524  53.045  1.00  0.00           C
ATOM   1589  C   ALA A 115      36.830  80.407  53.162  1.00  0.00           C
ATOM   1590  O   ALA A 115      37.330  79.986  54.204  1.00  0.00           O
ATOM   1591  CB  ALA A 115      34.698  79.388  52.213  1.00  0.00           C
ATOM   1592  H   ALA A 115      34.408  81.803  51.573  1.00  0.00           H
ATOM   1593  HA  ALA A 115      34.898  80.445  54.054  1.00  0.00           H
ATOM   1594  HB1 ALA A 115      35.129  79.394  51.214  1.00  0.00           H
ATOM   1595  HB2 ALA A 115      33.617  79.507  52.138  1.00  0.00           H
ATOM   1596  HB3 ALA A 115      34.921  78.432  52.690  1.00  0.00           H
ATOM   1597  N   ALA A 116      37.582  80.862  52.157  1.00  0.00           N
ATOM   1598  CA  ALA A 116      39.043  80.854  52.193  1.00  0.00           C
ATOM   1599  C   ALA A 116      39.621  81.794  53.272  1.00  0.00           C
ATOM   1600  O   ALA A 116      40.554  81.424  53.990  1.00  0.00           O
ATOM   1601  CB  ALA A 116      39.553  81.197  50.794  1.00  0.00           C
ATOM   1602  H   ALA A 116      37.122  81.192  51.314  1.00  0.00           H
ATOM   1603  HA  ALA A 116      39.376  79.845  52.439  1.00  0.00           H
ATOM   1604  HB1 ALA A 116      39.254  80.430  50.084  1.00  0.00           H
ATOM   1605  HB2 ALA A 116      40.636  81.229  50.819  1.00  0.00           H
ATOM   1606  HB3 ALA A 116      39.163  82.160  50.465  1.00  0.00           H
ATOM   1607  N   ASN A 117      39.024  82.976  53.472  1.00  0.00           N
ATOM   1608  CA  ASN A 117      39.401  83.865  54.576  1.00  0.00           C
ATOM   1609  C   ASN A 117      39.075  83.257  55.950  1.00  0.00           C
ATOM   1610  O   ASN A 117      39.899  83.346  56.866  1.00  0.00           O
ATOM   1611  CB  ASN A 117      38.729  85.239  54.404  1.00  0.00           C
ATOM   1612  CG  ASN A 117      39.406  86.097  53.350  1.00  0.00           C
ATOM   1613  ND2 ASN A 117      38.658  86.872  52.603  1.00  0.00           N
ATOM   1614  OD1 ASN A 117      40.619  86.117  53.225  1.00  0.00           O
ATOM   1615  H   ASN A 117      38.287  83.260  52.833  1.00  0.00           H
ATOM   1616  HA  ASN A 117      40.484  84.001  54.552  1.00  0.00           H
ATOM   1617  HB2 ASN A 117      37.675  85.106  54.160  1.00  0.00           H
ATOM   1618  HB3 ASN A 117      38.795  85.786  55.343  1.00  0.00           H
ATOM   1619 1HD2 ASN A 117      37.657  86.863  52.704  1.00  0.00           H
ATOM   1620 2HD2 ASN A 117      39.131  87.341  51.842  1.00  0.00           H
ATOM   1621  N   ARG A 118      37.918  82.592  56.103  1.00  0.00           N
ATOM   1622  CA  ARG A 118      37.596  81.825  57.324  1.00  0.00           C
ATOM   1623  C   ARG A 118      38.620  80.726  57.582  1.00  0.00           C
ATOM   1624  O   ARG A 118      39.077  80.585  58.715  1.00  0.00           O
ATOM   1625  CB  ARG A 118      36.197  81.198  57.245  1.00  0.00           C
ATOM   1626  CG  ARG A 118      35.074  82.223  57.413  1.00  0.00           C
ATOM   1627  CD  ARG A 118      33.723  81.501  57.460  1.00  0.00           C
ATOM   1628  NE  ARG A 118      32.620  82.417  57.129  1.00  0.00           N
ATOM   1629  CZ  ARG A 118      32.053  82.579  55.948  1.00  0.00           C
ATOM   1630  NH1 ARG A 118      32.440  81.934  54.885  1.00  0.00           N
ATOM   1631  NH2 ARG A 118      31.068  83.413  55.822  1.00  0.00           N
ATOM   1632  H   ARG A 118      37.268  82.576  55.321  1.00  0.00           H
ATOM   1633  HA  ARG A 118      37.640  82.488  58.189  1.00  0.00           H
ATOM   1634  HB2 ARG A 118      36.077  80.684  56.292  1.00  0.00           H
ATOM   1635  HB3 ARG A 118      36.104  80.457  58.041  1.00  0.00           H
ATOM   1636  HG2 ARG A 118      35.214  82.782  58.338  1.00  0.00           H
ATOM   1637  HG3 ARG A 118      35.090  82.920  56.579  1.00  0.00           H
ATOM   1638  HD2 ARG A 118      33.730  80.661  56.763  1.00  0.00           H
ATOM   1639  HD3 ARG A 118      33.576  81.092  58.462  1.00  0.00           H
ATOM   1640  HE  ARG A 118      32.196  82.945  57.886  1.00  0.00           H
ATOM   1641 1HH1 ARG A 118      33.203  81.294  54.964  1.00  0.00           H
ATOM   1642 2HH1 ARG A 118      31.818  81.887  54.082  1.00  0.00           H
ATOM   1643 1HH2 ARG A 118      30.746  83.891  56.655  1.00  0.00           H
ATOM   1644 2HH2 ARG A 118      30.596  83.505  54.941  1.00  0.00           H
ATOM   1645  N   LEU A 119      39.028  79.994  56.544  1.00  0.00           N
ATOM   1646  CA  LEU A 119      40.022  78.930  56.654  1.00  0.00           C
ATOM   1647  C   LEU A 119      41.371  79.464  57.156  1.00  0.00           C
ATOM   1648  O   LEU A 119      41.967  78.878  58.066  1.00  0.00           O
ATOM   1649  CB  LEU A 119      40.159  78.238  55.285  1.00  0.00           C
ATOM   1650  CG  LEU A 119      41.097  77.024  55.319  1.00  0.00           C
ATOM   1651  CD1 LEU A 119      40.474  75.847  56.073  1.00  0.00           C
ATOM   1652  CD2 LEU A 119      41.443  76.578  53.903  1.00  0.00           C
ATOM   1653  H   LEU A 119      38.580  80.145  55.645  1.00  0.00           H
ATOM   1654  HA  LEU A 119      39.657  78.210  57.385  1.00  0.00           H
ATOM   1655  HB2 LEU A 119      39.177  77.924  54.929  1.00  0.00           H
ATOM   1656  HB3 LEU A 119      40.560  78.956  54.571  1.00  0.00           H
ATOM   1657  HG  LEU A 119      42.025  77.307  55.810  1.00  0.00           H
ATOM   1658 1HD1 LEU A 119      40.286  76.120  57.110  1.00  0.00           H
ATOM   1659 2HD1 LEU A 119      41.147  74.991  56.052  1.00  0.00           H
ATOM   1660 3HD1 LEU A 119      39.528  75.572  55.602  1.00  0.00           H
ATOM   1661 1HD2 LEU A 119      40.531  76.337  53.353  1.00  0.00           H
ATOM   1662 2HD2 LEU A 119      41.964  77.383  53.384  1.00  0.00           H
ATOM   1663 3HD2 LEU A 119      42.089  75.705  53.942  1.00  0.00           H
ATOM   1664  N   ALA A 120      41.826  80.593  56.602  1.00  0.00           N
ATOM   1665  CA  ALA A 120      43.059  81.244  57.032  1.00  0.00           C
ATOM   1666  C   ALA A 120      42.976  81.764  58.471  1.00  0.00           C
ATOM   1667  O   ALA A 120      43.965  81.690  59.200  1.00  0.00           O
ATOM   1668  CB  ALA A 120      43.391  82.393  56.079  1.00  0.00           C
ATOM   1669  H   ALA A 120      41.299  81.006  55.837  1.00  0.00           H
ATOM   1670  HA  ALA A 120      43.865  80.511  56.989  1.00  0.00           H
ATOM   1671  HB1 ALA A 120      43.302  82.064  55.047  1.00  0.00           H
ATOM   1672  HB2 ALA A 120      44.411  82.719  56.272  1.00  0.00           H
ATOM   1673  HB3 ALA A 120      42.720  83.237  56.243  1.00  0.00           H
ATOM   1674  N   ALA A 121      41.818  82.278  58.898  1.00  0.00           N
ATOM   1675  CA  ALA A 121      41.621  82.738  60.270  1.00  0.00           C
ATOM   1676  C   ALA A 121      41.616  81.560  61.256  1.00  0.00           C
ATOM   1677  O   ALA A 121      42.342  81.586  62.247  1.00  0.00           O
ATOM   1678  CB  ALA A 121      40.337  83.571  60.352  1.00  0.00           C
ATOM   1679  H   ALA A 121      41.046  82.357  58.242  1.00  0.00           H
ATOM   1680  HA  ALA A 121      42.459  83.381  60.541  1.00  0.00           H
ATOM   1681  HB1 ALA A 121      40.372  84.193  61.247  1.00  0.00           H
ATOM   1682  HB2 ALA A 121      39.465  82.918  60.411  1.00  0.00           H
ATOM   1683  HB3 ALA A 121      40.245  84.213  59.477  1.00  0.00           H
ATOM   1684  N   GLY A 122      40.884  80.487  60.937  1.00  0.00           N
ATOM   1685  CA  GLY A 122      40.784  79.290  61.775  1.00  0.00           C
ATOM   1686  C   GLY A 122      42.113  78.546  61.952  1.00  0.00           C
ATOM   1687  O   GLY A 122      42.334  77.940  62.996  1.00  0.00           O
ATOM   1688  H   GLY A 122      40.319  80.526  60.092  1.00  0.00           H
ATOM   1689  HA2 GLY A 122      40.417  79.577  62.761  1.00  0.00           H
ATOM   1690  HA3 GLY A 122      40.070  78.604  61.320  1.00  0.00           H
ATOM   1691  N   HID A 123      43.013  78.628  60.965  1.00  0.00           N
ATOM   1692  CA  HID A 123      44.387  78.115  61.053  1.00  0.00           C
ATOM   1693  C   HID A 123      45.429  79.145  61.534  1.00  0.00           C
ATOM   1694  O   HID A 123      46.616  78.818  61.584  1.00  0.00           O
ATOM   1695  CB  HID A 123      44.790  77.493  59.708  1.00  0.00           C
ATOM   1696  CG  HID A 123      44.146  76.156  59.465  1.00  0.00           C
ATOM   1697  CD2 HID A 123      44.732  74.935  59.657  1.00  0.00           C
ATOM   1698  ND1 HID A 123      42.838  75.928  59.112  1.00  0.00           N
ATOM   1699  CE1 HID A 123      42.648  74.597  59.067  1.00  0.00           C
ATOM   1700  NE2 HID A 123      43.787  73.946  59.369  1.00  0.00           N
ATOM   1701  H   HID A 123      42.733  79.094  60.110  1.00  0.00           H
ATOM   1702  HA  HID A 123      44.408  77.317  61.797  1.00  0.00           H
ATOM   1703  HB2 HID A 123      44.530  78.172  58.895  1.00  0.00           H
ATOM   1704  HB3 HID A 123      45.870  77.345  59.682  1.00  0.00           H
ATOM   1705  HD1 HID A 123      42.146  76.646  58.931  1.00  0.00           H
ATOM   1706  HD2 HID A 123      45.747  74.771  59.987  1.00  0.00           H
ATOM   1707  HE1 HID A 123      41.711  74.113  58.821  1.00  0.00           H
ATOM   1708  N   GLY A 124      45.026  80.375  61.878  1.00  0.00           N
ATOM   1709  CA  GLY A 124      45.934  81.420  62.368  1.00  0.00           C
ATOM   1710  C   GLY A 124      46.999  81.862  61.353  1.00  0.00           C
ATOM   1711  O   GLY A 124      48.143  82.118  61.720  1.00  0.00           O
ATOM   1712  H   GLY A 124      44.032  80.580  61.870  1.00  0.00           H
ATOM   1713  HA2 GLY A 124      45.336  82.294  62.628  1.00  0.00           H
ATOM   1714  HA3 GLY A 124      46.436  81.068  63.270  1.00  0.00           H
ATOM   1715  N   LEU A 125      46.640  81.934  60.067  1.00  0.00           N
ATOM   1716  CA  LEU A 125      47.544  82.224  58.942  1.00  0.00           C
ATOM   1717  C   LEU A 125      47.100  83.413  58.077  1.00  0.00           C
ATOM   1718  O   LEU A 125      47.564  83.559  56.952  1.00  0.00           O
ATOM   1719  CB  LEU A 125      47.760  80.949  58.101  1.00  0.00           C
ATOM   1720  CG  LEU A 125      48.675  79.900  58.753  1.00  0.00           C
ATOM   1721  CD1 LEU A 125      48.657  78.641  57.891  1.00  0.00           C
ATOM   1722  CD2 LEU A 125      50.128  80.375  58.849  1.00  0.00           C
ATOM   1723  H   LEU A 125      45.672  81.717  59.848  1.00  0.00           H
ATOM   1724  HA  LEU A 125      48.504  82.536  59.349  1.00  0.00           H
ATOM   1725  HB2 LEU A 125      46.785  80.506  57.894  1.00  0.00           H
ATOM   1726  HB3 LEU A 125      48.209  81.212  57.144  1.00  0.00           H
ATOM   1727  HG  LEU A 125      48.311  79.649  59.746  1.00  0.00           H
ATOM   1728 1HD1 LEU A 125      47.639  78.261  57.864  1.00  0.00           H
ATOM   1729 2HD1 LEU A 125      49.301  77.884  58.334  1.00  0.00           H
ATOM   1730 3HD1 LEU A 125      48.990  78.869  56.877  1.00  0.00           H
ATOM   1731 1HD2 LEU A 125      50.493  80.662  57.864  1.00  0.00           H
ATOM   1732 2HD2 LEU A 125      50.191  81.224  59.529  1.00  0.00           H
ATOM   1733 3HD2 LEU A 125      50.744  79.574  59.256  1.00  0.00           H
ATOM   1734  N   THR A 126      46.255  84.302  58.595  1.00  0.00           N
ATOM   1735  CA  THR A 126      45.764  85.496  57.869  1.00  0.00           C
ATOM   1736  C   THR A 126      46.860  86.487  57.455  1.00  0.00           C
ATOM   1737  O   THR A 126      46.637  87.303  56.569  1.00  0.00           O
ATOM   1738  CB  THR A 126      44.708  86.237  58.701  1.00  0.00           C
ATOM   1739  CG2 THR A 126      43.370  85.500  58.692  1.00  0.00           C
ATOM   1740  OG1 THR A 126      45.130  86.369  60.043  1.00  0.00           O
ATOM   1741  H   THR A 126      45.965  84.177  59.552  1.00  0.00           H
ATOM   1742  HA  THR A 126      45.294  85.170  56.939  1.00  0.00           H
ATOM   1743  HB  THR A 126      44.549  87.234  58.288  1.00  0.00           H
ATOM   1744  HG1 THR A 126      44.677  85.708  60.570  1.00  0.00           H
ATOM   1745 1HG2 THR A 126      42.812  85.786  57.800  1.00  0.00           H
ATOM   1746 2HG2 THR A 126      42.782  85.754  59.573  1.00  0.00           H
ATOM   1747 3HG2 THR A 126      43.538  84.427  58.660  1.00  0.00           H
ATOM   1748  N   GLU A 127      48.062  86.402  58.034  1.00  0.00           N
ATOM   1749  CA  GLU A 127      49.231  87.181  57.591  1.00  0.00           C
ATOM   1750  C   GLU A 127      50.026  86.516  56.453  1.00  0.00           C
ATOM   1751  O   GLU A 127      50.809  87.193  55.789  1.00  0.00           O
ATOM   1752  CB  GLU A 127      50.159  87.447  58.786  1.00  0.00           C
ATOM   1753  CG  GLU A 127      49.536  88.429  59.792  1.00  0.00           C
ATOM   1754  CD  GLU A 127      50.363  88.601  61.074  1.00  0.00           C
ATOM   1755  OE1 GLU A 127      51.177  87.715  61.403  1.00  0.00           O
ATOM   1756  OE2 GLU A 127      50.119  89.595  61.802  1.00  0.00           O
ATOM   1757  H   GLU A 127      48.169  85.768  58.808  1.00  0.00           H
ATOM   1758  HA  GLU A 127      48.892  88.144  57.205  1.00  0.00           H
ATOM   1759  HB2 GLU A 127      50.376  86.494  59.271  1.00  0.00           H
ATOM   1760  HB3 GLU A 127      51.094  87.876  58.424  1.00  0.00           H
ATOM   1761  HG2 GLU A 127      49.417  89.398  59.300  1.00  0.00           H
ATOM   1762  HG3 GLU A 127      48.545  88.072  60.078  1.00  0.00           H
ATOM   1763  N   ARG A 128      49.844  85.205  56.217  1.00  0.00           N
ATOM   1764  CA  ARG A 128      50.490  84.452  55.119  1.00  0.00           C
ATOM   1765  C   ARG A 128      49.529  83.997  54.020  1.00  0.00           C
ATOM   1766  O   ARG A 128      49.992  83.595  52.958  1.00  0.00           O
ATOM   1767  CB  ARG A 128      51.286  83.253  55.662  1.00  0.00           C
ATOM   1768  CG  ARG A 128      52.462  83.695  56.548  1.00  0.00           C
ATOM   1769  CD  ARG A 128      53.645  82.719  56.480  1.00  0.00           C
ATOM   1770  NE  ARG A 128      53.388  81.439  57.176  1.00  0.00           N
ATOM   1771  CZ  ARG A 128      53.517  80.224  56.673  1.00  0.00           C
ATOM   1772  NH1 ARG A 128      53.781  80.001  55.422  1.00  0.00           N
ATOM   1773  NH2 ARG A 128      53.384  79.163  57.412  1.00  0.00           N
ATOM   1774  H   ARG A 128      49.145  84.728  56.775  1.00  0.00           H
ATOM   1775  HA  ARG A 128      51.189  85.115  54.605  1.00  0.00           H
ATOM   1776  HB2 ARG A 128      50.625  82.590  56.224  1.00  0.00           H
ATOM   1777  HB3 ARG A 128      51.678  82.697  54.809  1.00  0.00           H
ATOM   1778  HG2 ARG A 128      52.821  84.666  56.202  1.00  0.00           H
ATOM   1779  HG3 ARG A 128      52.125  83.805  57.579  1.00  0.00           H
ATOM   1780  HD2 ARG A 128      53.897  82.558  55.430  1.00  0.00           H
ATOM   1781  HD3 ARG A 128      54.507  83.200  56.945  1.00  0.00           H
ATOM   1782  HE  ARG A 128      53.157  81.489  58.155  1.00  0.00           H
ATOM   1783 1HH1 ARG A 128      53.776  80.760  54.749  1.00  0.00           H
ATOM   1784 2HH1 ARG A 128      53.784  79.051  55.083  1.00  0.00           H
ATOM   1785 1HH2 ARG A 128      53.334  79.239  58.429  1.00  0.00           H
ATOM   1786 2HH2 ARG A 128      53.503  78.258  56.997  1.00  0.00           H
ATOM   1787  N   LEU A 129      48.224  84.051  54.258  1.00  0.00           N
ATOM   1788  CA  LEU A 129      47.181  83.726  53.293  1.00  0.00           C
ATOM   1789  C   LEU A 129      46.282  84.941  53.103  1.00  0.00           C
ATOM   1790  O   LEU A 129      45.563  85.329  54.023  1.00  0.00           O
ATOM   1791  CB  LEU A 129      46.356  82.533  53.790  1.00  0.00           C
ATOM   1792  CG  LEU A 129      47.108  81.212  53.972  1.00  0.00           C
ATOM   1793  CD1 LEU A 129      46.149  80.156  54.521  1.00  0.00           C
ATOM   1794  CD2 LEU A 129      47.663  80.708  52.647  1.00  0.00           C
ATOM   1795  H   LEU A 129      47.920  84.346  55.176  1.00  0.00           H
ATOM   1796  HA  LEU A 129      47.619  83.471  52.328  1.00  0.00           H
ATOM   1797  HB2 LEU A 129      45.919  82.808  54.744  1.00  0.00           H
ATOM   1798  HB3 LEU A 129      45.550  82.375  53.078  1.00  0.00           H
ATOM   1799  HG  LEU A 129      47.926  81.338  54.681  1.00  0.00           H
ATOM   1800 1HD1 LEU A 129      45.728  80.499  55.463  1.00  0.00           H
ATOM   1801 2HD1 LEU A 129      46.696  79.237  54.699  1.00  0.00           H
ATOM   1802 3HD1 LEU A 129      45.344  79.972  53.807  1.00  0.00           H
ATOM   1803 1HD2 LEU A 129      46.882  80.709  51.889  1.00  0.00           H
ATOM   1804 2HD2 LEU A 129      48.480  81.355  52.327  1.00  0.00           H
ATOM   1805 3HD2 LEU A 129      48.033  79.696  52.766  1.00  0.00           H
ATOM   1806  N   THR A 130      46.325  85.533  51.914  1.00  0.00           N
ATOM   1807  CA  THR A 130      45.393  86.593  51.507  1.00  0.00           C
ATOM   1808  C   THR A 130      44.463  86.043  50.429  1.00  0.00           C
ATOM   1809  O   THR A 130      44.930  85.453  49.458  1.00  0.00           O
ATOM   1810  CB  THR A 130      46.153  87.834  51.015  1.00  0.00           C
ATOM   1811  CG2 THR A 130      45.239  89.033  50.746  1.00  0.00           C
ATOM   1812  OG1 THR A 130      47.061  88.241  52.022  1.00  0.00           O
ATOM   1813  H   THR A 130      46.919  85.125  51.194  1.00  0.00           H
ATOM   1814  HA  THR A 130      44.782  86.897  52.357  1.00  0.00           H
ATOM   1815  HB  THR A 130      46.700  87.577  50.106  1.00  0.00           H
ATOM   1816  HG1 THR A 130      47.343  87.435  52.465  1.00  0.00           H
ATOM   1817 1HG2 THR A 130      45.643  89.614  49.918  1.00  0.00           H
ATOM   1818 2HG2 THR A 130      45.175  89.668  51.630  1.00  0.00           H
ATOM   1819 3HG2 THR A 130      44.234  88.716  50.478  1.00  0.00           H
ATOM   1820  N   PHE A 131      43.154  86.233  50.580  1.00  0.00           N
ATOM   1821  CA  PHE A 131      42.169  85.829  49.577  1.00  0.00           C
ATOM   1822  C   PHE A 131      41.296  87.016  49.182  1.00  0.00           C
ATOM   1823  O   PHE A 131      40.657  87.649  50.028  1.00  0.00           O
ATOM   1824  CB  PHE A 131      41.344  84.647  50.089  1.00  0.00           C
ATOM   1825  CG  PHE A 131      42.158  83.403  50.364  1.00  0.00           C
ATOM   1826  CD1 PHE A 131      42.514  82.554  49.300  1.00  0.00           C
ATOM   1827  CD2 PHE A 131      42.519  83.066  51.681  1.00  0.00           C
ATOM   1828  CE1 PHE A 131      43.215  81.361  49.549  1.00  0.00           C
ATOM   1829  CE2 PHE A 131      43.200  81.862  51.930  1.00  0.00           C
ATOM   1830  CZ  PHE A 131      43.552  81.012  50.869  1.00  0.00           C
ATOM   1831  H   PHE A 131      42.806  86.695  51.407  1.00  0.00           H
ATOM   1832  HA  PHE A 131      42.683  85.491  48.678  1.00  0.00           H
ATOM   1833  HB2 PHE A 131      40.815  84.940  50.993  1.00  0.00           H
ATOM   1834  HB3 PHE A 131      40.591  84.396  49.346  1.00  0.00           H
ATOM   1835  HD1 PHE A 131      42.230  82.814  48.291  1.00  0.00           H
ATOM   1836  HD2 PHE A 131      42.245  83.717  52.500  1.00  0.00           H
ATOM   1837  HE1 PHE A 131      43.475  80.709  48.728  1.00  0.00           H
ATOM   1838  HE2 PHE A 131      43.438  81.580  52.940  1.00  0.00           H
ATOM   1839  HZ  PHE A 131      44.070  80.086  51.073  1.00  0.00           H
ATOM   1840  N   GLU A 132      41.266  87.310  47.884  1.00  0.00           N
ATOM   1841  CA  GLU A 132      40.567  88.459  47.311  1.00  0.00           C
ATOM   1842  C   GLU A 132      39.629  88.037  46.181  1.00  0.00           C
ATOM   1843  O   GLU A 132      39.917  87.138  45.392  1.00  0.00           O
ATOM   1844  CB  GLU A 132      41.572  89.515  46.815  1.00  0.00           C
ATOM   1845  CG  GLU A 132      42.094  90.396  47.964  1.00  0.00           C
ATOM   1846  CD  GLU A 132      43.308  91.271  47.607  1.00  0.00           C
ATOM   1847  OE1 GLU A 132      43.808  91.192  46.462  1.00  0.00           O
ATOM   1848  OE2 GLU A 132      43.719  92.058  48.494  1.00  0.00           O
ATOM   1849  H   GLU A 132      41.788  86.716  47.239  1.00  0.00           H
ATOM   1850  HA  GLU A 132      39.949  88.920  48.080  1.00  0.00           H
ATOM   1851  HB2 GLU A 132      42.396  89.004  46.318  1.00  0.00           H
ATOM   1852  HB3 GLU A 132      41.078  90.164  46.089  1.00  0.00           H
ATOM   1853  HG2 GLU A 132      41.278  91.050  48.281  1.00  0.00           H
ATOM   1854  HG3 GLU A 132      42.362  89.763  48.811  1.00  0.00           H
ATOM   1855  N   VAL A 133      38.490  88.724  46.073  1.00  0.00           N
ATOM   1856  CA  VAL A 133      37.624  88.578  44.901  1.00  0.00           C
ATOM   1857  C   VAL A 133      38.245  89.368  43.748  1.00  0.00           C
ATOM   1858  O   VAL A 133      38.230  90.602  43.766  1.00  0.00           O
ATOM   1859  CB  VAL A 133      36.176  89.026  45.167  1.00  0.00           C
ATOM   1860  CG1 VAL A 133      35.284  88.831  43.927  1.00  0.00           C
ATOM   1861  CG2 VAL A 133      35.536  88.296  46.362  1.00  0.00           C
ATOM   1862  H   VAL A 133      38.295  89.459  46.733  1.00  0.00           H
ATOM   1863  HA  VAL A 133      37.595  87.527  44.643  1.00  0.00           H
ATOM   1864  HB  VAL A 133      36.201  90.090  45.406  1.00  0.00           H
ATOM   1865 1HG1 VAL A 133      35.826  89.046  43.008  1.00  0.00           H
ATOM   1866 2HG1 VAL A 133      34.935  87.799  43.861  1.00  0.00           H
ATOM   1867 3HG1 VAL A 133      34.429  89.501  43.988  1.00  0.00           H
ATOM   1868 1HG2 VAL A 133      36.283  87.756  46.931  1.00  0.00           H
ATOM   1869 2HG2 VAL A 133      34.798  87.568  46.032  1.00  0.00           H
ATOM   1870 3HG2 VAL A 133      35.062  89.018  47.024  1.00  0.00           H
ATOM   1871  N   ALA A 134      38.771  88.677  42.738  1.00  0.00           N
ATOM   1872  CA  ALA A 134      39.399  89.307  41.580  1.00  0.00           C
ATOM   1873  C   ALA A 134      39.294  88.440  40.318  1.00  0.00           C
ATOM   1874  O   ALA A 134      39.273  87.211  40.387  1.00  0.00           O
ATOM   1875  CB  ALA A 134      40.860  89.661  41.897  1.00  0.00           C
ATOM   1876  H   ALA A 134      38.704  87.664  42.755  1.00  0.00           H
ATOM   1877  HA  ALA A 134      38.869  90.238  41.381  1.00  0.00           H
ATOM   1878  HB1 ALA A 134      41.520  88.891  41.502  1.00  0.00           H
ATOM   1879  HB2 ALA A 134      41.021  89.755  42.972  1.00  0.00           H
ATOM   1880  HB3 ALA A 134      41.110  90.608  41.422  1.00  0.00           H
ATOM   1881  N   ASP A 135      39.250  89.100  39.159  1.00  0.00           N
ATOM   1882  CA  ASP A 135      39.299  88.439  37.855  1.00  0.00           C
ATOM   1883  C   ASP A 135      40.754  88.170  37.435  1.00  0.00           C
ATOM   1884  O   ASP A 135      41.578  89.082  37.393  1.00  0.00           O
ATOM   1885  CB  ASP A 135      38.554  89.292  36.813  1.00  0.00           C
ATOM   1886  CG  ASP A 135      38.229  88.537  35.515  1.00  0.00           C
ATOM   1887  OD1 ASP A 135      38.837  87.470  35.265  1.00  0.00           O
ATOM   1888  OD2 ASP A 135      37.373  89.028  34.749  1.00  0.00           O
ATOM   1889  H   ASP A 135      39.338  90.102  39.170  1.00  0.00           H
ATOM   1890  HA  ASP A 135      38.777  87.485  37.934  1.00  0.00           H
ATOM   1891  HB2 ASP A 135      37.619  89.645  37.251  1.00  0.00           H
ATOM   1892  HB3 ASP A 135      39.162  90.166  36.570  1.00  0.00           H
ATOM   1893  N   ALA A 136      41.067  86.931  37.070  1.00  0.00           N
ATOM   1894  CA  ALA A 136      42.357  86.522  36.531  1.00  0.00           C
ATOM   1895  C   ALA A 136      42.623  87.074  35.124  1.00  0.00           C
ATOM   1896  O   ALA A 136      43.770  87.129  34.696  1.00  0.00           O
ATOM   1897  CB  ALA A 136      42.402  84.997  36.506  1.00  0.00           C
ATOM   1898  H   ALA A 136      40.321  86.245  37.072  1.00  0.00           H
ATOM   1899  HA  ALA A 136      43.140  86.884  37.191  1.00  0.00           H
ATOM   1900  HB1 ALA A 136      41.679  84.624  35.781  1.00  0.00           H
ATOM   1901  HB2 ALA A 136      42.169  84.595  37.491  1.00  0.00           H
ATOM   1902  HB3 ALA A 136      43.401  84.679  36.205  1.00  0.00           H
ATOM   1903  N   MET A 137      41.584  87.481  34.389  1.00  0.00           N
ATOM   1904  CA  MET A 137      41.718  88.125  33.077  1.00  0.00           C
ATOM   1905  C   MET A 137      41.964  89.644  33.168  1.00  0.00           C
ATOM   1906  O   MET A 137      42.195  90.277  32.137  1.00  0.00           O
ATOM   1907  CB  MET A 137      40.479  87.814  32.226  1.00  0.00           C
ATOM   1908  CG  MET A 137      40.302  86.314  31.951  1.00  0.00           C
ATOM   1909  SD  MET A 137      38.776  85.933  31.036  1.00  0.00           S
ATOM   1910  CE  MET A 137      37.602  85.926  32.418  1.00  0.00           C
ATOM   1911  H   MET A 137      40.648  87.378  34.783  1.00  0.00           H
ATOM   1912  HA  MET A 137      42.589  87.703  32.572  1.00  0.00           H
ATOM   1913  HB2 MET A 137      39.595  88.201  32.733  1.00  0.00           H
ATOM   1914  HB3 MET A 137      40.571  88.323  31.267  1.00  0.00           H
ATOM   1915  HG2 MET A 137      41.159  85.965  31.373  1.00  0.00           H
ATOM   1916  HG3 MET A 137      40.291  85.765  32.895  1.00  0.00           H
ATOM   1917  HE1 MET A 137      37.853  86.717  33.125  1.00  0.00           H
ATOM   1918  HE2 MET A 137      36.593  86.095  32.048  1.00  0.00           H
ATOM   1919  HE3 MET A 137      37.646  84.965  32.930  1.00  0.00           H
ATOM   1920  N   ARG A 138      41.903  90.224  34.379  1.00  0.00           N
ATOM   1921  CA  ARG A 138      42.310  91.600  34.729  1.00  0.00           C
ATOM   1922  C   ARG A 138      42.758  91.652  36.197  1.00  0.00           C
ATOM   1923  O   ARG A 138      42.085  92.256  37.038  1.00  0.00           O
ATOM   1924  CB  ARG A 138      41.175  92.616  34.489  1.00  0.00           C
ATOM   1925  CG  ARG A 138      40.815  92.883  33.022  1.00  0.00           C
ATOM   1926  CD  ARG A 138      40.012  94.185  32.861  1.00  0.00           C
ATOM   1927  NE  ARG A 138      38.897  94.301  33.833  1.00  0.00           N
ATOM   1928  CZ  ARG A 138      38.682  95.299  34.679  1.00  0.00           C
ATOM   1929  NH1 ARG A 138      39.432  96.363  34.718  1.00  0.00           N
ATOM   1930  NH2 ARG A 138      37.694  95.251  35.525  1.00  0.00           N
ATOM   1931  H   ARG A 138      41.667  89.615  35.155  1.00  0.00           H
ATOM   1932  HA  ARG A 138      43.179  91.883  34.130  1.00  0.00           H
ATOM   1933  HB2 ARG A 138      40.282  92.277  35.019  1.00  0.00           H
ATOM   1934  HB3 ARG A 138      41.487  93.567  34.925  1.00  0.00           H
ATOM   1935  HG2 ARG A 138      41.732  92.979  32.438  1.00  0.00           H
ATOM   1936  HG3 ARG A 138      40.234  92.047  32.633  1.00  0.00           H
ATOM   1937  HD2 ARG A 138      40.707  95.018  32.973  1.00  0.00           H
ATOM   1938  HD3 ARG A 138      39.613  94.225  31.846  1.00  0.00           H
ATOM   1939  HE  ARG A 138      38.286  93.505  33.911  1.00  0.00           H
ATOM   1940 1HH1 ARG A 138      40.202  96.448  34.082  1.00  0.00           H
ATOM   1941 2HH1 ARG A 138      39.273  97.086  35.415  1.00  0.00           H
ATOM   1942 1HH2 ARG A 138      37.092  94.448  35.578  1.00  0.00           H
ATOM   1943 2HH2 ARG A 138      37.552  96.030  36.143  1.00  0.00           H
ATOM   1944  N   LEU A 139      43.877  91.001  36.512  1.00  0.00           N
ATOM   1945  CA  LEU A 139      44.413  90.979  37.869  1.00  0.00           C
ATOM   1946  C   LEU A 139      44.747  92.406  38.340  1.00  0.00           C
ATOM   1947  O   LEU A 139      45.402  93.162  37.621  1.00  0.00           O
ATOM   1948  CB  LEU A 139      45.665  90.091  37.978  1.00  0.00           C
ATOM   1949  CG  LEU A 139      45.405  88.575  37.941  1.00  0.00           C
ATOM   1950  CD1 LEU A 139      46.741  87.835  37.965  1.00  0.00           C
ATOM   1951  CD2 LEU A 139      44.603  88.099  39.155  1.00  0.00           C
ATOM   1952  H   LEU A 139      44.465  90.683  35.754  1.00  0.00           H
ATOM   1953  HA  LEU A 139      43.630  90.569  38.502  1.00  0.00           H
ATOM   1954  HB2 LEU A 139      46.350  90.363  37.177  1.00  0.00           H
ATOM   1955  HB3 LEU A 139      46.168  90.322  38.915  1.00  0.00           H
ATOM   1956  HG  LEU A 139      44.873  88.310  37.032  1.00  0.00           H
ATOM   1957 1HD1 LEU A 139      47.343  88.116  37.103  1.00  0.00           H
ATOM   1958 2HD1 LEU A 139      46.563  86.761  37.912  1.00  0.00           H
ATOM   1959 3HD1 LEU A 139      47.286  88.076  38.876  1.00  0.00           H
ATOM   1960 1HD2 LEU A 139      45.090  88.404  40.079  1.00  0.00           H
ATOM   1961 2HD2 LEU A 139      43.594  88.506  39.123  1.00  0.00           H
ATOM   1962 3HD2 LEU A 139      44.528  87.012  39.135  1.00  0.00           H
ATOM   1963  N   PRO A 140      44.357  92.785  39.568  1.00  0.00           N
ATOM   1964  CA  PRO A 140      44.643  94.113  40.107  1.00  0.00           C
ATOM   1965  C   PRO A 140      46.106  94.285  40.539  1.00  0.00           C
ATOM   1966  O   PRO A 140      46.531  95.401  40.834  1.00  0.00           O
ATOM   1967  CB  PRO A 140      43.703  94.243  41.306  1.00  0.00           C
ATOM   1968  CG  PRO A 140      43.592  92.806  41.821  1.00  0.00           C
ATOM   1969  CD  PRO A 140      43.635  91.977  40.540  1.00  0.00           C
ATOM   1970  HA  PRO A 140      44.413  94.880  39.366  1.00  0.00           H
ATOM   1971  HB2 PRO A 140      44.099  94.915  42.066  1.00  0.00           H
ATOM   1972  HB3 PRO A 140      42.727  94.587  40.962  1.00  0.00           H
ATOM   1973  HG2 PRO A 140      44.459  92.566  42.440  1.00  0.00           H
ATOM   1974  HG3 PRO A 140      42.667  92.645  42.374  1.00  0.00           H
ATOM   1975  HD2 PRO A 140      44.143  91.028  40.724  1.00  0.00           H
ATOM   1976  HD3 PRO A 140      42.623  91.798  40.176  1.00  0.00           H
ATOM   1977  N   TYR A 141      46.857  93.185  40.647  1.00  0.00           N
ATOM   1978  CA  TYR A 141      48.228  93.192  41.146  1.00  0.00           C
ATOM   1979  C   TYR A 141      49.206  93.853  40.172  1.00  0.00           C
ATOM   1980  O   TYR A 141      48.969  93.942  38.964  1.00  0.00           O
ATOM   1981  CB  TYR A 141      48.670  91.772  41.519  1.00  0.00           C
ATOM   1982  CG  TYR A 141      47.694  91.087  42.449  1.00  0.00           C
ATOM   1983  CD1 TYR A 141      47.510  91.562  43.763  1.00  0.00           C
ATOM   1984  CD2 TYR A 141      46.921  90.015  41.972  1.00  0.00           C
ATOM   1985  CE1 TYR A 141      46.522  90.992  44.588  1.00  0.00           C
ATOM   1986  CE2 TYR A 141      45.955  89.432  42.804  1.00  0.00           C
ATOM   1987  CZ  TYR A 141      45.730  89.934  44.101  1.00  0.00           C
ATOM   1988  OH  TYR A 141      44.741  89.409  44.862  1.00  0.00           O
ATOM   1989  H   TYR A 141      46.443  92.299  40.410  1.00  0.00           H
ATOM   1990  HA  TYR A 141      48.234  93.787  42.059  1.00  0.00           H
ATOM   1991  HB2 TYR A 141      48.778  91.183  40.607  1.00  0.00           H
ATOM   1992  HB3 TYR A 141      49.643  91.813  42.008  1.00  0.00           H
ATOM   1993  HD1 TYR A 141      48.109  92.380  44.135  1.00  0.00           H
ATOM   1994  HD2 TYR A 141      47.064  89.636  40.971  1.00  0.00           H
ATOM   1995  HE1 TYR A 141      46.347  91.359  45.591  1.00  0.00           H
ATOM   1996  HE2 TYR A 141      45.377  88.601  42.454  1.00  0.00           H
ATOM   1997  HH  TYR A 141      44.405  90.075  45.510  1.00  0.00           H
ATOM   1998  N   GLU A 142      50.326  94.308  40.730  1.00  0.00           N
ATOM   1999  CA  GLU A 142      51.407  94.937  39.978  1.00  0.00           C
ATOM   2000  C   GLU A 142      52.149  93.942  39.072  1.00  0.00           C
ATOM   2001  O   GLU A 142      51.844  92.752  38.993  1.00  0.00           O
ATOM   2002  CB  GLU A 142      52.381  95.631  40.955  1.00  0.00           C
ATOM   2003  CG  GLU A 142      51.833  96.947  41.520  1.00  0.00           C
ATOM   2004  CD  GLU A 142      52.958  97.913  41.920  1.00  0.00           C
ATOM   2005  OE1 GLU A 142      53.996  97.472  42.467  1.00  0.00           O
ATOM   2006  OE2 GLU A 142      52.800  99.137  41.692  1.00  0.00           O
ATOM   2007  H   GLU A 142      50.509  94.074  41.692  1.00  0.00           H
ATOM   2008  HA  GLU A 142      50.978  95.694  39.320  1.00  0.00           H
ATOM   2009  HB2 GLU A 142      52.630  94.960  41.777  1.00  0.00           H
ATOM   2010  HB3 GLU A 142      53.301  95.870  40.425  1.00  0.00           H
ATOM   2011  HG2 GLU A 142      51.219  97.431  40.756  1.00  0.00           H
ATOM   2012  HG3 GLU A 142      51.200  96.735  42.384  1.00  0.00           H
ATOM   2013  N   ASP A 143      53.151  94.450  38.370  1.00  0.00           N
ATOM   2014  CA  ASP A 143      54.038  93.661  37.531  1.00  0.00           C
ATOM   2015  C   ASP A 143      55.148  93.039  38.385  1.00  0.00           C
ATOM   2016  O   ASP A 143      55.668  93.680  39.301  1.00  0.00           O
ATOM   2017  CB  ASP A 143      54.607  94.532  36.403  1.00  0.00           C
ATOM   2018  CG  ASP A 143      53.560  95.059  35.407  1.00  0.00           C
ATOM   2019  OD1 ASP A 143      52.358  95.166  35.742  1.00  0.00           O
ATOM   2020  OD2 ASP A 143      53.961  95.333  34.256  1.00  0.00           O
ATOM   2021  H   ASP A 143      53.411  95.408  38.534  1.00  0.00           H
ATOM   2022  HA  ASP A 143      53.467  92.851  37.076  1.00  0.00           H
ATOM   2023  HB2 ASP A 143      55.122  95.387  36.848  1.00  0.00           H
ATOM   2024  HB3 ASP A 143      55.348  93.945  35.858  1.00  0.00           H
ATOM   2025  N   GLU A 144      55.523  91.794  38.081  1.00  0.00           N
ATOM   2026  CA  GLU A 144      56.639  91.094  38.742  1.00  0.00           C
ATOM   2027  C   GLU A 144      56.480  91.004  40.277  1.00  0.00           C
ATOM   2028  O   GLU A 144      57.422  91.193  41.048  1.00  0.00           O
ATOM   2029  CB  GLU A 144      57.995  91.679  38.294  1.00  0.00           C
ATOM   2030  CG  GLU A 144      58.118  91.791  36.765  1.00  0.00           C
ATOM   2031  CD  GLU A 144      59.505  92.239  36.288  1.00  0.00           C
ATOM   2032  OE1 GLU A 144      60.239  92.943  37.018  1.00  0.00           O
ATOM   2033  OE2 GLU A 144      59.863  91.885  35.142  1.00  0.00           O
ATOM   2034  H   GLU A 144      55.063  91.338  37.298  1.00  0.00           H
ATOM   2035  HA  GLU A 144      56.608  90.066  38.392  1.00  0.00           H
ATOM   2036  HB2 GLU A 144      58.126  92.667  38.736  1.00  0.00           H
ATOM   2037  HB3 GLU A 144      58.790  91.029  38.659  1.00  0.00           H
ATOM   2038  HG2 GLU A 144      57.885  90.817  36.327  1.00  0.00           H
ATOM   2039  HG3 GLU A 144      57.386  92.510  36.392  1.00  0.00           H
ATOM   2040  N   SER A 145      55.256  90.728  40.735  1.00  0.00           N
ATOM   2041  CA  SER A 145      54.907  90.672  42.162  1.00  0.00           C
ATOM   2042  C   SER A 145      55.109  89.286  42.782  1.00  0.00           C
ATOM   2043  O   SER A 145      55.503  89.190  43.945  1.00  0.00           O
ATOM   2044  CB  SER A 145      53.454  91.110  42.360  1.00  0.00           C
ATOM   2045  OG  SER A 145      53.254  92.391  41.801  1.00  0.00           O
ATOM   2046  H   SER A 145      54.546  90.483  40.054  1.00  0.00           H
ATOM   2047  HA  SER A 145      55.540  91.370  42.709  1.00  0.00           H
ATOM   2048  HB2 SER A 145      52.779  90.387  41.901  1.00  0.00           H
ATOM   2049  HB3 SER A 145      53.240  91.167  43.428  1.00  0.00           H
ATOM   2050  HG  SER A 145      53.721  92.436  40.956  1.00  0.00           H
ATOM   2051  N   PHE A 146      54.872  88.215  42.018  1.00  0.00           N
ATOM   2052  CA  PHE A 146      54.853  86.831  42.511  1.00  0.00           C
ATOM   2053  C   PHE A 146      56.031  86.016  41.974  1.00  0.00           C
ATOM   2054  O   PHE A 146      56.420  86.161  40.815  1.00  0.00           O
ATOM   2055  CB  PHE A 146      53.512  86.175  42.164  1.00  0.00           C
ATOM   2056  CG  PHE A 146      52.309  86.934  42.689  1.00  0.00           C
ATOM   2057  CD1 PHE A 146      51.963  86.863  44.051  1.00  0.00           C
ATOM   2058  CD2 PHE A 146      51.536  87.717  41.815  1.00  0.00           C
ATOM   2059  CE1 PHE A 146      50.850  87.575  44.533  1.00  0.00           C
ATOM   2060  CE2 PHE A 146      50.421  88.428  42.295  1.00  0.00           C
ATOM   2061  CZ  PHE A 146      50.076  88.355  43.656  1.00  0.00           C
ATOM   2062  H   PHE A 146      54.619  88.365  41.046  1.00  0.00           H
ATOM   2063  HA  PHE A 146      54.933  86.839  43.599  1.00  0.00           H
ATOM   2064  HB2 PHE A 146      53.432  86.084  41.079  1.00  0.00           H
ATOM   2065  HB3 PHE A 146      53.492  85.167  42.579  1.00  0.00           H
ATOM   2066  HD1 PHE A 146      52.547  86.254  44.724  1.00  0.00           H
ATOM   2067  HD2 PHE A 146      51.799  87.757  40.772  1.00  0.00           H
ATOM   2068  HE1 PHE A 146      50.586  87.516  45.579  1.00  0.00           H
ATOM   2069  HE2 PHE A 146      49.822  89.018  41.617  1.00  0.00           H
ATOM   2070  HZ  PHE A 146      49.210  88.889  44.026  1.00  0.00           H
ATOM   2071  N   ASP A 147      56.609  85.154  42.811  1.00  0.00           N
ATOM   2072  CA  ASP A 147      57.724  84.279  42.420  1.00  0.00           C
ATOM   2073  C   ASP A 147      57.261  83.054  41.624  1.00  0.00           C
ATOM   2074  O   ASP A 147      57.967  82.575  40.740  1.00  0.00           O
ATOM   2075  CB  ASP A 147      58.480  83.801  43.664  1.00  0.00           C
ATOM   2076  CG  ASP A 147      58.889  84.943  44.594  1.00  0.00           C
ATOM   2077  OD1 ASP A 147      59.850  85.682  44.279  1.00  0.00           O
ATOM   2078  OD2 ASP A 147      58.250  85.113  45.650  1.00  0.00           O
ATOM   2079  H   ASP A 147      56.197  85.018  43.730  1.00  0.00           H
ATOM   2080  HA  ASP A 147      58.414  84.840  41.788  1.00  0.00           H
ATOM   2081  HB2 ASP A 147      57.839  83.105  44.209  1.00  0.00           H
ATOM   2082  HB3 ASP A 147      59.370  83.256  43.346  1.00  0.00           H
ATOM   2083  N   CYS A 148      56.071  82.548  41.935  1.00  0.00           N
ATOM   2084  CA  CYS A 148      55.427  81.461  41.214  1.00  0.00           C
ATOM   2085  C   CYS A 148      53.905  81.602  41.294  1.00  0.00           C
ATOM   2086  O   CYS A 148      53.365  82.433  42.028  1.00  0.00           O
ATOM   2087  CB  CYS A 148      55.931  80.102  41.732  1.00  0.00           C
ATOM   2088  SG  CYS A 148      55.699  79.923  43.525  1.00  0.00           S
ATOM   2089  H   CYS A 148      55.538  82.979  42.680  1.00  0.00           H
ATOM   2090  HA  CYS A 148      55.692  81.534  40.159  1.00  0.00           H
ATOM   2091  HB2 CYS A 148      55.391  79.307  41.217  1.00  0.00           H
ATOM   2092  HB3 CYS A 148      56.989  79.999  41.491  1.00  0.00           H
ATOM   2093  HG  CYS A 148      56.974  80.123  43.883  1.00  0.00           H
ATOM   2094  N   ALA A 149      53.204  80.803  40.504  1.00  0.00           N
ATOM   2095  CA  ALA A 149      51.752  80.789  40.475  1.00  0.00           C
ATOM   2096  C   ALA A 149      51.235  79.412  40.074  1.00  0.00           C
ATOM   2097  O   ALA A 149      51.977  78.584  39.536  1.00  0.00           O
ATOM   2098  CB  ALA A 149      51.271  81.887  39.514  1.00  0.00           C
ATOM   2099  H   ALA A 149      53.697  80.157  39.893  1.00  0.00           H
ATOM   2100  HA  ALA A 149      51.372  80.996  41.474  1.00  0.00           H
ATOM   2101  HB1 ALA A 149      51.775  81.795  38.552  1.00  0.00           H
ATOM   2102  HB2 ALA A 149      51.507  82.862  39.934  1.00  0.00           H
ATOM   2103  HB3 ALA A 149      50.192  81.816  39.368  1.00  0.00           H
ATOM   2104  N   TRP A 150      49.942  79.186  40.270  1.00  0.00           N
ATOM   2105  CA  TRP A 150      49.264  78.064  39.641  1.00  0.00           C
ATOM   2106  C   TRP A 150      47.821  78.378  39.269  1.00  0.00           C
ATOM   2107  O   TRP A 150      47.166  79.180  39.926  1.00  0.00           O
ATOM   2108  CB  TRP A 150      49.443  76.794  40.480  1.00  0.00           C
ATOM   2109  CG  TRP A 150      49.019  76.778  41.914  1.00  0.00           C
ATOM   2110  CD1 TRP A 150      47.957  77.399  42.478  1.00  0.00           C
ATOM   2111  CD2 TRP A 150      49.635  76.006  42.989  1.00  0.00           C
ATOM   2112  CE2 TRP A 150      48.909  76.244  44.192  1.00  0.00           C
ATOM   2113  CE3 TRP A 150      50.720  75.105  43.056  1.00  0.00           C
ATOM   2114  NE1 TRP A 150      47.898  77.096  43.821  1.00  0.00           N
ATOM   2115  CZ2 TRP A 150      49.244  75.636  45.404  1.00  0.00           C
ATOM   2116  CZ3 TRP A 150      51.060  74.473  44.265  1.00  0.00           C
ATOM   2117  CH2 TRP A 150      50.319  74.733  45.430  1.00  0.00           C
ATOM   2118  H   TRP A 150      49.383  79.880  40.762  1.00  0.00           H
ATOM   2119  HA  TRP A 150      49.772  77.888  38.701  1.00  0.00           H
ATOM   2120  HB2 TRP A 150      48.963  75.960  39.966  1.00  0.00           H
ATOM   2121  HB3 TRP A 150      50.510  76.591  40.499  1.00  0.00           H
ATOM   2122  HD1 TRP A 150      47.234  78.019  41.968  1.00  0.00           H
ATOM   2123  HE1 TRP A 150      47.131  77.406  44.427  1.00  0.00           H
ATOM   2124  HE3 TRP A 150      51.281  74.888  42.160  1.00  0.00           H
ATOM   2125  HZ2 TRP A 150      48.661  75.846  46.288  1.00  0.00           H
ATOM   2126  HZ3 TRP A 150      51.884  73.775  44.292  1.00  0.00           H
ATOM   2127  HH2 TRP A 150      50.562  74.220  46.339  1.00  0.00           H
ATOM   2128  N   ALA A 151      47.332  77.744  38.206  1.00  0.00           N
ATOM   2129  CA  ALA A 151      45.918  77.726  37.848  1.00  0.00           C
ATOM   2130  C   ALA A 151      45.439  76.270  37.883  1.00  0.00           C
ATOM   2131  O   ALA A 151      45.643  75.496  36.941  1.00  0.00           O
ATOM   2132  CB  ALA A 151      45.701  78.435  36.503  1.00  0.00           C
ATOM   2133  H   ALA A 151      47.962  77.139  37.688  1.00  0.00           H
ATOM   2134  HA  ALA A 151      45.352  78.278  38.601  1.00  0.00           H
ATOM   2135  HB1 ALA A 151      46.475  79.184  36.337  1.00  0.00           H
ATOM   2136  HB2 ALA A 151      44.731  78.934  36.520  1.00  0.00           H
ATOM   2137  HB3 ALA A 151      45.717  77.717  35.685  1.00  0.00           H
ATOM   2138  N   ILE A 152      44.886  75.877  39.030  1.00  0.00           N
ATOM   2139  CA  ILE A 152      44.464  74.501  39.295  1.00  0.00           C
ATOM   2140  C   ILE A 152      43.005  74.361  38.868  1.00  0.00           C
ATOM   2141  O   ILE A 152      42.098  74.751  39.609  1.00  0.00           O
ATOM   2142  CB  ILE A 152      44.733  74.112  40.766  1.00  0.00           C
ATOM   2143  CG1 ILE A 152      46.260  74.119  41.022  1.00  0.00           C
ATOM   2144  CG2 ILE A 152      44.108  72.745  41.129  1.00  0.00           C
ATOM   2145  CD1 ILE A 152      46.625  74.075  42.503  1.00  0.00           C
ATOM   2146  H   ILE A 152      44.737  76.568  39.752  1.00  0.00           H
ATOM   2147  HA  ILE A 152      45.057  73.827  38.682  1.00  0.00           H
ATOM   2148  HB  ILE A 152      44.274  74.867  41.404  1.00  0.00           H
ATOM   2149 2HG1 ILE A 152      46.734  73.283  40.519  1.00  0.00           H
ATOM   2150 3HG1 ILE A 152      46.704  75.027  40.615  1.00  0.00           H
ATOM   2151 1HG2 ILE A 152      43.029  72.755  40.981  1.00  0.00           H
ATOM   2152 2HG2 ILE A 152      44.288  72.500  42.174  1.00  0.00           H
ATOM   2153 3HG2 ILE A 152      44.516  71.951  40.516  1.00  0.00           H
ATOM   2154 1HD1 ILE A 152      46.214  74.957  42.991  1.00  0.00           H
ATOM   2155 2HD1 ILE A 152      47.709  74.072  42.604  1.00  0.00           H
ATOM   2156 3HD1 ILE A 152      46.235  73.176  42.975  1.00  0.00           H
ATOM   2157  N   GLU A 153      42.811  73.813  37.664  1.00  0.00           N
ATOM   2158  CA  GLU A 153      41.505  73.416  37.115  1.00  0.00           C
ATOM   2159  C   GLU A 153      40.537  74.592  36.877  1.00  0.00           C
ATOM   2160  O   GLU A 153      39.324  74.425  36.857  1.00  0.00           O
ATOM   2161  CB  GLU A 153      40.898  72.252  37.932  1.00  0.00           C
ATOM   2162  CG  GLU A 153      41.876  71.072  38.063  1.00  0.00           C
ATOM   2163  CD  GLU A 153      41.325  69.841  38.796  1.00  0.00           C
ATOM   2164  OE1 GLU A 153      40.101  69.655  38.922  1.00  0.00           O
ATOM   2165  OE2 GLU A 153      42.163  69.019  39.235  1.00  0.00           O
ATOM   2166  H   GLU A 153      43.624  73.611  37.097  1.00  0.00           H
ATOM   2167  HA  GLU A 153      41.699  73.018  36.119  1.00  0.00           H
ATOM   2168  HB2 GLU A 153      40.620  72.606  38.925  1.00  0.00           H
ATOM   2169  HB3 GLU A 153      40.003  71.907  37.422  1.00  0.00           H
ATOM   2170  HG2 GLU A 153      42.175  70.770  37.060  1.00  0.00           H
ATOM   2171  HG3 GLU A 153      42.772  71.404  38.592  1.00  0.00           H
ATOM   2172  N   SER A 154      41.066  75.801  36.660  1.00  0.00           N
ATOM   2173  CA  SER A 154      40.278  77.046  36.619  1.00  0.00           C
ATOM   2174  C   SER A 154      40.293  77.763  35.267  1.00  0.00           C
ATOM   2175  O   SER A 154      39.367  78.518  34.970  1.00  0.00           O
ATOM   2176  CB  SER A 154      40.782  77.979  37.720  1.00  0.00           C
ATOM   2177  OG  SER A 154      42.156  78.266  37.511  1.00  0.00           O
ATOM   2178  H   SER A 154      42.070  75.886  36.700  1.00  0.00           H
ATOM   2179  HA  SER A 154      39.233  76.821  36.832  1.00  0.00           H
ATOM   2180  HB2 SER A 154      40.198  78.899  37.703  1.00  0.00           H
ATOM   2181  HB3 SER A 154      40.645  77.497  38.689  1.00  0.00           H
ATOM   2182  HG  SER A 154      42.498  78.779  38.272  1.00  0.00           H
ATOM   2183  N   LEU A 155      41.282  77.500  34.404  1.00  0.00           N
ATOM   2184  CA  LEU A 155      41.369  78.102  33.065  1.00  0.00           C
ATOM   2185  C   LEU A 155      40.154  77.789  32.178  1.00  0.00           C
ATOM   2186  O   LEU A 155      39.824  78.576  31.291  1.00  0.00           O
ATOM   2187  CB  LEU A 155      42.644  77.616  32.363  1.00  0.00           C
ATOM   2188  CG  LEU A 155      43.965  78.164  32.921  1.00  0.00           C
ATOM   2189  CD1 LEU A 155      45.131  77.505  32.187  1.00  0.00           C
ATOM   2190  CD2 LEU A 155      44.093  79.678  32.737  1.00  0.00           C
ATOM   2191  H   LEU A 155      42.022  76.885  34.707  1.00  0.00           H
ATOM   2192  HA  LEU A 155      41.402  79.186  33.170  1.00  0.00           H
ATOM   2193  HB2 LEU A 155      42.664  76.525  32.393  1.00  0.00           H
ATOM   2194  HB3 LEU A 155      42.578  77.906  31.320  1.00  0.00           H
ATOM   2195  HG  LEU A 155      44.036  77.921  33.980  1.00  0.00           H
ATOM   2196 1HD1 LEU A 155      45.063  76.426  32.311  1.00  0.00           H
ATOM   2197 2HD1 LEU A 155      46.075  77.857  32.597  1.00  0.00           H
ATOM   2198 3HD1 LEU A 155      45.084  77.731  31.122  1.00  0.00           H
ATOM   2199 1HD2 LEU A 155      43.999  79.936  31.682  1.00  0.00           H
ATOM   2200 2HD2 LEU A 155      43.320  80.190  33.308  1.00  0.00           H
ATOM   2201 3HD2 LEU A 155      45.061  80.011  33.107  1.00  0.00           H
ATOM   2202  N   CYS A 156      39.444  76.691  32.450  1.00  0.00           N
ATOM   2203  CA  CYS A 156      38.181  76.355  31.793  1.00  0.00           C
ATOM   2204  C   CYS A 156      37.040  77.347  32.044  1.00  0.00           C
ATOM   2205  O   CYS A 156      36.044  77.309  31.338  1.00  0.00           O
ATOM   2206  CB  CYS A 156      37.752  74.943  32.191  1.00  0.00           C
ATOM   2207  SG  CYS A 156      37.092  74.935  33.891  1.00  0.00           S
ATOM   2208  H   CYS A 156      39.770  76.088  33.188  1.00  0.00           H
ATOM   2209  HA  CYS A 156      38.346  76.379  30.722  1.00  0.00           H
ATOM   2210  HB2 CYS A 156      36.952  74.630  31.515  1.00  0.00           H
ATOM   2211  HB3 CYS A 156      38.583  74.243  32.089  1.00  0.00           H
ATOM   2212  HG  CYS A 156      38.223  74.783  34.588  1.00  0.00           H
ATOM   2213  N   HID A 157      37.170  78.273  32.988  1.00  0.00           N
ATOM   2214  CA  HID A 157      36.208  79.364  33.148  1.00  0.00           C
ATOM   2215  C   HID A 157      36.623  80.645  32.412  1.00  0.00           C
ATOM   2216  O   HID A 157      35.850  81.599  32.306  1.00  0.00           O
ATOM   2217  CB  HID A 157      36.031  79.601  34.640  1.00  0.00           C
ATOM   2218  CG  HID A 157      35.554  78.368  35.356  1.00  0.00           C
ATOM   2219  CD2 HID A 157      36.134  77.788  36.447  1.00  0.00           C
ATOM   2220  ND1 HID A 157      34.513  77.558  34.965  1.00  0.00           N
ATOM   2221  CE1 HID A 157      34.447  76.530  35.824  1.00  0.00           C
ATOM   2222  NE2 HID A 157      35.409  76.638  36.751  1.00  0.00           N
ATOM   2223  H   HID A 157      37.954  78.217  33.629  1.00  0.00           H
ATOM   2224  HA  HID A 157      35.241  79.064  32.742  1.00  0.00           H
ATOM   2225  HB2 HID A 157      36.988  79.910  35.061  1.00  0.00           H
ATOM   2226  HB3 HID A 157      35.315  80.403  34.795  1.00  0.00           H
ATOM   2227  HD1 HID A 157      33.974  77.654  34.106  1.00  0.00           H
ATOM   2228  HD2 HID A 157      37.004  78.151  36.975  1.00  0.00           H
ATOM   2229  HE1 HID A 157      33.737  75.715  35.774  1.00  0.00           H
ATOM   2230  N   MET A 158      37.856  80.695  31.904  1.00  0.00           N
ATOM   2231  CA  MET A 158      38.518  81.928  31.487  1.00  0.00           C
ATOM   2232  C   MET A 158      38.802  81.951  29.985  1.00  0.00           C
ATOM   2233  O   MET A 158      38.944  80.921  29.323  1.00  0.00           O
ATOM   2234  CB  MET A 158      39.823  82.129  32.273  1.00  0.00           C
ATOM   2235  CG  MET A 158      39.699  81.906  33.784  1.00  0.00           C
ATOM   2236  SD  MET A 158      41.288  82.046  34.634  1.00  0.00           S
ATOM   2237  CE  MET A 158      40.762  81.516  36.280  1.00  0.00           C
ATOM   2238  H   MET A 158      38.418  79.850  31.927  1.00  0.00           H
ATOM   2239  HA  MET A 158      37.867  82.770  31.720  1.00  0.00           H
ATOM   2240  HB2 MET A 158      40.577  81.442  31.888  1.00  0.00           H
ATOM   2241  HB3 MET A 158      40.173  83.149  32.107  1.00  0.00           H
ATOM   2242  HG2 MET A 158      39.007  82.637  34.203  1.00  0.00           H
ATOM   2243  HG3 MET A 158      39.301  80.910  33.976  1.00  0.00           H
ATOM   2244  HE1 MET A 158      41.470  81.863  37.027  1.00  0.00           H
ATOM   2245  HE2 MET A 158      39.786  81.934  36.500  1.00  0.00           H
ATOM   2246  HE3 MET A 158      40.700  80.432  36.307  1.00  0.00           H
ATOM   2247  N   ASP A 159      38.925  83.154  29.423  1.00  0.00           N
ATOM   2248  CA  ASP A 159      39.728  83.305  28.210  1.00  0.00           C
ATOM   2249  C   ASP A 159      41.197  83.052  28.567  1.00  0.00           C
ATOM   2250  O   ASP A 159      41.811  83.814  29.318  1.00  0.00           O
ATOM   2251  CB  ASP A 159      39.516  84.688  27.597  1.00  0.00           C
ATOM   2252  CG  ASP A 159      40.358  84.905  26.341  1.00  0.00           C
ATOM   2253  OD1 ASP A 159      41.593  85.020  26.469  1.00  0.00           O
ATOM   2254  OD2 ASP A 159      39.747  84.966  25.257  1.00  0.00           O
ATOM   2255  H   ASP A 159      38.888  83.950  30.045  1.00  0.00           H
ATOM   2256  HA  ASP A 159      39.413  82.564  27.471  1.00  0.00           H
ATOM   2257  HB2 ASP A 159      38.471  84.766  27.329  1.00  0.00           H
ATOM   2258  HB3 ASP A 159      39.750  85.461  28.328  1.00  0.00           H
ATOM   2259  N   ARG A 160      41.735  81.941  28.061  1.00  0.00           N
ATOM   2260  CA  ARG A 160      43.073  81.466  28.427  1.00  0.00           C
ATOM   2261  C   ARG A 160      44.174  82.410  27.957  1.00  0.00           C
ATOM   2262  O   ARG A 160      45.184  82.522  28.636  1.00  0.00           O
ATOM   2263  CB  ARG A 160      43.292  80.057  27.861  1.00  0.00           C
ATOM   2264  CG  ARG A 160      42.424  79.007  28.570  1.00  0.00           C
ATOM   2265  CD  ARG A 160      41.976  77.924  27.591  1.00  0.00           C
ATOM   2266  NE  ARG A 160      41.256  76.851  28.289  1.00  0.00           N
ATOM   2267  CZ  ARG A 160      39.984  76.521  28.253  1.00  0.00           C
ATOM   2268  NH1 ARG A 160      39.105  77.236  27.613  1.00  0.00           N
ATOM   2269  NH2 ARG A 160      39.580  75.431  28.834  1.00  0.00           N
ATOM   2270  H   ARG A 160      41.149  81.349  27.491  1.00  0.00           H
ATOM   2271  HA  ARG A 160      43.152  81.426  29.516  1.00  0.00           H
ATOM   2272  HB2 ARG A 160      43.082  80.067  26.791  1.00  0.00           H
ATOM   2273  HB3 ARG A 160      44.339  79.775  27.998  1.00  0.00           H
ATOM   2274  HG2 ARG A 160      43.028  78.551  29.351  1.00  0.00           H
ATOM   2275  HG3 ARG A 160      41.541  79.458  29.025  1.00  0.00           H
ATOM   2276  HD2 ARG A 160      41.361  78.367  26.808  1.00  0.00           H
ATOM   2277  HD3 ARG A 160      42.868  77.496  27.131  1.00  0.00           H
ATOM   2278  HE  ARG A 160      41.840  76.274  28.898  1.00  0.00           H
ATOM   2279 1HH1 ARG A 160      39.408  78.096  27.202  1.00  0.00           H
ATOM   2280 2HH1 ARG A 160      38.161  76.897  27.532  1.00  0.00           H
ATOM   2281 1HH2 ARG A 160      40.265  74.873  29.352  1.00  0.00           H
ATOM   2282 2HH2 ARG A 160      38.601  75.191  28.823  1.00  0.00           H
ATOM   2283  N   ALA A 161      43.983  83.109  26.837  1.00  0.00           N
ATOM   2284  CA  ALA A 161      44.965  84.062  26.326  1.00  0.00           C
ATOM   2285  C   ALA A 161      45.116  85.279  27.246  1.00  0.00           C
ATOM   2286  O   ALA A 161      46.239  85.648  27.594  1.00  0.00           O
ATOM   2287  CB  ALA A 161      44.594  84.457  24.887  1.00  0.00           C
ATOM   2288  H   ALA A 161      43.071  83.092  26.405  1.00  0.00           H
ATOM   2289  HA  ALA A 161      45.942  83.583  26.317  1.00  0.00           H
ATOM   2290  HB1 ALA A 161      45.240  83.930  24.186  1.00  0.00           H
ATOM   2291  HB2 ALA A 161      44.732  85.530  24.747  1.00  0.00           H
ATOM   2292  HB3 ALA A 161      43.554  84.212  24.666  1.00  0.00           H
ATOM   2293  N   LYS A 162      44.000  85.862  27.698  1.00  0.00           N
ATOM   2294  CA  LYS A 162      44.028  86.939  28.694  1.00  0.00           C
ATOM   2295  C   LYS A 162      44.593  86.447  30.022  1.00  0.00           C
ATOM   2296  O   LYS A 162      45.515  87.067  30.535  1.00  0.00           O
ATOM   2297  CB  LYS A 162      42.637  87.555  28.884  1.00  0.00           C
ATOM   2298  CG  LYS A 162      42.216  88.409  27.681  1.00  0.00           C
ATOM   2299  CD  LYS A 162      40.888  89.119  27.974  1.00  0.00           C
ATOM   2300  CE  LYS A 162      40.506  90.029  26.799  1.00  0.00           C
ATOM   2301  NZ  LYS A 162      39.323  90.873  27.103  1.00  0.00           N
ATOM   2302  H   LYS A 162      43.102  85.516  27.352  1.00  0.00           H
ATOM   2303  HA  LYS A 162      44.715  87.715  28.352  1.00  0.00           H
ATOM   2304  HB2 LYS A 162      41.905  86.765  29.054  1.00  0.00           H
ATOM   2305  HB3 LYS A 162      42.671  88.197  29.766  1.00  0.00           H
ATOM   2306  HG2 LYS A 162      42.985  89.159  27.488  1.00  0.00           H
ATOM   2307  HG3 LYS A 162      42.108  87.778  26.797  1.00  0.00           H
ATOM   2308  HD2 LYS A 162      40.112  88.366  28.125  1.00  0.00           H
ATOM   2309  HD3 LYS A 162      40.998  89.712  28.884  1.00  0.00           H
ATOM   2310  HE2 LYS A 162      41.358  90.675  26.560  1.00  0.00           H
ATOM   2311  HE3 LYS A 162      40.314  89.401  25.924  1.00  0.00           H
ATOM   2312  HZ1 LYS A 162      38.763  90.468  27.840  1.00  0.00           H
ATOM   2313  HZ2 LYS A 162      38.756  91.003  26.273  1.00  0.00           H
ATOM   2314  HZ3 LYS A 162      39.628  91.796  27.389  1.00  0.00           H
ATOM   2315  N   ALA A 163      44.097  85.326  30.552  1.00  0.00           N
ATOM   2316  CA  ALA A 163      44.524  84.830  31.862  1.00  0.00           C
ATOM   2317  C   ALA A 163      46.015  84.440  31.901  1.00  0.00           C
ATOM   2318  O   ALA A 163      46.698  84.726  32.882  1.00  0.00           O
ATOM   2319  CB  ALA A 163      43.631  83.651  32.260  1.00  0.00           C
ATOM   2320  H   ALA A 163      43.360  84.835  30.057  1.00  0.00           H
ATOM   2321  HA  ALA A 163      44.382  85.628  32.594  1.00  0.00           H
ATOM   2322  HB1 ALA A 163      42.581  83.924  32.161  1.00  0.00           H
ATOM   2323  HB2 ALA A 163      43.829  83.390  33.301  1.00  0.00           H
ATOM   2324  HB3 ALA A 163      43.844  82.787  31.630  1.00  0.00           H
ATOM   2325  N   LEU A 164      46.546  83.832  30.832  1.00  0.00           N
ATOM   2326  CA  LEU A 164      47.968  83.488  30.746  1.00  0.00           C
ATOM   2327  C   LEU A 164      48.859  84.720  30.554  1.00  0.00           C
ATOM   2328  O   LEU A 164      49.916  84.788  31.175  1.00  0.00           O
ATOM   2329  CB  LEU A 164      48.211  82.448  29.637  1.00  0.00           C
ATOM   2330  CG  LEU A 164      47.712  81.033  29.993  1.00  0.00           C
ATOM   2331  CD1 LEU A 164      47.824  80.120  28.773  1.00  0.00           C
ATOM   2332  CD2 LEU A 164      48.537  80.410  31.120  1.00  0.00           C
ATOM   2333  H   LEU A 164      45.944  83.590  30.052  1.00  0.00           H
ATOM   2334  HA  LEU A 164      48.269  83.060  31.700  1.00  0.00           H
ATOM   2335  HB2 LEU A 164      47.729  82.791  28.721  1.00  0.00           H
ATOM   2336  HB3 LEU A 164      49.282  82.393  29.437  1.00  0.00           H
ATOM   2337  HG  LEU A 164      46.669  81.069  30.303  1.00  0.00           H
ATOM   2338 1HD1 LEU A 164      47.157  80.489  27.999  1.00  0.00           H
ATOM   2339 2HD1 LEU A 164      47.516  79.107  29.034  1.00  0.00           H
ATOM   2340 3HD1 LEU A 164      48.849  80.105  28.404  1.00  0.00           H
ATOM   2341 1HD2 LEU A 164      49.595  80.410  30.858  1.00  0.00           H
ATOM   2342 2HD2 LEU A 164      48.390  80.973  32.038  1.00  0.00           H
ATOM   2343 3HD2 LEU A 164      48.206  79.387  31.298  1.00  0.00           H
ATOM   2344  N   GLY A 165      48.444  85.712  29.761  1.00  0.00           N
ATOM   2345  CA  GLY A 165      49.185  86.975  29.656  1.00  0.00           C
ATOM   2346  C   GLY A 165      49.185  87.758  30.972  1.00  0.00           C
ATOM   2347  O   GLY A 165      50.207  88.316  31.374  1.00  0.00           O
ATOM   2348  H   GLY A 165      47.565  85.617  29.265  1.00  0.00           H
ATOM   2349  HA2 GLY A 165      50.219  86.772  29.380  1.00  0.00           H
ATOM   2350  HA3 GLY A 165      48.726  87.596  28.889  1.00  0.00           H
ATOM   2351  N   GLU A 166      48.064  87.736  31.692  1.00  0.00           N
ATOM   2352  CA  GLU A 166      47.949  88.348  33.010  1.00  0.00           C
ATOM   2353  C   GLU A 166      48.849  87.657  34.041  1.00  0.00           C
ATOM   2354  O   GLU A 166      49.632  88.330  34.715  1.00  0.00           O
ATOM   2355  CB  GLU A 166      46.478  88.331  33.445  1.00  0.00           C
ATOM   2356  CG  GLU A 166      46.204  89.412  34.485  1.00  0.00           C
ATOM   2357  CD  GLU A 166      46.210  90.839  33.918  1.00  0.00           C
ATOM   2358  OE1 GLU A 166      46.549  91.077  32.738  1.00  0.00           O
ATOM   2359  OE2 GLU A 166      45.949  91.758  34.716  1.00  0.00           O
ATOM   2360  H   GLU A 166      47.231  87.311  31.295  1.00  0.00           H
ATOM   2361  HA  GLU A 166      48.286  89.380  32.931  1.00  0.00           H
ATOM   2362  HB2 GLU A 166      45.818  88.507  32.598  1.00  0.00           H
ATOM   2363  HB3 GLU A 166      46.243  87.353  33.866  1.00  0.00           H
ATOM   2364  HG2 GLU A 166      45.232  89.219  34.936  1.00  0.00           H
ATOM   2365  HG3 GLU A 166      46.959  89.339  35.267  1.00  0.00           H
ATOM   2366  N   ALA A 167      48.816  86.319  34.094  1.00  0.00           N
ATOM   2367  CA  ALA A 167      49.719  85.507  34.909  1.00  0.00           C
ATOM   2368  C   ALA A 167      51.194  85.775  34.577  1.00  0.00           C
ATOM   2369  O   ALA A 167      52.024  85.898  35.477  1.00  0.00           O
ATOM   2370  CB  ALA A 167      49.387  84.028  34.698  1.00  0.00           C
ATOM   2371  H   ALA A 167      48.127  85.833  33.527  1.00  0.00           H
ATOM   2372  HA  ALA A 167      49.558  85.745  35.960  1.00  0.00           H
ATOM   2373  HB1 ALA A 167      49.422  83.775  33.639  1.00  0.00           H
ATOM   2374  HB2 ALA A 167      48.391  83.816  35.078  1.00  0.00           H
ATOM   2375  HB3 ALA A 167      50.114  83.422  35.238  1.00  0.00           H
ATOM   2376  N   TRP A 168      51.531  85.907  33.292  1.00  0.00           N
ATOM   2377  CA  TRP A 168      52.891  86.220  32.863  1.00  0.00           C
ATOM   2378  C   TRP A 168      53.344  87.595  33.370  1.00  0.00           C
ATOM   2379  O   TRP A 168      54.460  87.733  33.870  1.00  0.00           O
ATOM   2380  CB  TRP A 168      52.981  86.120  31.338  1.00  0.00           C
ATOM   2381  CG  TRP A 168      54.366  86.215  30.788  1.00  0.00           C
ATOM   2382  CD1 TRP A 168      55.136  85.165  30.426  1.00  0.00           C
ATOM   2383  CD2 TRP A 168      55.158  87.408  30.512  1.00  0.00           C
ATOM   2384  CE2 TRP A 168      56.412  86.998  29.970  1.00  0.00           C
ATOM   2385  CE3 TRP A 168      54.938  88.797  30.652  1.00  0.00           C
ATOM   2386  NE1 TRP A 168      56.331  85.623  29.909  1.00  0.00           N
ATOM   2387  CZ2 TRP A 168      57.413  87.918  29.621  1.00  0.00           C
ATOM   2388  CZ3 TRP A 168      55.933  89.729  30.304  1.00  0.00           C
ATOM   2389  CH2 TRP A 168      57.170  89.293  29.795  1.00  0.00           C
ATOM   2390  H   TRP A 168      50.818  85.766  32.581  1.00  0.00           H
ATOM   2391  HA  TRP A 168      53.566  85.478  33.289  1.00  0.00           H
ATOM   2392  HB2 TRP A 168      52.551  85.174  31.011  1.00  0.00           H
ATOM   2393  HB3 TRP A 168      52.386  86.916  30.890  1.00  0.00           H
ATOM   2394  HD1 TRP A 168      54.821  84.130  30.480  1.00  0.00           H
ATOM   2395  HE1 TRP A 168      57.002  85.015  29.449  1.00  0.00           H
ATOM   2396  HE3 TRP A 168      53.973  89.141  30.996  1.00  0.00           H
ATOM   2397  HZ2 TRP A 168      58.351  87.574  29.213  1.00  0.00           H
ATOM   2398  HZ3 TRP A 168      55.735  90.790  30.393  1.00  0.00           H
ATOM   2399  HH2 TRP A 168      57.921  90.020  29.513  1.00  0.00           H
ATOM   2400  N   ARG A 169      52.486  88.622  33.308  1.00  0.00           N
ATOM   2401  CA  ARG A 169      52.827  89.980  33.770  1.00  0.00           C
ATOM   2402  C   ARG A 169      53.128  90.022  35.269  1.00  0.00           C
ATOM   2403  O   ARG A 169      54.142  90.593  35.676  1.00  0.00           O
ATOM   2404  CB  ARG A 169      51.686  90.940  33.404  1.00  0.00           C
ATOM   2405  CG  ARG A 169      51.968  92.378  33.871  1.00  0.00           C
ATOM   2406  CD  ARG A 169      50.806  93.328  33.552  1.00  0.00           C
ATOM   2407  NE  ARG A 169      49.551  92.955  34.246  1.00  0.00           N
ATOM   2408  CZ  ARG A 169      49.258  93.171  35.520  1.00  0.00           C
ATOM   2409  NH1 ARG A 169      50.062  93.775  36.343  1.00  0.00           N
ATOM   2410  NH2 ARG A 169      48.120  92.792  36.020  1.00  0.00           N
ATOM   2411  H   ARG A 169      51.565  88.451  32.906  1.00  0.00           H
ATOM   2412  HA  ARG A 169      53.733  90.309  33.263  1.00  0.00           H
ATOM   2413  HB2 ARG A 169      51.557  90.937  32.320  1.00  0.00           H
ATOM   2414  HB3 ARG A 169      50.762  90.585  33.862  1.00  0.00           H
ATOM   2415  HG2 ARG A 169      52.142  92.399  34.946  1.00  0.00           H
ATOM   2416  HG3 ARG A 169      52.870  92.740  33.375  1.00  0.00           H
ATOM   2417  HD2 ARG A 169      51.099  94.338  33.840  1.00  0.00           H
ATOM   2418  HD3 ARG A 169      50.646  93.331  32.474  1.00  0.00           H
ATOM   2419  HE  ARG A 169      48.846  92.466  33.713  1.00  0.00           H
ATOM   2420 1HH1 ARG A 169      50.940  94.190  36.020  1.00  0.00           H
ATOM   2421 2HH1 ARG A 169      49.805  93.846  37.320  1.00  0.00           H
ATOM   2422 1HH2 ARG A 169      47.369  92.416  35.433  1.00  0.00           H
ATOM   2423 2HH2 ARG A 169      47.884  93.035  36.966  1.00  0.00           H
ATOM   2424  N   VAL A 170      52.263  89.420  36.083  1.00  0.00           N
ATOM   2425  CA  VAL A 170      52.381  89.453  37.553  1.00  0.00           C
ATOM   2426  C   VAL A 170      53.498  88.547  38.082  1.00  0.00           C
ATOM   2427  O   VAL A 170      53.929  88.719  39.223  1.00  0.00           O
ATOM   2428  CB  VAL A 170      51.043  89.109  38.229  1.00  0.00           C
ATOM   2429  CG1 VAL A 170      49.934  90.100  37.851  1.00  0.00           C
ATOM   2430  CG2 VAL A 170      50.598  87.676  37.927  1.00  0.00           C
ATOM   2431  H   VAL A 170      51.455  88.964  35.668  1.00  0.00           H
ATOM   2432  HA  VAL A 170      52.636  90.470  37.852  1.00  0.00           H
ATOM   2433  HB  VAL A 170      51.178  89.194  39.304  1.00  0.00           H
ATOM   2434 1HG1 VAL A 170      48.959  89.686  38.091  1.00  0.00           H
ATOM   2435 2HG1 VAL A 170      50.066  91.018  38.420  1.00  0.00           H
ATOM   2436 3HG1 VAL A 170      49.958  90.337  36.789  1.00  0.00           H
ATOM   2437 1HG2 VAL A 170      50.418  87.566  36.866  1.00  0.00           H
ATOM   2438 2HG2 VAL A 170      49.675  87.461  38.453  1.00  0.00           H
ATOM   2439 3HG2 VAL A 170      51.355  86.954  38.231  1.00  0.00           H
ATOM   2440  N   LEU A 171      53.995  87.606  37.272  1.00  0.00           N
ATOM   2441  CA  LEU A 171      55.148  86.776  37.609  1.00  0.00           C
ATOM   2442  C   LEU A 171      56.459  87.541  37.460  1.00  0.00           C
ATOM   2443  O   LEU A 171      56.680  88.253  36.478  1.00  0.00           O
ATOM   2444  CB  LEU A 171      55.189  85.521  36.723  1.00  0.00           C
ATOM   2445  CG  LEU A 171      54.325  84.367  37.243  1.00  0.00           C
ATOM   2446  CD1 LEU A 171      54.387  83.240  36.222  1.00  0.00           C
ATOM   2447  CD2 LEU A 171      54.824  83.798  38.571  1.00  0.00           C
ATOM   2448  H   LEU A 171      53.592  87.505  36.349  1.00  0.00           H
ATOM   2449  HA  LEU A 171      55.066  86.483  38.653  1.00  0.00           H
ATOM   2450  HB2 LEU A 171      54.868  85.785  35.715  1.00  0.00           H
ATOM   2451  HB3 LEU A 171      56.217  85.162  36.656  1.00  0.00           H
ATOM   2452  HG  LEU A 171      53.292  84.688  37.365  1.00  0.00           H
ATOM   2453 1HD1 LEU A 171      53.937  83.574  35.289  1.00  0.00           H
ATOM   2454 2HD1 LEU A 171      53.829  82.404  36.621  1.00  0.00           H
ATOM   2455 3HD1 LEU A 171      55.417  82.927  36.051  1.00  0.00           H
ATOM   2456 1HD2 LEU A 171      55.868  83.494  38.487  1.00  0.00           H
ATOM   2457 2HD2 LEU A 171      54.721  84.531  39.367  1.00  0.00           H
ATOM   2458 3HD2 LEU A 171      54.217  82.935  38.837  1.00  0.00           H
ATOM   2459  N   LYS A 172      57.378  87.332  38.401  1.00  0.00           N
ATOM   2460  CA  LYS A 172      58.778  87.739  38.255  1.00  0.00           C
ATOM   2461  C   LYS A 172      59.452  86.941  37.127  1.00  0.00           C
ATOM   2462  O   LYS A 172      59.162  85.752  36.960  1.00  0.00           O
ATOM   2463  CB  LYS A 172      59.528  87.541  39.578  1.00  0.00           C
ATOM   2464  CG  LYS A 172      58.977  88.442  40.690  1.00  0.00           C
ATOM   2465  CD  LYS A 172      59.651  88.131  42.024  1.00  0.00           C
ATOM   2466  CE  LYS A 172      58.948  88.887  43.154  1.00  0.00           C
ATOM   2467  NZ  LYS A 172      59.441  88.427  44.471  1.00  0.00           N
ATOM   2468  H   LYS A 172      57.117  86.756  39.199  1.00  0.00           H
ATOM   2469  HA  LYS A 172      58.794  88.795  37.993  1.00  0.00           H
ATOM   2470  HB2 LYS A 172      59.450  86.494  39.878  1.00  0.00           H
ATOM   2471  HB3 LYS A 172      60.582  87.783  39.429  1.00  0.00           H
ATOM   2472  HG2 LYS A 172      59.165  89.481  40.429  1.00  0.00           H
ATOM   2473  HG3 LYS A 172      57.904  88.289  40.799  1.00  0.00           H
ATOM   2474  HD2 LYS A 172      59.568  87.059  42.205  1.00  0.00           H
ATOM   2475  HD3 LYS A 172      60.705  88.409  41.980  1.00  0.00           H
ATOM   2476  HE2 LYS A 172      59.098  89.964  43.023  1.00  0.00           H
ATOM   2477  HE3 LYS A 172      57.876  88.688  43.081  1.00  0.00           H
ATOM   2478  HZ1 LYS A 172      60.264  88.923  44.785  1.00  0.00           H
ATOM   2479  HZ2 LYS A 172      59.720  87.443  44.416  1.00  0.00           H
ATOM   2480  HZ3 LYS A 172      58.722  88.464  45.177  1.00  0.00           H
ATOM   2481  N   PRO A 173      60.360  87.552  36.346  1.00  0.00           N
ATOM   2482  CA  PRO A 173      61.126  86.835  35.333  1.00  0.00           C
ATOM   2483  C   PRO A 173      61.942  85.707  35.970  1.00  0.00           C
ATOM   2484  O   PRO A 173      62.628  85.906  36.970  1.00  0.00           O
ATOM   2485  CB  PRO A 173      62.009  87.884  34.653  1.00  0.00           C
ATOM   2486  CG  PRO A 173      62.150  88.973  35.715  1.00  0.00           C
ATOM   2487  CD  PRO A 173      60.800  88.935  36.424  1.00  0.00           C
ATOM   2488  HA  PRO A 173      60.448  86.408  34.600  1.00  0.00           H
ATOM   2489  HB2 PRO A 173      62.979  87.482  34.366  1.00  0.00           H
ATOM   2490  HB3 PRO A 173      61.491  88.284  33.781  1.00  0.00           H
ATOM   2491  HG2 PRO A 173      62.938  88.703  36.419  1.00  0.00           H
ATOM   2492  HG3 PRO A 173      62.345  89.948  35.269  1.00  0.00           H
ATOM   2493  HD2 PRO A 173      60.909  89.278  37.453  1.00  0.00           H
ATOM   2494  HD3 PRO A 173      60.084  89.555  35.889  1.00  0.00           H
ATOM   2495  N   GLY A 174      61.860  84.513  35.387  1.00  0.00           N
ATOM   2496  CA  GLY A 174      62.494  83.303  35.905  1.00  0.00           C
ATOM   2497  C   GLY A 174      61.636  82.481  36.866  1.00  0.00           C
ATOM   2498  O   GLY A 174      62.064  81.388  37.232  1.00  0.00           O
ATOM   2499  H   GLY A 174      61.265  84.401  34.574  1.00  0.00           H
ATOM   2500  HA2 GLY A 174      62.752  82.664  35.062  1.00  0.00           H
ATOM   2501  HA3 GLY A 174      63.407  83.572  36.434  1.00  0.00           H
ATOM   2502  N   GLY A 175      60.453  82.957  37.259  1.00  0.00           N
ATOM   2503  CA  GLY A 175      59.466  82.166  37.993  1.00  0.00           C
ATOM   2504  C   GLY A 175      58.592  81.286  37.095  1.00  0.00           C
ATOM   2505  O   GLY A 175      58.564  81.436  35.867  1.00  0.00           O
ATOM   2506  H   GLY A 175      60.167  83.880  36.958  1.00  0.00           H
ATOM   2507  HA2 GLY A 175      59.973  81.519  38.711  1.00  0.00           H
ATOM   2508  HA3 GLY A 175      58.817  82.841  38.543  1.00  0.00           H
ATOM   2509  N   ASP A 176      57.870  80.364  37.729  1.00  0.00           N
ATOM   2510  CA  ASP A 176      57.086  79.322  37.062  1.00  0.00           C
ATOM   2511  C   ASP A 176      55.587  79.408  37.401  1.00  0.00           C
ATOM   2512  O   ASP A 176      55.193  79.712  38.530  1.00  0.00           O
ATOM   2513  CB  ASP A 176      57.664  77.929  37.371  1.00  0.00           C
ATOM   2514  CG  ASP A 176      59.163  77.790  37.052  1.00  0.00           C
ATOM   2515  OD1 ASP A 176      59.532  77.819  35.858  1.00  0.00           O
ATOM   2516  OD2 ASP A 176      59.977  77.614  37.992  1.00  0.00           O
ATOM   2517  H   ASP A 176      57.886  80.353  38.739  1.00  0.00           H
ATOM   2518  HA  ASP A 176      57.177  79.462  35.986  1.00  0.00           H
ATOM   2519  HB2 ASP A 176      57.499  77.708  38.426  1.00  0.00           H
ATOM   2520  HB3 ASP A 176      57.110  77.190  36.789  1.00  0.00           H
ATOM   2521  N   LEU A 177      54.754  79.108  36.405  1.00  0.00           N
ATOM   2522  CA  LEU A 177      53.308  78.935  36.506  1.00  0.00           C
ATOM   2523  C   LEU A 177      52.968  77.456  36.273  1.00  0.00           C
ATOM   2524  O   LEU A 177      53.194  76.927  35.181  1.00  0.00           O
ATOM   2525  CB  LEU A 177      52.618  79.880  35.502  1.00  0.00           C
ATOM   2526  CG  LEU A 177      51.126  79.621  35.267  1.00  0.00           C
ATOM   2527  CD1 LEU A 177      50.258  79.974  36.473  1.00  0.00           C
ATOM   2528  CD2 LEU A 177      50.630  80.437  34.079  1.00  0.00           C
ATOM   2529  H   LEU A 177      55.176  78.837  35.522  1.00  0.00           H
ATOM   2530  HA  LEU A 177      52.985  79.215  37.505  1.00  0.00           H
ATOM   2531  HB2 LEU A 177      52.710  80.898  35.851  1.00  0.00           H
ATOM   2532  HB3 LEU A 177      53.135  79.801  34.546  1.00  0.00           H
ATOM   2533  HG  LEU A 177      50.998  78.576  35.031  1.00  0.00           H
ATOM   2534 1HD1 LEU A 177      50.582  79.398  37.332  1.00  0.00           H
ATOM   2535 2HD1 LEU A 177      49.217  79.728  36.261  1.00  0.00           H
ATOM   2536 3HD1 LEU A 177      50.337  81.037  36.698  1.00  0.00           H
ATOM   2537 1HD2 LEU A 177      50.735  81.498  34.283  1.00  0.00           H
ATOM   2538 2HD2 LEU A 177      51.222  80.201  33.200  1.00  0.00           H
ATOM   2539 3HD2 LEU A 177      49.586  80.197  33.886  1.00  0.00           H
ATOM   2540  N   LEU A 178      52.405  76.789  37.280  1.00  0.00           N
ATOM   2541  CA  LEU A 178      51.850  75.442  37.126  1.00  0.00           C
ATOM   2542  C   LEU A 178      50.408  75.509  36.604  1.00  0.00           C
ATOM   2543  O   LEU A 178      49.581  76.254  37.125  1.00  0.00           O
ATOM   2544  CB  LEU A 178      51.951  74.690  38.460  1.00  0.00           C
ATOM   2545  CG  LEU A 178      51.549  73.212  38.367  1.00  0.00           C
ATOM   2546  CD1 LEU A 178      52.689  72.388  37.770  1.00  0.00           C
ATOM   2547  CD2 LEU A 178      51.218  72.670  39.754  1.00  0.00           C
ATOM   2548  H   LEU A 178      52.248  77.286  38.153  1.00  0.00           H
ATOM   2549  HA  LEU A 178      52.449  74.908  36.389  1.00  0.00           H
ATOM   2550  HB2 LEU A 178      52.968  74.758  38.841  1.00  0.00           H
ATOM   2551  HB3 LEU A 178      51.296  75.179  39.169  1.00  0.00           H
ATOM   2552  HG  LEU A 178      50.661  73.099  37.748  1.00  0.00           H
ATOM   2553 1HD1 LEU A 178      52.895  72.719  36.754  1.00  0.00           H
ATOM   2554 2HD1 LEU A 178      52.401  71.342  37.740  1.00  0.00           H
ATOM   2555 3HD1 LEU A 178      53.586  72.489  38.379  1.00  0.00           H
ATOM   2556 1HD2 LEU A 178      52.065  72.789  40.427  1.00  0.00           H
ATOM   2557 2HD2 LEU A 178      50.353  73.200  40.157  1.00  0.00           H
ATOM   2558 3HD2 LEU A 178      50.978  71.613  39.672  1.00  0.00           H
ATOM   2559  N   VAL A 179      50.082  74.715  35.589  1.00  0.00           N
ATOM   2560  CA  VAL A 179      48.783  74.762  34.903  1.00  0.00           C
ATOM   2561  C   VAL A 179      48.184  73.375  34.797  1.00  0.00           C
ATOM   2562  O   VAL A 179      48.826  72.467  34.277  1.00  0.00           O
ATOM   2563  CB  VAL A 179      48.937  75.403  33.514  1.00  0.00           C
ATOM   2564  CG1 VAL A 179      47.745  75.117  32.600  1.00  0.00           C
ATOM   2565  CG2 VAL A 179      49.057  76.920  33.656  1.00  0.00           C
ATOM   2566  H   VAL A 179      50.797  74.104  35.204  1.00  0.00           H
ATOM   2567  HA  VAL A 179      48.082  75.371  35.474  1.00  0.00           H
ATOM   2568  HB  VAL A 179      49.841  75.019  33.038  1.00  0.00           H
ATOM   2569 1HG1 VAL A 179      46.818  75.224  33.162  1.00  0.00           H
ATOM   2570 2HG1 VAL A 179      47.734  75.820  31.773  1.00  0.00           H
ATOM   2571 3HG1 VAL A 179      47.814  74.102  32.206  1.00  0.00           H
ATOM   2572 1HG2 VAL A 179      49.576  77.328  32.794  1.00  0.00           H
ATOM   2573 2HG2 VAL A 179      49.619  77.150  34.550  1.00  0.00           H
ATOM   2574 3HG2 VAL A 179      48.076  77.382  33.747  1.00  0.00           H
ATOM   2575  N   LEU A 180      46.943  73.232  35.258  1.00  0.00           N
ATOM   2576  CA  LEU A 180      46.157  72.004  35.157  1.00  0.00           C
ATOM   2577  C   LEU A 180      44.992  72.263  34.209  1.00  0.00           C
ATOM   2578  O   LEU A 180      43.980  72.849  34.597  1.00  0.00           O
ATOM   2579  CB  LEU A 180      45.674  71.590  36.546  1.00  0.00           C
ATOM   2580  CG  LEU A 180      46.678  70.778  37.372  1.00  0.00           C
ATOM   2581  CD1 LEU A 180      48.075  71.384  37.475  1.00  0.00           C
ATOM   2582  CD2 LEU A 180      46.132  70.729  38.784  1.00  0.00           C
ATOM   2583  H   LEU A 180      46.482  74.043  35.658  1.00  0.00           H
ATOM   2584  HA  LEU A 180      46.761  71.197  34.750  1.00  0.00           H
ATOM   2585  HB2 LEU A 180      45.387  72.487  37.087  1.00  0.00           H
ATOM   2586  HB3 LEU A 180      44.782  70.975  36.432  1.00  0.00           H
ATOM   2587  HG  LEU A 180      46.753  69.767  36.973  1.00  0.00           H
ATOM   2588 1HD1 LEU A 180      48.553  71.360  36.504  1.00  0.00           H
ATOM   2589 2HD1 LEU A 180      48.677  70.784  38.143  1.00  0.00           H
ATOM   2590 3HD1 LEU A 180      48.027  72.410  37.841  1.00  0.00           H
ATOM   2591 1HD2 LEU A 180      46.202  71.717  39.216  1.00  0.00           H
ATOM   2592 2HD2 LEU A 180      45.091  70.416  38.772  1.00  0.00           H
ATOM   2593 3HD2 LEU A 180      46.703  70.028  39.377  1.00  0.00           H
ATOM   2594  N   GLU A 181      45.172  71.870  32.954  1.00  0.00           N
ATOM   2595  CA  GLU A 181      44.294  72.244  31.849  1.00  0.00           C
ATOM   2596  C   GLU A 181      43.802  71.015  31.079  1.00  0.00           C
ATOM   2597  O   GLU A 181      44.494  69.996  30.959  1.00  0.00           O
ATOM   2598  CB  GLU A 181      45.022  73.264  30.958  1.00  0.00           C
ATOM   2599  CG  GLU A 181      44.263  73.683  29.696  1.00  0.00           C
ATOM   2600  CD  GLU A 181      43.037  74.561  29.974  1.00  0.00           C
ATOM   2601  OE1 GLU A 181      43.184  75.793  29.837  1.00  0.00           O
ATOM   2602  OE2 GLU A 181      41.922  74.053  30.251  1.00  0.00           O
ATOM   2603  H   GLU A 181      45.984  71.300  32.741  1.00  0.00           H
ATOM   2604  HA  GLU A 181      43.408  72.742  32.248  1.00  0.00           H
ATOM   2605  HB2 GLU A 181      45.235  74.157  31.545  1.00  0.00           H
ATOM   2606  HB3 GLU A 181      45.975  72.834  30.644  1.00  0.00           H
ATOM   2607  HG2 GLU A 181      44.950  74.238  29.063  1.00  0.00           H
ATOM   2608  HG3 GLU A 181      43.997  72.805  29.122  1.00  0.00           H
ATOM   2609  N   SER A 182      42.586  71.125  30.547  1.00  0.00           N
ATOM   2610  CA  SER A 182      42.032  70.165  29.597  1.00  0.00           C
ATOM   2611  C   SER A 182      42.178  70.623  28.147  1.00  0.00           C
ATOM   2612  O   SER A 182      42.200  71.806  27.826  1.00  0.00           O
ATOM   2613  CB  SER A 182      40.566  69.870  29.906  1.00  0.00           C
ATOM   2614  OG  SER A 182      40.469  69.093  31.080  1.00  0.00           O
ATOM   2615  H   SER A 182      42.116  72.024  30.628  1.00  0.00           H
ATOM   2616  HA  SER A 182      42.586  69.236  29.691  1.00  0.00           H
ATOM   2617  HB2 SER A 182      40.026  70.808  30.039  1.00  0.00           H
ATOM   2618  HB3 SER A 182      40.123  69.316  29.077  1.00  0.00           H
ATOM   2619  HG  SER A 182      40.977  68.288  30.960  1.00  0.00           H
ATOM   2620  N   VAL A 183      42.201  69.653  27.241  1.00  0.00           N
ATOM   2621  CA  VAL A 183      42.345  69.850  25.798  1.00  0.00           C
ATOM   2622  C   VAL A 183      41.438  68.881  25.055  1.00  0.00           C
ATOM   2623  O   VAL A 183      41.304  67.725  25.458  1.00  0.00           O
ATOM   2624  CB  VAL A 183      43.827  69.716  25.385  1.00  0.00           C
ATOM   2625  CG1 VAL A 183      44.033  69.088  24.000  1.00  0.00           C
ATOM   2626  CG2 VAL A 183      44.516  71.092  25.412  1.00  0.00           C
ATOM   2627  H   VAL A 183      42.144  68.697  27.577  1.00  0.00           H
ATOM   2628  HA  VAL A 183      42.012  70.852  25.540  1.00  0.00           H
ATOM   2629  HB  VAL A 183      44.331  69.060  26.097  1.00  0.00           H
ATOM   2630 1HG1 VAL A 183      43.552  68.113  23.942  1.00  0.00           H
ATOM   2631 2HG1 VAL A 183      43.645  69.748  23.228  1.00  0.00           H
ATOM   2632 3HG1 VAL A 183      45.080  68.915  23.822  1.00  0.00           H
ATOM   2633 1HG2 VAL A 183      45.364  71.119  24.734  1.00  0.00           H
ATOM   2634 2HG2 VAL A 183      44.852  71.330  26.419  1.00  0.00           H
ATOM   2635 3HG2 VAL A 183      43.824  71.874  25.116  1.00  0.00           H
ATOM   2636  N   VAL A 184      40.864  69.319  23.936  1.00  0.00           N
ATOM   2637  CA  VAL A 184      40.190  68.424  22.984  1.00  0.00           C
ATOM   2638  C   VAL A 184      41.166  67.704  22.050  1.00  0.00           C
ATOM   2639  O   VAL A 184      42.144  68.260  21.548  1.00  0.00           O
ATOM   2640  CB  VAL A 184      39.107  69.126  22.151  1.00  0.00           C
ATOM   2641  CG1 VAL A 184      37.956  69.613  23.020  1.00  0.00           C
ATOM   2642  CG2 VAL A 184      39.642  70.285  21.309  1.00  0.00           C
ATOM   2643  H   VAL A 184      41.053  70.276  23.649  1.00  0.00           H
ATOM   2644  HA  VAL A 184      39.678  67.660  23.568  1.00  0.00           H
ATOM   2645  HB  VAL A 184      38.685  68.382  21.477  1.00  0.00           H
ATOM   2646 1HG1 VAL A 184      37.074  69.707  22.398  1.00  0.00           H
ATOM   2647 2HG1 VAL A 184      37.754  68.908  23.824  1.00  0.00           H
ATOM   2648 3HG1 VAL A 184      38.189  70.596  23.418  1.00  0.00           H
ATOM   2649 1HG2 VAL A 184      40.028  69.885  20.376  1.00  0.00           H
ATOM   2650 2HG2 VAL A 184      40.433  70.808  21.837  1.00  0.00           H
ATOM   2651 3HG2 VAL A 184      38.850  71.000  21.092  1.00  0.00           H
ATOM   2652  N   THR A 185      40.847  66.442  21.787  1.00  0.00           N
ATOM   2653  CA  THR A 185      41.476  65.565  20.789  1.00  0.00           C
ATOM   2654  C   THR A 185      40.603  65.441  19.534  1.00  0.00           C
ATOM   2655  O   THR A 185      41.120  65.570  18.421  1.00  0.00           O
ATOM   2656  CB  THR A 185      41.805  64.195  21.407  1.00  0.00           C
ATOM   2657  CG2 THR A 185      42.886  64.299  22.490  1.00  0.00           C
ATOM   2658  OG1 THR A 185      40.677  63.589  21.987  1.00  0.00           O
ATOM   2659  H   THR A 185      40.024  66.093  22.257  1.00  0.00           H
ATOM   2660  HA  THR A 185      42.416  66.008  20.468  1.00  0.00           H
ATOM   2661  HB  THR A 185      42.172  63.528  20.626  1.00  0.00           H
ATOM   2662  HG1 THR A 185      40.217  64.236  22.529  1.00  0.00           H
ATOM   2663 1HG2 THR A 185      42.902  65.291  22.942  1.00  0.00           H
ATOM   2664 2HG2 THR A 185      43.859  64.103  22.042  1.00  0.00           H
ATOM   2665 3HG2 THR A 185      42.704  63.560  23.269  1.00  0.00           H
ATOM   2666  N   GLU A 186      39.280  65.338  19.710  1.00  0.00           N
ATOM   2667  CA  GLU A 186      38.286  65.361  18.629  1.00  0.00           C
ATOM   2668  C   GLU A 186      37.732  66.785  18.386  1.00  0.00           C
ATOM   2669  O   GLU A 186      38.256  67.769  18.904  1.00  0.00           O
ATOM   2670  CB  GLU A 186      37.170  64.342  18.938  1.00  0.00           C
ATOM   2671  CG  GLU A 186      37.121  63.165  17.953  1.00  0.00           C
ATOM   2672  CD  GLU A 186      37.897  61.948  18.469  1.00  0.00           C
ATOM   2673  OE1 GLU A 186      37.215  60.976  18.868  1.00  0.00           O
ATOM   2674  OE2 GLU A 186      39.146  62.011  18.450  1.00  0.00           O
ATOM   2675  H   GLU A 186      38.934  65.284  20.654  1.00  0.00           H
ATOM   2676  HA  GLU A 186      38.780  65.053  17.707  1.00  0.00           H
ATOM   2677  HB2 GLU A 186      37.282  63.964  19.952  1.00  0.00           H
ATOM   2678  HB3 GLU A 186      36.200  64.835  18.893  1.00  0.00           H
ATOM   2679  HG2 GLU A 186      36.074  62.890  17.809  1.00  0.00           H
ATOM   2680  HG3 GLU A 186      37.503  63.474  16.977  1.00  0.00           H
ATOM   2681  N   GLU A 187      36.701  66.928  17.545  1.00  0.00           N
ATOM   2682  CA  GLU A 187      36.178  68.239  17.114  1.00  0.00           C
ATOM   2683  C   GLU A 187      35.134  68.878  18.050  1.00  0.00           C
ATOM   2684  O   GLU A 187      35.005  70.096  18.030  1.00  0.00           O
ATOM   2685  CB  GLU A 187      35.655  68.115  15.668  1.00  0.00           C
ATOM   2686  CG  GLU A 187      35.456  69.489  14.999  1.00  0.00           C
ATOM   2687  CD  GLU A 187      35.184  69.458  13.483  1.00  0.00           C
ATOM   2688  OE1 GLU A 187      34.841  70.541  12.949  1.00  0.00           O
ATOM   2689  OE2 GLU A 187      35.381  68.404  12.832  1.00  0.00           O
ATOM   2690  H   GLU A 187      36.305  66.100  17.126  1.00  0.00           H
ATOM   2691  HA  GLU A 187      37.007  68.945  17.101  1.00  0.00           H
ATOM   2692  HB2 GLU A 187      36.391  67.550  15.095  1.00  0.00           H
ATOM   2693  HB3 GLU A 187      34.713  67.563  15.670  1.00  0.00           H
ATOM   2694  HG2 GLU A 187      34.630  70.005  15.490  1.00  0.00           H
ATOM   2695  HG3 GLU A 187      36.364  70.074  15.163  1.00  0.00           H
ATOM   2696  N   LEU A 188      34.451  68.076  18.882  1.00  0.00           N
ATOM   2697  CA  LEU A 188      33.230  68.425  19.639  1.00  0.00           C
ATOM   2698  C   LEU A 188      32.018  68.783  18.759  1.00  0.00           C
ATOM   2699  O   LEU A 188      32.036  69.697  17.943  1.00  0.00           O
ATOM   2700  CB  LEU A 188      33.478  69.529  20.690  1.00  0.00           C
ATOM   2701  CG  LEU A 188      34.271  69.129  21.939  1.00  0.00           C
ATOM   2702  CD1 LEU A 188      34.402  70.356  22.847  1.00  0.00           C
ATOM   2703  CD2 LEU A 188      33.564  68.047  22.748  1.00  0.00           C
ATOM   2704  H   LEU A 188      34.719  67.108  18.865  1.00  0.00           H
ATOM   2705  HA  LEU A 188      32.932  67.532  20.183  1.00  0.00           H
ATOM   2706  HB2 LEU A 188      33.990  70.366  20.218  1.00  0.00           H
ATOM   2707  HB3 LEU A 188      32.508  69.906  21.014  1.00  0.00           H
ATOM   2708  HG  LEU A 188      35.255  68.765  21.650  1.00  0.00           H
ATOM   2709 1HD1 LEU A 188      34.943  71.142  22.319  1.00  0.00           H
ATOM   2710 2HD1 LEU A 188      34.948  70.099  23.753  1.00  0.00           H
ATOM   2711 3HD1 LEU A 188      33.415  70.726  23.124  1.00  0.00           H
ATOM   2712 1HD2 LEU A 188      32.564  68.392  22.984  1.00  0.00           H
ATOM   2713 2HD2 LEU A 188      33.508  67.120  22.184  1.00  0.00           H
ATOM   2714 3HD2 LEU A 188      34.107  67.857  23.673  1.00  0.00           H
ATOM   2715  N   THR A 189      30.916  68.066  18.974  1.00  0.00           N
ATOM   2716  CA  THR A 189      29.597  68.435  18.444  1.00  0.00           C
ATOM   2717  C   THR A 189      29.021  69.632  19.208  1.00  0.00           C
ATOM   2718  O   THR A 189      29.344  69.853  20.375  1.00  0.00           O
ATOM   2719  CB  THR A 189      28.610  67.258  18.500  1.00  0.00           C
ATOM   2720  CG2 THR A 189      29.179  65.941  17.963  1.00  0.00           C
ATOM   2721  OG1 THR A 189      28.203  67.022  19.824  1.00  0.00           O
ATOM   2722  H   THR A 189      30.947  67.350  19.692  1.00  0.00           H
ATOM   2723  HA  THR A 189      29.714  68.726  17.400  1.00  0.00           H
ATOM   2724  HB  THR A 189      27.736  67.525  17.905  1.00  0.00           H
ATOM   2725  HG1 THR A 189      28.992  66.745  20.312  1.00  0.00           H
ATOM   2726 1HG2 THR A 189      28.391  65.400  17.441  1.00  0.00           H
ATOM   2727 2HG2 THR A 189      29.543  65.318  18.779  1.00  0.00           H
ATOM   2728 3HG2 THR A 189      29.993  66.134  17.264  1.00  0.00           H
ATOM   2729  N   GLU A 190      28.114  70.388  18.590  1.00  0.00           N
ATOM   2730  CA  GLU A 190      27.506  71.566  19.229  1.00  0.00           C
ATOM   2731  C   GLU A 190      26.741  71.244  20.539  1.00  0.00           C
ATOM   2732  O   GLU A 190      26.933  71.972  21.520  1.00  0.00           O
ATOM   2733  CB  GLU A 190      26.656  72.315  18.189  1.00  0.00           C
ATOM   2734  CG  GLU A 190      26.398  73.792  18.535  1.00  0.00           C
ATOM   2735  CD  GLU A 190      25.967  74.622  17.305  1.00  0.00           C
ATOM   2736  OE1 GLU A 190      25.940  75.875  17.404  1.00  0.00           O
ATOM   2737  OE2 GLU A 190      25.712  74.032  16.231  1.00  0.00           O
ATOM   2738  H   GLU A 190      27.870  70.184  17.634  1.00  0.00           H
ATOM   2739  HA  GLU A 190      28.327  72.228  19.509  1.00  0.00           H
ATOM   2740  HB2 GLU A 190      27.202  72.275  17.245  1.00  0.00           H
ATOM   2741  HB3 GLU A 190      25.701  71.811  18.050  1.00  0.00           H
ATOM   2742  HG2 GLU A 190      25.636  73.848  19.315  1.00  0.00           H
ATOM   2743  HG3 GLU A 190      27.322  74.218  18.934  1.00  0.00           H
ATOM   2744  N   PRO A 191      25.979  70.129  20.649  1.00  0.00           N
ATOM   2745  CA  PRO A 191      25.420  69.684  21.929  1.00  0.00           C
ATOM   2746  C   PRO A 191      26.475  69.431  23.010  1.00  0.00           C
ATOM   2747  O   PRO A 191      26.260  69.772  24.173  1.00  0.00           O
ATOM   2748  CB  PRO A 191      24.657  68.390  21.629  1.00  0.00           C
ATOM   2749  CG  PRO A 191      24.276  68.533  20.160  1.00  0.00           C
ATOM   2750  CD  PRO A 191      25.474  69.277  19.576  1.00  0.00           C
ATOM   2751  HA  PRO A 191      24.723  70.442  22.287  1.00  0.00           H
ATOM   2752  HB2 PRO A 191      25.313  67.525  21.745  1.00  0.00           H
ATOM   2753  HB3 PRO A 191      23.779  68.287  22.267  1.00  0.00           H
ATOM   2754  HG2 PRO A 191      24.133  67.562  19.685  1.00  0.00           H
ATOM   2755  HG3 PRO A 191      23.381  69.149  20.071  1.00  0.00           H
ATOM   2756  HD2 PRO A 191      26.234  68.556  19.285  1.00  0.00           H
ATOM   2757  HD3 PRO A 191      25.156  69.852  18.709  1.00  0.00           H
ATOM   2758  N   GLU A 192      27.629  68.868  22.641  1.00  0.00           N
ATOM   2759  CA  GLU A 192      28.722  68.663  23.591  1.00  0.00           C
ATOM   2760  C   GLU A 192      29.299  70.000  24.062  1.00  0.00           C
ATOM   2761  O   GLU A 192      29.487  70.169  25.261  1.00  0.00           O
ATOM   2762  CB  GLU A 192      29.825  67.781  23.002  1.00  0.00           C
ATOM   2763  CG  GLU A 192      29.398  66.322  22.790  1.00  0.00           C
ATOM   2764  CD  GLU A 192      30.427  65.549  21.958  1.00  0.00           C
ATOM   2765  OE1 GLU A 192      30.839  66.066  20.894  1.00  0.00           O
ATOM   2766  OE2 GLU A 192      30.803  64.399  22.287  1.00  0.00           O
ATOM   2767  H   GLU A 192      27.790  68.661  21.662  1.00  0.00           H
ATOM   2768  HA  GLU A 192      28.333  68.159  24.477  1.00  0.00           H
ATOM   2769  HB2 GLU A 192      30.171  68.214  22.066  1.00  0.00           H
ATOM   2770  HB3 GLU A 192      30.652  67.782  23.705  1.00  0.00           H
ATOM   2771  HG2 GLU A 192      29.248  65.857  23.762  1.00  0.00           H
ATOM   2772  HG3 GLU A 192      28.443  66.294  22.268  1.00  0.00           H
ATOM   2773  N   THR A 193      29.504  70.980  23.169  1.00  0.00           N
ATOM   2774  CA  THR A 193      29.999  72.318  23.561  1.00  0.00           C
ATOM   2775  C   THR A 193      29.073  73.037  24.546  1.00  0.00           C
ATOM   2776  O   THR A 193      29.547  73.698  25.474  1.00  0.00           O
ATOM   2777  CB  THR A 193      30.250  73.237  22.353  1.00  0.00           C
ATOM   2778  CG2 THR A 193      31.213  72.627  21.335  1.00  0.00           C
ATOM   2779  OG1 THR A 193      29.081  73.625  21.669  1.00  0.00           O
ATOM   2780  H   THR A 193      29.336  70.779  22.187  1.00  0.00           H
ATOM   2781  HA  THR A 193      30.952  72.182  24.073  1.00  0.00           H
ATOM   2782  HB  THR A 193      30.705  74.152  22.731  1.00  0.00           H
ATOM   2783  HG1 THR A 193      28.360  72.999  21.843  1.00  0.00           H
ATOM   2784 1HG2 THR A 193      30.718  71.852  20.758  1.00  0.00           H
ATOM   2785 2HG2 THR A 193      32.072  72.194  21.841  1.00  0.00           H
ATOM   2786 3HG2 THR A 193      31.558  73.402  20.653  1.00  0.00           H
ATOM   2787  N   ALA A 194      27.757  72.859  24.391  1.00  0.00           N
ATOM   2788  CA  ALA A 194      26.758  73.420  25.294  1.00  0.00           C
ATOM   2789  C   ALA A 194      26.737  72.720  26.664  1.00  0.00           C
ATOM   2790  O   ALA A 194      26.486  73.371  27.679  1.00  0.00           O
ATOM   2791  CB  ALA A 194      25.390  73.338  24.610  1.00  0.00           C
ATOM   2792  H   ALA A 194      27.434  72.283  23.623  1.00  0.00           H
ATOM   2793  HA  ALA A 194      26.994  74.472  25.469  1.00  0.00           H
ATOM   2794  HB1 ALA A 194      25.238  72.348  24.179  1.00  0.00           H
ATOM   2795  HB2 ALA A 194      25.332  74.089  23.822  1.00  0.00           H
ATOM   2796  HB3 ALA A 194      24.605  73.532  25.342  1.00  0.00           H
ATOM   2797  N   LEU A 195      27.033  71.416  26.743  1.00  0.00           N
ATOM   2798  CA  LEU A 195      27.100  70.726  28.037  1.00  0.00           C
ATOM   2799  C   LEU A 195      28.157  71.317  28.972  1.00  0.00           C
ATOM   2800  O   LEU A 195      27.896  71.410  30.169  1.00  0.00           O
ATOM   2801  CB  LEU A 195      27.322  69.214  27.871  1.00  0.00           C
ATOM   2802  CG  LEU A 195      26.046  68.358  27.764  1.00  0.00           C
ATOM   2803  CD1 LEU A 195      26.455  66.890  27.905  1.00  0.00           C
ATOM   2804  CD2 LEU A 195      25.010  68.623  28.862  1.00  0.00           C
ATOM   2805  H   LEU A 195      27.218  70.897  25.891  1.00  0.00           H
ATOM   2806  HA  LEU A 195      26.161  70.896  28.548  1.00  0.00           H
ATOM   2807  HB2 LEU A 195      27.942  69.034  26.994  1.00  0.00           H
ATOM   2808  HB3 LEU A 195      27.885  68.866  28.739  1.00  0.00           H
ATOM   2809  HG  LEU A 195      25.577  68.514  26.794  1.00  0.00           H
ATOM   2810 1HD1 LEU A 195      27.168  66.631  27.123  1.00  0.00           H
ATOM   2811 2HD1 LEU A 195      25.578  66.251  27.827  1.00  0.00           H
ATOM   2812 3HD1 LEU A 195      26.919  66.729  28.878  1.00  0.00           H
ATOM   2813 1HD2 LEU A 195      25.485  68.542  29.833  1.00  0.00           H
ATOM   2814 2HD2 LEU A 195      24.573  69.614  28.756  1.00  0.00           H
ATOM   2815 3HD2 LEU A 195      24.199  67.900  28.807  1.00  0.00           H
ATOM   2816  N   PHE A 196      29.286  71.798  28.441  1.00  0.00           N
ATOM   2817  CA  PHE A 196      30.271  72.522  29.251  1.00  0.00           C
ATOM   2818  C   PHE A 196      29.631  73.728  29.964  1.00  0.00           C
ATOM   2819  O   PHE A 196      29.903  73.948  31.141  1.00  0.00           O
ATOM   2820  CB  PHE A 196      31.470  72.956  28.386  1.00  0.00           C
ATOM   2821  CG  PHE A 196      32.430  71.844  28.014  1.00  0.00           C
ATOM   2822  CD1 PHE A 196      32.138  70.987  26.943  1.00  0.00           C
ATOM   2823  CD2 PHE A 196      33.622  71.664  28.740  1.00  0.00           C
ATOM   2824  CE1 PHE A 196      32.998  69.924  26.617  1.00  0.00           C
ATOM   2825  CE2 PHE A 196      34.489  70.605  28.415  1.00  0.00           C
ATOM   2826  CZ  PHE A 196      34.177  69.732  27.358  1.00  0.00           C
ATOM   2827  H   PHE A 196      29.442  71.686  27.448  1.00  0.00           H
ATOM   2828  HA  PHE A 196      30.637  71.850  30.027  1.00  0.00           H
ATOM   2829  HB2 PHE A 196      31.112  73.441  27.479  1.00  0.00           H
ATOM   2830  HB3 PHE A 196      32.048  73.692  28.938  1.00  0.00           H
ATOM   2831  HD1 PHE A 196      31.241  71.148  26.380  1.00  0.00           H
ATOM   2832  HD2 PHE A 196      33.872  72.336  29.551  1.00  0.00           H
ATOM   2833  HE1 PHE A 196      32.742  69.252  25.810  1.00  0.00           H
ATOM   2834  HE2 PHE A 196      35.398  70.467  28.985  1.00  0.00           H
ATOM   2835  HZ  PHE A 196      34.840  68.913  27.118  1.00  0.00           H
ATOM   2836  N   GLU A 197      28.784  74.503  29.273  1.00  0.00           N
ATOM   2837  CA  GLU A 197      28.120  75.704  29.817  1.00  0.00           C
ATOM   2838  C   GLU A 197      26.949  75.406  30.752  1.00  0.00           C
ATOM   2839  O   GLU A 197      26.697  76.157  31.690  1.00  0.00           O
ATOM   2840  CB  GLU A 197      27.654  76.595  28.644  1.00  0.00           C
ATOM   2841  CG  GLU A 197      27.112  77.982  29.045  1.00  0.00           C
ATOM   2842  CD  GLU A 197      26.602  78.814  27.842  1.00  0.00           C
ATOM   2843  OE1 GLU A 197      26.763  78.389  26.671  1.00  0.00           O
ATOM   2844  OE2 GLU A 197      25.972  79.874  28.059  1.00  0.00           O
ATOM   2845  H   GLU A 197      28.528  74.211  28.340  1.00  0.00           H
ATOM   2846  HA  GLU A 197      28.827  76.242  30.433  1.00  0.00           H
ATOM   2847  HB2 GLU A 197      28.489  76.740  27.962  1.00  0.00           H
ATOM   2848  HB3 GLU A 197      26.870  76.065  28.104  1.00  0.00           H
ATOM   2849  HG2 GLU A 197      26.285  77.850  29.745  1.00  0.00           H
ATOM   2850  HG3 GLU A 197      27.903  78.518  29.571  1.00  0.00           H
ATOM   2851  N   THR A 198      26.205  74.338  30.477  1.00  0.00           N
ATOM   2852  CA  THR A 198      24.991  74.023  31.242  1.00  0.00           C
ATOM   2853  C   THR A 198      25.253  73.203  32.504  1.00  0.00           C
ATOM   2854  O   THR A 198      24.531  73.388  33.483  1.00  0.00           O
ATOM   2855  CB  THR A 198      23.934  73.340  30.368  1.00  0.00           C
ATOM   2856  CG2 THR A 198      23.511  74.213  29.188  1.00  0.00           C
ATOM   2857  OG1 THR A 198      24.405  72.133  29.824  1.00  0.00           O
ATOM   2858  H   THR A 198      26.444  73.799  29.655  1.00  0.00           H
ATOM   2859  HA  THR A 198      24.555  74.961  31.586  1.00  0.00           H
ATOM   2860  HB  THR A 198      23.058  73.137  30.984  1.00  0.00           H
ATOM   2861  HG1 THR A 198      25.146  72.360  29.252  1.00  0.00           H
ATOM   2862 1HG2 THR A 198      24.319  74.302  28.465  1.00  0.00           H
ATOM   2863 2HG2 THR A 198      23.252  75.210  29.540  1.00  0.00           H
ATOM   2864 3HG2 THR A 198      22.646  73.767  28.700  1.00  0.00           H
ATOM   2865  N   LEU A 199      26.256  72.315  32.497  1.00  0.00           N
ATOM   2866  CA  LEU A 199      26.639  71.521  33.671  1.00  0.00           C
ATOM   2867  C   LEU A 199      27.587  72.272  34.601  1.00  0.00           C
ATOM   2868  O   LEU A 199      27.320  72.376  35.796  1.00  0.00           O
ATOM   2869  CB  LEU A 199      27.291  70.195  33.238  1.00  0.00           C
ATOM   2870  CG  LEU A 199      26.379  69.261  32.435  1.00  0.00           C
ATOM   2871  CD1 LEU A 199      27.128  67.955  32.161  1.00  0.00           C
ATOM   2872  CD2 LEU A 199      25.085  68.922  33.172  1.00  0.00           C
ATOM   2873  H   LEU A 199      26.788  72.193  31.642  1.00  0.00           H
ATOM   2874  HA  LEU A 199      25.751  71.305  34.263  1.00  0.00           H
ATOM   2875  HB2 LEU A 199      28.174  70.412  32.633  1.00  0.00           H
ATOM   2876  HB3 LEU A 199      27.627  69.671  34.134  1.00  0.00           H
ATOM   2877  HG  LEU A 199      26.130  69.741  31.492  1.00  0.00           H
ATOM   2878 1HD1 LEU A 199      28.035  68.176  31.599  1.00  0.00           H
ATOM   2879 2HD1 LEU A 199      26.506  67.278  31.581  1.00  0.00           H
ATOM   2880 3HD1 LEU A 199      27.404  67.477  33.101  1.00  0.00           H
ATOM   2881 1HD2 LEU A 199      25.321  68.451  34.121  1.00  0.00           H
ATOM   2882 2HD2 LEU A 199      24.498  69.824  33.339  1.00  0.00           H
ATOM   2883 3HD2 LEU A 199      24.477  68.249  32.578  1.00  0.00           H
ATOM   2884  N   TYR A 200      28.702  72.749  34.050  1.00  0.00           N
ATOM   2885  CA  TYR A 200      29.740  73.468  34.784  1.00  0.00           C
ATOM   2886  C   TYR A 200      29.643  74.972  34.471  1.00  0.00           C
ATOM   2887  O   TYR A 200      28.557  75.508  34.270  1.00  0.00           O
ATOM   2888  CB  TYR A 200      31.122  72.847  34.469  1.00  0.00           C
ATOM   2889  CG  TYR A 200      31.137  71.363  34.148  1.00  0.00           C
ATOM   2890  CD1 TYR A 200      30.859  70.406  35.143  1.00  0.00           C
ATOM   2891  CD2 TYR A 200      31.417  70.950  32.832  1.00  0.00           C
ATOM   2892  CE1 TYR A 200      30.881  69.033  34.825  1.00  0.00           C
ATOM   2893  CE2 TYR A 200      31.427  69.581  32.507  1.00  0.00           C
ATOM   2894  CZ  TYR A 200      31.171  68.620  33.506  1.00  0.00           C
ATOM   2895  OH  TYR A 200      31.235  67.300  33.194  1.00  0.00           O
ATOM   2896  H   TYR A 200      28.836  72.618  33.059  1.00  0.00           H
ATOM   2897  HA  TYR A 200      29.564  73.353  35.855  1.00  0.00           H
ATOM   2898  HB2 TYR A 200      31.559  73.358  33.611  1.00  0.00           H
ATOM   2899  HB3 TYR A 200      31.781  73.025  35.321  1.00  0.00           H
ATOM   2900  HD1 TYR A 200      30.627  70.727  36.150  1.00  0.00           H
ATOM   2901  HD2 TYR A 200      31.636  71.686  32.072  1.00  0.00           H
ATOM   2902  HE1 TYR A 200      30.672  68.300  35.590  1.00  0.00           H
ATOM   2903  HE2 TYR A 200      31.652  69.258  31.503  1.00  0.00           H
ATOM   2904  HH  TYR A 200      31.512  66.770  33.945  1.00  0.00           H
ATOM   2905  N   ALA A 201      30.790  75.647  34.374  1.00  0.00           N
ATOM   2906  CA  ALA A 201      30.918  76.984  33.808  1.00  0.00           C
ATOM   2907  C   ALA A 201      31.889  76.986  32.609  1.00  0.00           C
ATOM   2908  O   ALA A 201      32.875  77.717  32.572  1.00  0.00           O
ATOM   2909  CB  ALA A 201      31.220  77.987  34.929  1.00  0.00           C
ATOM   2910  H   ALA A 201      31.639  75.142  34.563  1.00  0.00           H
ATOM   2911  HA  ALA A 201      29.953  77.273  33.385  1.00  0.00           H
ATOM   2912  HB1 ALA A 201      30.293  78.480  35.224  1.00  0.00           H
ATOM   2913  HB2 ALA A 201      31.916  78.743  34.580  1.00  0.00           H
ATOM   2914  HB3 ALA A 201      31.647  77.487  35.797  1.00  0.00           H
ATOM   2915  N   ALA A 202      31.564  76.165  31.614  1.00  0.00           N
ATOM   2916  CA  ALA A 202      31.829  76.391  30.196  1.00  0.00           C
ATOM   2917  C   ALA A 202      33.291  76.407  29.711  1.00  0.00           C
ATOM   2918  O   ALA A 202      34.042  75.491  30.016  1.00  0.00           O
ATOM   2919  CB  ALA A 202      30.945  77.548  29.708  1.00  0.00           C
ATOM   2920  H   ALA A 202      30.870  75.451  31.815  1.00  0.00           H
ATOM   2921  HA  ALA A 202      31.423  75.520  29.700  1.00  0.00           H
ATOM   2922  HB1 ALA A 202      30.492  77.300  28.757  1.00  0.00           H
ATOM   2923  HB2 ALA A 202      31.506  78.461  29.598  1.00  0.00           H
ATOM   2924  HB3 ALA A 202      30.157  77.747  30.425  1.00  0.00           H
ATOM   2925  N   ASN A 203      33.561  77.318  28.764  1.00  0.00           N
ATOM   2926  CA  ASN A 203      34.667  77.383  27.810  1.00  0.00           C
ATOM   2927  C   ASN A 203      35.239  76.026  27.422  1.00  0.00           C
ATOM   2928  O   ASN A 203      36.188  75.526  28.037  1.00  0.00           O
ATOM   2929  CB  ASN A 203      35.772  78.333  28.263  1.00  0.00           C
ATOM   2930  CG  ASN A 203      35.321  79.756  28.450  1.00  0.00           C
ATOM   2931  ND2 ASN A 203      36.243  80.626  28.759  1.00  0.00           N
ATOM   2932  OD1 ASN A 203      34.184  80.138  28.218  1.00  0.00           O
ATOM   2933  H   ASN A 203      32.891  78.066  28.688  1.00  0.00           H
ATOM   2934  HA  ASN A 203      34.259  77.817  26.897  1.00  0.00           H
ATOM   2935  HB2 ASN A 203      36.195  77.977  29.185  1.00  0.00           H
ATOM   2936  HB3 ASN A 203      36.569  78.321  27.527  1.00  0.00           H
ATOM   2937 1HD2 ASN A 203      37.192  80.311  28.954  1.00  0.00           H
ATOM   2938 2HD2 ASN A 203      35.916  81.515  29.064  1.00  0.00           H
ATOM   2939  N   VAL A 204      34.731  75.526  26.294  1.00  0.00           N
ATOM   2940  CA  VAL A 204      35.234  74.315  25.649  1.00  0.00           C
ATOM   2941  C   VAL A 204      36.768  74.318  25.610  1.00  0.00           C
ATOM   2942  O   VAL A 204      37.375  75.372  25.369  1.00  0.00           O
ATOM   2943  CB  VAL A 204      34.652  74.146  24.238  1.00  0.00           C
ATOM   2944  CG1 VAL A 204      33.124  74.175  24.293  1.00  0.00           C
ATOM   2945  CG2 VAL A 204      35.144  75.199  23.230  1.00  0.00           C
ATOM   2946  H   VAL A 204      34.003  76.034  25.820  1.00  0.00           H
ATOM   2947  HA  VAL A 204      34.889  73.479  26.254  1.00  0.00           H
ATOM   2948  HB  VAL A 204      34.947  73.163  23.872  1.00  0.00           H
ATOM   2949 1HG1 VAL A 204      32.757  73.701  23.391  1.00  0.00           H
ATOM   2950 2HG1 VAL A 204      32.759  73.620  25.158  1.00  0.00           H
ATOM   2951 3HG1 VAL A 204      32.750  75.198  24.331  1.00  0.00           H
ATOM   2952 1HG2 VAL A 204      36.029  74.820  22.719  1.00  0.00           H
ATOM   2953 2HG2 VAL A 204      35.410  76.127  23.736  1.00  0.00           H
ATOM   2954 3HG2 VAL A 204      34.378  75.414  22.485  1.00  0.00           H
ATOM   2955  N   PRO A 205      37.411  73.183  25.919  1.00  0.00           N
ATOM   2956  CA  PRO A 205      38.855  73.148  26.010  1.00  0.00           C
ATOM   2957  C   PRO A 205      39.489  73.382  24.628  1.00  0.00           C
ATOM   2958  O   PRO A 205      38.923  72.978  23.610  1.00  0.00           O
ATOM   2959  CB  PRO A 205      39.205  71.805  26.644  1.00  0.00           C
ATOM   2960  CG  PRO A 205      37.982  70.923  26.428  1.00  0.00           C
ATOM   2961  CD  PRO A 205      36.823  71.902  26.267  1.00  0.00           C
ATOM   2962  HA  PRO A 205      39.169  73.938  26.688  1.00  0.00           H
ATOM   2963  HB2 PRO A 205      40.078  71.370  26.173  1.00  0.00           H
ATOM   2964  HB3 PRO A 205      39.369  71.939  27.713  1.00  0.00           H
ATOM   2965  HG2 PRO A 205      38.116  70.356  25.519  1.00  0.00           H
ATOM   2966  HG3 PRO A 205      37.821  70.239  27.260  1.00  0.00           H
ATOM   2967  HD2 PRO A 205      36.141  71.558  25.488  1.00  0.00           H
ATOM   2968  HD3 PRO A 205      36.301  72.002  27.216  1.00  0.00           H
ATOM   2969  N   PRO A 206      40.652  74.049  24.568  1.00  0.00           N
ATOM   2970  CA  PRO A 206      41.353  74.326  23.320  1.00  0.00           C
ATOM   2971  C   PRO A 206      41.950  73.045  22.727  1.00  0.00           C
ATOM   2972  O   PRO A 206      42.005  71.996  23.375  1.00  0.00           O
ATOM   2973  CB  PRO A 206      42.441  75.334  23.702  1.00  0.00           C
ATOM   2974  CG  PRO A 206      42.775  74.938  25.138  1.00  0.00           C
ATOM   2975  CD  PRO A 206      41.428  74.515  25.702  1.00  0.00           C
ATOM   2976  HA  PRO A 206      40.676  74.773  22.591  1.00  0.00           H
ATOM   2977  HB2 PRO A 206      43.314  75.279  23.051  1.00  0.00           H
ATOM   2978  HB3 PRO A 206      42.021  76.341  23.690  1.00  0.00           H
ATOM   2979  HG2 PRO A 206      43.440  74.078  25.143  1.00  0.00           H
ATOM   2980  HG3 PRO A 206      43.204  75.765  25.698  1.00  0.00           H
ATOM   2981  HD2 PRO A 206      41.564  73.732  26.447  1.00  0.00           H
ATOM   2982  HD3 PRO A 206      40.929  75.375  26.137  1.00  0.00           H
ATOM   2983  N   ARG A 207      42.461  73.125  21.496  1.00  0.00           N
ATOM   2984  CA  ARG A 207      43.337  72.072  20.952  1.00  0.00           C
ATOM   2985  C   ARG A 207      44.756  72.169  21.510  1.00  0.00           C
ATOM   2986  O   ARG A 207      45.174  73.220  21.973  1.00  0.00           O
ATOM   2987  CB  ARG A 207      43.318  72.112  19.421  1.00  0.00           C
ATOM   2988  CG  ARG A 207      42.012  71.496  18.910  1.00  0.00           C
ATOM   2989  CD  ARG A 207      42.061  71.251  17.400  1.00  0.00           C
ATOM   2990  NE  ARG A 207      40.997  70.319  16.982  1.00  0.00           N
ATOM   2991  CZ  ARG A 207      41.088  69.000  16.897  1.00  0.00           C
ATOM   2992  NH1 ARG A 207      42.186  68.345  17.152  1.00  0.00           N
ATOM   2993  NH2 ARG A 207      40.066  68.284  16.542  1.00  0.00           N
ATOM   2994  H   ARG A 207      42.372  74.018  21.006  1.00  0.00           H
ATOM   2995  HA  ARG A 207      42.956  71.104  21.287  1.00  0.00           H
ATOM   2996  HB2 ARG A 207      43.418  73.139  19.065  1.00  0.00           H
ATOM   2997  HB3 ARG A 207      44.152  71.522  19.042  1.00  0.00           H
ATOM   2998  HG2 ARG A 207      41.878  70.536  19.406  1.00  0.00           H
ATOM   2999  HG3 ARG A 207      41.170  72.147  19.153  1.00  0.00           H
ATOM   3000  HD2 ARG A 207      41.944  72.206  16.884  1.00  0.00           H
ATOM   3001  HD3 ARG A 207      43.036  70.842  17.133  1.00  0.00           H
ATOM   3002  HE  ARG A 207      40.096  70.730  16.792  1.00  0.00           H
ATOM   3003 1HH1 ARG A 207      43.024  68.852  17.364  1.00  0.00           H
ATOM   3004 2HH1 ARG A 207      42.157  67.339  17.191  1.00  0.00           H
ATOM   3005 1HH2 ARG A 207      39.164  68.711  16.444  1.00  0.00           H
ATOM   3006 2HH2 ARG A 207      40.148  67.282  16.534  1.00  0.00           H
ATOM   3007  N   LEU A 208      45.531  71.086  21.414  1.00  0.00           N
ATOM   3008  CA  LEU A 208      46.887  71.012  21.983  1.00  0.00           C
ATOM   3009  C   LEU A 208      47.832  72.075  21.390  1.00  0.00           C
ATOM   3010  O   LEU A 208      48.407  72.874  22.125  1.00  0.00           O
ATOM   3011  CB  LEU A 208      47.417  69.566  21.810  1.00  0.00           C
ATOM   3012  CG  LEU A 208      48.382  69.010  22.883  1.00  0.00           C
ATOM   3013  CD1 LEU A 208      49.774  69.604  22.762  1.00  0.00           C
ATOM   3014  CD2 LEU A 208      47.908  69.196  24.327  1.00  0.00           C
ATOM   3015  H   LEU A 208      45.108  70.241  21.067  1.00  0.00           H
ATOM   3016  HA  LEU A 208      46.796  71.249  23.040  1.00  0.00           H
ATOM   3017  HB2 LEU A 208      46.566  68.887  21.780  1.00  0.00           H
ATOM   3018  HB3 LEU A 208      47.909  69.487  20.839  1.00  0.00           H
ATOM   3019  HG  LEU A 208      48.477  67.939  22.707  1.00  0.00           H
ATOM   3020 1HD1 LEU A 208      50.212  69.368  21.794  1.00  0.00           H
ATOM   3021 2HD1 LEU A 208      50.420  69.216  23.550  1.00  0.00           H
ATOM   3022 3HD1 LEU A 208      49.695  70.673  22.861  1.00  0.00           H
ATOM   3023 1HD2 LEU A 208      47.773  70.248  24.575  1.00  0.00           H
ATOM   3024 2HD2 LEU A 208      46.986  68.651  24.482  1.00  0.00           H
ATOM   3025 3HD2 LEU A 208      48.637  68.779  25.018  1.00  0.00           H
ATOM   3026  N   GLY A 209      47.939  72.130  20.058  1.00  0.00           N
ATOM   3027  CA  GLY A 209      48.728  73.158  19.370  1.00  0.00           C
ATOM   3028  C   GLY A 209      48.185  74.571  19.592  1.00  0.00           C
ATOM   3029  O   GLY A 209      48.965  75.483  19.826  1.00  0.00           O
ATOM   3030  H   GLY A 209      47.457  71.438  19.509  1.00  0.00           H
ATOM   3031  HA2 GLY A 209      49.757  73.131  19.733  1.00  0.00           H
ATOM   3032  HA3 GLY A 209      48.730  72.961  18.299  1.00  0.00           H
ATOM   3033  N   GLU A 210      46.860  74.740  19.610  1.00  0.00           N
ATOM   3034  CA  GLU A 210      46.217  76.024  19.920  1.00  0.00           C
ATOM   3035  C   GLU A 210      46.580  76.516  21.328  1.00  0.00           C
ATOM   3036  O   GLU A 210      47.004  77.656  21.496  1.00  0.00           O
ATOM   3037  CB  GLU A 210      44.697  75.867  19.766  1.00  0.00           C
ATOM   3038  CG  GLU A 210      43.905  77.146  20.076  1.00  0.00           C
ATOM   3039  CD  GLU A 210      42.388  76.918  20.066  1.00  0.00           C
ATOM   3040  OE1 GLU A 210      41.935  75.750  20.123  1.00  0.00           O
ATOM   3041  OE2 GLU A 210      41.653  77.928  19.929  1.00  0.00           O
ATOM   3042  H   GLU A 210      46.269  73.939  19.475  1.00  0.00           H
ATOM   3043  HA  GLU A 210      46.564  76.779  19.213  1.00  0.00           H
ATOM   3044  HB2 GLU A 210      44.472  75.552  18.746  1.00  0.00           H
ATOM   3045  HB3 GLU A 210      44.365  75.084  20.444  1.00  0.00           H
ATOM   3046  HG2 GLU A 210      44.185  77.532  21.058  1.00  0.00           H
ATOM   3047  HG3 GLU A 210      44.163  77.898  19.327  1.00  0.00           H
ATOM   3048  N   PHE A 211      46.475  75.648  22.337  1.00  0.00           N
ATOM   3049  CA  PHE A 211      46.832  75.962  23.714  1.00  0.00           C
ATOM   3050  C   PHE A 211      48.298  76.380  23.827  1.00  0.00           C
ATOM   3051  O   PHE A 211      48.595  77.410  24.424  1.00  0.00           O
ATOM   3052  CB  PHE A 211      46.547  74.752  24.613  1.00  0.00           C
ATOM   3053  CG  PHE A 211      46.977  74.967  26.050  1.00  0.00           C
ATOM   3054  CD1 PHE A 211      46.192  75.752  26.914  1.00  0.00           C
ATOM   3055  CD2 PHE A 211      48.195  74.430  26.506  1.00  0.00           C
ATOM   3056  CE1 PHE A 211      46.624  76.002  28.228  1.00  0.00           C
ATOM   3057  CE2 PHE A 211      48.622  74.669  27.822  1.00  0.00           C
ATOM   3058  CZ  PHE A 211      47.837  75.457  28.680  1.00  0.00           C
ATOM   3059  H   PHE A 211      46.128  74.717  22.138  1.00  0.00           H
ATOM   3060  HA  PHE A 211      46.222  76.800  24.053  1.00  0.00           H
ATOM   3061  HB2 PHE A 211      45.484  74.536  24.587  1.00  0.00           H
ATOM   3062  HB3 PHE A 211      47.063  73.877  24.219  1.00  0.00           H
ATOM   3063  HD1 PHE A 211      45.257  76.168  26.576  1.00  0.00           H
ATOM   3064  HD2 PHE A 211      48.814  73.843  25.844  1.00  0.00           H
ATOM   3065  HE1 PHE A 211      46.004  76.583  28.899  1.00  0.00           H
ATOM   3066  HE2 PHE A 211      49.559  74.259  28.169  1.00  0.00           H
ATOM   3067  HZ  PHE A 211      48.169  75.643  29.686  1.00  0.00           H
ATOM   3068  N   PHE A 212      49.224  75.634  23.223  1.00  0.00           N
ATOM   3069  CA  PHE A 212      50.642  75.989  23.303  1.00  0.00           C
ATOM   3070  C   PHE A 212      51.059  77.169  22.417  1.00  0.00           C
ATOM   3071  O   PHE A 212      52.019  77.865  22.757  1.00  0.00           O
ATOM   3072  CB  PHE A 212      51.519  74.763  23.081  1.00  0.00           C
ATOM   3073  CG  PHE A 212      51.633  73.935  24.340  1.00  0.00           C
ATOM   3074  CD1 PHE A 212      52.352  74.424  25.442  1.00  0.00           C
ATOM   3075  CD2 PHE A 212      50.984  72.699  24.430  1.00  0.00           C
ATOM   3076  CE1 PHE A 212      52.429  73.666  26.620  1.00  0.00           C
ATOM   3077  CE2 PHE A 212      51.088  71.916  25.592  1.00  0.00           C
ATOM   3078  CZ  PHE A 212      51.823  72.405  26.687  1.00  0.00           C
ATOM   3079  H   PHE A 212      48.940  74.794  22.732  1.00  0.00           H
ATOM   3080  HA  PHE A 212      50.818  76.315  24.323  1.00  0.00           H
ATOM   3081  HB2 PHE A 212      51.116  74.168  22.260  1.00  0.00           H
ATOM   3082  HB3 PHE A 212      52.523  75.086  22.803  1.00  0.00           H
ATOM   3083  HD1 PHE A 212      52.843  75.383  25.390  1.00  0.00           H
ATOM   3084  HD2 PHE A 212      50.403  72.375  23.593  1.00  0.00           H
ATOM   3085  HE1 PHE A 212      52.971  74.052  27.470  1.00  0.00           H
ATOM   3086  HE2 PHE A 212      50.602  70.952  25.645  1.00  0.00           H
ATOM   3087  HZ  PHE A 212      51.929  71.826  27.587  1.00  0.00           H
ATOM   3088  N   ASP A 213      50.326  77.465  21.343  1.00  0.00           N
ATOM   3089  CA  ASP A 213      50.446  78.744  20.638  1.00  0.00           C
ATOM   3090  C   ASP A 213      49.981  79.914  21.527  1.00  0.00           C
ATOM   3091  O   ASP A 213      50.616  80.968  21.508  1.00  0.00           O
ATOM   3092  CB  ASP A 213      49.679  78.712  19.300  1.00  0.00           C
ATOM   3093  CG  ASP A 213      50.446  78.095  18.113  1.00  0.00           C
ATOM   3094  OD1 ASP A 213      51.704  78.137  18.099  1.00  0.00           O
ATOM   3095  OD2 ASP A 213      49.799  77.751  17.096  1.00  0.00           O
ATOM   3096  H   ASP A 213      49.593  76.824  21.050  1.00  0.00           H
ATOM   3097  HA  ASP A 213      51.500  78.922  20.423  1.00  0.00           H
ATOM   3098  HB2 ASP A 213      48.722  78.207  19.440  1.00  0.00           H
ATOM   3099  HB3 ASP A 213      49.456  79.744  19.023  1.00  0.00           H
ATOM   3100  N   ILE A 214      48.949  79.734  22.367  1.00  0.00           N
ATOM   3101  CA  ILE A 214      48.566  80.721  23.395  1.00  0.00           C
ATOM   3102  C   ILE A 214      49.657  80.860  24.466  1.00  0.00           C
ATOM   3103  O   ILE A 214      50.046  81.980  24.795  1.00  0.00           O
ATOM   3104  CB  ILE A 214      47.194  80.391  24.035  1.00  0.00           C
ATOM   3105  CG1 ILE A 214      46.059  80.521  22.997  1.00  0.00           C
ATOM   3106  CG2 ILE A 214      46.918  81.320  25.228  1.00  0.00           C
ATOM   3107  CD1 ILE A 214      44.680  80.103  23.527  1.00  0.00           C
ATOM   3108  H   ILE A 214      48.429  78.862  22.310  1.00  0.00           H
ATOM   3109  HA  ILE A 214      48.484  81.696  22.915  1.00  0.00           H
ATOM   3110  HB  ILE A 214      47.202  79.372  24.411  1.00  0.00           H
ATOM   3111 2HG1 ILE A 214      46.008  81.549  22.640  1.00  0.00           H
ATOM   3112 3HG1 ILE A 214      46.283  79.893  22.141  1.00  0.00           H
ATOM   3113 1HG2 ILE A 214      47.699  81.234  25.981  1.00  0.00           H
ATOM   3114 2HG2 ILE A 214      45.983  81.057  25.718  1.00  0.00           H
ATOM   3115 3HG2 ILE A 214      46.891  82.348  24.873  1.00  0.00           H
ATOM   3116 1HD1 ILE A 214      44.733  79.100  23.954  1.00  0.00           H
ATOM   3117 2HD1 ILE A 214      43.965  80.104  22.705  1.00  0.00           H
ATOM   3118 3HD1 ILE A 214      44.333  80.806  24.283  1.00  0.00           H
ATOM   3119  N   VAL A 215      50.175  79.746  24.994  1.00  0.00           N
ATOM   3120  CA  VAL A 215      51.261  79.738  25.995  1.00  0.00           C
ATOM   3121  C   VAL A 215      52.471  80.510  25.459  1.00  0.00           C
ATOM   3122  O   VAL A 215      53.000  81.393  26.135  1.00  0.00           O
ATOM   3123  CB  VAL A 215      51.638  78.286  26.355  1.00  0.00           C
ATOM   3124  CG1 VAL A 215      52.930  78.121  27.164  1.00  0.00           C
ATOM   3125  CG2 VAL A 215      50.508  77.596  27.137  1.00  0.00           C
ATOM   3126  H   VAL A 215      49.772  78.859  24.703  1.00  0.00           H
ATOM   3127  HA  VAL A 215      50.923  80.245  26.897  1.00  0.00           H
ATOM   3128  HB  VAL A 215      51.796  77.753  25.423  1.00  0.00           H
ATOM   3129 1HG1 VAL A 215      53.681  78.854  26.889  1.00  0.00           H
ATOM   3130 2HG1 VAL A 215      52.726  78.222  28.223  1.00  0.00           H
ATOM   3131 3HG1 VAL A 215      53.355  77.138  26.974  1.00  0.00           H
ATOM   3132 1HG2 VAL A 215      49.545  77.752  26.657  1.00  0.00           H
ATOM   3133 2HG2 VAL A 215      50.439  77.997  28.147  1.00  0.00           H
ATOM   3134 3HG2 VAL A 215      50.696  76.524  27.186  1.00  0.00           H
ATOM   3135  N   SER A 216      52.866  80.231  24.215  1.00  0.00           N
ATOM   3136  CA  SER A 216      53.978  80.924  23.559  1.00  0.00           C
ATOM   3137  C   SER A 216      53.650  82.394  23.280  1.00  0.00           C
ATOM   3138  O   SER A 216      54.515  83.252  23.439  1.00  0.00           O
ATOM   3139  CB  SER A 216      54.349  80.237  22.241  1.00  0.00           C
ATOM   3140  OG  SER A 216      54.589  78.854  22.425  1.00  0.00           O
ATOM   3141  H   SER A 216      52.374  79.507  23.703  1.00  0.00           H
ATOM   3142  HA  SER A 216      54.845  80.894  24.221  1.00  0.00           H
ATOM   3143  HB2 SER A 216      53.543  80.367  21.519  1.00  0.00           H
ATOM   3144  HB3 SER A 216      55.252  80.706  21.849  1.00  0.00           H
ATOM   3145  HG  SER A 216      53.731  78.415  22.564  1.00  0.00           H
ATOM   3146  N   GLY A 217      52.401  82.701  22.910  1.00  0.00           N
ATOM   3147  CA  GLY A 217      51.920  84.060  22.647  1.00  0.00           C
ATOM   3148  C   GLY A 217      51.894  84.959  23.887  1.00  0.00           C
ATOM   3149  O   GLY A 217      52.164  86.151  23.772  1.00  0.00           O
ATOM   3150  H   GLY A 217      51.739  81.943  22.772  1.00  0.00           H
ATOM   3151  HA2 GLY A 217      52.557  84.528  21.897  1.00  0.00           H
ATOM   3152  HA3 GLY A 217      50.905  83.999  22.258  1.00  0.00           H
ATOM   3153  N   ALA A 218      51.646  84.394  25.073  1.00  0.00           N
ATOM   3154  CA  ALA A 218      51.820  85.090  26.351  1.00  0.00           C
ATOM   3155  C   ALA A 218      53.298  85.254  26.765  1.00  0.00           C
ATOM   3156  O   ALA A 218      53.582  85.978  27.714  1.00  0.00           O
ATOM   3157  CB  ALA A 218      51.025  84.343  27.429  1.00  0.00           C
ATOM   3158  H   ALA A 218      51.360  83.421  25.091  1.00  0.00           H
ATOM   3159  HA  ALA A 218      51.409  86.096  26.258  1.00  0.00           H
ATOM   3160  HB1 ALA A 218      49.961  84.381  27.195  1.00  0.00           H
ATOM   3161  HB2 ALA A 218      51.193  84.818  28.396  1.00  0.00           H
ATOM   3162  HB3 ALA A 218      51.352  83.304  27.484  1.00  0.00           H
ATOM   3163  N   GLY A 219      54.241  84.600  26.077  1.00  0.00           N
ATOM   3164  CA  GLY A 219      55.675  84.680  26.367  1.00  0.00           C
ATOM   3165  C   GLY A 219      56.202  83.600  27.318  1.00  0.00           C
ATOM   3166  O   GLY A 219      57.307  83.745  27.848  1.00  0.00           O
ATOM   3167  H   GLY A 219      53.953  84.044  25.282  1.00  0.00           H
ATOM   3168  HA2 GLY A 219      56.219  84.595  25.428  1.00  0.00           H
ATOM   3169  HA3 GLY A 219      55.901  85.651  26.808  1.00  0.00           H
ATOM   3170  N   PHE A 220      55.438  82.535  27.576  1.00  0.00           N
ATOM   3171  CA  PHE A 220      55.901  81.400  28.376  1.00  0.00           C
ATOM   3172  C   PHE A 220      56.734  80.405  27.555  1.00  0.00           C
ATOM   3173  O   PHE A 220      56.408  80.071  26.418  1.00  0.00           O
ATOM   3174  CB  PHE A 220      54.710  80.683  29.023  1.00  0.00           C
ATOM   3175  CG  PHE A 220      54.140  81.353  30.255  1.00  0.00           C
ATOM   3176  CD1 PHE A 220      54.926  81.442  31.415  1.00  0.00           C
ATOM   3177  CD2 PHE A 220      52.823  81.842  30.270  1.00  0.00           C
ATOM   3178  CE1 PHE A 220      54.425  82.045  32.580  1.00  0.00           C
ATOM   3179  CE2 PHE A 220      52.309  82.424  31.442  1.00  0.00           C
ATOM   3180  CZ  PHE A 220      53.111  82.539  32.590  1.00  0.00           C
ATOM   3181  H   PHE A 220      54.552  82.439  27.091  1.00  0.00           H
ATOM   3182  HA  PHE A 220      56.542  81.773  29.175  1.00  0.00           H
ATOM   3183  HB2 PHE A 220      53.916  80.572  28.292  1.00  0.00           H
ATOM   3184  HB3 PHE A 220      55.030  79.682  29.302  1.00  0.00           H
ATOM   3185  HD1 PHE A 220      55.915  81.032  31.405  1.00  0.00           H
ATOM   3186  HD2 PHE A 220      52.201  81.764  29.390  1.00  0.00           H
ATOM   3187  HE1 PHE A 220      55.042  82.113  33.465  1.00  0.00           H
ATOM   3188  HE2 PHE A 220      51.294  82.787  31.461  1.00  0.00           H
ATOM   3189  HZ  PHE A 220      52.707  82.998  33.480  1.00  0.00           H
ATOM   3190  N   HID A 221      57.791  79.869  28.166  1.00  0.00           N
ATOM   3191  CA  HID A 221      58.392  78.594  27.758  1.00  0.00           C
ATOM   3192  C   HID A 221      57.666  77.418  28.418  1.00  0.00           C
ATOM   3193  O   HID A 221      57.135  77.547  29.520  1.00  0.00           O
ATOM   3194  CB  HID A 221      59.889  78.581  28.102  1.00  0.00           C
ATOM   3195  CG  HID A 221      60.714  79.500  27.232  1.00  0.00           C
ATOM   3196  CD2 HID A 221      62.077  79.644  27.245  1.00  0.00           C
ATOM   3197  ND1 HID A 221      60.235  80.307  26.226  1.00  0.00           N
ATOM   3198  CE1 HID A 221      61.278  80.926  25.653  1.00  0.00           C
ATOM   3199  NE2 HID A 221      62.429  80.564  26.244  1.00  0.00           N
ATOM   3200  H   HID A 221      58.025  80.211  29.092  1.00  0.00           H
ATOM   3201  HA  HID A 221      58.287  78.469  26.679  1.00  0.00           H
ATOM   3202  HB2 HID A 221      60.021  78.861  29.148  1.00  0.00           H
ATOM   3203  HB3 HID A 221      60.270  77.566  27.976  1.00  0.00           H
ATOM   3204  HD1 HID A 221      59.263  80.398  25.957  1.00  0.00           H
ATOM   3205  HD2 HID A 221      62.761  79.126  27.902  1.00  0.00           H
ATOM   3206  HE1 HID A 221      61.200  81.618  24.824  1.00  0.00           H
ATOM   3207  N   THR A 222      57.685  76.254  27.768  1.00  0.00           N
ATOM   3208  CA  THR A 222      57.133  75.007  28.323  1.00  0.00           C
ATOM   3209  C   THR A 222      58.261  74.151  28.888  1.00  0.00           C
ATOM   3210  O   THR A 222      59.150  73.740  28.147  1.00  0.00           O
ATOM   3211  CB  THR A 222      56.364  74.231  27.248  1.00  0.00           C
ATOM   3212  CG2 THR A 222      55.759  72.923  27.770  1.00  0.00           C
ATOM   3213  OG1 THR A 222      55.306  75.041  26.791  1.00  0.00           O
ATOM   3214  H   THR A 222      58.205  76.192  26.904  1.00  0.00           H
ATOM   3215  HA  THR A 222      56.430  75.232  29.126  1.00  0.00           H
ATOM   3216  HB  THR A 222      57.033  74.010  26.414  1.00  0.00           H
ATOM   3217  HG1 THR A 222      55.678  75.773  26.293  1.00  0.00           H
ATOM   3218 1HG2 THR A 222      56.431  72.413  28.457  1.00  0.00           H
ATOM   3219 2HG2 THR A 222      55.572  72.259  26.927  1.00  0.00           H
ATOM   3220 3HG2 THR A 222      54.825  73.118  28.293  1.00  0.00           H
ATOM   3221  N   LEU A 223      58.225  73.859  30.190  1.00  0.00           N
ATOM   3222  CA  LEU A 223      59.202  72.980  30.843  1.00  0.00           C
ATOM   3223  C   LEU A 223      58.743  71.533  30.991  1.00  0.00           C
ATOM   3224  O   LEU A 223      59.571  70.627  30.926  1.00  0.00           O
ATOM   3225  CB  LEU A 223      59.549  73.522  32.234  1.00  0.00           C
ATOM   3226  CG  LEU A 223      60.255  74.881  32.255  1.00  0.00           C
ATOM   3227  CD1 LEU A 223      60.859  75.049  33.646  1.00  0.00           C
ATOM   3228  CD2 LEU A 223      61.384  75.008  31.228  1.00  0.00           C
ATOM   3229  H   LEU A 223      57.462  74.229  30.750  1.00  0.00           H
ATOM   3230  HA  LEU A 223      60.113  72.935  30.245  1.00  0.00           H
ATOM   3231  HB2 LEU A 223      58.637  73.603  32.824  1.00  0.00           H
ATOM   3232  HB3 LEU A 223      60.192  72.785  32.719  1.00  0.00           H
ATOM   3233  HG  LEU A 223      59.526  75.671  32.076  1.00  0.00           H
ATOM   3234 1HD1 LEU A 223      60.071  75.015  34.400  1.00  0.00           H
ATOM   3235 2HD1 LEU A 223      61.320  76.020  33.710  1.00  0.00           H
ATOM   3236 3HD1 LEU A 223      61.595  74.270  33.846  1.00  0.00           H
ATOM   3237 1HD2 LEU A 223      62.087  74.182  31.339  1.00  0.00           H
ATOM   3238 2HD2 LEU A 223      60.965  74.989  30.221  1.00  0.00           H
ATOM   3239 3HD2 LEU A 223      61.901  75.957  31.352  1.00  0.00           H
ATOM   3240  N   SER A 224      57.451  71.308  31.230  1.00  0.00           N
ATOM   3241  CA  SER A 224      56.921  69.968  31.475  1.00  0.00           C
ATOM   3242  C   SER A 224      55.466  69.845  31.041  1.00  0.00           C
ATOM   3243  O   SER A 224      54.754  70.847  30.958  1.00  0.00           O
ATOM   3244  CB  SER A 224      57.100  69.565  32.952  1.00  0.00           C
ATOM   3245  OG  SER A 224      55.948  69.832  33.734  1.00  0.00           O
ATOM   3246  H   SER A 224      56.805  72.087  31.244  1.00  0.00           H
ATOM   3247  HA  SER A 224      57.494  69.263  30.871  1.00  0.00           H
ATOM   3248  HB2 SER A 224      57.293  68.491  32.986  1.00  0.00           H
ATOM   3249  HB3 SER A 224      57.966  70.074  33.377  1.00  0.00           H
ATOM   3250  HG  SER A 224      56.095  70.579  34.341  1.00  0.00           H
ATOM   3251  N   LEU A 225      55.038  68.607  30.798  1.00  0.00           N
ATOM   3252  CA  LEU A 225      53.642  68.215  30.650  1.00  0.00           C
ATOM   3253  C   LEU A 225      53.496  66.752  31.069  1.00  0.00           C
ATOM   3254  O   LEU A 225      54.260  65.897  30.621  1.00  0.00           O
ATOM   3255  CB  LEU A 225      53.180  68.462  29.202  1.00  0.00           C
ATOM   3256  CG  LEU A 225      51.698  68.116  28.944  1.00  0.00           C
ATOM   3257  CD1 LEU A 225      51.138  69.028  27.860  1.00  0.00           C
ATOM   3258  CD2 LEU A 225      51.482  66.677  28.467  1.00  0.00           C
ATOM   3259  H   LEU A 225      55.705  67.851  30.874  1.00  0.00           H
ATOM   3260  HA  LEU A 225      53.037  68.828  31.315  1.00  0.00           H
ATOM   3261  HB2 LEU A 225      53.333  69.522  28.994  1.00  0.00           H
ATOM   3262  HB3 LEU A 225      53.812  67.897  28.516  1.00  0.00           H
ATOM   3263  HG  LEU A 225      51.124  68.284  29.854  1.00  0.00           H
ATOM   3264 1HD1 LEU A 225      51.109  70.039  28.254  1.00  0.00           H
ATOM   3265 2HD1 LEU A 225      50.115  68.749  27.610  1.00  0.00           H
ATOM   3266 3HD1 LEU A 225      51.764  68.989  26.967  1.00  0.00           H
ATOM   3267 1HD2 LEU A 225      52.058  66.500  27.558  1.00  0.00           H
ATOM   3268 2HD2 LEU A 225      51.787  65.969  29.231  1.00  0.00           H
ATOM   3269 3HD2 LEU A 225      50.424  66.519  28.259  1.00  0.00           H
ATOM   3270  N   LYS A 226      52.481  66.450  31.880  1.00  0.00           N
ATOM   3271  CA  LYS A 226      52.151  65.088  32.307  1.00  0.00           C
ATOM   3272  C   LYS A 226      50.650  64.855  32.226  1.00  0.00           C
ATOM   3273  O   LYS A 226      49.881  65.615  32.808  1.00  0.00           O
ATOM   3274  CB  LYS A 226      52.711  64.864  33.719  1.00  0.00           C
ATOM   3275  CG  LYS A 226      52.330  63.480  34.257  1.00  0.00           C
ATOM   3276  CD  LYS A 226      53.061  63.188  35.567  1.00  0.00           C
ATOM   3277  CE  LYS A 226      52.762  61.780  36.091  1.00  0.00           C
ATOM   3278  NZ  LYS A 226      53.257  60.724  35.177  1.00  0.00           N
ATOM   3279  H   LYS A 226      51.937  67.221  32.261  1.00  0.00           H
ATOM   3280  HA  LYS A 226      52.638  64.378  31.638  1.00  0.00           H
ATOM   3281  HB2 LYS A 226      53.799  64.947  33.674  1.00  0.00           H
ATOM   3282  HB3 LYS A 226      52.331  65.634  34.393  1.00  0.00           H
ATOM   3283  HG2 LYS A 226      51.257  63.446  34.448  1.00  0.00           H
ATOM   3284  HG3 LYS A 226      52.588  62.726  33.514  1.00  0.00           H
ATOM   3285  HD2 LYS A 226      54.139  63.306  35.431  1.00  0.00           H
ATOM   3286  HD3 LYS A 226      52.719  63.913  36.304  1.00  0.00           H
ATOM   3287  HE2 LYS A 226      53.245  61.667  37.065  1.00  0.00           H
ATOM   3288  HE3 LYS A 226      51.683  61.673  36.231  1.00  0.00           H
ATOM   3289  HZ1 LYS A 226      53.122  59.801  35.593  1.00  0.00           H
ATOM   3290  HZ2 LYS A 226      54.259  60.816  35.010  1.00  0.00           H
ATOM   3291  HZ3 LYS A 226      52.802  60.761  34.279  1.00  0.00           H
ATOM   3292  N   ASP A 227      50.247  63.795  31.525  1.00  0.00           N
ATOM   3293  CA  ASP A 227      48.844  63.374  31.471  1.00  0.00           C
ATOM   3294  C   ASP A 227      48.363  62.910  32.852  1.00  0.00           C
ATOM   3295  O   ASP A 227      49.049  62.154  33.545  1.00  0.00           O
ATOM   3296  CB  ASP A 227      48.639  62.269  30.422  1.00  0.00           C
ATOM   3297  CG  ASP A 227      47.150  61.944  30.205  1.00  0.00           C
ATOM   3298  OD1 ASP A 227      46.546  62.438  29.232  1.00  0.00           O
ATOM   3299  OD2 ASP A 227      46.540  61.216  31.015  1.00  0.00           O
ATOM   3300  H   ASP A 227      50.938  63.201  31.103  1.00  0.00           H
ATOM   3301  HA  ASP A 227      48.244  64.235  31.169  1.00  0.00           H
ATOM   3302  HB2 ASP A 227      49.084  62.586  29.477  1.00  0.00           H
ATOM   3303  HB3 ASP A 227      49.159  61.370  30.752  1.00  0.00           H
ATOM   3304  N   LEU A 228      47.174  63.371  33.229  1.00  0.00           N
ATOM   3305  CA  LEU A 228      46.447  62.990  34.438  1.00  0.00           C
ATOM   3306  C   LEU A 228      44.977  62.672  34.115  1.00  0.00           C
ATOM   3307  O   LEU A 228      44.123  62.713  35.002  1.00  0.00           O
ATOM   3308  CB  LEU A 228      46.592  64.097  35.502  1.00  0.00           C
ATOM   3309  CG  LEU A 228      48.031  64.378  35.973  1.00  0.00           C
ATOM   3310  CD1 LEU A 228      48.028  65.609  36.875  1.00  0.00           C
ATOM   3311  CD2 LEU A 228      48.624  63.212  36.771  1.00  0.00           C
ATOM   3312  H   LEU A 228      46.706  64.022  32.602  1.00  0.00           H
ATOM   3313  HA  LEU A 228      46.875  62.065  34.821  1.00  0.00           H
ATOM   3314  HB2 LEU A 228      46.177  65.017  35.086  1.00  0.00           H
ATOM   3315  HB3 LEU A 228      45.993  63.835  36.374  1.00  0.00           H
ATOM   3316  HG  LEU A 228      48.672  64.586  35.119  1.00  0.00           H
ATOM   3317 1HD1 LEU A 228      47.643  66.464  36.318  1.00  0.00           H
ATOM   3318 2HD1 LEU A 228      49.042  65.835  37.204  1.00  0.00           H
ATOM   3319 3HD1 LEU A 228      47.392  65.446  37.746  1.00  0.00           H
ATOM   3320 1HD2 LEU A 228      48.042  63.039  37.674  1.00  0.00           H
ATOM   3321 2HD2 LEU A 228      48.639  62.310  36.160  1.00  0.00           H
ATOM   3322 3HD2 LEU A 228      49.646  63.452  37.054  1.00  0.00           H
ATOM   3323  N   SER A 229      44.667  62.329  32.861  1.00  0.00           N
ATOM   3324  CA  SER A 229      43.293  62.188  32.363  1.00  0.00           C
ATOM   3325  C   SER A 229      42.496  61.136  33.138  1.00  0.00           C
ATOM   3326  O   SER A 229      41.309  61.322  33.389  1.00  0.00           O
ATOM   3327  CB  SER A 229      43.290  61.844  30.869  1.00  0.00           C
ATOM   3328  OG  SER A 229      44.018  62.787  30.105  1.00  0.00           O
ATOM   3329  H   SER A 229      45.429  62.197  32.197  1.00  0.00           H
ATOM   3330  HA  SER A 229      42.774  63.133  32.489  1.00  0.00           H
ATOM   3331  HB2 SER A 229      43.718  60.852  30.720  1.00  0.00           H
ATOM   3332  HB3 SER A 229      42.258  61.841  30.516  1.00  0.00           H
ATOM   3333  HG  SER A 229      44.976  62.569  30.120  1.00  0.00           H
ATOM   3334  N   ALA A 230      43.159  60.074  33.608  1.00  0.00           N
ATOM   3335  CA  ALA A 230      42.524  59.037  34.421  1.00  0.00           C
ATOM   3336  C   ALA A 230      42.067  59.549  35.801  1.00  0.00           C
ATOM   3337  O   ALA A 230      41.013  59.144  36.287  1.00  0.00           O
ATOM   3338  CB  ALA A 230      43.503  57.870  34.574  1.00  0.00           C
ATOM   3339  H   ALA A 230      44.145  60.008  33.409  1.00  0.00           H
ATOM   3340  HA  ALA A 230      41.638  58.682  33.892  1.00  0.00           H
ATOM   3341  HB1 ALA A 230      43.877  57.564  33.599  1.00  0.00           H
ATOM   3342  HB2 ALA A 230      42.980  57.029  35.030  1.00  0.00           H
ATOM   3343  HB3 ALA A 230      44.338  58.160  35.213  1.00  0.00           H
ATOM   3344  N   ASN A 231      42.822  60.462  36.426  1.00  0.00           N
ATOM   3345  CA  ASN A 231      42.414  61.098  37.683  1.00  0.00           C
ATOM   3346  C   ASN A 231      41.157  61.951  37.494  1.00  0.00           C
ATOM   3347  O   ASN A 231      40.263  61.904  38.339  1.00  0.00           O
ATOM   3348  CB  ASN A 231      43.558  61.956  38.242  1.00  0.00           C
ATOM   3349  CG  ASN A 231      44.764  61.131  38.634  1.00  0.00           C
ATOM   3350  ND2 ASN A 231      45.930  61.470  38.143  1.00  0.00           N
ATOM   3351  OD1 ASN A 231      44.676  60.162  39.367  1.00  0.00           O
ATOM   3352  H   ASN A 231      43.634  60.828  35.948  1.00  0.00           H
ATOM   3353  HA  ASN A 231      42.170  60.323  38.412  1.00  0.00           H
ATOM   3354  HB2 ASN A 231      43.841  62.718  37.519  1.00  0.00           H
ATOM   3355  HB3 ASN A 231      43.210  62.479  39.129  1.00  0.00           H
ATOM   3356 1HD2 ASN A 231      46.011  62.282  37.559  1.00  0.00           H
ATOM   3357 2HD2 ASN A 231      46.722  60.919  38.433  1.00  0.00           H
ATOM   3358  N   LEU A 232      41.060  62.672  36.373  1.00  0.00           N
ATOM   3359  CA  LEU A 232      39.872  63.454  36.039  1.00  0.00           C
ATOM   3360  C   LEU A 232      38.667  62.559  35.732  1.00  0.00           C
ATOM   3361  O   LEU A 232      37.581  62.796  36.252  1.00  0.00           O
ATOM   3362  CB  LEU A 232      40.202  64.420  34.888  1.00  0.00           C
ATOM   3363  CG  LEU A 232      38.997  65.257  34.423  1.00  0.00           C
ATOM   3364  CD1 LEU A 232      38.375  66.069  35.552  1.00  0.00           C
ATOM   3365  CD2 LEU A 232      39.425  66.228  33.326  1.00  0.00           C
ATOM   3366  H   LEU A 232      41.834  62.669  35.721  1.00  0.00           H
ATOM   3367  HA  LEU A 232      39.608  64.045  36.914  1.00  0.00           H
ATOM   3368  HB2 LEU A 232      40.991  65.096  35.220  1.00  0.00           H
ATOM   3369  HB3 LEU A 232      40.572  63.851  34.035  1.00  0.00           H
ATOM   3370  HG  LEU A 232      38.235  64.597  34.012  1.00  0.00           H
ATOM   3371 1HD1 LEU A 232      37.997  65.426  36.343  1.00  0.00           H
ATOM   3372 2HD1 LEU A 232      37.535  66.618  35.152  1.00  0.00           H
ATOM   3373 3HD1 LEU A 232      39.103  66.768  35.966  1.00  0.00           H
ATOM   3374 1HD2 LEU A 232      40.187  66.908  33.708  1.00  0.00           H
ATOM   3375 2HD2 LEU A 232      39.813  65.671  32.476  1.00  0.00           H
ATOM   3376 3HD2 LEU A 232      38.569  66.818  32.995  1.00  0.00           H
ATOM   3377  N   ALA A 233      38.856  61.486  34.962  1.00  0.00           N
ATOM   3378  CA  ALA A 233      37.782  60.541  34.661  1.00  0.00           C
ATOM   3379  C   ALA A 233      37.280  59.817  35.922  1.00  0.00           C
ATOM   3380  O   ALA A 233      36.071  59.686  36.103  1.00  0.00           O
ATOM   3381  CB  ALA A 233      38.250  59.564  33.577  1.00  0.00           C
ATOM   3382  H   ALA A 233      39.769  61.339  34.545  1.00  0.00           H
ATOM   3383  HA  ALA A 233      36.936  61.103  34.266  1.00  0.00           H
ATOM   3384  HB1 ALA A 233      38.100  58.541  33.906  1.00  0.00           H
ATOM   3385  HB2 ALA A 233      39.307  59.698  33.353  1.00  0.00           H
ATOM   3386  HB3 ALA A 233      37.669  59.722  32.668  1.00  0.00           H
ATOM   3387  N   MET A 234      38.180  59.400  36.821  1.00  0.00           N
ATOM   3388  CA  MET A 234      37.801  58.843  38.124  1.00  0.00           C
ATOM   3389  C   MET A 234      37.124  59.867  39.033  1.00  0.00           C
ATOM   3390  O   MET A 234      36.149  59.530  39.697  1.00  0.00           O
ATOM   3391  CB  MET A 234      39.019  58.250  38.848  1.00  0.00           C
ATOM   3392  CG  MET A 234      39.286  56.805  38.422  1.00  0.00           C
ATOM   3393  SD  MET A 234      37.904  55.645  38.645  1.00  0.00           S
ATOM   3394  CE  MET A 234      37.678  55.699  40.446  1.00  0.00           C
ATOM   3395  H   MET A 234      39.167  59.495  36.601  1.00  0.00           H
ATOM   3396  HA  MET A 234      37.067  58.059  37.960  1.00  0.00           H
ATOM   3397  HB2 MET A 234      39.902  58.862  38.663  1.00  0.00           H
ATOM   3398  HB3 MET A 234      38.841  58.259  39.922  1.00  0.00           H
ATOM   3399  HG2 MET A 234      39.566  56.806  37.368  1.00  0.00           H
ATOM   3400  HG3 MET A 234      40.131  56.438  39.002  1.00  0.00           H
ATOM   3401  HE1 MET A 234      36.755  55.184  40.708  1.00  0.00           H
ATOM   3402  HE2 MET A 234      38.515  55.207  40.940  1.00  0.00           H
ATOM   3403  HE3 MET A 234      37.611  56.729  40.794  1.00  0.00           H
ATOM   3404  N   THR A 235      37.592  61.114  39.053  1.00  0.00           N
ATOM   3405  CA  THR A 235      36.960  62.160  39.867  1.00  0.00           C
ATOM   3406  C   THR A 235      35.560  62.503  39.354  1.00  0.00           C
ATOM   3407  O   THR A 235      34.624  62.587  40.145  1.00  0.00           O
ATOM   3408  CB  THR A 235      37.834  63.417  39.956  1.00  0.00           C
ATOM   3409  CG2 THR A 235      37.181  64.426  40.897  1.00  0.00           C
ATOM   3410  OG1 THR A 235      39.104  63.070  40.474  1.00  0.00           O
ATOM   3411  H   THR A 235      38.411  61.344  38.503  1.00  0.00           H
ATOM   3412  HA  THR A 235      36.838  61.775  40.880  1.00  0.00           H
ATOM   3413  HB  THR A 235      37.957  63.860  38.967  1.00  0.00           H
ATOM   3414  HG1 THR A 235      39.597  62.685  39.725  1.00  0.00           H
ATOM   3415 1HG2 THR A 235      36.861  63.923  41.806  1.00  0.00           H
ATOM   3416 2HG2 THR A 235      36.324  64.888  40.408  1.00  0.00           H
ATOM   3417 3HG2 THR A 235      37.865  65.218  41.167  1.00  0.00           H
ATOM   3418  N   MET A 236      35.379  62.609  38.034  1.00  0.00           N
ATOM   3419  CA  MET A 236      34.061  62.790  37.418  1.00  0.00           C
ATOM   3420  C   MET A 236      33.129  61.596  37.689  1.00  0.00           C
ATOM   3421  O   MET A 236      31.955  61.796  37.989  1.00  0.00           O
ATOM   3422  CB  MET A 236      34.229  63.042  35.913  1.00  0.00           C
ATOM   3423  CG  MET A 236      32.926  63.511  35.247  1.00  0.00           C
ATOM   3424  SD  MET A 236      32.266  65.117  35.783  1.00  0.00           S
ATOM   3425  CE  MET A 236      33.655  66.183  35.339  1.00  0.00           C
ATOM   3426  H   MET A 236      36.190  62.570  37.425  1.00  0.00           H
ATOM   3427  HA  MET A 236      33.603  63.673  37.865  1.00  0.00           H
ATOM   3428  HB2 MET A 236      35.004  63.791  35.752  1.00  0.00           H
ATOM   3429  HB3 MET A 236      34.558  62.120  35.433  1.00  0.00           H
ATOM   3430  HG2 MET A 236      33.097  63.559  34.172  1.00  0.00           H
ATOM   3431  HG3 MET A 236      32.152  62.765  35.422  1.00  0.00           H
ATOM   3432  HE1 MET A 236      33.369  67.226  35.470  1.00  0.00           H
ATOM   3433  HE2 MET A 236      34.507  65.964  35.985  1.00  0.00           H
ATOM   3434  HE3 MET A 236      33.939  66.018  34.300  1.00  0.00           H
ATOM   3435  N   ASN A 237      33.659  60.366  37.702  1.00  0.00           N
ATOM   3436  CA  ASN A 237      32.904  59.179  38.119  1.00  0.00           C
ATOM   3437  C   ASN A 237      32.445  59.269  39.587  1.00  0.00           C
ATOM   3438  O   ASN A 237      31.287  58.982  39.887  1.00  0.00           O
ATOM   3439  CB  ASN A 237      33.752  57.910  37.911  1.00  0.00           C
ATOM   3440  CG  ASN A 237      33.729  57.370  36.493  1.00  0.00           C
ATOM   3441  ND2 ASN A 237      34.847  56.890  36.003  1.00  0.00           N
ATOM   3442  OD1 ASN A 237      32.713  57.303  35.828  1.00  0.00           O
ATOM   3443  H   ASN A 237      34.618  60.253  37.397  1.00  0.00           H
ATOM   3444  HA  ASN A 237      32.001  59.110  37.508  1.00  0.00           H
ATOM   3445  HB2 ASN A 237      34.778  58.105  38.204  1.00  0.00           H
ATOM   3446  HB3 ASN A 237      33.376  57.119  38.556  1.00  0.00           H
ATOM   3447 1HD2 ASN A 237      35.693  56.957  36.535  1.00  0.00           H
ATOM   3448 2HD2 ASN A 237      34.802  56.557  35.059  1.00  0.00           H
ATOM   3449  N   VAL A 238      33.327  59.683  40.506  1.00  0.00           N
ATOM   3450  CA  VAL A 238      32.992  59.887  41.931  1.00  0.00           C
ATOM   3451  C   VAL A 238      31.912  60.967  42.071  1.00  0.00           C
ATOM   3452  O   VAL A 238      30.927  60.754  42.783  1.00  0.00           O
ATOM   3453  CB  VAL A 238      34.258  60.239  42.745  1.00  0.00           C
ATOM   3454  CG1 VAL A 238      33.994  60.706  44.191  1.00  0.00           C
ATOM   3455  CG2 VAL A 238      35.236  59.050  42.780  1.00  0.00           C
ATOM   3456  H   VAL A 238      34.276  59.882  40.202  1.00  0.00           H
ATOM   3457  HA  VAL A 238      32.575  58.963  42.330  1.00  0.00           H
ATOM   3458  HB  VAL A 238      34.760  61.058  42.233  1.00  0.00           H
ATOM   3459 1HG1 VAL A 238      32.938  60.881  44.385  1.00  0.00           H
ATOM   3460 2HG1 VAL A 238      34.344  59.978  44.918  1.00  0.00           H
ATOM   3461 3HG1 VAL A 238      34.528  61.639  44.373  1.00  0.00           H
ATOM   3462 1HG2 VAL A 238      35.254  58.527  41.827  1.00  0.00           H
ATOM   3463 2HG2 VAL A 238      34.948  58.329  43.540  1.00  0.00           H
ATOM   3464 3HG2 VAL A 238      36.240  59.414  42.993  1.00  0.00           H
ATOM   3465  N   PHE A 239      32.043  62.079  41.339  1.00  0.00           N
ATOM   3466  CA  PHE A 239      31.033  63.136  41.290  1.00  0.00           C
ATOM   3467  C   PHE A 239      29.674  62.588  40.840  1.00  0.00           C
ATOM   3468  O   PHE A 239      28.679  62.724  41.555  1.00  0.00           O
ATOM   3469  CB  PHE A 239      31.494  64.266  40.351  1.00  0.00           C
ATOM   3470  CG  PHE A 239      30.556  65.453  40.327  1.00  0.00           C
ATOM   3471  CD1 PHE A 239      30.382  66.206  41.496  1.00  0.00           C
ATOM   3472  CD2 PHE A 239      29.860  65.809  39.158  1.00  0.00           C
ATOM   3473  CE1 PHE A 239      29.490  67.290  41.524  1.00  0.00           C
ATOM   3474  CE2 PHE A 239      28.989  66.915  39.173  1.00  0.00           C
ATOM   3475  CZ  PHE A 239      28.796  67.650  40.357  1.00  0.00           C
ATOM   3476  H   PHE A 239      32.886  62.194  40.784  1.00  0.00           H
ATOM   3477  HA  PHE A 239      30.910  63.538  42.296  1.00  0.00           H
ATOM   3478  HB2 PHE A 239      32.474  64.622  40.649  1.00  0.00           H
ATOM   3479  HB3 PHE A 239      31.600  63.881  39.340  1.00  0.00           H
ATOM   3480  HD1 PHE A 239      30.949  65.943  42.370  1.00  0.00           H
ATOM   3481  HD2 PHE A 239      30.008  65.243  38.250  1.00  0.00           H
ATOM   3482  HE1 PHE A 239      29.357  67.854  42.436  1.00  0.00           H
ATOM   3483  HE2 PHE A 239      28.471  67.207  38.273  1.00  0.00           H
ATOM   3484  HZ  PHE A 239      28.131  68.502  40.363  1.00  0.00           H
ATOM   3485  N   ALA A 240      29.642  61.899  39.696  1.00  0.00           N
ATOM   3486  CA  ALA A 240      28.427  61.316  39.141  1.00  0.00           C
ATOM   3487  C   ALA A 240      27.774  60.302  40.082  1.00  0.00           C
ATOM   3488  O   ALA A 240      26.559  60.350  40.278  1.00  0.00           O
ATOM   3489  CB  ALA A 240      28.739  60.710  37.764  1.00  0.00           C
ATOM   3490  H   ALA A 240      30.505  61.797  39.169  1.00  0.00           H
ATOM   3491  HA  ALA A 240      27.698  62.111  39.028  1.00  0.00           H
ATOM   3492  HB1 ALA A 240      28.014  59.931  37.525  1.00  0.00           H
ATOM   3493  HB2 ALA A 240      29.737  60.270  37.752  1.00  0.00           H
ATOM   3494  HB3 ALA A 240      28.690  61.484  36.999  1.00  0.00           H
ATOM   3495  N   LEU A 241      28.559  59.438  40.732  1.00  0.00           N
ATOM   3496  CA  LEU A 241      28.021  58.486  41.699  1.00  0.00           C
ATOM   3497  C   LEU A 241      27.391  59.190  42.907  1.00  0.00           C
ATOM   3498  O   LEU A 241      26.302  58.804  43.344  1.00  0.00           O
ATOM   3499  CB  LEU A 241      29.125  57.508  42.125  1.00  0.00           C
ATOM   3500  CG  LEU A 241      28.643  56.422  43.105  1.00  0.00           C
ATOM   3501  CD1 LEU A 241      27.494  55.584  42.534  1.00  0.00           C
ATOM   3502  CD2 LEU A 241      29.802  55.488  43.434  1.00  0.00           C
ATOM   3503  H   LEU A 241      29.558  59.447  40.543  1.00  0.00           H
ATOM   3504  HA  LEU A 241      27.231  57.932  41.194  1.00  0.00           H
ATOM   3505  HB2 LEU A 241      29.526  57.028  41.236  1.00  0.00           H
ATOM   3506  HB3 LEU A 241      29.932  58.072  42.596  1.00  0.00           H
ATOM   3507  HG  LEU A 241      28.309  56.889  44.031  1.00  0.00           H
ATOM   3508 1HD1 LEU A 241      26.610  56.202  42.388  1.00  0.00           H
ATOM   3509 2HD1 LEU A 241      27.242  54.787  43.232  1.00  0.00           H
ATOM   3510 3HD1 LEU A 241      27.789  55.144  41.584  1.00  0.00           H
ATOM   3511 1HD2 LEU A 241      30.172  55.003  42.533  1.00  0.00           H
ATOM   3512 2HD2 LEU A 241      30.612  56.056  43.886  1.00  0.00           H
ATOM   3513 3HD2 LEU A 241      29.470  54.726  44.139  1.00  0.00           H
ATOM   3514  N   GLY A 242      28.040  60.239  43.422  1.00  0.00           N
ATOM   3515  CA  GLY A 242      27.516  61.046  44.522  1.00  0.00           C
ATOM   3516  C   GLY A 242      26.203  61.741  44.158  1.00  0.00           C
ATOM   3517  O   GLY A 242      25.256  61.695  44.940  1.00  0.00           O
ATOM   3518  H   GLY A 242      28.932  60.507  43.010  1.00  0.00           H
ATOM   3519  HA2 GLY A 242      27.344  60.407  45.389  1.00  0.00           H
ATOM   3520  HA3 GLY A 242      28.249  61.808  44.782  1.00  0.00           H
ATOM   3521  N   VAL A 243      26.102  62.313  42.954  1.00  0.00           N
ATOM   3522  CA  VAL A 243      24.855  62.926  42.464  1.00  0.00           C
ATOM   3523  C   VAL A 243      23.740  61.890  42.273  1.00  0.00           C
ATOM   3524  O   VAL A 243      22.616  62.111  42.727  1.00  0.00           O
ATOM   3525  CB  VAL A 243      25.102  63.740  41.177  1.00  0.00           C
ATOM   3526  CG1 VAL A 243      23.788  64.291  40.612  1.00  0.00           C
ATOM   3527  CG2 VAL A 243      26.041  64.922  41.449  1.00  0.00           C
ATOM   3528  H   VAL A 243      26.924  62.326  42.354  1.00  0.00           H
ATOM   3529  HA  VAL A 243      24.496  63.617  43.226  1.00  0.00           H
ATOM   3530  HB  VAL A 243      25.554  63.100  40.418  1.00  0.00           H
ATOM   3531 1HG1 VAL A 243      23.984  65.007  39.816  1.00  0.00           H
ATOM   3532 2HG1 VAL A 243      23.216  63.472  40.190  1.00  0.00           H
ATOM   3533 3HG1 VAL A 243      23.206  64.771  41.399  1.00  0.00           H
ATOM   3534 1HG2 VAL A 243      25.769  65.427  42.374  1.00  0.00           H
ATOM   3535 2HG2 VAL A 243      26.006  65.631  40.626  1.00  0.00           H
ATOM   3536 3HG2 VAL A 243      27.067  64.573  41.524  1.00  0.00           H
ATOM   3537  N   TYR A 244      24.035  60.741  41.658  1.00  0.00           N
ATOM   3538  CA  TYR A 244      23.045  59.684  41.411  1.00  0.00           C
ATOM   3539  C   TYR A 244      22.465  59.100  42.706  1.00  0.00           C
ATOM   3540  O   TYR A 244      21.251  58.911  42.825  1.00  0.00           O
ATOM   3541  CB  TYR A 244      23.685  58.563  40.567  1.00  0.00           C
ATOM   3542  CG  TYR A 244      24.049  58.887  39.122  1.00  0.00           C
ATOM   3543  CD1 TYR A 244      23.442  59.957  38.434  1.00  0.00           C
ATOM   3544  CD2 TYR A 244      24.988  58.080  38.447  1.00  0.00           C
ATOM   3545  CE1 TYR A 244      23.770  60.231  37.095  1.00  0.00           C
ATOM   3546  CE2 TYR A 244      25.321  58.348  37.103  1.00  0.00           C
ATOM   3547  CZ  TYR A 244      24.715  59.428  36.428  1.00  0.00           C
ATOM   3548  OH  TYR A 244      25.028  59.699  35.136  1.00  0.00           O
ATOM   3549  H   TYR A 244      24.977  60.612  41.294  1.00  0.00           H
ATOM   3550  HA  TYR A 244      22.199  60.107  40.873  1.00  0.00           H
ATOM   3551  HB2 TYR A 244      24.588  58.224  41.078  1.00  0.00           H
ATOM   3552  HB3 TYR A 244      22.994  57.721  40.542  1.00  0.00           H
ATOM   3553  HD1 TYR A 244      22.724  60.581  38.930  1.00  0.00           H
ATOM   3554  HD2 TYR A 244      25.465  57.260  38.964  1.00  0.00           H
ATOM   3555  HE1 TYR A 244      23.299  61.054  36.582  1.00  0.00           H
ATOM   3556  HE2 TYR A 244      26.048  57.742  36.584  1.00  0.00           H
ATOM   3557  HH  TYR A 244      24.641  60.531  34.861  1.00  0.00           H
ATOM   3558  N   SER A 245      23.321  58.830  43.692  1.00  0.00           N
ATOM   3559  CA  SER A 245      22.915  58.210  44.962  1.00  0.00           C
ATOM   3560  C   SER A 245      22.322  59.189  45.982  1.00  0.00           C
ATOM   3561  O   SER A 245      21.727  58.740  46.962  1.00  0.00           O
ATOM   3562  CB  SER A 245      24.076  57.415  45.572  1.00  0.00           C
ATOM   3563  OG  SER A 245      25.265  58.175  45.699  1.00  0.00           O
ATOM   3564  H   SER A 245      24.300  59.051  43.545  1.00  0.00           H
ATOM   3565  HA  SER A 245      22.123  57.492  44.746  1.00  0.00           H
ATOM   3566  HB2 SER A 245      23.777  57.069  46.562  1.00  0.00           H
ATOM   3567  HB3 SER A 245      24.271  56.542  44.949  1.00  0.00           H
ATOM   3568  HG  SER A 245      25.610  58.372  44.802  1.00  0.00           H
ATOM   3569  N   ARG A 246      22.436  60.509  45.765  1.00  0.00           N
ATOM   3570  CA  ARG A 246      21.979  61.547  46.713  1.00  0.00           C
ATOM   3571  C   ARG A 246      21.091  62.618  46.079  1.00  0.00           C
ATOM   3572  O   ARG A 246      21.040  63.756  46.546  1.00  0.00           O
ATOM   3573  CB  ARG A 246      23.165  62.137  47.496  1.00  0.00           C
ATOM   3574  CG  ARG A 246      24.003  61.036  48.170  1.00  0.00           C
ATOM   3575  CD  ARG A 246      24.794  61.570  49.358  1.00  0.00           C
ATOM   3576  NE  ARG A 246      25.949  62.362  48.927  1.00  0.00           N
ATOM   3577  CZ  ARG A 246      26.518  63.330  49.611  1.00  0.00           C
ATOM   3578  NH1 ARG A 246      26.000  63.868  50.677  1.00  0.00           N
ATOM   3579  NH2 ARG A 246      27.659  63.772  49.187  1.00  0.00           N
ATOM   3580  H   ARG A 246      22.992  60.809  44.971  1.00  0.00           H
ATOM   3581  HA  ARG A 246      21.335  61.067  47.452  1.00  0.00           H
ATOM   3582  HB2 ARG A 246      23.792  62.734  46.834  1.00  0.00           H
ATOM   3583  HB3 ARG A 246      22.765  62.796  48.268  1.00  0.00           H
ATOM   3584  HG2 ARG A 246      23.339  60.262  48.549  1.00  0.00           H
ATOM   3585  HG3 ARG A 246      24.683  60.588  47.444  1.00  0.00           H
ATOM   3586  HD2 ARG A 246      24.126  62.153  49.983  1.00  0.00           H
ATOM   3587  HD3 ARG A 246      25.151  60.728  49.952  1.00  0.00           H
ATOM   3588  HE  ARG A 246      26.439  62.026  48.117  1.00  0.00           H
ATOM   3589 1HH1 ARG A 246      25.002  63.705  50.862  1.00  0.00           H
ATOM   3590 2HH1 ARG A 246      26.437  64.620  51.162  1.00  0.00           H
ATOM   3591 1HH2 ARG A 246      28.116  63.309  48.428  1.00  0.00           H
ATOM   3592 2HH2 ARG A 246      28.203  64.446  49.708  1.00  0.00           H
ATOM   3593  N   ARG A 247      20.315  62.243  45.054  1.00  0.00           N
ATOM   3594  CA  ARG A 247      19.384  63.150  44.354  1.00  0.00           C
ATOM   3595  C   ARG A 247      18.484  63.910  45.335  1.00  0.00           C
ATOM   3596  O   ARG A 247      18.355  65.128  45.228  1.00  0.00           O
ATOM   3597  CB  ARG A 247      18.546  62.350  43.336  1.00  0.00           C
ATOM   3598  CG  ARG A 247      17.397  63.171  42.700  1.00  0.00           C
ATOM   3599  CD  ARG A 247      16.102  62.368  42.501  1.00  0.00           C
ATOM   3600  NE  ARG A 247      15.944  61.872  41.123  1.00  0.00           N
ATOM   3601  CZ  ARG A 247      15.419  62.547  40.111  1.00  0.00           C
ATOM   3602  NH1 ARG A 247      15.004  63.778  40.234  1.00  0.00           N
ATOM   3603  NH2 ARG A 247      15.310  61.980  38.945  1.00  0.00           N
ATOM   3604  H   ARG A 247      20.421  61.293  44.724  1.00  0.00           H
ATOM   3605  HA  ARG A 247      19.974  63.897  43.818  1.00  0.00           H
ATOM   3606  HB2 ARG A 247      19.202  61.981  42.543  1.00  0.00           H
ATOM   3607  HB3 ARG A 247      18.132  61.480  43.848  1.00  0.00           H
ATOM   3608  HG2 ARG A 247      17.126  64.022  43.313  1.00  0.00           H
ATOM   3609  HG3 ARG A 247      17.731  63.603  41.765  1.00  0.00           H
ATOM   3610  HD2 ARG A 247      16.069  61.533  43.203  1.00  0.00           H
ATOM   3611  HD3 ARG A 247      15.259  63.016  42.749  1.00  0.00           H
ATOM   3612  HE  ARG A 247      16.242  60.928  40.940  1.00  0.00           H
ATOM   3613 1HH1 ARG A 247      15.055  64.224  41.126  1.00  0.00           H
ATOM   3614 2HH1 ARG A 247      14.884  64.393  39.430  1.00  0.00           H
ATOM   3615 1HH2 ARG A 247      15.586  61.023  38.815  1.00  0.00           H
ATOM   3616 2HH2 ARG A 247      14.856  62.489  38.209  1.00  0.00           H
ATOM   3617  N   ALA A 248      17.838  63.202  46.263  1.00  0.00           N
ATOM   3618  CA  ALA A 248      16.858  63.808  47.168  1.00  0.00           C
ATOM   3619  C   ALA A 248      17.500  64.871  48.081  1.00  0.00           C
ATOM   3620  O   ALA A 248      16.951  65.951  48.271  1.00  0.00           O
ATOM   3621  CB  ALA A 248      16.172  62.707  47.989  1.00  0.00           C
ATOM   3622  H   ALA A 248      17.987  62.207  46.301  1.00  0.00           H
ATOM   3623  HA  ALA A 248      16.094  64.304  46.566  1.00  0.00           H
ATOM   3624  HB1 ALA A 248      15.110  62.940  48.074  1.00  0.00           H
ATOM   3625  HB2 ALA A 248      16.596  62.664  48.993  1.00  0.00           H
ATOM   3626  HB3 ALA A 248      16.280  61.731  47.515  1.00  0.00           H
ATOM   3627  N   GLU A 249      18.703  64.594  48.589  1.00  0.00           N
ATOM   3628  CA  GLU A 249      19.454  65.552  49.401  1.00  0.00           C
ATOM   3629  C   GLU A 249      19.813  66.804  48.594  1.00  0.00           C
ATOM   3630  O   GLU A 249      19.604  67.920  49.064  1.00  0.00           O
ATOM   3631  CB  GLU A 249      20.714  64.872  49.958  1.00  0.00           C
ATOM   3632  CG  GLU A 249      21.528  65.797  50.881  1.00  0.00           C
ATOM   3633  CD  GLU A 249      22.879  65.216  51.320  1.00  0.00           C
ATOM   3634  OE1 GLU A 249      23.285  64.144  50.818  1.00  0.00           O
ATOM   3635  OE2 GLU A 249      23.541  65.869  52.158  1.00  0.00           O
ATOM   3636  H   GLU A 249      19.144  63.718  48.357  1.00  0.00           H
ATOM   3637  HA  GLU A 249      18.829  65.871  50.235  1.00  0.00           H
ATOM   3638  HB2 GLU A 249      20.416  63.987  50.517  1.00  0.00           H
ATOM   3639  HB3 GLU A 249      21.336  64.558  49.121  1.00  0.00           H
ATOM   3640  HG2 GLU A 249      21.726  66.738  50.367  1.00  0.00           H
ATOM   3641  HG3 GLU A 249      20.926  66.015  51.765  1.00  0.00           H
ATOM   3642  N   PHE A 250      20.330  66.633  47.375  1.00  0.00           N
ATOM   3643  CA  PHE A 250      20.826  67.751  46.570  1.00  0.00           C
ATOM   3644  C   PHE A 250      19.711  68.586  45.942  1.00  0.00           C
ATOM   3645  O   PHE A 250      19.867  69.796  45.811  1.00  0.00           O
ATOM   3646  CB  PHE A 250      21.805  67.224  45.518  1.00  0.00           C
ATOM   3647  CG  PHE A 250      23.093  66.614  46.040  1.00  0.00           C
ATOM   3648  CD1 PHE A 250      23.478  66.726  47.394  1.00  0.00           C
ATOM   3649  CD2 PHE A 250      23.936  65.946  45.132  1.00  0.00           C
ATOM   3650  CE1 PHE A 250      24.678  66.155  47.837  1.00  0.00           C
ATOM   3651  CE2 PHE A 250      25.147  65.389  45.574  1.00  0.00           C
ATOM   3652  CZ  PHE A 250      25.513  65.496  46.925  1.00  0.00           C
ATOM   3653  H   PHE A 250      20.490  65.686  47.042  1.00  0.00           H
ATOM   3654  HA  PHE A 250      21.368  68.438  47.217  1.00  0.00           H
ATOM   3655  HB2 PHE A 250      21.291  66.480  44.906  1.00  0.00           H
ATOM   3656  HB3 PHE A 250      22.091  68.055  44.877  1.00  0.00           H
ATOM   3657  HD1 PHE A 250      22.861  67.233  48.118  1.00  0.00           H
ATOM   3658  HD2 PHE A 250      23.652  65.861  44.093  1.00  0.00           H
ATOM   3659  HE1 PHE A 250      24.945  66.215  48.882  1.00  0.00           H
ATOM   3660  HE2 PHE A 250      25.792  64.874  44.878  1.00  0.00           H
ATOM   3661  HZ  PHE A 250      26.435  65.065  47.269  1.00  0.00           H
ATOM   3662  N   THR A 251      18.570  67.988  45.608  1.00  0.00           N
ATOM   3663  CA  THR A 251      17.377  68.732  45.159  1.00  0.00           C
ATOM   3664  C   THR A 251      16.817  69.619  46.266  1.00  0.00           C
ATOM   3665  O   THR A 251      16.477  70.770  46.003  1.00  0.00           O
ATOM   3666  CB  THR A 251      16.283  67.792  44.640  1.00  0.00           C
ATOM   3667  CG2 THR A 251      16.651  67.144  43.311  1.00  0.00           C
ATOM   3668  OG1 THR A 251      16.051  66.730  45.524  1.00  0.00           O
ATOM   3669  H   THR A 251      18.507  66.985  45.729  1.00  0.00           H
ATOM   3670  HA  THR A 251      17.657  69.403  44.348  1.00  0.00           H
ATOM   3671  HB  THR A 251      15.357  68.356  44.518  1.00  0.00           H
ATOM   3672  HG1 THR A 251      16.836  66.167  45.501  1.00  0.00           H
ATOM   3673 1HG2 THR A 251      15.995  66.301  43.109  1.00  0.00           H
ATOM   3674 2HG2 THR A 251      17.688  66.819  43.319  1.00  0.00           H
ATOM   3675 3HG2 THR A 251      16.534  67.860  42.514  1.00  0.00           H
ATOM   3676  N   GLU A 252      16.808  69.148  47.515  1.00  0.00           N
ATOM   3677  CA  GLU A 252      16.409  69.960  48.671  1.00  0.00           C
ATOM   3678  C   GLU A 252      17.385  71.115  48.969  1.00  0.00           C
ATOM   3679  O   GLU A 252      16.972  72.137  49.520  1.00  0.00           O
ATOM   3680  CB  GLU A 252      16.228  69.024  49.876  1.00  0.00           C
ATOM   3681  CG  GLU A 252      15.392  69.645  51.010  1.00  0.00           C
ATOM   3682  CD  GLU A 252      16.178  70.178  52.217  1.00  0.00           C
ATOM   3683  OE1 GLU A 252      17.397  69.930  52.340  1.00  0.00           O
ATOM   3684  OE2 GLU A 252      15.508  70.664  53.162  1.00  0.00           O
ATOM   3685  H   GLU A 252      17.034  68.171  47.671  1.00  0.00           H
ATOM   3686  HA  GLU A 252      15.444  70.413  48.445  1.00  0.00           H
ATOM   3687  HB2 GLU A 252      15.686  68.143  49.531  1.00  0.00           H
ATOM   3688  HB3 GLU A 252      17.197  68.678  50.233  1.00  0.00           H
ATOM   3689  HG2 GLU A 252      14.744  70.426  50.609  1.00  0.00           H
ATOM   3690  HG3 GLU A 252      14.734  68.858  51.386  1.00  0.00           H
ATOM   3691  N   ARG A 253      18.651  70.973  48.544  1.00  0.00           N
ATOM   3692  CA  ARG A 253      19.769  71.902  48.788  1.00  0.00           C
ATOM   3693  C   ARG A 253      19.997  72.939  47.686  1.00  0.00           C
ATOM   3694  O   ARG A 253      20.283  74.093  47.991  1.00  0.00           O
ATOM   3695  CB  ARG A 253      21.045  71.063  49.004  1.00  0.00           C
ATOM   3696  CG  ARG A 253      21.604  71.168  50.427  1.00  0.00           C
ATOM   3697  CD  ARG A 253      22.692  72.238  50.455  1.00  0.00           C
ATOM   3698  NE  ARG A 253      23.296  72.374  51.791  1.00  0.00           N
ATOM   3699  CZ  ARG A 253      24.459  72.942  52.033  1.00  0.00           C
ATOM   3700  NH1 ARG A 253      25.135  73.512  51.080  1.00  0.00           N
ATOM   3701  NH2 ARG A 253      24.967  72.950  53.230  1.00  0.00           N
ATOM   3702  H   ARG A 253      18.863  70.095  48.085  1.00  0.00           H
ATOM   3703  HA  ARG A 253      19.543  72.478  49.686  1.00  0.00           H
ATOM   3704  HB2 ARG A 253      20.841  70.015  48.803  1.00  0.00           H
ATOM   3705  HB3 ARG A 253      21.813  71.354  48.286  1.00  0.00           H
ATOM   3706  HG2 ARG A 253      20.812  71.413  51.137  1.00  0.00           H
ATOM   3707  HG3 ARG A 253      22.042  70.210  50.709  1.00  0.00           H
ATOM   3708  HD2 ARG A 253      23.463  71.943  49.737  1.00  0.00           H
ATOM   3709  HD3 ARG A 253      22.269  73.194  50.142  1.00  0.00           H
ATOM   3710  HE  ARG A 253      22.765  72.044  52.590  1.00  0.00           H
ATOM   3711 1HH1 ARG A 253      24.762  73.500  50.148  1.00  0.00           H
ATOM   3712 2HH1 ARG A 253      26.051  73.888  51.260  1.00  0.00           H
ATOM   3713 1HH2 ARG A 253      24.440  72.542  53.985  1.00  0.00           H
ATOM   3714 2HH2 ARG A 253      25.879  73.343  53.389  1.00  0.00           H
ATOM   3715  N   PHE A 254      19.903  72.527  46.424  1.00  0.00           N
ATOM   3716  CA  PHE A 254      20.240  73.331  45.240  1.00  0.00           C
ATOM   3717  C   PHE A 254      19.062  73.511  44.268  1.00  0.00           C
ATOM   3718  O   PHE A 254      19.186  74.216  43.269  1.00  0.00           O
ATOM   3719  CB  PHE A 254      21.445  72.705  44.523  1.00  0.00           C
ATOM   3720  CG  PHE A 254      22.653  72.431  45.401  1.00  0.00           C
ATOM   3721  CD1 PHE A 254      23.438  73.492  45.892  1.00  0.00           C
ATOM   3722  CD2 PHE A 254      22.992  71.106  45.727  1.00  0.00           C
ATOM   3723  CE1 PHE A 254      24.555  73.225  46.703  1.00  0.00           C
ATOM   3724  CE2 PHE A 254      24.100  70.837  46.549  1.00  0.00           C
ATOM   3725  CZ  PHE A 254      24.885  71.898  47.035  1.00  0.00           C
ATOM   3726  H   PHE A 254      19.738  71.538  46.278  1.00  0.00           H
ATOM   3727  HA  PHE A 254      20.528  74.333  45.559  1.00  0.00           H
ATOM   3728  HB2 PHE A 254      21.124  71.774  44.055  1.00  0.00           H
ATOM   3729  HB3 PHE A 254      21.751  73.369  43.721  1.00  0.00           H
ATOM   3730  HD1 PHE A 254      23.191  74.515  45.640  1.00  0.00           H
ATOM   3731  HD2 PHE A 254      22.397  70.293  45.343  1.00  0.00           H
ATOM   3732  HE1 PHE A 254      25.165  74.046  47.052  1.00  0.00           H
ATOM   3733  HE2 PHE A 254      24.354  69.815  46.792  1.00  0.00           H
ATOM   3734  HZ  PHE A 254      25.750  71.691  47.648  1.00  0.00           H
ATOM   3735  N   GLY A 255      17.909  72.906  44.561  1.00  0.00           N
ATOM   3736  CA  GLY A 255      16.733  72.930  43.699  1.00  0.00           C
ATOM   3737  C   GLY A 255      16.701  71.782  42.689  1.00  0.00           C
ATOM   3738  O   GLY A 255      17.730  71.248  42.270  1.00  0.00           O
ATOM   3739  H   GLY A 255      17.864  72.319  45.385  1.00  0.00           H
ATOM   3740  HA2 GLY A 255      15.844  72.871  44.327  1.00  0.00           H
ATOM   3741  HA3 GLY A 255      16.697  73.869  43.147  1.00  0.00           H
ATOM   3742  N   ALA A 256      15.486  71.410  42.279  1.00  0.00           N
ATOM   3743  CA  ALA A 256      15.269  70.330  41.317  1.00  0.00           C
ATOM   3744  C   ALA A 256      15.909  70.607  39.952  1.00  0.00           C
ATOM   3745  O   ALA A 256      16.572  69.736  39.405  1.00  0.00           O
ATOM   3746  CB  ALA A 256      13.771  70.009  41.207  1.00  0.00           C
ATOM   3747  H   ALA A 256      14.682  71.859  42.686  1.00  0.00           H
ATOM   3748  HA  ALA A 256      15.767  69.449  41.689  1.00  0.00           H
ATOM   3749  HB1 ALA A 256      13.164  70.753  41.722  1.00  0.00           H
ATOM   3750  HB2 ALA A 256      13.585  69.029  41.647  1.00  0.00           H
ATOM   3751  HB3 ALA A 256      13.473  69.968  40.157  1.00  0.00           H
ATOM   3752  N   GLU A 257      15.775  71.834  39.447  1.00  0.00           N
ATOM   3753  CA  GLU A 257      16.281  72.237  38.130  1.00  0.00           C
ATOM   3754  C   GLU A 257      17.786  71.975  37.957  1.00  0.00           C
ATOM   3755  O   GLU A 257      18.214  71.495  36.908  1.00  0.00           O
ATOM   3756  CB  GLU A 257      15.945  73.727  37.947  1.00  0.00           C
ATOM   3757  CG  GLU A 257      16.501  74.341  36.656  1.00  0.00           C
ATOM   3758  CD  GLU A 257      16.174  75.835  36.494  1.00  0.00           C
ATOM   3759  OE1 GLU A 257      16.351  76.315  35.347  1.00  0.00           O
ATOM   3760  OE2 GLU A 257      15.735  76.503  37.469  1.00  0.00           O
ATOM   3761  H   GLU A 257      15.251  72.509  39.978  1.00  0.00           H
ATOM   3762  HA  GLU A 257      15.768  71.658  37.359  1.00  0.00           H
ATOM   3763  HB2 GLU A 257      14.859  73.839  37.949  1.00  0.00           H
ATOM   3764  HB3 GLU A 257      16.351  74.278  38.797  1.00  0.00           H
ATOM   3765  HG2 GLU A 257      17.587  74.227  36.636  1.00  0.00           H
ATOM   3766  HG3 GLU A 257      16.088  73.787  35.809  1.00  0.00           H
ATOM   3767  N   PHE A 258      18.584  72.260  38.991  1.00  0.00           N
ATOM   3768  CA  PHE A 258      20.032  72.069  38.947  1.00  0.00           C
ATOM   3769  C   PHE A 258      20.406  70.585  38.939  1.00  0.00           C
ATOM   3770  O   PHE A 258      21.166  70.129  38.085  1.00  0.00           O
ATOM   3771  CB  PHE A 258      20.673  72.806  40.132  1.00  0.00           C
ATOM   3772  CG  PHE A 258      22.172  72.602  40.230  1.00  0.00           C
ATOM   3773  CD1 PHE A 258      23.025  73.235  39.309  1.00  0.00           C
ATOM   3774  CD2 PHE A 258      22.715  71.761  41.221  1.00  0.00           C
ATOM   3775  CE1 PHE A 258      24.413  73.030  39.378  1.00  0.00           C
ATOM   3776  CE2 PHE A 258      24.104  71.562  41.296  1.00  0.00           C
ATOM   3777  CZ  PHE A 258      24.953  72.195  40.370  1.00  0.00           C
ATOM   3778  H   PHE A 258      18.167  72.576  39.854  1.00  0.00           H
ATOM   3779  HA  PHE A 258      20.417  72.498  38.022  1.00  0.00           H
ATOM   3780  HB2 PHE A 258      20.473  73.874  40.031  1.00  0.00           H
ATOM   3781  HB3 PHE A 258      20.207  72.471  41.061  1.00  0.00           H
ATOM   3782  HD1 PHE A 258      22.617  73.883  38.548  1.00  0.00           H
ATOM   3783  HD2 PHE A 258      22.066  71.270  41.927  1.00  0.00           H
ATOM   3784  HE1 PHE A 258      25.066  73.520  38.671  1.00  0.00           H
ATOM   3785  HE2 PHE A 258      24.520  70.923  42.061  1.00  0.00           H
ATOM   3786  HZ  PHE A 258      26.023  72.048  40.422  1.00  0.00           H
ATOM   3787  N   VAL A 259      19.839  69.811  39.870  1.00  0.00           N
ATOM   3788  CA  VAL A 259      20.160  68.384  39.996  1.00  0.00           C
ATOM   3789  C   VAL A 259      19.647  67.600  38.800  1.00  0.00           C
ATOM   3790  O   VAL A 259      20.393  66.797  38.255  1.00  0.00           O
ATOM   3791  CB  VAL A 259      19.608  67.800  41.299  1.00  0.00           C
ATOM   3792  CG1 VAL A 259      19.886  66.291  41.422  1.00  0.00           C
ATOM   3793  CG2 VAL A 259      20.199  68.538  42.506  1.00  0.00           C
ATOM   3794  H   VAL A 259      19.181  70.229  40.515  1.00  0.00           H
ATOM   3795  HA  VAL A 259      21.245  68.275  40.010  1.00  0.00           H
ATOM   3796  HB  VAL A 259      18.529  67.948  41.304  1.00  0.00           H
ATOM   3797 1HG1 VAL A 259      19.129  65.738  40.868  1.00  0.00           H
ATOM   3798 2HG1 VAL A 259      20.868  66.056  41.008  1.00  0.00           H
ATOM   3799 3HG1 VAL A 259      19.855  65.973  42.463  1.00  0.00           H
ATOM   3800 1HG2 VAL A 259      20.745  69.431  42.215  1.00  0.00           H
ATOM   3801 2HG2 VAL A 259      20.882  67.894  43.045  1.00  0.00           H
ATOM   3802 3HG2 VAL A 259      19.387  68.851  43.153  1.00  0.00           H
ATOM   3803  N   ASP A 260      18.422  67.858  38.343  1.00  0.00           N
ATOM   3804  CA  ASP A 260      17.872  67.205  37.155  1.00  0.00           C
ATOM   3805  C   ASP A 260      18.752  67.449  35.919  1.00  0.00           C
ATOM   3806  O   ASP A 260      19.016  66.502  35.180  1.00  0.00           O
ATOM   3807  CB  ASP A 260      16.418  67.644  36.910  1.00  0.00           C
ATOM   3808  CG  ASP A 260      15.373  67.014  37.858  1.00  0.00           C
ATOM   3809  OD1 ASP A 260      15.709  66.143  38.700  1.00  0.00           O
ATOM   3810  OD2 ASP A 260      14.170  67.295  37.646  1.00  0.00           O
ATOM   3811  H   ASP A 260      17.849  68.549  38.816  1.00  0.00           H
ATOM   3812  HA  ASP A 260      17.870  66.130  37.325  1.00  0.00           H
ATOM   3813  HB2 ASP A 260      16.362  68.734  36.949  1.00  0.00           H
ATOM   3814  HB3 ASP A 260      16.150  67.350  35.895  1.00  0.00           H
ATOM   3815  N   GLY A 261      19.297  68.662  35.741  1.00  0.00           N
ATOM   3816  CA  GLY A 261      20.286  68.949  34.695  1.00  0.00           C
ATOM   3817  C   GLY A 261      21.558  68.099  34.811  1.00  0.00           C
ATOM   3818  O   GLY A 261      22.019  67.543  33.811  1.00  0.00           O
ATOM   3819  H   GLY A 261      19.051  69.406  36.385  1.00  0.00           H
ATOM   3820  HA2 GLY A 261      19.838  68.768  33.717  1.00  0.00           H
ATOM   3821  HA3 GLY A 261      20.573  69.998  34.761  1.00  0.00           H
ATOM   3822  N   LEU A 262      22.086  67.914  36.027  1.00  0.00           N
ATOM   3823  CA  LEU A 262      23.222  67.014  36.268  1.00  0.00           C
ATOM   3824  C   LEU A 262      22.880  65.557  35.926  1.00  0.00           C
ATOM   3825  O   LEU A 262      23.628  64.900  35.202  1.00  0.00           O
ATOM   3826  CB  LEU A 262      23.721  67.131  37.723  1.00  0.00           C
ATOM   3827  CG  LEU A 262      24.358  68.477  38.112  1.00  0.00           C
ATOM   3828  CD1 LEU A 262      24.849  68.396  39.558  1.00  0.00           C
ATOM   3829  CD2 LEU A 262      25.558  68.820  37.232  1.00  0.00           C
ATOM   3830  H   LEU A 262      21.644  68.374  36.817  1.00  0.00           H
ATOM   3831  HA  LEU A 262      24.030  67.296  35.597  1.00  0.00           H
ATOM   3832  HB2 LEU A 262      22.892  66.936  38.401  1.00  0.00           H
ATOM   3833  HB3 LEU A 262      24.463  66.349  37.881  1.00  0.00           H
ATOM   3834  HG  LEU A 262      23.622  69.274  38.035  1.00  0.00           H
ATOM   3835 1HD1 LEU A 262      24.011  68.186  40.221  1.00  0.00           H
ATOM   3836 2HD1 LEU A 262      25.291  69.349  39.843  1.00  0.00           H
ATOM   3837 3HD1 LEU A 262      25.602  67.617  39.652  1.00  0.00           H
ATOM   3838 1HD2 LEU A 262      26.269  67.994  37.216  1.00  0.00           H
ATOM   3839 2HD2 LEU A 262      25.214  69.036  36.226  1.00  0.00           H
ATOM   3840 3HD2 LEU A 262      26.048  69.720  37.603  1.00  0.00           H
ATOM   3841  N   LEU A 263      21.733  65.047  36.384  1.00  0.00           N
ATOM   3842  CA  LEU A 263      21.297  63.678  36.079  1.00  0.00           C
ATOM   3843  C   LEU A 263      21.115  63.439  34.575  1.00  0.00           C
ATOM   3844  O   LEU A 263      21.385  62.331  34.104  1.00  0.00           O
ATOM   3845  CB  LEU A 263      19.970  63.358  36.784  1.00  0.00           C
ATOM   3846  CG  LEU A 263      19.970  63.507  38.309  1.00  0.00           C
ATOM   3847  CD1 LEU A 263      18.551  63.316  38.822  1.00  0.00           C
ATOM   3848  CD2 LEU A 263      20.882  62.503  38.998  1.00  0.00           C
ATOM   3849  H   LEU A 263      21.141  65.646  36.955  1.00  0.00           H
ATOM   3850  HA  LEU A 263      22.066  62.988  36.424  1.00  0.00           H
ATOM   3851  HB2 LEU A 263      19.202  64.014  36.372  1.00  0.00           H
ATOM   3852  HB3 LEU A 263      19.696  62.331  36.541  1.00  0.00           H
ATOM   3853  HG  LEU A 263      20.304  64.491  38.595  1.00  0.00           H
ATOM   3854 1HD1 LEU A 263      17.892  64.059  38.369  1.00  0.00           H
ATOM   3855 2HD1 LEU A 263      18.562  63.476  39.889  1.00  0.00           H
ATOM   3856 3HD1 LEU A 263      18.198  62.313  38.591  1.00  0.00           H
ATOM   3857 1HD2 LEU A 263      20.558  61.487  38.780  1.00  0.00           H
ATOM   3858 2HD2 LEU A 263      21.896  62.656  38.638  1.00  0.00           H
ATOM   3859 3HD2 LEU A 263      20.866  62.676  40.075  1.00  0.00           H
ATOM   3860  N   ALA A 264      20.652  64.457  33.841  1.00  0.00           N
ATOM   3861  CA  ALA A 264      20.421  64.380  32.401  1.00  0.00           C
ATOM   3862  C   ALA A 264      21.722  64.433  31.583  1.00  0.00           C
ATOM   3863  O   ALA A 264      21.809  63.795  30.532  1.00  0.00           O
ATOM   3864  CB  ALA A 264      19.466  65.509  31.978  1.00  0.00           C
ATOM   3865  H   ALA A 264      20.394  65.316  34.320  1.00  0.00           H
ATOM   3866  HA  ALA A 264      19.938  63.427  32.190  1.00  0.00           H
ATOM   3867  HB1 ALA A 264      18.802  65.145  31.196  1.00  0.00           H
ATOM   3868  HB2 ALA A 264      20.028  66.363  31.595  1.00  0.00           H
ATOM   3869  HB3 ALA A 264      18.854  65.846  32.811  1.00  0.00           H
ATOM   3870  N   GLY A 265      22.725  65.190  32.045  1.00  0.00           N
ATOM   3871  CA  GLY A 265      23.922  65.494  31.259  1.00  0.00           C
ATOM   3872  C   GLY A 265      25.172  64.704  31.634  1.00  0.00           C
ATOM   3873  O   GLY A 265      26.018  64.494  30.765  1.00  0.00           O
ATOM   3874  H   GLY A 265      22.576  65.703  32.910  1.00  0.00           H
ATOM   3875  HA2 GLY A 265      23.724  65.321  30.201  1.00  0.00           H
ATOM   3876  HA3 GLY A 265      24.148  66.550  31.374  1.00  0.00           H
ATOM   3877  N   LEU A 266      25.301  64.226  32.879  1.00  0.00           N
ATOM   3878  CA  LEU A 266      26.564  63.655  33.370  1.00  0.00           C
ATOM   3879  C   LEU A 266      27.029  62.423  32.590  1.00  0.00           C
ATOM   3880  O   LEU A 266      28.215  62.310  32.308  1.00  0.00           O
ATOM   3881  CB  LEU A 266      26.465  63.328  34.872  1.00  0.00           C
ATOM   3882  CG  LEU A 266      26.733  64.532  35.796  1.00  0.00           C
ATOM   3883  CD1 LEU A 266      26.505  64.094  37.240  1.00  0.00           C
ATOM   3884  CD2 LEU A 266      28.173  65.037  35.679  1.00  0.00           C
ATOM   3885  H   LEU A 266      24.564  64.415  33.553  1.00  0.00           H
ATOM   3886  HA  LEU A 266      27.343  64.397  33.217  1.00  0.00           H
ATOM   3887  HB2 LEU A 266      25.477  62.915  35.084  1.00  0.00           H
ATOM   3888  HB3 LEU A 266      27.197  62.554  35.111  1.00  0.00           H
ATOM   3889  HG  LEU A 266      26.059  65.352  35.562  1.00  0.00           H
ATOM   3890 1HD1 LEU A 266      25.481  63.744  37.372  1.00  0.00           H
ATOM   3891 2HD1 LEU A 266      26.695  64.921  37.923  1.00  0.00           H
ATOM   3892 3HD1 LEU A 266      27.192  63.287  37.460  1.00  0.00           H
ATOM   3893 1HD2 LEU A 266      28.878  64.221  35.846  1.00  0.00           H
ATOM   3894 2HD2 LEU A 266      28.350  65.468  34.696  1.00  0.00           H
ATOM   3895 3HD2 LEU A 266      28.346  65.820  36.413  1.00  0.00           H
ATOM   3896  N   GLY A 267      26.118  61.533  32.184  1.00  0.00           N
ATOM   3897  CA  GLY A 267      26.485  60.356  31.387  1.00  0.00           C
ATOM   3898  C   GLY A 267      27.079  60.730  30.023  1.00  0.00           C
ATOM   3899  O   GLY A 267      28.136  60.230  29.641  1.00  0.00           O
ATOM   3900  H   GLY A 267      25.153  61.689  32.431  1.00  0.00           H
ATOM   3901  HA2 GLY A 267      27.222  59.765  31.934  1.00  0.00           H
ATOM   3902  HA3 GLY A 267      25.600  59.744  31.220  1.00  0.00           H
ATOM   3903  N   SER A 268      26.438  61.669  29.318  1.00  0.00           N
ATOM   3904  CA  SER A 268      26.919  62.176  28.025  1.00  0.00           C
ATOM   3905  C   SER A 268      28.227  62.964  28.176  1.00  0.00           C
ATOM   3906  O   SER A 268      29.150  62.777  27.389  1.00  0.00           O
ATOM   3907  CB  SER A 268      25.813  63.017  27.372  1.00  0.00           C
ATOM   3908  OG  SER A 268      26.137  63.461  26.069  1.00  0.00           O
ATOM   3909  H   SER A 268      25.618  62.092  29.724  1.00  0.00           H
ATOM   3910  HA  SER A 268      27.126  61.325  27.374  1.00  0.00           H
ATOM   3911  HB2 SER A 268      24.914  62.403  27.299  1.00  0.00           H
ATOM   3912  HB3 SER A 268      25.592  63.879  28.001  1.00  0.00           H
ATOM   3913  HG  SER A 268      26.798  64.159  26.112  1.00  0.00           H
ATOM   3914  N   ALA A 269      28.353  63.792  29.220  1.00  0.00           N
ATOM   3915  CA  ALA A 269      29.587  64.523  29.510  1.00  0.00           C
ATOM   3916  C   ALA A 269      30.756  63.594  29.871  1.00  0.00           C
ATOM   3917  O   ALA A 269      31.870  63.818  29.400  1.00  0.00           O
ATOM   3918  CB  ALA A 269      29.324  65.530  30.632  1.00  0.00           C
ATOM   3919  H   ALA A 269      27.573  63.901  29.859  1.00  0.00           H
ATOM   3920  HA  ALA A 269      29.883  65.075  28.616  1.00  0.00           H
ATOM   3921  HB1 ALA A 269      28.847  65.040  31.481  1.00  0.00           H
ATOM   3922  HB2 ALA A 269      28.687  66.329  30.263  1.00  0.00           H
ATOM   3923  HB3 ALA A 269      30.270  65.963  30.959  1.00  0.00           H
ATOM   3924  N   GLN A 270      30.509  62.531  30.645  1.00  0.00           N
ATOM   3925  CA  GLN A 270      31.510  61.506  30.944  1.00  0.00           C
ATOM   3926  C   GLN A 270      32.014  60.854  29.650  1.00  0.00           C
ATOM   3927  O   GLN A 270      33.220  60.708  29.466  1.00  0.00           O
ATOM   3928  CB  GLN A 270      30.915  60.455  31.901  1.00  0.00           C
ATOM   3929  CG  GLN A 270      31.935  59.400  32.366  1.00  0.00           C
ATOM   3930  CD  GLN A 270      32.863  59.897  33.474  1.00  0.00           C
ATOM   3931  NE2 GLN A 270      34.151  59.649  33.388  1.00  0.00           N
ATOM   3932  OE1 GLN A 270      32.458  60.515  34.441  1.00  0.00           O
ATOM   3933  H   GLN A 270      29.583  62.421  31.045  1.00  0.00           H
ATOM   3934  HA  GLN A 270      32.358  61.984  31.434  1.00  0.00           H
ATOM   3935  HB2 GLN A 270      30.487  60.951  32.772  1.00  0.00           H
ATOM   3936  HB3 GLN A 270      30.105  59.937  31.386  1.00  0.00           H
ATOM   3937  HG2 GLN A 270      31.392  58.540  32.756  1.00  0.00           H
ATOM   3938  HG3 GLN A 270      32.525  59.050  31.520  1.00  0.00           H
ATOM   3939 1HE2 GLN A 270      34.691  59.894  34.202  1.00  0.00           H
ATOM   3940 2HE2 GLN A 270      34.518  59.145  32.603  1.00  0.00           H
ATOM   3941  N   GLU A 271      31.111  60.502  28.731  1.00  0.00           N
ATOM   3942  CA  GLU A 271      31.484  59.889  27.454  1.00  0.00           C
ATOM   3943  C   GLU A 271      32.341  60.824  26.587  1.00  0.00           C
ATOM   3944  O   GLU A 271      33.365  60.411  26.037  1.00  0.00           O
ATOM   3945  CB  GLU A 271      30.211  59.468  26.700  1.00  0.00           C
ATOM   3946  CG  GLU A 271      30.499  58.393  25.645  1.00  0.00           C
ATOM   3947  CD  GLU A 271      31.078  57.122  26.280  1.00  0.00           C
ATOM   3948  OE1 GLU A 271      30.491  56.618  27.264  1.00  0.00           O
ATOM   3949  OE2 GLU A 271      32.077  56.580  25.775  1.00  0.00           O
ATOM   3950  H   GLU A 271      30.126  60.646  28.931  1.00  0.00           H
ATOM   3951  HA  GLU A 271      32.087  59.008  27.674  1.00  0.00           H
ATOM   3952  HB2 GLU A 271      29.478  59.075  27.406  1.00  0.00           H
ATOM   3953  HB3 GLU A 271      29.768  60.337  26.211  1.00  0.00           H
ATOM   3954  HG2 GLU A 271      29.561  58.139  25.146  1.00  0.00           H
ATOM   3955  HG3 GLU A 271      31.179  58.794  24.891  1.00  0.00           H
ATOM   3956  N   THR A 272      31.961  62.103  26.507  1.00  0.00           N
ATOM   3957  CA  THR A 272      32.723  63.120  25.776  1.00  0.00           C
ATOM   3958  C   THR A 272      34.099  63.362  26.399  1.00  0.00           C
ATOM   3959  O   THR A 272      35.091  63.417  25.673  1.00  0.00           O
ATOM   3960  CB  THR A 272      31.940  64.435  25.707  1.00  0.00           C
ATOM   3961  CG2 THR A 272      32.690  65.508  24.925  1.00  0.00           C
ATOM   3962  OG1 THR A 272      30.701  64.240  25.070  1.00  0.00           O
ATOM   3963  H   THR A 272      31.079  62.379  26.935  1.00  0.00           H
ATOM   3964  HA  THR A 272      32.881  62.764  24.759  1.00  0.00           H
ATOM   3965  HB  THR A 272      31.756  64.800  26.719  1.00  0.00           H
ATOM   3966  HG1 THR A 272      30.834  64.166  24.108  1.00  0.00           H
ATOM   3967 1HG2 THR A 272      33.485  65.927  25.539  1.00  0.00           H
ATOM   3968 2HG2 THR A 272      32.006  66.304  24.649  1.00  0.00           H
ATOM   3969 3HG2 THR A 272      33.121  65.070  24.028  1.00  0.00           H
ATOM   3970  N   LEU A 273      34.186  63.453  27.731  1.00  0.00           N
ATOM   3971  CA  LEU A 273      35.450  63.567  28.466  1.00  0.00           C
ATOM   3972  C   LEU A 273      36.386  62.405  28.117  1.00  0.00           C
ATOM   3973  O   LEU A 273      37.517  62.658  27.702  1.00  0.00           O
ATOM   3974  CB  LEU A 273      35.139  63.661  29.976  1.00  0.00           C
ATOM   3975  CG  LEU A 273      36.279  63.312  30.957  1.00  0.00           C
ATOM   3976  CD1 LEU A 273      37.428  64.313  30.934  1.00  0.00           C
ATOM   3977  CD2 LEU A 273      35.729  63.267  32.380  1.00  0.00           C
ATOM   3978  H   LEU A 273      33.327  63.405  28.273  1.00  0.00           H
ATOM   3979  HA  LEU A 273      35.947  64.487  28.161  1.00  0.00           H
ATOM   3980  HB2 LEU A 273      34.787  64.672  30.186  1.00  0.00           H
ATOM   3981  HB3 LEU A 273      34.318  62.980  30.192  1.00  0.00           H
ATOM   3982  HG  LEU A 273      36.677  62.324  30.728  1.00  0.00           H
ATOM   3983 1HD1 LEU A 273      37.922  64.263  29.973  1.00  0.00           H
ATOM   3984 2HD1 LEU A 273      38.167  64.048  31.686  1.00  0.00           H
ATOM   3985 3HD1 LEU A 273      37.063  65.325  31.109  1.00  0.00           H
ATOM   3986 1HD2 LEU A 273      35.299  64.233  32.643  1.00  0.00           H
ATOM   3987 2HD2 LEU A 273      34.961  62.496  32.448  1.00  0.00           H
ATOM   3988 3HD2 LEU A 273      36.531  63.029  33.076  1.00  0.00           H
ATOM   3989  N   ILE A 274      35.894  61.163  28.222  1.00  0.00           N
ATOM   3990  CA  ILE A 274      36.668  59.941  27.951  1.00  0.00           C
ATOM   3991  C   ILE A 274      37.181  59.921  26.511  1.00  0.00           C
ATOM   3992  O   ILE A 274      38.363  59.674  26.276  1.00  0.00           O
ATOM   3993  CB  ILE A 274      35.811  58.675  28.229  1.00  0.00           C
ATOM   3994  CG1 ILE A 274      35.572  58.508  29.747  1.00  0.00           C
ATOM   3995  CG2 ILE A 274      36.452  57.399  27.633  1.00  0.00           C
ATOM   3996  CD1 ILE A 274      34.608  57.369  30.104  1.00  0.00           C
ATOM   3997  H   ILE A 274      34.930  61.062  28.531  1.00  0.00           H
ATOM   3998  HA  ILE A 274      37.542  59.928  28.602  1.00  0.00           H
ATOM   3999  HB  ILE A 274      34.843  58.807  27.744  1.00  0.00           H
ATOM   4000 2HG1 ILE A 274      36.516  58.340  30.256  1.00  0.00           H
ATOM   4001 3HG1 ILE A 274      35.165  59.428  30.156  1.00  0.00           H
ATOM   4002 1HG2 ILE A 274      36.557  57.478  26.552  1.00  0.00           H
ATOM   4003 2HG2 ILE A 274      35.822  56.530  27.811  1.00  0.00           H
ATOM   4004 3HG2 ILE A 274      37.433  57.234  28.066  1.00  0.00           H
ATOM   4005 1HD1 ILE A 274      33.661  57.504  29.580  1.00  0.00           H
ATOM   4006 2HD1 ILE A 274      34.431  57.367  31.178  1.00  0.00           H
ATOM   4007 3HD1 ILE A 274      35.037  56.405  29.833  1.00  0.00           H
ATOM   4008  N   ARG A 275      36.277  60.094  25.539  1.00  0.00           N
ATOM   4009  CA  ARG A 275      36.590  59.827  24.129  1.00  0.00           C
ATOM   4010  C   ARG A 275      37.252  60.996  23.420  1.00  0.00           C
ATOM   4011  O   ARG A 275      37.974  60.753  22.462  1.00  0.00           O
ATOM   4012  CB  ARG A 275      35.328  59.394  23.373  1.00  0.00           C
ATOM   4013  CG  ARG A 275      34.854  57.996  23.790  1.00  0.00           C
ATOM   4014  CD  ARG A 275      33.660  57.589  22.924  1.00  0.00           C
ATOM   4015  NE  ARG A 275      33.159  56.257  23.295  1.00  0.00           N
ATOM   4016  CZ  ARG A 275      31.999  55.735  22.949  1.00  0.00           C
ATOM   4017  NH1 ARG A 275      31.209  56.324  22.092  1.00  0.00           N
ATOM   4018  NH2 ARG A 275      31.606  54.612  23.478  1.00  0.00           N
ATOM   4019  H   ARG A 275      35.314  60.291  25.807  1.00  0.00           H
ATOM   4020  HA  ARG A 275      37.322  59.021  24.075  1.00  0.00           H
ATOM   4021  HB2 ARG A 275      34.532  60.121  23.540  1.00  0.00           H
ATOM   4022  HB3 ARG A 275      35.555  59.373  22.305  1.00  0.00           H
ATOM   4023  HG2 ARG A 275      35.664  57.279  23.648  1.00  0.00           H
ATOM   4024  HG3 ARG A 275      34.559  58.001  24.841  1.00  0.00           H
ATOM   4025  HD2 ARG A 275      32.869  58.326  23.073  1.00  0.00           H
ATOM   4026  HD3 ARG A 275      33.961  57.586  21.875  1.00  0.00           H
ATOM   4027  HE  ARG A 275      33.518  55.882  24.164  1.00  0.00           H
ATOM   4028 1HH1 ARG A 275      31.490  57.220  21.740  1.00  0.00           H
ATOM   4029 2HH1 ARG A 275      30.302  55.950  21.898  1.00  0.00           H
ATOM   4030 1HH2 ARG A 275      32.135  54.254  24.260  1.00  0.00           H
ATOM   4031 2HH2 ARG A 275      30.690  54.244  23.314  1.00  0.00           H
ATOM   4032  N   LYS A 276      37.002  62.235  23.859  1.00  0.00           N
ATOM   4033  CA  LYS A 276      37.357  63.441  23.098  1.00  0.00           C
ATOM   4034  C   LYS A 276      38.292  64.392  23.809  1.00  0.00           C
ATOM   4035  O   LYS A 276      38.751  65.319  23.144  1.00  0.00           O
ATOM   4036  CB  LYS A 276      36.107  64.215  22.656  1.00  0.00           C
ATOM   4037  CG  LYS A 276      35.162  63.367  21.806  1.00  0.00           C
ATOM   4038  CD  LYS A 276      34.137  64.268  21.116  1.00  0.00           C
ATOM   4039  CE  LYS A 276      33.256  63.396  20.230  1.00  0.00           C
ATOM   4040  NZ  LYS A 276      32.232  64.200  19.535  1.00  0.00           N
ATOM   4041  H   LYS A 276      36.424  62.337  24.687  1.00  0.00           H
ATOM   4042  HA  LYS A 276      37.895  63.135  22.195  1.00  0.00           H
ATOM   4043  HB2 LYS A 276      35.576  64.597  23.527  1.00  0.00           H
ATOM   4044  HB3 LYS A 276      36.430  65.075  22.067  1.00  0.00           H
ATOM   4045  HG2 LYS A 276      35.733  62.825  21.051  1.00  0.00           H
ATOM   4046  HG3 LYS A 276      34.649  62.644  22.440  1.00  0.00           H
ATOM   4047  HD2 LYS A 276      33.524  64.762  21.868  1.00  0.00           H
ATOM   4048  HD3 LYS A 276      34.643  65.026  20.518  1.00  0.00           H
ATOM   4049  HE2 LYS A 276      33.878  62.851  19.514  1.00  0.00           H
ATOM   4050  HE3 LYS A 276      32.758  62.670  20.878  1.00  0.00           H
ATOM   4051  HZ1 LYS A 276      31.488  63.600  19.204  1.00  0.00           H
ATOM   4052  HZ2 LYS A 276      32.615  64.754  18.787  1.00  0.00           H
ATOM   4053  HZ3 LYS A 276      31.782  64.825  20.210  1.00  0.00           H
ATOM   4054  N   THR A 277      38.620  64.215  25.085  1.00  0.00           N
ATOM   4055  CA  THR A 277      39.511  65.152  25.788  1.00  0.00           C
ATOM   4056  C   THR A 277      40.672  64.457  26.486  1.00  0.00           C
ATOM   4057  O   THR A 277      40.654  63.252  26.723  1.00  0.00           O
ATOM   4058  CB  THR A 277      38.752  66.073  26.755  1.00  0.00           C
ATOM   4059  CG2 THR A 277      37.504  66.733  26.164  1.00  0.00           C
ATOM   4060  OG1 THR A 277      38.367  65.363  27.894  1.00  0.00           O
ATOM   4061  H   THR A 277      38.270  63.409  25.590  1.00  0.00           H
ATOM   4062  HA  THR A 277      39.971  65.809  25.057  1.00  0.00           H
ATOM   4063  HB  THR A 277      39.429  66.866  27.073  1.00  0.00           H
ATOM   4064  HG1 THR A 277      38.154  64.446  27.653  1.00  0.00           H
ATOM   4065 1HG2 THR A 277      37.628  66.888  25.095  1.00  0.00           H
ATOM   4066 2HG2 THR A 277      37.356  67.701  26.641  1.00  0.00           H
ATOM   4067 3HG2 THR A 277      36.625  66.112  26.339  1.00  0.00           H
ATOM   4068  N   ARG A 278      41.698  65.239  26.816  1.00  0.00           N
ATOM   4069  CA  ARG A 278      42.756  64.871  27.757  1.00  0.00           C
ATOM   4070  C   ARG A 278      42.971  65.992  28.758  1.00  0.00           C
ATOM   4071  O   ARG A 278      42.634  67.143  28.493  1.00  0.00           O
ATOM   4072  CB  ARG A 278      44.050  64.491  27.021  1.00  0.00           C
ATOM   4073  CG  ARG A 278      43.908  63.128  26.329  1.00  0.00           C
ATOM   4074  CD  ARG A 278      45.277  62.475  26.103  1.00  0.00           C
ATOM   4075  NE  ARG A 278      45.145  61.047  25.758  1.00  0.00           N
ATOM   4076  CZ  ARG A 278      44.939  60.066  26.621  1.00  0.00           C
ATOM   4077  NH1 ARG A 278      44.894  60.271  27.909  1.00  0.00           N
ATOM   4078  NH2 ARG A 278      44.783  58.844  26.187  1.00  0.00           N
ATOM   4079  H   ARG A 278      41.640  66.220  26.549  1.00  0.00           H
ATOM   4080  HA  ARG A 278      42.423  64.010  28.342  1.00  0.00           H
ATOM   4081  HB2 ARG A 278      44.306  65.258  26.288  1.00  0.00           H
ATOM   4082  HB3 ARG A 278      44.855  64.432  27.755  1.00  0.00           H
ATOM   4083  HG2 ARG A 278      43.304  62.469  26.954  1.00  0.00           H
ATOM   4084  HG3 ARG A 278      43.402  63.252  25.375  1.00  0.00           H
ATOM   4085  HD2 ARG A 278      45.807  63.009  25.314  1.00  0.00           H
ATOM   4086  HD3 ARG A 278      45.868  62.569  27.010  1.00  0.00           H
ATOM   4087  HE  ARG A 278      45.166  60.805  24.783  1.00  0.00           H
ATOM   4088 1HH1 ARG A 278      45.123  61.195  28.273  1.00  0.00           H
ATOM   4089 2HH1 ARG A 278      44.719  59.529  28.550  1.00  0.00           H
ATOM   4090 1HH2 ARG A 278      44.803  58.650  25.201  1.00  0.00           H
ATOM   4091 2HH2 ARG A 278      44.627  58.090  26.831  1.00  0.00           H
ATOM   4092  N   PHE A 279      43.533  65.644  29.904  1.00  0.00           N
ATOM   4093  CA  PHE A 279      43.797  66.545  31.016  1.00  0.00           C
ATOM   4094  C   PHE A 279      45.226  66.350  31.496  1.00  0.00           C
ATOM   4095  O   PHE A 279      45.680  65.215  31.670  1.00  0.00           O
ATOM   4096  CB  PHE A 279      42.773  66.280  32.118  1.00  0.00           C
ATOM   4097  CG  PHE A 279      43.022  67.027  33.408  1.00  0.00           C
ATOM   4098  CD1 PHE A 279      42.800  68.414  33.468  1.00  0.00           C
ATOM   4099  CD2 PHE A 279      43.458  66.337  34.555  1.00  0.00           C
ATOM   4100  CE1 PHE A 279      42.993  69.109  34.671  1.00  0.00           C
ATOM   4101  CE2 PHE A 279      43.654  67.032  35.760  1.00  0.00           C
ATOM   4102  CZ  PHE A 279      43.417  68.415  35.816  1.00  0.00           C
ATOM   4103  H   PHE A 279      43.804  64.673  30.021  1.00  0.00           H
ATOM   4104  HA  PHE A 279      43.694  67.581  30.693  1.00  0.00           H
ATOM   4105  HB2 PHE A 279      41.789  66.548  31.738  1.00  0.00           H
ATOM   4106  HB3 PHE A 279      42.762  65.215  32.336  1.00  0.00           H
ATOM   4107  HD1 PHE A 279      42.472  68.955  32.596  1.00  0.00           H
ATOM   4108  HD2 PHE A 279      43.623  65.272  34.521  1.00  0.00           H
ATOM   4109  HE1 PHE A 279      42.805  70.172  34.718  1.00  0.00           H
ATOM   4110  HE2 PHE A 279      43.967  66.510  36.652  1.00  0.00           H
ATOM   4111  HZ  PHE A 279      43.550  68.945  36.746  1.00  0.00           H
ATOM   4112  N   PHE A 280      45.948  67.449  31.678  1.00  0.00           N
ATOM   4113  CA  PHE A 280      47.368  67.412  31.988  1.00  0.00           C
ATOM   4114  C   PHE A 280      47.773  68.505  32.966  1.00  0.00           C
ATOM   4115  O   PHE A 280      47.134  69.546  33.087  1.00  0.00           O
ATOM   4116  CB  PHE A 280      48.196  67.484  30.696  1.00  0.00           C
ATOM   4117  CG  PHE A 280      47.972  68.730  29.860  1.00  0.00           C
ATOM   4118  CD1 PHE A 280      48.634  69.934  30.172  1.00  0.00           C
ATOM   4119  CD2 PHE A 280      47.087  68.687  28.770  1.00  0.00           C
ATOM   4120  CE1 PHE A 280      48.403  71.089  29.403  1.00  0.00           C
ATOM   4121  CE2 PHE A 280      46.873  69.836  27.994  1.00  0.00           C
ATOM   4122  CZ  PHE A 280      47.521  71.041  28.312  1.00  0.00           C
ATOM   4123  H   PHE A 280      45.516  68.364  31.545  1.00  0.00           H
ATOM   4124  HA  PHE A 280      47.590  66.464  32.477  1.00  0.00           H
ATOM   4125  HB2 PHE A 280      49.253  67.431  30.953  1.00  0.00           H
ATOM   4126  HB3 PHE A 280      47.973  66.606  30.089  1.00  0.00           H
ATOM   4127  HD1 PHE A 280      49.302  69.977  31.018  1.00  0.00           H
ATOM   4128  HD2 PHE A 280      46.556  67.777  28.537  1.00  0.00           H
ATOM   4129  HE1 PHE A 280      48.885  72.022  29.657  1.00  0.00           H
ATOM   4130  HE2 PHE A 280      46.192  69.793  27.165  1.00  0.00           H
ATOM   4131  HZ  PHE A 280      47.328  71.934  27.733  1.00  0.00           H
ATOM   4132  N   MET A 281      48.900  68.256  33.621  1.00  0.00           N
ATOM   4133  CA  MET A 281      49.624  69.225  34.426  1.00  0.00           C
ATOM   4134  C   MET A 281      50.867  69.657  33.648  1.00  0.00           C
ATOM   4135  O   MET A 281      51.738  68.825  33.385  1.00  0.00           O
ATOM   4136  CB  MET A 281      49.948  68.572  35.773  1.00  0.00           C
ATOM   4137  CG  MET A 281      50.938  69.370  36.622  1.00  0.00           C
ATOM   4138  SD  MET A 281      51.523  68.476  38.081  1.00  0.00           S
ATOM   4139  CE  MET A 281      52.587  67.252  37.275  1.00  0.00           C
ATOM   4140  H   MET A 281      49.367  67.377  33.420  1.00  0.00           H
ATOM   4141  HA  MET A 281      48.999  70.096  34.610  1.00  0.00           H
ATOM   4142  HB2 MET A 281      49.022  68.451  36.335  1.00  0.00           H
ATOM   4143  HB3 MET A 281      50.368  67.583  35.586  1.00  0.00           H
ATOM   4144  HG2 MET A 281      51.809  69.641  36.027  1.00  0.00           H
ATOM   4145  HG3 MET A 281      50.464  70.294  36.944  1.00  0.00           H
ATOM   4146  HE1 MET A 281      53.573  67.277  37.737  1.00  0.00           H
ATOM   4147  HE2 MET A 281      52.150  66.264  37.397  1.00  0.00           H
ATOM   4148  HE3 MET A 281      52.685  67.478  36.213  1.00  0.00           H
ATOM   4149  N   ALA A 282      50.937  70.930  33.261  1.00  0.00           N
ATOM   4150  CA  ALA A 282      52.089  71.533  32.601  1.00  0.00           C
ATOM   4151  C   ALA A 282      52.806  72.529  33.519  1.00  0.00           C
ATOM   4152  O   ALA A 282      52.173  73.241  34.300  1.00  0.00           O
ATOM   4153  CB  ALA A 282      51.664  72.193  31.281  1.00  0.00           C
ATOM   4154  H   ALA A 282      50.173  71.549  33.519  1.00  0.00           H
ATOM   4155  HA  ALA A 282      52.797  70.743  32.367  1.00  0.00           H
ATOM   4156  HB1 ALA A 282      52.483  72.136  30.564  1.00  0.00           H
ATOM   4157  HB2 ALA A 282      51.411  73.241  31.446  1.00  0.00           H
ATOM   4158  HB3 ALA A 282      50.803  71.683  30.860  1.00  0.00           H
ATOM   4159  N   THR A 283      54.126  72.620  33.380  1.00  0.00           N
ATOM   4160  CA  THR A 283      54.930  73.678  34.008  1.00  0.00           C
ATOM   4161  C   THR A 283      55.341  74.676  32.935  1.00  0.00           C
ATOM   4162  O   THR A 283      56.067  74.315  32.003  1.00  0.00           O
ATOM   4163  CB  THR A 283      56.196  73.123  34.674  1.00  0.00           C
ATOM   4164  CG2 THR A 283      56.960  74.193  35.459  1.00  0.00           C
ATOM   4165  OG1 THR A 283      55.921  72.055  35.552  1.00  0.00           O
ATOM   4166  H   THR A 283      54.564  72.017  32.693  1.00  0.00           H
ATOM   4167  HA  THR A 283      54.343  74.203  34.764  1.00  0.00           H
ATOM   4168  HB  THR A 283      56.841  72.727  33.893  1.00  0.00           H
ATOM   4169  HG1 THR A 283      55.892  72.411  36.447  1.00  0.00           H
ATOM   4170 1HG2 THR A 283      56.552  74.306  36.464  1.00  0.00           H
ATOM   4171 2HG2 THR A 283      56.906  75.162  34.963  1.00  0.00           H
ATOM   4172 3HG2 THR A 283      58.009  73.909  35.521  1.00  0.00           H
ATOM   4173  N   LEU A 284      54.911  75.927  33.075  1.00  0.00           N
ATOM   4174  CA  LEU A 284      55.291  77.029  32.197  1.00  0.00           C
ATOM   4175  C   LEU A 284      56.296  77.933  32.918  1.00  0.00           C
ATOM   4176  O   LEU A 284      56.091  78.257  34.085  1.00  0.00           O
ATOM   4177  CB  LEU A 284      54.043  77.816  31.757  1.00  0.00           C
ATOM   4178  CG  LEU A 284      52.797  76.975  31.419  1.00  0.00           C
ATOM   4179  CD1 LEU A 284      51.655  77.905  31.017  1.00  0.00           C
ATOM   4180  CD2 LEU A 284      53.051  75.969  30.294  1.00  0.00           C
ATOM   4181  H   LEU A 284      54.312  76.161  33.865  1.00  0.00           H
ATOM   4182  HA  LEU A 284      55.765  76.626  31.304  1.00  0.00           H
ATOM   4183  HB2 LEU A 284      53.775  78.516  32.549  1.00  0.00           H
ATOM   4184  HB3 LEU A 284      54.313  78.398  30.882  1.00  0.00           H
ATOM   4185  HG  LEU A 284      52.473  76.429  32.305  1.00  0.00           H
ATOM   4186 1HD1 LEU A 284      51.403  78.534  31.864  1.00  0.00           H
ATOM   4187 2HD1 LEU A 284      50.778  77.322  30.742  1.00  0.00           H
ATOM   4188 3HD1 LEU A 284      51.947  78.548  30.192  1.00  0.00           H
ATOM   4189 1HD2 LEU A 284      53.428  76.475  29.410  1.00  0.00           H
ATOM   4190 2HD2 LEU A 284      53.788  75.233  30.609  1.00  0.00           H
ATOM   4191 3HD2 LEU A 284      52.126  75.448  30.053  1.00  0.00           H
ATOM   4192  N   ARG A 285      57.358  78.374  32.241  1.00  0.00           N
ATOM   4193  CA  ARG A 285      58.355  79.300  32.807  1.00  0.00           C
ATOM   4194  C   ARG A 285      58.284  80.651  32.118  1.00  0.00           C
ATOM   4195  O   ARG A 285      58.396  80.719  30.891  1.00  0.00           O
ATOM   4196  CB  ARG A 285      59.771  78.705  32.724  1.00  0.00           C
ATOM   4197  CG  ARG A 285      60.788  79.647  33.394  1.00  0.00           C
ATOM   4198  CD  ARG A 285      62.261  79.282  33.187  1.00  0.00           C
ATOM   4199  NE  ARG A 285      62.678  78.083  33.927  1.00  0.00           N
ATOM   4200  CZ  ARG A 285      62.770  77.940  35.239  1.00  0.00           C
ATOM   4201  NH1 ARG A 285      62.573  78.907  36.078  1.00  0.00           N
ATOM   4202  NH2 ARG A 285      63.099  76.793  35.751  1.00  0.00           N
ATOM   4203  H   ARG A 285      57.428  78.115  31.261  1.00  0.00           H
ATOM   4204  HA  ARG A 285      58.142  79.455  33.868  1.00  0.00           H
ATOM   4205  HB2 ARG A 285      59.778  77.746  33.237  1.00  0.00           H
ATOM   4206  HB3 ARG A 285      60.041  78.554  31.678  1.00  0.00           H
ATOM   4207  HG2 ARG A 285      60.682  80.629  32.956  1.00  0.00           H
ATOM   4208  HG3 ARG A 285      60.560  79.735  34.456  1.00  0.00           H
ATOM   4209  HD2 ARG A 285      62.433  79.128  32.120  1.00  0.00           H
ATOM   4210  HD3 ARG A 285      62.873  80.127  33.505  1.00  0.00           H
ATOM   4211  HE  ARG A 285      62.841  77.257  33.380  1.00  0.00           H
ATOM   4212 1HH1 ARG A 285      62.185  79.778  35.761  1.00  0.00           H
ATOM   4213 2HH1 ARG A 285      62.428  78.693  37.048  1.00  0.00           H
ATOM   4214 1HH2 ARG A 285      63.189  75.983  35.174  1.00  0.00           H
ATOM   4215 2HH2 ARG A 285      62.983  76.684  36.755  1.00  0.00           H
ATOM   4216  N   LYS A 286      58.177  81.734  32.892  1.00  0.00           N
ATOM   4217  CA  LYS A 286      58.498  83.078  32.397  1.00  0.00           C
ATOM   4218  C   LYS A 286      60.021  83.188  32.250  1.00  0.00           C
ATOM   4219  O   LYS A 286      60.706  83.046  33.263  1.00  0.00           O
ATOM   4220  CB  LYS A 286      57.949  84.128  33.369  1.00  0.00           C
ATOM   4221  CG  LYS A 286      58.264  85.545  32.869  1.00  0.00           C
ATOM   4222  CD  LYS A 286      57.472  86.578  33.669  1.00  0.00           C
ATOM   4223  CE  LYS A 286      57.729  87.995  33.142  1.00  0.00           C
ATOM   4224  NZ  LYS A 286      56.924  89.003  33.867  1.00  0.00           N
ATOM   4225  H   LYS A 286      58.122  81.594  33.900  1.00  0.00           H
ATOM   4226  HA  LYS A 286      58.017  83.227  31.432  1.00  0.00           H
ATOM   4227  HB2 LYS A 286      56.867  84.000  33.439  1.00  0.00           H
ATOM   4228  HB3 LYS A 286      58.384  83.988  34.361  1.00  0.00           H
ATOM   4229  HG2 LYS A 286      59.330  85.744  32.952  1.00  0.00           H
ATOM   4230  HG3 LYS A 286      57.998  85.624  31.821  1.00  0.00           H
ATOM   4231  HD2 LYS A 286      56.416  86.335  33.562  1.00  0.00           H
ATOM   4232  HD3 LYS A 286      57.745  86.510  34.721  1.00  0.00           H
ATOM   4233  HE2 LYS A 286      58.793  88.227  33.226  1.00  0.00           H
ATOM   4234  HE3 LYS A 286      57.456  88.017  32.085  1.00  0.00           H
ATOM   4235  HZ1 LYS A 286      57.483  89.558  34.501  1.00  0.00           H
ATOM   4236  HZ2 LYS A 286      56.224  88.532  34.444  1.00  0.00           H
ATOM   4237  HZ3 LYS A 286      56.419  89.597  33.226  1.00  0.00           H
ATOM   4238  N   PRO A 287      60.586  83.410  31.049  1.00  0.00           N
ATOM   4239  CA  PRO A 287      62.037  83.428  30.870  1.00  0.00           C
ATOM   4240  C   PRO A 287      62.720  84.447  31.791  1.00  0.00           C
ATOM   4241  O   PRO A 287      62.199  85.540  32.018  1.00  0.00           O
ATOM   4242  CB  PRO A 287      62.278  83.729  29.388  1.00  0.00           C
ATOM   4243  CG  PRO A 287      60.986  83.262  28.717  1.00  0.00           C
ATOM   4244  CD  PRO A 287      59.918  83.559  29.766  1.00  0.00           C
ATOM   4245  HA  PRO A 287      62.420  82.432  31.094  1.00  0.00           H
ATOM   4246  HB2 PRO A 287      62.399  84.803  29.236  1.00  0.00           H
ATOM   4247  HB3 PRO A 287      63.145  83.188  29.006  1.00  0.00           H
ATOM   4248  HG2 PRO A 287      60.795  83.798  27.787  1.00  0.00           H
ATOM   4249  HG3 PRO A 287      61.031  82.188  28.542  1.00  0.00           H
ATOM   4250  HD2 PRO A 287      59.563  84.585  29.659  1.00  0.00           H
ATOM   4251  HD3 PRO A 287      59.093  82.858  29.649  1.00  0.00           H
ATOM   4252  N   ALA A 288      63.876  84.077  32.343  1.00  0.00           N
ATOM   4253  CA  ALA A 288      64.700  85.008  33.104  1.00  0.00           C
ATOM   4254  C   ALA A 288      65.565  85.860  32.165  1.00  0.00           C
ATOM   4255  O   ALA A 288      65.972  85.414  31.088  1.00  0.00           O
ATOM   4256  CB  ALA A 288      65.540  84.252  34.138  1.00  0.00           C
ATOM   4257  H   ALA A 288      64.280  83.190  32.092  1.00  0.00           H
ATOM   4258  HA  ALA A 288      64.039  85.679  33.653  1.00  0.00           H
ATOM   4259  HB1 ALA A 288      66.389  83.770  33.653  1.00  0.00           H
ATOM   4260  HB2 ALA A 288      64.937  83.498  34.639  1.00  0.00           H
ATOM   4261  HB3 ALA A 288      65.908  84.957  34.885  1.00  0.00           H
ATOM   4262  N   VAL A 289      65.861  87.084  32.595  1.00  0.00           N
ATOM   4263  CA  VAL A 289      66.850  87.955  31.951  1.00  0.00           C
ATOM   4264  C   VAL A 289      68.243  87.651  32.516  1.00  0.00           C
ATOM   4265  O   VAL A 289      68.406  87.577  33.733  1.00  0.00           O
ATOM   4266  CB  VAL A 289      66.455  89.437  32.107  1.00  0.00           C
ATOM   4267  CG1 VAL A 289      65.261  89.752  31.188  1.00  0.00           C
ATOM   4268  CG2 VAL A 289      66.092  89.842  33.547  1.00  0.00           C
ATOM   4269  H   VAL A 289      65.524  87.372  33.500  1.00  0.00           H
ATOM   4270  HA  VAL A 289      66.877  87.736  30.883  1.00  0.00           H
ATOM   4271  HB  VAL A 289      67.296  90.050  31.784  1.00  0.00           H
ATOM   4272 1HG1 VAL A 289      65.620  89.963  30.181  1.00  0.00           H
ATOM   4273 2HG1 VAL A 289      64.572  88.907  31.141  1.00  0.00           H
ATOM   4274 3HG1 VAL A 289      64.713  90.621  31.554  1.00  0.00           H
ATOM   4275 1HG2 VAL A 289      66.685  89.287  34.271  1.00  0.00           H
ATOM   4276 2HG2 VAL A 289      65.035  89.664  33.746  1.00  0.00           H
ATOM   4277 3HG2 VAL A 289      66.307  90.901  33.682  1.00  0.00           H
ATOM   4278  N   LEU A 290      69.217  87.417  31.628  1.00  0.00           N
ATOM   4279  CA  LEU A 290      70.625  87.158  31.970  1.00  0.00           C
ATOM   4280  C   LEU A 290      71.358  88.460  32.350  1.00  0.00           C
ATOM   4281  O   LEU A 290      71.453  89.373  31.488  1.00  0.00           O
ATOM   4282  CB  LEU A 290      71.261  86.358  30.801  1.00  0.00           C
ATOM   4283  CG  LEU A 290      72.698  85.820  30.972  1.00  0.00           C
ATOM   4284  CD1 LEU A 290      73.762  86.855  30.621  1.00  0.00           C
ATOM   4285  CD2 LEU A 290      72.971  85.248  32.363  1.00  0.00           C
ATOM   4286  OXT LEU A 290      71.767  88.591  33.520  1.00  0.00           O
ATOM   4287  H   LEU A 290      68.983  87.456  30.650  1.00  0.00           H
ATOM   4288  HA  LEU A 290      70.637  86.536  32.866  1.00  0.00           H
ATOM   4289  HB2 LEU A 290      70.624  85.497  30.599  1.00  0.00           H
ATOM   4290  HB3 LEU A 290      71.242  86.987  29.911  1.00  0.00           H
ATOM   4291  HG  LEU A 290      72.815  85.000  30.262  1.00  0.00           H
ATOM   4292 1HD1 LEU A 290      73.606  87.204  29.601  1.00  0.00           H
ATOM   4293 2HD1 LEU A 290      74.752  86.407  30.693  1.00  0.00           H
ATOM   4294 3HD1 LEU A 290      73.705  87.703  31.302  1.00  0.00           H
ATOM   4295 1HD2 LEU A 290      72.905  86.043  33.106  1.00  0.00           H
ATOM   4296 2HD2 LEU A 290      72.241  84.474  32.590  1.00  0.00           H
ATOM   4297 3HD2 LEU A 290      73.973  84.821  32.393  1.00  0.00           H
TER    4298      LEU A 290 
ATOM   4299  N   GLN B   9      36.095  84.928  28.056  1.00  0.00           N
ATOM   4300  CA  GLN B   9      35.372  85.748  27.055  1.00  0.00           C
ATOM   4301  C   GLN B   9      34.469  84.905  26.164  1.00  0.00           C
ATOM   4302  O   GLN B   9      33.576  85.470  25.553  1.00  0.00           O
ATOM   4303  CB  GLN B   9      36.318  86.595  26.181  1.00  0.00           C
ATOM   4304  CG  GLN B   9      36.001  88.096  26.286  1.00  0.00           C
ATOM   4305  CD  GLN B   9      35.066  88.600  25.192  1.00  0.00           C
ATOM   4306  NE2 GLN B   9      33.936  89.168  25.536  1.00  0.00           N
ATOM   4307  OE1 GLN B   9      35.379  88.576  24.015  1.00  0.00           O
ATOM   4308  HA  GLN B   9      34.709  86.422  27.597  1.00  0.00           H
ATOM   4309  HB2 GLN B   9      37.343  86.456  26.515  1.00  0.00           H
ATOM   4310  HB3 GLN B   9      36.273  86.270  25.140  1.00  0.00           H
ATOM   4311  HG2 GLN B   9      35.590  88.328  27.268  1.00  0.00           H
ATOM   4312  HG3 GLN B   9      36.934  88.647  26.179  1.00  0.00           H
ATOM   4313 1HE2 GLN B   9      33.326  89.439  24.783  1.00  0.00           H
ATOM   4314 2HE2 GLN B   9      33.687  89.298  26.508  1.00  0.00           H
ATOM   4315  H1  GLN B   9      36.723  84.292  27.579  1.00  0.00           H
ATOM   4316  H2  GLN B   9      36.651  85.520  28.658  1.00  0.00           H
ATOM   4317  H3  GLN B   9      35.438  84.398  28.618  1.00  0.00           H
ATOM   4318  N   GLN B  10      34.712  83.591  26.079  1.00  0.00           N
ATOM   4319  CA  GLN B  10      33.860  82.599  25.422  1.00  0.00           C
ATOM   4320  C   GLN B  10      32.479  82.509  26.109  1.00  0.00           C
ATOM   4321  O   GLN B  10      32.049  83.451  26.762  1.00  0.00           O
ATOM   4322  CB  GLN B  10      34.654  81.265  25.392  1.00  0.00           C
ATOM   4323  CG  GLN B  10      35.542  81.088  24.156  1.00  0.00           C
ATOM   4324  CD  GLN B  10      36.615  82.161  23.993  1.00  0.00           C
ATOM   4325  NE2 GLN B  10      37.025  82.415  22.772  1.00  0.00           N
ATOM   4326  OE1 GLN B  10      37.081  82.762  24.955  1.00  0.00           O
ATOM   4327  H   GLN B  10      35.592  83.225  26.409  1.00  0.00           H
ATOM   4328  HA  GLN B  10      33.671  82.917  24.398  1.00  0.00           H
ATOM   4329  HB2 GLN B  10      35.299  81.211  26.264  1.00  0.00           H
ATOM   4330  HB3 GLN B  10      33.991  80.403  25.423  1.00  0.00           H
ATOM   4331  HG2 GLN B  10      36.047  80.124  24.229  1.00  0.00           H
ATOM   4332  HG3 GLN B  10      34.907  81.065  23.271  1.00  0.00           H
ATOM   4333 1HE2 GLN B  10      37.773  83.088  22.641  1.00  0.00           H
ATOM   4334 2HE2 GLN B  10      36.663  81.907  21.985  1.00  0.00           H
ATOM   4335  N   GLN B  11      31.772  81.392  25.940  1.00  0.00           N
ATOM   4336  CA  GLN B  11      30.366  81.157  26.313  1.00  0.00           C
ATOM   4337  C   GLN B  11      29.963  81.498  27.768  1.00  0.00           C
ATOM   4338  O   GLN B  11      28.778  81.481  28.077  1.00  0.00           O
ATOM   4339  CB  GLN B  11      29.951  79.711  25.930  1.00  0.00           C
ATOM   4340  CG  GLN B  11      31.105  78.708  25.721  1.00  0.00           C
ATOM   4341  CD  GLN B  11      30.630  77.296  25.394  1.00  0.00           C
ATOM   4342  NE2 GLN B  11      30.693  76.374  26.330  1.00  0.00           N
ATOM   4343  OE1 GLN B  11      30.294  76.988  24.265  1.00  0.00           O
ATOM   4344  H   GLN B  11      32.226  80.647  25.441  1.00  0.00           H
ATOM   4345  HA  GLN B  11      29.765  81.833  25.703  1.00  0.00           H
ATOM   4346  HB2 GLN B  11      29.292  79.311  26.700  1.00  0.00           H
ATOM   4347  HB3 GLN B  11      29.374  79.760  25.005  1.00  0.00           H
ATOM   4348  HG2 GLN B  11      31.711  79.029  24.873  1.00  0.00           H
ATOM   4349  HG3 GLN B  11      31.733  78.688  26.612  1.00  0.00           H
ATOM   4350 1HE2 GLN B  11      30.295  75.471  26.088  1.00  0.00           H
ATOM   4351 2HE2 GLN B  11      30.900  76.628  27.274  1.00  0.00           H
ATOM   4352  N   VAL B  12      30.907  81.852  28.643  1.00  0.00           N
ATOM   4353  CA  VAL B  12      30.657  82.389  29.988  1.00  0.00           C
ATOM   4354  C   VAL B  12      31.519  83.606  30.311  1.00  0.00           C
ATOM   4355  O   VAL B  12      32.660  83.779  29.858  1.00  0.00           O
ATOM   4356  CB  VAL B  12      30.854  81.339  31.089  1.00  0.00           C
ATOM   4357  CG1 VAL B  12      29.696  80.344  31.077  1.00  0.00           C
ATOM   4358  CG2 VAL B  12      32.222  80.660  30.965  1.00  0.00           C
ATOM   4359  H   VAL B  12      31.849  81.949  28.296  1.00  0.00           H
ATOM   4360  HA  VAL B  12      29.617  82.718  30.037  1.00  0.00           H
ATOM   4361  HB  VAL B  12      30.824  81.831  32.061  1.00  0.00           H
ATOM   4362 1HG1 VAL B  12      28.760  80.874  31.260  1.00  0.00           H
ATOM   4363 2HG1 VAL B  12      29.624  79.874  30.102  1.00  0.00           H
ATOM   4364 3HG1 VAL B  12      29.833  79.597  31.857  1.00  0.00           H
ATOM   4365 1HG2 VAL B  12      32.396  80.306  29.956  1.00  0.00           H
ATOM   4366 2HG2 VAL B  12      32.269  79.822  31.648  1.00  0.00           H
ATOM   4367 3HG2 VAL B  12      33.018  81.358  31.218  1.00  0.00           H
ATOM   4368  N   THR B  13      30.945  84.443  31.163  1.00  0.00           N
ATOM   4369  CA  THR B  13      31.542  85.637  31.758  1.00  0.00           C
ATOM   4370  C   THR B  13      31.900  85.398  33.225  1.00  0.00           C
ATOM   4371  O   THR B  13      31.320  84.546  33.891  1.00  0.00           O
ATOM   4372  CB  THR B  13      30.583  86.828  31.638  1.00  0.00           C
ATOM   4373  CG2 THR B  13      30.157  87.121  30.197  1.00  0.00           C
ATOM   4374  OG1 THR B  13      29.432  86.614  32.409  1.00  0.00           O
ATOM   4375  H   THR B  13      29.979  84.232  31.421  1.00  0.00           H
ATOM   4376  HA  THR B  13      32.456  85.877  31.220  1.00  0.00           H
ATOM   4377  HB  THR B  13      31.087  87.712  32.028  1.00  0.00           H
ATOM   4378  HG1 THR B  13      28.963  85.845  32.017  1.00  0.00           H
ATOM   4379 1HG2 THR B  13      31.005  87.505  29.635  1.00  0.00           H
ATOM   4380 2HG2 THR B  13      29.357  87.860  30.199  1.00  0.00           H
ATOM   4381 3HG2 THR B  13      29.785  86.218  29.711  1.00  0.00           H
ATOM   4382  N   ALA B  14      32.847  86.171  33.762  1.00  0.00           N
ATOM   4383  CA  ALA B  14      33.317  85.999  35.140  1.00  0.00           C
ATOM   4384  C   ALA B  14      32.193  86.113  36.187  1.00  0.00           C
ATOM   4385  O   ALA B  14      32.155  85.317  37.122  1.00  0.00           O
ATOM   4386  CB  ALA B  14      34.422  87.027  35.405  1.00  0.00           C
ATOM   4387  H   ALA B  14      33.274  86.889  33.204  1.00  0.00           H
ATOM   4388  HA  ALA B  14      33.738  84.998  35.246  1.00  0.00           H
ATOM   4389  HB1 ALA B  14      35.369  86.668  35.003  1.00  0.00           H
ATOM   4390  HB2 ALA B  14      34.530  87.177  36.480  1.00  0.00           H
ATOM   4391  HB3 ALA B  14      34.174  87.987  34.951  1.00  0.00           H
ATOM   4392  N   ASP B  15      31.256  87.051  36.012  1.00  0.00           N
ATOM   4393  CA  ASP B  15      30.119  87.202  36.927  1.00  0.00           C
ATOM   4394  C   ASP B  15      29.162  86.001  36.885  1.00  0.00           C
ATOM   4395  O   ASP B  15      28.625  85.624  37.924  1.00  0.00           O
ATOM   4396  CB  ASP B  15      29.316  88.470  36.612  1.00  0.00           C
ATOM   4397  CG  ASP B  15      30.043  89.805  36.752  1.00  0.00           C
ATOM   4398  OD1 ASP B  15      31.174  89.870  37.281  1.00  0.00           O
ATOM   4399  OD2 ASP B  15      29.385  90.800  36.366  1.00  0.00           O
ATOM   4400  H   ASP B  15      31.351  87.699  35.249  1.00  0.00           H
ATOM   4401  HA  ASP B  15      30.502  87.280  37.946  1.00  0.00           H
ATOM   4402  HB2 ASP B  15      28.928  88.395  35.594  1.00  0.00           H
ATOM   4403  HB3 ASP B  15      28.463  88.504  37.290  1.00  0.00           H
ATOM   4404  N   GLU B  16      28.962  85.383  35.714  1.00  0.00           N
ATOM   4405  CA  GLU B  16      28.179  84.145  35.593  1.00  0.00           C
ATOM   4406  C   GLU B  16      28.852  82.991  36.334  1.00  0.00           C
ATOM   4407  O   GLU B  16      28.182  82.251  37.052  1.00  0.00           O
ATOM   4408  CB  GLU B  16      27.993  83.749  34.120  1.00  0.00           C
ATOM   4409  CG  GLU B  16      26.972  84.640  33.398  1.00  0.00           C
ATOM   4410  CD  GLU B  16      27.047  84.511  31.873  1.00  0.00           C
ATOM   4411  OE1 GLU B  16      28.187  84.430  31.355  1.00  0.00           O
ATOM   4412  OE2 GLU B  16      25.978  84.585  31.230  1.00  0.00           O
ATOM   4413  H   GLU B  16      29.461  85.709  34.896  1.00  0.00           H
ATOM   4414  HA  GLU B  16      27.198  84.288  36.047  1.00  0.00           H
ATOM   4415  HB2 GLU B  16      28.959  83.799  33.625  1.00  0.00           H
ATOM   4416  HB3 GLU B  16      27.646  82.717  34.061  1.00  0.00           H
ATOM   4417  HG2 GLU B  16      25.972  84.383  33.752  1.00  0.00           H
ATOM   4418  HG3 GLU B  16      27.163  85.684  33.651  1.00  0.00           H
ATOM   4419  N   VAL B  17      30.176  82.858  36.206  1.00  0.00           N
ATOM   4420  CA  VAL B  17      30.929  81.811  36.908  1.00  0.00           C
ATOM   4421  C   VAL B  17      30.924  82.048  38.422  1.00  0.00           C
ATOM   4422  O   VAL B  17      30.690  81.118  39.192  1.00  0.00           O
ATOM   4423  CB  VAL B  17      32.361  81.677  36.355  1.00  0.00           C
ATOM   4424  CG1 VAL B  17      33.100  80.522  37.046  1.00  0.00           C
ATOM   4425  CG2 VAL B  17      32.352  81.474  34.831  1.00  0.00           C
ATOM   4426  H   VAL B  17      30.670  83.501  35.595  1.00  0.00           H
ATOM   4427  HA  VAL B  17      30.421  80.861  36.736  1.00  0.00           H
ATOM   4428  HB  VAL B  17      32.911  82.596  36.563  1.00  0.00           H
ATOM   4429 1HG1 VAL B  17      33.917  80.930  37.634  1.00  0.00           H
ATOM   4430 2HG1 VAL B  17      32.436  79.972  37.704  1.00  0.00           H
ATOM   4431 3HG1 VAL B  17      33.485  79.805  36.329  1.00  0.00           H
ATOM   4432 1HG2 VAL B  17      33.234  80.942  34.488  1.00  0.00           H
ATOM   4433 2HG2 VAL B  17      32.358  82.437  34.337  1.00  0.00           H
ATOM   4434 3HG2 VAL B  17      31.461  80.928  34.524  1.00  0.00           H
ATOM   4435  N   GLY B  18      31.123  83.289  38.870  1.00  0.00           N
ATOM   4436  CA  GLY B  18      31.096  83.629  40.293  1.00  0.00           C
ATOM   4437  C   GLY B  18      29.725  83.414  40.929  1.00  0.00           C
ATOM   4438  O   GLY B  18      29.653  82.801  41.989  1.00  0.00           O
ATOM   4439  H   GLY B  18      31.310  84.025  38.196  1.00  0.00           H
ATOM   4440  HA2 GLY B  18      31.810  82.998  40.823  1.00  0.00           H
ATOM   4441  HA3 GLY B  18      31.382  84.671  40.420  1.00  0.00           H
ATOM   4442  N   ASP B  19      28.638  83.824  40.263  1.00  0.00           N
ATOM   4443  CA  ASP B  19      27.267  83.534  40.719  1.00  0.00           C
ATOM   4444  C   ASP B  19      26.978  82.022  40.728  1.00  0.00           C
ATOM   4445  O   ASP B  19      26.337  81.517  41.648  1.00  0.00           O
ATOM   4446  CB  ASP B  19      26.249  84.269  39.827  1.00  0.00           C
ATOM   4447  CG  ASP B  19      24.809  84.269  40.378  1.00  0.00           C
ATOM   4448  OD1 ASP B  19      24.598  84.517  41.592  1.00  0.00           O
ATOM   4449  OD2 ASP B  19      23.858  84.101  39.584  1.00  0.00           O
ATOM   4450  H   ASP B  19      28.757  84.293  39.368  1.00  0.00           H
ATOM   4451  HA  ASP B  19      27.161  83.900  41.740  1.00  0.00           H
ATOM   4452  HB2 ASP B  19      26.565  85.309  39.726  1.00  0.00           H
ATOM   4453  HB3 ASP B  19      26.264  83.821  38.831  1.00  0.00           H
ATOM   4454  N   TRP B  20      27.497  81.267  39.752  1.00  0.00           N
ATOM   4455  CA  TRP B  20      27.353  79.810  39.725  1.00  0.00           C
ATOM   4456  C   TRP B  20      28.032  79.151  40.933  1.00  0.00           C
ATOM   4457  O   TRP B  20      27.411  78.341  41.624  1.00  0.00           O
ATOM   4458  CB  TRP B  20      27.884  79.256  38.397  1.00  0.00           C
ATOM   4459  CG  TRP B  20      27.576  77.813  38.157  1.00  0.00           C
ATOM   4460  CD1 TRP B  20      26.572  77.346  37.381  1.00  0.00           C
ATOM   4461  CD2 TRP B  20      28.247  76.633  38.696  1.00  0.00           C
ATOM   4462  CE2 TRP B  20      27.573  75.474  38.210  1.00  0.00           C
ATOM   4463  CE3 TRP B  20      29.363  76.422  39.535  1.00  0.00           C
ATOM   4464  NE1 TRP B  20      26.578  75.965  37.395  1.00  0.00           N
ATOM   4465  CZ2 TRP B  20      27.966  74.176  38.558  1.00  0.00           C
ATOM   4466  CZ3 TRP B  20      29.752  75.124  39.909  1.00  0.00           C
ATOM   4467  CH2 TRP B  20      29.054  74.002  39.427  1.00  0.00           C
ATOM   4468  H   TRP B  20      27.999  81.718  38.992  1.00  0.00           H
ATOM   4469  HA  TRP B  20      26.292  79.572  39.787  1.00  0.00           H
ATOM   4470  HB2 TRP B  20      27.460  79.831  37.576  1.00  0.00           H
ATOM   4471  HB3 TRP B  20      28.967  79.378  38.363  1.00  0.00           H
ATOM   4472  HD1 TRP B  20      25.888  77.969  36.820  1.00  0.00           H
ATOM   4473  HE1 TRP B  20      25.986  75.392  36.809  1.00  0.00           H
ATOM   4474  HE3 TRP B  20      29.926  77.271  39.890  1.00  0.00           H
ATOM   4475  HZ2 TRP B  20      27.440  73.323  38.155  1.00  0.00           H
ATOM   4476  HZ3 TRP B  20      30.598  74.994  40.566  1.00  0.00           H
ATOM   4477  HH2 TRP B  20      29.357  73.006  39.710  1.00  0.00           H
ATOM   4478  N   TYR B  21      29.274  79.535  41.250  1.00  0.00           N
ATOM   4479  CA  TYR B  21      29.972  79.030  42.438  1.00  0.00           C
ATOM   4480  C   TYR B  21      29.337  79.517  43.746  1.00  0.00           C
ATOM   4481  O   TYR B  21      29.272  78.732  44.693  1.00  0.00           O
ATOM   4482  CB  TYR B  21      31.464  79.380  42.389  1.00  0.00           C
ATOM   4483  CG  TYR B  21      32.276  78.392  41.575  1.00  0.00           C
ATOM   4484  CD1 TYR B  21      32.557  77.120  42.108  1.00  0.00           C
ATOM   4485  CD2 TYR B  21      32.714  78.721  40.282  1.00  0.00           C
ATOM   4486  CE1 TYR B  21      33.242  76.166  41.335  1.00  0.00           C
ATOM   4487  CE2 TYR B  21      33.373  77.759  39.491  1.00  0.00           C
ATOM   4488  CZ  TYR B  21      33.617  76.472  40.014  1.00  0.00           C
ATOM   4489  OH  TYR B  21      34.190  75.508  39.255  1.00  0.00           O
ATOM   4490  H   TYR B  21      29.734  80.219  40.657  1.00  0.00           H
ATOM   4491  HA  TYR B  21      29.882  77.944  42.443  1.00  0.00           H
ATOM   4492  HB2 TYR B  21      31.586  80.385  41.987  1.00  0.00           H
ATOM   4493  HB3 TYR B  21      31.862  79.375  43.404  1.00  0.00           H
ATOM   4494  HD1 TYR B  21      32.224  76.869  43.103  1.00  0.00           H
ATOM   4495  HD2 TYR B  21      32.513  79.704  39.889  1.00  0.00           H
ATOM   4496  HE1 TYR B  21      33.447  75.182  41.722  1.00  0.00           H
ATOM   4497  HE2 TYR B  21      33.678  77.986  38.480  1.00  0.00           H
ATOM   4498  HH  TYR B  21      35.023  75.193  39.623  1.00  0.00           H
ATOM   4499  N   ASP B  22      28.802  80.742  43.787  1.00  0.00           N
ATOM   4500  CA  ASP B  22      28.051  81.252  44.939  1.00  0.00           C
ATOM   4501  C   ASP B  22      26.792  80.406  45.222  1.00  0.00           C
ATOM   4502  O   ASP B  22      26.435  80.207  46.386  1.00  0.00           O
ATOM   4503  CB  ASP B  22      27.659  82.738  44.746  1.00  0.00           C
ATOM   4504  CG  ASP B  22      28.800  83.777  44.780  1.00  0.00           C
ATOM   4505  OD1 ASP B  22      29.883  83.490  45.346  1.00  0.00           O
ATOM   4506  OD2 ASP B  22      28.586  84.922  44.308  1.00  0.00           O
ATOM   4507  H   ASP B  22      28.913  81.351  42.981  1.00  0.00           H
ATOM   4508  HA  ASP B  22      28.692  81.172  45.815  1.00  0.00           H
ATOM   4509  HB2 ASP B  22      27.115  82.834  43.808  1.00  0.00           H
ATOM   4510  HB3 ASP B  22      26.961  82.999  45.544  1.00  0.00           H
ATOM   4511  N   LYS B  23      26.118  79.878  44.189  1.00  0.00           N
ATOM   4512  CA  LYS B  23      24.920  79.027  44.339  1.00  0.00           C
ATOM   4513  C   LYS B  23      25.228  77.543  44.544  1.00  0.00           C
ATOM   4514  O   LYS B  23      24.523  76.885  45.310  1.00  0.00           O
ATOM   4515  CB  LYS B  23      24.004  79.188  43.117  1.00  0.00           C
ATOM   4516  CG  LYS B  23      23.434  80.607  42.990  1.00  0.00           C
ATOM   4517  CD  LYS B  23      22.470  80.695  41.799  1.00  0.00           C
ATOM   4518  CE  LYS B  23      22.135  82.142  41.412  1.00  0.00           C
ATOM   4519  NZ  LYS B  23      21.651  82.943  42.559  1.00  0.00           N
ATOM   4520  H   LYS B  23      26.436  80.118  43.252  1.00  0.00           H
ATOM   4521  HA  LYS B  23      24.369  79.340  45.226  1.00  0.00           H
ATOM   4522  HB2 LYS B  23      24.562  78.938  42.213  1.00  0.00           H
ATOM   4523  HB3 LYS B  23      23.171  78.489  43.213  1.00  0.00           H
ATOM   4524  HG2 LYS B  23      22.907  80.866  43.909  1.00  0.00           H
ATOM   4525  HG3 LYS B  23      24.241  81.320  42.850  1.00  0.00           H
ATOM   4526  HD2 LYS B  23      22.930  80.219  40.931  1.00  0.00           H
ATOM   4527  HD3 LYS B  23      21.555  80.153  42.039  1.00  0.00           H
ATOM   4528  HE2 LYS B  23      23.039  82.611  41.013  1.00  0.00           H
ATOM   4529  HE3 LYS B  23      21.394  82.125  40.608  1.00  0.00           H
ATOM   4530  HZ1 LYS B  23      21.173  82.366  43.233  1.00  0.00           H
ATOM   4531  HZ2 LYS B  23      21.039  83.698  42.263  1.00  0.00           H
ATOM   4532  HZ3 LYS B  23      22.446  83.395  42.994  1.00  0.00           H
ATOM   4533  N   PHE B  24      26.242  77.010  43.862  1.00  0.00           N
ATOM   4534  CA  PHE B  24      26.401  75.563  43.671  1.00  0.00           C
ATOM   4535  C   PHE B  24      27.770  75.002  44.036  1.00  0.00           C
ATOM   4536  O   PHE B  24      27.881  73.786  44.136  1.00  0.00           O
ATOM   4537  CB  PHE B  24      26.058  75.180  42.224  1.00  0.00           C
ATOM   4538  CG  PHE B  24      24.689  75.631  41.758  1.00  0.00           C
ATOM   4539  CD1 PHE B  24      23.541  75.178  42.429  1.00  0.00           C
ATOM   4540  CD2 PHE B  24      24.561  76.503  40.663  1.00  0.00           C
ATOM   4541  CE1 PHE B  24      22.267  75.606  42.018  1.00  0.00           C
ATOM   4542  CE2 PHE B  24      23.286  76.924  40.244  1.00  0.00           C
ATOM   4543  CZ  PHE B  24      22.139  76.476  40.923  1.00  0.00           C
ATOM   4544  H   PHE B  24      26.747  77.623  43.230  1.00  0.00           H
ATOM   4545  HA  PHE B  24      25.696  75.039  44.318  1.00  0.00           H
ATOM   4546  HB2 PHE B  24      26.821  75.587  41.559  1.00  0.00           H
ATOM   4547  HB3 PHE B  24      26.099  74.094  42.137  1.00  0.00           H
ATOM   4548  HD1 PHE B  24      23.645  74.495  43.256  1.00  0.00           H
ATOM   4549  HD2 PHE B  24      25.445  76.848  40.145  1.00  0.00           H
ATOM   4550  HE1 PHE B  24      21.384  75.257  42.531  1.00  0.00           H
ATOM   4551  HE2 PHE B  24      23.192  77.588  39.399  1.00  0.00           H
ATOM   4552  HZ  PHE B  24      21.157  76.790  40.600  1.00  0.00           H
ATOM   4553  N   GLY B  25      28.797  75.818  44.302  1.00  0.00           N
ATOM   4554  CA  GLY B  25      30.158  75.317  44.556  1.00  0.00           C
ATOM   4555  C   GLY B  25      30.255  74.295  45.699  1.00  0.00           C
ATOM   4556  O   GLY B  25      31.108  73.410  45.673  1.00  0.00           O
ATOM   4557  H   GLY B  25      28.652  76.822  44.277  1.00  0.00           H
ATOM   4558  HA2 GLY B  25      30.537  74.846  43.648  1.00  0.00           H
ATOM   4559  HA3 GLY B  25      30.796  76.161  44.810  1.00  0.00           H
ATOM   4560  N   GLU B  26      29.323  74.342  46.654  1.00  0.00           N
ATOM   4561  CA  GLU B  26      29.240  73.367  47.744  1.00  0.00           C
ATOM   4562  C   GLU B  26      28.905  71.940  47.264  1.00  0.00           C
ATOM   4563  O   GLU B  26      29.221  70.979  47.960  1.00  0.00           O
ATOM   4564  CB  GLU B  26      28.211  73.841  48.781  1.00  0.00           C
ATOM   4565  CG  GLU B  26      28.438  73.206  50.165  1.00  0.00           C
ATOM   4566  CD  GLU B  26      29.470  73.930  51.036  1.00  0.00           C
ATOM   4567  OE1 GLU B  26      30.301  74.681  50.492  1.00  0.00           O
ATOM   4568  OE2 GLU B  26      29.364  73.777  52.276  1.00  0.00           O
ATOM   4569  H   GLU B  26      28.637  75.079  46.607  1.00  0.00           H
ATOM   4570  HA  GLU B  26      30.216  73.333  48.230  1.00  0.00           H
ATOM   4571  HB2 GLU B  26      28.237  74.928  48.876  1.00  0.00           H
ATOM   4572  HB3 GLU B  26      27.214  73.573  48.429  1.00  0.00           H
ATOM   4573  HG2 GLU B  26      27.501  73.241  50.700  1.00  0.00           H
ATOM   4574  HG3 GLU B  26      28.697  72.154  50.078  1.00  0.00           H
ATOM   4575  N   VAL B  27      28.305  71.743  46.078  1.00  0.00           N
ATOM   4576  CA  VAL B  27      28.056  70.385  45.555  1.00  0.00           C
ATOM   4577  C   VAL B  27      29.371  69.635  45.329  1.00  0.00           C
ATOM   4578  O   VAL B  27      29.459  68.440  45.617  1.00  0.00           O
ATOM   4579  CB  VAL B  27      27.171  70.376  44.285  1.00  0.00           C
ATOM   4580  CG1 VAL B  27      27.902  70.712  42.972  1.00  0.00           C
ATOM   4581  CG2 VAL B  27      26.496  68.999  44.133  1.00  0.00           C
ATOM   4582  H   VAL B  27      28.102  72.543  45.484  1.00  0.00           H
ATOM   4583  HA  VAL B  27      27.516  69.843  46.331  1.00  0.00           H
ATOM   4584  HB  VAL B  27      26.375  71.110  44.416  1.00  0.00           H
ATOM   4585 1HG1 VAL B  27      28.775  70.084  42.820  1.00  0.00           H
ATOM   4586 2HG1 VAL B  27      27.233  70.577  42.125  1.00  0.00           H
ATOM   4587 3HG1 VAL B  27      28.225  71.747  42.971  1.00  0.00           H
ATOM   4588 1HG2 VAL B  27      25.480  69.052  44.523  1.00  0.00           H
ATOM   4589 2HG2 VAL B  27      27.034  68.228  44.683  1.00  0.00           H
ATOM   4590 3HG2 VAL B  27      26.446  68.695  43.087  1.00  0.00           H
ATOM   4591  N   TYR B  28      30.421  70.335  44.886  1.00  0.00           N
ATOM   4592  CA  TYR B  28      31.751  69.749  44.753  1.00  0.00           C
ATOM   4593  C   TYR B  28      32.347  69.417  46.120  1.00  0.00           C
ATOM   4594  O   TYR B  28      32.926  68.348  46.277  1.00  0.00           O
ATOM   4595  CB  TYR B  28      32.668  70.685  43.964  1.00  0.00           C
ATOM   4596  CG  TYR B  28      32.258  70.951  42.524  1.00  0.00           C
ATOM   4597  CD1 TYR B  28      31.816  69.896  41.699  1.00  0.00           C
ATOM   4598  CD2 TYR B  28      32.382  72.248  41.988  1.00  0.00           C
ATOM   4599  CE1 TYR B  28      31.471  70.142  40.359  1.00  0.00           C
ATOM   4600  CE2 TYR B  28      32.092  72.486  40.631  1.00  0.00           C
ATOM   4601  CZ  TYR B  28      31.628  71.432  39.817  1.00  0.00           C
ATOM   4602  OH  TYR B  28      31.380  71.646  38.499  1.00  0.00           O
ATOM   4603  H   TYR B  28      30.311  71.324  44.703  1.00  0.00           H
ATOM   4604  HA  TYR B  28      31.673  68.808  44.212  1.00  0.00           H
ATOM   4605  HB2 TYR B  28      32.743  71.634  44.498  1.00  0.00           H
ATOM   4606  HB3 TYR B  28      33.662  70.237  43.946  1.00  0.00           H
ATOM   4607  HD1 TYR B  28      31.761  68.887  42.078  1.00  0.00           H
ATOM   4608  HD2 TYR B  28      32.733  73.055  42.614  1.00  0.00           H
ATOM   4609  HE1 TYR B  28      31.140  69.336  39.721  1.00  0.00           H
ATOM   4610  HE2 TYR B  28      32.233  73.468  40.205  1.00  0.00           H
ATOM   4611  HH  TYR B  28      31.840  72.427  38.184  1.00  0.00           H
ATOM   4612  N   HID B  29      32.119  70.248  47.139  1.00  0.00           N
ATOM   4613  CA  HID B  29      32.572  69.931  48.493  1.00  0.00           C
ATOM   4614  C   HID B  29      31.822  68.759  49.139  1.00  0.00           C
ATOM   4615  O   HID B  29      32.420  67.946  49.842  1.00  0.00           O
ATOM   4616  CB  HID B  29      32.524  71.174  49.385  1.00  0.00           C
ATOM   4617  CG  HID B  29      33.635  72.144  49.086  1.00  0.00           C
ATOM   4618  CD2 HID B  29      33.530  73.466  48.747  1.00  0.00           C
ATOM   4619  ND1 HID B  29      34.973  71.832  49.110  1.00  0.00           N
ATOM   4620  CE1 HID B  29      35.665  72.943  48.827  1.00  0.00           C
ATOM   4621  NE2 HID B  29      34.830  73.977  48.605  1.00  0.00           N
ATOM   4622  H   HID B  29      31.618  71.109  46.974  1.00  0.00           H
ATOM   4623  HA  HID B  29      33.604  69.613  48.405  1.00  0.00           H
ATOM   4624  HB2 HID B  29      31.557  71.666  49.289  1.00  0.00           H
ATOM   4625  HB3 HID B  29      32.641  70.860  50.423  1.00  0.00           H
ATOM   4626  HD1 HID B  29      35.360  70.897  49.241  1.00  0.00           H
ATOM   4627  HD2 HID B  29      32.606  74.019  48.634  1.00  0.00           H
ATOM   4628  HE1 HID B  29      36.745  72.996  48.768  1.00  0.00           H
ATOM   4629  N   LEU B  30      30.521  68.620  48.870  1.00  0.00           N
ATOM   4630  CA  LEU B  30      29.733  67.494  49.370  1.00  0.00           C
ATOM   4631  C   LEU B  30      30.132  66.167  48.724  1.00  0.00           C
ATOM   4632  O   LEU B  30      29.948  65.130  49.353  1.00  0.00           O
ATOM   4633  CB  LEU B  30      28.231  67.758  49.155  1.00  0.00           C
ATOM   4634  CG  LEU B  30      27.645  68.857  50.059  1.00  0.00           C
ATOM   4635  CD1 LEU B  30      26.207  69.154  49.632  1.00  0.00           C
ATOM   4636  CD2 LEU B  30      27.627  68.444  51.533  1.00  0.00           C
ATOM   4637  H   LEU B  30      30.065  69.343  48.321  1.00  0.00           H
ATOM   4638  HA  LEU B  30      29.935  67.377  50.434  1.00  0.00           H
ATOM   4639  HB2 LEU B  30      28.073  68.029  48.110  1.00  0.00           H
ATOM   4640  HB3 LEU B  30      27.680  66.836  49.343  1.00  0.00           H
ATOM   4641  HG  LEU B  30      28.229  69.767  49.965  1.00  0.00           H
ATOM   4642 1HD1 LEU B  30      26.196  69.456  48.586  1.00  0.00           H
ATOM   4643 2HD1 LEU B  30      25.803  69.960  50.241  1.00  0.00           H
ATOM   4644 3HD1 LEU B  30      25.588  68.266  49.759  1.00  0.00           H
ATOM   4645 1HD2 LEU B  30      27.056  67.525  51.665  1.00  0.00           H
ATOM   4646 2HD2 LEU B  30      28.644  68.301  51.894  1.00  0.00           H
ATOM   4647 3HD2 LEU B  30      27.173  69.237  52.126  1.00  0.00           H
ATOM   4648  N   THR B  31      30.617  66.175  47.482  1.00  0.00           N
ATOM   4649  CA  THR B  31      30.875  64.961  46.685  1.00  0.00           C
ATOM   4650  C   THR B  31      32.353  64.596  46.574  1.00  0.00           C
ATOM   4651  O   THR B  31      32.676  63.411  46.625  1.00  0.00           O
ATOM   4652  CB  THR B  31      30.285  65.116  45.278  1.00  0.00           C
ATOM   4653  CG2 THR B  31      28.755  65.186  45.279  1.00  0.00           C
ATOM   4654  OG1 THR B  31      30.778  66.295  44.695  1.00  0.00           O
ATOM   4655  H   THR B  31      30.747  67.073  47.033  1.00  0.00           H
ATOM   4656  HA  THR B  31      30.391  64.104  47.150  1.00  0.00           H
ATOM   4657  HB  THR B  31      30.591  64.262  44.671  1.00  0.00           H
ATOM   4658  HG1 THR B  31      30.254  67.044  45.032  1.00  0.00           H
ATOM   4659 1HG2 THR B  31      28.405  66.153  44.919  1.00  0.00           H
ATOM   4660 2HG2 THR B  31      28.377  65.030  46.285  1.00  0.00           H
ATOM   4661 3HG2 THR B  31      28.358  64.412  44.624  1.00  0.00           H
ATOM   4662  N   LEU B  32      33.243  65.583  46.437  1.00  0.00           N
ATOM   4663  CA  LEU B  32      34.664  65.379  46.152  1.00  0.00           C
ATOM   4664  C   LEU B  32      35.580  65.603  47.356  1.00  0.00           C
ATOM   4665  O   LEU B  32      36.648  64.991  47.389  1.00  0.00           O
ATOM   4666  CB  LEU B  32      35.110  66.271  44.979  1.00  0.00           C
ATOM   4667  CG  LEU B  32      34.290  66.134  43.687  1.00  0.00           C
ATOM   4668  CD1 LEU B  32      34.948  66.958  42.580  1.00  0.00           C
ATOM   4669  CD2 LEU B  32      34.211  64.670  43.252  1.00  0.00           C
ATOM   4670  H   LEU B  32      32.897  66.535  46.388  1.00  0.00           H
ATOM   4671  HA  LEU B  32      34.811  64.342  45.853  1.00  0.00           H
ATOM   4672  HB2 LEU B  32      35.093  67.315  45.293  1.00  0.00           H
ATOM   4673  HB3 LEU B  32      36.142  66.010  44.746  1.00  0.00           H
ATOM   4674  HG  LEU B  32      33.284  66.518  43.842  1.00  0.00           H
ATOM   4675 1HD1 LEU B  32      34.980  68.007  42.873  1.00  0.00           H
ATOM   4676 2HD1 LEU B  32      34.371  66.872  41.659  1.00  0.00           H
ATOM   4677 3HD1 LEU B  32      35.965  66.611  42.403  1.00  0.00           H
ATOM   4678 1HD2 LEU B  32      35.205  64.232  43.230  1.00  0.00           H
ATOM   4679 2HD2 LEU B  32      33.587  64.106  43.943  1.00  0.00           H
ATOM   4680 3HD2 LEU B  32      33.774  64.603  42.266  1.00  0.00           H
ATOM   4681  N   GLY B  33      35.172  66.417  48.336  1.00  0.00           N
ATOM   4682  CA  GLY B  33      35.935  66.641  49.565  1.00  0.00           C
ATOM   4683  C   GLY B  33      36.192  68.102  49.937  1.00  0.00           C
ATOM   4684  O   GLY B  33      35.492  69.020  49.524  1.00  0.00           O
ATOM   4685  H   GLY B  33      34.293  66.905  48.229  1.00  0.00           H
ATOM   4686  HA2 GLY B  33      35.413  66.169  50.396  1.00  0.00           H
ATOM   4687  HA3 GLY B  33      36.907  66.168  49.464  1.00  0.00           H
ATOM   4688  N   GLU B  34      37.199  68.336  50.775  1.00  0.00           N
ATOM   4689  CA  GLU B  34      37.521  69.669  51.311  1.00  0.00           C
ATOM   4690  C   GLU B  34      38.190  70.625  50.297  1.00  0.00           C
ATOM   4691  O   GLU B  34      38.437  71.782  50.635  1.00  0.00           O
ATOM   4692  CB  GLU B  34      38.374  69.531  52.584  1.00  0.00           C
ATOM   4693  CG  GLU B  34      37.582  69.060  53.815  1.00  0.00           C
ATOM   4694  CD  GLU B  34      38.439  68.988  55.098  1.00  0.00           C
ATOM   4695  OE1 GLU B  34      39.680  68.853  55.007  1.00  0.00           O
ATOM   4696  OE2 GLU B  34      37.858  68.995  56.215  1.00  0.00           O
ATOM   4697  H   GLU B  34      37.798  67.557  51.027  1.00  0.00           H
ATOM   4698  HA  GLU B  34      36.586  70.157  51.590  1.00  0.00           H
ATOM   4699  HB2 GLU B  34      39.198  68.844  52.384  1.00  0.00           H
ATOM   4700  HB3 GLU B  34      38.780  70.508  52.833  1.00  0.00           H
ATOM   4701  HG2 GLU B  34      36.758  69.760  53.976  1.00  0.00           H
ATOM   4702  HG3 GLU B  34      37.154  68.076  53.612  1.00  0.00           H
ATOM   4703  N   SER B  35      38.455  70.180  49.065  1.00  0.00           N
ATOM   4704  CA  SER B  35      38.936  71.012  47.948  1.00  0.00           C
ATOM   4705  C   SER B  35      38.001  70.909  46.731  1.00  0.00           C
ATOM   4706  O   SER B  35      37.016  70.167  46.758  1.00  0.00           O
ATOM   4707  CB  SER B  35      40.372  70.627  47.566  1.00  0.00           C
ATOM   4708  OG  SER B  35      41.241  70.655  48.686  1.00  0.00           O
ATOM   4709  H   SER B  35      38.220  69.216  48.842  1.00  0.00           H
ATOM   4710  HA  SER B  35      38.951  72.058  48.251  1.00  0.00           H
ATOM   4711  HB2 SER B  35      40.375  69.625  47.135  1.00  0.00           H
ATOM   4712  HB3 SER B  35      40.737  71.329  46.816  1.00  0.00           H
ATOM   4713  HG  SER B  35      41.326  69.750  48.999  1.00  0.00           H
ATOM   4714  N   VAL B  36      38.295  71.640  45.649  1.00  0.00           N
ATOM   4715  CA  VAL B  36      37.463  71.685  44.428  1.00  0.00           C
ATOM   4716  C   VAL B  36      38.263  71.278  43.191  1.00  0.00           C
ATOM   4717  O   VAL B  36      38.228  71.942  42.162  1.00  0.00           O
ATOM   4718  CB  VAL B  36      36.754  73.045  44.242  1.00  0.00           C
ATOM   4719  CG1 VAL B  36      35.554  72.910  43.295  1.00  0.00           C
ATOM   4720  CG2 VAL B  36      36.252  73.635  45.563  1.00  0.00           C
ATOM   4721  H   VAL B  36      39.096  72.267  45.670  1.00  0.00           H
ATOM   4722  HA  VAL B  36      36.682  70.931  44.528  1.00  0.00           H
ATOM   4723  HB  VAL B  36      37.447  73.760  43.811  1.00  0.00           H
ATOM   4724 1HG1 VAL B  36      35.896  72.785  42.268  1.00  0.00           H
ATOM   4725 2HG1 VAL B  36      34.971  72.040  43.574  1.00  0.00           H
ATOM   4726 3HG1 VAL B  36      34.931  73.800  43.340  1.00  0.00           H
ATOM   4727 1HG2 VAL B  36      35.636  74.513  45.381  1.00  0.00           H
ATOM   4728 2HG2 VAL B  36      37.105  73.944  46.169  1.00  0.00           H
ATOM   4729 3HG2 VAL B  36      35.672  72.885  46.098  1.00  0.00           H
ATOM   4730  N   HID B  37      38.999  70.175  43.295  1.00  0.00           N
ATOM   4731  CA  HID B  37      39.836  69.664  42.211  1.00  0.00           C
ATOM   4732  C   HID B  37      39.847  68.130  42.188  1.00  0.00           C
ATOM   4733  O   HID B  37      39.193  67.472  43.012  1.00  0.00           O
ATOM   4734  CB  HID B  37      41.242  70.282  42.323  1.00  0.00           C
ATOM   4735  CG  HID B  37      41.961  69.972  43.604  1.00  0.00           C
ATOM   4736  CD2 HID B  37      42.380  70.858  44.561  1.00  0.00           C
ATOM   4737  ND1 HID B  37      42.293  68.717  44.039  1.00  0.00           N
ATOM   4738  CE1 HID B  37      42.884  68.849  45.226  1.00  0.00           C
ATOM   4739  NE2 HID B  37      42.974  70.130  45.594  1.00  0.00           N
ATOM   4740  H   HID B  37      38.988  69.666  44.163  1.00  0.00           H
ATOM   4741  HA  HID B  37      39.422  69.981  41.257  1.00  0.00           H
ATOM   4742  HB2 HID B  37      41.865  69.923  41.512  1.00  0.00           H
ATOM   4743  HB3 HID B  37      41.158  71.361  42.205  1.00  0.00           H
ATOM   4744  HD1 HID B  37      42.163  67.840  43.536  1.00  0.00           H
ATOM   4745  HD2 HID B  37      42.288  71.930  44.531  1.00  0.00           H
ATOM   4746  HE1 HID B  37      43.243  68.031  45.803  1.00  0.00           H
ATOM   4747  N   CYS B  38      40.612  67.549  41.263  1.00  0.00           N
ATOM   4748  CA  CYS B  38      40.758  66.105  41.131  1.00  0.00           C
ATOM   4749  C   CYS B  38      41.353  65.429  42.371  1.00  0.00           C
ATOM   4750  O   CYS B  38      42.119  66.012  43.142  1.00  0.00           O
ATOM   4751  CB  CYS B  38      41.574  65.760  39.885  1.00  0.00           C
ATOM   4752  SG  CYS B  38      40.618  66.127  38.393  1.00  0.00           S
ATOM   4753  H   CYS B  38      41.090  68.148  40.588  1.00  0.00           H
ATOM   4754  HA  CYS B  38      39.773  65.689  40.989  1.00  0.00           H
ATOM   4755  HB2 CYS B  38      42.488  66.346  39.882  1.00  0.00           H
ATOM   4756  HB3 CYS B  38      41.820  64.698  39.894  1.00  0.00           H
ATOM   4757  HG  CYS B  38      40.583  67.468  38.546  1.00  0.00           H
ATOM   4758  N   GLY B  39      41.033  64.145  42.520  1.00  0.00           N
ATOM   4759  CA  GLY B  39      41.748  63.233  43.401  1.00  0.00           C
ATOM   4760  C   GLY B  39      42.883  62.507  42.678  1.00  0.00           C
ATOM   4761  O   GLY B  39      42.735  62.118  41.520  1.00  0.00           O
ATOM   4762  H   GLY B  39      40.369  63.747  41.865  1.00  0.00           H
ATOM   4763  HA2 GLY B  39      42.154  63.785  44.246  1.00  0.00           H
ATOM   4764  HA3 GLY B  39      41.041  62.492  43.761  1.00  0.00           H
ATOM   4765  N   LEU B  40      44.016  62.285  43.352  1.00  0.00           N
ATOM   4766  CA  LEU B  40      45.138  61.510  42.806  1.00  0.00           C
ATOM   4767  C   LEU B  40      44.888  60.003  42.973  1.00  0.00           C
ATOM   4768  O   LEU B  40      45.481  59.344  43.831  1.00  0.00           O
ATOM   4769  CB  LEU B  40      46.462  61.986  43.426  1.00  0.00           C
ATOM   4770  CG  LEU B  40      47.710  61.499  42.663  1.00  0.00           C
ATOM   4771  CD1 LEU B  40      47.882  62.229  41.329  1.00  0.00           C
ATOM   4772  CD2 LEU B  40      48.952  61.761  43.511  1.00  0.00           C
ATOM   4773  H   LEU B  40      44.094  62.644  44.298  1.00  0.00           H
ATOM   4774  HA  LEU B  40      45.181  61.709  41.735  1.00  0.00           H
ATOM   4775  HB2 LEU B  40      46.473  63.070  43.429  1.00  0.00           H
ATOM   4776  HB3 LEU B  40      46.509  61.646  44.462  1.00  0.00           H
ATOM   4777  HG  LEU B  40      47.643  60.428  42.478  1.00  0.00           H
ATOM   4778 1HD1 LEU B  40      47.040  62.015  40.675  1.00  0.00           H
ATOM   4779 2HD1 LEU B  40      48.789  61.881  40.835  1.00  0.00           H
ATOM   4780 3HD1 LEU B  40      47.951  63.305  41.493  1.00  0.00           H
ATOM   4781 1HD2 LEU B  40      48.992  62.809  43.813  1.00  0.00           H
ATOM   4782 2HD2 LEU B  40      48.925  61.121  44.386  1.00  0.00           H
ATOM   4783 3HD2 LEU B  40      49.851  61.526  42.949  1.00  0.00           H
ATOM   4784  N   TRP B  41      43.957  59.484  42.175  1.00  0.00           N
ATOM   4785  CA  TRP B  41      43.554  58.074  42.163  1.00  0.00           C
ATOM   4786  C   TRP B  41      44.605  57.150  41.539  1.00  0.00           C
ATOM   4787  O   TRP B  41      44.693  55.974  41.893  1.00  0.00           O
ATOM   4788  CB  TRP B  41      42.227  57.956  41.407  1.00  0.00           C
ATOM   4789  CG  TRP B  41      41.098  58.702  42.042  1.00  0.00           C
ATOM   4790  CD1 TRP B  41      40.520  59.838  41.587  1.00  0.00           C
ATOM   4791  CD2 TRP B  41      40.435  58.393  43.303  1.00  0.00           C
ATOM   4792  CE2 TRP B  41      39.433  59.380  43.540  1.00  0.00           C
ATOM   4793  CE3 TRP B  41      40.602  57.386  44.278  1.00  0.00           C
ATOM   4794  NE1 TRP B  41      39.525  60.233  42.460  1.00  0.00           N
ATOM   4795  CZ2 TRP B  41      38.620  59.357  44.680  1.00  0.00           C
ATOM   4796  CZ3 TRP B  41      39.803  57.366  45.435  1.00  0.00           C
ATOM   4797  CH2 TRP B  41      38.807  58.340  45.633  1.00  0.00           C
ATOM   4798  H   TRP B  41      43.506  60.115  41.520  1.00  0.00           H
ATOM   4799  HA  TRP B  41      43.405  57.744  43.192  1.00  0.00           H
ATOM   4800  HB2 TRP B  41      42.359  58.304  40.381  1.00  0.00           H
ATOM   4801  HB3 TRP B  41      41.948  56.902  41.367  1.00  0.00           H
ATOM   4802  HD1 TRP B  41      40.805  60.368  40.685  1.00  0.00           H
ATOM   4803  HE1 TRP B  41      38.966  61.068  42.325  1.00  0.00           H
ATOM   4804  HE3 TRP B  41      41.360  56.629  44.135  1.00  0.00           H
ATOM   4805  HZ2 TRP B  41      37.862  60.115  44.821  1.00  0.00           H
ATOM   4806  HZ3 TRP B  41      39.951  56.592  46.173  1.00  0.00           H
ATOM   4807  HH2 TRP B  41      38.183  58.304  46.515  1.00  0.00           H
ATOM   4808  N   PHE B  42      45.420  57.680  40.625  1.00  0.00           N
ATOM   4809  CA  PHE B  42      46.545  56.976  40.020  1.00  0.00           C
ATOM   4810  C   PHE B  42      47.856  57.639  40.448  1.00  0.00           C
ATOM   4811  O   PHE B  42      48.039  58.831  40.178  1.00  0.00           O
ATOM   4812  CB  PHE B  42      46.404  56.932  38.493  1.00  0.00           C
ATOM   4813  CG  PHE B  42      45.153  56.211  38.055  1.00  0.00           C
ATOM   4814  CD1 PHE B  42      43.938  56.910  37.966  1.00  0.00           C
ATOM   4815  CD2 PHE B  42      45.189  54.825  37.823  1.00  0.00           C
ATOM   4816  CE1 PHE B  42      42.751  56.211  37.720  1.00  0.00           C
ATOM   4817  CE2 PHE B  42      43.996  54.116  37.611  1.00  0.00           C
ATOM   4818  CZ  PHE B  42      42.780  54.811  37.606  1.00  0.00           C
ATOM   4819  H   PHE B  42      45.268  58.647  40.356  1.00  0.00           H
ATOM   4820  HA  PHE B  42      46.522  55.948  40.365  1.00  0.00           H
ATOM   4821  HB2 PHE B  42      46.393  57.947  38.096  1.00  0.00           H
ATOM   4822  HB3 PHE B  42      47.271  56.414  38.080  1.00  0.00           H
ATOM   4823  HD1 PHE B  42      43.910  57.978  38.130  1.00  0.00           H
ATOM   4824  HD2 PHE B  42      46.134  54.311  37.836  1.00  0.00           H
ATOM   4825  HE1 PHE B  42      41.822  56.752  37.648  1.00  0.00           H
ATOM   4826  HE2 PHE B  42      43.995  53.043  37.476  1.00  0.00           H
ATOM   4827  HZ  PHE B  42      41.866  54.255  37.545  1.00  0.00           H
ATOM   4828  N   PRO B  43      48.779  56.905  41.102  1.00  0.00           N
ATOM   4829  CA  PRO B  43      50.087  57.447  41.442  1.00  0.00           C
ATOM   4830  C   PRO B  43      50.859  57.906  40.188  1.00  0.00           C
ATOM   4831  O   PRO B  43      50.712  57.289  39.133  1.00  0.00           O
ATOM   4832  CB  PRO B  43      50.832  56.340  42.196  1.00  0.00           C
ATOM   4833  CG  PRO B  43      50.083  55.058  41.836  1.00  0.00           C
ATOM   4834  CD  PRO B  43      48.657  55.538  41.591  1.00  0.00           C
ATOM   4835  HA  PRO B  43      49.926  58.290  42.111  1.00  0.00           H
ATOM   4836  HB2 PRO B  43      51.878  56.275  41.897  1.00  0.00           H
ATOM   4837  HB3 PRO B  43      50.756  56.518  43.269  1.00  0.00           H
ATOM   4838  HG2 PRO B  43      50.491  54.641  40.916  1.00  0.00           H
ATOM   4839  HG3 PRO B  43      50.128  54.324  42.640  1.00  0.00           H
ATOM   4840  HD2 PRO B  43      48.175  54.880  40.869  1.00  0.00           H
ATOM   4841  HD3 PRO B  43      48.101  55.545  42.530  1.00  0.00           H
ATOM   4842  N   PRO B  44      51.699  58.953  40.285  1.00  0.00           N
ATOM   4843  CA  PRO B  44      52.407  59.545  39.149  1.00  0.00           C
ATOM   4844  C   PRO B  44      53.212  58.571  38.280  1.00  0.00           C
ATOM   4845  O   PRO B  44      53.279  58.751  37.067  1.00  0.00           O
ATOM   4846  CB  PRO B  44      53.340  60.605  39.747  1.00  0.00           C
ATOM   4847  CG  PRO B  44      53.022  60.691  41.240  1.00  0.00           C
ATOM   4848  CD  PRO B  44      51.788  59.828  41.438  1.00  0.00           C
ATOM   4849  HA  PRO B  44      51.671  60.035  38.513  1.00  0.00           H
ATOM   4850  HB2 PRO B  44      54.387  60.324  39.622  1.00  0.00           H
ATOM   4851  HB3 PRO B  44      53.156  61.558  39.261  1.00  0.00           H
ATOM   4852  HG2 PRO B  44      53.849  60.280  41.820  1.00  0.00           H
ATOM   4853  HG3 PRO B  44      52.816  61.715  41.545  1.00  0.00           H
ATOM   4854  HD2 PRO B  44      51.870  59.270  42.372  1.00  0.00           H
ATOM   4855  HD3 PRO B  44      50.903  60.461  41.449  1.00  0.00           H
ATOM   4856  N   ASP B  45      53.835  57.569  38.891  1.00  0.00           N
ATOM   4857  CA  ASP B  45      54.627  56.517  38.245  1.00  0.00           C
ATOM   4858  C   ASP B  45      53.777  55.460  37.518  1.00  0.00           C
ATOM   4859  O   ASP B  45      54.316  54.659  36.749  1.00  0.00           O
ATOM   4860  CB  ASP B  45      55.563  55.835  39.271  1.00  0.00           C
ATOM   4861  CG  ASP B  45      55.019  55.653  40.702  1.00  0.00           C
ATOM   4862  OD1 ASP B  45      54.425  56.582  41.298  1.00  0.00           O
ATOM   4863  OD2 ASP B  45      55.323  54.647  41.369  1.00  0.00           O
ATOM   4864  H   ASP B  45      53.767  57.512  39.905  1.00  0.00           H
ATOM   4865  HA  ASP B  45      55.252  56.981  37.480  1.00  0.00           H
ATOM   4866  HB2 ASP B  45      55.891  54.872  38.876  1.00  0.00           H
ATOM   4867  HB3 ASP B  45      56.458  56.455  39.350  1.00  0.00           H
ATOM   4868  N   ALA B  46      52.458  55.441  37.734  1.00  0.00           N
ATOM   4869  CA  ALA B  46      51.555  54.596  36.964  1.00  0.00           C
ATOM   4870  C   ALA B  46      51.505  55.039  35.486  1.00  0.00           C
ATOM   4871  O   ALA B  46      51.616  56.231  35.181  1.00  0.00           O
ATOM   4872  CB  ALA B  46      50.155  54.594  37.591  1.00  0.00           C
ATOM   4873  H   ALA B  46      52.050  56.159  38.322  1.00  0.00           H
ATOM   4874  HA  ALA B  46      51.956  53.585  37.020  1.00  0.00           H
ATOM   4875  HB1 ALA B  46      49.547  55.382  37.144  1.00  0.00           H
ATOM   4876  HB2 ALA B  46      50.213  54.760  38.664  1.00  0.00           H
ATOM   4877  HB3 ALA B  46      49.680  53.635  37.404  1.00  0.00           H
ATOM   4878  N   PRO B  47      51.301  54.102  34.545  1.00  0.00           N
ATOM   4879  CA  PRO B  47      51.200  54.438  33.135  1.00  0.00           C
ATOM   4880  C   PRO B  47      49.812  54.985  32.787  1.00  0.00           C
ATOM   4881  O   PRO B  47      48.817  54.724  33.469  1.00  0.00           O
ATOM   4882  CB  PRO B  47      51.517  53.135  32.406  1.00  0.00           C
ATOM   4883  CG  PRO B  47      50.959  52.066  33.347  1.00  0.00           C
ATOM   4884  CD  PRO B  47      51.128  52.671  34.743  1.00  0.00           C
ATOM   4885  HA  PRO B  47      51.945  55.190  32.876  1.00  0.00           H
ATOM   4886  HB2 PRO B  47      51.059  53.090  31.417  1.00  0.00           H
ATOM   4887  HB3 PRO B  47      52.600  53.026  32.331  1.00  0.00           H
ATOM   4888  HG2 PRO B  47      49.900  51.914  33.138  1.00  0.00           H
ATOM   4889  HG3 PRO B  47      51.507  51.129  33.251  1.00  0.00           H
ATOM   4890  HD2 PRO B  47      50.241  52.468  35.344  1.00  0.00           H
ATOM   4891  HD3 PRO B  47      52.015  52.255  35.221  1.00  0.00           H
ATOM   4892  N   VAL B  48      49.730  55.704  31.670  1.00  0.00           N
ATOM   4893  CA  VAL B  48      48.450  56.146  31.103  1.00  0.00           C
ATOM   4894  C   VAL B  48      47.674  54.912  30.607  1.00  0.00           C
ATOM   4895  O   VAL B  48      48.262  54.080  29.910  1.00  0.00           O
ATOM   4896  CB  VAL B  48      48.671  57.179  29.984  1.00  0.00           C
ATOM   4897  CG1 VAL B  48      47.355  57.643  29.347  1.00  0.00           C
ATOM   4898  CG2 VAL B  48      49.384  58.426  30.531  1.00  0.00           C
ATOM   4899  H   VAL B  48      50.569  55.860  31.136  1.00  0.00           H
ATOM   4900  HA  VAL B  48      47.895  56.645  31.892  1.00  0.00           H
ATOM   4901  HB  VAL B  48      49.297  56.730  29.212  1.00  0.00           H
ATOM   4902 1HG1 VAL B  48      47.564  58.393  28.585  1.00  0.00           H
ATOM   4903 2HG1 VAL B  48      46.851  56.803  28.871  1.00  0.00           H
ATOM   4904 3HG1 VAL B  48      46.704  58.077  30.107  1.00  0.00           H
ATOM   4905 1HG2 VAL B  48      49.788  59.005  29.702  1.00  0.00           H
ATOM   4906 2HG2 VAL B  48      50.208  58.158  31.191  1.00  0.00           H
ATOM   4907 3HG2 VAL B  48      48.682  59.042  31.094  1.00  0.00           H
ATOM   4908  N   PRO B  49      46.385  54.741  30.962  1.00  0.00           N
ATOM   4909  CA  PRO B  49      45.582  53.616  30.486  1.00  0.00           C
ATOM   4910  C   PRO B  49      45.396  53.614  28.959  1.00  0.00           C
ATOM   4911  O   PRO B  49      45.527  54.649  28.307  1.00  0.00           O
ATOM   4912  CB  PRO B  49      44.233  53.742  31.198  1.00  0.00           C
ATOM   4913  CG  PRO B  49      44.506  54.626  32.409  1.00  0.00           C
ATOM   4914  CD  PRO B  49      45.620  55.539  31.911  1.00  0.00           C
ATOM   4915  HA  PRO B  49      46.067  52.689  30.791  1.00  0.00           H
ATOM   4916  HB2 PRO B  49      43.541  54.270  30.548  1.00  0.00           H
ATOM   4917  HB3 PRO B  49      43.834  52.770  31.488  1.00  0.00           H
ATOM   4918  HG2 PRO B  49      43.620  55.192  32.696  1.00  0.00           H
ATOM   4919  HG3 PRO B  49      44.866  54.020  33.241  1.00  0.00           H
ATOM   4920  HD2 PRO B  49      45.195  56.400  31.394  1.00  0.00           H
ATOM   4921  HD3 PRO B  49      46.221  55.861  32.760  1.00  0.00           H
ATOM   4922  N   GLN B  50      45.041  52.454  28.397  1.00  0.00           N
ATOM   4923  CA  GLN B  50      44.747  52.318  26.961  1.00  0.00           C
ATOM   4924  C   GLN B  50      43.479  53.081  26.556  1.00  0.00           C
ATOM   4925  O   GLN B  50      43.483  53.834  25.586  1.00  0.00           O
ATOM   4926  CB  GLN B  50      44.604  50.829  26.603  1.00  0.00           C
ATOM   4927  CG  GLN B  50      45.937  50.074  26.694  1.00  0.00           C
ATOM   4928  CD  GLN B  50      46.976  50.614  25.714  1.00  0.00           C
ATOM   4929  NE2 GLN B  50      48.124  51.047  26.183  1.00  0.00           N
ATOM   4930  OE1 GLN B  50      46.776  50.678  24.515  1.00  0.00           O
ATOM   4931  H   GLN B  50      44.894  51.656  28.992  1.00  0.00           H
ATOM   4932  HA  GLN B  50      45.566  52.752  26.387  1.00  0.00           H
ATOM   4933  HB2 GLN B  50      43.881  50.361  27.275  1.00  0.00           H
ATOM   4934  HB3 GLN B  50      44.221  50.743  25.585  1.00  0.00           H
ATOM   4935  HG2 GLN B  50      46.323  50.138  27.712  1.00  0.00           H
ATOM   4936  HG3 GLN B  50      45.764  49.022  26.469  1.00  0.00           H
ATOM   4937 1HE2 GLN B  50      48.767  51.406  25.502  1.00  0.00           H
ATOM   4938 2HE2 GLN B  50      48.311  51.062  27.167  1.00  0.00           H
ATOM   4939  N   ASP B  51      42.420  52.931  27.348  1.00  0.00           N
ATOM   4940  CA  ASP B  51      41.200  53.728  27.275  1.00  0.00           C
ATOM   4941  C   ASP B  51      40.759  54.126  28.694  1.00  0.00           C
ATOM   4942  O   ASP B  51      41.366  53.710  29.682  1.00  0.00           O
ATOM   4943  CB  ASP B  51      40.112  52.958  26.517  1.00  0.00           C
ATOM   4944  CG  ASP B  51      39.468  51.874  27.378  1.00  0.00           C
ATOM   4945  OD1 ASP B  51      39.951  50.716  27.380  1.00  0.00           O
ATOM   4946  OD2 ASP B  51      38.484  52.201  28.065  1.00  0.00           O
ATOM   4947  H   ASP B  51      42.484  52.296  28.127  1.00  0.00           H
ATOM   4948  HA  ASP B  51      41.410  54.646  26.725  1.00  0.00           H
ATOM   4949  HB2 ASP B  51      39.345  53.667  26.198  1.00  0.00           H
ATOM   4950  HB3 ASP B  51      40.539  52.508  25.620  1.00  0.00           H
ATOM   4951  N   MET B  52      39.719  54.952  28.792  1.00  0.00           N
ATOM   4952  CA  MET B  52      39.283  55.571  30.048  1.00  0.00           C
ATOM   4953  C   MET B  52      37.880  55.145  30.497  1.00  0.00           C
ATOM   4954  O   MET B  52      37.306  55.787  31.379  1.00  0.00           O
ATOM   4955  CB  MET B  52      39.460  57.096  29.948  1.00  0.00           C
ATOM   4956  CG  MET B  52      40.343  57.678  31.053  1.00  0.00           C
ATOM   4957  SD  MET B  52      41.448  58.983  30.460  1.00  0.00           S
ATOM   4958  CE  MET B  52      42.978  58.032  30.316  1.00  0.00           C
ATOM   4959  H   MET B  52      39.190  55.156  27.958  1.00  0.00           H
ATOM   4960  HA  MET B  52      39.933  55.207  30.842  1.00  0.00           H
ATOM   4961  HB2 MET B  52      39.890  57.353  28.979  1.00  0.00           H
ATOM   4962  HB3 MET B  52      38.497  57.591  30.002  1.00  0.00           H
ATOM   4963  HG2 MET B  52      39.694  58.083  31.825  1.00  0.00           H
ATOM   4964  HG3 MET B  52      40.949  56.895  31.507  1.00  0.00           H
ATOM   4965  HE1 MET B  52      43.515  58.093  31.261  1.00  0.00           H
ATOM   4966  HE2 MET B  52      42.755  56.990  30.084  1.00  0.00           H
ATOM   4967  HE3 MET B  52      43.592  58.452  29.524  1.00  0.00           H
ATOM   4968  N   GLU B  53      37.334  54.054  29.947  1.00  0.00           N
ATOM   4969  CA  GLU B  53      36.185  53.396  30.567  1.00  0.00           C
ATOM   4970  C   GLU B  53      36.515  53.037  32.023  1.00  0.00           C
ATOM   4971  O   GLU B  53      37.644  52.657  32.365  1.00  0.00           O
ATOM   4972  CB  GLU B  53      35.767  52.125  29.810  1.00  0.00           C
ATOM   4973  CG  GLU B  53      35.152  52.355  28.416  1.00  0.00           C
ATOM   4974  CD  GLU B  53      33.722  52.933  28.453  1.00  0.00           C
ATOM   4975  OE1 GLU B  53      33.128  53.154  27.371  1.00  0.00           O
ATOM   4976  OE2 GLU B  53      33.158  53.094  29.562  1.00  0.00           O
ATOM   4977  H   GLU B  53      37.850  53.521  29.245  1.00  0.00           H
ATOM   4978  HA  GLU B  53      35.343  54.088  30.567  1.00  0.00           H
ATOM   4979  HB2 GLU B  53      36.632  51.466  29.721  1.00  0.00           H
ATOM   4980  HB3 GLU B  53      35.032  51.598  30.416  1.00  0.00           H
ATOM   4981  HG2 GLU B  53      35.805  53.004  27.831  1.00  0.00           H
ATOM   4982  HG3 GLU B  53      35.113  51.384  27.915  1.00  0.00           H
ATOM   4983  N   LEU B  54      35.507  53.120  32.895  1.00  0.00           N
ATOM   4984  CA  LEU B  54      35.667  52.839  34.324  1.00  0.00           C
ATOM   4985  C   LEU B  54      36.240  51.434  34.579  1.00  0.00           C
ATOM   4986  O   LEU B  54      37.085  51.260  35.457  1.00  0.00           O
ATOM   4987  CB  LEU B  54      34.315  53.086  35.011  1.00  0.00           C
ATOM   4988  CG  LEU B  54      34.289  52.757  36.512  1.00  0.00           C
ATOM   4989  CD1 LEU B  54      35.375  53.490  37.307  1.00  0.00           C
ATOM   4990  CD2 LEU B  54      32.933  53.172  37.077  1.00  0.00           C
ATOM   4991  H   LEU B  54      34.608  53.432  32.554  1.00  0.00           H
ATOM   4992  HA  LEU B  54      36.386  53.544  34.733  1.00  0.00           H
ATOM   4993  HB2 LEU B  54      34.048  54.135  34.876  1.00  0.00           H
ATOM   4994  HB3 LEU B  54      33.554  52.477  34.520  1.00  0.00           H
ATOM   4995  HG  LEU B  54      34.410  51.683  36.634  1.00  0.00           H
ATOM   4996 1HD1 LEU B  54      36.364  53.143  37.016  1.00  0.00           H
ATOM   4997 2HD1 LEU B  54      35.256  53.291  38.369  1.00  0.00           H
ATOM   4998 3HD1 LEU B  54      35.304  54.561  37.146  1.00  0.00           H
ATOM   4999 1HD2 LEU B  54      32.785  54.239  36.915  1.00  0.00           H
ATOM   5000 2HD2 LEU B  54      32.138  52.619  36.578  1.00  0.00           H
ATOM   5001 3HD2 LEU B  54      32.887  52.954  38.144  1.00  0.00           H
ATOM   5002  N   VAL B  55      35.872  50.464  33.738  1.00  0.00           N
ATOM   5003  CA  VAL B  55      36.411  49.098  33.783  1.00  0.00           C
ATOM   5004  C   VAL B  55      37.925  49.059  33.553  1.00  0.00           C
ATOM   5005  O   VAL B  55      38.629  48.341  34.256  1.00  0.00           O
ATOM   5006  CB  VAL B  55      35.661  48.189  32.788  1.00  0.00           C
ATOM   5007  CG1 VAL B  55      35.824  48.611  31.320  1.00  0.00           C
ATOM   5008  CG2 VAL B  55      36.097  46.727  32.919  1.00  0.00           C
ATOM   5009  H   VAL B  55      35.236  50.709  32.995  1.00  0.00           H
ATOM   5010  HA  VAL B  55      36.233  48.705  34.784  1.00  0.00           H
ATOM   5011  HB  VAL B  55      34.599  48.253  33.023  1.00  0.00           H
ATOM   5012 1HG1 VAL B  55      35.173  48.004  30.691  1.00  0.00           H
ATOM   5013 2HG1 VAL B  55      35.530  49.648  31.203  1.00  0.00           H
ATOM   5014 3HG1 VAL B  55      36.854  48.488  30.988  1.00  0.00           H
ATOM   5015 1HG2 VAL B  55      35.637  46.126  32.136  1.00  0.00           H
ATOM   5016 2HG2 VAL B  55      35.771  46.339  33.884  1.00  0.00           H
ATOM   5017 3HG2 VAL B  55      37.178  46.629  32.843  1.00  0.00           H
ATOM   5018  N   THR B  56      38.462  49.837  32.611  1.00  0.00           N
ATOM   5019  CA  THR B  56      39.890  49.792  32.257  1.00  0.00           C
ATOM   5020  C   THR B  56      40.745  50.433  33.343  1.00  0.00           C
ATOM   5021  O   THR B  56      41.778  49.893  33.744  1.00  0.00           O
ATOM   5022  CB  THR B  56      40.145  50.483  30.910  1.00  0.00           C
ATOM   5023  CG2 THR B  56      41.606  50.332  30.481  1.00  0.00           C
ATOM   5024  OG1 THR B  56      39.347  49.863  29.928  1.00  0.00           O
ATOM   5025  H   THR B  56      37.865  50.466  32.088  1.00  0.00           H
ATOM   5026  HA  THR B  56      40.194  48.750  32.164  1.00  0.00           H
ATOM   5027  HB  THR B  56      39.892  51.542  30.981  1.00  0.00           H
ATOM   5028  HG1 THR B  56      39.426  50.391  29.107  1.00  0.00           H
ATOM   5029 1HG2 THR B  56      42.257  50.867  31.170  1.00  0.00           H
ATOM   5030 2HG2 THR B  56      41.738  50.748  29.484  1.00  0.00           H
ATOM   5031 3HG2 THR B  56      41.877  49.276  30.474  1.00  0.00           H
ATOM   5032  N   MET B  57      40.288  51.569  33.867  1.00  0.00           N
ATOM   5033  CA  MET B  57      40.923  52.253  34.992  1.00  0.00           C
ATOM   5034  C   MET B  57      40.899  51.398  36.264  1.00  0.00           C
ATOM   5035  O   MET B  57      41.933  51.256  36.921  1.00  0.00           O
ATOM   5036  CB  MET B  57      40.195  53.579  35.204  1.00  0.00           C
ATOM   5037  CG  MET B  57      40.438  54.554  34.050  1.00  0.00           C
ATOM   5038  SD  MET B  57      39.814  56.224  34.370  1.00  0.00           S
ATOM   5039  CE  MET B  57      38.096  55.805  34.766  1.00  0.00           C
ATOM   5040  H   MET B  57      39.426  51.952  33.489  1.00  0.00           H
ATOM   5041  HA  MET B  57      41.970  52.448  34.755  1.00  0.00           H
ATOM   5042  HB2 MET B  57      39.130  53.387  35.325  1.00  0.00           H
ATOM   5043  HB3 MET B  57      40.535  54.051  36.110  1.00  0.00           H
ATOM   5044  HG2 MET B  57      41.511  54.623  33.867  1.00  0.00           H
ATOM   5045  HG3 MET B  57      39.962  54.166  33.150  1.00  0.00           H
ATOM   5046  HE1 MET B  57      38.019  55.536  35.819  1.00  0.00           H
ATOM   5047  HE2 MET B  57      37.437  56.643  34.560  1.00  0.00           H
ATOM   5048  HE3 MET B  57      37.788  54.962  34.151  1.00  0.00           H
ATOM   5049  N   SER B  58      39.760  50.763  36.559  1.00  0.00           N
ATOM   5050  CA  SER B  58      39.643  49.774  37.633  1.00  0.00           C
ATOM   5051  C   SER B  58      40.581  48.584  37.398  1.00  0.00           C
ATOM   5052  O   SER B  58      41.327  48.201  38.297  1.00  0.00           O
ATOM   5053  CB  SER B  58      38.179  49.345  37.772  1.00  0.00           C
ATOM   5054  OG  SER B  58      37.986  48.631  38.973  1.00  0.00           O
ATOM   5055  H   SER B  58      38.935  50.938  35.990  1.00  0.00           H
ATOM   5056  HA  SER B  58      39.944  50.239  38.569  1.00  0.00           H
ATOM   5057  HB2 SER B  58      37.549  50.233  37.789  1.00  0.00           H
ATOM   5058  HB3 SER B  58      37.883  48.731  36.919  1.00  0.00           H
ATOM   5059  HG  SER B  58      38.008  47.688  38.749  1.00  0.00           H
ATOM   5060  N   SER B  59      40.686  48.092  36.158  1.00  0.00           N
ATOM   5061  CA  SER B  59      41.569  46.974  35.812  1.00  0.00           C
ATOM   5062  C   SER B  59      43.045  47.291  36.038  1.00  0.00           C
ATOM   5063  O   SER B  59      43.798  46.439  36.504  1.00  0.00           O
[truncated: 286,961 more chars]
