# Supplementary material for: Total enzymatic synthesis of cis-α-irone from a simple carbon source
Source: Nat Commun. 2022 Dec 2;13:7421. doi: 10.1038/s41467-022-35232-2 (PMC9715568; doi:10.1038/s41467-022-35232-2)
Supplement: Supplementary file 4 — Supplementary Data 1 [file 41467_2022_35232_MOESM4_ESM.zip › Supplementary file 1_pdb/pdb/Figure2e_5mg2_wt_1SS_SAH.pdb]

ATOM      1  N   GLN A  10      29.356  29.732  57.455  1.00  0.00           N
ATOM      2  CA  GLN A  10      29.072  28.657  56.482  1.00  0.00           C
ATOM      3  C   GLN A  10      27.600  28.719  56.095  1.00  0.00           C
ATOM      4  O   GLN A  10      26.767  28.147  56.777  1.00  0.00           O
ATOM      5  CB  GLN A  10      29.397  27.273  57.066  1.00  0.00           C
ATOM      6  CG  GLN A  10      30.887  26.930  57.133  1.00  0.00           C
ATOM      7  CD  GLN A  10      31.042  25.464  57.532  1.00  0.00           C
ATOM      8  NE2 GLN A  10      30.749  25.108  58.759  1.00  0.00           N
ATOM      9  OE1 GLN A  10      31.320  24.592  56.730  1.00  0.00           O
ATOM     10  HA  GLN A  10      29.663  28.806  55.577  1.00  0.00           H
ATOM     11  HB2 GLN A  10      28.969  27.201  58.068  1.00  0.00           H
ATOM     12  HB3 GLN A  10      28.918  26.521  56.437  1.00  0.00           H
ATOM     13  HG2 GLN A  10      31.344  27.084  56.153  1.00  0.00           H
ATOM     14  HG3 GLN A  10      31.392  27.563  57.863  1.00  0.00           H
ATOM     15 1HE2 GLN A  10      30.939  24.148  58.981  1.00  0.00           H
ATOM     16 2HE2 GLN A  10      30.523  25.784  59.463  1.00  0.00           H
ATOM     17  H1  GLN A  10      29.036  30.619  57.092  1.00  0.00           H
ATOM     18  H2  GLN A  10      28.861  29.544  58.319  1.00  0.00           H
ATOM     19  H3  GLN A  10      30.348  29.785  57.642  1.00  0.00           H
ATOM     20  N   GLN A  11      27.285  29.487  55.059  1.00  0.00           N
ATOM     21  CA  GLN A  11      25.944  29.700  54.515  1.00  0.00           C
ATOM     22  C   GLN A  11      25.770  29.059  53.125  1.00  0.00           C
ATOM     23  O   GLN A  11      24.646  28.745  52.748  1.00  0.00           O
ATOM     24  CB  GLN A  11      25.721  31.216  54.465  1.00  0.00           C
ATOM     25  CG  GLN A  11      24.248  31.640  54.432  1.00  0.00           C
ATOM     26  CD  GLN A  11      24.083  33.134  54.709  1.00  0.00           C
ATOM     27  NE2 GLN A  11      22.880  33.651  54.641  1.00  0.00           N
ATOM     28  OE1 GLN A  11      25.035  33.853  54.982  1.00  0.00           O
ATOM     29  H   GLN A  11      28.029  29.950  54.556  1.00  0.00           H
ATOM     30  HA  GLN A  11      25.206  29.255  55.182  1.00  0.00           H
ATOM     31  HB2 GLN A  11      26.188  31.663  55.344  1.00  0.00           H
ATOM     32  HB3 GLN A  11      26.214  31.619  53.589  1.00  0.00           H
ATOM     33  HG2 GLN A  11      23.815  31.394  53.463  1.00  0.00           H
ATOM     34  HG3 GLN A  11      23.703  31.094  55.202  1.00  0.00           H
ATOM     35 1HE2 GLN A  11      22.808  34.639  54.814  1.00  0.00           H
ATOM     36 2HE2 GLN A  11      22.133  33.123  54.190  1.00  0.00           H
ATOM     37  N   VAL A  12      26.875  28.839  52.399  1.00  0.00           N
ATOM     38  CA  VAL A  12      26.923  28.187  51.078  1.00  0.00           C
ATOM     39  C   VAL A  12      27.942  27.053  51.031  1.00  0.00           C
ATOM     40  O   VAL A  12      28.808  26.918  51.901  1.00  0.00           O
ATOM     41  CB  VAL A  12      27.214  29.178  49.932  1.00  0.00           C
ATOM     42  CG1 VAL A  12      25.982  30.040  49.657  1.00  0.00           C
ATOM     43  CG2 VAL A  12      28.474  30.021  50.180  1.00  0.00           C
ATOM     44  H   VAL A  12      27.770  29.113  52.777  1.00  0.00           H
ATOM     45  HA  VAL A  12      25.952  27.734  50.874  1.00  0.00           H
ATOM     46  HB  VAL A  12      27.388  28.620  49.012  1.00  0.00           H
ATOM     47 1HG1 VAL A  12      25.129  29.392  49.459  1.00  0.00           H
ATOM     48 2HG1 VAL A  12      25.750  30.654  50.521  1.00  0.00           H
ATOM     49 3HG1 VAL A  12      26.159  30.660  48.777  1.00  0.00           H
ATOM     50 1HG2 VAL A  12      28.480  30.461  51.173  1.00  0.00           H
ATOM     51 2HG2 VAL A  12      28.526  30.817  49.442  1.00  0.00           H
ATOM     52 3HG2 VAL A  12      29.364  29.400  50.068  1.00  0.00           H
ATOM     53  N   THR A  13      27.801  26.240  49.992  1.00  0.00           N
ATOM     54  CA  THR A  13      28.643  25.102  49.625  1.00  0.00           C
ATOM     55  C   THR A  13      29.469  25.393  48.367  1.00  0.00           C
ATOM     56  O   THR A  13      29.211  26.353  47.639  1.00  0.00           O
ATOM     57  CB  THR A  13      27.766  23.860  49.401  1.00  0.00           C
ATOM     58  CG2 THR A  13      26.847  23.553  50.588  1.00  0.00           C
ATOM     59  OG1 THR A  13      26.967  24.049  48.256  1.00  0.00           O
ATOM     60  H   THR A  13      26.999  26.424  49.390  1.00  0.00           H
ATOM     61  HA  THR A  13      29.334  24.891  50.438  1.00  0.00           H
ATOM     62  HB  THR A  13      28.423  23.004  49.240  1.00  0.00           H
ATOM     63  HG1 THR A  13      26.340  24.763  48.474  1.00  0.00           H
ATOM     64 1HG2 THR A  13      27.229  24.017  51.497  1.00  0.00           H
ATOM     65 2HG2 THR A  13      26.800  22.476  50.741  1.00  0.00           H
ATOM     66 3HG2 THR A  13      25.840  23.931  50.401  1.00  0.00           H
ATOM     67  N   ALA A  14      30.456  24.537  48.086  1.00  0.00           N
ATOM     68  CA  ALA A  14      31.339  24.692  46.929  1.00  0.00           C
ATOM     69  C   ALA A  14      30.589  24.678  45.586  1.00  0.00           C
ATOM     70  O   ALA A  14      30.874  25.514  44.733  1.00  0.00           O
ATOM     71  CB  ALA A  14      32.402  23.586  46.973  1.00  0.00           C
ATOM     72  H   ALA A  14      30.614  23.754  48.698  1.00  0.00           H
ATOM     73  HA  ALA A  14      31.841  25.658  47.000  1.00  0.00           H
ATOM     74  HB1 ALA A  14      32.879  23.504  45.996  1.00  0.00           H
ATOM     75  HB2 ALA A  14      31.946  22.626  47.217  1.00  0.00           H
ATOM     76  HB3 ALA A  14      33.161  23.831  47.717  1.00  0.00           H
ATOM     77  N   ASP A  15      29.621  23.774  45.404  1.00  0.00           N
ATOM     78  CA  ASP A  15      28.871  23.665  44.145  1.00  0.00           C
ATOM     79  C   ASP A  15      27.930  24.862  43.923  1.00  0.00           C
ATOM     80  O   ASP A  15      27.787  25.332  42.797  1.00  0.00           O
ATOM     81  CB  ASP A  15      28.079  22.346  44.100  1.00  0.00           C
ATOM     82  CG  ASP A  15      28.928  21.067  44.032  1.00  0.00           C
ATOM     83  OD1 ASP A  15      30.148  21.138  43.773  1.00  0.00           O
ATOM     84  OD2 ASP A  15      28.338  19.982  44.254  1.00  0.00           O
ATOM     85  H   ASP A  15      29.437  23.104  46.130  1.00  0.00           H
ATOM     86  HA  ASP A  15      29.581  23.660  43.316  1.00  0.00           H
ATOM     87  HB2 ASP A  15      27.438  22.295  44.982  1.00  0.00           H
ATOM     88  HB3 ASP A  15      27.432  22.365  43.221  1.00  0.00           H
ATOM     89  N   GLU A  16      27.325  25.407  44.986  1.00  0.00           N
ATOM     90  CA  GLU A  16      26.539  26.648  44.891  1.00  0.00           C
ATOM     91  C   GLU A  16      27.399  27.830  44.432  1.00  0.00           C
ATOM     92  O   GLU A  16      26.992  28.580  43.544  1.00  0.00           O
ATOM     93  CB  GLU A  16      25.900  26.998  46.243  1.00  0.00           C
ATOM     94  CG  GLU A  16      24.740  26.067  46.631  1.00  0.00           C
ATOM     95  CD  GLU A  16      24.330  26.243  48.098  1.00  0.00           C
ATOM     96  OE1 GLU A  16      25.249  26.252  48.947  1.00  0.00           O
ATOM     97  OE2 GLU A  16      23.110  26.329  48.388  1.00  0.00           O
ATOM     98  H   GLU A  16      27.489  25.001  45.898  1.00  0.00           H
ATOM     99  HA  GLU A  16      25.754  26.517  44.148  1.00  0.00           H
ATOM    100  HB2 GLU A  16      26.680  26.970  47.003  1.00  0.00           H
ATOM    101  HB3 GLU A  16      25.513  28.017  46.199  1.00  0.00           H
ATOM    102  HG2 GLU A  16      23.892  26.265  45.972  1.00  0.00           H
ATOM    103  HG3 GLU A  16      25.048  25.030  46.486  1.00  0.00           H
ATOM    104  N   VAL A  17      28.595  27.981  45.012  1.00  0.00           N
ATOM    105  CA  VAL A  17      29.556  29.024  44.622  1.00  0.00           C
ATOM    106  C   VAL A  17      30.049  28.780  43.189  1.00  0.00           C
ATOM    107  O   VAL A  17      30.090  29.717  42.394  1.00  0.00           O
ATOM    108  CB  VAL A  17      30.717  29.082  45.639  1.00  0.00           C
ATOM    109  CG1 VAL A  17      31.829  30.074  45.258  1.00  0.00           C
ATOM    110  CG2 VAL A  17      30.212  29.409  47.061  1.00  0.00           C
ATOM    111  H   VAL A  17      28.858  27.330  45.745  1.00  0.00           H
ATOM    112  HA  VAL A  17      29.050  29.989  44.627  1.00  0.00           H
ATOM    113  HB  VAL A  17      31.169  28.091  45.670  1.00  0.00           H
ATOM    114 1HG1 VAL A  17      32.775  29.736  45.677  1.00  0.00           H
ATOM    115 2HG1 VAL A  17      31.958  30.134  44.183  1.00  0.00           H
ATOM    116 3HG1 VAL A  17      31.608  31.075  45.624  1.00  0.00           H
ATOM    117 1HG2 VAL A  17      30.614  28.683  47.766  1.00  0.00           H
ATOM    118 2HG2 VAL A  17      29.124  29.377  47.115  1.00  0.00           H
ATOM    119 3HG2 VAL A  17      30.530  30.396  47.386  1.00  0.00           H
ATOM    120  N   GLY A  18      30.366  27.535  42.822  1.00  0.00           N
ATOM    121  CA  GLY A  18      30.800  27.169  41.470  1.00  0.00           C
ATOM    122  C   GLY A  18      29.775  27.542  40.401  1.00  0.00           C
ATOM    123  O   GLY A  18      30.122  28.203  39.422  1.00  0.00           O
ATOM    124  H   GLY A  18      30.302  26.797  43.517  1.00  0.00           H
ATOM    125  HA2 GLY A  18      31.729  27.683  41.230  1.00  0.00           H
ATOM    126  HA3 GLY A  18      30.968  26.093  41.429  1.00  0.00           H
ATOM    127  N   ASP A  19      28.501  27.214  40.635  1.00  0.00           N
ATOM    128  CA  ASP A  19      27.407  27.596  39.739  1.00  0.00           C
ATOM    129  C   ASP A  19      27.209  29.125  39.668  1.00  0.00           C
ATOM    130  O   ASP A  19      26.857  29.655  38.610  1.00  0.00           O
ATOM    131  CB  ASP A  19      26.087  26.948  40.192  1.00  0.00           C
ATOM    132  CG  ASP A  19      25.986  25.414  40.144  1.00  0.00           C
ATOM    133  OD1 ASP A  19      26.738  24.740  39.401  1.00  0.00           O
ATOM    134  OD2 ASP A  19      25.029  24.906  40.788  1.00  0.00           O
ATOM    135  H   ASP A  19      28.284  26.668  41.465  1.00  0.00           H
ATOM    136  HA  ASP A  19      27.645  27.246  38.734  1.00  0.00           H
ATOM    137  HB2 ASP A  19      25.875  27.281  41.210  1.00  0.00           H
ATOM    138  HB3 ASP A  19      25.293  27.339  39.553  1.00  0.00           H
ATOM    139  N   TRP A  20      27.428  29.851  40.774  1.00  0.00           N
ATOM    140  CA  TRP A  20      27.295  31.312  40.803  1.00  0.00           C
ATOM    141  C   TRP A  20      28.353  31.991  39.926  1.00  0.00           C
ATOM    142  O   TRP A  20      28.017  32.834  39.092  1.00  0.00           O
ATOM    143  CB  TRP A  20      27.344  31.834  42.247  1.00  0.00           C
ATOM    144  CG  TRP A  20      26.936  33.269  42.402  1.00  0.00           C
ATOM    145  CD1 TRP A  20      25.706  33.696  42.770  1.00  0.00           C
ATOM    146  CD2 TRP A  20      27.722  34.481  42.171  1.00  0.00           C
ATOM    147  CE2 TRP A  20      26.884  35.613  42.402  1.00  0.00           C
ATOM    148  CE3 TRP A  20      29.058  34.745  41.799  1.00  0.00           C
ATOM    149  NE1 TRP A  20      25.675  35.078  42.784  1.00  0.00           N
ATOM    150  CZ2 TRP A  20      27.338  36.930  42.250  1.00  0.00           C
ATOM    151  CZ3 TRP A  20      29.526  36.064  41.645  1.00  0.00           C
ATOM    152  CH2 TRP A  20      28.669  37.157  41.867  1.00  0.00           C
ATOM    153  H   TRP A  20      27.697  29.370  41.627  1.00  0.00           H
ATOM    154  HA  TRP A  20      26.322  31.574  40.388  1.00  0.00           H
ATOM    155  HB2 TRP A  20      26.691  31.223  42.870  1.00  0.00           H
ATOM    156  HB3 TRP A  20      28.358  31.727  42.634  1.00  0.00           H
ATOM    157  HD1 TRP A  20      24.879  33.045  43.025  1.00  0.00           H
ATOM    158  HE1 TRP A  20      24.891  35.625  43.115  1.00  0.00           H
ATOM    159  HE3 TRP A  20      29.734  33.920  41.639  1.00  0.00           H
ATOM    160  HZ2 TRP A  20      26.673  37.758  42.436  1.00  0.00           H
ATOM    161  HZ3 TRP A  20      30.553  36.234  41.358  1.00  0.00           H
ATOM    162  HH2 TRP A  20      29.033  38.169  41.755  1.00  0.00           H
ATOM    163  N   TYR A  21      29.623  31.598  40.062  1.00  0.00           N
ATOM    164  CA  TYR A  21      30.710  32.167  39.260  1.00  0.00           C
ATOM    165  C   TYR A  21      30.657  31.752  37.784  1.00  0.00           C
ATOM    166  O   TYR A  21      31.044  32.562  36.942  1.00  0.00           O
ATOM    167  CB  TYR A  21      32.072  31.851  39.888  1.00  0.00           C
ATOM    168  CG  TYR A  21      32.415  32.788  41.029  1.00  0.00           C
ATOM    169  CD1 TYR A  21      32.043  32.482  42.351  1.00  0.00           C
ATOM    170  CD2 TYR A  21      33.060  34.007  40.751  1.00  0.00           C
ATOM    171  CE1 TYR A  21      32.305  33.388  43.398  1.00  0.00           C
ATOM    172  CE2 TYR A  21      33.317  34.919  41.788  1.00  0.00           C
ATOM    173  CZ  TYR A  21      32.932  34.622  43.107  1.00  0.00           C
ATOM    174  OH  TYR A  21      33.153  35.574  44.046  1.00  0.00           O
ATOM    175  H   TYR A  21      29.836  30.874  40.742  1.00  0.00           H
ATOM    176  HA  TYR A  21      30.596  33.252  39.267  1.00  0.00           H
ATOM    177  HB2 TYR A  21      32.091  30.815  40.229  1.00  0.00           H
ATOM    178  HB3 TYR A  21      32.842  31.961  39.123  1.00  0.00           H
ATOM    179  HD1 TYR A  21      31.534  31.558  42.553  1.00  0.00           H
ATOM    180  HD2 TYR A  21      33.344  34.250  39.740  1.00  0.00           H
ATOM    181  HE1 TYR A  21      32.005  33.152  44.408  1.00  0.00           H
ATOM    182  HE2 TYR A  21      33.807  35.859  41.599  1.00  0.00           H
ATOM    183  HH  TYR A  21      33.527  35.218  44.864  1.00  0.00           H
ATOM    184  N   ASP A  22      30.112  30.575  37.452  1.00  0.00           N
ATOM    185  CA  ASP A  22      29.813  30.211  36.058  1.00  0.00           C
ATOM    186  C   ASP A  22      28.765  31.163  35.443  1.00  0.00           C
ATOM    187  O   ASP A  22      28.968  31.688  34.350  1.00  0.00           O
ATOM    188  CB  ASP A  22      29.321  28.749  35.957  1.00  0.00           C
ATOM    189  CG  ASP A  22      30.397  27.646  35.895  1.00  0.00           C
ATOM    190  OD1 ASP A  22      31.620  27.932  35.956  1.00  0.00           O
ATOM    191  OD2 ASP A  22      29.991  26.471  35.722  1.00  0.00           O
ATOM    192  H   ASP A  22      29.850  29.927  38.188  1.00  0.00           H
ATOM    193  HA  ASP A  22      30.720  30.314  35.460  1.00  0.00           H
ATOM    194  HB2 ASP A  22      28.651  28.546  36.794  1.00  0.00           H
ATOM    195  HB3 ASP A  22      28.724  28.661  35.047  1.00  0.00           H
ATOM    196  N   LYS A  23      27.644  31.431  36.135  1.00  0.00           N
ATOM    197  CA  LYS A  23      26.566  32.287  35.594  1.00  0.00           C
ATOM    198  C   LYS A  23      26.887  33.782  35.616  1.00  0.00           C
ATOM    199  O   LYS A  23      26.429  34.503  34.731  1.00  0.00           O
ATOM    200  CB  LYS A  23      25.256  32.055  36.359  1.00  0.00           C
ATOM    201  CG  LYS A  23      24.685  30.647  36.152  1.00  0.00           C
ATOM    202  CD  LYS A  23      23.418  30.460  37.000  1.00  0.00           C
ATOM    203  CE  LYS A  23      22.884  29.026  36.892  1.00  0.00           C
ATOM    204  NZ  LYS A  23      22.378  28.722  35.529  1.00  0.00           N
ATOM    205  H   LYS A  23      27.524  30.985  37.041  1.00  0.00           H
ATOM    206  HA  LYS A  23      26.418  32.035  34.542  1.00  0.00           H
ATOM    207  HB2 LYS A  23      25.429  32.230  37.421  1.00  0.00           H
ATOM    208  HB3 LYS A  23      24.516  32.777  36.007  1.00  0.00           H
ATOM    209  HG2 LYS A  23      24.451  30.509  35.095  1.00  0.00           H
ATOM    210  HG3 LYS A  23      25.423  29.902  36.446  1.00  0.00           H
ATOM    211  HD2 LYS A  23      23.669  30.656  38.044  1.00  0.00           H
ATOM    212  HD3 LYS A  23      22.655  31.175  36.689  1.00  0.00           H
ATOM    213  HE2 LYS A  23      23.700  28.344  37.151  1.00  0.00           H
ATOM    214  HE3 LYS A  23      22.087  28.884  37.630  1.00  0.00           H
ATOM    215  HZ1 LYS A  23      22.405  27.720  35.327  1.00  0.00           H
ATOM    216  HZ2 LYS A  23      22.950  29.162  34.823  1.00  0.00           H
ATOM    217  HZ3 LYS A  23      21.420  29.011  35.412  1.00  0.00           H
ATOM    218  N   PHE A  24      27.603  34.257  36.638  1.00  0.00           N
ATOM    219  CA  PHE A  24      27.686  35.686  36.969  1.00  0.00           C
ATOM    220  C   PHE A  24      29.100  36.227  37.153  1.00  0.00           C
ATOM    221  O   PHE A  24      29.263  37.444  37.141  1.00  0.00           O
ATOM    222  CB  PHE A  24      26.882  35.977  38.244  1.00  0.00           C
ATOM    223  CG  PHE A  24      25.438  35.527  38.209  1.00  0.00           C
ATOM    224  CD1 PHE A  24      24.559  36.067  37.255  1.00  0.00           C
ATOM    225  CD2 PHE A  24      24.970  34.579  39.135  1.00  0.00           C
ATOM    226  CE1 PHE A  24      23.217  35.653  37.216  1.00  0.00           C
ATOM    227  CE2 PHE A  24      23.625  34.173  39.107  1.00  0.00           C
ATOM    228  CZ  PHE A  24      22.748  34.709  38.146  1.00  0.00           C
ATOM    229  H   PHE A  24      27.885  33.590  37.348  1.00  0.00           H
ATOM    230  HA  PHE A  24      27.246  36.269  36.160  1.00  0.00           H
ATOM    231  HB2 PHE A  24      27.387  35.509  39.090  1.00  0.00           H
ATOM    232  HB3 PHE A  24      26.892  37.054  38.421  1.00  0.00           H
ATOM    233  HD1 PHE A  24      24.918  36.815  36.565  1.00  0.00           H
ATOM    234  HD2 PHE A  24      25.647  34.172  39.874  1.00  0.00           H
ATOM    235  HE1 PHE A  24      22.543  36.083  36.489  1.00  0.00           H
ATOM    236  HE2 PHE A  24      23.269  33.458  39.834  1.00  0.00           H
ATOM    237  HZ  PHE A  24      21.711  34.411  38.133  1.00  0.00           H
ATOM    238  N   GLY A  25      30.129  35.382  37.287  1.00  0.00           N
ATOM    239  CA  GLY A  25      31.485  35.836  37.632  1.00  0.00           C
ATOM    240  C   GLY A  25      32.057  36.871  36.655  1.00  0.00           C
ATOM    241  O   GLY A  25      32.839  37.740  37.038  1.00  0.00           O
ATOM    242  H   GLY A  25      29.965  34.384  37.210  1.00  0.00           H
ATOM    243  HA2 GLY A  25      31.472  36.271  38.632  1.00  0.00           H
ATOM    244  HA3 GLY A  25      32.148  34.973  37.631  1.00  0.00           H
ATOM    245  N   GLU A  26      31.611  36.839  35.398  1.00  0.00           N
ATOM    246  CA  GLU A  26      32.010  37.801  34.371  1.00  0.00           C
ATOM    247  C   GLU A  26      31.490  39.230  34.606  1.00  0.00           C
ATOM    248  O   GLU A  26      32.080  40.169  34.083  1.00  0.00           O
ATOM    249  CB  GLU A  26      31.634  37.249  32.988  1.00  0.00           C
ATOM    250  CG  GLU A  26      32.481  37.847  31.843  1.00  0.00           C
ATOM    251  CD  GLU A  26      31.716  38.660  30.787  1.00  0.00           C
ATOM    252  OE1 GLU A  26      30.500  38.903  30.953  1.00  0.00           O
ATOM    253  OE2 GLU A  26      32.332  38.932  29.728  1.00  0.00           O
ATOM    254  H   GLU A  26      30.940  36.125  35.156  1.00  0.00           H
ATOM    255  HA  GLU A  26      33.092  37.874  34.411  1.00  0.00           H
ATOM    256  HB2 GLU A  26      31.815  36.173  32.990  1.00  0.00           H
ATOM    257  HB3 GLU A  26      30.565  37.387  32.829  1.00  0.00           H
ATOM    258  HG2 GLU A  26      33.282  38.458  32.251  1.00  0.00           H
ATOM    259  HG3 GLU A  26      32.974  37.016  31.333  1.00  0.00           H
ATOM    260  N   VAL A  27      30.481  39.451  35.460  1.00  0.00           N
ATOM    261  CA  VAL A  27      30.021  40.811  35.804  1.00  0.00           C
ATOM    262  C   VAL A  27      31.117  41.634  36.493  1.00  0.00           C
ATOM    263  O   VAL A  27      31.222  42.844  36.270  1.00  0.00           O
ATOM    264  CB  VAL A  27      28.726  40.768  36.644  1.00  0.00           C
ATOM    265  CG1 VAL A  27      28.939  40.348  38.113  1.00  0.00           C
ATOM    266  CG2 VAL A  27      27.978  42.115  36.555  1.00  0.00           C
ATOM    267  H   VAL A  27      30.055  38.659  35.936  1.00  0.00           H
ATOM    268  HA  VAL A  27      29.789  41.310  34.864  1.00  0.00           H
ATOM    269  HB  VAL A  27      28.078  40.019  36.188  1.00  0.00           H
ATOM    270 1HG1 VAL A  27      28.892  41.193  38.796  1.00  0.00           H
ATOM    271 2HG1 VAL A  27      28.175  39.624  38.390  1.00  0.00           H
ATOM    272 3HG1 VAL A  27      29.898  39.854  38.252  1.00  0.00           H
ATOM    273 1HG2 VAL A  27      27.032  41.962  36.036  1.00  0.00           H
ATOM    274 2HG2 VAL A  27      28.555  42.851  35.995  1.00  0.00           H
ATOM    275 3HG2 VAL A  27      27.767  42.528  37.540  1.00  0.00           H
ATOM    276  N   TYR A  28      31.997  40.981  37.258  1.00  0.00           N
ATOM    277  CA  TYR A  28      33.190  41.606  37.823  1.00  0.00           C
ATOM    278  C   TYR A  28      34.210  41.937  36.737  1.00  0.00           C
ATOM    279  O   TYR A  28      34.794  43.013  36.762  1.00  0.00           O
ATOM    280  CB  TYR A  28      33.804  40.693  38.886  1.00  0.00           C
ATOM    281  CG  TYR A  28      32.913  40.427  40.087  1.00  0.00           C
ATOM    282  CD1 TYR A  28      32.259  41.493  40.740  1.00  0.00           C
ATOM    283  CD2 TYR A  28      32.777  39.116  40.585  1.00  0.00           C
ATOM    284  CE1 TYR A  28      31.479  41.249  41.885  1.00  0.00           C
ATOM    285  CE2 TYR A  28      32.042  38.876  41.760  1.00  0.00           C
ATOM    286  CZ  TYR A  28      31.390  39.945  42.411  1.00  0.00           C
ATOM    287  OH  TYR A  28      30.707  39.723  43.561  1.00  0.00           O
ATOM    288  H   TYR A  28      31.873  39.985  37.396  1.00  0.00           H
ATOM    289  HA  TYR A  28      32.911  42.546  38.294  1.00  0.00           H
ATOM    290  HB2 TYR A  28      34.074  39.747  38.416  1.00  0.00           H
ATOM    291  HB3 TYR A  28      34.725  41.154  39.247  1.00  0.00           H
ATOM    292  HD1 TYR A  28      32.366  42.506  40.383  1.00  0.00           H
ATOM    293  HD2 TYR A  28      33.263  38.291  40.084  1.00  0.00           H
ATOM    294  HE1 TYR A  28      30.978  42.061  42.390  1.00  0.00           H
ATOM    295  HE2 TYR A  28      31.984  37.880  42.171  1.00  0.00           H
ATOM    296  HH  TYR A  28      31.085  38.982  44.039  1.00  0.00           H
ATOM    297  N   HID A  29      34.353  41.096  35.712  1.00  0.00           N
ATOM    298  CA  HID A  29      35.188  41.440  34.563  1.00  0.00           C
ATOM    299  C   HID A  29      34.638  42.589  33.715  1.00  0.00           C
ATOM    300  O   HID A  29      35.410  43.369  33.158  1.00  0.00           O
ATOM    301  CB  HID A  29      35.463  40.210  33.701  1.00  0.00           C
ATOM    302  CG  HID A  29      36.343  39.198  34.380  1.00  0.00           C
ATOM    303  CD2 HID A  29      36.036  37.913  34.739  1.00  0.00           C
ATOM    304  ND1 HID A  29      37.624  39.441  34.805  1.00  0.00           N
ATOM    305  CE1 HID A  29      38.094  38.327  35.378  1.00  0.00           C
ATOM    306  NE2 HID A  29      37.170  37.351  35.339  1.00  0.00           N
ATOM    307  H   HID A  29      33.825  40.237  35.701  1.00  0.00           H
ATOM    308  HA  HID A  29      36.124  41.794  34.961  1.00  0.00           H
ATOM    309  HB2 HID A  29      34.522  39.757  33.415  1.00  0.00           H
ATOM    310  HB3 HID A  29      35.971  40.534  32.792  1.00  0.00           H
ATOM    311  HD1 HID A  29      38.066  40.358  34.846  1.00  0.00           H
ATOM    312  HD2 HID A  29      35.090  37.416  34.589  1.00  0.00           H
ATOM    313  HE1 HID A  29      39.075  38.231  35.825  1.00  0.00           H
ATOM    314  N   LEU A  30      33.314  42.737  33.645  1.00  0.00           N
ATOM    315  CA  LEU A  30      32.693  43.869  32.965  1.00  0.00           C
ATOM    316  C   LEU A  30      32.880  45.175  33.741  1.00  0.00           C
ATOM    317  O   LEU A  30      32.959  46.224  33.112  1.00  0.00           O
ATOM    318  CB  LEU A  30      31.203  43.576  32.697  1.00  0.00           C
ATOM    319  CG  LEU A  30      30.948  42.381  31.757  1.00  0.00           C
ATOM    320  CD1 LEU A  30      29.447  42.129  31.653  1.00  0.00           C
ATOM    321  CD2 LEU A  30      31.502  42.612  30.352  1.00  0.00           C
ATOM    322  H   LEU A  30      32.727  42.015  34.054  1.00  0.00           H
ATOM    323  HA  LEU A  30      33.198  44.016  32.011  1.00  0.00           H
ATOM    324  HB2 LEU A  30      30.706  43.390  33.651  1.00  0.00           H
ATOM    325  HB3 LEU A  30      30.746  44.459  32.254  1.00  0.00           H
ATOM    326  HG  LEU A  30      31.413  41.490  32.161  1.00  0.00           H
ATOM    327 1HD1 LEU A  30      29.044  41.985  32.653  1.00  0.00           H
ATOM    328 2HD1 LEU A  30      29.278  41.221  31.074  1.00  0.00           H
ATOM    329 3HD1 LEU A  30      28.951  42.961  31.161  1.00  0.00           H
ATOM    330 1HD2 LEU A  30      31.056  43.499  29.906  1.00  0.00           H
ATOM    331 2HD2 LEU A  30      32.585  42.706  30.392  1.00  0.00           H
ATOM    332 3HD2 LEU A  30      31.272  41.737  29.741  1.00  0.00           H
ATOM    333  N   THR A  31      32.922  45.145  35.073  1.00  0.00           N
ATOM    334  CA  THR A  31      32.897  46.348  35.931  1.00  0.00           C
ATOM    335  C   THR A  31      34.247  46.705  36.550  1.00  0.00           C
ATOM    336  O   THR A  31      34.604  47.881  36.565  1.00  0.00           O
ATOM    337  CB  THR A  31      31.859  46.177  37.050  1.00  0.00           C
ATOM    338  CG2 THR A  31      30.417  46.186  36.536  1.00  0.00           C
ATOM    339  OG1 THR A  31      32.078  44.958  37.713  1.00  0.00           O
ATOM    340  H   THR A  31      32.880  44.240  35.525  1.00  0.00           H
ATOM    341  HA  THR A  31      32.602  47.215  35.343  1.00  0.00           H
ATOM    342  HB  THR A  31      31.973  46.992  37.767  1.00  0.00           H
ATOM    343  HG1 THR A  31      31.688  44.242  37.180  1.00  0.00           H
ATOM    344 1HG2 THR A  31      29.902  47.064  36.923  1.00  0.00           H
ATOM    345 2HG2 THR A  31      29.879  45.297  36.868  1.00  0.00           H
ATOM    346 3HG2 THR A  31      30.408  46.214  35.451  1.00  0.00           H
ATOM    347  N   LEU A  32      34.989  45.718  37.054  1.00  0.00           N
ATOM    348  CA  LEU A  32      36.195  45.896  37.866  1.00  0.00           C
ATOM    349  C   LEU A  32      37.494  45.645  37.098  1.00  0.00           C
ATOM    350  O   LEU A  32      38.489  46.301  37.406  1.00  0.00           O
ATOM    351  CB  LEU A  32      36.132  45.006  39.123  1.00  0.00           C
ATOM    352  CG  LEU A  32      34.840  45.125  39.945  1.00  0.00           C
ATOM    353  CD1 LEU A  32      34.975  44.359  41.259  1.00  0.00           C
ATOM    354  CD2 LEU A  32      34.505  46.587  40.249  1.00  0.00           C
ATOM    355  H   LEU A  32      34.620  44.776  36.993  1.00  0.00           H
ATOM    356  HA  LEU A  32      36.226  46.932  38.197  1.00  0.00           H
ATOM    357  HB2 LEU A  32      36.262  43.962  38.834  1.00  0.00           H
ATOM    358  HB3 LEU A  32      36.974  45.275  39.764  1.00  0.00           H
ATOM    359  HG  LEU A  32      34.017  44.682  39.391  1.00  0.00           H
ATOM    360 1HD1 LEU A  32      35.168  43.306  41.050  1.00  0.00           H
ATOM    361 2HD1 LEU A  32      34.055  44.439  41.838  1.00  0.00           H
ATOM    362 3HD1 LEU A  32      35.807  44.753  41.840  1.00  0.00           H
ATOM    363 1HD2 LEU A  32      35.349  47.079  40.727  1.00  0.00           H
ATOM    364 2HD2 LEU A  32      34.247  47.116  39.336  1.00  0.00           H
ATOM    365 3HD2 LEU A  32      33.650  46.626  40.902  1.00  0.00           H
ATOM    366  N   GLY A  33      37.488  44.768  36.087  1.00  0.00           N
ATOM    367  CA  GLY A  33      38.612  44.604  35.158  1.00  0.00           C
ATOM    368  C   GLY A  33      39.036  43.163  34.861  1.00  0.00           C
ATOM    369  O   GLY A  33      38.300  42.211  35.057  1.00  0.00           O
ATOM    370  H   GLY A  33      36.655  44.210  35.945  1.00  0.00           H
ATOM    371  HA2 GLY A  33      38.368  45.092  34.216  1.00  0.00           H
ATOM    372  HA3 GLY A  33      39.477  45.107  35.578  1.00  0.00           H
ATOM    373  N   GLU A  34      40.268  42.963  34.397  1.00  0.00           N
ATOM    374  CA  GLU A  34      40.777  41.643  33.970  1.00  0.00           C
ATOM    375  C   GLU A  34      40.980  40.611  35.105  1.00  0.00           C
ATOM    376  O   GLU A  34      41.188  39.433  34.827  1.00  0.00           O
ATOM    377  CB  GLU A  34      42.087  41.832  33.189  1.00  0.00           C
ATOM    378  CG  GLU A  34      41.878  42.432  31.791  1.00  0.00           C
ATOM    379  CD  GLU A  34      43.187  42.646  30.999  1.00  0.00           C
ATOM    380  OE1 GLU A  34      44.304  42.590  31.564  1.00  0.00           O
ATOM    381  OE2 GLU A  34      43.101  42.930  29.783  1.00  0.00           O
ATOM    382  H   GLU A  34      40.860  43.774  34.245  1.00  0.00           H
ATOM    383  HA  GLU A  34      40.041  41.198  33.300  1.00  0.00           H
ATOM    384  HB2 GLU A  34      42.752  42.471  33.772  1.00  0.00           H
ATOM    385  HB3 GLU A  34      42.552  40.857  33.059  1.00  0.00           H
ATOM    386  HG2 GLU A  34      41.223  41.758  31.231  1.00  0.00           H
ATOM    387  HG3 GLU A  34      41.362  43.389  31.886  1.00  0.00           H
ATOM    388  N   SER A  35      40.894  41.036  36.364  1.00  0.00           N
ATOM    389  CA  SER A  35      40.912  40.206  37.579  1.00  0.00           C
ATOM    390  C   SER A  35      39.580  40.304  38.343  1.00  0.00           C
ATOM    391  O   SER A  35      38.653  40.965  37.880  1.00  0.00           O
ATOM    392  CB  SER A  35      42.079  40.629  38.480  1.00  0.00           C
ATOM    393  OG  SER A  35      43.317  40.558  37.796  1.00  0.00           O
ATOM    394  H   SER A  35      40.693  42.011  36.496  1.00  0.00           H
ATOM    395  HA  SER A  35      41.055  39.161  37.308  1.00  0.00           H
ATOM    396  HB2 SER A  35      41.921  41.652  38.820  1.00  0.00           H
ATOM    397  HB3 SER A  35      42.115  39.976  39.352  1.00  0.00           H
ATOM    398  HG  SER A  35      43.990  40.884  38.402  1.00  0.00           H
ATOM    399  N   VAL A  36      39.483  39.643  39.503  1.00  0.00           N
ATOM    400  CA  VAL A  36      38.267  39.586  40.341  1.00  0.00           C
ATOM    401  C   VAL A  36      38.586  39.947  41.797  1.00  0.00           C
ATOM    402  O   VAL A  36      38.321  39.178  42.714  1.00  0.00           O
ATOM    403  CB  VAL A  36      37.563  38.213  40.253  1.00  0.00           C
ATOM    404  CG1 VAL A  36      36.119  38.306  40.766  1.00  0.00           C
ATOM    405  CG2 VAL A  36      37.524  37.640  38.831  1.00  0.00           C
ATOM    406  H   VAL A  36      40.281  39.121  39.830  1.00  0.00           H
ATOM    407  HA  VAL A  36      37.565  40.340  39.985  1.00  0.00           H
ATOM    408  HB  VAL A  36      38.107  37.494  40.867  1.00  0.00           H
ATOM    409 1HG1 VAL A  36      35.445  38.483  39.934  1.00  0.00           H
ATOM    410 2HG1 VAL A  36      35.853  37.379  41.272  1.00  0.00           H
ATOM    411 3HG1 VAL A  36      36.005  39.122  41.482  1.00  0.00           H
ATOM    412 1HG2 VAL A  36      38.524  37.333  38.529  1.00  0.00           H
ATOM    413 2HG2 VAL A  36      37.149  38.397  38.141  1.00  0.00           H
ATOM    414 3HG2 VAL A  36      36.870  36.770  38.799  1.00  0.00           H
ATOM    415  N   HID A  37      39.228  41.092  42.013  1.00  0.00           N
ATOM    416  CA  HID A  37      39.601  41.541  43.356  1.00  0.00           C
ATOM    417  C   HID A  37      39.669  43.068  43.435  1.00  0.00           C
ATOM    418  O   HID A  37      39.485  43.763  42.434  1.00  0.00           O
ATOM    419  CB  HID A  37      40.926  40.877  43.777  1.00  0.00           C
ATOM    420  CG  HID A  37      42.075  41.132  42.846  1.00  0.00           C
ATOM    421  CD2 HID A  37      42.761  40.201  42.113  1.00  0.00           C
ATOM    422  ND1 HID A  37      42.598  42.365  42.546  1.00  0.00           N
ATOM    423  CE1 HID A  37      43.578  42.175  41.660  1.00  0.00           C
ATOM    424  NE2 HID A  37      43.721  40.879  41.348  1.00  0.00           N
ATOM    425  H   HID A  37      39.378  41.735  41.245  1.00  0.00           H
ATOM    426  HA  HID A  37      38.826  41.227  44.055  1.00  0.00           H
ATOM    427  HB2 HID A  37      41.221  41.242  44.754  1.00  0.00           H
ATOM    428  HB3 HID A  37      40.769  39.802  43.869  1.00  0.00           H
ATOM    429  HD1 HID A  37      42.313  43.259  42.952  1.00  0.00           H
ATOM    430  HD2 HID A  37      42.587  39.132  42.128  1.00  0.00           H
ATOM    431  HE1 HID A  37      44.175  42.965  41.257  1.00  0.00           H
ATOM    432  N   CYS A  38      39.977  43.614  44.610  1.00  0.00           N
ATOM    433  CA  CYS A  38      40.070  45.059  44.791  1.00  0.00           C
ATOM    434  C   CYS A  38      41.106  45.736  43.880  1.00  0.00           C
ATOM    435  O   CYS A  38      42.113  45.154  43.463  1.00  0.00           O
ATOM    436  CB  CYS A  38      40.335  45.382  46.262  1.00  0.00           C
ATOM    437  SG  CYS A  38      38.801  45.148  47.187  1.00  0.00           S
ATOM    438  H   CYS A  38      40.081  43.001  45.420  1.00  0.00           H
ATOM    439  HA  CYS A  38      39.104  45.479  44.527  1.00  0.00           H
ATOM    440  HB2 CYS A  38      41.104  44.710  46.641  1.00  0.00           H
ATOM    441  HB3 CYS A  38      40.659  46.417  46.367  1.00  0.00           H
ATOM    442  HG  CYS A  38      39.345  44.848  48.371  1.00  0.00           H
ATOM    443  N   GLY A  39      40.867  47.023  43.619  1.00  0.00           N
ATOM    444  CA  GLY A  39      41.862  47.941  43.078  1.00  0.00           C
ATOM    445  C   GLY A  39      42.669  48.627  44.179  1.00  0.00           C
ATOM    446  O   GLY A  39      42.126  48.970  45.230  1.00  0.00           O
ATOM    447  H   GLY A  39      39.990  47.411  43.948  1.00  0.00           H
ATOM    448  HA2 GLY A  39      42.540  47.395  42.424  1.00  0.00           H
ATOM    449  HA3 GLY A  39      41.355  48.711  42.502  1.00  0.00           H
ATOM    450  N   LEU A  40      43.960  48.880  43.939  1.00  0.00           N
ATOM    451  CA  LEU A  40      44.804  49.659  44.854  1.00  0.00           C
ATOM    452  C   LEU A  40      44.615  51.164  44.614  1.00  0.00           C
ATOM    453  O   LEU A  40      45.482  51.842  44.056  1.00  0.00           O
ATOM    454  CB  LEU A  40      46.266  49.183  44.765  1.00  0.00           C
ATOM    455  CG  LEU A  40      47.134  49.584  45.977  1.00  0.00           C
ATOM    456  CD1 LEU A  40      46.654  48.934  47.278  1.00  0.00           C
ATOM    457  CD2 LEU A  40      48.568  49.110  45.747  1.00  0.00           C
ATOM    458  H   LEU A  40      44.359  48.558  43.065  1.00  0.00           H
ATOM    459  HA  LEU A  40      44.446  49.458  45.862  1.00  0.00           H
ATOM    460  HB2 LEU A  40      46.270  48.100  44.695  1.00  0.00           H
ATOM    461  HB3 LEU A  40      46.713  49.579  43.853  1.00  0.00           H
ATOM    462  HG  LEU A  40      47.136  50.667  46.094  1.00  0.00           H
ATOM    463 1HD1 LEU A  40      45.674  49.316  47.543  1.00  0.00           H
ATOM    464 2HD1 LEU A  40      47.336  49.187  48.089  1.00  0.00           H
ATOM    465 3HD1 LEU A  40      46.610  47.850  47.164  1.00  0.00           H
ATOM    466 1HD2 LEU A  40      48.578  48.051  45.491  1.00  0.00           H
ATOM    467 2HD2 LEU A  40      49.023  49.686  44.948  1.00  0.00           H
ATOM    468 3HD2 LEU A  40      49.164  49.252  46.645  1.00  0.00           H
ATOM    469  N   TRP A  41      43.430  51.654  44.980  1.00  0.00           N
ATOM    470  CA  TRP A  41      43.013  53.052  44.832  1.00  0.00           C
ATOM    471  C   TRP A  41      43.759  54.004  45.767  1.00  0.00           C
ATOM    472  O   TRP A  41      44.000  55.159  45.417  1.00  0.00           O
ATOM    473  CB  TRP A  41      41.506  53.141  45.091  1.00  0.00           C
ATOM    474  CG  TRP A  41      40.683  52.411  44.082  1.00  0.00           C
ATOM    475  CD1 TRP A  41      39.967  51.280  44.281  1.00  0.00           C
ATOM    476  CD2 TRP A  41      40.529  52.742  42.673  1.00  0.00           C
ATOM    477  CE2 TRP A  41      39.661  51.780  42.075  1.00  0.00           C
ATOM    478  CE3 TRP A  41      41.061  53.750  41.840  1.00  0.00           C
ATOM    479  NE1 TRP A  41      39.340  50.918  43.104  1.00  0.00           N
ATOM    480  CZ2 TRP A  41      39.317  51.833  40.718  1.00  0.00           C
ATOM    481  CZ3 TRP A  41      40.740  53.796  40.472  1.00  0.00           C
ATOM    482  CH2 TRP A  41      39.865  52.847  39.911  1.00  0.00           C
ATOM    483  H   TRP A  41      42.778  51.009  45.415  1.00  0.00           H
ATOM    484  HA  TRP A  41      43.220  53.376  43.813  1.00  0.00           H
ATOM    485  HB2 TRP A  41      41.281  52.762  46.089  1.00  0.00           H
ATOM    486  HB3 TRP A  41      41.214  54.192  45.061  1.00  0.00           H
ATOM    487  HD1 TRP A  41      39.892  50.743  45.220  1.00  0.00           H
ATOM    488  HE1 TRP A  41      38.751  50.096  43.016  1.00  0.00           H
ATOM    489  HE3 TRP A  41      41.728  54.489  42.260  1.00  0.00           H
ATOM    490  HZ2 TRP A  41      38.645  51.096  40.303  1.00  0.00           H
ATOM    491  HZ3 TRP A  41      41.160  54.576  39.855  1.00  0.00           H
ATOM    492  HH2 TRP A  41      39.609  52.901  38.863  1.00  0.00           H
ATOM    493  N   PHE A  42      44.146  53.517  46.945  1.00  0.00           N
ATOM    494  CA  PHE A  42      44.996  54.238  47.884  1.00  0.00           C
ATOM    495  C   PHE A  42      46.372  53.569  47.946  1.00  0.00           C
ATOM    496  O   PHE A  42      46.438  52.360  48.200  1.00  0.00           O
ATOM    497  CB  PHE A  42      44.332  54.312  49.262  1.00  0.00           C
ATOM    498  CG  PHE A  42      43.003  55.034  49.231  1.00  0.00           C
ATOM    499  CD1 PHE A  42      41.826  54.333  48.919  1.00  0.00           C
ATOM    500  CD2 PHE A  42      42.958  56.419  49.457  1.00  0.00           C
ATOM    501  CE1 PHE A  42      40.613  55.027  48.806  1.00  0.00           C
ATOM    502  CE2 PHE A  42      41.750  57.122  49.317  1.00  0.00           C
ATOM    503  CZ  PHE A  42      40.584  56.422  48.975  1.00  0.00           C
ATOM    504  H   PHE A  42      43.891  52.561  47.174  1.00  0.00           H
ATOM    505  HA  PHE A  42      45.101  55.258  47.527  1.00  0.00           H
ATOM    506  HB2 PHE A  42      44.183  53.304  49.650  1.00  0.00           H
ATOM    507  HB3 PHE A  42      45.003  54.839  49.941  1.00  0.00           H
ATOM    508  HD1 PHE A  42      41.856  53.267  48.745  1.00  0.00           H
ATOM    509  HD2 PHE A  42      43.859  56.935  49.735  1.00  0.00           H
ATOM    510  HE1 PHE A  42      39.710  54.484  48.583  1.00  0.00           H
ATOM    511  HE2 PHE A  42      41.707  58.193  49.465  1.00  0.00           H
ATOM    512  HZ  PHE A  42      39.668  56.963  48.836  1.00  0.00           H
ATOM    513  N   PRO A  43      47.472  54.317  47.725  1.00  0.00           N
ATOM    514  CA  PRO A  43      48.816  53.765  47.839  1.00  0.00           C
ATOM    515  C   PRO A  43      49.087  53.227  49.257  1.00  0.00           C
ATOM    516  O   PRO A  43      48.519  53.731  50.229  1.00  0.00           O
ATOM    517  CB  PRO A  43      49.777  54.894  47.453  1.00  0.00           C
ATOM    518  CG  PRO A  43      48.968  56.169  47.679  1.00  0.00           C
ATOM    519  CD  PRO A  43      47.534  55.733  47.389  1.00  0.00           C
ATOM    520  HA  PRO A  43      48.910  52.954  47.118  1.00  0.00           H
ATOM    521  HB2 PRO A  43      50.681  54.884  48.060  1.00  0.00           H
ATOM    522  HB3 PRO A  43      50.034  54.808  46.397  1.00  0.00           H
ATOM    523  HG2 PRO A  43      49.056  56.478  48.720  1.00  0.00           H
ATOM    524  HG3 PRO A  43      49.287  56.971  47.015  1.00  0.00           H
ATOM    525  HD2 PRO A  43      46.845  56.323  47.992  1.00  0.00           H
ATOM    526  HD3 PRO A  43      47.315  55.859  46.327  1.00  0.00           H
ATOM    527  N   PRO A  44      49.948  52.204  49.401  1.00  0.00           N
ATOM    528  CA  PRO A  44      50.154  51.507  50.669  1.00  0.00           C
ATOM    529  C   PRO A  44      50.643  52.382  51.827  1.00  0.00           C
ATOM    530  O   PRO A  44      50.317  52.076  52.976  1.00  0.00           O
ATOM    531  CB  PRO A  44      51.162  50.392  50.371  1.00  0.00           C
ATOM    532  CG  PRO A  44      51.746  50.714  48.995  1.00  0.00           C
ATOM    533  CD  PRO A  44      50.641  51.516  48.325  1.00  0.00           C
ATOM    534  HA  PRO A  44      49.209  51.055  50.970  1.00  0.00           H
ATOM    535  HB2 PRO A  44      51.953  50.341  51.121  1.00  0.00           H
ATOM    536  HB3 PRO A  44      50.624  49.450  50.325  1.00  0.00           H
ATOM    537  HG2 PRO A  44      52.632  51.340  49.104  1.00  0.00           H
ATOM    538  HG3 PRO A  44      51.978  49.809  48.434  1.00  0.00           H
ATOM    539  HD2 PRO A  44      51.066  52.210  47.599  1.00  0.00           H
ATOM    540  HD3 PRO A  44      49.942  50.841  47.836  1.00  0.00           H
ATOM    541  N   ASP A  45      51.404  53.442  51.555  1.00  0.00           N
ATOM    542  CA  ASP A  45      51.901  54.380  52.568  1.00  0.00           C
ATOM    543  C   ASP A  45      50.841  55.395  53.039  1.00  0.00           C
ATOM    544  O   ASP A  45      51.090  56.145  53.984  1.00  0.00           O
ATOM    545  CB  ASP A  45      53.145  55.117  52.036  1.00  0.00           C
ATOM    546  CG  ASP A  45      52.874  56.082  50.869  1.00  0.00           C
ATOM    547  OD1 ASP A  45      51.929  55.826  50.086  1.00  0.00           O
ATOM    548  OD2 ASP A  45      53.642  57.061  50.726  1.00  0.00           O
ATOM    549  H   ASP A  45      51.565  53.709  50.590  1.00  0.00           H
ATOM    550  HA  ASP A  45      52.201  53.809  53.446  1.00  0.00           H
ATOM    551  HB2 ASP A  45      53.599  55.666  52.863  1.00  0.00           H
ATOM    552  HB3 ASP A  45      53.871  54.372  51.705  1.00  0.00           H
ATOM    553  N   ALA A  46      49.658  55.429  52.415  1.00  0.00           N
ATOM    554  CA  ALA A  46      48.610  56.368  52.785  1.00  0.00           C
ATOM    555  C   ALA A  46      47.999  56.016  54.158  1.00  0.00           C
ATOM    556  O   ALA A  46      47.820  54.834  54.478  1.00  0.00           O
ATOM    557  CB  ALA A  46      47.540  56.428  51.688  1.00  0.00           C
ATOM    558  H   ALA A  46      49.475  54.768  51.670  1.00  0.00           H
ATOM    559  HA  ALA A  46      49.086  57.346  52.847  1.00  0.00           H
ATOM    560  HB1 ALA A  46      46.989  57.365  51.765  1.00  0.00           H
ATOM    561  HB2 ALA A  46      46.845  55.595  51.800  1.00  0.00           H
ATOM    562  HB3 ALA A  46      48.007  56.372  50.707  1.00  0.00           H
ATOM    563  N   PRO A  47      47.624  57.021  54.971  1.00  0.00           N
ATOM    564  CA  PRO A  47      46.907  56.778  56.213  1.00  0.00           C
ATOM    565  C   PRO A  47      45.505  56.224  55.936  1.00  0.00           C
ATOM    566  O   PRO A  47      44.863  56.560  54.936  1.00  0.00           O
ATOM    567  CB  PRO A  47      46.859  58.129  56.930  1.00  0.00           C
ATOM    568  CG  PRO A  47      46.883  59.135  55.779  1.00  0.00           C
ATOM    569  CD  PRO A  47      47.765  58.451  54.734  1.00  0.00           C
ATOM    570  HA  PRO A  47      47.458  56.061  56.823  1.00  0.00           H
ATOM    571  HB2 PRO A  47      45.965  58.238  57.545  1.00  0.00           H
ATOM    572  HB3 PRO A  47      47.758  58.247  57.537  1.00  0.00           H
ATOM    573  HG2 PRO A  47      45.875  59.261  55.381  1.00  0.00           H
ATOM    574  HG3 PRO A  47      47.296  60.094  56.089  1.00  0.00           H
ATOM    575  HD2 PRO A  47      47.434  58.727  53.733  1.00  0.00           H
ATOM    576  HD3 PRO A  47      48.807  58.738  54.882  1.00  0.00           H
ATOM    577  N   VAL A  48      44.999  55.409  56.860  1.00  0.00           N
ATOM    578  CA  VAL A  48      43.608  54.941  56.813  1.00  0.00           C
ATOM    579  C   VAL A  48      42.665  56.139  57.014  1.00  0.00           C
ATOM    580  O   VAL A  48      42.891  56.921  57.942  1.00  0.00           O
ATOM    581  CB  VAL A  48      43.339  53.839  57.852  1.00  0.00           C
ATOM    582  CG1 VAL A  48      41.898  53.318  57.771  1.00  0.00           C
ATOM    583  CG2 VAL A  48      44.283  52.650  57.632  1.00  0.00           C
ATOM    584  H   VAL A  48      45.561  55.179  57.665  1.00  0.00           H
ATOM    585  HA  VAL A  48      43.449  54.503  55.831  1.00  0.00           H
ATOM    586  HB  VAL A  48      43.510  54.239  58.852  1.00  0.00           H
ATOM    587 1HG1 VAL A  48      41.198  54.110  58.036  1.00  0.00           H
ATOM    588 2HG1 VAL A  48      41.686  52.964  56.761  1.00  0.00           H
ATOM    589 3HG1 VAL A  48      41.767  52.495  58.472  1.00  0.00           H
ATOM    590 1HG2 VAL A  48      44.143  52.241  56.630  1.00  0.00           H
ATOM    591 2HG2 VAL A  48      44.075  51.873  58.367  1.00  0.00           H
ATOM    592 3HG2 VAL A  48      45.321  52.959  57.751  1.00  0.00           H
ATOM    593  N   PRO A  49      41.620  56.318  56.183  1.00  0.00           N
ATOM    594  CA  PRO A  49      40.667  57.411  56.356  1.00  0.00           C
ATOM    595  C   PRO A  49      39.898  57.337  57.685  1.00  0.00           C
ATOM    596  O   PRO A  49      39.737  56.266  58.273  1.00  0.00           O
ATOM    597  CB  PRO A  49      39.712  57.318  55.164  1.00  0.00           C
ATOM    598  CG  PRO A  49      40.476  56.521  54.112  1.00  0.00           C
ATOM    599  CD  PRO A  49      41.319  55.578  54.964  1.00  0.00           C
ATOM    600  HA  PRO A  49      41.212  58.354  56.308  1.00  0.00           H
ATOM    601  HB2 PRO A  49      38.839  56.740  55.457  1.00  0.00           H
ATOM    602  HB3 PRO A  49      39.423  58.303  54.794  1.00  0.00           H
ATOM    603  HG2 PRO A  49      39.799  55.975  53.454  1.00  0.00           H
ATOM    604  HG3 PRO A  49      41.125  57.182  53.538  1.00  0.00           H
ATOM    605  HD2 PRO A  49      40.740  54.688  55.216  1.00  0.00           H
ATOM    606  HD3 PRO A  49      42.217  55.306  54.411  1.00  0.00           H
ATOM    607  N   GLN A  50      39.372  58.480  58.133  1.00  0.00           N
ATOM    608  CA  GLN A  50      38.488  58.560  59.308  1.00  0.00           C
ATOM    609  C   GLN A  50      37.143  57.851  59.059  1.00  0.00           C
ATOM    610  O   GLN A  50      36.655  57.107  59.913  1.00  0.00           O
ATOM    611  CB  GLN A  50      38.244  60.039  59.666  1.00  0.00           C
ATOM    612  CG  GLN A  50      39.530  60.829  59.966  1.00  0.00           C
ATOM    613  CD  GLN A  50      40.203  60.400  61.266  1.00  0.00           C
ATOM    614  NE2 GLN A  50      41.454  60.000  61.232  1.00  0.00           N
ATOM    615  OE1 GLN A  50      39.624  60.420  62.340  1.00  0.00           O
ATOM    616  H   GLN A  50      39.555  59.326  57.617  1.00  0.00           H
ATOM    617  HA  GLN A  50      38.968  58.064  60.153  1.00  0.00           H
ATOM    618  HB2 GLN A  50      37.733  60.524  58.833  1.00  0.00           H
ATOM    619  HB3 GLN A  50      37.586  60.090  60.534  1.00  0.00           H
ATOM    620  HG2 GLN A  50      40.231  60.726  59.139  1.00  0.00           H
ATOM    621  HG3 GLN A  50      39.280  61.886  60.048  1.00  0.00           H
ATOM    622 1HE2 GLN A  50      41.885  59.770  62.112  1.00  0.00           H
ATOM    623 2HE2 GLN A  50      41.962  59.995  60.365  1.00  0.00           H
ATOM    624  N   ASP A  51      36.600  58.045  57.853  1.00  0.00           N
ATOM    625  CA  ASP A  51      35.358  57.462  57.344  1.00  0.00           C
ATOM    626  C   ASP A  51      35.597  56.746  56.012  1.00  0.00           C
ATOM    627  O   ASP A  51      36.458  57.153  55.234  1.00  0.00           O
ATOM    628  CB  ASP A  51      34.304  58.552  57.099  1.00  0.00           C
ATOM    629  CG  ASP A  51      33.974  59.404  58.318  1.00  0.00           C
ATOM    630  OD1 ASP A  51      33.647  58.819  59.371  1.00  0.00           O
ATOM    631  OD2 ASP A  51      34.007  60.649  58.181  1.00  0.00           O
ATOM    632  H   ASP A  51      37.120  58.606  57.198  1.00  0.00           H
ATOM    633  HA  ASP A  51      34.967  56.747  58.068  1.00  0.00           H
ATOM    634  HB2 ASP A  51      34.661  59.203  56.303  1.00  0.00           H
ATOM    635  HB3 ASP A  51      33.386  58.078  56.749  1.00  0.00           H
ATOM    636  N   MET A  52      34.772  55.742  55.711  1.00  0.00           N
ATOM    637  CA  MET A  52      34.730  55.082  54.394  1.00  0.00           C
ATOM    638  C   MET A  52      33.683  55.711  53.452  1.00  0.00           C
ATOM    639  O   MET A  52      33.363  55.154  52.404  1.00  0.00           O
ATOM    640  CB  MET A  52      34.509  53.569  54.556  1.00  0.00           C
ATOM    641  CG  MET A  52      35.502  52.874  55.489  1.00  0.00           C
ATOM    642  SD  MET A  52      36.996  52.324  54.630  1.00  0.00           S
ATOM    643  CE  MET A  52      38.233  52.723  55.878  1.00  0.00           C
ATOM    644  H   MET A  52      34.068  55.482  56.387  1.00  0.00           H
ATOM    645  HA  MET A  52      35.697  55.217  53.906  1.00  0.00           H
ATOM    646  HB2 MET A  52      33.524  53.405  54.962  1.00  0.00           H
ATOM    647  HB3 MET A  52      34.549  53.090  53.578  1.00  0.00           H
ATOM    648  HG2 MET A  52      35.774  53.543  56.304  1.00  0.00           H
ATOM    649  HG3 MET A  52      35.008  52.010  55.936  1.00  0.00           H
ATOM    650  HE1 MET A  52      39.222  52.639  55.430  1.00  0.00           H
ATOM    651  HE2 MET A  52      38.077  53.743  56.230  1.00  0.00           H
ATOM    652  HE3 MET A  52      38.140  52.026  56.709  1.00  0.00           H
ATOM    653  N   GLU A  53      33.121  56.863  53.833  1.00  0.00           N
ATOM    654  CA  GLU A  53      32.255  57.663  52.964  1.00  0.00           C
ATOM    655  C   GLU A  53      33.008  58.096  51.703  1.00  0.00           C
ATOM    656  O   GLU A  53      34.177  58.494  51.767  1.00  0.00           O
ATOM    657  CB  GLU A  53      31.756  58.921  53.694  1.00  0.00           C
ATOM    658  CG  GLU A  53      30.811  58.631  54.868  1.00  0.00           C
ATOM    659  CD  GLU A  53      29.387  58.246  54.435  1.00  0.00           C
ATOM    660  OE1 GLU A  53      28.529  58.187  55.347  1.00  0.00           O
ATOM    661  OE2 GLU A  53      29.161  58.055  53.219  1.00  0.00           O
ATOM    662  H   GLU A  53      33.422  57.275  54.698  1.00  0.00           H
ATOM    663  HA  GLU A  53      31.395  57.062  52.664  1.00  0.00           H
ATOM    664  HB2 GLU A  53      32.620  59.470  54.069  1.00  0.00           H
ATOM    665  HB3 GLU A  53      31.244  59.568  52.981  1.00  0.00           H
ATOM    666  HG2 GLU A  53      31.234  57.845  55.497  1.00  0.00           H
ATOM    667  HG3 GLU A  53      30.751  59.538  55.473  1.00  0.00           H
ATOM    668  N   LEU A  54      32.313  58.086  50.561  1.00  0.00           N
ATOM    669  CA  LEU A  54      32.917  58.394  49.262  1.00  0.00           C
ATOM    670  C   LEU A  54      33.580  59.779  49.245  1.00  0.00           C
ATOM    671  O   LEU A  54      34.685  59.933  48.725  1.00  0.00           O
ATOM    672  CB  LEU A  54      31.840  58.254  48.171  1.00  0.00           C
ATOM    673  CG  LEU A  54      32.342  58.539  46.742  1.00  0.00           C
ATOM    674  CD1 LEU A  54      33.537  57.658  46.371  1.00  0.00           C
ATOM    675  CD2 LEU A  54      31.215  58.261  45.748  1.00  0.00           C
ATOM    676  H   LEU A  54      31.347  57.788  50.591  1.00  0.00           H
ATOM    677  HA  LEU A  54      33.701  57.659  49.082  1.00  0.00           H
ATOM    678  HB2 LEU A  54      31.438  57.241  48.206  1.00  0.00           H
ATOM    679  HB3 LEU A  54      31.026  58.948  48.388  1.00  0.00           H
ATOM    680  HG  LEU A  54      32.627  59.587  46.657  1.00  0.00           H
ATOM    681 1HD1 LEU A  54      34.411  57.939  46.958  1.00  0.00           H
ATOM    682 2HD1 LEU A  54      33.781  57.793  45.323  1.00  0.00           H
ATOM    683 3HD1 LEU A  54      33.302  56.612  46.538  1.00  0.00           H
ATOM    684 1HD2 LEU A  54      30.898  57.222  45.832  1.00  0.00           H
ATOM    685 2HD2 LEU A  54      30.369  58.913  45.962  1.00  0.00           H
ATOM    686 3HD2 LEU A  54      31.559  58.462  44.734  1.00  0.00           H
ATOM    687  N   VAL A  55      32.942  60.760  49.890  1.00  0.00           N
ATOM    688  CA  VAL A  55      33.471  62.122  50.021  1.00  0.00           C
ATOM    689  C   VAL A  55      34.768  62.168  50.832  1.00  0.00           C
ATOM    690  O   VAL A  55      35.721  62.816  50.415  1.00  0.00           O
ATOM    691  CB  VAL A  55      32.404  63.074  50.596  1.00  0.00           C
ATOM    692  CG1 VAL A  55      31.867  62.656  51.975  1.00  0.00           C
ATOM    693  CG2 VAL A  55      32.951  64.500  50.694  1.00  0.00           C
ATOM    694  H   VAL A  55      32.059  60.538  50.323  1.00  0.00           H
ATOM    695  HA  VAL A  55      33.714  62.479  49.019  1.00  0.00           H
ATOM    696  HB  VAL A  55      31.565  63.077  49.901  1.00  0.00           H
ATOM    697 1HG1 VAL A  55      32.663  62.632  52.717  1.00  0.00           H
ATOM    698 2HG1 VAL A  55      31.118  63.376  52.303  1.00  0.00           H
ATOM    699 3HG1 VAL A  55      31.394  61.677  51.915  1.00  0.00           H
ATOM    700 1HG2 VAL A  55      33.422  64.772  49.751  1.00  0.00           H
ATOM    701 2HG2 VAL A  55      33.681  64.583  51.498  1.00  0.00           H
ATOM    702 3HG2 VAL A  55      32.137  65.198  50.884  1.00  0.00           H
ATOM    703  N   THR A  56      34.857  61.461  51.962  1.00  0.00           N
ATOM    704  CA  THR A  56      36.047  61.490  52.830  1.00  0.00           C
ATOM    705  C   THR A  56      37.239  60.823  52.138  1.00  0.00           C
ATOM    706  O   THR A  56      38.360  61.335  52.167  1.00  0.00           O
ATOM    707  CB  THR A  56      35.762  60.802  54.176  1.00  0.00           C
ATOM    708  CG2 THR A  56      36.906  60.979  55.180  1.00  0.00           C
ATOM    709  OG1 THR A  56      34.611  61.369  54.771  1.00  0.00           O
ATOM    710  H   THR A  56      34.065  60.906  52.255  1.00  0.00           H
ATOM    711  HA  THR A  56      36.313  62.527  53.026  1.00  0.00           H
ATOM    712  HB  THR A  56      35.595  59.738  54.003  1.00  0.00           H
ATOM    713  HG1 THR A  56      34.538  61.018  55.669  1.00  0.00           H
ATOM    714 1HG2 THR A  56      37.867  61.057  54.676  1.00  0.00           H
ATOM    715 2HG2 THR A  56      36.938  60.116  55.840  1.00  0.00           H
ATOM    716 3HG2 THR A  56      36.756  61.885  55.769  1.00  0.00           H
ATOM    717  N   MET A  57      36.989  59.706  51.456  1.00  0.00           N
ATOM    718  CA  MET A  57      37.972  59.018  50.618  1.00  0.00           C
ATOM    719  C   MET A  57      38.448  59.883  49.445  1.00  0.00           C
ATOM    720  O   MET A  57      39.657  60.011  49.241  1.00  0.00           O
ATOM    721  CB  MET A  57      37.312  57.734  50.116  1.00  0.00           C
ATOM    722  CG  MET A  57      37.560  56.554  51.060  1.00  0.00           C
ATOM    723  SD  MET A  57      36.345  55.209  50.986  1.00  0.00           S
ATOM    724  CE  MET A  57      35.640  55.290  49.309  1.00  0.00           C
ATOM    725  H   MET A  57      36.039  59.341  51.471  1.00  0.00           H
ATOM    726  HA  MET A  57      38.851  58.771  51.215  1.00  0.00           H
ATOM    727  HB2 MET A  57      36.242  57.918  50.034  1.00  0.00           H
ATOM    728  HB3 MET A  57      37.671  57.477  49.122  1.00  0.00           H
ATOM    729  HG2 MET A  57      38.555  56.152  50.874  1.00  0.00           H
ATOM    730  HG3 MET A  57      37.548  56.924  52.087  1.00  0.00           H
ATOM    731  HE1 MET A  57      36.233  54.689  48.637  1.00  0.00           H
ATOM    732  HE2 MET A  57      34.629  54.891  49.331  1.00  0.00           H
ATOM    733  HE3 MET A  57      35.588  56.305  48.926  1.00  0.00           H
ATOM    734  N   SER A  58      37.523  60.519  48.719  1.00  0.00           N
ATOM    735  CA  SER A  58      37.855  61.467  47.649  1.00  0.00           C
ATOM    736  C   SER A  58      38.641  62.674  48.178  1.00  0.00           C
ATOM    737  O   SER A  58      39.629  63.074  47.567  1.00  0.00           O
ATOM    738  CB  SER A  58      36.580  61.898  46.917  1.00  0.00           C
ATOM    739  OG  SER A  58      36.905  62.764  45.851  1.00  0.00           O
ATOM    740  H   SER A  58      36.539  60.356  48.919  1.00  0.00           H
ATOM    741  HA  SER A  58      38.495  60.962  46.928  1.00  0.00           H
ATOM    742  HB2 SER A  58      36.077  61.016  46.518  1.00  0.00           H
ATOM    743  HB3 SER A  58      35.904  62.404  47.608  1.00  0.00           H
ATOM    744  HG  SER A  58      36.972  63.660  46.234  1.00  0.00           H
ATOM    745  N   SER A  59      38.302  63.177  49.370  1.00  0.00           N
ATOM    746  CA  SER A  59      38.987  64.307  50.012  1.00  0.00           C
ATOM    747  C   SER A  59      40.450  63.984  50.337  1.00  0.00           C
ATOM    748  O   SER A  59      41.352  64.788  50.116  1.00  0.00           O
ATOM    749  CB  SER A  59      38.248  64.698  51.297  1.00  0.00           C
ATOM    750  OG  SER A  59      38.674  65.969  51.744  1.00  0.00           O
ATOM    751  H   SER A  59      37.450  62.832  49.799  1.00  0.00           H
ATOM    752  HA  SER A  59      38.965  65.155  49.326  1.00  0.00           H
ATOM    753  HB2 SER A  59      37.176  64.736  51.111  1.00  0.00           H
ATOM    754  HB3 SER A  59      38.438  63.953  52.070  1.00  0.00           H
ATOM    755  HG  SER A  59      38.779  65.965  52.701  1.00  0.00           H
ATOM    756  N   GLN A  60      40.736  62.761  50.792  1.00  0.00           N
ATOM    757  CA  GLN A  60      42.123  62.331  50.985  1.00  0.00           C
ATOM    758  C   GLN A  60      42.876  62.183  49.649  1.00  0.00           C
ATOM    759  O   GLN A  60      44.073  62.472  49.565  1.00  0.00           O
ATOM    760  CB  GLN A  60      42.145  61.024  51.784  1.00  0.00           C
ATOM    761  CG  GLN A  60      43.551  60.748  52.335  1.00  0.00           C
ATOM    762  CD  GLN A  60      43.831  59.264  52.455  1.00  0.00           C
ATOM    763  NE2 GLN A  60      43.572  58.677  53.599  1.00  0.00           N
ATOM    764  OE1 GLN A  60      44.324  58.649  51.520  1.00  0.00           O
ATOM    765  H   GLN A  60      39.974  62.117  50.978  1.00  0.00           H
ATOM    766  HA  GLN A  60      42.632  63.103  51.567  1.00  0.00           H
ATOM    767  HB2 GLN A  60      41.447  61.083  52.620  1.00  0.00           H
ATOM    768  HB3 GLN A  60      41.833  60.210  51.128  1.00  0.00           H
ATOM    769  HG2 GLN A  60      44.314  61.158  51.676  1.00  0.00           H
ATOM    770  HG3 GLN A  60      43.664  61.234  53.303  1.00  0.00           H
ATOM    771 1HE2 GLN A  60      43.898  57.723  53.740  1.00  0.00           H
ATOM    772 2HE2 GLN A  60      43.201  59.204  54.366  1.00  0.00           H
ATOM    773  N   ALA A  61      42.187  61.746  48.593  1.00  0.00           N
ATOM    774  CA  ALA A  61      42.740  61.725  47.243  1.00  0.00           C
ATOM    775  C   ALA A  61      43.032  63.149  46.723  1.00  0.00           C
ATOM    776  O   ALA A  61      44.074  63.349  46.097  1.00  0.00           O
ATOM    777  CB  ALA A  61      41.798  60.931  46.325  1.00  0.00           C
ATOM    778  H   ALA A  61      41.205  61.517  48.709  1.00  0.00           H
ATOM    779  HA  ALA A  61      43.695  61.201  47.276  1.00  0.00           H
ATOM    780  HB1 ALA A  61      40.953  60.518  46.877  1.00  0.00           H
ATOM    781  HB2 ALA A  61      42.341  60.116  45.847  1.00  0.00           H
ATOM    782  HB3 ALA A  61      41.393  61.582  45.560  1.00  0.00           H
ATOM    783  N   GLN A  62      42.176  64.134  47.021  1.00  0.00           N
ATOM    784  CA  GLN A  62      42.420  65.560  46.769  1.00  0.00           C
ATOM    785  C   GLN A  62      43.646  66.064  47.546  1.00  0.00           C
ATOM    786  O   GLN A  62      44.533  66.704  46.984  1.00  0.00           O
ATOM    787  CB  GLN A  62      41.194  66.397  47.176  1.00  0.00           C
ATOM    788  CG  GLN A  62      40.044  66.397  46.164  1.00  0.00           C
ATOM    789  CD  GLN A  62      38.851  67.211  46.663  1.00  0.00           C
ATOM    790  NE2 GLN A  62      38.001  67.661  45.772  1.00  0.00           N
ATOM    791  OE1 GLN A  62      38.690  67.504  47.841  1.00  0.00           O
ATOM    792  H   GLN A  62      41.302  63.884  47.478  1.00  0.00           H
ATOM    793  HA  GLN A  62      42.608  65.708  45.705  1.00  0.00           H
ATOM    794  HB2 GLN A  62      40.813  66.041  48.126  1.00  0.00           H
ATOM    795  HB3 GLN A  62      41.506  67.432  47.319  1.00  0.00           H
ATOM    796  HG2 GLN A  62      40.402  66.843  45.238  1.00  0.00           H
ATOM    797  HG3 GLN A  62      39.717  65.379  45.955  1.00  0.00           H
ATOM    798 1HE2 GLN A  62      37.268  68.270  46.121  1.00  0.00           H
ATOM    799 2HE2 GLN A  62      38.144  67.465  44.788  1.00  0.00           H
ATOM    800  N   ASP A  63      43.779  65.754  48.832  1.00  0.00           N
ATOM    801  CA  ASP A  63      44.939  66.243  49.584  1.00  0.00           C
ATOM    802  C   ASP A  63      46.263  65.694  49.041  1.00  0.00           C
ATOM    803  O   ASP A  63      47.243  66.434  48.957  1.00  0.00           O
ATOM    804  CB  ASP A  63      44.816  65.904  51.068  1.00  0.00           C
ATOM    805  CG  ASP A  63      43.788  66.730  51.827  1.00  0.00           C
ATOM    806  OD1 ASP A  63      43.363  67.787  51.321  1.00  0.00           O
ATOM    807  OD2 ASP A  63      43.603  66.438  53.031  1.00  0.00           O
ATOM    808  H   ASP A  63      43.002  65.312  49.316  1.00  0.00           H
ATOM    809  HA  ASP A  63      44.981  67.329  49.472  1.00  0.00           H
ATOM    810  HB2 ASP A  63      44.606  64.842  51.186  1.00  0.00           H
ATOM    811  HB3 ASP A  63      45.777  66.121  51.531  1.00  0.00           H
ATOM    812  N   ARG A  64      46.282  64.426  48.614  1.00  0.00           N
ATOM    813  CA  ARG A  64      47.446  63.808  47.962  1.00  0.00           C
ATOM    814  C   ARG A  64      47.705  64.359  46.558  1.00  0.00           C
ATOM    815  O   ARG A  64      48.858  64.481  46.159  1.00  0.00           O
ATOM    816  CB  ARG A  64      47.236  62.295  47.955  1.00  0.00           C
ATOM    817  CG  ARG A  64      48.492  61.520  47.530  1.00  0.00           C
ATOM    818  CD  ARG A  64      48.451  60.039  47.940  1.00  0.00           C
ATOM    819  NE  ARG A  64      47.131  59.413  47.695  1.00  0.00           N
ATOM    820  CZ  ARG A  64      46.180  59.237  48.597  1.00  0.00           C
ATOM    821  NH1 ARG A  64      46.332  59.578  49.844  1.00  0.00           N
ATOM    822  NH2 ARG A  64      45.036  58.716  48.272  1.00  0.00           N
ATOM    823  H   ARG A  64      45.431  63.882  48.732  1.00  0.00           H
ATOM    824  HA  ARG A  64      48.334  64.043  48.554  1.00  0.00           H
ATOM    825  HB2 ARG A  64      46.963  62.001  48.967  1.00  0.00           H
ATOM    826  HB3 ARG A  64      46.412  62.049  47.281  1.00  0.00           H
ATOM    827  HG2 ARG A  64      48.592  61.588  46.452  1.00  0.00           H
ATOM    828  HG3 ARG A  64      49.376  61.974  47.981  1.00  0.00           H
ATOM    829  HD2 ARG A  64      49.221  59.501  47.386  1.00  0.00           H
ATOM    830  HD3 ARG A  64      48.715  59.970  48.997  1.00  0.00           H
ATOM    831  HE  ARG A  64      46.917  59.141  46.748  1.00  0.00           H
ATOM    832 1HH1 ARG A  64      47.169  60.047  50.129  1.00  0.00           H
ATOM    833 2HH1 ARG A  64      45.604  59.354  50.514  1.00  0.00           H
ATOM    834 1HH2 ARG A  64      44.841  58.431  47.326  1.00  0.00           H
ATOM    835 2HH2 ARG A  64      44.330  58.624  48.985  1.00  0.00           H
ATOM    836  N   TYR A  65      46.650  64.731  45.833  1.00  0.00           N
ATOM    837  CA  TYR A  65      46.749  65.521  44.605  1.00  0.00           C
ATOM    838  C   TYR A  65      47.453  66.853  44.875  1.00  0.00           C
ATOM    839  O   TYR A  65      48.452  67.155  44.233  1.00  0.00           O
ATOM    840  CB  TYR A  65      45.339  65.720  44.030  1.00  0.00           C
ATOM    841  CG  TYR A  65      45.261  66.360  42.671  1.00  0.00           C
ATOM    842  CD1 TYR A  65      45.070  67.751  42.558  1.00  0.00           C
ATOM    843  CD2 TYR A  65      45.248  65.540  41.528  1.00  0.00           C
ATOM    844  CE1 TYR A  65      44.812  68.318  41.297  1.00  0.00           C
ATOM    845  CE2 TYR A  65      45.047  66.114  40.264  1.00  0.00           C
ATOM    846  CZ  TYR A  65      44.811  67.496  40.152  1.00  0.00           C
ATOM    847  OH  TYR A  65      44.481  67.993  38.943  1.00  0.00           O
ATOM    848  H   TYR A  65      45.726  64.537  46.198  1.00  0.00           H
ATOM    849  HA  TYR A  65      47.353  64.985  43.875  1.00  0.00           H
ATOM    850  HB2 TYR A  65      44.835  64.758  43.980  1.00  0.00           H
ATOM    851  HB3 TYR A  65      44.750  66.338  44.693  1.00  0.00           H
ATOM    852  HD1 TYR A  65      45.055  68.382  43.438  1.00  0.00           H
ATOM    853  HD2 TYR A  65      45.340  64.470  41.625  1.00  0.00           H
ATOM    854  HE1 TYR A  65      44.589  69.371  41.203  1.00  0.00           H
ATOM    855  HE2 TYR A  65      44.991  65.507  39.376  1.00  0.00           H
ATOM    856  HH  TYR A  65      43.614  68.467  39.014  1.00  0.00           H
ATOM    857  N   THR A  66      47.022  67.590  45.902  1.00  0.00           N
ATOM    858  CA  THR A  66      47.641  68.867  46.291  1.00  0.00           C
ATOM    859  C   THR A  66      49.111  68.693  46.675  1.00  0.00           C
ATOM    860  O   THR A  66      49.955  69.465  46.224  1.00  0.00           O
ATOM    861  CB  THR A  66      46.902  69.508  47.471  1.00  0.00           C
ATOM    862  CG2 THR A  66      47.471  70.878  47.830  1.00  0.00           C
ATOM    863  OG1 THR A  66      45.552  69.747  47.186  1.00  0.00           O
ATOM    864  H   THR A  66      46.225  67.248  46.428  1.00  0.00           H
ATOM    865  HA  THR A  66      47.598  69.549  45.442  1.00  0.00           H
ATOM    866  HB  THR A  66      46.965  68.856  48.337  1.00  0.00           H
ATOM    867  HG1 THR A  66      45.111  68.930  46.926  1.00  0.00           H
ATOM    868 1HG2 THR A  66      46.957  71.268  48.703  1.00  0.00           H
ATOM    869 2HG2 THR A  66      47.324  71.552  46.990  1.00  0.00           H
ATOM    870 3HG2 THR A  66      48.534  70.819  48.045  1.00  0.00           H
ATOM    871  N   ASP A  67      49.435  67.669  47.472  1.00  0.00           N
ATOM    872  CA  ASP A  67      50.820  67.352  47.844  1.00  0.00           C
ATOM    873  C   ASP A  67      51.704  67.119  46.600  1.00  0.00           C
ATOM    874  O   ASP A  67      52.846  67.577  46.559  1.00  0.00           O
ATOM    875  CB  ASP A  67      50.852  66.131  48.786  1.00  0.00           C
ATOM    876  CG  ASP A  67      50.198  66.336  50.167  1.00  0.00           C
ATOM    877  OD1 ASP A  67      49.985  67.488  50.620  1.00  0.00           O
ATOM    878  OD2 ASP A  67      49.905  65.325  50.847  1.00  0.00           O
ATOM    879  H   ASP A  67      48.692  67.083  47.841  1.00  0.00           H
ATOM    880  HA  ASP A  67      51.243  68.202  48.380  1.00  0.00           H
ATOM    881  HB2 ASP A  67      50.366  65.292  48.285  1.00  0.00           H
ATOM    882  HB3 ASP A  67      51.895  65.850  48.943  1.00  0.00           H
ATOM    883  N   TYR A  68      51.163  66.489  45.549  1.00  0.00           N
ATOM    884  CA  TYR A  68      51.883  66.258  44.294  1.00  0.00           C
ATOM    885  C   TYR A  68      52.116  67.539  43.473  1.00  0.00           C
ATOM    886  O   TYR A  68      53.190  67.724  42.893  1.00  0.00           O
ATOM    887  CB  TYR A  68      51.129  65.211  43.462  1.00  0.00           C
ATOM    888  CG  TYR A  68      51.824  64.838  42.167  1.00  0.00           C
ATOM    889  CD1 TYR A  68      53.188  64.484  42.182  1.00  0.00           C
ATOM    890  CD2 TYR A  68      51.118  64.878  40.948  1.00  0.00           C
ATOM    891  CE1 TYR A  68      53.855  64.197  40.979  1.00  0.00           C
ATOM    892  CE2 TYR A  68      51.780  64.582  39.742  1.00  0.00           C
ATOM    893  CZ  TYR A  68      53.155  64.258  39.760  1.00  0.00           C
ATOM    894  OH  TYR A  68      53.815  64.018  38.599  1.00  0.00           O
ATOM    895  H   TYR A  68      50.206  66.163  45.620  1.00  0.00           H
ATOM    896  HA  TYR A  68      52.864  65.858  44.550  1.00  0.00           H
ATOM    897  HB2 TYR A  68      51.000  64.308  44.057  1.00  0.00           H
ATOM    898  HB3 TYR A  68      50.139  65.597  43.224  1.00  0.00           H
ATOM    899  HD1 TYR A  68      53.741  64.464  43.114  1.00  0.00           H
ATOM    900  HD2 TYR A  68      50.074  65.163  40.936  1.00  0.00           H
ATOM    901  HE1 TYR A  68      54.907  63.961  40.986  1.00  0.00           H
ATOM    902  HE2 TYR A  68      51.239  64.621  38.810  1.00  0.00           H
ATOM    903  HH  TYR A  68      53.639  64.730  37.982  1.00  0.00           H
ATOM    904  N   LEU A  69      51.141  68.453  43.435  1.00  0.00           N
ATOM    905  CA  LEU A  69      51.305  69.758  42.780  1.00  0.00           C
ATOM    906  C   LEU A  69      52.355  70.623  43.486  1.00  0.00           C
ATOM    907  O   LEU A  69      53.190  71.241  42.821  1.00  0.00           O
ATOM    908  CB  LEU A  69      49.965  70.507  42.735  1.00  0.00           C
ATOM    909  CG  LEU A  69      48.811  69.749  42.065  1.00  0.00           C
ATOM    910  CD1 LEU A  69      47.571  70.631  42.120  1.00  0.00           C
ATOM    911  CD2 LEU A  69      49.122  69.366  40.626  1.00  0.00           C
ATOM    912  H   LEU A  69      50.260  68.233  43.888  1.00  0.00           H
ATOM    913  HA  LEU A  69      51.657  69.599  41.759  1.00  0.00           H
ATOM    914  HB2 LEU A  69      49.668  70.752  43.755  1.00  0.00           H
ATOM    915  HB3 LEU A  69      50.121  71.446  42.202  1.00  0.00           H
ATOM    916  HG  LEU A  69      48.598  68.841  42.605  1.00  0.00           H
ATOM    917 1HD1 LEU A  69      47.321  70.853  43.156  1.00  0.00           H
ATOM    918 2HD1 LEU A  69      46.733  70.113  41.668  1.00  0.00           H
ATOM    919 3HD1 LEU A  69      47.756  71.557  41.581  1.00  0.00           H
ATOM    920 1HD2 LEU A  69      49.308  70.269  40.060  1.00  0.00           H
ATOM    921 2HD2 LEU A  69      49.996  68.721  40.583  1.00  0.00           H
ATOM    922 3HD2 LEU A  69      48.285  68.817  40.200  1.00  0.00           H
ATOM    923  N   ILE A  70      52.353  70.617  44.825  1.00  0.00           N
ATOM    924  CA  ILE A  70      53.380  71.277  45.644  1.00  0.00           C
ATOM    925  C   ILE A  70      54.763  70.694  45.339  1.00  0.00           C
ATOM    926  O   ILE A  70      55.715  71.447  45.133  1.00  0.00           O
ATOM    927  CB  ILE A  70      53.052  71.149  47.152  1.00  0.00           C
ATOM    928  CG1 ILE A  70      51.789  71.959  47.511  1.00  0.00           C
ATOM    929  CG2 ILE A  70      54.232  71.631  48.022  1.00  0.00           C
ATOM    930  CD1 ILE A  70      51.219  71.630  48.897  1.00  0.00           C
ATOM    931  H   ILE A  70      51.618  70.093  45.293  1.00  0.00           H
ATOM    932  HA  ILE A  70      53.410  72.333  45.379  1.00  0.00           H
ATOM    933  HB  ILE A  70      52.867  70.098  47.376  1.00  0.00           H
ATOM    934 2HG1 ILE A  70      52.029  73.020  47.468  1.00  0.00           H
ATOM    935 3HG1 ILE A  70      51.004  71.762  46.782  1.00  0.00           H
ATOM    936 1HG2 ILE A  70      55.120  71.034  47.823  1.00  0.00           H
ATOM    937 2HG2 ILE A  70      54.001  71.507  49.078  1.00  0.00           H
ATOM    938 3HG2 ILE A  70      54.447  72.678  47.807  1.00  0.00           H
ATOM    939 1HD1 ILE A  70      50.994  70.566  48.965  1.00  0.00           H
ATOM    940 2HD1 ILE A  70      50.303  72.199  49.052  1.00  0.00           H
ATOM    941 3HD1 ILE A  70      51.928  71.897  49.679  1.00  0.00           H
ATOM    942  N   GLU A  71      54.880  69.364  45.304  1.00  0.00           N
ATOM    943  CA  GLU A  71      56.125  68.668  44.962  1.00  0.00           C
ATOM    944  C   GLU A  71      56.622  69.035  43.555  1.00  0.00           C
ATOM    945  O   GLU A  71      57.822  69.217  43.360  1.00  0.00           O
ATOM    946  CB  GLU A  71      55.903  67.150  45.097  1.00  0.00           C
ATOM    947  CG  GLU A  71      57.163  66.316  44.815  1.00  0.00           C
ATOM    948  CD  GLU A  71      56.876  64.815  44.676  1.00  0.00           C
ATOM    949  OE1 GLU A  71      55.972  64.285  45.364  1.00  0.00           O
ATOM    950  OE2 GLU A  71      57.587  64.166  43.872  1.00  0.00           O
ATOM    951  H   GLU A  71      54.068  68.797  45.540  1.00  0.00           H
ATOM    952  HA  GLU A  71      56.900  68.969  45.664  1.00  0.00           H
ATOM    953  HB2 GLU A  71      55.558  66.933  46.109  1.00  0.00           H
ATOM    954  HB3 GLU A  71      55.126  66.849  44.395  1.00  0.00           H
ATOM    955  HG2 GLU A  71      57.620  66.653  43.884  1.00  0.00           H
ATOM    956  HG3 GLU A  71      57.881  66.482  45.620  1.00  0.00           H
ATOM    957  N   THR A  72      55.707  69.157  42.589  1.00  0.00           N
ATOM    958  CA  THR A  72      56.039  69.434  41.185  1.00  0.00           C
ATOM    959  C   THR A  72      56.516  70.872  40.975  1.00  0.00           C
ATOM    960  O   THR A  72      57.577  71.077  40.385  1.00  0.00           O
ATOM    961  CB  THR A  72      54.844  69.139  40.263  1.00  0.00           C
ATOM    962  CG2 THR A  72      55.164  69.371  38.779  1.00  0.00           C
ATOM    963  OG1 THR A  72      54.457  67.786  40.395  1.00  0.00           O
ATOM    964  H   THR A  72      54.739  68.978  42.836  1.00  0.00           H
ATOM    965  HA  THR A  72      56.858  68.779  40.891  1.00  0.00           H
ATOM    966  HB  THR A  72      54.009  69.780  40.550  1.00  0.00           H
ATOM    967  HG1 THR A  72      54.038  67.681  41.267  1.00  0.00           H
ATOM    968 1HG2 THR A  72      55.539  68.454  38.325  1.00  0.00           H
ATOM    969 2HG2 THR A  72      55.912  70.147  38.635  1.00  0.00           H
ATOM    970 3HG2 THR A  72      54.258  69.689  38.267  1.00  0.00           H
ATOM    971  N   LEU A  73      55.734  71.871  41.407  1.00  0.00           N
ATOM    972  CA  LEU A  73      56.099  73.286  41.241  1.00  0.00           C
ATOM    973  C   LEU A  73      57.314  73.672  42.099  1.00  0.00           C
ATOM    974  O   LEU A  73      58.130  74.494  41.687  1.00  0.00           O
ATOM    975  CB  LEU A  73      54.873  74.161  41.565  1.00  0.00           C
ATOM    976  CG  LEU A  73      55.138  75.681  41.526  1.00  0.00           C
ATOM    977  CD1 LEU A  73      55.560  76.167  40.137  1.00  0.00           C
ATOM    978  CD2 LEU A  73      53.874  76.429  41.938  1.00  0.00           C
ATOM    979  H   LEU A  73      54.869  71.643  41.888  1.00  0.00           H
ATOM    980  HA  LEU A  73      56.381  73.447  40.200  1.00  0.00           H
ATOM    981  HB2 LEU A  73      54.081  73.923  40.857  1.00  0.00           H
ATOM    982  HB3 LEU A  73      54.520  73.901  42.564  1.00  0.00           H
ATOM    983  HG  LEU A  73      55.918  75.937  42.243  1.00  0.00           H
ATOM    984 1HD1 LEU A  73      56.502  75.703  39.848  1.00  0.00           H
ATOM    985 2HD1 LEU A  73      55.707  77.245  40.155  1.00  0.00           H
ATOM    986 3HD1 LEU A  73      54.796  75.931  39.400  1.00  0.00           H
ATOM    987 1HD2 LEU A  73      53.066  76.225  41.236  1.00  0.00           H
ATOM    988 2HD2 LEU A  73      53.577  76.120  42.939  1.00  0.00           H
ATOM    989 3HD2 LEU A  73      54.066  77.501  41.951  1.00  0.00           H
ATOM    990  N   ASP A  74      57.430  73.062  43.280  1.00  0.00           N
ATOM    991  CA  ASP A  74      58.533  73.252  44.220  1.00  0.00           C
ATOM    992  C   ASP A  74      58.715  74.716  44.688  1.00  0.00           C
ATOM    993  O   ASP A  74      59.794  75.294  44.508  1.00  0.00           O
ATOM    994  CB  ASP A  74      59.816  72.622  43.632  1.00  0.00           C
ATOM    995  CG  ASP A  74      60.934  72.432  44.656  1.00  0.00           C
ATOM    996  OD1 ASP A  74      60.630  72.337  45.869  1.00  0.00           O
ATOM    997  OD2 ASP A  74      62.114  72.325  44.262  1.00  0.00           O
ATOM    998  H   ASP A  74      56.705  72.405  43.546  1.00  0.00           H
ATOM    999  HA  ASP A  74      58.265  72.678  45.105  1.00  0.00           H
ATOM   1000  HB2 ASP A  74      59.567  71.642  43.223  1.00  0.00           H
ATOM   1001  HB3 ASP A  74      60.184  73.245  42.817  1.00  0.00           H
ATOM   1002  N   PRO A  75      57.690  75.355  45.298  1.00  0.00           N
ATOM   1003  CA  PRO A  75      57.857  76.683  45.875  1.00  0.00           C
ATOM   1004  C   PRO A  75      58.802  76.632  47.085  1.00  0.00           C
ATOM   1005  O   PRO A  75      58.730  75.727  47.931  1.00  0.00           O
ATOM   1006  CB  PRO A  75      56.454  77.161  46.242  1.00  0.00           C
ATOM   1007  CG  PRO A  75      55.706  75.865  46.533  1.00  0.00           C
ATOM   1008  CD  PRO A  75      56.347  74.855  45.575  1.00  0.00           C
ATOM   1009  HA  PRO A  75      58.273  77.358  45.125  1.00  0.00           H
ATOM   1010  HB2 PRO A  75      56.469  77.826  47.101  1.00  0.00           H
ATOM   1011  HB3 PRO A  75      56.001  77.657  45.386  1.00  0.00           H
ATOM   1012  HG2 PRO A  75      55.898  75.577  47.561  1.00  0.00           H
ATOM   1013  HG3 PRO A  75      54.635  75.968  46.364  1.00  0.00           H
ATOM   1014  HD2 PRO A  75      56.374  73.867  46.037  1.00  0.00           H
ATOM   1015  HD3 PRO A  75      55.771  74.823  44.650  1.00  0.00           H
ATOM   1016  N   LYS A  76      59.708  77.610  47.157  1.00  0.00           N
ATOM   1017  CA  LYS A  76      60.768  77.697  48.175  1.00  0.00           C
ATOM   1018  C   LYS A  76      60.341  78.581  49.343  1.00  0.00           C
ATOM   1019  O   LYS A  76      59.568  79.517  49.165  1.00  0.00           O
ATOM   1020  CB  LYS A  76      62.091  78.195  47.558  1.00  0.00           C
ATOM   1021  CG  LYS A  76      62.489  77.537  46.223  1.00  0.00           C
ATOM   1022  CD  LYS A  76      62.464  76.001  46.260  1.00  0.00           C
ATOM   1023  CE  LYS A  76      62.836  75.384  44.909  1.00  0.00           C
ATOM   1024  NZ  LYS A  76      64.268  75.561  44.576  1.00  0.00           N
ATOM   1025  H   LYS A  76      59.648  78.344  46.454  1.00  0.00           H
ATOM   1026  HA  LYS A  76      60.936  76.698  48.576  1.00  0.00           H
ATOM   1027  HB2 LYS A  76      62.025  79.272  47.396  1.00  0.00           H
ATOM   1028  HB3 LYS A  76      62.890  78.020  48.280  1.00  0.00           H
ATOM   1029  HG2 LYS A  76      61.812  77.884  45.441  1.00  0.00           H
ATOM   1030  HG3 LYS A  76      63.494  77.873  45.968  1.00  0.00           H
ATOM   1031  HD2 LYS A  76      63.131  75.630  47.038  1.00  0.00           H
ATOM   1032  HD3 LYS A  76      61.457  75.658  46.497  1.00  0.00           H
ATOM   1033  HE2 LYS A  76      62.603  74.319  44.962  1.00  0.00           H
ATOM   1034  HE3 LYS A  76      62.199  75.810  44.127  1.00  0.00           H
ATOM   1035  HZ1 LYS A  76      64.404  76.280  43.868  1.00  0.00           H
ATOM   1036  HZ2 LYS A  76      64.653  74.701  44.196  1.00  0.00           H
ATOM   1037  HZ3 LYS A  76      64.805  75.813  45.390  1.00  0.00           H
ATOM   1038  N   ALA A  77      60.874  78.314  50.534  1.00  0.00           N
ATOM   1039  CA  ALA A  77      60.539  79.078  51.737  1.00  0.00           C
ATOM   1040  C   ALA A  77      60.786  80.586  51.552  1.00  0.00           C
ATOM   1041  O   ALA A  77      61.841  80.997  51.074  1.00  0.00           O
ATOM   1042  CB  ALA A  77      61.308  78.516  52.943  1.00  0.00           C
ATOM   1043  H   ALA A  77      61.554  77.577  50.604  1.00  0.00           H
ATOM   1044  HA  ALA A  77      59.472  78.955  51.924  1.00  0.00           H
ATOM   1045  HB1 ALA A  77      62.190  77.962  52.621  1.00  0.00           H
ATOM   1046  HB2 ALA A  77      60.656  77.862  53.518  1.00  0.00           H
ATOM   1047  HB3 ALA A  77      61.627  79.333  53.591  1.00  0.00           H
ATOM   1048  N   GLY A  78      59.801  81.395  51.949  1.00  0.00           N
ATOM   1049  CA  GLY A  78      59.825  82.853  51.823  1.00  0.00           C
ATOM   1050  C   GLY A  78      59.342  83.411  50.479  1.00  0.00           C
ATOM   1051  O   GLY A  78      59.285  84.631  50.342  1.00  0.00           O
ATOM   1052  H   GLY A  78      58.976  80.974  52.367  1.00  0.00           H
ATOM   1053  HA2 GLY A  78      59.191  83.275  52.601  1.00  0.00           H
ATOM   1054  HA3 GLY A  78      60.844  83.206  51.979  1.00  0.00           H
ATOM   1055  N   GLN A  79      58.971  82.562  49.513  1.00  0.00           N
ATOM   1056  CA  GLN A  79      58.349  82.999  48.258  1.00  0.00           C
ATOM   1057  C   GLN A  79      56.879  83.412  48.439  1.00  0.00           C
ATOM   1058  O   GLN A  79      56.230  83.078  49.438  1.00  0.00           O
ATOM   1059  CB  GLN A  79      58.485  81.905  47.183  1.00  0.00           C
ATOM   1060  CG  GLN A  79      59.935  81.773  46.690  1.00  0.00           C
ATOM   1061  CD  GLN A  79      60.095  80.766  45.555  1.00  0.00           C
ATOM   1062  NE2 GLN A  79      61.145  80.866  44.769  1.00  0.00           N
ATOM   1063  OE1 GLN A  79      59.314  79.845  45.366  1.00  0.00           O
ATOM   1064  H   GLN A  79      59.047  81.566  49.677  1.00  0.00           H
ATOM   1065  HA  GLN A  79      58.874  83.886  47.901  1.00  0.00           H
ATOM   1066  HB2 GLN A  79      58.128  80.953  47.576  1.00  0.00           H
ATOM   1067  HB3 GLN A  79      57.861  82.163  46.328  1.00  0.00           H
ATOM   1068  HG2 GLN A  79      60.272  82.748  46.337  1.00  0.00           H
ATOM   1069  HG3 GLN A  79      60.580  81.469  47.513  1.00  0.00           H
ATOM   1070 1HE2 GLN A  79      61.180  80.237  43.987  1.00  0.00           H
ATOM   1071 2HE2 GLN A  79      61.791  81.633  44.854  1.00  0.00           H
ATOM   1072  N   HID A  80      56.359  84.122  47.438  1.00  0.00           N
ATOM   1073  CA  HID A  80      54.955  84.480  47.288  1.00  0.00           C
ATOM   1074  C   HID A  80      54.364  83.794  46.050  1.00  0.00           C
ATOM   1075  O   HID A  80      54.848  83.993  44.931  1.00  0.00           O
ATOM   1076  CB  HID A  80      54.823  86.007  47.232  1.00  0.00           C
ATOM   1077  CG  HID A  80      53.473  86.538  47.651  1.00  0.00           C
ATOM   1078  CD2 HID A  80      52.262  85.892  47.657  1.00  0.00           C
ATOM   1079  ND1 HID A  80      53.244  87.814  48.110  1.00  0.00           N
ATOM   1080  CE1 HID A  80      51.942  87.923  48.413  1.00  0.00           C
ATOM   1081  NE2 HID A  80      51.307  86.769  48.170  1.00  0.00           N
ATOM   1082  H   HID A  80      56.987  84.397  46.683  1.00  0.00           H
ATOM   1083  HA  HID A  80      54.419  84.136  48.169  1.00  0.00           H
ATOM   1084  HB2 HID A  80      55.564  86.443  47.903  1.00  0.00           H
ATOM   1085  HB3 HID A  80      55.049  86.355  46.222  1.00  0.00           H
ATOM   1086  HD1 HID A  80      53.937  88.540  48.208  1.00  0.00           H
ATOM   1087  HD2 HID A  80      52.059  84.885  47.333  1.00  0.00           H
ATOM   1088  HE1 HID A  80      51.465  88.812  48.801  1.00  0.00           H
ATOM   1089  N   LEU A  81      53.313  83.002  46.266  1.00  0.00           N
ATOM   1090  CA  LEU A  81      52.608  82.240  45.238  1.00  0.00           C
ATOM   1091  C   LEU A  81      51.232  82.850  44.940  1.00  0.00           C
ATOM   1092  O   LEU A  81      50.483  83.153  45.870  1.00  0.00           O
ATOM   1093  CB  LEU A  81      52.560  80.774  45.700  1.00  0.00           C
ATOM   1094  CG  LEU A  81      51.946  79.769  44.705  1.00  0.00           C
ATOM   1095  CD1 LEU A  81      52.591  78.395  44.903  1.00  0.00           C
ATOM   1096  CD2 LEU A  81      50.446  79.574  44.927  1.00  0.00           C
ATOM   1097  H   LEU A  81      52.973  82.914  47.219  1.00  0.00           H
ATOM   1098  HA  LEU A  81      53.196  82.273  44.327  1.00  0.00           H
ATOM   1099  HB2 LEU A  81      53.593  80.478  45.889  1.00  0.00           H
ATOM   1100  HB3 LEU A  81      52.023  80.716  46.644  1.00  0.00           H
ATOM   1101  HG  LEU A  81      52.126  80.098  43.682  1.00  0.00           H
ATOM   1102 1HD1 LEU A  81      53.655  78.453  44.689  1.00  0.00           H
ATOM   1103 2HD1 LEU A  81      52.141  77.676  44.218  1.00  0.00           H
ATOM   1104 3HD1 LEU A  81      52.448  78.055  45.928  1.00  0.00           H
ATOM   1105 1HD2 LEU A  81      50.258  79.183  45.926  1.00  0.00           H
ATOM   1106 2HD2 LEU A  81      49.912  80.512  44.801  1.00  0.00           H
ATOM   1107 3HD2 LEU A  81      50.061  78.868  44.193  1.00  0.00           H
ATOM   1108  N   LEU A  82      50.894  83.013  43.659  1.00  0.00           N
ATOM   1109  CA  LEU A  82      49.552  83.412  43.221  1.00  0.00           C
ATOM   1110  C   LEU A  82      48.701  82.189  42.842  1.00  0.00           C
ATOM   1111  O   LEU A  82      49.031  81.460  41.907  1.00  0.00           O
ATOM   1112  CB  LEU A  82      49.668  84.430  42.080  1.00  0.00           C
ATOM   1113  CG  LEU A  82      48.332  84.816  41.425  1.00  0.00           C
ATOM   1114  CD1 LEU A  82      47.428  85.628  42.351  1.00  0.00           C
ATOM   1115  CD2 LEU A  82      48.615  85.659  40.190  1.00  0.00           C
ATOM   1116  H   LEU A  82      51.584  82.783  42.951  1.00  0.00           H
ATOM   1117  HA  LEU A  82      49.057  83.923  44.043  1.00  0.00           H
ATOM   1118  HB2 LEU A  82      50.141  85.329  42.466  1.00  0.00           H
ATOM   1119  HB3 LEU A  82      50.315  84.013  41.315  1.00  0.00           H
ATOM   1120  HG  LEU A  82      47.798  83.926  41.102  1.00  0.00           H
ATOM   1121 1HD1 LEU A  82      47.127  85.014  43.195  1.00  0.00           H
ATOM   1122 2HD1 LEU A  82      46.529  85.933  41.820  1.00  0.00           H
ATOM   1123 3HD1 LEU A  82      47.952  86.510  42.717  1.00  0.00           H
ATOM   1124 1HD2 LEU A  82      49.132  86.571  40.483  1.00  0.00           H
ATOM   1125 2HD2 LEU A  82      49.230  85.095  39.489  1.00  0.00           H
ATOM   1126 3HD2 LEU A  82      47.673  85.904  39.710  1.00  0.00           H
ATOM   1127  N   ASP A  83      47.591  81.987  43.546  1.00  0.00           N
ATOM   1128  CA  ASP A  83      46.620  80.926  43.275  1.00  0.00           C
ATOM   1129  C   ASP A  83      45.477  81.458  42.393  1.00  0.00           C
ATOM   1130  O   ASP A  83      44.573  82.171  42.847  1.00  0.00           O
ATOM   1131  CB  ASP A  83      46.159  80.311  44.606  1.00  0.00           C
ATOM   1132  CG  ASP A  83      45.514  78.934  44.437  1.00  0.00           C
ATOM   1133  OD1 ASP A  83      44.902  78.673  43.380  1.00  0.00           O
ATOM   1134  OD2 ASP A  83      45.705  78.102  45.355  1.00  0.00           O
ATOM   1135  H   ASP A  83      47.372  82.650  44.283  1.00  0.00           H
ATOM   1136  HA  ASP A  83      47.124  80.134  42.720  1.00  0.00           H
ATOM   1137  HB2 ASP A  83      47.029  80.201  45.256  1.00  0.00           H
ATOM   1138  HB3 ASP A  83      45.458  80.979  45.100  1.00  0.00           H
ATOM   1139  N   ILE A  84      45.578  81.183  41.092  1.00  0.00           N
ATOM   1140  CA  ILE A  84      44.674  81.681  40.057  1.00  0.00           C
ATOM   1141  C   ILE A  84      43.406  80.817  40.019  1.00  0.00           C
ATOM   1142  O   ILE A  84      43.376  79.736  39.423  1.00  0.00           O
ATOM   1143  CB  ILE A  84      45.382  81.744  38.682  1.00  0.00           C
ATOM   1144  CG1 ILE A  84      46.690  82.566  38.741  1.00  0.00           C
ATOM   1145  CG2 ILE A  84      44.415  82.358  37.658  1.00  0.00           C
ATOM   1146  CD1 ILE A  84      47.471  82.577  37.423  1.00  0.00           C
ATOM   1147  H   ILE A  84      46.323  80.559  40.798  1.00  0.00           H
ATOM   1148  HA  ILE A  84      44.387  82.698  40.324  1.00  0.00           H
ATOM   1149  HB  ILE A  84      45.627  80.731  38.363  1.00  0.00           H
ATOM   1150 2HG1 ILE A  84      46.460  83.593  39.024  1.00  0.00           H
ATOM   1151 3HG1 ILE A  84      47.353  82.141  39.494  1.00  0.00           H
ATOM   1152 1HG2 ILE A  84      43.501  81.774  37.608  1.00  0.00           H
ATOM   1153 2HG2 ILE A  84      44.844  82.352  36.658  1.00  0.00           H
ATOM   1154 3HG2 ILE A  84      44.183  83.379  37.954  1.00  0.00           H
ATOM   1155 1HD1 ILE A  84      47.677  81.555  37.106  1.00  0.00           H
ATOM   1156 2HD1 ILE A  84      48.413  83.106  37.567  1.00  0.00           H
ATOM   1157 3HD1 ILE A  84      46.902  83.091  36.650  1.00  0.00           H
ATOM   1158  N   GLY A  85      42.329  81.316  40.622  1.00  0.00           N
ATOM   1159  CA  GLY A  85      41.094  80.558  40.814  1.00  0.00           C
ATOM   1160  C   GLY A  85      41.213  79.638  42.026  1.00  0.00           C
ATOM   1161  O   GLY A  85      41.183  78.416  41.884  1.00  0.00           O
ATOM   1162  H   GLY A  85      42.429  82.174  41.152  1.00  0.00           H
ATOM   1163  HA2 GLY A  85      40.273  81.253  40.975  1.00  0.00           H
ATOM   1164  HA3 GLY A  85      40.879  79.957  39.931  1.00  0.00           H
ATOM   1165  N   CYS A  86      41.385  80.226  43.212  1.00  0.00           N
ATOM   1166  CA  CYS A  86      41.814  79.533  44.435  1.00  0.00           C
ATOM   1167  C   CYS A  86      40.746  78.677  45.132  1.00  0.00           C
ATOM   1168  O   CYS A  86      41.038  78.038  46.148  1.00  0.00           O
ATOM   1169  CB  CYS A  86      42.367  80.578  45.410  1.00  0.00           C
ATOM   1170  SG  CYS A  86      41.100  81.812  45.846  1.00  0.00           S
ATOM   1171  H   CYS A  86      41.369  81.241  43.236  1.00  0.00           H
ATOM   1172  HA  CYS A  86      42.621  78.849  44.174  1.00  0.00           H
ATOM   1173  HB2 CYS A  86      42.719  80.073  46.312  1.00  0.00           H
ATOM   1174  HB3 CYS A  86      43.212  81.077  44.937  1.00  0.00           H
ATOM   1175  HG  CYS A  86      40.195  80.994  46.405  1.00  0.00           H
ATOM   1176  N   GLY A  87      39.502  78.679  44.644  1.00  0.00           N
ATOM   1177  CA  GLY A  87      38.404  77.983  45.309  1.00  0.00           C
ATOM   1178  C   GLY A  87      38.221  78.491  46.734  1.00  0.00           C
ATOM   1179  O   GLY A  87      38.278  79.692  46.992  1.00  0.00           O
ATOM   1180  H   GLY A  87      39.304  79.213  43.809  1.00  0.00           H
ATOM   1181  HA2 GLY A  87      37.475  78.121  44.763  1.00  0.00           H
ATOM   1182  HA3 GLY A  87      38.629  76.917  45.344  1.00  0.00           H
ATOM   1183  N   THR A  88      38.040  77.559  47.665  1.00  0.00           N
ATOM   1184  CA  THR A  88      37.917  77.837  49.106  1.00  0.00           C
ATOM   1185  C   THR A  88      39.241  77.697  49.869  1.00  0.00           C
ATOM   1186  O   THR A  88      39.261  77.715  51.098  1.00  0.00           O
ATOM   1187  CB  THR A  88      36.802  76.986  49.721  1.00  0.00           C
ATOM   1188  CG2 THR A  88      35.456  77.326  49.087  1.00  0.00           C
ATOM   1189  OG1 THR A  88      37.061  75.625  49.485  1.00  0.00           O
ATOM   1190  H   THR A  88      38.047  76.586  47.385  1.00  0.00           H
ATOM   1191  HA  THR A  88      37.623  78.880  49.228  1.00  0.00           H
ATOM   1192  HB  THR A  88      36.743  77.177  50.793  1.00  0.00           H
ATOM   1193  HG1 THR A  88      36.218  75.196  49.257  1.00  0.00           H
ATOM   1194 1HG2 THR A  88      35.426  77.008  48.045  1.00  0.00           H
ATOM   1195 2HG2 THR A  88      35.316  78.399  49.135  1.00  0.00           H
ATOM   1196 3HG2 THR A  88      34.652  76.841  49.640  1.00  0.00           H
ATOM   1197  N   GLY A  89      40.376  77.626  49.162  1.00  0.00           N
ATOM   1198  CA  GLY A  89      41.689  77.946  49.729  1.00  0.00           C
ATOM   1199  C   GLY A  89      42.419  76.812  50.453  1.00  0.00           C
ATOM   1200  O   GLY A  89      43.511  77.046  50.977  1.00  0.00           O
ATOM   1201  H   GLY A  89      40.307  77.578  48.150  1.00  0.00           H
ATOM   1202  HA2 GLY A  89      42.332  78.293  48.921  1.00  0.00           H
ATOM   1203  HA3 GLY A  89      41.572  78.765  50.439  1.00  0.00           H
ATOM   1204  N   ARG A  90      41.890  75.579  50.473  1.00  0.00           N
ATOM   1205  CA  ARG A  90      42.586  74.436  51.099  1.00  0.00           C
ATOM   1206  C   ARG A  90      43.934  74.132  50.442  1.00  0.00           C
ATOM   1207  O   ARG A  90      44.906  73.862  51.154  1.00  0.00           O
ATOM   1208  CB  ARG A  90      41.672  73.201  51.136  1.00  0.00           C
ATOM   1209  CG  ARG A  90      42.439  71.997  51.703  1.00  0.00           C
ATOM   1210  CD  ARG A  90      41.503  70.884  52.157  1.00  0.00           C
ATOM   1211  NE  ARG A  90      42.265  69.802  52.794  1.00  0.00           N
ATOM   1212  CZ  ARG A  90      42.656  69.737  54.048  1.00  0.00           C
ATOM   1213  NH1 ARG A  90      42.409  70.696  54.896  1.00  0.00           N
ATOM   1214  NH2 ARG A  90      43.346  68.726  54.477  1.00  0.00           N
ATOM   1215  H   ARG A  90      40.981  75.439  50.047  1.00  0.00           H
ATOM   1216  HA  ARG A  90      42.820  74.709  52.125  1.00  0.00           H
ATOM   1217  HB2 ARG A  90      40.814  73.422  51.775  1.00  0.00           H
ATOM   1218  HB3 ARG A  90      41.311  72.964  50.135  1.00  0.00           H
ATOM   1219  HG2 ARG A  90      43.113  71.599  50.942  1.00  0.00           H
ATOM   1220  HG3 ARG A  90      43.030  72.321  52.561  1.00  0.00           H
ATOM   1221  HD2 ARG A  90      40.779  71.291  52.861  1.00  0.00           H
ATOM   1222  HD3 ARG A  90      40.963  70.491  51.295  1.00  0.00           H
ATOM   1223  HE  ARG A  90      42.508  69.002  52.203  1.00  0.00           H
ATOM   1224 1HH1 ARG A  90      41.728  71.363  54.585  1.00  0.00           H
ATOM   1225 2HH1 ARG A  90      42.516  70.523  55.873  1.00  0.00           H
ATOM   1226 1HH2 ARG A  90      43.390  67.918  53.843  1.00  0.00           H
ATOM   1227 2HH2 ARG A  90      43.477  68.587  55.452  1.00  0.00           H
ATOM   1228  N   THR A  91      44.017  74.239  49.118  1.00  0.00           N
ATOM   1229  CA  THR A  91      45.271  74.087  48.369  1.00  0.00           C
ATOM   1230  C   THR A  91      46.315  75.108  48.835  1.00  0.00           C
ATOM   1231  O   THR A  91      47.421  74.735  49.235  1.00  0.00           O
ATOM   1232  CB  THR A  91      45.009  74.249  46.865  1.00  0.00           C
ATOM   1233  CG2 THR A  91      46.225  73.886  46.017  1.00  0.00           C
ATOM   1234  OG1 THR A  91      43.909  73.452  46.485  1.00  0.00           O
ATOM   1235  H   THR A  91      43.167  74.373  48.585  1.00  0.00           H
ATOM   1236  HA  THR A  91      45.665  73.089  48.543  1.00  0.00           H
ATOM   1237  HB  THR A  91      44.749  75.291  46.672  1.00  0.00           H
ATOM   1238  HG1 THR A  91      44.152  72.516  46.475  1.00  0.00           H
ATOM   1239 1HG2 THR A  91      46.315  74.617  45.219  1.00  0.00           H
ATOM   1240 2HG2 THR A  91      46.111  72.891  45.586  1.00  0.00           H
ATOM   1241 3HG2 THR A  91      47.141  73.919  46.604  1.00  0.00           H
ATOM   1242  N   ALA A  92      45.925  76.386  48.894  1.00  0.00           N
ATOM   1243  CA  ALA A  92      46.751  77.486  49.388  1.00  0.00           C
ATOM   1244  C   ALA A  92      47.217  77.261  50.837  1.00  0.00           C
ATOM   1245  O   ALA A  92      48.401  77.420  51.143  1.00  0.00           O
ATOM   1246  CB  ALA A  92      45.947  78.788  49.246  1.00  0.00           C
ATOM   1247  H   ALA A  92      45.004  76.620  48.551  1.00  0.00           H
ATOM   1248  HA  ALA A  92      47.644  77.561  48.766  1.00  0.00           H
ATOM   1249  HB1 ALA A  92      44.876  78.597  49.286  1.00  0.00           H
ATOM   1250  HB2 ALA A  92      46.164  79.252  48.286  1.00  0.00           H
ATOM   1251  HB3 ALA A  92      46.211  79.483  50.042  1.00  0.00           H
ATOM   1252  N   LEU A  93      46.318  76.824  51.727  1.00  0.00           N
ATOM   1253  CA  LEU A  93      46.649  76.519  53.119  1.00  0.00           C
ATOM   1254  C   LEU A  93      47.718  75.426  53.226  1.00  0.00           C
ATOM   1255  O   LEU A  93      48.716  75.604  53.930  1.00  0.00           O
ATOM   1256  CB  LEU A  93      45.363  76.127  53.871  1.00  0.00           C
ATOM   1257  CG  LEU A  93      45.601  75.661  55.320  1.00  0.00           C
ATOM   1258  CD1 LEU A  93      46.029  76.817  56.218  1.00  0.00           C
ATOM   1259  CD2 LEU A  93      44.336  75.036  55.886  1.00  0.00           C
ATOM   1260  H   LEU A  93      45.352  76.734  51.422  1.00  0.00           H
ATOM   1261  HA  LEU A  93      47.066  77.418  53.569  1.00  0.00           H
ATOM   1262  HB2 LEU A  93      44.675  76.974  53.870  1.00  0.00           H
ATOM   1263  HB3 LEU A  93      44.886  75.312  53.329  1.00  0.00           H
ATOM   1264  HG  LEU A  93      46.372  74.892  55.351  1.00  0.00           H
ATOM   1265 1HD1 LEU A  93      46.985  77.209  55.873  1.00  0.00           H
ATOM   1266 2HD1 LEU A  93      46.143  76.465  57.241  1.00  0.00           H
ATOM   1267 3HD1 LEU A  93      45.279  77.609  56.193  1.00  0.00           H
ATOM   1268 1HD2 LEU A  93      43.553  75.784  55.939  1.00  0.00           H
ATOM   1269 2HD2 LEU A  93      44.011  74.208  55.259  1.00  0.00           H
ATOM   1270 3HD2 LEU A  93      44.531  74.664  56.887  1.00  0.00           H
ATOM   1271  N   LYS A  94      47.532  74.296  52.531  1.00  0.00           N
ATOM   1272  CA  LYS A  94      48.498  73.186  52.546  1.00  0.00           C
ATOM   1273  C   LYS A  94      49.867  73.636  52.040  1.00  0.00           C
ATOM   1274  O   LYS A  94      50.861  73.369  52.715  1.00  0.00           O
ATOM   1275  CB  LYS A  94      47.974  72.003  51.722  1.00  0.00           C
ATOM   1276  CG  LYS A  94      46.891  71.200  52.464  1.00  0.00           C
ATOM   1277  CD  LYS A  94      46.286  70.089  51.586  1.00  0.00           C
ATOM   1278  CE  LYS A  94      47.313  69.056  51.094  1.00  0.00           C
ATOM   1279  NZ  LYS A  94      47.825  68.169  52.162  1.00  0.00           N
ATOM   1280  H   LYS A  94      46.699  74.226  51.947  1.00  0.00           H
ATOM   1281  HA  LYS A  94      48.651  72.867  53.575  1.00  0.00           H
ATOM   1282  HB2 LYS A  94      47.577  72.373  50.775  1.00  0.00           H
ATOM   1283  HB3 LYS A  94      48.815  71.342  51.507  1.00  0.00           H
ATOM   1284  HG2 LYS A  94      47.324  70.758  53.363  1.00  0.00           H
ATOM   1285  HG3 LYS A  94      46.089  71.873  52.770  1.00  0.00           H
ATOM   1286  HD2 LYS A  94      45.487  69.585  52.131  1.00  0.00           H
ATOM   1287  HD3 LYS A  94      45.832  70.559  50.711  1.00  0.00           H
ATOM   1288  HE2 LYS A  94      46.860  68.439  50.314  1.00  0.00           H
ATOM   1289  HE3 LYS A  94      48.156  69.579  50.634  1.00  0.00           H
ATOM   1290  HZ1 LYS A  94      48.729  67.797  51.851  1.00  0.00           H
ATOM   1291  HZ2 LYS A  94      47.256  67.337  52.278  1.00  0.00           H
ATOM   1292  HZ3 LYS A  94      47.928  68.638  53.043  1.00  0.00           H
ATOM   1293  N   ALA A  95      49.916  74.374  50.932  1.00  0.00           N
ATOM   1294  CA  ALA A  95      51.157  74.935  50.401  1.00  0.00           C
ATOM   1295  C   ALA A  95      51.859  75.866  51.405  1.00  0.00           C
ATOM   1296  O   ALA A  95      53.064  75.735  51.642  1.00  0.00           O
ATOM   1297  CB  ALA A  95      50.828  75.645  49.086  1.00  0.00           C
ATOM   1298  H   ALA A  95      49.050  74.568  50.436  1.00  0.00           H
ATOM   1299  HA  ALA A  95      51.851  74.123  50.183  1.00  0.00           H
ATOM   1300  HB1 ALA A  95      51.671  76.251  48.765  1.00  0.00           H
ATOM   1301  HB2 ALA A  95      49.945  76.278  49.189  1.00  0.00           H
ATOM   1302  HB3 ALA A  95      50.632  74.896  48.328  1.00  0.00           H
ATOM   1303  N   ALA A  96      51.108  76.747  52.072  1.00  0.00           N
ATOM   1304  CA  ALA A  96      51.671  77.682  53.042  1.00  0.00           C
ATOM   1305  C   ALA A  96      52.255  76.973  54.272  1.00  0.00           C
ATOM   1306  O   ALA A  96      53.352  77.330  54.721  1.00  0.00           O
ATOM   1307  CB  ALA A  96      50.598  78.689  53.449  1.00  0.00           C
ATOM   1308  H   ALA A  96      50.121  76.826  51.836  1.00  0.00           H
ATOM   1309  HA  ALA A  96      52.476  78.229  52.550  1.00  0.00           H
ATOM   1310  HB1 ALA A  96      50.018  78.956  52.570  1.00  0.00           H
ATOM   1311  HB2 ALA A  96      51.070  79.593  53.834  1.00  0.00           H
ATOM   1312  HB3 ALA A  96      49.941  78.267  54.210  1.00  0.00           H
ATOM   1313  N   ARG A  97      51.551  75.963  54.809  1.00  0.00           N
ATOM   1314  CA  ARG A  97      52.035  75.157  55.944  1.00  0.00           C
ATOM   1315  C   ARG A  97      53.282  74.353  55.574  1.00  0.00           C
ATOM   1316  O   ARG A  97      54.266  74.400  56.302  1.00  0.00           O
ATOM   1317  CB  ARG A  97      50.943  74.211  56.477  1.00  0.00           C
ATOM   1318  CG  ARG A  97      49.740  74.936  57.105  1.00  0.00           C
ATOM   1319  CD  ARG A  97      48.832  73.999  57.917  1.00  0.00           C
ATOM   1320  NE  ARG A  97      48.397  72.803  57.162  1.00  0.00           N
ATOM   1321  CZ  ARG A  97      47.378  72.017  57.469  1.00  0.00           C
ATOM   1322  NH1 ARG A  97      46.584  72.273  58.470  1.00  0.00           N
ATOM   1323  NH2 ARG A  97      47.139  70.937  56.782  1.00  0.00           N
ATOM   1324  H   ARG A  97      50.646  75.745  54.393  1.00  0.00           H
ATOM   1325  HA  ARG A  97      52.338  75.819  56.756  1.00  0.00           H
ATOM   1326  HB2 ARG A  97      50.598  73.566  55.667  1.00  0.00           H
ATOM   1327  HB3 ARG A  97      51.394  73.582  57.248  1.00  0.00           H
ATOM   1328  HG2 ARG A  97      50.106  75.712  57.777  1.00  0.00           H
ATOM   1329  HG3 ARG A  97      49.149  75.416  56.330  1.00  0.00           H
ATOM   1330  HD2 ARG A  97      49.373  73.680  58.811  1.00  0.00           H
ATOM   1331  HD3 ARG A  97      47.960  74.575  58.234  1.00  0.00           H
ATOM   1332  HE  ARG A  97      48.961  72.534  56.375  1.00  0.00           H
ATOM   1333 1HH1 ARG A  97      46.766  73.075  59.044  1.00  0.00           H
ATOM   1334 2HH1 ARG A  97      45.794  71.694  58.703  1.00  0.00           H
ATOM   1335 1HH2 ARG A  97      47.838  70.555  56.160  1.00  0.00           H
ATOM   1336 2HH2 ARG A  97      46.402  70.328  57.081  1.00  0.00           H
ATOM   1337  N   GLN A  98      53.258  73.659  54.433  1.00  0.00           N
ATOM   1338  CA  GLN A  98      54.317  72.715  54.054  1.00  0.00           C
ATOM   1339  C   GLN A  98      55.625  73.383  53.622  1.00  0.00           C
ATOM   1340  O   GLN A  98      56.688  72.783  53.770  1.00  0.00           O
ATOM   1341  CB  GLN A  98      53.828  71.812  52.913  1.00  0.00           C
ATOM   1342  CG  GLN A  98      52.793  70.779  53.374  1.00  0.00           C
ATOM   1343  CD  GLN A  98      52.325  69.893  52.224  1.00  0.00           C
ATOM   1344  NE2 GLN A  98      51.133  69.350  52.320  1.00  0.00           N
ATOM   1345  OE1 GLN A  98      53.014  69.674  51.243  1.00  0.00           O
ATOM   1346  H   GLN A  98      52.438  73.727  53.840  1.00  0.00           H
ATOM   1347  HA  GLN A  98      54.557  72.089  54.915  1.00  0.00           H
ATOM   1348  HB2 GLN A  98      53.405  72.426  52.115  1.00  0.00           H
ATOM   1349  HB3 GLN A  98      54.685  71.272  52.508  1.00  0.00           H
ATOM   1350  HG2 GLN A  98      53.230  70.143  54.144  1.00  0.00           H
ATOM   1351  HG3 GLN A  98      51.931  71.288  53.804  1.00  0.00           H
ATOM   1352 1HE2 GLN A  98      50.879  68.698  51.569  1.00  0.00           H
ATOM   1353 2HE2 GLN A  98      50.620  69.435  53.168  1.00  0.00           H
ATOM   1354  N   ARG A  99      55.565  74.597  53.057  1.00  0.00           N
ATOM   1355  CA  ARG A  99      56.739  75.242  52.441  1.00  0.00           C
ATOM   1356  C   ARG A  99      57.185  76.540  53.088  1.00  0.00           C
ATOM   1357  O   ARG A  99      58.290  76.984  52.790  1.00  0.00           O
ATOM   1358  CB  ARG A  99      56.513  75.399  50.927  1.00  0.00           C
ATOM   1359  CG  ARG A  99      56.395  74.050  50.202  1.00  0.00           C
ATOM   1360  CD  ARG A  99      57.656  73.198  50.369  1.00  0.00           C
ATOM   1361  NE  ARG A  99      57.587  71.984  49.542  1.00  0.00           N
ATOM   1362  CZ  ARG A  99      58.203  71.817  48.388  1.00  0.00           C
ATOM   1363  NH1 ARG A  99      58.854  72.786  47.819  1.00  0.00           N
ATOM   1364  NH2 ARG A  99      58.182  70.661  47.792  1.00  0.00           N
ATOM   1365  H   ARG A  99      54.647  74.997  52.889  1.00  0.00           H
ATOM   1366  HA  ARG A  99      57.608  74.602  52.586  1.00  0.00           H
ATOM   1367  HB2 ARG A  99      55.607  75.980  50.751  1.00  0.00           H
ATOM   1368  HB3 ARG A  99      57.352  75.947  50.493  1.00  0.00           H
ATOM   1369  HG2 ARG A  99      55.530  73.498  50.567  1.00  0.00           H
ATOM   1370  HG3 ARG A  99      56.250  74.234  49.142  1.00  0.00           H
ATOM   1371  HD2 ARG A  99      58.528  73.800  50.103  1.00  0.00           H
ATOM   1372  HD3 ARG A  99      57.769  72.898  51.410  1.00  0.00           H
ATOM   1373  HE  ARG A  99      57.094  71.194  49.923  1.00  0.00           H
ATOM   1374 1HH1 ARG A  99      58.837  73.728  48.184  1.00  0.00           H
ATOM   1375 2HH1 ARG A  99      59.454  72.597  47.018  1.00  0.00           H
ATOM   1376 1HH2 ARG A  99      57.666  69.891  48.174  1.00  0.00           H
ATOM   1377 2HH2 ARG A  99      58.723  70.547  46.947  1.00  0.00           H
ATOM   1378  N   GLY A 100      56.390  77.133  53.978  1.00  0.00           N
ATOM   1379  CA  GLY A 100      56.750  78.414  54.594  1.00  0.00           C
ATOM   1380  C   GLY A 100      56.695  79.571  53.592  1.00  0.00           C
ATOM   1381  O   GLY A 100      57.609  80.385  53.528  1.00  0.00           O
ATOM   1382  H   GLY A 100      55.515  76.690  54.218  1.00  0.00           H
ATOM   1383  HA2 GLY A 100      56.061  78.625  55.409  1.00  0.00           H
ATOM   1384  HA3 GLY A 100      57.760  78.358  55.001  1.00  0.00           H
ATOM   1385  N   ILE A 101      55.641  79.610  52.774  1.00  0.00           N
ATOM   1386  CA  ILE A 101      55.406  80.645  51.756  1.00  0.00           C
ATOM   1387  C   ILE A 101      54.211  81.520  52.124  1.00  0.00           C
ATOM   1388  O   ILE A 101      53.357  81.101  52.912  1.00  0.00           O
ATOM   1389  CB  ILE A 101      55.253  80.010  50.357  1.00  0.00           C
ATOM   1390  CG1 ILE A 101      54.028  79.082  50.238  1.00  0.00           C
ATOM   1391  CG2 ILE A 101      56.559  79.288  50.003  1.00  0.00           C
ATOM   1392  CD1 ILE A 101      53.740  78.667  48.794  1.00  0.00           C
ATOM   1393  H   ILE A 101      54.939  78.894  52.865  1.00  0.00           H
ATOM   1394  HA  ILE A 101      56.268  81.312  51.711  1.00  0.00           H
ATOM   1395  HB  ILE A 101      55.119  80.818  49.638  1.00  0.00           H
ATOM   1396 2HG1 ILE A 101      54.182  78.188  50.842  1.00  0.00           H
ATOM   1397 3HG1 ILE A 101      53.146  79.602  50.607  1.00  0.00           H
ATOM   1398 1HG2 ILE A 101      57.386  79.976  50.160  1.00  0.00           H
ATOM   1399 2HG2 ILE A 101      56.559  78.999  48.957  1.00  0.00           H
ATOM   1400 3HG2 ILE A 101      56.702  78.405  50.623  1.00  0.00           H
ATOM   1401 1HD1 ILE A 101      53.639  79.553  48.168  1.00  0.00           H
ATOM   1402 2HD1 ILE A 101      52.808  78.111  48.762  1.00  0.00           H
ATOM   1403 3HD1 ILE A 101      54.539  78.035  48.412  1.00  0.00           H
ATOM   1404  N   ALA A 102      54.152  82.727  51.570  1.00  0.00           N
ATOM   1405  CA  ALA A 102      52.899  83.465  51.473  1.00  0.00           C
ATOM   1406  C   ALA A 102      52.141  83.053  50.203  1.00  0.00           C
ATOM   1407  O   ALA A 102      52.749  82.735  49.178  1.00  0.00           O
ATOM   1408  CB  ALA A 102      53.172  84.970  51.524  1.00  0.00           C
ATOM   1409  H   ALA A 102      54.887  82.988  50.917  1.00  0.00           H
ATOM   1410  HA  ALA A 102      52.273  83.213  52.327  1.00  0.00           H
ATOM   1411  HB1 ALA A 102      52.234  85.513  51.396  1.00  0.00           H
ATOM   1412  HB2 ALA A 102      53.859  85.253  50.726  1.00  0.00           H
ATOM   1413  HB3 ALA A 102      53.600  85.232  52.492  1.00  0.00           H
ATOM   1414  N   VAL A 103      50.814  83.071  50.268  1.00  0.00           N
ATOM   1415  CA  VAL A 103      49.941  82.770  49.132  1.00  0.00           C
ATOM   1416  C   VAL A 103      48.865  83.843  49.031  1.00  0.00           C
ATOM   1417  O   VAL A 103      48.196  84.151  50.020  1.00  0.00           O
ATOM   1418  CB  VAL A 103      49.328  81.357  49.218  1.00  0.00           C
ATOM   1419  CG1 VAL A 103      48.587  81.011  47.925  1.00  0.00           C
ATOM   1420  CG2 VAL A 103      50.378  80.261  49.460  1.00  0.00           C
ATOM   1421  H   VAL A 103      50.371  83.349  51.140  1.00  0.00           H
ATOM   1422  HA  VAL A 103      50.534  82.805  48.222  1.00  0.00           H
ATOM   1423  HB  VAL A 103      48.615  81.328  50.038  1.00  0.00           H
ATOM   1424 1HG1 VAL A 103      49.265  81.072  47.077  1.00  0.00           H
ATOM   1425 2HG1 VAL A 103      48.201  79.997  47.980  1.00  0.00           H
ATOM   1426 3HG1 VAL A 103      47.754  81.694  47.761  1.00  0.00           H
ATOM   1427 1HG2 VAL A 103      50.897  80.439  50.399  1.00  0.00           H
ATOM   1428 2HG2 VAL A 103      51.099  80.256  48.645  1.00  0.00           H
ATOM   1429 3HG2 VAL A 103      49.892  79.287  49.516  1.00  0.00           H
ATOM   1430  N   THR A 104      48.695  84.399  47.835  1.00  0.00           N
ATOM   1431  CA  THR A 104      47.538  85.229  47.489  1.00  0.00           C
ATOM   1432  C   THR A 104      46.667  84.453  46.516  1.00  0.00           C
ATOM   1433  O   THR A 104      47.151  84.018  45.477  1.00  0.00           O
ATOM   1434  CB  THR A 104      47.953  86.596  46.939  1.00  0.00           C
ATOM   1435  CG2 THR A 104      46.804  87.451  46.402  1.00  0.00           C
ATOM   1436  OG1 THR A 104      48.504  87.345  47.998  1.00  0.00           O
ATOM   1437  H   THR A 104      49.272  84.062  47.066  1.00  0.00           H
ATOM   1438  HA  THR A 104      46.957  85.423  48.381  1.00  0.00           H
ATOM   1439  HB  THR A 104      48.691  86.450  46.147  1.00  0.00           H
ATOM   1440  HG1 THR A 104      49.230  86.833  48.367  1.00  0.00           H
ATOM   1441 1HG2 THR A 104      46.996  87.683  45.356  1.00  0.00           H
ATOM   1442 2HG2 THR A 104      46.724  88.387  46.956  1.00  0.00           H
ATOM   1443 3HG2 THR A 104      45.846  86.941  46.481  1.00  0.00           H
ATOM   1444  N   GLY A 105      45.398  84.248  46.855  1.00  0.00           N
ATOM   1445  CA  GLY A 105      44.433  83.576  45.992  1.00  0.00           C
ATOM   1446  C   GLY A 105      43.367  84.530  45.482  1.00  0.00           C
ATOM   1447  O   GLY A 105      42.862  85.364  46.238  1.00  0.00           O
ATOM   1448  H   GLY A 105      45.060  84.659  47.721  1.00  0.00           H
ATOM   1449  HA2 GLY A 105      44.938  83.143  45.131  1.00  0.00           H
ATOM   1450  HA3 GLY A 105      43.947  82.772  46.539  1.00  0.00           H
ATOM   1451  N   VAL A 106      43.011  84.375  44.207  1.00  0.00           N
ATOM   1452  CA  VAL A 106      41.906  85.110  43.588  1.00  0.00           C
ATOM   1453  C   VAL A 106      40.815  84.174  43.091  1.00  0.00           C
ATOM   1454  O   VAL A 106      41.093  83.111  42.539  1.00  0.00           O
ATOM   1455  CB  VAL A 106      42.369  86.062  42.477  1.00  0.00           C
ATOM   1456  CG1 VAL A 106      43.228  87.178  43.068  1.00  0.00           C
ATOM   1457  CG2 VAL A 106      43.132  85.384  41.328  1.00  0.00           C
ATOM   1458  H   VAL A 106      43.469  83.651  43.659  1.00  0.00           H
ATOM   1459  HA  VAL A 106      41.448  85.733  44.348  1.00  0.00           H
ATOM   1460  HB  VAL A 106      41.479  86.529  42.057  1.00  0.00           H
ATOM   1461 1HG1 VAL A 106      44.189  86.785  43.404  1.00  0.00           H
ATOM   1462 2HG1 VAL A 106      43.384  87.941  42.312  1.00  0.00           H
ATOM   1463 3HG1 VAL A 106      42.725  87.631  43.924  1.00  0.00           H
ATOM   1464 1HG2 VAL A 106      42.893  85.889  40.394  1.00  0.00           H
ATOM   1465 2HG2 VAL A 106      42.847  84.340  41.237  1.00  0.00           H
ATOM   1466 3HG2 VAL A 106      44.207  85.425  41.501  1.00  0.00           H
ATOM   1467  N   ALA A 107      39.566  84.593  43.254  1.00  0.00           N
ATOM   1468  CA  ALA A 107      38.400  83.955  42.654  1.00  0.00           C
ATOM   1469  C   ALA A 107      37.312  84.994  42.363  1.00  0.00           C
ATOM   1470  O   ALA A 107      37.307  86.088  42.920  1.00  0.00           O
ATOM   1471  CB  ALA A 107      37.900  82.792  43.529  1.00  0.00           C
ATOM   1472  H   ALA A 107      39.416  85.455  43.766  1.00  0.00           H
ATOM   1473  HA  ALA A 107      38.697  83.534  41.698  1.00  0.00           H
ATOM   1474  HB1 ALA A 107      36.816  82.706  43.472  1.00  0.00           H
ATOM   1475  HB2 ALA A 107      38.175  82.932  44.569  1.00  0.00           H
ATOM   1476  HB3 ALA A 107      38.347  81.862  43.179  1.00  0.00           H
ATOM   1477  N   VAL A 108      36.365  84.648  41.497  1.00  0.00           N
ATOM   1478  CA  VAL A 108      35.222  85.518  41.142  1.00  0.00           C
ATOM   1479  C   VAL A 108      33.996  85.299  42.037  1.00  0.00           C
ATOM   1480  O   VAL A 108      33.011  86.021  41.918  1.00  0.00           O
ATOM   1481  CB  VAL A 108      34.866  85.369  39.651  1.00  0.00           C
ATOM   1482  CG1 VAL A 108      35.984  85.965  38.788  1.00  0.00           C
ATOM   1483  CG2 VAL A 108      34.613  83.907  39.264  1.00  0.00           C
ATOM   1484  H   VAL A 108      36.439  83.743  41.050  1.00  0.00           H
ATOM   1485  HA  VAL A 108      35.516  86.556  41.295  1.00  0.00           H
ATOM   1486  HB  VAL A 108      33.960  85.936  39.441  1.00  0.00           H
ATOM   1487 1HG1 VAL A 108      36.960  85.663  39.160  1.00  0.00           H
ATOM   1488 2HG1 VAL A 108      35.877  85.633  37.757  1.00  0.00           H
ATOM   1489 3HG1 VAL A 108      35.927  87.052  38.817  1.00  0.00           H
ATOM   1490 1HG2 VAL A 108      34.365  83.845  38.205  1.00  0.00           H
ATOM   1491 2HG2 VAL A 108      33.785  83.511  39.843  1.00  0.00           H
ATOM   1492 3HG2 VAL A 108      35.489  83.297  39.456  1.00  0.00           H
ATOM   1493  N   SER A 109      34.048  84.319  42.943  1.00  0.00           N
ATOM   1494  CA  SER A 109      32.965  83.984  43.874  1.00  0.00           C
ATOM   1495  C   SER A 109      33.187  84.626  45.241  1.00  0.00           C
ATOM   1496  O   SER A 109      34.205  84.391  45.899  1.00  0.00           O
ATOM   1497  CB  SER A 109      32.854  82.467  43.997  1.00  0.00           C
ATOM   1498  OG  SER A 109      31.999  82.079  45.053  1.00  0.00           O
ATOM   1499  H   SER A 109      34.923  83.828  43.045  1.00  0.00           H
ATOM   1500  HA  SER A 109      32.017  84.347  43.473  1.00  0.00           H
ATOM   1501  HB2 SER A 109      32.503  82.061  43.050  1.00  0.00           H
ATOM   1502  HB3 SER A 109      33.844  82.061  44.199  1.00  0.00           H
ATOM   1503  HG  SER A 109      31.135  82.568  44.994  1.00  0.00           H
ATOM   1504  N   LYS A 110      32.204  85.407  45.696  1.00  0.00           N
ATOM   1505  CA  LYS A 110      32.212  86.020  47.032  1.00  0.00           C
ATOM   1506  C   LYS A 110      32.169  84.956  48.127  1.00  0.00           C
ATOM   1507  O   LYS A 110      32.889  85.066  49.118  1.00  0.00           O
ATOM   1508  CB  LYS A 110      31.014  86.969  47.190  1.00  0.00           C
ATOM   1509  CG  LYS A 110      30.912  88.031  46.084  1.00  0.00           C
ATOM   1510  CD  LYS A 110      29.712  88.948  46.342  1.00  0.00           C
ATOM   1511  CE  LYS A 110      29.676  90.078  45.309  1.00  0.00           C
ATOM   1512  NZ  LYS A 110      28.513  90.972  45.524  1.00  0.00           N
ATOM   1513  H   LYS A 110      31.361  85.473  45.134  1.00  0.00           H
ATOM   1514  HA  LYS A 110      33.137  86.577  47.170  1.00  0.00           H
ATOM   1515  HB2 LYS A 110      30.093  86.383  47.199  1.00  0.00           H
ATOM   1516  HB3 LYS A 110      31.109  87.473  48.154  1.00  0.00           H
ATOM   1517  HG2 LYS A 110      31.831  88.620  46.063  1.00  0.00           H
ATOM   1518  HG3 LYS A 110      30.775  87.547  45.117  1.00  0.00           H
ATOM   1519  HD2 LYS A 110      28.793  88.362  46.282  1.00  0.00           H
ATOM   1520  HD3 LYS A 110      29.792  89.375  47.342  1.00  0.00           H
ATOM   1521  HE2 LYS A 110      30.605  90.649  45.391  1.00  0.00           H
ATOM   1522  HE3 LYS A 110      29.631  89.637  44.309  1.00  0.00           H
ATOM   1523  HZ1 LYS A 110      28.427  91.215  46.507  1.00  0.00           H
ATOM   1524  HZ2 LYS A 110      27.654  90.497  45.289  1.00  0.00           H
ATOM   1525  HZ3 LYS A 110      28.573  91.817  44.973  1.00  0.00           H
ATOM   1526  N   GLU A 111      31.344  83.925  47.942  1.00  0.00           N
ATOM   1527  CA  GLU A 111      31.167  82.844  48.920  1.00  0.00           C
ATOM   1528  C   GLU A 111      32.456  82.030  49.087  1.00  0.00           C
ATOM   1529  O   GLU A 111      32.873  81.761  50.217  1.00  0.00           O
ATOM   1530  CB  GLU A 111      30.009  81.931  48.486  1.00  0.00           C
ATOM   1531  CG  GLU A 111      28.637  82.636  48.453  1.00  0.00           C
ATOM   1532  CD  GLU A 111      27.807  82.559  49.747  1.00  0.00           C
ATOM   1533  OE1 GLU A 111      28.238  81.994  50.779  1.00  0.00           O
ATOM   1534  OE2 GLU A 111      26.642  83.032  49.728  1.00  0.00           O
ATOM   1535  H   GLU A 111      30.818  83.878  47.069  1.00  0.00           H
ATOM   1536  HA  GLU A 111      30.922  83.269  49.893  1.00  0.00           H
ATOM   1537  HB2 GLU A 111      30.235  81.564  47.484  1.00  0.00           H
ATOM   1538  HB3 GLU A 111      29.965  81.060  49.141  1.00  0.00           H
ATOM   1539  HG2 GLU A 111      28.758  83.683  48.167  1.00  0.00           H
ATOM   1540  HG3 GLU A 111      28.048  82.164  47.669  1.00  0.00           H
ATOM   1541  N   GLN A 112      33.138  81.702  47.981  1.00  0.00           N
ATOM   1542  CA  GLN A 112      34.395  80.954  48.044  1.00  0.00           C
ATOM   1543  C   GLN A 112      35.509  81.736  48.751  1.00  0.00           C
ATOM   1544  O   GLN A 112      36.199  81.186  49.609  1.00  0.00           O
ATOM   1545  CB  GLN A 112      34.864  80.543  46.643  1.00  0.00           C
ATOM   1546  CG  GLN A 112      33.978  79.480  45.983  1.00  0.00           C
ATOM   1547  CD  GLN A 112      34.618  78.929  44.712  1.00  0.00           C
ATOM   1548  NE2 GLN A 112      34.740  77.624  44.597  1.00  0.00           N
ATOM   1549  OE1 GLN A 112      35.044  79.648  43.813  1.00  0.00           O
ATOM   1550  H   GLN A 112      32.759  81.956  47.074  1.00  0.00           H
ATOM   1551  HA  GLN A 112      34.208  80.061  48.633  1.00  0.00           H
ATOM   1552  HB2 GLN A 112      34.944  81.423  46.007  1.00  0.00           H
ATOM   1553  HB3 GLN A 112      35.855  80.113  46.745  1.00  0.00           H
ATOM   1554  HG2 GLN A 112      33.824  78.664  46.689  1.00  0.00           H
ATOM   1555  HG3 GLN A 112      33.003  79.890  45.740  1.00  0.00           H
ATOM   1556 1HE2 GLN A 112      35.125  77.259  43.742  1.00  0.00           H
ATOM   1557 2HE2 GLN A 112      34.413  77.019  45.331  1.00  0.00           H
ATOM   1558  N   ILE A 113      35.653  83.029  48.443  1.00  0.00           N
ATOM   1559  CA  ILE A 113      36.659  83.887  49.085  1.00  0.00           C
ATOM   1560  C   ILE A 113      36.358  84.098  50.572  1.00  0.00           C
ATOM   1561  O   ILE A 113      37.276  84.064  51.394  1.00  0.00           O
ATOM   1562  CB  ILE A 113      36.791  85.214  48.308  1.00  0.00           C
ATOM   1563  CG1 ILE A 113      37.388  84.979  46.900  1.00  0.00           C
ATOM   1564  CG2 ILE A 113      37.627  86.250  49.083  1.00  0.00           C
ATOM   1565  CD1 ILE A 113      38.782  84.341  46.883  1.00  0.00           C
ATOM   1566  H   ILE A 113      35.058  83.425  47.723  1.00  0.00           H
ATOM   1567  HA  ILE A 113      37.616  83.370  49.055  1.00  0.00           H
ATOM   1568  HB  ILE A 113      35.790  85.634  48.182  1.00  0.00           H
ATOM   1569 2HG1 ILE A 113      36.718  84.345  46.320  1.00  0.00           H
ATOM   1570 3HG1 ILE A 113      37.453  85.929  46.377  1.00  0.00           H
ATOM   1571 1HG2 ILE A 113      37.125  86.531  50.008  1.00  0.00           H
ATOM   1572 2HG2 ILE A 113      37.766  87.149  48.489  1.00  0.00           H
ATOM   1573 3HG2 ILE A 113      38.603  85.838  49.331  1.00  0.00           H
ATOM   1574 1HD1 ILE A 113      39.477  84.919  47.483  1.00  0.00           H
ATOM   1575 2HD1 ILE A 113      39.163  84.339  45.868  1.00  0.00           H
ATOM   1576 3HD1 ILE A 113      38.734  83.312  47.240  1.00  0.00           H
ATOM   1577  N   ALA A 114      35.085  84.242  50.951  1.00  0.00           N
ATOM   1578  CA  ALA A 114      34.697  84.272  52.359  1.00  0.00           C
ATOM   1579  C   ALA A 114      35.103  82.975  53.084  1.00  0.00           C
ATOM   1580  O   ALA A 114      35.666  83.033  54.179  1.00  0.00           O
ATOM   1581  CB  ALA A 114      33.190  84.529  52.457  1.00  0.00           C
ATOM   1582  H   ALA A 114      34.360  84.289  50.242  1.00  0.00           H
ATOM   1583  HA  ALA A 114      35.218  85.097  52.847  1.00  0.00           H
ATOM   1584  HB1 ALA A 114      32.880  84.460  53.499  1.00  0.00           H
ATOM   1585  HB2 ALA A 114      32.642  83.793  51.869  1.00  0.00           H
ATOM   1586  HB3 ALA A 114      32.965  85.528  52.083  1.00  0.00           H
ATOM   1587  N   ALA A 115      34.875  81.805  52.477  1.00  0.00           N
ATOM   1588  CA  ALA A 115      35.298  80.524  53.045  1.00  0.00           C
ATOM   1589  C   ALA A 115      36.830  80.407  53.162  1.00  0.00           C
ATOM   1590  O   ALA A 115      37.329  79.986  54.204  1.00  0.00           O
ATOM   1591  CB  ALA A 115      34.698  79.388  52.214  1.00  0.00           C
ATOM   1592  H   ALA A 115      34.409  81.803  51.572  1.00  0.00           H
ATOM   1593  HA  ALA A 115      34.898  80.445  54.054  1.00  0.00           H
ATOM   1594  HB1 ALA A 115      35.129  79.394  51.215  1.00  0.00           H
ATOM   1595  HB2 ALA A 115      33.617  79.507  52.139  1.00  0.00           H
ATOM   1596  HB3 ALA A 115      34.921  78.432  52.691  1.00  0.00           H
ATOM   1597  N   ALA A 116      37.581  80.862  52.157  1.00  0.00           N
ATOM   1598  CA  ALA A 116      39.043  80.854  52.193  1.00  0.00           C
ATOM   1599  C   ALA A 116      39.621  81.795  53.272  1.00  0.00           C
ATOM   1600  O   ALA A 116      40.554  81.424  53.990  1.00  0.00           O
ATOM   1601  CB  ALA A 116      39.553  81.197  50.794  1.00  0.00           C
ATOM   1602  H   ALA A 116      37.122  81.192  51.314  1.00  0.00           H
ATOM   1603  HA  ALA A 116      39.376  79.846  52.440  1.00  0.00           H
ATOM   1604  HB1 ALA A 116      39.253  80.430  50.084  1.00  0.00           H
ATOM   1605  HB2 ALA A 116      40.636  81.229  50.819  1.00  0.00           H
ATOM   1606  HB3 ALA A 116      39.163  82.160  50.465  1.00  0.00           H
ATOM   1607  N   ASN A 117      39.024  82.976  53.472  1.00  0.00           N
ATOM   1608  CA  ASN A 117      39.401  83.866  54.576  1.00  0.00           C
ATOM   1609  C   ASN A 117      39.076  83.257  55.950  1.00  0.00           C
ATOM   1610  O   ASN A 117      39.898  83.348  56.866  1.00  0.00           O
ATOM   1611  CB  ASN A 117      38.729  85.239  54.405  1.00  0.00           C
ATOM   1612  CG  ASN A 117      39.406  86.098  53.350  1.00  0.00           C
ATOM   1613  ND2 ASN A 117      38.658  86.874  52.604  1.00  0.00           N
ATOM   1614  OD1 ASN A 117      40.619  86.117  53.224  1.00  0.00           O
ATOM   1615  H   ASN A 117      38.287  83.260  52.833  1.00  0.00           H
ATOM   1616  HA  ASN A 117      40.484  84.001  54.552  1.00  0.00           H
ATOM   1617  HB2 ASN A 117      37.675  85.106  54.160  1.00  0.00           H
ATOM   1618  HB3 ASN A 117      38.795  85.786  55.344  1.00  0.00           H
ATOM   1619 1HD2 ASN A 117      37.657  86.867  52.708  1.00  0.00           H
ATOM   1620 2HD2 ASN A 117      39.131  87.342  51.843  1.00  0.00           H
ATOM   1621  N   ARG A 118      37.919  82.592  56.103  1.00  0.00           N
ATOM   1622  CA  ARG A 118      37.597  81.825  57.324  1.00  0.00           C
ATOM   1623  C   ARG A 118      38.622  80.726  57.582  1.00  0.00           C
ATOM   1624  O   ARG A 118      39.078  80.585  58.714  1.00  0.00           O
ATOM   1625  CB  ARG A 118      36.198  81.197  57.246  1.00  0.00           C
ATOM   1626  CG  ARG A 118      35.076  82.222  57.415  1.00  0.00           C
ATOM   1627  CD  ARG A 118      33.726  81.501  57.465  1.00  0.00           C
ATOM   1628  NE  ARG A 118      32.623  82.418  57.137  1.00  0.00           N
ATOM   1629  CZ  ARG A 118      32.057  82.582  55.956  1.00  0.00           C
ATOM   1630  NH1 ARG A 118      32.449  81.941  54.894  1.00  0.00           N
ATOM   1631  NH2 ARG A 118      31.070  83.414  55.833  1.00  0.00           N
ATOM   1632  H   ARG A 118      37.268  82.575  55.320  1.00  0.00           H
ATOM   1633  HA  ARG A 118      37.642  82.488  58.188  1.00  0.00           H
ATOM   1634  HB2 ARG A 118      36.077  80.684  56.292  1.00  0.00           H
ATOM   1635  HB3 ARG A 118      36.106  80.456  58.041  1.00  0.00           H
ATOM   1636  HG2 ARG A 118      35.218  82.782  58.340  1.00  0.00           H
ATOM   1637  HG3 ARG A 118      35.091  82.919  56.580  1.00  0.00           H
ATOM   1638  HD2 ARG A 118      33.731  80.661  56.768  1.00  0.00           H
ATOM   1639  HD3 ARG A 118      33.581  81.092  58.467  1.00  0.00           H
ATOM   1640  HE  ARG A 118      32.198  82.943  57.896  1.00  0.00           H
ATOM   1641 1HH1 ARG A 118      33.213  81.302  54.977  1.00  0.00           H
ATOM   1642 2HH1 ARG A 118      31.817  81.863  54.101  1.00  0.00           H
ATOM   1643 1HH2 ARG A 118      30.747  83.890  56.668  1.00  0.00           H
ATOM   1644 2HH2 ARG A 118      30.603  83.516  54.952  1.00  0.00           H
ATOM   1645  N   LEU A 119      39.028  79.994  56.544  1.00  0.00           N
ATOM   1646  CA  LEU A 119      40.023  78.929  56.654  1.00  0.00           C
ATOM   1647  C   LEU A 119      41.372  79.464  57.156  1.00  0.00           C
ATOM   1648  O   LEU A 119      41.968  78.878  58.066  1.00  0.00           O
ATOM   1649  CB  LEU A 119      40.160  78.238  55.285  1.00  0.00           C
ATOM   1650  CG  LEU A 119      41.097  77.024  55.319  1.00  0.00           C
ATOM   1651  CD1 LEU A 119      40.474  75.847  56.073  1.00  0.00           C
ATOM   1652  CD2 LEU A 119      41.443  76.578  53.903  1.00  0.00           C
ATOM   1653  H   LEU A 119      38.580  80.144  55.645  1.00  0.00           H
ATOM   1654  HA  LEU A 119      39.658  78.209  57.385  1.00  0.00           H
ATOM   1655  HB2 LEU A 119      39.178  77.924  54.929  1.00  0.00           H
ATOM   1656  HB3 LEU A 119      40.560  78.955  54.571  1.00  0.00           H
ATOM   1657  HG  LEU A 119      42.025  77.306  55.810  1.00  0.00           H
ATOM   1658 1HD1 LEU A 119      40.286  76.119  57.110  1.00  0.00           H
ATOM   1659 2HD1 LEU A 119      41.146  74.991  56.052  1.00  0.00           H
ATOM   1660 3HD1 LEU A 119      39.528  75.572  55.603  1.00  0.00           H
ATOM   1661 1HD2 LEU A 119      40.531  76.337  53.353  1.00  0.00           H
ATOM   1662 2HD2 LEU A 119      41.964  77.383  53.385  1.00  0.00           H
ATOM   1663 3HD2 LEU A 119      42.088  75.705  53.942  1.00  0.00           H
ATOM   1664  N   ALA A 120      41.827  80.593  56.602  1.00  0.00           N
ATOM   1665  CA  ALA A 120      43.059  81.244  57.032  1.00  0.00           C
ATOM   1666  C   ALA A 120      42.976  81.765  58.471  1.00  0.00           C
ATOM   1667  O   ALA A 120      43.965  81.691  59.200  1.00  0.00           O
ATOM   1668  CB  ALA A 120      43.391  82.393  56.079  1.00  0.00           C
ATOM   1669  H   ALA A 120      41.299  81.006  55.836  1.00  0.00           H
ATOM   1670  HA  ALA A 120      43.865  80.511  56.988  1.00  0.00           H
ATOM   1671  HB1 ALA A 120      43.302  82.064  55.047  1.00  0.00           H
ATOM   1672  HB2 ALA A 120      44.410  82.719  56.272  1.00  0.00           H
ATOM   1673  HB3 ALA A 120      42.720  83.237  56.242  1.00  0.00           H
ATOM   1674  N   ALA A 121      41.817  82.278  58.897  1.00  0.00           N
ATOM   1675  CA  ALA A 121      41.621  82.738  60.270  1.00  0.00           C
ATOM   1676  C   ALA A 121      41.616  81.560  61.256  1.00  0.00           C
ATOM   1677  O   ALA A 121      42.342  81.586  62.246  1.00  0.00           O
ATOM   1678  CB  ALA A 121      40.337  83.571  60.352  1.00  0.00           C
ATOM   1679  H   ALA A 121      41.046  82.356  58.242  1.00  0.00           H
ATOM   1680  HA  ALA A 121      42.459  83.381  60.541  1.00  0.00           H
ATOM   1681  HB1 ALA A 121      40.372  84.193  61.247  1.00  0.00           H
ATOM   1682  HB2 ALA A 121      39.465  82.918  60.411  1.00  0.00           H
ATOM   1683  HB3 ALA A 121      40.245  84.214  59.477  1.00  0.00           H
ATOM   1684  N   GLY A 122      40.883  80.487  60.937  1.00  0.00           N
ATOM   1685  CA  GLY A 122      40.784  79.290  61.776  1.00  0.00           C
ATOM   1686  C   GLY A 122      42.112  78.547  61.952  1.00  0.00           C
ATOM   1687  O   GLY A 122      42.335  77.943  62.998  1.00  0.00           O
ATOM   1688  H   GLY A 122      40.318  80.526  60.093  1.00  0.00           H
ATOM   1689  HA2 GLY A 122      40.415  79.577  62.761  1.00  0.00           H
ATOM   1690  HA3 GLY A 122      40.070  78.604  61.321  1.00  0.00           H
ATOM   1691  N   HID A 123      43.011  78.628  60.964  1.00  0.00           N
ATOM   1692  CA  HID A 123      44.386  78.116  61.052  1.00  0.00           C
ATOM   1693  C   HID A 123      45.427  79.147  61.532  1.00  0.00           C
ATOM   1694  O   HID A 123      46.614  78.821  61.579  1.00  0.00           O
ATOM   1695  CB  HID A 123      44.789  77.493  59.707  1.00  0.00           C
ATOM   1696  CG  HID A 123      44.145  76.156  59.465  1.00  0.00           C
ATOM   1697  CD2 HID A 123      44.732  74.935  59.657  1.00  0.00           C
ATOM   1698  ND1 HID A 123      42.837  75.928  59.112  1.00  0.00           N
ATOM   1699  CE1 HID A 123      42.648  74.597  59.067  1.00  0.00           C
ATOM   1700  NE2 HID A 123      43.787  73.946  59.369  1.00  0.00           N
ATOM   1701  H   HID A 123      42.731  79.093  60.109  1.00  0.00           H
ATOM   1702  HA  HID A 123      44.407  77.318  61.797  1.00  0.00           H
ATOM   1703  HB2 HID A 123      44.529  78.172  58.894  1.00  0.00           H
ATOM   1704  HB3 HID A 123      45.869  77.345  59.681  1.00  0.00           H
ATOM   1705  HD1 HID A 123      42.144  76.645  58.932  1.00  0.00           H
ATOM   1706  HD2 HID A 123      45.747  74.772  59.986  1.00  0.00           H
ATOM   1707  HE1 HID A 123      41.711  74.112  58.821  1.00  0.00           H
ATOM   1708  N   GLY A 124      45.024  80.376  61.877  1.00  0.00           N
ATOM   1709  CA  GLY A 124      45.933  81.421  62.368  1.00  0.00           C
ATOM   1710  C   GLY A 124      46.999  81.863  61.353  1.00  0.00           C
ATOM   1711  O   GLY A 124      48.143  82.117  61.720  1.00  0.00           O
ATOM   1712  H   GLY A 124      44.030  80.582  61.871  1.00  0.00           H
ATOM   1713  HA2 GLY A 124      45.336  82.295  62.627  1.00  0.00           H
ATOM   1714  HA3 GLY A 124      46.434  81.069  63.269  1.00  0.00           H
ATOM   1715  N   LEU A 125      46.640  81.935  60.066  1.00  0.00           N
ATOM   1716  CA  LEU A 125      47.544  82.224  58.942  1.00  0.00           C
ATOM   1717  C   LEU A 125      47.101  83.413  58.077  1.00  0.00           C
ATOM   1718  O   LEU A 125      47.565  83.559  56.951  1.00  0.00           O
ATOM   1719  CB  LEU A 125      47.760  80.949  58.102  1.00  0.00           C
ATOM   1720  CG  LEU A 125      48.675  79.900  58.753  1.00  0.00           C
ATOM   1721  CD1 LEU A 125      48.657  78.641  57.891  1.00  0.00           C
ATOM   1722  CD2 LEU A 125      50.128  80.375  58.849  1.00  0.00           C
ATOM   1723  H   LEU A 125      45.672  81.718  59.848  1.00  0.00           H
ATOM   1724  HA  LEU A 125      48.504  82.536  59.349  1.00  0.00           H
ATOM   1725  HB2 LEU A 125      46.785  80.506  57.895  1.00  0.00           H
ATOM   1726  HB3 LEU A 125      48.209  81.212  57.144  1.00  0.00           H
ATOM   1727  HG  LEU A 125      48.311  79.649  59.746  1.00  0.00           H
ATOM   1728 1HD1 LEU A 125      47.639  78.261  57.864  1.00  0.00           H
ATOM   1729 2HD1 LEU A 125      49.301  77.884  58.334  1.00  0.00           H
ATOM   1730 3HD1 LEU A 125      48.990  78.869  56.877  1.00  0.00           H
ATOM   1731 1HD2 LEU A 125      50.492  80.662  57.864  1.00  0.00           H
ATOM   1732 2HD2 LEU A 125      50.192  81.223  59.530  1.00  0.00           H
ATOM   1733 3HD2 LEU A 125      50.744  79.574  59.255  1.00  0.00           H
ATOM   1734  N   THR A 126      46.256  84.302  58.594  1.00  0.00           N
ATOM   1735  CA  THR A 126      45.764  85.496  57.868  1.00  0.00           C
ATOM   1736  C   THR A 126      46.859  86.487  57.452  1.00  0.00           C
ATOM   1737  O   THR A 126      46.636  87.299  56.562  1.00  0.00           O
ATOM   1738  CB  THR A 126      44.710  86.237  58.703  1.00  0.00           C
ATOM   1739  CG2 THR A 126      43.371  85.500  58.692  1.00  0.00           C
ATOM   1740  OG1 THR A 126      45.132  86.364  60.044  1.00  0.00           O
ATOM   1741  H   THR A 126      45.966  84.178  59.552  1.00  0.00           H
ATOM   1742  HA  THR A 126      45.292  85.170  56.940  1.00  0.00           H
ATOM   1743  HB  THR A 126      44.552  87.235  58.291  1.00  0.00           H
ATOM   1744  HG1 THR A 126      44.671  85.709  60.571  1.00  0.00           H
ATOM   1745 1HG2 THR A 126      42.814  85.787  57.800  1.00  0.00           H
ATOM   1746 2HG2 THR A 126      42.782  85.754  59.573  1.00  0.00           H
ATOM   1747 3HG2 THR A 126      43.538  84.428  58.660  1.00  0.00           H
ATOM   1748  N   GLU A 127      48.060  86.405  58.033  1.00  0.00           N
ATOM   1749  CA  GLU A 127      49.230  87.184  57.592  1.00  0.00           C
ATOM   1750  C   GLU A 127      50.027  86.518  56.453  1.00  0.00           C
ATOM   1751  O   GLU A 127      50.810  87.194  55.789  1.00  0.00           O
ATOM   1752  CB  GLU A 127      50.158  87.448  58.787  1.00  0.00           C
ATOM   1753  CG  GLU A 127      49.536  88.430  59.795  1.00  0.00           C
ATOM   1754  CD  GLU A 127      50.362  88.599  61.079  1.00  0.00           C
ATOM   1755  OE1 GLU A 127      51.182  87.717  61.401  1.00  0.00           O
ATOM   1756  OE2 GLU A 127      50.108  89.585  61.816  1.00  0.00           O
ATOM   1757  H   GLU A 127      48.167  85.774  58.810  1.00  0.00           H
ATOM   1758  HA  GLU A 127      48.892  88.147  57.205  1.00  0.00           H
ATOM   1759  HB2 GLU A 127      50.374  86.495  59.272  1.00  0.00           H
ATOM   1760  HB3 GLU A 127      51.093  87.877  58.426  1.00  0.00           H
ATOM   1761  HG2 GLU A 127      49.419  89.400  59.305  1.00  0.00           H
ATOM   1762  HG3 GLU A 127      48.544  88.074  60.080  1.00  0.00           H
ATOM   1763  N   ARG A 128      49.844  85.207  56.217  1.00  0.00           N
ATOM   1764  CA  ARG A 128      50.489  84.453  55.120  1.00  0.00           C
ATOM   1765  C   ARG A 128      49.529  83.999  54.020  1.00  0.00           C
ATOM   1766  O   ARG A 128      49.992  83.599  52.958  1.00  0.00           O
ATOM   1767  CB  ARG A 128      51.284  83.253  55.663  1.00  0.00           C
ATOM   1768  CG  ARG A 128      52.461  83.695  56.549  1.00  0.00           C
ATOM   1769  CD  ARG A 128      53.644  82.719  56.481  1.00  0.00           C
ATOM   1770  NE  ARG A 128      53.385  81.438  57.177  1.00  0.00           N
ATOM   1771  CZ  ARG A 128      53.516  80.223  56.673  1.00  0.00           C
ATOM   1772  NH1 ARG A 128      53.782  80.001  55.422  1.00  0.00           N
ATOM   1773  NH2 ARG A 128      53.382  79.160  57.410  1.00  0.00           N
ATOM   1774  H   ARG A 128      49.144  84.730  56.776  1.00  0.00           H
ATOM   1775  HA  ARG A 128      51.189  85.116  54.606  1.00  0.00           H
ATOM   1776  HB2 ARG A 128      50.624  82.591  56.225  1.00  0.00           H
ATOM   1777  HB3 ARG A 128      51.676  82.697  54.810  1.00  0.00           H
ATOM   1778  HG2 ARG A 128      52.821  84.665  56.203  1.00  0.00           H
ATOM   1779  HG3 ARG A 128      52.124  83.805  57.580  1.00  0.00           H
ATOM   1780  HD2 ARG A 128      53.895  82.557  55.431  1.00  0.00           H
ATOM   1781  HD3 ARG A 128      54.506  83.199  56.946  1.00  0.00           H
ATOM   1782  HE  ARG A 128      53.151  81.487  58.155  1.00  0.00           H
ATOM   1783 1HH1 ARG A 128      53.777  80.760  54.749  1.00  0.00           H
ATOM   1784 2HH1 ARG A 128      53.785  79.052  55.083  1.00  0.00           H
ATOM   1785 1HH2 ARG A 128      53.327  79.231  58.427  1.00  0.00           H
ATOM   1786 2HH2 ARG A 128      53.502  78.256  56.993  1.00  0.00           H
ATOM   1787  N   LEU A 129      48.224  84.052  54.258  1.00  0.00           N
ATOM   1788  CA  LEU A 129      47.181  83.726  53.293  1.00  0.00           C
ATOM   1789  C   LEU A 129      46.281  84.941  53.103  1.00  0.00           C
ATOM   1790  O   LEU A 129      45.563  85.330  54.023  1.00  0.00           O
ATOM   1791  CB  LEU A 129      46.356  82.533  53.790  1.00  0.00           C
ATOM   1792  CG  LEU A 129      47.108  81.212  53.972  1.00  0.00           C
ATOM   1793  CD1 LEU A 129      46.149  80.156  54.521  1.00  0.00           C
ATOM   1794  CD2 LEU A 129      47.663  80.709  52.647  1.00  0.00           C
ATOM   1795  H   LEU A 129      47.920  84.346  55.177  1.00  0.00           H
ATOM   1796  HA  LEU A 129      47.619  83.471  52.329  1.00  0.00           H
ATOM   1797  HB2 LEU A 129      45.919  82.808  54.745  1.00  0.00           H
ATOM   1798  HB3 LEU A 129      45.550  82.375  53.078  1.00  0.00           H
ATOM   1799  HG  LEU A 129      47.926  81.338  54.682  1.00  0.00           H
ATOM   1800 1HD1 LEU A 129      45.728  80.498  55.464  1.00  0.00           H
ATOM   1801 2HD1 LEU A 129      46.696  79.237  54.699  1.00  0.00           H
ATOM   1802 3HD1 LEU A 129      45.345  79.972  53.807  1.00  0.00           H
ATOM   1803 1HD2 LEU A 129      46.882  80.710  51.889  1.00  0.00           H
ATOM   1804 2HD2 LEU A 129      48.480  81.355  52.327  1.00  0.00           H
ATOM   1805 3HD2 LEU A 129      48.033  79.697  52.766  1.00  0.00           H
ATOM   1806  N   THR A 130      46.324  85.532  51.913  1.00  0.00           N
ATOM   1807  CA  THR A 130      45.393  86.592  51.507  1.00  0.00           C
ATOM   1808  C   THR A 130      44.463  86.042  50.428  1.00  0.00           C
ATOM   1809  O   THR A 130      44.930  85.452  49.457  1.00  0.00           O
ATOM   1810  CB  THR A 130      46.154  87.832  51.013  1.00  0.00           C
ATOM   1811  CG2 THR A 130      45.241  89.033  50.748  1.00  0.00           C
ATOM   1812  OG1 THR A 130      47.066  88.235  52.018  1.00  0.00           O
ATOM   1813  H   THR A 130      46.918  85.123  51.194  1.00  0.00           H
ATOM   1814  HA  THR A 130      44.782  86.898  52.356  1.00  0.00           H
ATOM   1815  HB  THR A 130      46.698  87.575  50.103  1.00  0.00           H
ATOM   1816  HG1 THR A 130      47.337  87.429  52.468  1.00  0.00           H
ATOM   1817 1HG2 THR A 130      45.644  89.614  49.919  1.00  0.00           H
ATOM   1818 2HG2 THR A 130      45.180  89.667  51.633  1.00  0.00           H
ATOM   1819 3HG2 THR A 130      44.235  88.717  50.481  1.00  0.00           H
ATOM   1820  N   PHE A 131      43.153  86.233  50.579  1.00  0.00           N
ATOM   1821  CA  PHE A 131      42.168  85.829  49.577  1.00  0.00           C
ATOM   1822  C   PHE A 131      41.295  87.016  49.181  1.00  0.00           C
ATOM   1823  O   PHE A 131      40.655  87.648  50.028  1.00  0.00           O
ATOM   1824  CB  PHE A 131      41.344  84.647  50.089  1.00  0.00           C
ATOM   1825  CG  PHE A 131      42.158  83.403  50.364  1.00  0.00           C
ATOM   1826  CD1 PHE A 131      42.515  82.554  49.300  1.00  0.00           C
ATOM   1827  CD2 PHE A 131      42.519  83.066  51.681  1.00  0.00           C
ATOM   1828  CE1 PHE A 131      43.215  81.361  49.549  1.00  0.00           C
ATOM   1829  CE2 PHE A 131      43.200  81.862  51.930  1.00  0.00           C
ATOM   1830  CZ  PHE A 131      43.552  81.012  50.869  1.00  0.00           C
ATOM   1831  H   PHE A 131      42.806  86.695  51.406  1.00  0.00           H
ATOM   1832  HA  PHE A 131      42.683  85.491  48.678  1.00  0.00           H
ATOM   1833  HB2 PHE A 131      40.815  84.940  50.993  1.00  0.00           H
ATOM   1834  HB3 PHE A 131      40.591  84.396  49.346  1.00  0.00           H
ATOM   1835  HD1 PHE A 131      42.230  82.814  48.291  1.00  0.00           H
ATOM   1836  HD2 PHE A 131      42.245  83.717  52.500  1.00  0.00           H
ATOM   1837  HE1 PHE A 131      43.475  80.709  48.728  1.00  0.00           H
ATOM   1838  HE2 PHE A 131      43.438  81.580  52.941  1.00  0.00           H
ATOM   1839  HZ  PHE A 131      44.069  80.086  51.073  1.00  0.00           H
ATOM   1840  N   GLU A 132      41.266  87.310  47.884  1.00  0.00           N
ATOM   1841  CA  GLU A 132      40.567  88.459  47.311  1.00  0.00           C
ATOM   1842  C   GLU A 132      39.628  88.038  46.181  1.00  0.00           C
ATOM   1843  O   GLU A 132      39.917  87.139  45.392  1.00  0.00           O
ATOM   1844  CB  GLU A 132      41.572  89.515  46.815  1.00  0.00           C
ATOM   1845  CG  GLU A 132      42.094  90.396  47.964  1.00  0.00           C
ATOM   1846  CD  GLU A 132      43.308  91.271  47.607  1.00  0.00           C
ATOM   1847  OE1 GLU A 132      43.808  91.192  46.462  1.00  0.00           O
ATOM   1848  OE2 GLU A 132      43.718  92.059  48.494  1.00  0.00           O
ATOM   1849  H   GLU A 132      41.788  86.717  47.239  1.00  0.00           H
ATOM   1850  HA  GLU A 132      39.949  88.920  48.080  1.00  0.00           H
ATOM   1851  HB2 GLU A 132      42.396  89.004  46.318  1.00  0.00           H
ATOM   1852  HB3 GLU A 132      41.078  90.164  46.089  1.00  0.00           H
ATOM   1853  HG2 GLU A 132      41.277  91.050  48.281  1.00  0.00           H
ATOM   1854  HG3 GLU A 132      42.362  89.763  48.811  1.00  0.00           H
ATOM   1855  N   VAL A 133      38.490  88.725  46.073  1.00  0.00           N
ATOM   1856  CA  VAL A 133      37.623  88.579  44.901  1.00  0.00           C
ATOM   1857  C   VAL A 133      38.244  89.368  43.747  1.00  0.00           C
ATOM   1858  O   VAL A 133      38.228  90.602  43.764  1.00  0.00           O
ATOM   1859  CB  VAL A 133      36.176  89.027  45.167  1.00  0.00           C
ATOM   1860  CG1 VAL A 133      35.284  88.830  43.927  1.00  0.00           C
ATOM   1861  CG2 VAL A 133      35.536  88.297  46.363  1.00  0.00           C
ATOM   1862  H   VAL A 133      38.295  89.458  46.733  1.00  0.00           H
ATOM   1863  HA  VAL A 133      37.595  87.528  44.643  1.00  0.00           H
ATOM   1864  HB  VAL A 133      36.200  90.090  45.405  1.00  0.00           H
ATOM   1865 1HG1 VAL A 133      35.825  89.045  43.008  1.00  0.00           H
ATOM   1866 2HG1 VAL A 133      34.935  87.799  43.861  1.00  0.00           H
ATOM   1867 3HG1 VAL A 133      34.429  89.500  43.988  1.00  0.00           H
ATOM   1868 1HG2 VAL A 133      36.282  87.753  46.929  1.00  0.00           H
ATOM   1869 2HG2 VAL A 133      34.794  87.572  46.033  1.00  0.00           H
ATOM   1870 3HG2 VAL A 133      35.066  89.019  47.026  1.00  0.00           H
ATOM   1871  N   ALA A 134      38.771  88.677  42.738  1.00  0.00           N
ATOM   1872  CA  ALA A 134      39.399  89.307  41.580  1.00  0.00           C
ATOM   1873  C   ALA A 134      39.293  88.440  40.318  1.00  0.00           C
ATOM   1874  O   ALA A 134      39.272  87.211  40.387  1.00  0.00           O
ATOM   1875  CB  ALA A 134      40.861  89.662  41.897  1.00  0.00           C
ATOM   1876  H   ALA A 134      38.705  87.665  42.756  1.00  0.00           H
ATOM   1877  HA  ALA A 134      38.869  90.239  41.381  1.00  0.00           H
ATOM   1878  HB1 ALA A 134      41.520  88.891  41.502  1.00  0.00           H
ATOM   1879  HB2 ALA A 134      41.021  89.755  42.972  1.00  0.00           H
ATOM   1880  HB3 ALA A 134      41.111  90.608  41.422  1.00  0.00           H
ATOM   1881  N   ASP A 135      39.250  89.100  39.159  1.00  0.00           N
ATOM   1882  CA  ASP A 135      39.299  88.438  37.855  1.00  0.00           C
ATOM   1883  C   ASP A 135      40.753  88.169  37.435  1.00  0.00           C
ATOM   1884  O   ASP A 135      41.577  89.081  37.391  1.00  0.00           O
ATOM   1885  CB  ASP A 135      38.553  89.291  36.813  1.00  0.00           C
ATOM   1886  CG  ASP A 135      38.228  88.536  35.516  1.00  0.00           C
ATOM   1887  OD1 ASP A 135      38.835  87.469  35.266  1.00  0.00           O
ATOM   1888  OD2 ASP A 135      37.369  89.025  34.752  1.00  0.00           O
ATOM   1889  H   ASP A 135      39.340  90.102  39.170  1.00  0.00           H
ATOM   1890  HA  ASP A 135      38.777  87.484  37.935  1.00  0.00           H
ATOM   1891  HB2 ASP A 135      37.619  89.645  37.252  1.00  0.00           H
ATOM   1892  HB3 ASP A 135      39.162  90.165  36.570  1.00  0.00           H
ATOM   1893  N   ALA A 136      41.066  86.930  37.070  1.00  0.00           N
ATOM   1894  CA  ALA A 136      42.356  86.522  36.531  1.00  0.00           C
ATOM   1895  C   ALA A 136      42.623  87.074  35.124  1.00  0.00           C
ATOM   1896  O   ALA A 136      43.769  87.128  34.696  1.00  0.00           O
ATOM   1897  CB  ALA A 136      42.401  84.996  36.506  1.00  0.00           C
ATOM   1898  H   ALA A 136      40.321  86.243  37.074  1.00  0.00           H
ATOM   1899  HA  ALA A 136      43.140  86.884  37.191  1.00  0.00           H
ATOM   1900  HB1 ALA A 136      41.679  84.623  35.780  1.00  0.00           H
ATOM   1901  HB2 ALA A 136      42.169  84.594  37.491  1.00  0.00           H
ATOM   1902  HB3 ALA A 136      43.400  84.679  36.205  1.00  0.00           H
ATOM   1903  N   MET A 137      41.583  87.481  34.389  1.00  0.00           N
ATOM   1904  CA  MET A 137      41.718  88.125  33.077  1.00  0.00           C
ATOM   1905  C   MET A 137      41.963  89.644  33.168  1.00  0.00           C
ATOM   1906  O   MET A 137      42.192  90.278  32.137  1.00  0.00           O
ATOM   1907  CB  MET A 137      40.479  87.814  32.226  1.00  0.00           C
ATOM   1908  CG  MET A 137      40.302  86.313  31.951  1.00  0.00           C
ATOM   1909  SD  MET A 137      38.776  85.932  31.037  1.00  0.00           S
ATOM   1910  CE  MET A 137      37.603  85.926  32.418  1.00  0.00           C
ATOM   1911  H   MET A 137      40.647  87.379  34.783  1.00  0.00           H
ATOM   1912  HA  MET A 137      42.589  87.704  32.572  1.00  0.00           H
ATOM   1913  HB2 MET A 137      39.594  88.200  32.733  1.00  0.00           H
ATOM   1914  HB3 MET A 137      40.571  88.323  31.267  1.00  0.00           H
ATOM   1915  HG2 MET A 137      41.159  85.965  31.373  1.00  0.00           H
ATOM   1916  HG3 MET A 137      40.292  85.765  32.895  1.00  0.00           H
ATOM   1917  HE1 MET A 137      37.854  86.717  33.124  1.00  0.00           H
ATOM   1918  HE2 MET A 137      36.593  86.094  32.048  1.00  0.00           H
ATOM   1919  HE3 MET A 137      37.647  84.965  32.931  1.00  0.00           H
ATOM   1920  N   ARG A 138      41.903  90.224  34.379  1.00  0.00           N
ATOM   1921  CA  ARG A 138      42.309  91.601  34.729  1.00  0.00           C
ATOM   1922  C   ARG A 138      42.759  91.652  36.197  1.00  0.00           C
ATOM   1923  O   ARG A 138      42.086  92.256  37.038  1.00  0.00           O
ATOM   1924  CB  ARG A 138      41.174  92.617  34.490  1.00  0.00           C
ATOM   1925  CG  ARG A 138      40.814  92.885  33.023  1.00  0.00           C
ATOM   1926  CD  ARG A 138      40.011  94.188  32.864  1.00  0.00           C
ATOM   1927  NE  ARG A 138      38.897  94.304  33.836  1.00  0.00           N
ATOM   1928  CZ  ARG A 138      38.682  95.302  34.682  1.00  0.00           C
ATOM   1929  NH1 ARG A 138      39.432  96.366  34.723  1.00  0.00           N
ATOM   1930  NH2 ARG A 138      37.692  95.253  35.527  1.00  0.00           N
ATOM   1931  H   ARG A 138      41.668  89.615  35.156  1.00  0.00           H
ATOM   1932  HA  ARG A 138      43.179  91.884  34.129  1.00  0.00           H
ATOM   1933  HB2 ARG A 138      40.282  92.277  35.019  1.00  0.00           H
ATOM   1934  HB3 ARG A 138      41.487  93.567  34.926  1.00  0.00           H
ATOM   1935  HG2 ARG A 138      41.731  92.980  32.439  1.00  0.00           H
ATOM   1936  HG3 ARG A 138      40.233  92.049  32.634  1.00  0.00           H
ATOM   1937  HD2 ARG A 138      40.707  95.020  32.976  1.00  0.00           H
ATOM   1938  HD3 ARG A 138      39.612  94.229  31.849  1.00  0.00           H
ATOM   1939  HE  ARG A 138      38.286  93.508  33.913  1.00  0.00           H
ATOM   1940 1HH1 ARG A 138      40.203  96.450  34.088  1.00  0.00           H
ATOM   1941 2HH1 ARG A 138      39.273  97.090  35.419  1.00  0.00           H
ATOM   1942 1HH2 ARG A 138      37.091  94.450  35.579  1.00  0.00           H
ATOM   1943 2HH2 ARG A 138      37.548  96.032  36.144  1.00  0.00           H
ATOM   1944  N   LEU A 139      43.877  91.001  36.511  1.00  0.00           N
ATOM   1945  CA  LEU A 139      44.413  90.979  37.869  1.00  0.00           C
ATOM   1946  C   LEU A 139      44.747  92.406  38.339  1.00  0.00           C
ATOM   1947  O   LEU A 139      45.403  93.161  37.621  1.00  0.00           O
ATOM   1948  CB  LEU A 139      45.665  90.090  37.978  1.00  0.00           C
ATOM   1949  CG  LEU A 139      45.405  88.575  37.942  1.00  0.00           C
ATOM   1950  CD1 LEU A 139      46.740  87.834  37.965  1.00  0.00           C
ATOM   1951  CD2 LEU A 139      44.603  88.098  39.156  1.00  0.00           C
ATOM   1952  H   LEU A 139      44.465  90.682  35.754  1.00  0.00           H
ATOM   1953  HA  LEU A 139      43.630  90.569  38.502  1.00  0.00           H
ATOM   1954  HB2 LEU A 139      46.350  90.363  37.177  1.00  0.00           H
ATOM   1955  HB3 LEU A 139      46.168  90.322  38.915  1.00  0.00           H
ATOM   1956  HG  LEU A 139      44.873  88.309  37.032  1.00  0.00           H
ATOM   1957 1HD1 LEU A 139      47.343  88.115  37.104  1.00  0.00           H
ATOM   1958 2HD1 LEU A 139      46.563  86.761  37.913  1.00  0.00           H
ATOM   1959 3HD1 LEU A 139      47.286  88.076  38.877  1.00  0.00           H
ATOM   1960 1HD2 LEU A 139      45.090  88.403  40.079  1.00  0.00           H
ATOM   1961 2HD2 LEU A 139      43.593  88.506  39.123  1.00  0.00           H
ATOM   1962 3HD2 LEU A 139      44.528  87.012  39.136  1.00  0.00           H
ATOM   1963  N   PRO A 140      44.357  92.786  39.567  1.00  0.00           N
ATOM   1964  CA  PRO A 140      44.642  94.114  40.105  1.00  0.00           C
ATOM   1965  C   PRO A 140      46.105  94.286  40.538  1.00  0.00           C
ATOM   1966  O   PRO A 140      46.529  95.402  40.833  1.00  0.00           O
ATOM   1967  CB  PRO A 140      43.703  94.243  41.304  1.00  0.00           C
ATOM   1968  CG  PRO A 140      43.592  92.807  41.820  1.00  0.00           C
ATOM   1969  CD  PRO A 140      43.635  91.977  40.539  1.00  0.00           C
ATOM   1970  HA  PRO A 140      44.411  94.880  39.364  1.00  0.00           H
ATOM   1971  HB2 PRO A 140      44.099  94.916  42.065  1.00  0.00           H
ATOM   1972  HB3 PRO A 140      42.726  94.587  40.961  1.00  0.00           H
ATOM   1973  HG2 PRO A 140      44.459  92.567  42.439  1.00  0.00           H
ATOM   1974  HG3 PRO A 140      42.668  92.645  42.373  1.00  0.00           H
ATOM   1975  HD2 PRO A 140      44.143  91.029  40.724  1.00  0.00           H
ATOM   1976  HD3 PRO A 140      42.623  91.798  40.175  1.00  0.00           H
ATOM   1977  N   TYR A 141      46.857  93.186  40.646  1.00  0.00           N
ATOM   1978  CA  TYR A 141      48.228  93.193  41.145  1.00  0.00           C
ATOM   1979  C   TYR A 141      49.206  93.855  40.172  1.00  0.00           C
ATOM   1980  O   TYR A 141      48.968  93.945  38.963  1.00  0.00           O
ATOM   1981  CB  TYR A 141      48.669  91.773  41.518  1.00  0.00           C
ATOM   1982  CG  TYR A 141      47.693  91.088  42.448  1.00  0.00           C
ATOM   1983  CD1 TYR A 141      47.510  91.563  43.763  1.00  0.00           C
ATOM   1984  CD2 TYR A 141      46.921  90.016  41.971  1.00  0.00           C
ATOM   1985  CE1 TYR A 141      46.522  90.993  44.588  1.00  0.00           C
ATOM   1986  CE2 TYR A 141      45.955  89.432  42.804  1.00  0.00           C
ATOM   1987  CZ  TYR A 141      45.730  89.934  44.101  1.00  0.00           C
ATOM   1988  OH  TYR A 141      44.742  89.410  44.862  1.00  0.00           O
ATOM   1989  H   TYR A 141      46.443  92.300  40.409  1.00  0.00           H
ATOM   1990  HA  TYR A 141      48.233  93.788  42.058  1.00  0.00           H
ATOM   1991  HB2 TYR A 141      48.777  91.184  40.607  1.00  0.00           H
ATOM   1992  HB3 TYR A 141      49.643  91.814  42.007  1.00  0.00           H
ATOM   1993  HD1 TYR A 141      48.109  92.381  44.134  1.00  0.00           H
ATOM   1994  HD2 TYR A 141      47.064  89.637  40.971  1.00  0.00           H
ATOM   1995  HE1 TYR A 141      46.347  91.360  45.591  1.00  0.00           H
ATOM   1996  HE2 TYR A 141      45.377  88.601  42.454  1.00  0.00           H
ATOM   1997  HH  TYR A 141      44.405  90.075  45.511  1.00  0.00           H
ATOM   1998  N   GLU A 142      50.326  94.310  40.730  1.00  0.00           N
ATOM   1999  CA  GLU A 142      51.407  94.939  39.978  1.00  0.00           C
ATOM   2000  C   GLU A 142      52.147  93.944  39.069  1.00  0.00           C
ATOM   2001  O   GLU A 142      51.838  92.755  38.987  1.00  0.00           O
ATOM   2002  CB  GLU A 142      52.382  95.632  40.954  1.00  0.00           C
ATOM   2003  CG  GLU A 142      51.835  96.949  41.519  1.00  0.00           C
ATOM   2004  CD  GLU A 142      52.958  97.919  41.915  1.00  0.00           C
ATOM   2005  OE1 GLU A 142      54.011  97.479  42.433  1.00  0.00           O
ATOM   2006  OE2 GLU A 142      52.783  99.145  41.713  1.00  0.00           O
ATOM   2007  H   GLU A 142      50.509  94.074  41.691  1.00  0.00           H
ATOM   2008  HA  GLU A 142      50.977  95.695  39.320  1.00  0.00           H
ATOM   2009  HB2 GLU A 142      52.632  94.962  41.775  1.00  0.00           H
ATOM   2010  HB3 GLU A 142      53.302  95.871  40.422  1.00  0.00           H
ATOM   2011  HG2 GLU A 142      51.219  97.431  40.757  1.00  0.00           H
ATOM   2012  HG3 GLU A 142      51.204  96.737  42.385  1.00  0.00           H
ATOM   2013  N   ASP A 143      53.149  94.450  38.366  1.00  0.00           N
ATOM   2014  CA  ASP A 143      54.035  93.658  37.530  1.00  0.00           C
ATOM   2015  C   ASP A 143      55.142  93.034  38.387  1.00  0.00           C
ATOM   2016  O   ASP A 143      55.651  93.671  39.311  1.00  0.00           O
ATOM   2017  CB  ASP A 143      54.610  94.529  36.403  1.00  0.00           C
ATOM   2018  CG  ASP A 143      53.567  95.053  35.402  1.00  0.00           C
ATOM   2019  OD1 ASP A 143      52.365  95.169  35.734  1.00  0.00           O
ATOM   2020  OD2 ASP A 143      53.974  95.318  34.250  1.00  0.00           O
ATOM   2021  H   ASP A 143      53.413  95.406  38.536  1.00  0.00           H
ATOM   2022  HA  ASP A 143      53.464  92.850  37.074  1.00  0.00           H
ATOM   2023  HB2 ASP A 143      55.122  95.384  36.850  1.00  0.00           H
ATOM   2024  HB3 ASP A 143      55.353  93.941  35.863  1.00  0.00           H
ATOM   2025  N   GLU A 144      55.523  91.792  38.079  1.00  0.00           N
ATOM   2026  CA  GLU A 144      56.640  91.093  38.741  1.00  0.00           C
ATOM   2027  C   GLU A 144      56.480  91.002  40.276  1.00  0.00           C
ATOM   2028  O   GLU A 144      57.422  91.187  41.048  1.00  0.00           O
ATOM   2029  CB  GLU A 144      57.996  91.682  38.296  1.00  0.00           C
ATOM   2030  CG  GLU A 144      58.127  91.796  36.768  1.00  0.00           C
ATOM   2031  CD  GLU A 144      59.515  92.257  36.304  1.00  0.00           C
ATOM   2032  OE1 GLU A 144      60.234  92.971  37.040  1.00  0.00           O
ATOM   2033  OE2 GLU A 144      59.890  91.907  35.162  1.00  0.00           O
ATOM   2034  H   GLU A 144      55.068  91.338  37.292  1.00  0.00           H
ATOM   2035  HA  GLU A 144      56.611  90.065  38.389  1.00  0.00           H
ATOM   2036  HB2 GLU A 144      58.123  92.669  38.740  1.00  0.00           H
ATOM   2037  HB3 GLU A 144      58.791  91.033  38.663  1.00  0.00           H
ATOM   2038  HG2 GLU A 144      57.904  90.821  36.326  1.00  0.00           H
ATOM   2039  HG3 GLU A 144      57.392  92.511  36.392  1.00  0.00           H
ATOM   2040  N   SER A 145      55.255  90.728  40.734  1.00  0.00           N
ATOM   2041  CA  SER A 145      54.907  90.672  42.161  1.00  0.00           C
ATOM   2042  C   SER A 145      55.108  89.286  42.782  1.00  0.00           C
ATOM   2043  O   SER A 145      55.501  89.191  43.945  1.00  0.00           O
ATOM   2044  CB  SER A 145      53.454  91.111  42.359  1.00  0.00           C
ATOM   2045  OG  SER A 145      53.255  92.392  41.799  1.00  0.00           O
ATOM   2046  H   SER A 145      54.545  90.485  40.053  1.00  0.00           H
ATOM   2047  HA  SER A 145      55.540  91.371  42.707  1.00  0.00           H
ATOM   2048  HB2 SER A 145      52.779  90.388  41.899  1.00  0.00           H
ATOM   2049  HB3 SER A 145      53.240  91.168  43.426  1.00  0.00           H
ATOM   2050  HG  SER A 145      53.733  92.440  40.960  1.00  0.00           H
ATOM   2051  N   PHE A 146      54.872  88.215  42.017  1.00  0.00           N
ATOM   2052  CA  PHE A 146      54.854  86.831  42.511  1.00  0.00           C
ATOM   2053  C   PHE A 146      56.031  86.016  41.973  1.00  0.00           C
ATOM   2054  O   PHE A 146      56.420  86.161  40.815  1.00  0.00           O
ATOM   2055  CB  PHE A 146      53.512  86.175  42.164  1.00  0.00           C
ATOM   2056  CG  PHE A 146      52.309  86.934  42.689  1.00  0.00           C
ATOM   2057  CD1 PHE A 146      51.963  86.863  44.051  1.00  0.00           C
ATOM   2058  CD2 PHE A 146      51.536  87.718  41.816  1.00  0.00           C
ATOM   2059  CE1 PHE A 146      50.850  87.574  44.533  1.00  0.00           C
ATOM   2060  CE2 PHE A 146      50.421  88.428  42.295  1.00  0.00           C
ATOM   2061  CZ  PHE A 146      50.076  88.355  43.656  1.00  0.00           C
ATOM   2062  H   PHE A 146      54.620  88.365  41.046  1.00  0.00           H
ATOM   2063  HA  PHE A 146      54.934  86.839  43.599  1.00  0.00           H
ATOM   2064  HB2 PHE A 146      53.431  86.084  41.079  1.00  0.00           H
ATOM   2065  HB3 PHE A 146      53.493  85.167  42.579  1.00  0.00           H
ATOM   2066  HD1 PHE A 146      52.547  86.254  44.724  1.00  0.00           H
ATOM   2067  HD2 PHE A 146      51.799  87.757  40.772  1.00  0.00           H
ATOM   2068  HE1 PHE A 146      50.585  87.515  45.579  1.00  0.00           H
ATOM   2069  HE2 PHE A 146      49.822  89.018  41.617  1.00  0.00           H
ATOM   2070  HZ  PHE A 146      49.210  88.889  44.026  1.00  0.00           H
ATOM   2071  N   ASP A 147      56.609  85.154  42.811  1.00  0.00           N
ATOM   2072  CA  ASP A 147      57.724  84.279  42.419  1.00  0.00           C
ATOM   2073  C   ASP A 147      57.260  83.054  41.624  1.00  0.00           C
ATOM   2074  O   ASP A 147      57.966  82.574  40.740  1.00  0.00           O
ATOM   2075  CB  ASP A 147      58.479  83.800  43.664  1.00  0.00           C
ATOM   2076  CG  ASP A 147      58.889  84.941  44.594  1.00  0.00           C
ATOM   2077  OD1 ASP A 147      59.850  85.681  44.279  1.00  0.00           O
ATOM   2078  OD2 ASP A 147      58.250  85.110  45.651  1.00  0.00           O
ATOM   2079  H   ASP A 147      56.196  85.018  43.730  1.00  0.00           H
ATOM   2080  HA  ASP A 147      58.414  84.840  41.788  1.00  0.00           H
ATOM   2081  HB2 ASP A 147      57.838  83.104  44.208  1.00  0.00           H
ATOM   2082  HB3 ASP A 147      59.369  83.255  43.345  1.00  0.00           H
ATOM   2083  N   CYS A 148      56.071  82.548  41.935  1.00  0.00           N
ATOM   2084  CA  CYS A 148      55.427  81.461  41.214  1.00  0.00           C
ATOM   2085  C   CYS A 148      53.905  81.602  41.294  1.00  0.00           C
ATOM   2086  O   CYS A 148      53.365  82.433  42.028  1.00  0.00           O
ATOM   2087  CB  CYS A 148      55.931  80.102  41.732  1.00  0.00           C
ATOM   2088  SG  CYS A 148      55.699  79.924  43.525  1.00  0.00           S
ATOM   2089  H   CYS A 148      55.537  82.979  42.680  1.00  0.00           H
ATOM   2090  HA  CYS A 148      55.692  81.534  40.159  1.00  0.00           H
ATOM   2091  HB2 CYS A 148      55.391  79.306  41.217  1.00  0.00           H
ATOM   2092  HB3 CYS A 148      56.989  79.999  41.491  1.00  0.00           H
ATOM   2093  HG  CYS A 148      56.974  80.121  43.883  1.00  0.00           H
ATOM   2094  N   ALA A 149      53.203  80.803  40.504  1.00  0.00           N
ATOM   2095  CA  ALA A 149      51.752  80.789  40.475  1.00  0.00           C
ATOM   2096  C   ALA A 149      51.235  79.412  40.074  1.00  0.00           C
ATOM   2097  O   ALA A 149      51.977  78.584  39.536  1.00  0.00           O
ATOM   2098  CB  ALA A 149      51.271  81.887  39.514  1.00  0.00           C
ATOM   2099  H   ALA A 149      53.696  80.157  39.893  1.00  0.00           H
ATOM   2100  HA  ALA A 149      51.371  80.996  41.475  1.00  0.00           H
ATOM   2101  HB1 ALA A 149      51.775  81.795  38.552  1.00  0.00           H
ATOM   2102  HB2 ALA A 149      51.506  82.862  39.934  1.00  0.00           H
ATOM   2103  HB3 ALA A 149      50.192  81.816  39.368  1.00  0.00           H
ATOM   2104  N   TRP A 150      49.942  79.186  40.271  1.00  0.00           N
ATOM   2105  CA  TRP A 150      49.264  78.064  39.641  1.00  0.00           C
ATOM   2106  C   TRP A 150      47.821  78.378  39.270  1.00  0.00           C
ATOM   2107  O   TRP A 150      47.166  79.181  39.925  1.00  0.00           O
ATOM   2108  CB  TRP A 150      49.443  76.794  40.480  1.00  0.00           C
ATOM   2109  CG  TRP A 150      49.019  76.778  41.914  1.00  0.00           C
ATOM   2110  CD1 TRP A 150      47.957  77.399  42.478  1.00  0.00           C
ATOM   2111  CD2 TRP A 150      49.635  76.007  42.989  1.00  0.00           C
ATOM   2112  CE2 TRP A 150      48.909  76.244  44.192  1.00  0.00           C
ATOM   2113  CE3 TRP A 150      50.720  75.105  43.056  1.00  0.00           C
ATOM   2114  NE1 TRP A 150      47.898  77.096  43.821  1.00  0.00           N
ATOM   2115  CZ2 TRP A 150      49.244  75.636  45.405  1.00  0.00           C
ATOM   2116  CZ3 TRP A 150      51.060  74.473  44.265  1.00  0.00           C
ATOM   2117  CH2 TRP A 150      50.319  74.733  45.430  1.00  0.00           C
ATOM   2118  H   TRP A 150      49.383  79.880  40.763  1.00  0.00           H
ATOM   2119  HA  TRP A 150      49.772  77.888  38.702  1.00  0.00           H
ATOM   2120  HB2 TRP A 150      48.963  75.960  39.967  1.00  0.00           H
ATOM   2121  HB3 TRP A 150      50.510  76.591  40.499  1.00  0.00           H
ATOM   2122  HD1 TRP A 150      47.234  78.018  41.967  1.00  0.00           H
ATOM   2123  HE1 TRP A 150      47.131  77.406  44.427  1.00  0.00           H
ATOM   2124  HE3 TRP A 150      51.280  74.888  42.160  1.00  0.00           H
ATOM   2125  HZ2 TRP A 150      48.661  75.846  46.288  1.00  0.00           H
ATOM   2126  HZ3 TRP A 150      51.883  73.775  44.292  1.00  0.00           H
ATOM   2127  HH2 TRP A 150      50.562  74.219  46.339  1.00  0.00           H
ATOM   2128  N   ALA A 151      47.331  77.743  38.207  1.00  0.00           N
ATOM   2129  CA  ALA A 151      45.917  77.726  37.849  1.00  0.00           C
ATOM   2130  C   ALA A 151      45.439  76.270  37.884  1.00  0.00           C
ATOM   2131  O   ALA A 151      45.644  75.496  36.941  1.00  0.00           O
ATOM   2132  CB  ALA A 151      45.701  78.435  36.505  1.00  0.00           C
ATOM   2133  H   ALA A 151      47.961  77.137  37.690  1.00  0.00           H
ATOM   2134  HA  ALA A 151      45.351  78.277  38.603  1.00  0.00           H
ATOM   2135  HB1 ALA A 151      46.475  79.183  36.338  1.00  0.00           H
ATOM   2136  HB2 ALA A 151      44.731  78.934  36.521  1.00  0.00           H
ATOM   2137  HB3 ALA A 151      45.716  77.716  35.686  1.00  0.00           H
ATOM   2138  N   ILE A 152      44.883  75.875  39.030  1.00  0.00           N
ATOM   2139  CA  ILE A 152      44.462  74.499  39.294  1.00  0.00           C
ATOM   2140  C   ILE A 152      43.004  74.355  38.864  1.00  0.00           C
ATOM   2141  O   ILE A 152      42.094  74.752  39.598  1.00  0.00           O
ATOM   2142  CB  ILE A 152      44.731  74.111  40.766  1.00  0.00           C
ATOM   2143  CG1 ILE A 152      46.258  74.119  41.022  1.00  0.00           C
ATOM   2144  CG2 ILE A 152      44.106  72.745  41.129  1.00  0.00           C
ATOM   2145  CD1 ILE A 152      46.623  74.075  42.503  1.00  0.00           C
ATOM   2146  H   ILE A 152      44.735  76.566  39.753  1.00  0.00           H
ATOM   2147  HA  ILE A 152      45.058  73.826  38.683  1.00  0.00           H
ATOM   2148  HB  ILE A 152      44.272  74.866  41.404  1.00  0.00           H
ATOM   2149 2HG1 ILE A 152      46.732  73.282  40.519  1.00  0.00           H
ATOM   2150 3HG1 ILE A 152      46.703  75.026  40.615  1.00  0.00           H
ATOM   2151 1HG2 ILE A 152      43.027  72.755  40.982  1.00  0.00           H
ATOM   2152 2HG2 ILE A 152      44.285  72.499  42.174  1.00  0.00           H
ATOM   2153 3HG2 ILE A 152      44.514  71.950  40.516  1.00  0.00           H
ATOM   2154 1HD1 ILE A 152      46.213  74.957  42.991  1.00  0.00           H
ATOM   2155 2HD1 ILE A 152      47.708  74.072  42.604  1.00  0.00           H
ATOM   2156 3HD1 ILE A 152      46.234  73.176  42.975  1.00  0.00           H
ATOM   2157  N   GLU A 153      42.817  73.807  37.660  1.00  0.00           N
ATOM   2158  CA  GLU A 153      41.518  73.413  37.092  1.00  0.00           C
ATOM   2159  C   GLU A 153      40.554  74.590  36.840  1.00  0.00           C
ATOM   2160  O   GLU A 153      39.343  74.420  36.762  1.00  0.00           O
ATOM   2161  CB  GLU A 153      40.897  72.241  37.886  1.00  0.00           C
ATOM   2162  CG  GLU A 153      41.873  71.063  38.053  1.00  0.00           C
ATOM   2163  CD  GLU A 153      41.311  69.846  38.803  1.00  0.00           C
ATOM   2164  OE1 GLU A 153      40.088  69.702  38.992  1.00  0.00           O
ATOM   2165  OE2 GLU A 153      42.145  69.010  39.228  1.00  0.00           O
ATOM   2166  H   GLU A 153      43.635  73.599  37.102  1.00  0.00           H
ATOM   2167  HA  GLU A 153      41.730  73.018  36.099  1.00  0.00           H
ATOM   2168  HB2 GLU A 153      40.581  72.594  38.868  1.00  0.00           H
ATOM   2169  HB3 GLU A 153      40.030  71.887  37.334  1.00  0.00           H
ATOM   2170  HG2 GLU A 153      42.190  70.746  37.060  1.00  0.00           H
ATOM   2171  HG3 GLU A 153      42.759  71.405  38.592  1.00  0.00           H
ATOM   2172  N   SER A 154      41.081  75.805  36.666  1.00  0.00           N
ATOM   2173  CA  SER A 154      40.288  77.046  36.624  1.00  0.00           C
ATOM   2174  C   SER A 154      40.298  77.761  35.271  1.00  0.00           C
ATOM   2175  O   SER A 154      39.365  78.507  34.970  1.00  0.00           O
ATOM   2176  CB  SER A 154      40.788  77.983  37.723  1.00  0.00           C
ATOM   2177  OG  SER A 154      42.160  78.276  37.511  1.00  0.00           O
ATOM   2178  H   SER A 154      42.084  75.894  36.735  1.00  0.00           H
ATOM   2179  HA  SER A 154      39.244  76.817  36.839  1.00  0.00           H
ATOM   2180  HB2 SER A 154      40.200  78.900  37.705  1.00  0.00           H
ATOM   2181  HB3 SER A 154      40.655  77.502  38.692  1.00  0.00           H
ATOM   2182  HG  SER A 154      42.504  78.785  38.274  1.00  0.00           H
ATOM   2183  N   LEU A 155      41.289  77.501  34.408  1.00  0.00           N
ATOM   2184  CA  LEU A 155      41.371  78.099  33.068  1.00  0.00           C
ATOM   2185  C   LEU A 155      40.156  77.776  32.185  1.00  0.00           C
ATOM   2186  O   LEU A 155      39.817  78.560  31.298  1.00  0.00           O
ATOM   2187  CB  LEU A 155      42.646  77.616  32.365  1.00  0.00           C
ATOM   2188  CG  LEU A 155      43.967  78.164  32.921  1.00  0.00           C
ATOM   2189  CD1 LEU A 155      45.132  77.506  32.187  1.00  0.00           C
ATOM   2190  CD2 LEU A 155      44.093  79.679  32.737  1.00  0.00           C
ATOM   2191  H   LEU A 155      42.032  76.892  34.714  1.00  0.00           H
ATOM   2192  HA  LEU A 155      41.400  79.184  33.169  1.00  0.00           H
ATOM   2193  HB2 LEU A 155      42.668  76.525  32.394  1.00  0.00           H
ATOM   2194  HB3 LEU A 155      42.579  77.906  31.322  1.00  0.00           H
ATOM   2195  HG  LEU A 155      44.038  77.922  33.980  1.00  0.00           H
ATOM   2196 1HD1 LEU A 155      45.065  76.427  32.311  1.00  0.00           H
ATOM   2197 2HD1 LEU A 155      46.077  77.859  32.596  1.00  0.00           H
ATOM   2198 3HD1 LEU A 155      45.084  77.732  31.122  1.00  0.00           H
ATOM   2199 1HD2 LEU A 155      43.999  79.937  31.683  1.00  0.00           H
ATOM   2200 2HD2 LEU A 155      43.320  80.190  33.308  1.00  0.00           H
ATOM   2201 3HD2 LEU A 155      45.061  80.013  33.107  1.00  0.00           H
ATOM   2202  N   CYS A 156      39.453  76.673  32.462  1.00  0.00           N
ATOM   2203  CA  CYS A 156      38.194  76.330  31.801  1.00  0.00           C
ATOM   2204  C   CYS A 156      37.040  77.306  32.065  1.00  0.00           C
ATOM   2205  O   CYS A 156      36.035  77.242  31.376  1.00  0.00           O
ATOM   2206  CB  CYS A 156      37.796  74.889  32.138  1.00  0.00           C
ATOM   2207  SG  CYS A 156      37.111  74.759  33.819  1.00  0.00           S
ATOM   2208  H   CYS A 156      39.786  76.074  33.200  1.00  0.00           H
ATOM   2209  HA  CYS A 156      38.363  76.393  30.732  1.00  0.00           H
ATOM   2210  HB2 CYS A 156      37.011  74.595  31.436  1.00  0.00           H
ATOM   2211  HB3 CYS A 156      38.647  74.218  32.016  1.00  0.00           H
ATOM   2212  HG  CYS A 156      38.226  74.839  34.558  1.00  0.00           H
ATOM   2213  N   HID A 157      37.175  78.253  32.990  1.00  0.00           N
ATOM   2214  CA  HID A 157      36.212  79.347  33.141  1.00  0.00           C
ATOM   2215  C   HID A 157      36.626  80.629  32.406  1.00  0.00           C
ATOM   2216  O   HID A 157      35.850  81.580  32.296  1.00  0.00           O
ATOM   2217  CB  HID A 157      36.030  79.592  34.632  1.00  0.00           C
ATOM   2218  CG  HID A 157      35.553  78.361  35.350  1.00  0.00           C
ATOM   2219  CD2 HID A 157      36.140  77.778  36.436  1.00  0.00           C
ATOM   2220  ND1 HID A 157      34.511  77.552  34.961  1.00  0.00           N
ATOM   2221  CE1 HID A 157      34.449  76.521  35.817  1.00  0.00           C
ATOM   2222  NE2 HID A 157      35.418  76.624  36.736  1.00  0.00           N
ATOM   2223  H   HID A 157      37.970  78.218  33.618  1.00  0.00           H
ATOM   2224  HA  HID A 157      35.246  79.047  32.733  1.00  0.00           H
ATOM   2225  HB2 HID A 157      36.985  79.904  35.055  1.00  0.00           H
ATOM   2226  HB3 HID A 157      35.313  80.394  34.782  1.00  0.00           H
ATOM   2227  HD1 HID A 157      33.963  77.655  34.108  1.00  0.00           H
ATOM   2228  HD2 HID A 157      37.011  78.140  36.961  1.00  0.00           H
ATOM   2229  HE1 HID A 157      33.735  75.710  35.771  1.00  0.00           H
ATOM   2230  N   MET A 158      37.861  80.685  31.903  1.00  0.00           N
ATOM   2231  CA  MET A 158      38.518  81.922  31.487  1.00  0.00           C
ATOM   2232  C   MET A 158      38.802  81.948  29.985  1.00  0.00           C
ATOM   2233  O   MET A 158      38.945  80.918  29.323  1.00  0.00           O
ATOM   2234  CB  MET A 158      39.823  82.127  32.273  1.00  0.00           C
ATOM   2235  CG  MET A 158      39.699  81.905  33.783  1.00  0.00           C
ATOM   2236  SD  MET A 158      41.288  82.044  34.633  1.00  0.00           S
ATOM   2237  CE  MET A 158      40.763  81.516  36.279  1.00  0.00           C
ATOM   2238  H   MET A 158      38.427  79.843  31.927  1.00  0.00           H
ATOM   2239  HA  MET A 158      37.863  82.762  31.720  1.00  0.00           H
ATOM   2240  HB2 MET A 158      40.578  81.442  31.888  1.00  0.00           H
ATOM   2241  HB3 MET A 158      40.170  83.147  32.106  1.00  0.00           H
ATOM   2242  HG2 MET A 158      39.007  82.636  34.203  1.00  0.00           H
ATOM   2243  HG3 MET A 158      39.301  80.909  33.977  1.00  0.00           H
ATOM   2244  HE1 MET A 158      41.472  81.862  37.026  1.00  0.00           H
ATOM   2245  HE2 MET A 158      39.787  81.934  36.501  1.00  0.00           H
ATOM   2246  HE3 MET A 158      40.701  80.431  36.307  1.00  0.00           H
ATOM   2247  N   ASP A 159      38.924  83.151  29.423  1.00  0.00           N
ATOM   2248  CA  ASP A 159      39.727  83.303  28.209  1.00  0.00           C
ATOM   2249  C   ASP A 159      41.196  83.052  28.566  1.00  0.00           C
ATOM   2250  O   ASP A 159      41.808  83.813  29.320  1.00  0.00           O
ATOM   2251  CB  ASP A 159      39.514  84.685  27.594  1.00  0.00           C
ATOM   2252  CG  ASP A 159      40.358  84.901  26.340  1.00  0.00           C
ATOM   2253  OD1 ASP A 159      41.593  85.022  26.471  1.00  0.00           O
ATOM   2254  OD2 ASP A 159      39.751  84.956  25.252  1.00  0.00           O
ATOM   2255  H   ASP A 159      38.887  83.947  30.045  1.00  0.00           H
ATOM   2256  HA  ASP A 159      39.412  82.561  27.471  1.00  0.00           H
ATOM   2257  HB2 ASP A 159      38.469  84.763  27.323  1.00  0.00           H
ATOM   2258  HB3 ASP A 159      39.746  85.459  28.325  1.00  0.00           H
ATOM   2259  N   ARG A 160      41.736  81.941  28.060  1.00  0.00           N
ATOM   2260  CA  ARG A 160      43.074  81.467  28.427  1.00  0.00           C
ATOM   2261  C   ARG A 160      44.174  82.412  27.957  1.00  0.00           C
ATOM   2262  O   ARG A 160      45.184  82.524  28.637  1.00  0.00           O
ATOM   2263  CB  ARG A 160      43.294  80.059  27.861  1.00  0.00           C
ATOM   2264  CG  ARG A 160      42.426  79.008  28.569  1.00  0.00           C
ATOM   2265  CD  ARG A 160      41.980  77.926  27.589  1.00  0.00           C
ATOM   2266  NE  ARG A 160      41.259  76.854  28.285  1.00  0.00           N
ATOM   2267  CZ  ARG A 160      39.987  76.526  28.248  1.00  0.00           C
ATOM   2268  NH1 ARG A 160      39.110  77.241  27.605  1.00  0.00           N
ATOM   2269  NH2 ARG A 160      39.581  75.437  28.829  1.00  0.00           N
ATOM   2270  H   ARG A 160      41.151  81.351  27.487  1.00  0.00           H
ATOM   2271  HA  ARG A 160      43.152  81.428  29.516  1.00  0.00           H
ATOM   2272  HB2 ARG A 160      43.085  80.069  26.791  1.00  0.00           H
ATOM   2273  HB3 ARG A 160      44.341  79.777  27.999  1.00  0.00           H
ATOM   2274  HG2 ARG A 160      43.030  78.552  29.351  1.00  0.00           H
ATOM   2275  HG3 ARG A 160      41.543  79.458  29.024  1.00  0.00           H
ATOM   2276  HD2 ARG A 160      41.366  78.370  26.805  1.00  0.00           H
ATOM   2277  HD3 ARG A 160      42.873  77.498  27.130  1.00  0.00           H
ATOM   2278  HE  ARG A 160      41.842  76.277  28.896  1.00  0.00           H
ATOM   2279 1HH1 ARG A 160      39.416  78.099  27.192  1.00  0.00           H
ATOM   2280 2HH1 ARG A 160      38.167  76.901  27.516  1.00  0.00           H
ATOM   2281 1HH2 ARG A 160      40.270  74.877  29.343  1.00  0.00           H
ATOM   2282 2HH2 ARG A 160      38.603  75.196  28.810  1.00  0.00           H
ATOM   2283  N   ALA A 161      43.984  83.110  26.837  1.00  0.00           N
ATOM   2284  CA  ALA A 161      44.966  84.063  26.325  1.00  0.00           C
ATOM   2285  C   ALA A 161      45.116  85.278  27.246  1.00  0.00           C
ATOM   2286  O   ALA A 161      46.240  85.646  27.597  1.00  0.00           O
ATOM   2287  CB  ALA A 161      44.595  84.458  24.887  1.00  0.00           C
ATOM   2288  H   ALA A 161      43.072  83.091  26.404  1.00  0.00           H
ATOM   2289  HA  ALA A 161      45.942  83.584  26.317  1.00  0.00           H
ATOM   2290  HB1 ALA A 161      45.241  83.931  24.185  1.00  0.00           H
ATOM   2291  HB2 ALA A 161      44.732  85.530  24.747  1.00  0.00           H
ATOM   2292  HB3 ALA A 161      43.554  84.213  24.666  1.00  0.00           H
ATOM   2293  N   LYS A 162      44.000  85.862  27.698  1.00  0.00           N
ATOM   2294  CA  LYS A 162      44.029  86.939  28.693  1.00  0.00           C
ATOM   2295  C   LYS A 162      44.592  86.447  30.023  1.00  0.00           C
ATOM   2296  O   LYS A 162      45.514  87.068  30.536  1.00  0.00           O
ATOM   2297  CB  LYS A 162      42.638  87.556  28.884  1.00  0.00           C
ATOM   2298  CG  LYS A 162      42.217  88.410  27.680  1.00  0.00           C
ATOM   2299  CD  LYS A 162      40.889  89.121  27.972  1.00  0.00           C
ATOM   2300  CE  LYS A 162      40.509  90.032  26.797  1.00  0.00           C
ATOM   2301  NZ  LYS A 162      39.326  90.876  27.100  1.00  0.00           N
ATOM   2302  H   LYS A 162      43.102  85.517  27.351  1.00  0.00           H
ATOM   2303  HA  LYS A 162      44.715  87.715  28.352  1.00  0.00           H
ATOM   2304  HB2 LYS A 162      41.904  86.765  29.053  1.00  0.00           H
ATOM   2305  HB3 LYS A 162      42.671  88.198  29.766  1.00  0.00           H
ATOM   2306  HG2 LYS A 162      42.987  89.160  27.487  1.00  0.00           H
ATOM   2307  HG3 LYS A 162      42.109  87.779  26.796  1.00  0.00           H
ATOM   2308  HD2 LYS A 162      40.113  88.369  28.123  1.00  0.00           H
ATOM   2309  HD3 LYS A 162      40.999  89.714  28.882  1.00  0.00           H
ATOM   2310  HE2 LYS A 162      41.361  90.678  26.558  1.00  0.00           H
ATOM   2311  HE3 LYS A 162      40.317  89.404  25.922  1.00  0.00           H
ATOM   2312  HZ1 LYS A 162      38.765  90.469  27.835  1.00  0.00           H
ATOM   2313  HZ2 LYS A 162      38.761  91.007  26.270  1.00  0.00           H
ATOM   2314  HZ3 LYS A 162      39.630  91.797  27.390  1.00  0.00           H
ATOM   2315  N   ALA A 163      44.096  85.326  30.551  1.00  0.00           N
ATOM   2316  CA  ALA A 163      44.524  84.830  31.862  1.00  0.00           C
ATOM   2317  C   ALA A 163      46.015  84.440  31.901  1.00  0.00           C
ATOM   2318  O   ALA A 163      46.698  84.725  32.882  1.00  0.00           O
ATOM   2319  CB  ALA A 163      43.631  83.651  32.260  1.00  0.00           C
ATOM   2320  H   ALA A 163      43.361  84.834  30.057  1.00  0.00           H
ATOM   2321  HA  ALA A 163      44.382  85.628  32.594  1.00  0.00           H
ATOM   2322  HB1 ALA A 163      42.581  83.924  32.161  1.00  0.00           H
ATOM   2323  HB2 ALA A 163      43.829  83.390  33.301  1.00  0.00           H
ATOM   2324  HB3 ALA A 163      43.844  82.787  31.630  1.00  0.00           H
ATOM   2325  N   LEU A 164      46.546  83.832  30.832  1.00  0.00           N
ATOM   2326  CA  LEU A 164      47.969  83.489  30.746  1.00  0.00           C
ATOM   2327  C   LEU A 164      48.859  84.720  30.554  1.00  0.00           C
ATOM   2328  O   LEU A 164      49.916  84.788  31.176  1.00  0.00           O
ATOM   2329  CB  LEU A 164      48.211  82.448  29.637  1.00  0.00           C
ATOM   2330  CG  LEU A 164      47.712  81.033  29.992  1.00  0.00           C
ATOM   2331  CD1 LEU A 164      47.823  80.120  28.773  1.00  0.00           C
ATOM   2332  CD2 LEU A 164      48.537  80.410  31.120  1.00  0.00           C
ATOM   2333  H   LEU A 164      45.944  83.591  30.051  1.00  0.00           H
ATOM   2334  HA  LEU A 164      48.269  83.060  31.700  1.00  0.00           H
ATOM   2335  HB2 LEU A 164      47.729  82.791  28.721  1.00  0.00           H
ATOM   2336  HB3 LEU A 164      49.282  82.394  29.437  1.00  0.00           H
ATOM   2337  HG  LEU A 164      46.669  81.069  30.303  1.00  0.00           H
ATOM   2338 1HD1 LEU A 164      47.158  80.489  27.998  1.00  0.00           H
ATOM   2339 2HD1 LEU A 164      47.516  79.107  29.034  1.00  0.00           H
ATOM   2340 3HD1 LEU A 164      48.849  80.106  28.404  1.00  0.00           H
ATOM   2341 1HD2 LEU A 164      49.595  80.410  30.858  1.00  0.00           H
ATOM   2342 2HD2 LEU A 164      48.390  80.973  32.038  1.00  0.00           H
ATOM   2343 3HD2 LEU A 164      48.206  79.387  31.298  1.00  0.00           H
ATOM   2344  N   GLY A 165      48.444  85.712  29.761  1.00  0.00           N
ATOM   2345  CA  GLY A 165      49.185  86.975  29.657  1.00  0.00           C
ATOM   2346  C   GLY A 165      49.185  87.758  30.972  1.00  0.00           C
ATOM   2347  O   GLY A 165      50.206  88.317  31.374  1.00  0.00           O
ATOM   2348  H   GLY A 165      47.566  85.617  29.264  1.00  0.00           H
ATOM   2349  HA2 GLY A 165      50.219  86.772  29.380  1.00  0.00           H
ATOM   2350  HA3 GLY A 165      48.726  87.596  28.889  1.00  0.00           H
ATOM   2351  N   GLU A 166      48.064  87.736  31.692  1.00  0.00           N
ATOM   2352  CA  GLU A 166      47.948  88.348  33.010  1.00  0.00           C
ATOM   2353  C   GLU A 166      48.849  87.657  34.041  1.00  0.00           C
ATOM   2354  O   GLU A 166      49.632  88.330  34.715  1.00  0.00           O
ATOM   2355  CB  GLU A 166      46.477  88.330  33.446  1.00  0.00           C
ATOM   2356  CG  GLU A 166      46.203  89.411  34.486  1.00  0.00           C
ATOM   2357  CD  GLU A 166      46.209  90.838  33.920  1.00  0.00           C
ATOM   2358  OE1 GLU A 166      46.540  91.076  32.738  1.00  0.00           O
ATOM   2359  OE2 GLU A 166      45.953  91.757  34.720  1.00  0.00           O
ATOM   2360  H   GLU A 166      47.231  87.311  31.295  1.00  0.00           H
ATOM   2361  HA  GLU A 166      48.285  89.380  32.931  1.00  0.00           H
ATOM   2362  HB2 GLU A 166      45.817  88.506  32.598  1.00  0.00           H
ATOM   2363  HB3 GLU A 166      46.243  87.351  33.866  1.00  0.00           H
ATOM   2364  HG2 GLU A 166      45.231  89.217  34.937  1.00  0.00           H
ATOM   2365  HG3 GLU A 166      46.958  89.338  35.268  1.00  0.00           H
ATOM   2366  N   ALA A 167      48.816  86.319  34.094  1.00  0.00           N
ATOM   2367  CA  ALA A 167      49.719  85.508  34.909  1.00  0.00           C
ATOM   2368  C   ALA A 167      51.194  85.775  34.577  1.00  0.00           C
ATOM   2369  O   ALA A 167      52.023  85.899  35.477  1.00  0.00           O
ATOM   2370  CB  ALA A 167      49.387  84.028  34.698  1.00  0.00           C
ATOM   2371  H   ALA A 167      48.127  85.833  33.526  1.00  0.00           H
ATOM   2372  HA  ALA A 167      49.558  85.745  35.960  1.00  0.00           H
ATOM   2373  HB1 ALA A 167      49.422  83.775  33.639  1.00  0.00           H
ATOM   2374  HB2 ALA A 167      48.391  83.816  35.078  1.00  0.00           H
ATOM   2375  HB3 ALA A 167      50.114  83.422  35.238  1.00  0.00           H
ATOM   2376  N   TRP A 168      51.531  85.907  33.292  1.00  0.00           N
ATOM   2377  CA  TRP A 168      52.891  86.220  32.863  1.00  0.00           C
ATOM   2378  C   TRP A 168      53.344  87.595  33.370  1.00  0.00           C
ATOM   2379  O   TRP A 168      54.460  87.733  33.871  1.00  0.00           O
ATOM   2380  CB  TRP A 168      52.981  86.119  31.338  1.00  0.00           C
ATOM   2381  CG  TRP A 168      54.366  86.214  30.788  1.00  0.00           C
ATOM   2382  CD1 TRP A 168      55.136  85.165  30.426  1.00  0.00           C
ATOM   2383  CD2 TRP A 168      55.158  87.408  30.512  1.00  0.00           C
ATOM   2384  CE2 TRP A 168      56.412  86.999  29.970  1.00  0.00           C
ATOM   2385  CE3 TRP A 168      54.938  88.796  30.653  1.00  0.00           C
ATOM   2386  NE1 TRP A 168      56.330  85.623  29.908  1.00  0.00           N
ATOM   2387  CZ2 TRP A 168      57.413  87.918  29.622  1.00  0.00           C
ATOM   2388  CZ3 TRP A 168      55.934  89.729  30.306  1.00  0.00           C
ATOM   2389  CH2 TRP A 168      57.171  89.293  29.798  1.00  0.00           C
ATOM   2390  H   TRP A 168      50.818  85.766  32.581  1.00  0.00           H
ATOM   2391  HA  TRP A 168      53.566  85.478  33.289  1.00  0.00           H
ATOM   2392  HB2 TRP A 168      52.551  85.174  31.012  1.00  0.00           H
ATOM   2393  HB3 TRP A 168      52.386  86.916  30.890  1.00  0.00           H
ATOM   2394  HD1 TRP A 168      54.821  84.130  30.480  1.00  0.00           H
ATOM   2395  HE1 TRP A 168      57.001  85.016  29.447  1.00  0.00           H
ATOM   2396  HE3 TRP A 168      53.973  89.140  30.996  1.00  0.00           H
ATOM   2397  HZ2 TRP A 168      58.351  87.574  29.214  1.00  0.00           H
ATOM   2398  HZ3 TRP A 168      55.736  90.789  30.397  1.00  0.00           H
ATOM   2399  HH2 TRP A 168      57.922  90.020  29.518  1.00  0.00           H
ATOM   2400  N   ARG A 169      52.486  88.622  33.308  1.00  0.00           N
ATOM   2401  CA  ARG A 169      52.827  89.980  33.770  1.00  0.00           C
ATOM   2402  C   ARG A 169      53.128  90.022  35.269  1.00  0.00           C
ATOM   2403  O   ARG A 169      54.142  90.593  35.676  1.00  0.00           O
ATOM   2404  CB  ARG A 169      51.686  90.940  33.403  1.00  0.00           C
ATOM   2405  CG  ARG A 169      51.969  92.378  33.870  1.00  0.00           C
ATOM   2406  CD  ARG A 169      50.807  93.328  33.552  1.00  0.00           C
ATOM   2407  NE  ARG A 169      49.552  92.957  34.247  1.00  0.00           N
ATOM   2408  CZ  ARG A 169      49.260  93.173  35.521  1.00  0.00           C
ATOM   2409  NH1 ARG A 169      50.065  93.779  36.343  1.00  0.00           N
ATOM   2410  NH2 ARG A 169      48.124  92.794  36.022  1.00  0.00           N
ATOM   2411  H   ARG A 169      51.566  88.451  32.906  1.00  0.00           H
ATOM   2412  HA  ARG A 169      53.733  90.309  33.263  1.00  0.00           H
ATOM   2413  HB2 ARG A 169      51.557  90.937  32.320  1.00  0.00           H
ATOM   2414  HB3 ARG A 169      50.763  90.586  33.862  1.00  0.00           H
ATOM   2415  HG2 ARG A 169      52.143  92.399  34.945  1.00  0.00           H
ATOM   2416  HG3 ARG A 169      52.871  92.740  33.374  1.00  0.00           H
ATOM   2417  HD2 ARG A 169      51.101  94.338  33.839  1.00  0.00           H
ATOM   2418  HD3 ARG A 169      50.646  93.331  32.473  1.00  0.00           H
ATOM   2419  HE  ARG A 169      48.847  92.467  33.715  1.00  0.00           H
ATOM   2420 1HH1 ARG A 169      50.944  94.192  36.019  1.00  0.00           H
ATOM   2421 2HH1 ARG A 169      49.810  93.847  37.320  1.00  0.00           H
ATOM   2422 1HH2 ARG A 169      47.372  92.417  35.436  1.00  0.00           H
ATOM   2423 2HH2 ARG A 169      47.888  93.037  36.969  1.00  0.00           H
ATOM   2424  N   VAL A 170      52.263  89.420  36.083  1.00  0.00           N
ATOM   2425  CA  VAL A 170      52.381  89.453  37.553  1.00  0.00           C
ATOM   2426  C   VAL A 170      53.498  88.546  38.082  1.00  0.00           C
ATOM   2427  O   VAL A 170      53.928  88.718  39.223  1.00  0.00           O
ATOM   2428  CB  VAL A 170      51.043  89.109  38.229  1.00  0.00           C
ATOM   2429  CG1 VAL A 170      49.934  90.100  37.851  1.00  0.00           C
ATOM   2430  CG2 VAL A 170      50.598  87.676  37.926  1.00  0.00           C
ATOM   2431  H   VAL A 170      51.456  88.963  35.668  1.00  0.00           H
ATOM   2432  HA  VAL A 170      52.637  90.470  37.852  1.00  0.00           H
ATOM   2433  HB  VAL A 170      51.178  89.194  39.304  1.00  0.00           H
ATOM   2434 1HG1 VAL A 170      48.959  89.685  38.091  1.00  0.00           H
ATOM   2435 2HG1 VAL A 170      50.065  91.018  38.421  1.00  0.00           H
ATOM   2436 3HG1 VAL A 170      49.958  90.337  36.789  1.00  0.00           H
ATOM   2437 1HG2 VAL A 170      50.418  87.566  36.866  1.00  0.00           H
ATOM   2438 2HG2 VAL A 170      49.675  87.460  38.453  1.00  0.00           H
ATOM   2439 3HG2 VAL A 170      51.355  86.954  38.231  1.00  0.00           H
ATOM   2440  N   LEU A 171      53.995  87.606  37.272  1.00  0.00           N
ATOM   2441  CA  LEU A 171      55.149  86.776  37.608  1.00  0.00           C
ATOM   2442  C   LEU A 171      56.459  87.541  37.459  1.00  0.00           C
ATOM   2443  O   LEU A 171      56.680  88.253  36.477  1.00  0.00           O
ATOM   2444  CB  LEU A 171      55.189  85.521  36.723  1.00  0.00           C
ATOM   2445  CG  LEU A 171      54.325  84.367  37.243  1.00  0.00           C
ATOM   2446  CD1 LEU A 171      54.387  83.240  36.222  1.00  0.00           C
ATOM   2447  CD2 LEU A 171      54.824  83.798  38.571  1.00  0.00           C
ATOM   2448  H   LEU A 171      53.592  87.505  36.348  1.00  0.00           H
ATOM   2449  HA  LEU A 171      55.066  86.484  38.653  1.00  0.00           H
ATOM   2450  HB2 LEU A 171      54.868  85.785  35.715  1.00  0.00           H
ATOM   2451  HB3 LEU A 171      56.217  85.162  36.656  1.00  0.00           H
ATOM   2452  HG  LEU A 171      53.292  84.688  37.365  1.00  0.00           H
ATOM   2453 1HD1 LEU A 171      53.937  83.574  35.289  1.00  0.00           H
ATOM   2454 2HD1 LEU A 171      53.829  82.404  36.621  1.00  0.00           H
ATOM   2455 3HD1 LEU A 171      55.417  82.927  36.052  1.00  0.00           H
ATOM   2456 1HD2 LEU A 171      55.868  83.494  38.487  1.00  0.00           H
ATOM   2457 2HD2 LEU A 171      54.721  84.532  39.367  1.00  0.00           H
ATOM   2458 3HD2 LEU A 171      54.217  82.936  38.837  1.00  0.00           H
ATOM   2459  N   LYS A 172      57.378  87.333  38.400  1.00  0.00           N
ATOM   2460  CA  LYS A 172      58.778  87.740  38.255  1.00  0.00           C
ATOM   2461  C   LYS A 172      59.452  86.942  37.127  1.00  0.00           C
ATOM   2462  O   LYS A 172      59.163  85.753  36.959  1.00  0.00           O
ATOM   2463  CB  LYS A 172      59.528  87.541  39.578  1.00  0.00           C
ATOM   2464  CG  LYS A 172      58.978  88.442  40.690  1.00  0.00           C
ATOM   2465  CD  LYS A 172      59.651  88.130  42.024  1.00  0.00           C
ATOM   2466  CE  LYS A 172      58.950  88.886  43.155  1.00  0.00           C
ATOM   2467  NZ  LYS A 172      59.444  88.426  44.472  1.00  0.00           N
ATOM   2468  H   LYS A 172      57.117  86.757  39.198  1.00  0.00           H
ATOM   2469  HA  LYS A 172      58.794  88.796  37.993  1.00  0.00           H
ATOM   2470  HB2 LYS A 172      59.450  86.494  39.877  1.00  0.00           H
ATOM   2471  HB3 LYS A 172      60.582  87.782  39.429  1.00  0.00           H
ATOM   2472  HG2 LYS A 172      59.166  89.481  40.429  1.00  0.00           H
ATOM   2473  HG3 LYS A 172      57.904  88.289  40.799  1.00  0.00           H
ATOM   2474  HD2 LYS A 172      59.569  87.059  42.205  1.00  0.00           H
ATOM   2475  HD3 LYS A 172      60.705  88.408  41.980  1.00  0.00           H
ATOM   2476  HE2 LYS A 172      59.099  89.963  43.024  1.00  0.00           H
ATOM   2477  HE3 LYS A 172      57.877  88.686  43.083  1.00  0.00           H
ATOM   2478  HZ1 LYS A 172      60.264  88.925  44.787  1.00  0.00           H
ATOM   2479  HZ2 LYS A 172      59.724  87.443  44.416  1.00  0.00           H
ATOM   2480  HZ3 LYS A 172      58.725  88.461  45.177  1.00  0.00           H
ATOM   2481  N   PRO A 173      60.359  87.554  36.345  1.00  0.00           N
ATOM   2482  CA  PRO A 173      61.126  86.837  35.333  1.00  0.00           C
ATOM   2483  C   PRO A 173      61.942  85.708  35.969  1.00  0.00           C
ATOM   2484  O   PRO A 173      62.629  85.908  36.969  1.00  0.00           O
ATOM   2485  CB  PRO A 173      62.009  87.885  34.652  1.00  0.00           C
ATOM   2486  CG  PRO A 173      62.149  88.976  35.713  1.00  0.00           C
ATOM   2487  CD  PRO A 173      60.799  88.937  36.422  1.00  0.00           C
ATOM   2488  HA  PRO A 173      60.449  86.409  34.600  1.00  0.00           H
ATOM   2489  HB2 PRO A 173      62.979  87.483  34.366  1.00  0.00           H
ATOM   2490  HB3 PRO A 173      61.491  88.285  33.780  1.00  0.00           H
ATOM   2491  HG2 PRO A 173      62.937  88.706  36.418  1.00  0.00           H
ATOM   2492  HG3 PRO A 173      62.344  89.950  35.268  1.00  0.00           H
ATOM   2493  HD2 PRO A 173      60.908  89.280  37.451  1.00  0.00           H
ATOM   2494  HD3 PRO A 173      60.083  89.558  35.888  1.00  0.00           H
ATOM   2495  N   GLY A 174      61.860  84.514  35.388  1.00  0.00           N
ATOM   2496  CA  GLY A 174      62.494  83.304  35.906  1.00  0.00           C
ATOM   2497  C   GLY A 174      61.637  82.482  36.868  1.00  0.00           C
ATOM   2498  O   GLY A 174      62.068  81.391  37.237  1.00  0.00           O
ATOM   2499  H   GLY A 174      61.264  84.402  34.574  1.00  0.00           H
ATOM   2500  HA2 GLY A 174      62.751  82.665  35.063  1.00  0.00           H
ATOM   2501  HA3 GLY A 174      63.408  83.574  36.433  1.00  0.00           H
ATOM   2502  N   GLY A 175      60.454  82.957  37.260  1.00  0.00           N
ATOM   2503  CA  GLY A 175      59.467  82.166  37.993  1.00  0.00           C
ATOM   2504  C   GLY A 175      58.594  81.286  37.095  1.00  0.00           C
ATOM   2505  O   GLY A 175      58.568  81.434  35.867  1.00  0.00           O
ATOM   2506  H   GLY A 175      60.167  83.879  36.957  1.00  0.00           H
ATOM   2507  HA2 GLY A 175      59.974  81.519  38.712  1.00  0.00           H
ATOM   2508  HA3 GLY A 175      58.818  82.840  38.543  1.00  0.00           H
ATOM   2509  N   ASP A 176      57.870  80.365  37.729  1.00  0.00           N
ATOM   2510  CA  ASP A 176      57.086  79.324  37.062  1.00  0.00           C
ATOM   2511  C   ASP A 176      55.587  79.409  37.400  1.00  0.00           C
ATOM   2512  O   ASP A 176      55.193  79.713  38.530  1.00  0.00           O
ATOM   2513  CB  ASP A 176      57.663  77.930  37.369  1.00  0.00           C
ATOM   2514  CG  ASP A 176      59.163  77.792  37.052  1.00  0.00           C
ATOM   2515  OD1 ASP A 176      59.534  77.810  35.859  1.00  0.00           O
ATOM   2516  OD2 ASP A 176      59.975  77.626  37.995  1.00  0.00           O
ATOM   2517  H   ASP A 176      57.884  80.355  38.739  1.00  0.00           H
ATOM   2518  HA  ASP A 176      57.175  79.464  35.986  1.00  0.00           H
ATOM   2519  HB2 ASP A 176      57.497  77.708  38.424  1.00  0.00           H
ATOM   2520  HB3 ASP A 176      57.110  77.191  36.786  1.00  0.00           H
ATOM   2521  N   LEU A 177      54.753  79.108  36.405  1.00  0.00           N
ATOM   2522  CA  LEU A 177      53.308  78.936  36.506  1.00  0.00           C
ATOM   2523  C   LEU A 177      52.968  77.457  36.273  1.00  0.00           C
ATOM   2524  O   LEU A 177      53.195  76.927  35.182  1.00  0.00           O
ATOM   2525  CB  LEU A 177      52.617  79.880  35.502  1.00  0.00           C
ATOM   2526  CG  LEU A 177      51.125  79.621  35.267  1.00  0.00           C
ATOM   2527  CD1 LEU A 177      50.257  79.974  36.473  1.00  0.00           C
ATOM   2528  CD2 LEU A 177      50.630  80.437  34.079  1.00  0.00           C
ATOM   2529  H   LEU A 177      55.175  78.837  35.522  1.00  0.00           H
ATOM   2530  HA  LEU A 177      52.984  79.215  37.505  1.00  0.00           H
ATOM   2531  HB2 LEU A 177      52.710  80.898  35.851  1.00  0.00           H
ATOM   2532  HB3 LEU A 177      53.135  79.801  34.546  1.00  0.00           H
ATOM   2533  HG  LEU A 177      50.998  78.576  35.031  1.00  0.00           H
ATOM   2534 1HD1 LEU A 177      50.582  79.398  37.332  1.00  0.00           H
ATOM   2535 2HD1 LEU A 177      49.217  79.728  36.261  1.00  0.00           H
ATOM   2536 3HD1 LEU A 177      50.337  81.037  36.698  1.00  0.00           H
ATOM   2537 1HD2 LEU A 177      50.735  81.498  34.283  1.00  0.00           H
ATOM   2538 2HD2 LEU A 177      51.222  80.201  33.200  1.00  0.00           H
ATOM   2539 3HD2 LEU A 177      49.586  80.196  33.886  1.00  0.00           H
ATOM   2540  N   LEU A 178      52.405  76.789  37.280  1.00  0.00           N
ATOM   2541  CA  LEU A 178      51.851  75.443  37.126  1.00  0.00           C
ATOM   2542  C   LEU A 178      50.408  75.510  36.603  1.00  0.00           C
ATOM   2543  O   LEU A 178      49.583  76.256  37.123  1.00  0.00           O
ATOM   2544  CB  LEU A 178      51.951  74.690  38.460  1.00  0.00           C
ATOM   2545  CG  LEU A 178      51.549  73.212  38.367  1.00  0.00           C
ATOM   2546  CD1 LEU A 178      52.689  72.389  37.770  1.00  0.00           C
ATOM   2547  CD2 LEU A 178      51.218  72.670  39.754  1.00  0.00           C
ATOM   2548  H   LEU A 178      52.248  77.286  38.153  1.00  0.00           H
ATOM   2549  HA  LEU A 178      52.450  74.908  36.389  1.00  0.00           H
ATOM   2550  HB2 LEU A 178      52.968  74.758  38.841  1.00  0.00           H
ATOM   2551  HB3 LEU A 178      51.296  75.179  39.169  1.00  0.00           H
ATOM   2552  HG  LEU A 178      50.661  73.099  37.748  1.00  0.00           H
ATOM   2553 1HD1 LEU A 178      52.895  72.719  36.754  1.00  0.00           H
ATOM   2554 2HD1 LEU A 178      52.401  71.342  37.740  1.00  0.00           H
ATOM   2555 3HD1 LEU A 178      53.586  72.489  38.379  1.00  0.00           H
ATOM   2556 1HD2 LEU A 178      52.064  72.789  40.427  1.00  0.00           H
ATOM   2557 2HD2 LEU A 178      50.353  73.199  40.157  1.00  0.00           H
ATOM   2558 3HD2 LEU A 178      50.978  71.614  39.672  1.00  0.00           H
ATOM   2559  N   VAL A 179      50.082  74.716  35.589  1.00  0.00           N
ATOM   2560  CA  VAL A 179      48.783  74.762  34.903  1.00  0.00           C
ATOM   2561  C   VAL A 179      48.185  73.375  34.798  1.00  0.00           C
ATOM   2562  O   VAL A 179      48.828  72.467  34.277  1.00  0.00           O
ATOM   2563  CB  VAL A 179      48.937  75.403  33.514  1.00  0.00           C
ATOM   2564  CG1 VAL A 179      47.745  75.117  32.600  1.00  0.00           C
ATOM   2565  CG2 VAL A 179      49.057  76.920  33.655  1.00  0.00           C
ATOM   2566  H   VAL A 179      50.797  74.103  35.205  1.00  0.00           H
ATOM   2567  HA  VAL A 179      48.082  75.371  35.474  1.00  0.00           H
ATOM   2568  HB  VAL A 179      49.841  75.019  33.038  1.00  0.00           H
ATOM   2569 1HG1 VAL A 179      46.818  75.223  33.163  1.00  0.00           H
ATOM   2570 2HG1 VAL A 179      47.733  75.820  31.773  1.00  0.00           H
ATOM   2571 3HG1 VAL A 179      47.814  74.102  32.207  1.00  0.00           H
ATOM   2572 1HG2 VAL A 179      49.576  77.328  32.793  1.00  0.00           H
ATOM   2573 2HG2 VAL A 179      49.619  77.150  34.550  1.00  0.00           H
ATOM   2574 3HG2 VAL A 179      48.076  77.382  33.747  1.00  0.00           H
ATOM   2575  N   LEU A 180      46.945  73.232  35.260  1.00  0.00           N
ATOM   2576  CA  LEU A 180      46.157  72.005  35.155  1.00  0.00           C
ATOM   2577  C   LEU A 180      44.995  72.271  34.206  1.00  0.00           C
ATOM   2578  O   LEU A 180      43.992  72.877  34.589  1.00  0.00           O
ATOM   2579  CB  LEU A 180      45.672  71.590  36.544  1.00  0.00           C
ATOM   2580  CG  LEU A 180      46.675  70.778  37.371  1.00  0.00           C
ATOM   2581  CD1 LEU A 180      48.073  71.383  37.474  1.00  0.00           C
ATOM   2582  CD2 LEU A 180      46.131  70.729  38.783  1.00  0.00           C
ATOM   2583  H   LEU A 180      46.483  74.042  35.660  1.00  0.00           H
ATOM   2584  HA  LEU A 180      46.760  71.197  34.747  1.00  0.00           H
ATOM   2585  HB2 LEU A 180      45.384  72.487  37.085  1.00  0.00           H
ATOM   2586  HB3 LEU A 180      44.779  70.976  36.428  1.00  0.00           H
ATOM   2587  HG  LEU A 180      46.750  69.766  36.972  1.00  0.00           H
ATOM   2588 1HD1 LEU A 180      48.551  71.358  36.503  1.00  0.00           H
ATOM   2589 2HD1 LEU A 180      48.675  70.782  38.143  1.00  0.00           H
ATOM   2590 3HD1 LEU A 180      48.025  72.408  37.841  1.00  0.00           H
ATOM   2591 1HD2 LEU A 180      46.200  71.717  39.215  1.00  0.00           H
ATOM   2592 2HD2 LEU A 180      45.089  70.417  38.770  1.00  0.00           H
ATOM   2593 3HD2 LEU A 180      46.701  70.028  39.376  1.00  0.00           H
ATOM   2594  N   GLU A 181      45.169  71.867  32.954  1.00  0.00           N
ATOM   2595  CA  GLU A 181      44.291  72.241  31.849  1.00  0.00           C
ATOM   2596  C   GLU A 181      43.803  71.012  31.076  1.00  0.00           C
ATOM   2597  O   GLU A 181      44.499  69.999  30.946  1.00  0.00           O
ATOM   2598  CB  GLU A 181      45.015  73.266  30.959  1.00  0.00           C
ATOM   2599  CG  GLU A 181      44.253  73.684  29.698  1.00  0.00           C
ATOM   2600  CD  GLU A 181      43.025  74.560  29.974  1.00  0.00           C
ATOM   2601  OE1 GLU A 181      43.173  75.793  29.846  1.00  0.00           O
ATOM   2602  OE2 GLU A 181      41.905  74.054  30.235  1.00  0.00           O
ATOM   2603  H   GLU A 181      45.975  71.286  32.743  1.00  0.00           H
ATOM   2604  HA  GLU A 181      43.404  72.735  32.249  1.00  0.00           H
ATOM   2605  HB2 GLU A 181      45.227  74.158  31.547  1.00  0.00           H
ATOM   2606  HB3 GLU A 181      45.969  72.839  30.644  1.00  0.00           H
ATOM   2607  HG2 GLU A 181      44.939  74.240  29.066  1.00  0.00           H
ATOM   2608  HG3 GLU A 181      43.989  72.805  29.124  1.00  0.00           H
ATOM   2609  N   SER A 182      42.584  71.120  30.548  1.00  0.00           N
ATOM   2610  CA  SER A 182      42.033  70.161  29.595  1.00  0.00           C
ATOM   2611  C   SER A 182      42.183  70.620  28.147  1.00  0.00           C
ATOM   2612  O   SER A 182      42.197  71.804  27.826  1.00  0.00           O
ATOM   2613  CB  SER A 182      40.564  69.871  29.890  1.00  0.00           C
ATOM   2614  OG  SER A 182      40.436  69.124  31.077  1.00  0.00           O
ATOM   2615  H   SER A 182      42.110  72.016  30.636  1.00  0.00           H
ATOM   2616  HA  SER A 182      42.583  69.229  29.692  1.00  0.00           H
ATOM   2617  HB2 SER A 182      40.025  70.814  29.997  1.00  0.00           H
ATOM   2618  HB3 SER A 182      40.131  69.304  29.065  1.00  0.00           H
ATOM   2619  HG  SER A 182      40.973  68.330  31.013  1.00  0.00           H
ATOM   2620  N   VAL A 183      42.207  69.651  27.240  1.00  0.00           N
ATOM   2621  CA  VAL A 183      42.348  69.849  25.797  1.00  0.00           C
ATOM   2622  C   VAL A 183      41.439  68.881  25.055  1.00  0.00           C
ATOM   2623  O   VAL A 183      41.302  67.726  25.459  1.00  0.00           O
ATOM   2624  CB  VAL A 183      43.829  69.715  25.382  1.00  0.00           C
ATOM   2625  CG1 VAL A 183      44.033  69.088  23.997  1.00  0.00           C
ATOM   2626  CG2 VAL A 183      44.517  71.091  25.409  1.00  0.00           C
ATOM   2627  H   VAL A 183      42.153  68.694  27.576  1.00  0.00           H
ATOM   2628  HA  VAL A 183      42.014  70.851  25.540  1.00  0.00           H
ATOM   2629  HB  VAL A 183      44.334  69.060  26.093  1.00  0.00           H
ATOM   2630 1HG1 VAL A 183      43.552  68.112  23.939  1.00  0.00           H
ATOM   2631 2HG1 VAL A 183      43.645  69.748  23.226  1.00  0.00           H
ATOM   2632 3HG1 VAL A 183      45.081  68.914  23.818  1.00  0.00           H
ATOM   2633 1HG2 VAL A 183      45.366  71.119  24.732  1.00  0.00           H
ATOM   2634 2HG2 VAL A 183      44.853  71.329  26.417  1.00  0.00           H
ATOM   2635 3HG2 VAL A 183      43.825  71.873  25.113  1.00  0.00           H
ATOM   2636  N   VAL A 184      40.865  69.320  23.935  1.00  0.00           N
ATOM   2637  CA  VAL A 184      40.190  68.424  22.984  1.00  0.00           C
ATOM   2638  C   VAL A 184      41.165  67.704  22.049  1.00  0.00           C
ATOM   2639  O   VAL A 184      42.142  68.261  21.546  1.00  0.00           O
ATOM   2640  CB  VAL A 184      39.107  69.126  22.151  1.00  0.00           C
ATOM   2641  CG1 VAL A 184      37.956  69.614  23.019  1.00  0.00           C
ATOM   2642  CG2 VAL A 184      39.642  70.285  21.308  1.00  0.00           C
ATOM   2643  H   VAL A 184      41.056  70.276  23.647  1.00  0.00           H
ATOM   2644  HA  VAL A 184      39.678  67.660  23.569  1.00  0.00           H
ATOM   2645  HB  VAL A 184      38.685  68.383  21.477  1.00  0.00           H
ATOM   2646 1HG1 VAL A 184      37.074  69.708  22.398  1.00  0.00           H
ATOM   2647 2HG1 VAL A 184      37.754  68.908  23.823  1.00  0.00           H
ATOM   2648 3HG1 VAL A 184      38.189  70.596  23.417  1.00  0.00           H
ATOM   2649 1HG2 VAL A 184      40.028  69.885  20.376  1.00  0.00           H
ATOM   2650 2HG2 VAL A 184      40.433  70.808  21.836  1.00  0.00           H
ATOM   2651 3HG2 VAL A 184      38.850  71.000  21.092  1.00  0.00           H
ATOM   2652  N   THR A 185      40.847  66.442  21.788  1.00  0.00           N
ATOM   2653  CA  THR A 185      41.476  65.565  20.789  1.00  0.00           C
ATOM   2654  C   THR A 185      40.603  65.442  19.534  1.00  0.00           C
ATOM   2655  O   THR A 185      41.121  65.574  18.421  1.00  0.00           O
ATOM   2656  CB  THR A 185      41.804  64.194  21.407  1.00  0.00           C
ATOM   2657  CG2 THR A 185      42.885  64.298  22.490  1.00  0.00           C
ATOM   2658  OG1 THR A 185      40.676  63.590  21.987  1.00  0.00           O
ATOM   2659  H   THR A 185      40.024  66.092  22.258  1.00  0.00           H
ATOM   2660  HA  THR A 185      42.416  66.008  20.469  1.00  0.00           H
ATOM   2661  HB  THR A 185      42.171  63.528  20.626  1.00  0.00           H
ATOM   2662  HG1 THR A 185      40.219  64.235  22.532  1.00  0.00           H
ATOM   2663 1HG2 THR A 185      42.902  65.290  22.942  1.00  0.00           H
ATOM   2664 2HG2 THR A 185      43.858  64.102  22.042  1.00  0.00           H
ATOM   2665 3HG2 THR A 185      42.703  63.559  23.269  1.00  0.00           H
ATOM   2666  N   GLU A 186      39.281  65.339  19.709  1.00  0.00           N
ATOM   2667  CA  GLU A 186      38.286  65.362  18.629  1.00  0.00           C
ATOM   2668  C   GLU A 186      37.732  66.786  18.385  1.00  0.00           C
ATOM   2669  O   GLU A 186      38.254  67.770  18.905  1.00  0.00           O
ATOM   2670  CB  GLU A 186      37.170  64.342  18.938  1.00  0.00           C
ATOM   2671  CG  GLU A 186      37.121  63.166  17.953  1.00  0.00           C
ATOM   2672  CD  GLU A 186      37.895  61.948  18.469  1.00  0.00           C
ATOM   2673  OE1 GLU A 186      37.212  60.979  18.872  1.00  0.00           O
ATOM   2674  OE2 GLU A 186      39.143  62.009  18.449  1.00  0.00           O
ATOM   2675  H   GLU A 186      38.934  65.283  20.654  1.00  0.00           H
ATOM   2676  HA  GLU A 186      38.780  65.053  17.707  1.00  0.00           H
ATOM   2677  HB2 GLU A 186      37.282  63.965  19.952  1.00  0.00           H
ATOM   2678  HB3 GLU A 186      36.200  64.836  18.893  1.00  0.00           H
ATOM   2679  HG2 GLU A 186      36.073  62.891  17.809  1.00  0.00           H
ATOM   2680  HG3 GLU A 186      37.503  63.475  16.977  1.00  0.00           H
ATOM   2681  N   GLU A 187      36.701  66.928  17.544  1.00  0.00           N
ATOM   2682  CA  GLU A 187      36.178  68.239  17.112  1.00  0.00           C
ATOM   2683  C   GLU A 187      35.135  68.878  18.049  1.00  0.00           C
ATOM   2684  O   GLU A 187      35.006  70.097  18.030  1.00  0.00           O
ATOM   2685  CB  GLU A 187      35.654  68.115  15.666  1.00  0.00           C
ATOM   2686  CG  GLU A 187      35.455  69.491  15.000  1.00  0.00           C
ATOM   2687  CD  GLU A 187      35.176  69.466  13.485  1.00  0.00           C
ATOM   2688  OE1 GLU A 187      34.817  70.550  12.962  1.00  0.00           O
ATOM   2689  OE2 GLU A 187      35.384  68.418  12.826  1.00  0.00           O
ATOM   2690  H   GLU A 187      36.306  66.099  17.124  1.00  0.00           H
ATOM   2691  HA  GLU A 187      37.007  68.945  17.099  1.00  0.00           H
ATOM   2692  HB2 GLU A 187      36.390  67.551  15.092  1.00  0.00           H
ATOM   2693  HB3 GLU A 187      34.712  67.563  15.668  1.00  0.00           H
ATOM   2694  HG2 GLU A 187      34.632  70.007  15.494  1.00  0.00           H
ATOM   2695  HG3 GLU A 187      36.364  70.075  15.161  1.00  0.00           H
ATOM   2696  N   LEU A 188      34.451  68.076  18.882  1.00  0.00           N
ATOM   2697  CA  LEU A 188      33.231  68.425  19.638  1.00  0.00           C
ATOM   2698  C   LEU A 188      32.018  68.784  18.759  1.00  0.00           C
ATOM   2699  O   LEU A 188      32.036  69.699  17.944  1.00  0.00           O
ATOM   2700  CB  LEU A 188      33.478  69.529  20.689  1.00  0.00           C
ATOM   2701  CG  LEU A 188      34.271  69.129  21.939  1.00  0.00           C
ATOM   2702  CD1 LEU A 188      34.402  70.356  22.847  1.00  0.00           C
ATOM   2703  CD2 LEU A 188      33.564  68.047  22.748  1.00  0.00           C
ATOM   2704  H   LEU A 188      34.719  67.108  18.864  1.00  0.00           H
ATOM   2705  HA  LEU A 188      32.932  67.532  20.182  1.00  0.00           H
ATOM   2706  HB2 LEU A 188      33.991  70.366  20.218  1.00  0.00           H
ATOM   2707  HB3 LEU A 188      32.508  69.906  21.013  1.00  0.00           H
ATOM   2708  HG  LEU A 188      35.255  68.765  21.650  1.00  0.00           H
ATOM   2709 1HD1 LEU A 188      34.943  71.142  22.319  1.00  0.00           H
ATOM   2710 2HD1 LEU A 188      34.948  70.099  23.753  1.00  0.00           H
ATOM   2711 3HD1 LEU A 188      33.415  70.725  23.123  1.00  0.00           H
ATOM   2712 1HD2 LEU A 188      32.563  68.392  22.983  1.00  0.00           H
ATOM   2713 2HD2 LEU A 188      33.508  67.120  22.183  1.00  0.00           H
ATOM   2714 3HD2 LEU A 188      34.107  67.856  23.672  1.00  0.00           H
ATOM   2715  N   THR A 189      30.917  68.066  18.973  1.00  0.00           N
ATOM   2716  CA  THR A 189      29.597  68.435  18.443  1.00  0.00           C
ATOM   2717  C   THR A 189      29.021  69.632  19.207  1.00  0.00           C
ATOM   2718  O   THR A 189      29.344  69.853  20.374  1.00  0.00           O
ATOM   2719  CB  THR A 189      28.610  67.258  18.499  1.00  0.00           C
ATOM   2720  CG2 THR A 189      29.179  65.941  17.962  1.00  0.00           C
ATOM   2721  OG1 THR A 189      28.203  67.023  19.824  1.00  0.00           O
ATOM   2722  H   THR A 189      30.948  67.350  19.690  1.00  0.00           H
ATOM   2723  HA  THR A 189      29.714  68.727  17.399  1.00  0.00           H
ATOM   2724  HB  THR A 189      27.736  67.525  17.904  1.00  0.00           H
ATOM   2725  HG1 THR A 189      28.993  66.748  20.312  1.00  0.00           H
ATOM   2726 1HG2 THR A 189      28.391  65.400  17.441  1.00  0.00           H
ATOM   2727 2HG2 THR A 189      29.543  65.319  18.779  1.00  0.00           H
ATOM   2728 3HG2 THR A 189      29.993  66.135  17.264  1.00  0.00           H
ATOM   2729  N   GLU A 190      28.114  70.389  18.589  1.00  0.00           N
ATOM   2730  CA  GLU A 190      27.505  71.566  19.228  1.00  0.00           C
ATOM   2731  C   GLU A 190      26.741  71.244  20.539  1.00  0.00           C
ATOM   2732  O   GLU A 190      26.935  71.971  21.520  1.00  0.00           O
ATOM   2733  CB  GLU A 190      26.656  72.318  18.190  1.00  0.00           C
ATOM   2734  CG  GLU A 190      26.401  73.793  18.544  1.00  0.00           C
ATOM   2735  CD  GLU A 190      25.974  74.636  17.321  1.00  0.00           C
ATOM   2736  OE1 GLU A 190      25.963  75.888  17.431  1.00  0.00           O
ATOM   2737  OE2 GLU A 190      25.705  74.057  16.245  1.00  0.00           O
ATOM   2738  H   GLU A 190      27.869  70.184  17.633  1.00  0.00           H
ATOM   2739  HA  GLU A 190      28.328  72.227  19.509  1.00  0.00           H
ATOM   2740  HB2 GLU A 190      27.201  72.281  17.246  1.00  0.00           H
ATOM   2741  HB3 GLU A 190      25.700  71.815  18.051  1.00  0.00           H
ATOM   2742  HG2 GLU A 190      25.637  73.846  19.324  1.00  0.00           H
ATOM   2743  HG3 GLU A 190      27.324  74.215  18.948  1.00  0.00           H
ATOM   2744  N   PRO A 191      25.979  70.129  20.648  1.00  0.00           N
ATOM   2745  CA  PRO A 191      25.420  69.684  21.929  1.00  0.00           C
ATOM   2746  C   PRO A 191      26.476  69.430  23.010  1.00  0.00           C
ATOM   2747  O   PRO A 191      26.262  69.771  24.173  1.00  0.00           O
ATOM   2748  CB  PRO A 191      24.656  68.391  21.629  1.00  0.00           C
ATOM   2749  CG  PRO A 191      24.276  68.534  20.160  1.00  0.00           C
ATOM   2750  CD  PRO A 191      25.474  69.278  19.576  1.00  0.00           C
ATOM   2751  HA  PRO A 191      24.724  70.442  22.288  1.00  0.00           H
ATOM   2752  HB2 PRO A 191      25.313  67.525  21.745  1.00  0.00           H
ATOM   2753  HB3 PRO A 191      23.779  68.288  22.267  1.00  0.00           H
ATOM   2754  HG2 PRO A 191      24.133  67.563  19.685  1.00  0.00           H
ATOM   2755  HG3 PRO A 191      23.380  69.149  20.071  1.00  0.00           H
ATOM   2756  HD2 PRO A 191      26.234  68.557  19.285  1.00  0.00           H
ATOM   2757  HD3 PRO A 191      25.156  69.853  18.709  1.00  0.00           H
ATOM   2758  N   GLU A 192      27.629  68.866  22.640  1.00  0.00           N
ATOM   2759  CA  GLU A 192      28.723  68.659  23.589  1.00  0.00           C
ATOM   2760  C   GLU A 192      29.301  69.996  24.060  1.00  0.00           C
ATOM   2761  O   GLU A 192      29.492  70.164  25.259  1.00  0.00           O
ATOM   2762  CB  GLU A 192      29.824  67.775  22.998  1.00  0.00           C
ATOM   2763  CG  GLU A 192      29.394  66.316  22.786  1.00  0.00           C
ATOM   2764  CD  GLU A 192      30.417  65.539  21.946  1.00  0.00           C
ATOM   2765  OE1 GLU A 192      30.842  66.066  20.893  1.00  0.00           O
ATOM   2766  OE2 GLU A 192      30.773  64.377  22.255  1.00  0.00           O
ATOM   2767  H   GLU A 192      27.789  68.660  21.661  1.00  0.00           H
ATOM   2768  HA  GLU A 192      28.334  68.156  24.475  1.00  0.00           H
ATOM   2769  HB2 GLU A 192      30.170  68.209  22.063  1.00  0.00           H
ATOM   2770  HB3 GLU A 192      30.651  67.775  23.701  1.00  0.00           H
ATOM   2771  HG2 GLU A 192      29.249  65.850  23.758  1.00  0.00           H
ATOM   2772  HG3 GLU A 192      28.436  66.290  22.269  1.00  0.00           H
ATOM   2773  N   THR A 193      29.504  70.978  23.169  1.00  0.00           N
ATOM   2774  CA  THR A 193      29.999  72.316  23.561  1.00  0.00           C
ATOM   2775  C   THR A 193      29.073  73.034  24.546  1.00  0.00           C
ATOM   2776  O   THR A 193      29.548  73.694  25.475  1.00  0.00           O
ATOM   2777  CB  THR A 193      30.250  73.236  22.353  1.00  0.00           C
ATOM   2778  CG2 THR A 193      31.213  72.626  21.335  1.00  0.00           C
ATOM   2779  OG1 THR A 193      29.081  73.624  21.669  1.00  0.00           O
ATOM   2780  H   THR A 193      29.334  70.779  22.186  1.00  0.00           H
ATOM   2781  HA  THR A 193      30.951  72.180  24.072  1.00  0.00           H
ATOM   2782  HB  THR A 193      30.705  74.151  22.731  1.00  0.00           H
ATOM   2783  HG1 THR A 193      28.359  72.998  21.843  1.00  0.00           H
ATOM   2784 1HG2 THR A 193      30.719  71.851  20.758  1.00  0.00           H
ATOM   2785 2HG2 THR A 193      32.073  72.194  21.842  1.00  0.00           H
ATOM   2786 3HG2 THR A 193      31.558  73.402  20.653  1.00  0.00           H
ATOM   2787  N   ALA A 194      27.757  72.858  24.391  1.00  0.00           N
ATOM   2788  CA  ALA A 194      26.758  73.419  25.294  1.00  0.00           C
ATOM   2789  C   ALA A 194      26.737  72.720  26.664  1.00  0.00           C
ATOM   2790  O   ALA A 194      26.488  73.371  27.679  1.00  0.00           O
ATOM   2791  CB  ALA A 194      25.390  73.338  24.609  1.00  0.00           C
ATOM   2792  H   ALA A 194      27.434  72.283  23.622  1.00  0.00           H
ATOM   2793  HA  ALA A 194      26.994  74.471  25.469  1.00  0.00           H
ATOM   2794  HB1 ALA A 194      25.238  72.348  24.178  1.00  0.00           H
ATOM   2795  HB2 ALA A 194      25.331  74.089  23.822  1.00  0.00           H
ATOM   2796  HB3 ALA A 194      24.605  73.532  25.342  1.00  0.00           H
ATOM   2797  N   LEU A 195      27.032  71.416  26.743  1.00  0.00           N
ATOM   2798  CA  LEU A 195      27.099  70.726  28.037  1.00  0.00           C
ATOM   2799  C   LEU A 195      28.158  71.316  28.971  1.00  0.00           C
ATOM   2800  O   LEU A 195      27.899  71.407  30.169  1.00  0.00           O
ATOM   2801  CB  LEU A 195      27.321  69.214  27.871  1.00  0.00           C
ATOM   2802  CG  LEU A 195      26.045  68.358  27.763  1.00  0.00           C
ATOM   2803  CD1 LEU A 195      26.454  66.890  27.905  1.00  0.00           C
ATOM   2804  CD2 LEU A 195      25.010  68.623  28.862  1.00  0.00           C
ATOM   2805  H   LEU A 195      27.214  70.896  25.891  1.00  0.00           H
ATOM   2806  HA  LEU A 195      26.161  70.896  28.549  1.00  0.00           H
ATOM   2807  HB2 LEU A 195      27.941  69.034  26.993  1.00  0.00           H
ATOM   2808  HB3 LEU A 195      27.884  68.866  28.738  1.00  0.00           H
ATOM   2809  HG  LEU A 195      25.576  68.514  26.793  1.00  0.00           H
ATOM   2810 1HD1 LEU A 195      27.167  66.630  27.123  1.00  0.00           H
ATOM   2811 2HD1 LEU A 195      25.578  66.251  27.827  1.00  0.00           H
ATOM   2812 3HD1 LEU A 195      26.918  66.729  28.878  1.00  0.00           H
ATOM   2813 1HD2 LEU A 195      25.485  68.542  29.833  1.00  0.00           H
ATOM   2814 2HD2 LEU A 195      24.573  69.614  28.756  1.00  0.00           H
ATOM   2815 3HD2 LEU A 195      24.198  67.901  28.807  1.00  0.00           H
ATOM   2816  N   PHE A 196      29.286  71.798  28.439  1.00  0.00           N
ATOM   2817  CA  PHE A 196      30.270  72.522  29.248  1.00  0.00           C
ATOM   2818  C   PHE A 196      29.631  73.728  29.962  1.00  0.00           C
ATOM   2819  O   PHE A 196      29.904  73.947  31.139  1.00  0.00           O
ATOM   2820  CB  PHE A 196      31.470  72.956  28.385  1.00  0.00           C
ATOM   2821  CG  PHE A 196      32.430  71.844  28.013  1.00  0.00           C
ATOM   2822  CD1 PHE A 196      32.138  70.987  26.943  1.00  0.00           C
ATOM   2823  CD2 PHE A 196      33.622  71.664  28.739  1.00  0.00           C
ATOM   2824  CE1 PHE A 196      32.997  69.924  26.617  1.00  0.00           C
ATOM   2825  CE2 PHE A 196      34.489  70.604  28.415  1.00  0.00           C
ATOM   2826  CZ  PHE A 196      34.176  69.731  27.357  1.00  0.00           C
ATOM   2827  H   PHE A 196      29.439  71.688  27.445  1.00  0.00           H
ATOM   2828  HA  PHE A 196      30.635  71.850  30.025  1.00  0.00           H
ATOM   2829  HB2 PHE A 196      31.113  73.442  27.478  1.00  0.00           H
ATOM   2830  HB3 PHE A 196      32.047  73.692  28.937  1.00  0.00           H
ATOM   2831  HD1 PHE A 196      31.241  71.149  26.379  1.00  0.00           H
ATOM   2832  HD2 PHE A 196      33.871  72.337  29.549  1.00  0.00           H
ATOM   2833  HE1 PHE A 196      32.741  69.251  25.810  1.00  0.00           H
ATOM   2834  HE2 PHE A 196      35.398  70.464  28.982  1.00  0.00           H
ATOM   2835  HZ  PHE A 196      34.838  68.912  27.117  1.00  0.00           H
ATOM   2836  N   GLU A 197      28.784  74.504  29.271  1.00  0.00           N
ATOM   2837  CA  GLU A 197      28.120  75.705  29.814  1.00  0.00           C
ATOM   2838  C   GLU A 197      26.952  75.406  30.752  1.00  0.00           C
ATOM   2839  O   GLU A 197      26.707  76.150  31.697  1.00  0.00           O
ATOM   2840  CB  GLU A 197      27.651  76.597  28.642  1.00  0.00           C
ATOM   2841  CG  GLU A 197      27.110  77.984  29.042  1.00  0.00           C
ATOM   2842  CD  GLU A 197      26.606  78.822  27.839  1.00  0.00           C
ATOM   2843  OE1 GLU A 197      26.735  78.382  26.668  1.00  0.00           O
ATOM   2844  OE2 GLU A 197      26.012  79.903  28.056  1.00  0.00           O
ATOM   2845  H   GLU A 197      28.526  74.212  28.338  1.00  0.00           H
ATOM   2846  HA  GLU A 197      28.827  76.244  30.429  1.00  0.00           H
ATOM   2847  HB2 GLU A 197      28.486  76.741  27.959  1.00  0.00           H
ATOM   2848  HB3 GLU A 197      26.867  76.066  28.103  1.00  0.00           H
ATOM   2849  HG2 GLU A 197      26.282  77.852  29.740  1.00  0.00           H
ATOM   2850  HG3 GLU A 197      27.901  78.518  29.570  1.00  0.00           H
ATOM   2851  N   THR A 198      26.205  74.340  30.475  1.00  0.00           N
ATOM   2852  CA  THR A 198      24.991  74.025  31.241  1.00  0.00           C
ATOM   2853  C   THR A 198      25.254  73.207  32.504  1.00  0.00           C
ATOM   2854  O   THR A 198      24.535  73.396  33.484  1.00  0.00           O
ATOM   2855  CB  THR A 198      23.935  73.341  30.368  1.00  0.00           C
ATOM   2856  CG2 THR A 198      23.510  74.212  29.187  1.00  0.00           C
ATOM   2857  OG1 THR A 198      24.407  72.134  29.825  1.00  0.00           O
ATOM   2858  H   THR A 198      26.438  73.806  29.648  1.00  0.00           H
ATOM   2859  HA  THR A 198      24.555  74.964  31.584  1.00  0.00           H
ATOM   2860  HB  THR A 198      23.059  73.137  30.984  1.00  0.00           H
ATOM   2861  HG1 THR A 198      25.146  72.362  29.250  1.00  0.00           H
ATOM   2862 1HG2 THR A 198      24.319  74.301  28.464  1.00  0.00           H
ATOM   2863 2HG2 THR A 198      23.252  75.210  29.539  1.00  0.00           H
ATOM   2864 3HG2 THR A 198      22.645  73.766  28.700  1.00  0.00           H
ATOM   2865  N   LEU A 199      26.255  72.316  32.496  1.00  0.00           N
ATOM   2866  CA  LEU A 199      26.638  71.522  33.670  1.00  0.00           C
ATOM   2867  C   LEU A 199      27.586  72.272  34.602  1.00  0.00           C
ATOM   2868  O   LEU A 199      27.319  72.376  35.796  1.00  0.00           O
ATOM   2869  CB  LEU A 199      27.290  70.195  33.238  1.00  0.00           C
ATOM   2870  CG  LEU A 199      26.378  69.262  32.435  1.00  0.00           C
ATOM   2871  CD1 LEU A 199      27.128  67.956  32.162  1.00  0.00           C
ATOM   2872  CD2 LEU A 199      25.085  68.922  33.172  1.00  0.00           C
ATOM   2873  H   LEU A 199      26.784  72.191  31.640  1.00  0.00           H
ATOM   2874  HA  LEU A 199      25.749  71.306  34.262  1.00  0.00           H
ATOM   2875  HB2 LEU A 199      28.173  70.413  32.634  1.00  0.00           H
ATOM   2876  HB3 LEU A 199      27.626  69.672  34.134  1.00  0.00           H
ATOM   2877  HG  LEU A 199      26.129  69.741  31.492  1.00  0.00           H
ATOM   2878 1HD1 LEU A 199      28.035  68.177  31.599  1.00  0.00           H
ATOM   2879 2HD1 LEU A 199      26.507  67.278  31.581  1.00  0.00           H
ATOM   2880 3HD1 LEU A 199      27.404  67.478  33.102  1.00  0.00           H
ATOM   2881 1HD2 LEU A 199      25.321  68.451  34.121  1.00  0.00           H
ATOM   2882 2HD2 LEU A 199      24.497  69.823  33.338  1.00  0.00           H
ATOM   2883 3HD2 LEU A 199      24.477  68.249  32.578  1.00  0.00           H
ATOM   2884  N   TYR A 200      28.700  72.750  34.051  1.00  0.00           N
ATOM   2885  CA  TYR A 200      29.739  73.468  34.785  1.00  0.00           C
ATOM   2886  C   TYR A 200      29.643  74.972  34.474  1.00  0.00           C
ATOM   2887  O   TYR A 200      28.557  75.508  34.273  1.00  0.00           O
ATOM   2888  CB  TYR A 200      31.120  72.845  34.470  1.00  0.00           C
ATOM   2889  CG  TYR A 200      31.130  71.361  34.147  1.00  0.00           C
ATOM   2890  CD1 TYR A 200      30.850  70.404  35.141  1.00  0.00           C
ATOM   2891  CD2 TYR A 200      31.408  70.948  32.830  1.00  0.00           C
ATOM   2892  CE1 TYR A 200      30.867  69.031  34.823  1.00  0.00           C
ATOM   2893  CE2 TYR A 200      31.415  69.580  32.505  1.00  0.00           C
ATOM   2894  CZ  TYR A 200      31.156  68.618  33.503  1.00  0.00           C
ATOM   2895  OH  TYR A 200      31.227  67.298  33.192  1.00  0.00           O
ATOM   2896  H   TYR A 200      28.833  72.621  33.059  1.00  0.00           H
ATOM   2897  HA  TYR A 200      29.562  73.352  35.855  1.00  0.00           H
ATOM   2898  HB2 TYR A 200      31.558  73.356  33.612  1.00  0.00           H
ATOM   2899  HB3 TYR A 200      31.779  73.021  35.322  1.00  0.00           H
ATOM   2900  HD1 TYR A 200      30.621  70.725  36.149  1.00  0.00           H
ATOM   2901  HD2 TYR A 200      31.627  71.685  32.070  1.00  0.00           H
ATOM   2902  HE1 TYR A 200      30.659  68.298  35.587  1.00  0.00           H
ATOM   2903  HE2 TYR A 200      31.640  69.256  31.500  1.00  0.00           H
ATOM   2904  HH  TYR A 200      31.513  66.769  33.941  1.00  0.00           H
ATOM   2905  N   ALA A 201      30.789  75.647  34.377  1.00  0.00           N
ATOM   2906  CA  ALA A 201      30.917  76.983  33.809  1.00  0.00           C
ATOM   2907  C   ALA A 201      31.887  76.985  32.609  1.00  0.00           C
ATOM   2908  O   ALA A 201      32.875  77.711  32.572  1.00  0.00           O
ATOM   2909  CB  ALA A 201      31.220  77.988  34.928  1.00  0.00           C
ATOM   2910  H   ALA A 201      31.638  75.142  34.568  1.00  0.00           H
ATOM   2911  HA  ALA A 201      29.951  77.273  33.387  1.00  0.00           H
ATOM   2912  HB1 ALA A 201      30.293  78.480  35.224  1.00  0.00           H
ATOM   2913  HB2 ALA A 201      31.916  78.744  34.578  1.00  0.00           H
ATOM   2914  HB3 ALA A 201      31.648  77.488  35.797  1.00  0.00           H
ATOM   2915  N   ALA A 202      31.559  76.163  31.614  1.00  0.00           N
ATOM   2916  CA  ALA A 202      31.824  76.389  30.197  1.00  0.00           C
ATOM   2917  C   ALA A 202      33.286  76.399  29.713  1.00  0.00           C
ATOM   2918  O   ALA A 202      34.035  75.480  30.018  1.00  0.00           O
ATOM   2919  CB  ALA A 202      30.943  77.548  29.708  1.00  0.00           C
ATOM   2920  H   ALA A 202      30.861  75.454  31.816  1.00  0.00           H
ATOM   2921  HA  ALA A 202      31.416  75.519  29.700  1.00  0.00           H
ATOM   2922  HB1 ALA A 202      30.490  77.302  28.758  1.00  0.00           H
ATOM   2923  HB2 ALA A 202      31.507  78.460  29.598  1.00  0.00           H
ATOM   2924  HB3 ALA A 202      30.156  77.749  30.426  1.00  0.00           H
ATOM   2925  N   ASN A 203      33.559  77.311  28.766  1.00  0.00           N
ATOM   2926  CA  ASN A 203      34.670  77.379  27.820  1.00  0.00           C
ATOM   2927  C   ASN A 203      35.240  76.021  27.429  1.00  0.00           C
ATOM   2928  O   ASN A 203      36.182  75.514  28.047  1.00  0.00           O
ATOM   2929  CB  ASN A 203      35.771  78.324  28.290  1.00  0.00           C
ATOM   2930  CG  ASN A 203      35.323  79.752  28.456  1.00  0.00           C
ATOM   2931  ND2 ASN A 203      36.246  80.624  28.755  1.00  0.00           N
ATOM   2932  OD1 ASN A 203      34.186  80.132  28.219  1.00  0.00           O
ATOM   2933  H   ASN A 203      32.888  78.058  28.688  1.00  0.00           H
ATOM   2934  HA  ASN A 203      34.270  77.818  26.907  1.00  0.00           H
ATOM   2935  HB2 ASN A 203      36.171  77.974  29.226  1.00  0.00           H
ATOM   2936  HB3 ASN A 203      36.582  78.304  27.568  1.00  0.00           H
ATOM   2937 1HD2 ASN A 203      37.195  80.312  28.951  1.00  0.00           H
ATOM   2938 2HD2 ASN A 203      35.919  81.518  29.044  1.00  0.00           H
ATOM   2939  N   VAL A 204      34.733  75.526  26.298  1.00  0.00           N
ATOM   2940  CA  VAL A 204      35.235  74.315  25.651  1.00  0.00           C
ATOM   2941  C   VAL A 204      36.769  74.319  25.614  1.00  0.00           C
ATOM   2942  O   VAL A 204      37.376  75.374  25.380  1.00  0.00           O
ATOM   2943  CB  VAL A 204      34.654  74.147  24.239  1.00  0.00           C
ATOM   2944  CG1 VAL A 204      33.125  74.176  24.294  1.00  0.00           C
ATOM   2945  CG2 VAL A 204      35.146  75.201  23.232  1.00  0.00           C
ATOM   2946  H   VAL A 204      34.008  76.038  25.822  1.00  0.00           H
ATOM   2947  HA  VAL A 204      34.889  73.478  26.254  1.00  0.00           H
ATOM   2948  HB  VAL A 204      34.948  73.164  23.873  1.00  0.00           H
ATOM   2949 1HG1 VAL A 204      32.758  73.703  23.391  1.00  0.00           H
ATOM   2950 2HG1 VAL A 204      32.760  73.621  25.158  1.00  0.00           H
ATOM   2951 3HG1 VAL A 204      32.751  75.199  24.332  1.00  0.00           H
ATOM   2952 1HG2 VAL A 204      36.031  74.821  22.720  1.00  0.00           H
ATOM   2953 2HG2 VAL A 204      35.413  76.128  23.738  1.00  0.00           H
ATOM   2954 3HG2 VAL A 204      34.380  75.416  22.488  1.00  0.00           H
ATOM   2955  N   PRO A 205      37.412  73.183  25.920  1.00  0.00           N
ATOM   2956  CA  PRO A 205      38.856  73.147  26.010  1.00  0.00           C
ATOM   2957  C   PRO A 205      39.489  73.383  24.628  1.00  0.00           C
ATOM   2958  O   PRO A 205      38.921  72.980  23.610  1.00  0.00           O
ATOM   2959  CB  PRO A 205      39.206  71.804  26.643  1.00  0.00           C
ATOM   2960  CG  PRO A 205      37.983  70.922  26.426  1.00  0.00           C
ATOM   2961  CD  PRO A 205      36.824  71.901  26.264  1.00  0.00           C
ATOM   2962  HA  PRO A 205      39.171  73.937  26.688  1.00  0.00           H
ATOM   2963  HB2 PRO A 205      40.079  71.369  26.171  1.00  0.00           H
ATOM   2964  HB3 PRO A 205      39.370  71.937  27.712  1.00  0.00           H
ATOM   2965  HG2 PRO A 205      38.117  70.355  25.518  1.00  0.00           H
ATOM   2966  HG3 PRO A 205      37.822  70.239  27.258  1.00  0.00           H
ATOM   2967  HD2 PRO A 205      36.144  71.558  25.482  1.00  0.00           H
ATOM   2968  HD3 PRO A 205      36.299  71.998  27.212  1.00  0.00           H
ATOM   2969  N   PRO A 206      40.652  74.049  24.568  1.00  0.00           N
ATOM   2970  CA  PRO A 206      41.353  74.326  23.319  1.00  0.00           C
ATOM   2971  C   PRO A 206      41.949  73.045  22.727  1.00  0.00           C
ATOM   2972  O   PRO A 206      42.003  71.996  23.375  1.00  0.00           O
ATOM   2973  CB  PRO A 206      42.441  75.334  23.701  1.00  0.00           C
ATOM   2974  CG  PRO A 206      42.776  74.938  25.137  1.00  0.00           C
ATOM   2975  CD  PRO A 206      41.429  74.515  25.701  1.00  0.00           C
ATOM   2976  HA  PRO A 206      40.676  74.773  22.590  1.00  0.00           H
ATOM   2977  HB2 PRO A 206      43.314  75.279  23.050  1.00  0.00           H
ATOM   2978  HB3 PRO A 206      42.022  76.342  23.689  1.00  0.00           H
ATOM   2979  HG2 PRO A 206      43.441  74.078  25.142  1.00  0.00           H
ATOM   2980  HG3 PRO A 206      43.205  75.765  25.697  1.00  0.00           H
ATOM   2981  HD2 PRO A 206      41.565  73.731  26.446  1.00  0.00           H
ATOM   2982  HD3 PRO A 206      40.930  75.374  26.137  1.00  0.00           H
ATOM   2983  N   ARG A 207      42.461  73.125  21.497  1.00  0.00           N
ATOM   2984  CA  ARG A 207      43.337  72.072  20.952  1.00  0.00           C
ATOM   2985  C   ARG A 207      44.756  72.169  21.511  1.00  0.00           C
ATOM   2986  O   ARG A 207      45.173  73.219  21.974  1.00  0.00           O
ATOM   2987  CB  ARG A 207      43.318  72.112  19.421  1.00  0.00           C
ATOM   2988  CG  ARG A 207      42.012  71.495  18.911  1.00  0.00           C
ATOM   2989  CD  ARG A 207      42.060  71.250  17.401  1.00  0.00           C
ATOM   2990  NE  ARG A 207      40.996  70.318  16.983  1.00  0.00           N
ATOM   2991  CZ  ARG A 207      41.087  68.999  16.897  1.00  0.00           C
ATOM   2992  NH1 ARG A 207      42.183  68.344  17.157  1.00  0.00           N
ATOM   2993  NH2 ARG A 207      40.066  68.283  16.538  1.00  0.00           N
ATOM   2994  H   ARG A 207      42.373  74.018  21.006  1.00  0.00           H
ATOM   2995  HA  ARG A 207      42.956  71.104  21.287  1.00  0.00           H
ATOM   2996  HB2 ARG A 207      43.418  73.139  19.066  1.00  0.00           H
ATOM   2997  HB3 ARG A 207      44.152  71.522  19.042  1.00  0.00           H
ATOM   2998  HG2 ARG A 207      41.878  70.535  19.407  1.00  0.00           H
ATOM   2999  HG3 ARG A 207      41.170  72.146  19.154  1.00  0.00           H
ATOM   3000  HD2 ARG A 207      41.943  72.205  16.884  1.00  0.00           H
ATOM   3001  HD3 ARG A 207      43.035  70.841  17.133  1.00  0.00           H
ATOM   3002  HE  ARG A 207      40.095  70.728  16.790  1.00  0.00           H
ATOM   3003 1HH1 ARG A 207      43.017  68.852  17.380  1.00  0.00           H
ATOM   3004 2HH1 ARG A 207      42.154  67.337  17.195  1.00  0.00           H
ATOM   3005 1HH2 ARG A 207      39.165  68.709  16.435  1.00  0.00           H
ATOM   3006 2HH2 ARG A 207      40.149  67.281  16.528  1.00  0.00           H
ATOM   3007  N   LEU A 208      45.532  71.086  21.414  1.00  0.00           N
ATOM   3008  CA  LEU A 208      46.888  71.012  21.983  1.00  0.00           C
ATOM   3009  C   LEU A 208      47.832  72.075  21.390  1.00  0.00           C
ATOM   3010  O   LEU A 208      48.407  72.874  22.125  1.00  0.00           O
ATOM   3011  CB  LEU A 208      47.417  69.566  21.810  1.00  0.00           C
ATOM   3012  CG  LEU A 208      48.382  69.009  22.883  1.00  0.00           C
ATOM   3013  CD1 LEU A 208      49.774  69.604  22.762  1.00  0.00           C
ATOM   3014  CD2 LEU A 208      47.908  69.196  24.327  1.00  0.00           C
ATOM   3015  H   LEU A 208      45.109  70.241  21.066  1.00  0.00           H
ATOM   3016  HA  LEU A 208      46.796  71.249  23.040  1.00  0.00           H
ATOM   3017  HB2 LEU A 208      46.566  68.887  21.780  1.00  0.00           H
ATOM   3018  HB3 LEU A 208      47.909  69.487  20.839  1.00  0.00           H
ATOM   3019  HG  LEU A 208      48.477  67.939  22.707  1.00  0.00           H
ATOM   3020 1HD1 LEU A 208      50.212  69.368  21.794  1.00  0.00           H
ATOM   3021 2HD1 LEU A 208      50.419  69.216  23.550  1.00  0.00           H
ATOM   3022 3HD1 LEU A 208      49.695  70.673  22.861  1.00  0.00           H
ATOM   3023 1HD2 LEU A 208      47.773  70.248  24.575  1.00  0.00           H
ATOM   3024 2HD2 LEU A 208      46.986  68.651  24.482  1.00  0.00           H
ATOM   3025 3HD2 LEU A 208      48.637  68.779  25.018  1.00  0.00           H
ATOM   3026  N   GLY A 209      47.939  72.129  20.058  1.00  0.00           N
ATOM   3027  CA  GLY A 209      48.729  73.157  19.370  1.00  0.00           C
ATOM   3028  C   GLY A 209      48.187  74.570  19.595  1.00  0.00           C
ATOM   3029  O   GLY A 209      48.965  75.480  19.838  1.00  0.00           O
ATOM   3030  H   GLY A 209      47.458  71.438  19.508  1.00  0.00           H
ATOM   3031  HA2 GLY A 209      49.757  73.130  19.732  1.00  0.00           H
ATOM   3032  HA3 GLY A 209      48.729  72.962  18.299  1.00  0.00           H
ATOM   3033  N   GLU A 210      46.861  74.740  19.610  1.00  0.00           N
ATOM   3034  CA  GLU A 210      46.218  76.025  19.920  1.00  0.00           C
ATOM   3035  C   GLU A 210      46.580  76.516  21.329  1.00  0.00           C
ATOM   3036  O   GLU A 210      47.001  77.657  21.498  1.00  0.00           O
ATOM   3037  CB  GLU A 210      44.697  75.867  19.766  1.00  0.00           C
ATOM   3038  CG  GLU A 210      43.905  77.146  20.078  1.00  0.00           C
ATOM   3039  CD  GLU A 210      42.389  76.917  20.067  1.00  0.00           C
ATOM   3040  OE1 GLU A 210      41.937  75.749  20.130  1.00  0.00           O
ATOM   3041  OE2 GLU A 210      41.653  77.924  19.918  1.00  0.00           O
ATOM   3042  H   GLU A 210      46.270  73.940  19.469  1.00  0.00           H
ATOM   3043  HA  GLU A 210      46.566  76.780  19.214  1.00  0.00           H
ATOM   3044  HB2 GLU A 210      44.473  75.553  18.745  1.00  0.00           H
ATOM   3045  HB3 GLU A 210      44.367  75.084  20.444  1.00  0.00           H
ATOM   3046  HG2 GLU A 210      44.185  77.531  21.059  1.00  0.00           H
ATOM   3047  HG3 GLU A 210      44.163  77.899  19.329  1.00  0.00           H
ATOM   3048  N   PHE A 211      46.475  75.648  22.337  1.00  0.00           N
ATOM   3049  CA  PHE A 211      46.832  75.961  23.715  1.00  0.00           C
ATOM   3050  C   PHE A 211      48.298  76.380  23.827  1.00  0.00           C
ATOM   3051  O   PHE A 211      48.595  77.410  24.425  1.00  0.00           O
ATOM   3052  CB  PHE A 211      46.547  74.752  24.613  1.00  0.00           C
ATOM   3053  CG  PHE A 211      46.977  74.967  26.050  1.00  0.00           C
ATOM   3054  CD1 PHE A 211      46.191  75.751  26.914  1.00  0.00           C
ATOM   3055  CD2 PHE A 211      48.195  74.430  26.506  1.00  0.00           C
ATOM   3056  CE1 PHE A 211      46.623  76.000  28.228  1.00  0.00           C
ATOM   3057  CE2 PHE A 211      48.622  74.669  27.823  1.00  0.00           C
ATOM   3058  CZ  PHE A 211      47.836  75.456  28.680  1.00  0.00           C
ATOM   3059  H   PHE A 211      46.130  74.716  22.138  1.00  0.00           H
ATOM   3060  HA  PHE A 211      46.223  76.799  24.053  1.00  0.00           H
ATOM   3061  HB2 PHE A 211      45.485  74.535  24.587  1.00  0.00           H
ATOM   3062  HB3 PHE A 211      47.064  73.877  24.219  1.00  0.00           H
ATOM   3063  HD1 PHE A 211      45.257  76.167  26.575  1.00  0.00           H
ATOM   3064  HD2 PHE A 211      48.814  73.843  25.844  1.00  0.00           H
ATOM   3065  HE1 PHE A 211      46.003  76.581  28.899  1.00  0.00           H
ATOM   3066  HE2 PHE A 211      49.559  74.259  28.169  1.00  0.00           H
ATOM   3067  HZ  PHE A 211      48.168  75.642  29.687  1.00  0.00           H
ATOM   3068  N   PHE A 212      49.225  75.634  23.223  1.00  0.00           N
ATOM   3069  CA  PHE A 212      50.643  75.990  23.302  1.00  0.00           C
ATOM   3070  C   PHE A 212      51.059  77.170  22.416  1.00  0.00           C
ATOM   3071  O   PHE A 212      52.020  77.866  22.756  1.00  0.00           O
ATOM   3072  CB  PHE A 212      51.520  74.764  23.080  1.00  0.00           C
ATOM   3073  CG  PHE A 212      51.633  73.935  24.339  1.00  0.00           C
ATOM   3074  CD1 PHE A 212      52.352  74.424  25.442  1.00  0.00           C
ATOM   3075  CD2 PHE A 212      50.984  72.699  24.430  1.00  0.00           C
ATOM   3076  CE1 PHE A 212      52.429  73.667  26.620  1.00  0.00           C
ATOM   3077  CE2 PHE A 212      51.088  71.916  25.592  1.00  0.00           C
ATOM   3078  CZ  PHE A 212      51.823  72.405  26.687  1.00  0.00           C
ATOM   3079  H   PHE A 212      48.941  74.795  22.730  1.00  0.00           H
ATOM   3080  HA  PHE A 212      50.819  76.316  24.323  1.00  0.00           H
ATOM   3081  HB2 PHE A 212      51.116  74.168  22.259  1.00  0.00           H
ATOM   3082  HB3 PHE A 212      52.523  75.087  22.803  1.00  0.00           H
ATOM   3083  HD1 PHE A 212      52.843  75.383  25.390  1.00  0.00           H
ATOM   3084  HD2 PHE A 212      50.404  72.375  23.593  1.00  0.00           H
ATOM   3085  HE1 PHE A 212      52.971  74.052  27.470  1.00  0.00           H
ATOM   3086  HE2 PHE A 212      50.602  70.952  25.644  1.00  0.00           H
ATOM   3087  HZ  PHE A 212      51.929  71.826  27.587  1.00  0.00           H
ATOM   3088  N   ASP A 213      50.326  77.466  21.342  1.00  0.00           N
ATOM   3089  CA  ASP A 213      50.444  78.745  20.637  1.00  0.00           C
ATOM   3090  C   ASP A 213      49.982  79.914  21.528  1.00  0.00           C
ATOM   3091  O   ASP A 213      50.620  80.967  21.511  1.00  0.00           O
ATOM   3092  CB  ASP A 213      49.668  78.714  19.304  1.00  0.00           C
ATOM   3093  CG  ASP A 213      50.426  78.096  18.113  1.00  0.00           C
ATOM   3094  OD1 ASP A 213      51.680  78.187  18.069  1.00  0.00           O
ATOM   3095  OD2 ASP A 213      49.769  77.701  17.122  1.00  0.00           O
ATOM   3096  H   ASP A 213      49.594  76.824  21.049  1.00  0.00           H
ATOM   3097  HA  ASP A 213      51.497  78.922  20.417  1.00  0.00           H
ATOM   3098  HB2 ASP A 213      48.711  78.210  19.449  1.00  0.00           H
ATOM   3099  HB3 ASP A 213      49.446  79.746  19.028  1.00  0.00           H
ATOM   3100  N   ILE A 214      48.950  79.734  22.367  1.00  0.00           N
ATOM   3101  CA  ILE A 214      48.567  80.722  23.395  1.00  0.00           C
ATOM   3102  C   ILE A 214      49.657  80.860  24.466  1.00  0.00           C
ATOM   3103  O   ILE A 214      50.046  81.980  24.796  1.00  0.00           O
ATOM   3104  CB  ILE A 214      47.194  80.391  24.034  1.00  0.00           C
ATOM   3105  CG1 ILE A 214      46.059  80.521  22.997  1.00  0.00           C
ATOM   3106  CG2 ILE A 214      46.918  81.320  25.228  1.00  0.00           C
ATOM   3107  CD1 ILE A 214      44.680  80.103  23.527  1.00  0.00           C
ATOM   3108  H   ILE A 214      48.429  78.863  22.309  1.00  0.00           H
ATOM   3109  HA  ILE A 214      48.485  81.696  22.915  1.00  0.00           H
ATOM   3110  HB  ILE A 214      47.202  79.372  24.410  1.00  0.00           H
ATOM   3111 2HG1 ILE A 214      46.008  81.550  22.641  1.00  0.00           H
ATOM   3112 3HG1 ILE A 214      46.283  79.894  22.140  1.00  0.00           H
ATOM   3113 1HG2 ILE A 214      47.699  81.234  25.980  1.00  0.00           H
ATOM   3114 2HG2 ILE A 214      45.983  81.056  25.718  1.00  0.00           H
ATOM   3115 3HG2 ILE A 214      46.891  82.347  24.873  1.00  0.00           H
ATOM   3116 1HD1 ILE A 214      44.733  79.100  23.953  1.00  0.00           H
ATOM   3117 2HD1 ILE A 214      43.966  80.104  22.705  1.00  0.00           H
ATOM   3118 3HD1 ILE A 214      44.333  80.806  24.283  1.00  0.00           H
ATOM   3119  N   VAL A 215      50.175  79.746  24.994  1.00  0.00           N
ATOM   3120  CA  VAL A 215      51.261  79.738  25.995  1.00  0.00           C
ATOM   3121  C   VAL A 215      52.471  80.510  25.459  1.00  0.00           C
ATOM   3122  O   VAL A 215      52.999  81.393  26.135  1.00  0.00           O
ATOM   3123  CB  VAL A 215      51.638  78.286  26.355  1.00  0.00           C
ATOM   3124  CG1 VAL A 215      52.930  78.121  27.164  1.00  0.00           C
ATOM   3125  CG2 VAL A 215      50.509  77.596  27.137  1.00  0.00           C
ATOM   3126  H   VAL A 215      49.772  78.859  24.703  1.00  0.00           H
ATOM   3127  HA  VAL A 215      50.923  80.245  26.897  1.00  0.00           H
ATOM   3128  HB  VAL A 215      51.796  77.753  25.423  1.00  0.00           H
ATOM   3129 1HG1 VAL A 215      53.681  78.854  26.889  1.00  0.00           H
ATOM   3130 2HG1 VAL A 215      52.726  78.222  28.223  1.00  0.00           H
ATOM   3131 3HG1 VAL A 215      53.355  77.138  26.974  1.00  0.00           H
ATOM   3132 1HG2 VAL A 215      49.545  77.752  26.658  1.00  0.00           H
ATOM   3133 2HG2 VAL A 215      50.439  77.997  28.147  1.00  0.00           H
ATOM   3134 3HG2 VAL A 215      50.696  76.524  27.186  1.00  0.00           H
ATOM   3135  N   SER A 216      52.866  80.231  24.215  1.00  0.00           N
ATOM   3136  CA  SER A 216      53.978  80.924  23.559  1.00  0.00           C
ATOM   3137  C   SER A 216      53.650  82.394  23.280  1.00  0.00           C
ATOM   3138  O   SER A 216      54.516  83.251  23.437  1.00  0.00           O
ATOM   3139  CB  SER A 216      54.349  80.237  22.241  1.00  0.00           C
ATOM   3140  OG  SER A 216      54.591  78.855  22.425  1.00  0.00           O
ATOM   3141  H   SER A 216      52.374  79.507  23.703  1.00  0.00           H
ATOM   3142  HA  SER A 216      54.845  80.894  24.220  1.00  0.00           H
ATOM   3143  HB2 SER A 216      53.542  80.366  21.519  1.00  0.00           H
ATOM   3144  HB3 SER A 216      55.252  80.707  21.848  1.00  0.00           H
ATOM   3145  HG  SER A 216      53.733  78.415  22.564  1.00  0.00           H
ATOM   3146  N   GLY A 217      52.401  82.701  22.910  1.00  0.00           N
ATOM   3147  CA  GLY A 217      51.920  84.060  22.647  1.00  0.00           C
ATOM   3148  C   GLY A 217      51.893  84.959  23.886  1.00  0.00           C
ATOM   3149  O   GLY A 217      52.162  86.151  23.772  1.00  0.00           O
ATOM   3150  H   GLY A 217      51.739  81.944  22.773  1.00  0.00           H
ATOM   3151  HA2 GLY A 217      52.558  84.528  21.897  1.00  0.00           H
ATOM   3152  HA3 GLY A 217      50.905  83.999  22.257  1.00  0.00           H
ATOM   3153  N   ALA A 218      51.647  84.394  25.073  1.00  0.00           N
ATOM   3154  CA  ALA A 218      51.821  85.089  26.351  1.00  0.00           C
ATOM   3155  C   ALA A 218      53.298  85.254  26.766  1.00  0.00           C
ATOM   3156  O   ALA A 218      53.581  85.976  27.716  1.00  0.00           O
ATOM   3157  CB  ALA A 218      51.025  84.343  27.428  1.00  0.00           C
ATOM   3158  H   ALA A 218      51.361  83.420  25.092  1.00  0.00           H
ATOM   3159  HA  ALA A 218      51.409  86.096  26.258  1.00  0.00           H
ATOM   3160  HB1 ALA A 218      49.961  84.382  27.195  1.00  0.00           H
ATOM   3161  HB2 ALA A 218      51.193  84.818  28.396  1.00  0.00           H
ATOM   3162  HB3 ALA A 218      51.351  83.304  27.484  1.00  0.00           H
ATOM   3163  N   GLY A 219      54.242  84.600  26.077  1.00  0.00           N
ATOM   3164  CA  GLY A 219      55.676  84.681  26.368  1.00  0.00           C
ATOM   3165  C   GLY A 219      56.202  83.601  27.319  1.00  0.00           C
ATOM   3166  O   GLY A 219      57.307  83.745  27.849  1.00  0.00           O
ATOM   3167  H   GLY A 219      53.954  84.046  25.281  1.00  0.00           H
ATOM   3168  HA2 GLY A 219      56.220  84.597  25.428  1.00  0.00           H
ATOM   3169  HA3 GLY A 219      55.902  85.653  26.808  1.00  0.00           H
ATOM   3170  N   PHE A 220      55.439  82.535  27.575  1.00  0.00           N
ATOM   3171  CA  PHE A 220      55.901  81.400  28.376  1.00  0.00           C
ATOM   3172  C   PHE A 220      56.734  80.405  27.555  1.00  0.00           C
ATOM   3173  O   PHE A 220      56.407  80.071  26.418  1.00  0.00           O
ATOM   3174  CB  PHE A 220      54.709  80.683  29.023  1.00  0.00           C
ATOM   3175  CG  PHE A 220      54.140  81.353  30.255  1.00  0.00           C
ATOM   3176  CD1 PHE A 220      54.926  81.442  31.415  1.00  0.00           C
ATOM   3177  CD2 PHE A 220      52.823  81.842  30.270  1.00  0.00           C
ATOM   3178  CE1 PHE A 220      54.425  82.045  32.580  1.00  0.00           C
ATOM   3179  CE2 PHE A 220      52.309  82.424  31.442  1.00  0.00           C
ATOM   3180  CZ  PHE A 220      53.111  82.539  32.590  1.00  0.00           C
ATOM   3181  H   PHE A 220      54.552  82.440  27.091  1.00  0.00           H
ATOM   3182  HA  PHE A 220      56.542  81.773  29.175  1.00  0.00           H
ATOM   3183  HB2 PHE A 220      53.916  80.573  28.292  1.00  0.00           H
ATOM   3184  HB3 PHE A 220      55.030  79.682  29.302  1.00  0.00           H
ATOM   3185  HD1 PHE A 220      55.915  81.033  31.404  1.00  0.00           H
ATOM   3186  HD2 PHE A 220      52.201  81.764  29.390  1.00  0.00           H
ATOM   3187  HE1 PHE A 220      55.042  82.113  33.465  1.00  0.00           H
ATOM   3188  HE2 PHE A 220      51.294  82.787  31.462  1.00  0.00           H
ATOM   3189  HZ  PHE A 220      52.707  82.998  33.480  1.00  0.00           H
ATOM   3190  N   HID A 221      57.791  79.869  28.166  1.00  0.00           N
ATOM   3191  CA  HID A 221      58.391  78.594  27.759  1.00  0.00           C
ATOM   3192  C   HID A 221      57.666  77.418  28.418  1.00  0.00           C
ATOM   3193  O   HID A 221      57.135  77.547  29.520  1.00  0.00           O
ATOM   3194  CB  HID A 221      59.889  78.580  28.103  1.00  0.00           C
ATOM   3195  CG  HID A 221      60.714  79.498  27.233  1.00  0.00           C
ATOM   3196  CD2 HID A 221      62.077  79.641  27.245  1.00  0.00           C
ATOM   3197  ND1 HID A 221      60.236  80.306  26.226  1.00  0.00           N
ATOM   3198  CE1 HID A 221      61.280  80.923  25.652  1.00  0.00           C
ATOM   3199  NE2 HID A 221      62.431  80.557  26.244  1.00  0.00           N
ATOM   3200  H   HID A 221      58.025  80.212  29.092  1.00  0.00           H
ATOM   3201  HA  HID A 221      58.287  78.469  26.679  1.00  0.00           H
ATOM   3202  HB2 HID A 221      60.019  78.861  29.149  1.00  0.00           H
ATOM   3203  HB3 HID A 221      60.269  77.565  27.978  1.00  0.00           H
ATOM   3204  HD1 HID A 221      59.264  80.398  25.957  1.00  0.00           H
ATOM   3205  HD2 HID A 221      62.761  79.122  27.904  1.00  0.00           H
ATOM   3206  HE1 HID A 221      61.204  81.615  24.824  1.00  0.00           H
ATOM   3207  N   THR A 222      57.685  76.254  27.768  1.00  0.00           N
ATOM   3208  CA  THR A 222      57.133  75.007  28.323  1.00  0.00           C
ATOM   3209  C   THR A 222      58.261  74.151  28.889  1.00  0.00           C
ATOM   3210  O   THR A 222      59.151  73.742  28.147  1.00  0.00           O
ATOM   3211  CB  THR A 222      56.364  74.231  27.248  1.00  0.00           C
ATOM   3212  CG2 THR A 222      55.759  72.923  27.770  1.00  0.00           C
ATOM   3213  OG1 THR A 222      55.305  75.041  26.792  1.00  0.00           O
ATOM   3214  H   THR A 222      58.204  76.192  26.903  1.00  0.00           H
ATOM   3215  HA  THR A 222      56.430  75.232  29.126  1.00  0.00           H
ATOM   3216  HB  THR A 222      57.033  74.010  26.414  1.00  0.00           H
ATOM   3217  HG1 THR A 222      55.677  75.772  26.291  1.00  0.00           H
ATOM   3218 1HG2 THR A 222      56.431  72.414  28.457  1.00  0.00           H
ATOM   3219 2HG2 THR A 222      55.572  72.259  26.927  1.00  0.00           H
ATOM   3220 3HG2 THR A 222      54.825  73.118  28.292  1.00  0.00           H
ATOM   3221  N   LEU A 223      58.224  73.859  30.190  1.00  0.00           N
ATOM   3222  CA  LEU A 223      59.202  72.980  30.843  1.00  0.00           C
ATOM   3223  C   LEU A 223      58.742  71.533  30.992  1.00  0.00           C
ATOM   3224  O   LEU A 223      59.570  70.628  30.929  1.00  0.00           O
ATOM   3225  CB  LEU A 223      59.549  73.522  32.234  1.00  0.00           C
ATOM   3226  CG  LEU A 223      60.255  74.882  32.255  1.00  0.00           C
ATOM   3227  CD1 LEU A 223      60.859  75.050  33.646  1.00  0.00           C
ATOM   3228  CD2 LEU A 223      61.384  75.008  31.228  1.00  0.00           C
ATOM   3229  H   LEU A 223      57.461  74.228  30.750  1.00  0.00           H
ATOM   3230  HA  LEU A 223      60.112  72.934  30.245  1.00  0.00           H
ATOM   3231  HB2 LEU A 223      58.637  73.603  32.824  1.00  0.00           H
ATOM   3232  HB3 LEU A 223      60.192  72.786  32.719  1.00  0.00           H
ATOM   3233  HG  LEU A 223      59.527  75.672  32.075  1.00  0.00           H
ATOM   3234 1HD1 LEU A 223      60.071  75.015  34.400  1.00  0.00           H
ATOM   3235 2HD1 LEU A 223      61.321  76.020  33.710  1.00  0.00           H
ATOM   3236 3HD1 LEU A 223      61.595  74.270  33.845  1.00  0.00           H
ATOM   3237 1HD2 LEU A 223      62.087  74.182  31.339  1.00  0.00           H
ATOM   3238 2HD2 LEU A 223      60.965  74.989  30.221  1.00  0.00           H
ATOM   3239 3HD2 LEU A 223      61.901  75.957  31.352  1.00  0.00           H
ATOM   3240  N   SER A 224      57.451  71.309  31.230  1.00  0.00           N
ATOM   3241  CA  SER A 224      56.921  69.968  31.475  1.00  0.00           C
ATOM   3242  C   SER A 224      55.466  69.845  31.041  1.00  0.00           C
ATOM   3243  O   SER A 224      54.753  70.847  30.959  1.00  0.00           O
ATOM   3244  CB  SER A 224      57.101  69.564  32.951  1.00  0.00           C
ATOM   3245  OG  SER A 224      55.949  69.830  33.735  1.00  0.00           O
ATOM   3246  H   SER A 224      56.805  72.088  31.243  1.00  0.00           H
ATOM   3247  HA  SER A 224      57.494  69.263  30.871  1.00  0.00           H
ATOM   3248  HB2 SER A 224      57.295  68.491  32.986  1.00  0.00           H
ATOM   3249  HB3 SER A 224      57.967  70.075  33.376  1.00  0.00           H
ATOM   3250  HG  SER A 224      56.094  70.579  34.340  1.00  0.00           H
ATOM   3251  N   LEU A 225      55.038  68.607  30.799  1.00  0.00           N
ATOM   3252  CA  LEU A 225      53.642  68.214  30.650  1.00  0.00           C
ATOM   3253  C   LEU A 225      53.496  66.751  31.068  1.00  0.00           C
ATOM   3254  O   LEU A 225      54.260  65.896  30.619  1.00  0.00           O
ATOM   3255  CB  LEU A 225      53.180  68.462  29.202  1.00  0.00           C
ATOM   3256  CG  LEU A 225      51.698  68.116  28.944  1.00  0.00           C
ATOM   3257  CD1 LEU A 225      51.138  69.028  27.859  1.00  0.00           C
ATOM   3258  CD2 LEU A 225      51.482  66.677  28.466  1.00  0.00           C
ATOM   3259  H   LEU A 225      55.704  67.851  30.874  1.00  0.00           H
ATOM   3260  HA  LEU A 225      53.037  68.828  31.315  1.00  0.00           H
ATOM   3261  HB2 LEU A 225      53.333  69.522  28.995  1.00  0.00           H
ATOM   3262  HB3 LEU A 225      53.812  67.897  28.516  1.00  0.00           H
ATOM   3263  HG  LEU A 225      51.124  68.284  29.854  1.00  0.00           H
ATOM   3264 1HD1 LEU A 225      51.109  70.039  28.254  1.00  0.00           H
ATOM   3265 2HD1 LEU A 225      50.115  68.749  27.609  1.00  0.00           H
ATOM   3266 3HD1 LEU A 225      51.764  68.989  26.967  1.00  0.00           H
ATOM   3267 1HD2 LEU A 225      52.058  66.500  27.558  1.00  0.00           H
ATOM   3268 2HD2 LEU A 225      51.787  65.969  29.231  1.00  0.00           H
ATOM   3269 3HD2 LEU A 225      50.424  66.519  28.259  1.00  0.00           H
ATOM   3270  N   LYS A 226      52.482  66.450  31.880  1.00  0.00           N
ATOM   3271  CA  LYS A 226      52.152  65.087  32.307  1.00  0.00           C
ATOM   3272  C   LYS A 226      50.650  64.855  32.226  1.00  0.00           C
ATOM   3273  O   LYS A 226      49.882  65.615  32.808  1.00  0.00           O
ATOM   3274  CB  LYS A 226      52.712  64.863  33.718  1.00  0.00           C
ATOM   3275  CG  LYS A 226      52.331  63.479  34.257  1.00  0.00           C
ATOM   3276  CD  LYS A 226      53.063  63.186  35.566  1.00  0.00           C
ATOM   3277  CE  LYS A 226      52.763  61.778  36.090  1.00  0.00           C
ATOM   3278  NZ  LYS A 226      53.251  60.720  35.174  1.00  0.00           N
ATOM   3279  H   LYS A 226      51.938  67.220  32.261  1.00  0.00           H
ATOM   3280  HA  LYS A 226      52.638  64.377  31.638  1.00  0.00           H
ATOM   3281  HB2 LYS A 226      53.800  64.946  33.674  1.00  0.00           H
ATOM   3282  HB3 LYS A 226      52.331  65.633  34.393  1.00  0.00           H
ATOM   3283  HG2 LYS A 226      51.258  63.446  34.448  1.00  0.00           H
ATOM   3284  HG3 LYS A 226      52.588  62.725  33.513  1.00  0.00           H
ATOM   3285  HD2 LYS A 226      54.140  63.303  35.429  1.00  0.00           H
ATOM   3286  HD3 LYS A 226      52.721  63.912  36.303  1.00  0.00           H
ATOM   3287  HE2 LYS A 226      53.248  61.664  37.063  1.00  0.00           H
ATOM   3288  HE3 LYS A 226      51.684  61.674  36.234  1.00  0.00           H
ATOM   3289  HZ1 LYS A 226      53.115  59.798  35.591  1.00  0.00           H
ATOM   3290  HZ2 LYS A 226      54.252  60.806  34.999  1.00  0.00           H
ATOM   3291  HZ3 LYS A 226      52.792  60.757  34.279  1.00  0.00           H
ATOM   3292  N   ASP A 227      50.247  63.796  31.524  1.00  0.00           N
ATOM   3293  CA  ASP A 227      48.845  63.374  31.470  1.00  0.00           C
ATOM   3294  C   ASP A 227      48.364  62.911  32.851  1.00  0.00           C
ATOM   3295  O   ASP A 227      49.050  62.154  33.544  1.00  0.00           O
ATOM   3296  CB  ASP A 227      48.640  62.269  30.421  1.00  0.00           C
ATOM   3297  CG  ASP A 227      47.152  61.944  30.203  1.00  0.00           C
ATOM   3298  OD1 ASP A 227      46.549  62.436  29.228  1.00  0.00           O
ATOM   3299  OD2 ASP A 227      46.541  61.217  31.012  1.00  0.00           O
ATOM   3300  H   ASP A 227      50.938  63.201  31.103  1.00  0.00           H
ATOM   3301  HA  ASP A 227      48.245  64.235  31.169  1.00  0.00           H
ATOM   3302  HB2 ASP A 227      49.086  62.587  29.477  1.00  0.00           H
ATOM   3303  HB3 ASP A 227      49.160  61.370  30.752  1.00  0.00           H
ATOM   3304  N   LEU A 228      47.174  63.371  33.228  1.00  0.00           N
ATOM   3305  CA  LEU A 228      46.448  62.989  34.437  1.00  0.00           C
ATOM   3306  C   LEU A 228      44.979  62.669  34.115  1.00  0.00           C
ATOM   3307  O   LEU A 228      44.127  62.704  35.004  1.00  0.00           O
ATOM   3308  CB  LEU A 228      46.592  64.097  35.502  1.00  0.00           C
ATOM   3309  CG  LEU A 228      48.031  64.378  35.973  1.00  0.00           C
ATOM   3310  CD1 LEU A 228      48.028  65.609  36.876  1.00  0.00           C
ATOM   3311  CD2 LEU A 228      48.623  63.212  36.771  1.00  0.00           C
ATOM   3312  H   LEU A 228      46.706  64.022  32.602  1.00  0.00           H
ATOM   3313  HA  LEU A 228      46.877  62.065  34.820  1.00  0.00           H
ATOM   3314  HB2 LEU A 228      46.177  65.016  35.085  1.00  0.00           H
ATOM   3315  HB3 LEU A 228      45.992  63.835  36.372  1.00  0.00           H
ATOM   3316  HG  LEU A 228      48.672  64.586  35.119  1.00  0.00           H
ATOM   3317 1HD1 LEU A 228      47.642  66.464  36.318  1.00  0.00           H
ATOM   3318 2HD1 LEU A 228      49.041  65.835  37.204  1.00  0.00           H
ATOM   3319 3HD1 LEU A 228      47.392  65.446  37.746  1.00  0.00           H
ATOM   3320 1HD2 LEU A 228      48.041  63.039  37.673  1.00  0.00           H
ATOM   3321 2HD2 LEU A 228      48.640  62.311  36.160  1.00  0.00           H
ATOM   3322 3HD2 LEU A 228      49.646  63.452  37.055  1.00  0.00           H
ATOM   3323  N   SER A 229      44.668  62.329  32.860  1.00  0.00           N
ATOM   3324  CA  SER A 229      43.293  62.189  32.362  1.00  0.00           C
ATOM   3325  C   SER A 229      42.495  61.138  33.137  1.00  0.00           C
ATOM   3326  O   SER A 229      41.307  61.323  33.387  1.00  0.00           O
ATOM   3327  CB  SER A 229      43.289  61.844  30.869  1.00  0.00           C
ATOM   3328  OG  SER A 229      44.019  62.784  30.103  1.00  0.00           O
ATOM   3329  H   SER A 229      45.429  62.201  32.196  1.00  0.00           H
ATOM   3330  HA  SER A 229      42.775  63.134  32.489  1.00  0.00           H
ATOM   3331  HB2 SER A 229      43.715  60.851  30.721  1.00  0.00           H
ATOM   3332  HB3 SER A 229      42.257  61.842  30.516  1.00  0.00           H
ATOM   3333  HG  SER A 229      44.976  62.568  30.124  1.00  0.00           H
ATOM   3334  N   ALA A 230      43.157  60.075  33.608  1.00  0.00           N
ATOM   3335  CA  ALA A 230      42.522  59.040  34.421  1.00  0.00           C
ATOM   3336  C   ALA A 230      42.064  59.553  35.800  1.00  0.00           C
ATOM   3337  O   ALA A 230      41.013  59.143  36.290  1.00  0.00           O
ATOM   3338  CB  ALA A 230      43.501  57.873  34.575  1.00  0.00           C
ATOM   3339  H   ALA A 230      44.144  60.011  33.411  1.00  0.00           H
ATOM   3340  HA  ALA A 230      41.636  58.683  33.892  1.00  0.00           H
ATOM   3341  HB1 ALA A 230      43.876  57.565  33.601  1.00  0.00           H
ATOM   3342  HB2 ALA A 230      42.978  57.032  35.032  1.00  0.00           H
ATOM   3343  HB3 ALA A 230      44.335  58.163  35.215  1.00  0.00           H
ATOM   3344  N   ASN A 231      42.814  60.473  36.421  1.00  0.00           N
ATOM   3345  CA  ASN A 231      42.406  61.110  37.677  1.00  0.00           C
ATOM   3346  C   ASN A 231      41.148  61.964  37.489  1.00  0.00           C
ATOM   3347  O   ASN A 231      40.254  61.910  38.333  1.00  0.00           O
ATOM   3348  CB  ASN A 231      43.552  61.963  38.240  1.00  0.00           C
ATOM   3349  CG  ASN A 231      44.757  61.135  38.631  1.00  0.00           C
ATOM   3350  ND2 ASN A 231      45.923  61.473  38.142  1.00  0.00           N
ATOM   3351  OD1 ASN A 231      44.668  60.164  39.362  1.00  0.00           O
ATOM   3352  H   ASN A 231      43.623  60.843  35.941  1.00  0.00           H
ATOM   3353  HA  ASN A 231      42.160  60.334  38.405  1.00  0.00           H
ATOM   3354  HB2 ASN A 231      43.837  62.726  37.519  1.00  0.00           H
ATOM   3355  HB3 ASN A 231      43.204  62.484  39.128  1.00  0.00           H
ATOM   3356 1HD2 ASN A 231      46.005  62.286  37.558  1.00  0.00           H
ATOM   3357 2HD2 ASN A 231      46.716  60.922  38.430  1.00  0.00           H
ATOM   3358  N   LEU A 232      41.047  62.692  36.370  1.00  0.00           N
ATOM   3359  CA  LEU A 232      39.853  63.472  36.039  1.00  0.00           C
ATOM   3360  C   LEU A 232      38.655  62.571  35.728  1.00  0.00           C
ATOM   3361  O   LEU A 232      37.566  62.803  36.245  1.00  0.00           O
ATOM   3362  CB  LEU A 232      40.173  64.449  34.893  1.00  0.00           C
ATOM   3363  CG  LEU A 232      38.970  65.298  34.433  1.00  0.00           C
ATOM   3364  CD1 LEU A 232      38.353  66.131  35.556  1.00  0.00           C
ATOM   3365  CD2 LEU A 232      39.411  66.250  33.325  1.00  0.00           C
ATOM   3366  H   LEU A 232      41.820  62.695  35.718  1.00  0.00           H
ATOM   3367  HA  LEU A 232      39.583  64.059  36.916  1.00  0.00           H
ATOM   3368  HB2 LEU A 232      40.967  65.119  35.225  1.00  0.00           H
ATOM   3369  HB3 LEU A 232      40.540  63.882  34.036  1.00  0.00           H
ATOM   3370  HG  LEU A 232      38.202  64.641  34.027  1.00  0.00           H
ATOM   3371 1HD1 LEU A 232      37.953  65.489  36.337  1.00  0.00           H
ATOM   3372 2HD1 LEU A 232      37.542  66.741  35.162  1.00  0.00           H
ATOM   3373 3HD1 LEU A 232      39.109  66.794  35.981  1.00  0.00           H
ATOM   3374 1HD2 LEU A 232      40.174  66.929  33.708  1.00  0.00           H
ATOM   3375 2HD2 LEU A 232      39.801  65.681  32.484  1.00  0.00           H
ATOM   3376 3HD2 LEU A 232      38.563  66.844  32.986  1.00  0.00           H
ATOM   3377  N   ALA A 233      38.851  61.495  34.962  1.00  0.00           N
ATOM   3378  CA  ALA A 233      37.782  60.545  34.662  1.00  0.00           C
ATOM   3379  C   ALA A 233      37.281  59.820  35.922  1.00  0.00           C
ATOM   3380  O   ALA A 233      36.071  59.685  36.103  1.00  0.00           O
ATOM   3381  CB  ALA A 233      38.252  59.568  33.578  1.00  0.00           C
ATOM   3382  H   ALA A 233      39.765  61.351  34.548  1.00  0.00           H
ATOM   3383  HA  ALA A 233      36.933  61.103  34.265  1.00  0.00           H
ATOM   3384  HB1 ALA A 233      38.102  58.545  33.908  1.00  0.00           H
ATOM   3385  HB2 ALA A 233      39.309  59.703  33.356  1.00  0.00           H
ATOM   3386  HB3 ALA A 233      37.673  59.724  32.669  1.00  0.00           H
ATOM   3387  N   MET A 234      38.181  59.404  36.822  1.00  0.00           N
ATOM   3388  CA  MET A 234      37.802  58.844  38.124  1.00  0.00           C
ATOM   3389  C   MET A 234      37.124  59.866  39.033  1.00  0.00           C
ATOM   3390  O   MET A 234      36.149  59.528  39.697  1.00  0.00           O
ATOM   3391  CB  MET A 234      39.019  58.251  38.847  1.00  0.00           C
ATOM   3392  CG  MET A 234      39.286  56.806  38.421  1.00  0.00           C
ATOM   3393  SD  MET A 234      37.904  55.646  38.645  1.00  0.00           S
ATOM   3394  CE  MET A 234      37.679  55.700  40.446  1.00  0.00           C
ATOM   3395  H   MET A 234      39.167  59.501  36.602  1.00  0.00           H
ATOM   3396  HA  MET A 234      37.068  58.060  37.958  1.00  0.00           H
ATOM   3397  HB2 MET A 234      39.902  58.862  38.663  1.00  0.00           H
ATOM   3398  HB3 MET A 234      38.841  58.260  39.921  1.00  0.00           H
ATOM   3399  HG2 MET A 234      39.566  56.806  37.368  1.00  0.00           H
ATOM   3400  HG3 MET A 234      40.131  56.438  39.001  1.00  0.00           H
ATOM   3401  HE1 MET A 234      36.756  55.184  40.708  1.00  0.00           H
ATOM   3402  HE2 MET A 234      38.515  55.208  40.939  1.00  0.00           H
ATOM   3403  HE3 MET A 234      37.612  56.730  40.794  1.00  0.00           H
ATOM   3404  N   THR A 235      37.591  61.113  39.055  1.00  0.00           N
ATOM   3405  CA  THR A 235      36.960  62.159  39.870  1.00  0.00           C
ATOM   3406  C   THR A 235      35.559  62.502  39.357  1.00  0.00           C
ATOM   3407  O   THR A 235      34.623  62.585  40.147  1.00  0.00           O
ATOM   3408  CB  THR A 235      37.833  63.416  39.959  1.00  0.00           C
ATOM   3409  CG2 THR A 235      37.180  64.425  40.899  1.00  0.00           C
ATOM   3410  OG1 THR A 235      39.102  63.068  40.477  1.00  0.00           O
ATOM   3411  H   THR A 235      38.411  61.344  38.505  1.00  0.00           H
ATOM   3412  HA  THR A 235      36.838  61.774  40.883  1.00  0.00           H
ATOM   3413  HB  THR A 235      37.957  63.858  38.969  1.00  0.00           H
ATOM   3414  HG1 THR A 235      39.597  62.690  39.725  1.00  0.00           H
ATOM   3415 1HG2 THR A 235      36.862  63.922  41.808  1.00  0.00           H
ATOM   3416 2HG2 THR A 235      36.324  64.887  40.410  1.00  0.00           H
ATOM   3417 3HG2 THR A 235      37.865  65.217  41.169  1.00  0.00           H
ATOM   3418  N   MET A 236      35.380  62.608  38.037  1.00  0.00           N
ATOM   3419  CA  MET A 236      34.064  62.789  37.418  1.00  0.00           C
ATOM   3420  C   MET A 236      33.130  61.597  37.688  1.00  0.00           C
ATOM   3421  O   MET A 236      31.955  61.798  37.986  1.00  0.00           O
ATOM   3422  CB  MET A 236      34.240  63.038  35.913  1.00  0.00           C
ATOM   3423  CG  MET A 236      32.946  63.525  35.245  1.00  0.00           C
ATOM   3424  SD  MET A 236      32.342  65.160  35.758  1.00  0.00           S
ATOM   3425  CE  MET A 236      33.763  66.180  35.289  1.00  0.00           C
ATOM   3426  H   MET A 236      36.192  62.572  37.429  1.00  0.00           H
ATOM   3427  HA  MET A 236      33.606  63.674  37.861  1.00  0.00           H
ATOM   3428  HB2 MET A 236      35.024  63.778  35.754  1.00  0.00           H
ATOM   3429  HB3 MET A 236      34.559  62.112  35.434  1.00  0.00           H
ATOM   3430  HG2 MET A 236      33.113  63.551  34.168  1.00  0.00           H
ATOM   3431  HG3 MET A 236      32.155  62.801  35.435  1.00  0.00           H
ATOM   3432  HE1 MET A 236      33.478  67.224  35.343  1.00  0.00           H
ATOM   3433  HE2 MET A 236      34.596  66.000  35.970  1.00  0.00           H
ATOM   3434  HE3 MET A 236      34.064  65.954  34.268  1.00  0.00           H
ATOM   3435  N   ASN A 237      33.659  60.366  37.701  1.00  0.00           N
ATOM   3436  CA  ASN A 237      32.904  59.179  38.119  1.00  0.00           C
ATOM   3437  C   ASN A 237      32.445  59.270  39.587  1.00  0.00           C
ATOM   3438  O   ASN A 237      31.287  58.983  39.886  1.00  0.00           O
ATOM   3439  CB  ASN A 237      33.752  57.910  37.910  1.00  0.00           C
ATOM   3440  CG  ASN A 237      33.729  57.370  36.493  1.00  0.00           C
ATOM   3441  ND2 ASN A 237      34.846  56.890  36.003  1.00  0.00           N
ATOM   3442  OD1 ASN A 237      32.712  57.303  35.828  1.00  0.00           O
ATOM   3443  H   ASN A 237      34.618  60.253  37.398  1.00  0.00           H
ATOM   3444  HA  ASN A 237      32.001  59.111  37.508  1.00  0.00           H
ATOM   3445  HB2 ASN A 237      34.778  58.105  38.204  1.00  0.00           H
ATOM   3446  HB3 ASN A 237      33.375  57.119  38.556  1.00  0.00           H
ATOM   3447 1HD2 ASN A 237      35.692  56.959  36.534  1.00  0.00           H
ATOM   3448 2HD2 ASN A 237      34.803  56.557  35.058  1.00  0.00           H
ATOM   3449  N   VAL A 238      33.327  59.683  40.506  1.00  0.00           N
ATOM   3450  CA  VAL A 238      32.992  59.887  41.931  1.00  0.00           C
ATOM   3451  C   VAL A 238      31.912  60.966  42.071  1.00  0.00           C
ATOM   3452  O   VAL A 238      30.927  60.755  42.783  1.00  0.00           O
ATOM   3453  CB  VAL A 238      34.258  60.239  42.745  1.00  0.00           C
ATOM   3454  CG1 VAL A 238      33.994  60.706  44.191  1.00  0.00           C
ATOM   3455  CG2 VAL A 238      35.236  59.049  42.780  1.00  0.00           C
ATOM   3456  H   VAL A 238      34.276  59.882  40.202  1.00  0.00           H
ATOM   3457  HA  VAL A 238      32.575  58.963  42.330  1.00  0.00           H
ATOM   3458  HB  VAL A 238      34.760  61.058  42.233  1.00  0.00           H
ATOM   3459 1HG1 VAL A 238      32.938  60.880  44.386  1.00  0.00           H
ATOM   3460 2HG1 VAL A 238      34.345  59.978  44.918  1.00  0.00           H
ATOM   3461 3HG1 VAL A 238      34.527  61.639  44.373  1.00  0.00           H
ATOM   3462 1HG2 VAL A 238      35.254  58.526  41.827  1.00  0.00           H
ATOM   3463 2HG2 VAL A 238      34.948  58.328  43.540  1.00  0.00           H
ATOM   3464 3HG2 VAL A 238      36.240  59.414  42.993  1.00  0.00           H
ATOM   3465  N   PHE A 239      32.043  62.079  41.339  1.00  0.00           N
ATOM   3466  CA  PHE A 239      31.033  63.136  41.290  1.00  0.00           C
ATOM   3467  C   PHE A 239      29.674  62.588  40.840  1.00  0.00           C
ATOM   3468  O   PHE A 239      28.679  62.724  41.555  1.00  0.00           O
ATOM   3469  CB  PHE A 239      31.494  64.266  40.351  1.00  0.00           C
ATOM   3470  CG  PHE A 239      30.556  65.453  40.327  1.00  0.00           C
ATOM   3471  CD1 PHE A 239      30.383  66.207  41.495  1.00  0.00           C
ATOM   3472  CD2 PHE A 239      29.861  65.809  39.158  1.00  0.00           C
ATOM   3473  CE1 PHE A 239      29.492  67.292  41.524  1.00  0.00           C
ATOM   3474  CE2 PHE A 239      28.989  66.915  39.173  1.00  0.00           C
ATOM   3475  CZ  PHE A 239      28.797  67.651  40.357  1.00  0.00           C
ATOM   3476  H   PHE A 239      32.886  62.194  40.784  1.00  0.00           H
ATOM   3477  HA  PHE A 239      30.910  63.538  42.296  1.00  0.00           H
ATOM   3478  HB2 PHE A 239      32.474  64.622  40.649  1.00  0.00           H
ATOM   3479  HB3 PHE A 239      31.601  63.881  39.340  1.00  0.00           H
ATOM   3480  HD1 PHE A 239      30.951  65.944  42.369  1.00  0.00           H
ATOM   3481  HD2 PHE A 239      30.008  65.243  38.250  1.00  0.00           H
ATOM   3482  HE1 PHE A 239      29.360  67.856  42.436  1.00  0.00           H
ATOM   3483  HE2 PHE A 239      28.471  67.207  38.273  1.00  0.00           H
ATOM   3484  HZ  PHE A 239      28.132  68.503  40.363  1.00  0.00           H
ATOM   3485  N   ALA A 240      29.643  61.899  39.696  1.00  0.00           N
ATOM   3486  CA  ALA A 240      28.427  61.316  39.141  1.00  0.00           C
ATOM   3487  C   ALA A 240      27.774  60.302  40.082  1.00  0.00           C
ATOM   3488  O   ALA A 240      26.559  60.351  40.278  1.00  0.00           O
ATOM   3489  CB  ALA A 240      28.739  60.709  37.764  1.00  0.00           C
ATOM   3490  H   ALA A 240      30.506  61.796  39.169  1.00  0.00           H
ATOM   3491  HA  ALA A 240      27.698  62.111  39.027  1.00  0.00           H
ATOM   3492  HB1 ALA A 240      28.014  59.931  37.526  1.00  0.00           H
ATOM   3493  HB2 ALA A 240      29.737  60.270  37.752  1.00  0.00           H
ATOM   3494  HB3 ALA A 240      28.689  61.483  36.998  1.00  0.00           H
ATOM   3495  N   LEU A 241      28.558  59.438  40.732  1.00  0.00           N
ATOM   3496  CA  LEU A 241      28.020  58.486  41.699  1.00  0.00           C
ATOM   3497  C   LEU A 241      27.391  59.190  42.908  1.00  0.00           C
ATOM   3498  O   LEU A 241      26.302  58.804  43.345  1.00  0.00           O
ATOM   3499  CB  LEU A 241      29.125  57.508  42.125  1.00  0.00           C
ATOM   3500  CG  LEU A 241      28.643  56.422  43.105  1.00  0.00           C
ATOM   3501  CD1 LEU A 241      27.493  55.584  42.534  1.00  0.00           C
ATOM   3502  CD2 LEU A 241      29.802  55.488  43.434  1.00  0.00           C
ATOM   3503  H   LEU A 241      29.558  59.447  40.543  1.00  0.00           H
ATOM   3504  HA  LEU A 241      27.230  57.932  41.194  1.00  0.00           H
ATOM   3505  HB2 LEU A 241      29.526  57.028  41.236  1.00  0.00           H
ATOM   3506  HB3 LEU A 241      29.932  58.072  42.596  1.00  0.00           H
ATOM   3507  HG  LEU A 241      28.309  56.889  44.031  1.00  0.00           H
ATOM   3508 1HD1 LEU A 241      26.610  56.202  42.388  1.00  0.00           H
ATOM   3509 2HD1 LEU A 241      27.242  54.787  43.232  1.00  0.00           H
ATOM   3510 3HD1 LEU A 241      27.789  55.145  41.584  1.00  0.00           H
ATOM   3511 1HD2 LEU A 241      30.172  55.004  42.533  1.00  0.00           H
ATOM   3512 2HD2 LEU A 241      30.612  56.056  43.886  1.00  0.00           H
ATOM   3513 3HD2 LEU A 241      29.470  54.726  44.139  1.00  0.00           H
ATOM   3514  N   GLY A 242      28.040  60.240  43.421  1.00  0.00           N
ATOM   3515  CA  GLY A 242      27.516  61.046  44.522  1.00  0.00           C
ATOM   3516  C   GLY A 242      26.203  61.742  44.159  1.00  0.00           C
ATOM   3517  O   GLY A 242      25.258  61.700  44.942  1.00  0.00           O
ATOM   3518  H   GLY A 242      28.932  60.507  43.009  1.00  0.00           H
ATOM   3519  HA2 GLY A 242      27.344  60.407  45.388  1.00  0.00           H
ATOM   3520  HA3 GLY A 242      28.250  61.808  44.782  1.00  0.00           H
ATOM   3521  N   VAL A 243      26.101  62.313  42.954  1.00  0.00           N
ATOM   3522  CA  VAL A 243      24.855  62.926  42.464  1.00  0.00           C
ATOM   3523  C   VAL A 243      23.740  61.890  42.273  1.00  0.00           C
ATOM   3524  O   VAL A 243      22.616  62.110  42.727  1.00  0.00           O
ATOM   3525  CB  VAL A 243      25.101  63.740  41.176  1.00  0.00           C
ATOM   3526  CG1 VAL A 243      23.788  64.291  40.612  1.00  0.00           C
ATOM   3527  CG2 VAL A 243      26.041  64.921  41.449  1.00  0.00           C
ATOM   3528  H   VAL A 243      26.923  62.323  42.352  1.00  0.00           H
ATOM   3529  HA  VAL A 243      24.496  63.617  43.226  1.00  0.00           H
ATOM   3530  HB  VAL A 243      25.553  63.099  40.418  1.00  0.00           H
ATOM   3531 1HG1 VAL A 243      23.984  65.007  39.816  1.00  0.00           H
ATOM   3532 2HG1 VAL A 243      23.215  63.472  40.190  1.00  0.00           H
ATOM   3533 3HG1 VAL A 243      23.206  64.771  41.399  1.00  0.00           H
ATOM   3534 1HG2 VAL A 243      25.769  65.426  42.374  1.00  0.00           H
ATOM   3535 2HG2 VAL A 243      26.006  65.631  40.626  1.00  0.00           H
ATOM   3536 3HG2 VAL A 243      27.067  64.572  41.524  1.00  0.00           H
ATOM   3537  N   TYR A 244      24.034  60.740  41.658  1.00  0.00           N
ATOM   3538  CA  TYR A 244      23.044  59.683  41.412  1.00  0.00           C
ATOM   3539  C   TYR A 244      22.464  59.099  42.706  1.00  0.00           C
ATOM   3540  O   TYR A 244      21.250  58.908  42.825  1.00  0.00           O
ATOM   3541  CB  TYR A 244      23.685  58.563  40.567  1.00  0.00           C
ATOM   3542  CG  TYR A 244      24.049  58.887  39.122  1.00  0.00           C
ATOM   3543  CD1 TYR A 244      23.443  59.957  38.434  1.00  0.00           C
ATOM   3544  CD2 TYR A 244      24.988  58.080  38.447  1.00  0.00           C
ATOM   3545  CE1 TYR A 244      23.770  60.232  37.096  1.00  0.00           C
ATOM   3546  CE2 TYR A 244      25.321  58.348  37.103  1.00  0.00           C
ATOM   3547  CZ  TYR A 244      24.715  59.428  36.428  1.00  0.00           C
ATOM   3548  OH  TYR A 244      25.028  59.700  35.136  1.00  0.00           O
ATOM   3549  H   TYR A 244      24.976  60.611  41.294  1.00  0.00           H
ATOM   3550  HA  TYR A 244      22.198  60.106  40.873  1.00  0.00           H
ATOM   3551  HB2 TYR A 244      24.587  58.224  41.079  1.00  0.00           H
ATOM   3552  HB3 TYR A 244      22.993  57.720  40.542  1.00  0.00           H
ATOM   3553  HD1 TYR A 244      22.724  60.581  38.930  1.00  0.00           H
ATOM   3554  HD2 TYR A 244      25.465  57.260  38.964  1.00  0.00           H
ATOM   3555  HE1 TYR A 244      23.300  61.054  36.582  1.00  0.00           H
ATOM   3556  HE2 TYR A 244      26.048  57.742  36.584  1.00  0.00           H
ATOM   3557  HH  TYR A 244      24.641  60.531  34.861  1.00  0.00           H
ATOM   3558  N   SER A 245      23.322  58.829  43.692  1.00  0.00           N
ATOM   3559  CA  SER A 245      22.917  58.209  44.962  1.00  0.00           C
ATOM   3560  C   SER A 245      22.323  59.187  45.981  1.00  0.00           C
ATOM   3561  O   SER A 245      21.725  58.738  46.959  1.00  0.00           O
ATOM   3562  CB  SER A 245      24.077  57.412  45.572  1.00  0.00           C
ATOM   3563  OG  SER A 245      25.269  58.167  45.703  1.00  0.00           O
ATOM   3564  H   SER A 245      24.300  59.050  43.544  1.00  0.00           H
ATOM   3565  HA  SER A 245      22.124  57.492  44.745  1.00  0.00           H
ATOM   3566  HB2 SER A 245      23.776  57.065  46.561  1.00  0.00           H
ATOM   3567  HB3 SER A 245      24.270  56.539  44.948  1.00  0.00           H
ATOM   3568  HG  SER A 245      25.615  58.368  44.809  1.00  0.00           H
ATOM   3569  N   ARG A 246      22.437  60.508  45.766  1.00  0.00           N
ATOM   3570  CA  ARG A 246      21.979  61.545  46.713  1.00  0.00           C
ATOM   3571  C   ARG A 246      21.091  62.617  46.080  1.00  0.00           C
ATOM   3572  O   ARG A 246      21.040  63.755  46.547  1.00  0.00           O
ATOM   3573  CB  ARG A 246      23.164  62.136  47.497  1.00  0.00           C
ATOM   3574  CG  ARG A 246      24.001  61.037  48.172  1.00  0.00           C
ATOM   3575  CD  ARG A 246      24.793  61.573  49.359  1.00  0.00           C
ATOM   3576  NE  ARG A 246      25.948  62.365  48.925  1.00  0.00           N
ATOM   3577  CZ  ARG A 246      26.521  63.330  49.610  1.00  0.00           C
ATOM   3578  NH1 ARG A 246      26.009  63.863  50.681  1.00  0.00           N
ATOM   3579  NH2 ARG A 246      27.660  63.773  49.183  1.00  0.00           N
ATOM   3580  H   ARG A 246      22.994  60.808  44.972  1.00  0.00           H
ATOM   3581  HA  ARG A 246      21.335  61.065  47.452  1.00  0.00           H
ATOM   3582  HB2 ARG A 246      23.792  62.733  46.834  1.00  0.00           H
ATOM   3583  HB3 ARG A 246      22.764  62.796  48.267  1.00  0.00           H
ATOM   3584  HG2 ARG A 246      23.337  60.264  48.553  1.00  0.00           H
ATOM   3585  HG3 ARG A 246      24.682  60.587  47.447  1.00  0.00           H
ATOM   3586  HD2 ARG A 246      24.125  62.159  49.983  1.00  0.00           H
ATOM   3587  HD3 ARG A 246      25.151  60.733  49.955  1.00  0.00           H
ATOM   3588  HE  ARG A 246      26.424  62.040  48.103  1.00  0.00           H
ATOM   3589 1HH1 ARG A 246      25.010  63.707  50.864  1.00  0.00           H
ATOM   3590 2HH1 ARG A 246      26.448  64.615  51.165  1.00  0.00           H
ATOM   3591 1HH2 ARG A 246      28.113  63.319  48.417  1.00  0.00           H
ATOM   3592 2HH2 ARG A 246      28.206  64.445  49.706  1.00  0.00           H
ATOM   3593  N   ARG A 247      20.315  62.242  45.054  1.00  0.00           N
ATOM   3594  CA  ARG A 247      19.385  63.150  44.354  1.00  0.00           C
ATOM   3595  C   ARG A 247      18.485  63.910  45.335  1.00  0.00           C
ATOM   3596  O   ARG A 247      18.355  65.128  45.228  1.00  0.00           O
ATOM   3597  CB  ARG A 247      18.546  62.350  43.335  1.00  0.00           C
ATOM   3598  CG  ARG A 247      17.398  63.173  42.700  1.00  0.00           C
ATOM   3599  CD  ARG A 247      16.103  62.371  42.500  1.00  0.00           C
ATOM   3600  NE  ARG A 247      15.947  61.877  41.121  1.00  0.00           N
ATOM   3601  CZ  ARG A 247      15.419  62.551  40.109  1.00  0.00           C
ATOM   3602  NH1 ARG A 247      15.000  63.780  40.234  1.00  0.00           N
ATOM   3603  NH2 ARG A 247      15.311  61.986  38.942  1.00  0.00           N
ATOM   3604  H   ARG A 247      20.422  61.293  44.723  1.00  0.00           H
ATOM   3605  HA  ARG A 247      19.975  63.896  43.819  1.00  0.00           H
ATOM   3606  HB2 ARG A 247      19.202  61.982  42.543  1.00  0.00           H
ATOM   3607  HB3 ARG A 247      18.131  61.481  43.847  1.00  0.00           H
ATOM   3608  HG2 ARG A 247      17.127  64.024  43.314  1.00  0.00           H
ATOM   3609  HG3 ARG A 247      17.733  63.606  41.766  1.00  0.00           H
ATOM   3610  HD2 ARG A 247      16.070  61.535  43.200  1.00  0.00           H
ATOM   3611  HD3 ARG A 247      15.260  63.019  42.747  1.00  0.00           H
ATOM   3612  HE  ARG A 247      16.251  60.935  40.935  1.00  0.00           H
ATOM   3613 1HH1 ARG A 247      15.049  64.226  41.127  1.00  0.00           H
ATOM   3614 2HH1 ARG A 247      14.878  64.396  39.431  1.00  0.00           H
ATOM   3615 1HH2 ARG A 247      15.593  61.032  38.809  1.00  0.00           H
ATOM   3616 2HH2 ARG A 247      14.854  62.496  38.208  1.00  0.00           H
ATOM   3617  N   ALA A 248      17.839  63.202  46.263  1.00  0.00           N
ATOM   3618  CA  ALA A 248      16.858  63.808  47.169  1.00  0.00           C
ATOM   3619  C   ALA A 248      17.500  64.870  48.081  1.00  0.00           C
ATOM   3620  O   ALA A 248      16.952  65.951  48.271  1.00  0.00           O
ATOM   3621  CB  ALA A 248      16.172  62.707  47.989  1.00  0.00           C
ATOM   3622  H   ALA A 248      17.988  62.207  46.302  1.00  0.00           H
ATOM   3623  HA  ALA A 248      16.095  64.304  46.566  1.00  0.00           H
ATOM   3624  HB1 ALA A 248      15.110  62.939  48.073  1.00  0.00           H
ATOM   3625  HB2 ALA A 248      16.596  62.664  48.994  1.00  0.00           H
ATOM   3626  HB3 ALA A 248      16.280  61.731  47.515  1.00  0.00           H
ATOM   3627  N   GLU A 249      18.704  64.592  48.590  1.00  0.00           N
ATOM   3628  CA  GLU A 249      19.454  65.551  49.402  1.00  0.00           C
ATOM   3629  C   GLU A 249      19.812  66.803  48.594  1.00  0.00           C
ATOM   3630  O   GLU A 249      19.601  67.919  49.062  1.00  0.00           O
ATOM   3631  CB  GLU A 249      20.714  64.871  49.962  1.00  0.00           C
ATOM   3632  CG  GLU A 249      21.525  65.799  50.884  1.00  0.00           C
ATOM   3633  CD  GLU A 249      22.875  65.222  51.332  1.00  0.00           C
ATOM   3634  OE1 GLU A 249      23.303  64.170  50.807  1.00  0.00           O
ATOM   3635  OE2 GLU A 249      23.514  65.864  52.197  1.00  0.00           O
ATOM   3636  H   GLU A 249      19.145  63.717  48.358  1.00  0.00           H
ATOM   3637  HA  GLU A 249      18.828  65.870  50.235  1.00  0.00           H
ATOM   3638  HB2 GLU A 249      20.415  63.988  50.523  1.00  0.00           H
ATOM   3639  HB3 GLU A 249      21.337  64.556  49.126  1.00  0.00           H
ATOM   3640  HG2 GLU A 249      21.725  66.739  50.367  1.00  0.00           H
ATOM   3641  HG3 GLU A 249      20.919  66.021  51.765  1.00  0.00           H
ATOM   3642  N   PHE A 250      20.331  66.632  47.375  1.00  0.00           N
ATOM   3643  CA  PHE A 250      20.826  67.750  46.570  1.00  0.00           C
ATOM   3644  C   PHE A 250      19.711  68.585  45.942  1.00  0.00           C
ATOM   3645  O   PHE A 250      19.868  69.795  45.810  1.00  0.00           O
ATOM   3646  CB  PHE A 250      21.805  67.223  45.518  1.00  0.00           C
ATOM   3647  CG  PHE A 250      23.093  66.614  46.040  1.00  0.00           C
ATOM   3648  CD1 PHE A 250      23.478  66.725  47.394  1.00  0.00           C
ATOM   3649  CD2 PHE A 250      23.936  65.946  45.132  1.00  0.00           C
ATOM   3650  CE1 PHE A 250      24.678  66.155  47.836  1.00  0.00           C
ATOM   3651  CE2 PHE A 250      25.147  65.390  45.573  1.00  0.00           C
ATOM   3652  CZ  PHE A 250      25.514  65.496  46.925  1.00  0.00           C
ATOM   3653  H   PHE A 250      20.492  65.685  47.043  1.00  0.00           H
ATOM   3654  HA  PHE A 250      21.368  68.438  47.217  1.00  0.00           H
ATOM   3655  HB2 PHE A 250      21.291  66.480  44.906  1.00  0.00           H
ATOM   3656  HB3 PHE A 250      22.091  68.055  44.877  1.00  0.00           H
ATOM   3657  HD1 PHE A 250      22.861  67.232  48.118  1.00  0.00           H
ATOM   3658  HD2 PHE A 250      23.652  65.861  44.093  1.00  0.00           H
ATOM   3659  HE1 PHE A 250      24.945  66.214  48.882  1.00  0.00           H
ATOM   3660  HE2 PHE A 250      25.792  64.875  44.877  1.00  0.00           H
ATOM   3661  HZ  PHE A 250      26.435  65.066  47.269  1.00  0.00           H
ATOM   3662  N   THR A 251      18.569  67.987  45.609  1.00  0.00           N
ATOM   3663  CA  THR A 251      17.377  68.732  45.160  1.00  0.00           C
ATOM   3664  C   THR A 251      16.816  69.619  46.267  1.00  0.00           C
ATOM   3665  O   THR A 251      16.475  70.769  46.002  1.00  0.00           O
ATOM   3666  CB  THR A 251      16.282  67.792  44.640  1.00  0.00           C
ATOM   3667  CG2 THR A 251      16.651  67.144  43.312  1.00  0.00           C
ATOM   3668  OG1 THR A 251      16.050  66.730  45.524  1.00  0.00           O
ATOM   3669  H   THR A 251      18.507  66.984  45.731  1.00  0.00           H
ATOM   3670  HA  THR A 251      17.657  69.403  44.349  1.00  0.00           H
ATOM   3671  HB  THR A 251      15.357  68.356  44.518  1.00  0.00           H
ATOM   3672  HG1 THR A 251      16.837  66.168  45.502  1.00  0.00           H
ATOM   3673 1HG2 THR A 251      15.995  66.301  43.109  1.00  0.00           H
ATOM   3674 2HG2 THR A 251      17.688  66.819  43.320  1.00  0.00           H
ATOM   3675 3HG2 THR A 251      16.534  67.860  42.514  1.00  0.00           H
ATOM   3676  N   GLU A 252      16.808  69.149  47.515  1.00  0.00           N
ATOM   3677  CA  GLU A 252      16.410  69.961  48.671  1.00  0.00           C
ATOM   3678  C   GLU A 252      17.386  71.116  48.968  1.00  0.00           C
ATOM   3679  O   GLU A 252      16.974  72.140  49.516  1.00  0.00           O
ATOM   3680  CB  GLU A 252      16.228  69.026  49.876  1.00  0.00           C
ATOM   3681  CG  GLU A 252      15.386  69.645  51.007  1.00  0.00           C
ATOM   3682  CD  GLU A 252      16.163  70.182  52.217  1.00  0.00           C
ATOM   3683  OE1 GLU A 252      17.384  69.941  52.345  1.00  0.00           O
ATOM   3684  OE2 GLU A 252      15.486  70.665  53.157  1.00  0.00           O
ATOM   3685  H   GLU A 252      17.035  68.172  47.672  1.00  0.00           H
ATOM   3686  HA  GLU A 252      15.445  70.415  48.445  1.00  0.00           H
ATOM   3687  HB2 GLU A 252      15.690  68.142  49.531  1.00  0.00           H
ATOM   3688  HB3 GLU A 252      17.197  68.684  50.237  1.00  0.00           H
ATOM   3689  HG2 GLU A 252      14.736  70.423  50.602  1.00  0.00           H
ATOM   3690  HG3 GLU A 252      14.729  68.855  51.382  1.00  0.00           H
ATOM   3691  N   ARG A 253      18.652  70.972  48.544  1.00  0.00           N
ATOM   3692  CA  ARG A 253      19.770  71.902  48.788  1.00  0.00           C
ATOM   3693  C   ARG A 253      19.997  72.939  47.686  1.00  0.00           C
ATOM   3694  O   ARG A 253      20.282  74.093  47.990  1.00  0.00           O
ATOM   3695  CB  ARG A 253      21.046  71.062  49.004  1.00  0.00           C
ATOM   3696  CG  ARG A 253      21.603  71.166  50.428  1.00  0.00           C
ATOM   3697  CD  ARG A 253      22.691  72.237  50.459  1.00  0.00           C
ATOM   3698  NE  ARG A 253      23.294  72.372  51.795  1.00  0.00           N
ATOM   3699  CZ  ARG A 253      24.458  72.941  52.036  1.00  0.00           C
ATOM   3700  NH1 ARG A 253      25.131  73.513  51.082  1.00  0.00           N
ATOM   3701  NH2 ARG A 253      24.970  72.948  53.231  1.00  0.00           N
ATOM   3702  H   ARG A 253      18.864  70.093  48.088  1.00  0.00           H
ATOM   3703  HA  ARG A 253      19.544  72.478  49.686  1.00  0.00           H
ATOM   3704  HB2 ARG A 253      20.843  70.015  48.803  1.00  0.00           H
ATOM   3705  HB3 ARG A 253      21.814  71.355  48.287  1.00  0.00           H
ATOM   3706  HG2 ARG A 253      20.811  71.411  51.138  1.00  0.00           H
ATOM   3707  HG3 ARG A 253      22.041  70.208  50.709  1.00  0.00           H
ATOM   3708  HD2 ARG A 253      23.462  71.943  49.741  1.00  0.00           H
ATOM   3709  HD3 ARG A 253      22.268  73.193  50.146  1.00  0.00           H
ATOM   3710  HE  ARG A 253      22.765  72.035  52.592  1.00  0.00           H
ATOM   3711 1HH1 ARG A 253      24.756  73.502  50.151  1.00  0.00           H
ATOM   3712 2HH1 ARG A 253      26.047  73.890  51.260  1.00  0.00           H
ATOM   3713 1HH2 ARG A 253      24.449  72.537  53.989  1.00  0.00           H
ATOM   3714 2HH2 ARG A 253      25.881  73.344  53.387  1.00  0.00           H
ATOM   3715  N   PHE A 254      19.903  72.526  46.423  1.00  0.00           N
ATOM   3716  CA  PHE A 254      20.240  73.330  45.239  1.00  0.00           C
ATOM   3717  C   PHE A 254      19.063  73.509  44.268  1.00  0.00           C
ATOM   3718  O   PHE A 254      19.187  74.213  43.267  1.00  0.00           O
ATOM   3719  CB  PHE A 254      21.445  72.704  44.523  1.00  0.00           C
ATOM   3720  CG  PHE A 254      22.653  72.431  45.401  1.00  0.00           C
ATOM   3721  CD1 PHE A 254      23.438  73.491  45.892  1.00  0.00           C
ATOM   3722  CD2 PHE A 254      22.993  71.106  45.727  1.00  0.00           C
ATOM   3723  CE1 PHE A 254      24.556  73.225  46.703  1.00  0.00           C
ATOM   3724  CE2 PHE A 254      24.101  70.837  46.549  1.00  0.00           C
ATOM   3725  CZ  PHE A 254      24.885  71.898  47.036  1.00  0.00           C
ATOM   3726  H   PHE A 254      19.738  71.537  46.278  1.00  0.00           H
ATOM   3727  HA  PHE A 254      20.528  74.332  45.559  1.00  0.00           H
ATOM   3728  HB2 PHE A 254      21.125  71.773  44.055  1.00  0.00           H
ATOM   3729  HB3 PHE A 254      21.752  73.369  43.721  1.00  0.00           H
ATOM   3730  HD1 PHE A 254      23.191  74.514  45.640  1.00  0.00           H
ATOM   3731  HD2 PHE A 254      22.397  70.293  45.343  1.00  0.00           H
ATOM   3732  HE1 PHE A 254      25.165  74.046  47.052  1.00  0.00           H
ATOM   3733  HE2 PHE A 254      24.355  69.814  46.792  1.00  0.00           H
ATOM   3734  HZ  PHE A 254      25.751  71.691  47.648  1.00  0.00           H
ATOM   3735  N   GLY A 255      17.909  72.905  44.561  1.00  0.00           N
ATOM   3736  CA  GLY A 255      16.733  72.931  43.699  1.00  0.00           C
ATOM   3737  C   GLY A 255      16.701  71.783  42.689  1.00  0.00           C
ATOM   3738  O   GLY A 255      17.730  71.248  42.269  1.00  0.00           O
ATOM   3739  H   GLY A 255      17.863  72.319  45.385  1.00  0.00           H
ATOM   3740  HA2 GLY A 255      15.844  72.872  44.327  1.00  0.00           H
ATOM   3741  HA3 GLY A 255      16.697  73.870  43.147  1.00  0.00           H
ATOM   3742  N   ALA A 256      15.486  71.410  42.279  1.00  0.00           N
ATOM   3743  CA  ALA A 256      15.269  70.330  41.317  1.00  0.00           C
ATOM   3744  C   ALA A 256      15.908  70.607  39.952  1.00  0.00           C
ATOM   3745  O   ALA A 256      16.568  69.735  39.403  1.00  0.00           O
ATOM   3746  CB  ALA A 256      13.771  70.009  41.208  1.00  0.00           C
ATOM   3747  H   ALA A 256      14.682  71.860  42.686  1.00  0.00           H
ATOM   3748  HA  ALA A 256      15.767  69.450  41.689  1.00  0.00           H
ATOM   3749  HB1 ALA A 256      13.164  70.751  41.725  1.00  0.00           H
ATOM   3750  HB2 ALA A 256      13.586  69.028  41.646  1.00  0.00           H
ATOM   3751  HB3 ALA A 256      13.472  69.970  40.158  1.00  0.00           H
ATOM   3752  N   GLU A 257      15.775  71.835  39.448  1.00  0.00           N
ATOM   3753  CA  GLU A 257      16.280  72.239  38.131  1.00  0.00           C
ATOM   3754  C   GLU A 257      17.785  71.976  37.958  1.00  0.00           C
ATOM   3755  O   GLU A 257      18.212  71.497  36.907  1.00  0.00           O
ATOM   3756  CB  GLU A 257      15.945  73.730  37.952  1.00  0.00           C
ATOM   3757  CG  GLU A 257      16.503  74.348  36.664  1.00  0.00           C
ATOM   3758  CD  GLU A 257      16.179  75.843  36.505  1.00  0.00           C
ATOM   3759  OE1 GLU A 257      16.340  76.314  35.352  1.00  0.00           O
ATOM   3760  OE2 GLU A 257      15.765  76.515  37.489  1.00  0.00           O
ATOM   3761  H   GLU A 257      15.253  72.509  39.981  1.00  0.00           H
ATOM   3762  HA  GLU A 257      15.766  71.663  37.360  1.00  0.00           H
ATOM   3763  HB2 GLU A 257      14.859  73.842  37.953  1.00  0.00           H
ATOM   3764  HB3 GLU A 257      16.350  74.278  38.804  1.00  0.00           H
ATOM   3765  HG2 GLU A 257      17.588  74.231  36.644  1.00  0.00           H
ATOM   3766  HG3 GLU A 257      16.090  73.795  35.815  1.00  0.00           H
ATOM   3767  N   PHE A 258      18.584  72.261  38.992  1.00  0.00           N
ATOM   3768  CA  PHE A 258      20.032  72.070  38.948  1.00  0.00           C
ATOM   3769  C   PHE A 258      20.405  70.585  38.939  1.00  0.00           C
ATOM   3770  O   PHE A 258      21.165  70.129  38.084  1.00  0.00           O
ATOM   3771  CB  PHE A 258      20.673  72.806  40.132  1.00  0.00           C
ATOM   3772  CG  PHE A 258      22.171  72.601  40.230  1.00  0.00           C
ATOM   3773  CD1 PHE A 258      23.025  73.235  39.309  1.00  0.00           C
ATOM   3774  CD2 PHE A 258      22.715  71.761  41.221  1.00  0.00           C
ATOM   3775  CE1 PHE A 258      24.413  73.029  39.378  1.00  0.00           C
ATOM   3776  CE2 PHE A 258      24.104  71.562  41.296  1.00  0.00           C
ATOM   3777  CZ  PHE A 258      24.953  72.194  40.370  1.00  0.00           C
ATOM   3778  H   PHE A 258      18.166  72.576  39.854  1.00  0.00           H
ATOM   3779  HA  PHE A 258      20.417  72.498  38.022  1.00  0.00           H
ATOM   3780  HB2 PHE A 258      20.473  73.874  40.032  1.00  0.00           H
ATOM   3781  HB3 PHE A 258      20.206  72.471  41.061  1.00  0.00           H
ATOM   3782  HD1 PHE A 258      22.617  73.883  38.549  1.00  0.00           H
ATOM   3783  HD2 PHE A 258      22.066  71.270  41.927  1.00  0.00           H
ATOM   3784  HE1 PHE A 258      25.066  73.520  38.671  1.00  0.00           H
ATOM   3785  HE2 PHE A 258      24.520  70.923  42.061  1.00  0.00           H
ATOM   3786  HZ  PHE A 258      26.023  72.048  40.422  1.00  0.00           H
ATOM   3787  N   VAL A 259      19.839  69.812  39.870  1.00  0.00           N
ATOM   3788  CA  VAL A 259      20.160  68.385  39.996  1.00  0.00           C
ATOM   3789  C   VAL A 259      19.646  67.600  38.800  1.00  0.00           C
ATOM   3790  O   VAL A 259      20.392  66.797  38.255  1.00  0.00           O
ATOM   3791  CB  VAL A 259      19.607  67.800  41.299  1.00  0.00           C
ATOM   3792  CG1 VAL A 259      19.887  66.291  41.422  1.00  0.00           C
ATOM   3793  CG2 VAL A 259      20.198  68.539  42.506  1.00  0.00           C
ATOM   3794  H   VAL A 259      19.181  70.230  40.516  1.00  0.00           H
ATOM   3795  HA  VAL A 259      21.244  68.275  40.010  1.00  0.00           H
ATOM   3796  HB  VAL A 259      18.528  67.948  41.304  1.00  0.00           H
ATOM   3797 1HG1 VAL A 259      19.129  65.738  40.867  1.00  0.00           H
ATOM   3798 2HG1 VAL A 259      20.868  66.057  41.008  1.00  0.00           H
ATOM   3799 3HG1 VAL A 259      19.855  65.972  42.463  1.00  0.00           H
ATOM   3800 1HG2 VAL A 259      20.747  69.429  42.214  1.00  0.00           H
ATOM   3801 2HG2 VAL A 259      20.879  67.894  43.047  1.00  0.00           H
ATOM   3802 3HG2 VAL A 259      19.386  68.854  43.151  1.00  0.00           H
ATOM   3803  N   ASP A 260      18.421  67.858  38.342  1.00  0.00           N
ATOM   3804  CA  ASP A 260      17.872  67.205  37.154  1.00  0.00           C
ATOM   3805  C   ASP A 260      18.753  67.449  35.918  1.00  0.00           C
ATOM   3806  O   ASP A 260      19.015  66.500  35.179  1.00  0.00           O
ATOM   3807  CB  ASP A 260      16.418  67.643  36.907  1.00  0.00           C
ATOM   3808  CG  ASP A 260      15.370  67.008  37.848  1.00  0.00           C
ATOM   3809  OD1 ASP A 260      15.706  66.146  38.700  1.00  0.00           O
ATOM   3810  OD2 ASP A 260      14.167  67.273  37.620  1.00  0.00           O
ATOM   3811  H   ASP A 260      17.847  68.549  38.815  1.00  0.00           H
ATOM   3812  HA  ASP A 260      17.870  66.130  37.324  1.00  0.00           H
ATOM   3813  HB2 ASP A 260      16.361  68.733  36.950  1.00  0.00           H
ATOM   3814  HB3 ASP A 260      16.153  67.353  35.890  1.00  0.00           H
ATOM   3815  N   GLY A 261      19.298  68.661  35.740  1.00  0.00           N
ATOM   3816  CA  GLY A 261      20.287  68.947  34.693  1.00  0.00           C
ATOM   3817  C   GLY A 261      21.559  68.097  34.811  1.00  0.00           C
ATOM   3818  O   GLY A 261      22.020  67.539  33.813  1.00  0.00           O
ATOM   3819  H   GLY A 261      19.053  69.405  36.384  1.00  0.00           H
ATOM   3820  HA2 GLY A 261      19.840  68.765  33.716  1.00  0.00           H
ATOM   3821  HA3 GLY A 261      20.575  69.996  34.759  1.00  0.00           H
ATOM   3822  N   LEU A 262      22.086  67.913  36.028  1.00  0.00           N
ATOM   3823  CA  LEU A 262      23.222  67.014  36.269  1.00  0.00           C
ATOM   3824  C   LEU A 262      22.880  65.557  35.927  1.00  0.00           C
ATOM   3825  O   LEU A 262      23.630  64.900  35.204  1.00  0.00           O
ATOM   3826  CB  LEU A 262      23.721  67.131  37.724  1.00  0.00           C
ATOM   3827  CG  LEU A 262      24.358  68.478  38.113  1.00  0.00           C
ATOM   3828  CD1 LEU A 262      24.849  68.396  39.559  1.00  0.00           C
ATOM   3829  CD2 LEU A 262      25.559  68.820  37.232  1.00  0.00           C
ATOM   3830  H   LEU A 262      21.645  68.374  36.817  1.00  0.00           H
ATOM   3831  HA  LEU A 262      24.031  67.296  35.598  1.00  0.00           H
ATOM   3832  HB2 LEU A 262      22.892  66.936  38.402  1.00  0.00           H
ATOM   3833  HB3 LEU A 262      24.463  66.349  37.882  1.00  0.00           H
ATOM   3834  HG  LEU A 262      23.622  69.275  38.036  1.00  0.00           H
ATOM   3835 1HD1 LEU A 262      24.011  68.187  40.222  1.00  0.00           H
ATOM   3836 2HD1 LEU A 262      25.291  69.350  39.843  1.00  0.00           H
ATOM   3837 3HD1 LEU A 262      25.602  67.617  39.652  1.00  0.00           H
ATOM   3838 1HD2 LEU A 262      26.269  67.994  37.216  1.00  0.00           H
ATOM   3839 2HD2 LEU A 262      25.213  69.036  36.226  1.00  0.00           H
ATOM   3840 3HD2 LEU A 262      26.048  69.721  37.603  1.00  0.00           H
ATOM   3841  N   LEU A 263      21.734  65.047  36.384  1.00  0.00           N
ATOM   3842  CA  LEU A 263      21.299  63.678  36.079  1.00  0.00           C
ATOM   3843  C   LEU A 263      21.118  63.440  34.575  1.00  0.00           C
ATOM   3844  O   LEU A 263      21.394  62.334  34.102  1.00  0.00           O
ATOM   3845  CB  LEU A 263      19.971  63.358  36.783  1.00  0.00           C
ATOM   3846  CG  LEU A 263      19.970  63.506  38.308  1.00  0.00           C
ATOM   3847  CD1 LEU A 263      18.551  63.316  38.821  1.00  0.00           C
ATOM   3848  CD2 LEU A 263      20.882  62.503  38.998  1.00  0.00           C
ATOM   3849  H   LEU A 263      21.141  65.646  36.955  1.00  0.00           H
ATOM   3850  HA  LEU A 263      22.067  62.988  36.424  1.00  0.00           H
ATOM   3851  HB2 LEU A 263      19.203  64.013  36.371  1.00  0.00           H
ATOM   3852  HB3 LEU A 263      19.697  62.330  36.540  1.00  0.00           H
ATOM   3853  HG  LEU A 263      20.304  64.491  38.594  1.00  0.00           H
ATOM   3854 1HD1 LEU A 263      17.892  64.059  38.368  1.00  0.00           H
ATOM   3855 2HD1 LEU A 263      18.561  63.476  39.888  1.00  0.00           H
ATOM   3856 3HD1 LEU A 263      18.198  62.313  38.590  1.00  0.00           H
ATOM   3857 1HD2 LEU A 263      20.559  61.487  38.780  1.00  0.00           H
ATOM   3858 2HD2 LEU A 263      21.896  62.656  38.638  1.00  0.00           H
ATOM   3859 3HD2 LEU A 263      20.865  62.676  40.075  1.00  0.00           H
ATOM   3860  N   ALA A 264      20.652  64.456  33.842  1.00  0.00           N
ATOM   3861  CA  ALA A 264      20.421  64.380  32.402  1.00  0.00           C
ATOM   3862  C   ALA A 264      21.722  64.432  31.582  1.00  0.00           C
ATOM   3863  O   ALA A 264      21.808  63.793  30.533  1.00  0.00           O
ATOM   3864  CB  ALA A 264      19.466  65.509  31.978  1.00  0.00           C
ATOM   3865  H   ALA A 264      20.393  65.315  34.321  1.00  0.00           H
ATOM   3866  HA  ALA A 264      19.937  63.427  32.191  1.00  0.00           H
ATOM   3867  HB1 ALA A 264      18.802  65.146  31.196  1.00  0.00           H
ATOM   3868  HB2 ALA A 264      20.029  66.363  31.595  1.00  0.00           H
ATOM   3869  HB3 ALA A 264      18.854  65.846  32.811  1.00  0.00           H
ATOM   3870  N   GLY A 265      22.724  65.190  32.044  1.00  0.00           N
ATOM   3871  CA  GLY A 265      23.921  65.494  31.258  1.00  0.00           C
ATOM   3872  C   GLY A 265      25.172  64.704  31.634  1.00  0.00           C
ATOM   3873  O   GLY A 265      26.019  64.496  30.766  1.00  0.00           O
ATOM   3874  H   GLY A 265      22.575  65.704  32.908  1.00  0.00           H
ATOM   3875  HA2 GLY A 265      23.724  65.320  30.201  1.00  0.00           H
ATOM   3876  HA3 GLY A 265      24.147  66.550  31.372  1.00  0.00           H
ATOM   3877  N   LEU A 266      25.301  64.226  32.879  1.00  0.00           N
ATOM   3878  CA  LEU A 266      26.563  63.655  33.370  1.00  0.00           C
ATOM   3879  C   LEU A 266      27.029  62.423  32.590  1.00  0.00           C
ATOM   3880  O   LEU A 266      28.215  62.312  32.307  1.00  0.00           O
ATOM   3881  CB  LEU A 266      26.465  63.328  34.872  1.00  0.00           C
ATOM   3882  CG  LEU A 266      26.733  64.532  35.796  1.00  0.00           C
ATOM   3883  CD1 LEU A 266      26.505  64.094  37.240  1.00  0.00           C
ATOM   3884  CD2 LEU A 266      28.173  65.037  35.679  1.00  0.00           C
ATOM   3885  H   LEU A 266      24.563  64.414  33.553  1.00  0.00           H
ATOM   3886  HA  LEU A 266      27.343  64.398  33.217  1.00  0.00           H
ATOM   3887  HB2 LEU A 266      25.477  62.916  35.084  1.00  0.00           H
ATOM   3888  HB3 LEU A 266      27.197  62.554  35.111  1.00  0.00           H
ATOM   3889  HG  LEU A 266      26.059  65.352  35.562  1.00  0.00           H
ATOM   3890 1HD1 LEU A 266      25.481  63.744  37.372  1.00  0.00           H
ATOM   3891 2HD1 LEU A 266      26.695  64.921  37.923  1.00  0.00           H
ATOM   3892 3HD1 LEU A 266      27.192  63.287  37.460  1.00  0.00           H
ATOM   3893 1HD2 LEU A 266      28.878  64.221  35.846  1.00  0.00           H
ATOM   3894 2HD2 LEU A 266      28.350  65.468  34.696  1.00  0.00           H
ATOM   3895 3HD2 LEU A 266      28.347  65.820  36.413  1.00  0.00           H
ATOM   3896  N   GLY A 267      26.118  61.533  32.185  1.00  0.00           N
ATOM   3897  CA  GLY A 267      26.486  60.356  31.387  1.00  0.00           C
ATOM   3898  C   GLY A 267      27.079  60.731  30.023  1.00  0.00           C
ATOM   3899  O   GLY A 267      28.136  60.233  29.641  1.00  0.00           O
ATOM   3900  H   GLY A 267      25.154  61.688  32.432  1.00  0.00           H
ATOM   3901  HA2 GLY A 267      27.223  59.766  31.934  1.00  0.00           H
ATOM   3902  HA3 GLY A 267      25.601  59.744  31.220  1.00  0.00           H
ATOM   3903  N   SER A 268      26.438  61.669  29.318  1.00  0.00           N
ATOM   3904  CA  SER A 268      26.920  62.175  28.025  1.00  0.00           C
ATOM   3905  C   SER A 268      28.227  62.964  28.176  1.00  0.00           C
ATOM   3906  O   SER A 268      29.150  62.777  27.389  1.00  0.00           O
ATOM   3907  CB  SER A 268      25.814  63.015  27.371  1.00  0.00           C
ATOM   3908  OG  SER A 268      26.141  63.455  26.067  1.00  0.00           O
ATOM   3909  H   SER A 268      25.617  62.092  29.724  1.00  0.00           H
ATOM   3910  HA  SER A 268      27.127  61.324  27.375  1.00  0.00           H
ATOM   3911  HB2 SER A 268      24.915  62.402  27.298  1.00  0.00           H
ATOM   3912  HB3 SER A 268      25.593  63.879  27.997  1.00  0.00           H
ATOM   3913  HG  SER A 268      26.791  64.163  26.109  1.00  0.00           H
ATOM   3914  N   ALA A 269      28.353  63.792  29.220  1.00  0.00           N
ATOM   3915  CA  ALA A 269      29.587  64.523  29.509  1.00  0.00           C
ATOM   3916  C   ALA A 269      30.756  63.594  29.870  1.00  0.00           C
ATOM   3917  O   ALA A 269      31.870  63.819  29.399  1.00  0.00           O
ATOM   3918  CB  ALA A 269      29.324  65.530  30.632  1.00  0.00           C
ATOM   3919  H   ALA A 269      27.573  63.901  29.858  1.00  0.00           H
ATOM   3920  HA  ALA A 269      29.882  65.075  28.615  1.00  0.00           H
ATOM   3921  HB1 ALA A 269      28.847  65.040  31.481  1.00  0.00           H
ATOM   3922  HB2 ALA A 269      28.686  66.329  30.263  1.00  0.00           H
ATOM   3923  HB3 ALA A 269      30.270  65.963  30.959  1.00  0.00           H
ATOM   3924  N   GLN A 270      30.509  62.530  30.643  1.00  0.00           N
ATOM   3925  CA  GLN A 270      31.511  61.505  30.942  1.00  0.00           C
ATOM   3926  C   GLN A 270      32.015  60.853  29.649  1.00  0.00           C
ATOM   3927  O   GLN A 270      33.221  60.710  29.464  1.00  0.00           O
ATOM   3928  CB  GLN A 270      30.915  60.456  31.900  1.00  0.00           C
ATOM   3929  CG  GLN A 270      31.936  59.402  32.367  1.00  0.00           C
ATOM   3930  CD  GLN A 270      32.862  59.903  33.475  1.00  0.00           C
ATOM   3931  NE2 GLN A 270      34.150  59.651  33.392  1.00  0.00           N
ATOM   3932  OE1 GLN A 270      32.457  60.526  34.438  1.00  0.00           O
ATOM   3933  H   GLN A 270      29.583  62.420  31.043  1.00  0.00           H
ATOM   3934  HA  GLN A 270      32.358  61.984  31.433  1.00  0.00           H
ATOM   3935  HB2 GLN A 270      30.486  60.952  32.770  1.00  0.00           H
ATOM   3936  HB3 GLN A 270      30.106  59.936  31.385  1.00  0.00           H
ATOM   3937  HG2 GLN A 270      31.394  58.542  32.759  1.00  0.00           H
ATOM   3938  HG3 GLN A 270      32.527  59.052  31.522  1.00  0.00           H
ATOM   3939 1HE2 GLN A 270      34.691  59.899  34.205  1.00  0.00           H
ATOM   3940 2HE2 GLN A 270      34.518  59.145  32.608  1.00  0.00           H
ATOM   3941  N   GLU A 271      31.111  60.498  28.731  1.00  0.00           N
ATOM   3942  CA  GLU A 271      31.484  59.885  27.453  1.00  0.00           C
ATOM   3943  C   GLU A 271      32.338  60.822  26.585  1.00  0.00           C
ATOM   3944  O   GLU A 271      33.362  60.411  26.032  1.00  0.00           O
ATOM   3945  CB  GLU A 271      30.209  59.462  26.703  1.00  0.00           C
ATOM   3946  CG  GLU A 271      30.493  58.394  25.641  1.00  0.00           C
ATOM   3947  CD  GLU A 271      31.077  57.120  26.262  1.00  0.00           C
ATOM   3948  OE1 GLU A 271      30.454  56.567  27.197  1.00  0.00           O
ATOM   3949  OE2 GLU A 271      32.119  56.633  25.788  1.00  0.00           O
ATOM   3950  H   GLU A 271      30.126  60.640  28.932  1.00  0.00           H
ATOM   3951  HA  GLU A 271      32.088  59.005  27.671  1.00  0.00           H
ATOM   3952  HB2 GLU A 271      29.482  59.062  27.411  1.00  0.00           H
ATOM   3953  HB3 GLU A 271      29.761  60.332  26.221  1.00  0.00           H
ATOM   3954  HG2 GLU A 271      29.553  58.143  25.144  1.00  0.00           H
ATOM   3955  HG3 GLU A 271      31.169  58.801  24.885  1.00  0.00           H
ATOM   3956  N   THR A 272      31.959  62.101  26.508  1.00  0.00           N
ATOM   3957  CA  THR A 272      32.722  63.118  25.776  1.00  0.00           C
ATOM   3958  C   THR A 272      34.097  63.362  26.399  1.00  0.00           C
ATOM   3959  O   THR A 272      35.089  63.419  25.672  1.00  0.00           O
ATOM   3960  CB  THR A 272      31.938  64.433  25.705  1.00  0.00           C
ATOM   3961  CG2 THR A 272      32.688  65.505  24.923  1.00  0.00           C
ATOM   3962  OG1 THR A 272      30.700  64.238  25.066  1.00  0.00           O
ATOM   3963  H   THR A 272      31.079  62.377  26.937  1.00  0.00           H
ATOM   3964  HA  THR A 272      32.880  62.761  24.759  1.00  0.00           H
ATOM   3965  HB  THR A 272      31.753  64.798  26.716  1.00  0.00           H
ATOM   3966  HG1 THR A 272      30.831  64.155  24.106  1.00  0.00           H
ATOM   3967 1HG2 THR A 272      33.484  65.925  25.538  1.00  0.00           H
ATOM   3968 2HG2 THR A 272      32.005  66.302  24.647  1.00  0.00           H
ATOM   3969 3HG2 THR A 272      33.120  65.068  24.026  1.00  0.00           H
ATOM   3970  N   LEU A 273      34.185  63.452  27.731  1.00  0.00           N
ATOM   3971  CA  LEU A 273      35.449  63.567  28.466  1.00  0.00           C
ATOM   3972  C   LEU A 273      36.386  62.405  28.116  1.00  0.00           C
ATOM   3973  O   LEU A 273      37.516  62.659  27.697  1.00  0.00           O
ATOM   3974  CB  LEU A 273      35.139  63.660  29.976  1.00  0.00           C
ATOM   3975  CG  LEU A 273      36.280  63.312  30.956  1.00  0.00           C
ATOM   3976  CD1 LEU A 273      37.428  64.313  30.934  1.00  0.00           C
ATOM   3977  CD2 LEU A 273      35.729  63.266  32.380  1.00  0.00           C
ATOM   3978  H   LEU A 273      33.327  63.401  28.274  1.00  0.00           H
ATOM   3979  HA  LEU A 273      35.946  64.487  28.160  1.00  0.00           H
ATOM   3980  HB2 LEU A 273      34.787  64.671  30.186  1.00  0.00           H
ATOM   3981  HB3 LEU A 273      34.319  62.980  30.193  1.00  0.00           H
ATOM   3982  HG  LEU A 273      36.678  62.324  30.728  1.00  0.00           H
ATOM   3983 1HD1 LEU A 273      37.924  64.263  29.974  1.00  0.00           H
ATOM   3984 2HD1 LEU A 273      38.166  64.050  31.688  1.00  0.00           H
ATOM   3985 3HD1 LEU A 273      37.063  65.326  31.109  1.00  0.00           H
ATOM   3986 1HD2 LEU A 273      35.300  64.232  32.642  1.00  0.00           H
ATOM   3987 2HD2 LEU A 273      34.962  62.495  32.447  1.00  0.00           H
ATOM   3988 3HD2 LEU A 273      36.532  63.029  33.076  1.00  0.00           H
ATOM   3989  N   ILE A 274      35.895  61.163  28.222  1.00  0.00           N
ATOM   3990  CA  ILE A 274      36.668  59.941  27.951  1.00  0.00           C
ATOM   3991  C   ILE A 274      37.181  59.920  26.511  1.00  0.00           C
ATOM   3992  O   ILE A 274      38.363  59.674  26.274  1.00  0.00           O
ATOM   3993  CB  ILE A 274      35.812  58.675  28.229  1.00  0.00           C
ATOM   3994  CG1 ILE A 274      35.572  58.508  29.747  1.00  0.00           C
ATOM   3995  CG2 ILE A 274      36.452  57.399  27.633  1.00  0.00           C
ATOM   3996  CD1 ILE A 274      34.608  57.369  30.103  1.00  0.00           C
ATOM   3997  H   ILE A 274      34.932  61.061  28.533  1.00  0.00           H
ATOM   3998  HA  ILE A 274      37.543  59.927  28.601  1.00  0.00           H
ATOM   3999  HB  ILE A 274      34.843  58.806  27.743  1.00  0.00           H
ATOM   4000 2HG1 ILE A 274      36.516  58.340  30.256  1.00  0.00           H
ATOM   4001 3HG1 ILE A 274      35.165  59.429  30.156  1.00  0.00           H
ATOM   4002 1HG2 ILE A 274      36.557  57.477  26.552  1.00  0.00           H
ATOM   4003 2HG2 ILE A 274      35.822  56.529  27.811  1.00  0.00           H
ATOM   4004 3HG2 ILE A 274      37.433  57.233  28.066  1.00  0.00           H
ATOM   4005 1HD1 ILE A 274      33.661  57.503  29.579  1.00  0.00           H
ATOM   4006 2HD1 ILE A 274      34.431  57.367  31.178  1.00  0.00           H
ATOM   4007 3HD1 ILE A 274      35.037  56.405  29.833  1.00  0.00           H
ATOM   4008  N   ARG A 275      36.277  60.094  25.539  1.00  0.00           N
ATOM   4009  CA  ARG A 275      36.589  59.827  24.129  1.00  0.00           C
ATOM   4010  C   ARG A 275      37.251  60.996  23.420  1.00  0.00           C
ATOM   4011  O   ARG A 275      37.972  60.753  22.461  1.00  0.00           O
ATOM   4012  CB  ARG A 275      35.328  59.393  23.373  1.00  0.00           C
ATOM   4013  CG  ARG A 275      34.855  57.995  23.792  1.00  0.00           C
ATOM   4014  CD  ARG A 275      33.660  57.584  22.927  1.00  0.00           C
ATOM   4015  NE  ARG A 275      33.160  56.253  23.303  1.00  0.00           N
ATOM   4016  CZ  ARG A 275      31.999  55.731  22.960  1.00  0.00           C
ATOM   4017  NH1 ARG A 275      31.210  56.317  22.100  1.00  0.00           N
ATOM   4018  NH2 ARG A 275      31.604  54.611  23.495  1.00  0.00           N
ATOM   4019  H   ARG A 275      35.313  60.289  25.807  1.00  0.00           H
ATOM   4020  HA  ARG A 275      37.322  59.021  24.075  1.00  0.00           H
ATOM   4021  HB2 ARG A 275      34.531  60.119  23.540  1.00  0.00           H
ATOM   4022  HB3 ARG A 275      35.555  59.371  22.305  1.00  0.00           H
ATOM   4023  HG2 ARG A 275      35.665  57.278  23.650  1.00  0.00           H
ATOM   4024  HG3 ARG A 275      34.561  58.000  24.843  1.00  0.00           H
ATOM   4025  HD2 ARG A 275      32.870  58.322  23.075  1.00  0.00           H
ATOM   4026  HD3 ARG A 275      33.961  57.579  21.878  1.00  0.00           H
ATOM   4027  HE  ARG A 275      33.517  55.885  24.176  1.00  0.00           H
ATOM   4028 1HH1 ARG A 275      31.496  57.209  21.742  1.00  0.00           H
ATOM   4029 2HH1 ARG A 275      30.302  55.946  21.909  1.00  0.00           H
ATOM   4030 1HH2 ARG A 275      32.140  54.245  24.270  1.00  0.00           H
ATOM   4031 2HH2 ARG A 275      30.694  54.235  23.315  1.00  0.00           H
ATOM   4032  N   LYS A 276      37.002  62.235  23.859  1.00  0.00           N
ATOM   4033  CA  LYS A 276      37.356  63.441  23.097  1.00  0.00           C
ATOM   4034  C   LYS A 276      38.291  64.393  23.808  1.00  0.00           C
ATOM   4035  O   LYS A 276      38.748  65.321  23.144  1.00  0.00           O
ATOM   4036  CB  LYS A 276      36.106  64.214  22.655  1.00  0.00           C
ATOM   4037  CG  LYS A 276      35.161  63.365  21.805  1.00  0.00           C
ATOM   4038  CD  LYS A 276      34.134  64.265  21.116  1.00  0.00           C
ATOM   4039  CE  LYS A 276      33.253  63.391  20.232  1.00  0.00           C
ATOM   4040  NZ  LYS A 276      32.228  64.194  19.536  1.00  0.00           N
ATOM   4041  H   LYS A 276      36.425  62.337  24.688  1.00  0.00           H
ATOM   4042  HA  LYS A 276      37.894  63.135  22.195  1.00  0.00           H
ATOM   4043  HB2 LYS A 276      35.575  64.596  23.526  1.00  0.00           H
ATOM   4044  HB3 LYS A 276      36.428  65.074  22.065  1.00  0.00           H
ATOM   4045  HG2 LYS A 276      35.731  62.824  21.051  1.00  0.00           H
ATOM   4046  HG3 LYS A 276      34.648  62.642  22.440  1.00  0.00           H
ATOM   4047  HD2 LYS A 276      33.522  64.759  21.868  1.00  0.00           H
ATOM   4048  HD3 LYS A 276      34.639  65.022  20.517  1.00  0.00           H
ATOM   4049  HE2 LYS A 276      33.875  62.845  19.516  1.00  0.00           H
ATOM   4050  HE3 LYS A 276      32.756  62.666  20.881  1.00  0.00           H
ATOM   4051  HZ1 LYS A 276      31.491  63.593  19.192  1.00  0.00           H
ATOM   4052  HZ2 LYS A 276      32.614  64.755  18.795  1.00  0.00           H
ATOM   4053  HZ3 LYS A 276      31.772  64.813  20.213  1.00  0.00           H
ATOM   4054  N   THR A 277      38.620  64.215  25.084  1.00  0.00           N
ATOM   4055  CA  THR A 277      39.510  65.152  25.787  1.00  0.00           C
ATOM   4056  C   THR A 277      40.671  64.456  26.485  1.00  0.00           C
ATOM   4057  O   THR A 277      40.653  63.251  26.721  1.00  0.00           O
ATOM   4058  CB  THR A 277      38.751  66.073  26.754  1.00  0.00           C
ATOM   4059  CG2 THR A 277      37.504  66.734  26.162  1.00  0.00           C
ATOM   4060  OG1 THR A 277      38.362  65.364  27.892  1.00  0.00           O
ATOM   4061  H   THR A 277      38.271  63.409  25.589  1.00  0.00           H
ATOM   4062  HA  THR A 277      39.971  65.809  25.057  1.00  0.00           H
ATOM   4063  HB  THR A 277      39.428  66.865  27.074  1.00  0.00           H
ATOM   4064  HG1 THR A 277      38.156  64.444  27.653  1.00  0.00           H
ATOM   4065 1HG2 THR A 277      37.629  66.890  25.093  1.00  0.00           H
ATOM   4066 2HG2 THR A 277      37.357  67.702  26.639  1.00  0.00           H
ATOM   4067 3HG2 THR A 277      36.624  66.114  26.336  1.00  0.00           H
ATOM   4068  N   ARG A 278      41.697  65.239  26.816  1.00  0.00           N
ATOM   4069  CA  ARG A 278      42.755  64.869  27.756  1.00  0.00           C
ATOM   4070  C   ARG A 278      42.973  65.991  28.757  1.00  0.00           C
ATOM   4071  O   ARG A 278      42.642  67.143  28.487  1.00  0.00           O
ATOM   4072  CB  ARG A 278      44.049  64.490  27.020  1.00  0.00           C
ATOM   4073  CG  ARG A 278      43.908  63.126  26.329  1.00  0.00           C
ATOM   4074  CD  ARG A 278      45.277  62.475  26.103  1.00  0.00           C
ATOM   4075  NE  ARG A 278      45.147  61.046  25.759  1.00  0.00           N
ATOM   4076  CZ  ARG A 278      44.940  60.066  26.623  1.00  0.00           C
ATOM   4077  NH1 ARG A 278      44.894  60.273  27.911  1.00  0.00           N
ATOM   4078  NH2 ARG A 278      44.785  58.843  26.192  1.00  0.00           N
ATOM   4079  H   ARG A 278      41.640  66.219  26.550  1.00  0.00           H
ATOM   4080  HA  ARG A 278      42.422  64.009  28.342  1.00  0.00           H
ATOM   4081  HB2 ARG A 278      44.305  65.257  26.287  1.00  0.00           H
ATOM   4082  HB3 ARG A 278      44.854  64.431  27.754  1.00  0.00           H
ATOM   4083  HG2 ARG A 278      43.304  62.468  26.954  1.00  0.00           H
ATOM   4084  HG3 ARG A 278      43.401  63.251  25.374  1.00  0.00           H
ATOM   4085  HD2 ARG A 278      45.807  63.008  25.314  1.00  0.00           H
ATOM   4086  HD3 ARG A 278      45.867  62.569  27.010  1.00  0.00           H
ATOM   4087  HE  ARG A 278      45.168  60.803  24.785  1.00  0.00           H
ATOM   4088 1HH1 ARG A 278      45.122  61.197  28.275  1.00  0.00           H
ATOM   4089 2HH1 ARG A 278      44.718  59.532  28.553  1.00  0.00           H
ATOM   4090 1HH2 ARG A 278      44.809  58.647  25.206  1.00  0.00           H
ATOM   4091 2HH2 ARG A 278      44.627  58.091  26.837  1.00  0.00           H
ATOM   4092  N   PHE A 279      43.531  65.642  29.903  1.00  0.00           N
ATOM   4093  CA  PHE A 279      43.797  66.542  31.015  1.00  0.00           C
ATOM   4094  C   PHE A 279      45.228  66.348  31.492  1.00  0.00           C
ATOM   4095  O   PHE A 279      45.687  65.213  31.659  1.00  0.00           O
ATOM   4096  CB  PHE A 279      42.776  66.274  32.119  1.00  0.00           C
ATOM   4097  CG  PHE A 279      43.037  67.017  33.409  1.00  0.00           C
ATOM   4098  CD1 PHE A 279      42.828  68.405  33.468  1.00  0.00           C
ATOM   4099  CD2 PHE A 279      43.471  66.323  34.555  1.00  0.00           C
ATOM   4100  CE1 PHE A 279      43.034  69.097  34.670  1.00  0.00           C
ATOM   4101  CE2 PHE A 279      43.675  67.017  35.759  1.00  0.00           C
ATOM   4102  CZ  PHE A 279      43.449  68.401  35.815  1.00  0.00           C
ATOM   4103  H   PHE A 279      43.799  64.670  30.021  1.00  0.00           H
ATOM   4104  HA  PHE A 279      43.692  67.578  30.694  1.00  0.00           H
ATOM   4105  HB2 PHE A 279      41.791  66.548  31.746  1.00  0.00           H
ATOM   4106  HB3 PHE A 279      42.763  65.210  32.335  1.00  0.00           H
ATOM   4107  HD1 PHE A 279      42.486  68.945  32.602  1.00  0.00           H
ATOM   4108  HD2 PHE A 279      43.622  65.256  34.521  1.00  0.00           H
ATOM   4109  HE1 PHE A 279      42.835  70.158  34.726  1.00  0.00           H
ATOM   4110  HE2 PHE A 279      43.975  66.492  36.654  1.00  0.00           H
ATOM   4111  HZ  PHE A 279      43.570  68.930  36.747  1.00  0.00           H
ATOM   4112  N   PHE A 280      45.947  67.448  31.678  1.00  0.00           N
ATOM   4113  CA  PHE A 280      47.368  67.412  31.988  1.00  0.00           C
ATOM   4114  C   PHE A 280      47.774  68.507  32.963  1.00  0.00           C
ATOM   4115  O   PHE A 280      47.140  69.552  33.078  1.00  0.00           O
ATOM   4116  CB  PHE A 280      48.196  67.484  30.695  1.00  0.00           C
ATOM   4117  CG  PHE A 280      47.972  68.730  29.860  1.00  0.00           C
ATOM   4118  CD1 PHE A 280      48.634  69.933  30.171  1.00  0.00           C
ATOM   4119  CD2 PHE A 280      47.087  68.687  28.769  1.00  0.00           C
ATOM   4120  CE1 PHE A 280      48.404  71.089  29.402  1.00  0.00           C
ATOM   4121  CE2 PHE A 280      46.874  69.836  27.993  1.00  0.00           C
ATOM   4122  CZ  PHE A 280      47.522  71.041  28.311  1.00  0.00           C
ATOM   4123  H   PHE A 280      45.513  68.363  31.551  1.00  0.00           H
ATOM   4124  HA  PHE A 280      47.590  66.466  32.478  1.00  0.00           H
ATOM   4125  HB2 PHE A 280      49.253  67.430  30.953  1.00  0.00           H
ATOM   4126  HB3 PHE A 280      47.973  66.605  30.089  1.00  0.00           H
ATOM   4127  HD1 PHE A 280      49.301  69.977  31.017  1.00  0.00           H
ATOM   4128  HD2 PHE A 280      46.555  67.777  28.537  1.00  0.00           H
ATOM   4129  HE1 PHE A 280      48.885  72.022  29.657  1.00  0.00           H
ATOM   4130  HE2 PHE A 280      46.193  69.793  27.165  1.00  0.00           H
ATOM   4131  HZ  PHE A 280      47.329  71.933  27.732  1.00  0.00           H
ATOM   4132  N   MET A 281      48.899  68.256  33.622  1.00  0.00           N
ATOM   4133  CA  MET A 281      49.624  69.225  34.427  1.00  0.00           C
ATOM   4134  C   MET A 281      50.866  69.657  33.648  1.00  0.00           C
ATOM   4135  O   MET A 281      51.738  68.825  33.386  1.00  0.00           O
ATOM   4136  CB  MET A 281      49.948  68.571  35.773  1.00  0.00           C
ATOM   4137  CG  MET A 281      50.938  69.370  36.622  1.00  0.00           C
ATOM   4138  SD  MET A 281      51.525  68.477  38.081  1.00  0.00           S
ATOM   4139  CE  MET A 281      52.587  67.252  37.274  1.00  0.00           C
ATOM   4140  H   MET A 281      49.363  67.375  33.425  1.00  0.00           H
ATOM   4141  HA  MET A 281      48.999  70.096  34.611  1.00  0.00           H
ATOM   4142  HB2 MET A 281      49.022  68.450  36.336  1.00  0.00           H
ATOM   4143  HB3 MET A 281      50.367  67.583  35.586  1.00  0.00           H
ATOM   4144  HG2 MET A 281      51.808  69.642  36.027  1.00  0.00           H
ATOM   4145  HG3 MET A 281      50.463  70.293  36.944  1.00  0.00           H
ATOM   4146  HE1 MET A 281      53.573  67.275  37.737  1.00  0.00           H
ATOM   4147  HE2 MET A 281      52.149  66.265  37.396  1.00  0.00           H
ATOM   4148  HE3 MET A 281      52.684  67.479  36.212  1.00  0.00           H
ATOM   4149  N   ALA A 282      50.936  70.929  33.261  1.00  0.00           N
ATOM   4150  CA  ALA A 282      52.089  71.533  32.602  1.00  0.00           C
ATOM   4151  C   ALA A 282      52.805  72.528  33.520  1.00  0.00           C
ATOM   4152  O   ALA A 282      52.173  73.241  34.301  1.00  0.00           O
ATOM   4153  CB  ALA A 282      51.664  72.193  31.281  1.00  0.00           C
ATOM   4154  H   ALA A 282      50.172  71.548  33.519  1.00  0.00           H
ATOM   4155  HA  ALA A 282      52.796  70.742  32.367  1.00  0.00           H
ATOM   4156  HB1 ALA A 282      52.482  72.136  30.564  1.00  0.00           H
ATOM   4157  HB2 ALA A 282      51.411  73.241  31.447  1.00  0.00           H
ATOM   4158  HB3 ALA A 282      50.803  71.684  30.861  1.00  0.00           H
ATOM   4159  N   THR A 283      54.126  72.620  33.381  1.00  0.00           N
ATOM   4160  CA  THR A 283      54.930  73.678  34.008  1.00  0.00           C
ATOM   4161  C   THR A 283      55.341  74.676  32.935  1.00  0.00           C
ATOM   4162  O   THR A 283      56.068  74.315  32.003  1.00  0.00           O
ATOM   4163  CB  THR A 283      56.196  73.122  34.674  1.00  0.00           C
ATOM   4164  CG2 THR A 283      56.960  74.193  35.459  1.00  0.00           C
ATOM   4165  OG1 THR A 283      55.923  72.054  35.551  1.00  0.00           O
ATOM   4166  H   THR A 283      54.564  72.017  32.693  1.00  0.00           H
ATOM   4167  HA  THR A 283      54.344  74.202  34.764  1.00  0.00           H
ATOM   4168  HB  THR A 283      56.841  72.727  33.892  1.00  0.00           H
ATOM   4169  HG1 THR A 283      55.884  72.411  36.445  1.00  0.00           H
ATOM   4170 1HG2 THR A 283      56.552  74.306  36.464  1.00  0.00           H
ATOM   4171 2HG2 THR A 283      56.906  75.162  34.963  1.00  0.00           H
ATOM   4172 3HG2 THR A 283      58.009  73.909  35.521  1.00  0.00           H
ATOM   4173  N   LEU A 284      54.911  75.927  33.075  1.00  0.00           N
ATOM   4174  CA  LEU A 284      55.291  77.029  32.197  1.00  0.00           C
ATOM   4175  C   LEU A 284      56.296  77.932  32.919  1.00  0.00           C
ATOM   4176  O   LEU A 284      56.092  78.255  34.086  1.00  0.00           O
ATOM   4177  CB  LEU A 284      54.043  77.816  31.757  1.00  0.00           C
ATOM   4178  CG  LEU A 284      52.797  76.975  31.419  1.00  0.00           C
ATOM   4179  CD1 LEU A 284      51.656  77.905  31.017  1.00  0.00           C
ATOM   4180  CD2 LEU A 284      53.051  75.969  30.294  1.00  0.00           C
ATOM   4181  H   LEU A 284      54.311  76.160  33.864  1.00  0.00           H
ATOM   4182  HA  LEU A 284      55.765  76.626  31.304  1.00  0.00           H
ATOM   4183  HB2 LEU A 284      53.775  78.516  32.549  1.00  0.00           H
ATOM   4184  HB3 LEU A 284      54.313  78.398  30.882  1.00  0.00           H
ATOM   4185  HG  LEU A 284      52.473  76.429  32.305  1.00  0.00           H
ATOM   4186 1HD1 LEU A 284      51.403  78.534  31.864  1.00  0.00           H
ATOM   4187 2HD1 LEU A 284      50.778  77.322  30.742  1.00  0.00           H
ATOM   4188 3HD1 LEU A 284      51.947  78.549  30.192  1.00  0.00           H
ATOM   4189 1HD2 LEU A 284      53.428  76.475  29.410  1.00  0.00           H
ATOM   4190 2HD2 LEU A 284      53.788  75.233  30.609  1.00  0.00           H
ATOM   4191 3HD2 LEU A 284      52.126  75.448  30.053  1.00  0.00           H
ATOM   4192  N   ARG A 285      57.358  78.375  32.241  1.00  0.00           N
ATOM   4193  CA  ARG A 285      58.355  79.300  32.807  1.00  0.00           C
ATOM   4194  C   ARG A 285      58.284  80.651  32.118  1.00  0.00           C
ATOM   4195  O   ARG A 285      58.396  80.719  30.891  1.00  0.00           O
ATOM   4196  CB  ARG A 285      59.770  78.705  32.723  1.00  0.00           C
ATOM   4197  CG  ARG A 285      60.787  79.647  33.394  1.00  0.00           C
ATOM   4198  CD  ARG A 285      62.261  79.282  33.187  1.00  0.00           C
ATOM   4199  NE  ARG A 285      62.679  78.084  33.927  1.00  0.00           N
ATOM   4200  CZ  ARG A 285      62.770  77.942  35.239  1.00  0.00           C
ATOM   4201  NH1 ARG A 285      62.571  78.910  36.077  1.00  0.00           N
ATOM   4202  NH2 ARG A 285      63.100  76.796  35.752  1.00  0.00           N
ATOM   4203  H   ARG A 285      57.427  78.116  31.261  1.00  0.00           H
ATOM   4204  HA  ARG A 285      58.142  79.455  33.868  1.00  0.00           H
ATOM   4205  HB2 ARG A 285      59.778  77.745  33.237  1.00  0.00           H
ATOM   4206  HB3 ARG A 285      60.041  78.553  31.678  1.00  0.00           H
ATOM   4207  HG2 ARG A 285      60.682  80.629  32.956  1.00  0.00           H
ATOM   4208  HG3 ARG A 285      60.559  79.735  34.456  1.00  0.00           H
ATOM   4209  HD2 ARG A 285      62.432  79.127  32.119  1.00  0.00           H
ATOM   4210  HD3 ARG A 285      62.873  80.128  33.503  1.00  0.00           H
ATOM   4211  HE  ARG A 285      62.842  77.258  33.381  1.00  0.00           H
ATOM   4212 1HH1 ARG A 285      62.184  79.781  35.758  1.00  0.00           H
ATOM   4213 2HH1 ARG A 285      62.422  78.698  37.047  1.00  0.00           H
ATOM   4214 1HH2 ARG A 285      63.194  75.987  35.175  1.00  0.00           H
ATOM   4215 2HH2 ARG A 285      62.981  76.686  36.756  1.00  0.00           H
ATOM   4216  N   LYS A 286      58.177  81.734  32.892  1.00  0.00           N
ATOM   4217  CA  LYS A 286      58.498  83.078  32.397  1.00  0.00           C
ATOM   4218  C   LYS A 286      60.021  83.187  32.250  1.00  0.00           C
ATOM   4219  O   LYS A 286      60.706  83.045  33.264  1.00  0.00           O
ATOM   4220  CB  LYS A 286      57.949  84.128  33.368  1.00  0.00           C
ATOM   4221  CG  LYS A 286      58.264  85.545  32.869  1.00  0.00           C
ATOM   4222  CD  LYS A 286      57.472  86.578  33.668  1.00  0.00           C
ATOM   4223  CE  LYS A 286      57.731  87.995  33.141  1.00  0.00           C
ATOM   4224  NZ  LYS A 286      56.926  89.004  33.865  1.00  0.00           N
ATOM   4225  H   LYS A 286      58.121  81.594  33.899  1.00  0.00           H
ATOM   4226  HA  LYS A 286      58.017  83.227  31.432  1.00  0.00           H
ATOM   4227  HB2 LYS A 286      56.867  84.000  33.438  1.00  0.00           H
ATOM   4228  HB3 LYS A 286      58.383  83.989  34.360  1.00  0.00           H
ATOM   4229  HG2 LYS A 286      59.330  85.745  32.952  1.00  0.00           H
ATOM   4230  HG3 LYS A 286      57.998  85.624  31.821  1.00  0.00           H
ATOM   4231  HD2 LYS A 286      56.416  86.336  33.559  1.00  0.00           H
ATOM   4232  HD3 LYS A 286      57.744  86.510  34.721  1.00  0.00           H
ATOM   4233  HE2 LYS A 286      58.795  88.227  33.228  1.00  0.00           H
ATOM   4234  HE3 LYS A 286      57.460  88.018  32.084  1.00  0.00           H
ATOM   4235  HZ1 LYS A 286      57.487  89.567  34.490  1.00  0.00           H
ATOM   4236  HZ2 LYS A 286      56.232  88.535  34.451  1.00  0.00           H
ATOM   4237  HZ3 LYS A 286      56.414  89.591  33.223  1.00  0.00           H
ATOM   4238  N   PRO A 287      60.586  83.410  31.050  1.00  0.00           N
ATOM   4239  CA  PRO A 287      62.037  83.428  30.870  1.00  0.00           C
ATOM   4240  C   PRO A 287      62.720  84.447  31.791  1.00  0.00           C
ATOM   4241  O   PRO A 287      62.198  85.540  32.019  1.00  0.00           O
ATOM   4242  CB  PRO A 287      62.278  83.729  29.388  1.00  0.00           C
ATOM   4243  CG  PRO A 287      60.986  83.263  28.717  1.00  0.00           C
ATOM   4244  CD  PRO A 287      59.919  83.559  29.766  1.00  0.00           C
ATOM   4245  HA  PRO A 287      62.420  82.432  31.094  1.00  0.00           H
ATOM   4246  HB2 PRO A 287      62.400  84.803  29.236  1.00  0.00           H
ATOM   4247  HB3 PRO A 287      63.145  83.188  29.006  1.00  0.00           H
ATOM   4248  HG2 PRO A 287      60.795  83.798  27.787  1.00  0.00           H
ATOM   4249  HG3 PRO A 287      61.031  82.188  28.542  1.00  0.00           H
ATOM   4250  HD2 PRO A 287      59.564  84.585  29.659  1.00  0.00           H
ATOM   4251  HD3 PRO A 287      59.093  82.858  29.649  1.00  0.00           H
ATOM   4252  N   ALA A 288      63.876  84.078  32.343  1.00  0.00           N
ATOM   4253  CA  ALA A 288      64.699  85.008  33.105  1.00  0.00           C
ATOM   4254  C   ALA A 288      65.566  85.861  32.166  1.00  0.00           C
ATOM   4255  O   ALA A 288      65.974  85.414  31.090  1.00  0.00           O
ATOM   4256  CB  ALA A 288      65.540  84.252  34.139  1.00  0.00           C
ATOM   4257  H   ALA A 288      64.282  83.191  32.091  1.00  0.00           H
ATOM   4258  HA  ALA A 288      64.039  85.679  33.654  1.00  0.00           H
ATOM   4259  HB1 ALA A 288      66.389  83.770  33.654  1.00  0.00           H
ATOM   4260  HB2 ALA A 288      64.937  83.498  34.640  1.00  0.00           H
ATOM   4261  HB3 ALA A 288      65.908  84.957  34.886  1.00  0.00           H
ATOM   4262  N   VAL A 289      65.861  87.085  32.596  1.00  0.00           N
ATOM   4263  CA  VAL A 289      66.850  87.956  31.951  1.00  0.00           C
ATOM   4264  C   VAL A 289      68.242  87.653  32.517  1.00  0.00           C
ATOM   4265  O   VAL A 289      68.406  87.579  33.734  1.00  0.00           O
ATOM   4266  CB  VAL A 289      66.454  89.437  32.107  1.00  0.00           C
ATOM   4267  CG1 VAL A 289      65.260  89.752  31.188  1.00  0.00           C
ATOM   4268  CG2 VAL A 289      66.091  89.842  33.547  1.00  0.00           C
ATOM   4269  H   VAL A 289      65.523  87.373  33.501  1.00  0.00           H
ATOM   4270  HA  VAL A 289      66.877  87.737  30.884  1.00  0.00           H
ATOM   4271  HB  VAL A 289      67.296  90.051  31.784  1.00  0.00           H
ATOM   4272 1HG1 VAL A 289      65.620  89.963  30.181  1.00  0.00           H
ATOM   4273 2HG1 VAL A 289      64.572  88.907  31.141  1.00  0.00           H
ATOM   4274 3HG1 VAL A 289      64.712  90.620  31.554  1.00  0.00           H
ATOM   4275 1HG2 VAL A 289      66.685  89.287  34.271  1.00  0.00           H
ATOM   4276 2HG2 VAL A 289      65.035  89.665  33.746  1.00  0.00           H
ATOM   4277 3HG2 VAL A 289      66.307  90.902  33.682  1.00  0.00           H
ATOM   4278  N   LEU A 290      69.217  87.421  31.630  1.00  0.00           N
ATOM   4279  CA  LEU A 290      70.624  87.155  31.973  1.00  0.00           C
ATOM   4280  C   LEU A 290      71.365  88.449  32.369  1.00  0.00           C
ATOM   4281  O   LEU A 290      71.451  89.378  31.524  1.00  0.00           O
ATOM   4282  CB  LEU A 290      71.261  86.359  30.802  1.00  0.00           C
ATOM   4283  CG  LEU A 290      72.697  85.820  30.972  1.00  0.00           C
ATOM   4284  CD1 LEU A 290      73.762  86.855  30.620  1.00  0.00           C
ATOM   4285  CD2 LEU A 290      72.971  85.245  32.361  1.00  0.00           C
ATOM   4286  OXT LEU A 290      71.803  88.545  33.531  1.00  0.00           O
ATOM   4287  H   LEU A 290      68.984  87.458  30.652  1.00  0.00           H
ATOM   4288  HA  LEU A 290      70.631  86.526  32.864  1.00  0.00           H
ATOM   4289  HB2 LEU A 290      70.623  85.499  30.596  1.00  0.00           H
ATOM   4290  HB3 LEU A 290      71.243  86.991  29.913  1.00  0.00           H
ATOM   4291  HG  LEU A 290      72.813  85.001  30.260  1.00  0.00           H
ATOM   4292 1HD1 LEU A 290      73.606  87.204  29.601  1.00  0.00           H
ATOM   4293 2HD1 LEU A 290      74.751  86.406  30.693  1.00  0.00           H
ATOM   4294 3HD1 LEU A 290      73.705  87.702  31.302  1.00  0.00           H
ATOM   4295 1HD2 LEU A 290      72.906  86.039  33.106  1.00  0.00           H
ATOM   4296 2HD2 LEU A 290      72.241  84.471  32.588  1.00  0.00           H
ATOM   4297 3HD2 LEU A 290      73.974  84.820  32.390  1.00  0.00           H
TER    4298      LEU A 290 
ATOM   4299  N   GLN B   9      36.094  84.931  28.054  1.00  0.00           N
ATOM   4300  CA  GLN B   9      35.371  85.750  27.052  1.00  0.00           C
ATOM   4301  C   GLN B   9      34.468  84.906  26.162  1.00  0.00           C
ATOM   4302  O   GLN B   9      33.574  85.470  25.552  1.00  0.00           O
ATOM   4303  CB  GLN B   9      36.316  86.598  26.177  1.00  0.00           C
ATOM   4304  CG  GLN B   9      36.002  88.099  26.285  1.00  0.00           C
ATOM   4305  CD  GLN B   9      35.066  88.610  25.195  1.00  0.00           C
ATOM   4306  NE2 GLN B   9      33.934  89.169  25.544  1.00  0.00           N
ATOM   4307  OE1 GLN B   9      35.380  88.596  24.019  1.00  0.00           O
ATOM   4308  HA  GLN B   9      34.707  86.424  27.593  1.00  0.00           H
ATOM   4309  HB2 GLN B   9      37.342  86.456  26.508  1.00  0.00           H
ATOM   4310  HB3 GLN B   9      36.267  86.275  25.135  1.00  0.00           H
ATOM   4311  HG2 GLN B   9      35.594  88.329  27.269  1.00  0.00           H
ATOM   4312  HG3 GLN B   9      36.937  88.648  26.178  1.00  0.00           H
ATOM   4313 1HE2 GLN B   9      33.323  89.444  24.793  1.00  0.00           H
ATOM   4314 2HE2 GLN B   9      33.681  89.283  26.516  1.00  0.00           H
ATOM   4315  H1  GLN B   9      36.723  84.296  27.576  1.00  0.00           H
ATOM   4316  H2  GLN B   9      36.650  85.524  28.655  1.00  0.00           H
ATOM   4317  H3  GLN B   9      35.438  84.402  28.616  1.00  0.00           H
ATOM   4318  N   GLN B  10      34.712  83.592  26.077  1.00  0.00           N
ATOM   4319  CA  GLN B  10      33.860  82.599  25.421  1.00  0.00           C
ATOM   4320  C   GLN B  10      32.479  82.509  26.109  1.00  0.00           C
ATOM   4321  O   GLN B  10      32.052  83.450  26.764  1.00  0.00           O
ATOM   4322  CB  GLN B  10      34.654  81.265  25.392  1.00  0.00           C
ATOM   4323  CG  GLN B  10      35.543  81.088  24.156  1.00  0.00           C
ATOM   4324  CD  GLN B  10      36.617  82.161  23.995  1.00  0.00           C
ATOM   4325  NE2 GLN B  10      37.028  82.416  22.774  1.00  0.00           N
ATOM   4326  OE1 GLN B  10      37.082  82.761  24.957  1.00  0.00           O
ATOM   4327  H   GLN B  10      35.593  83.227  26.405  1.00  0.00           H
ATOM   4328  HA  GLN B  10      33.671  82.917  24.397  1.00  0.00           H
ATOM   4329  HB2 GLN B  10      35.298  81.211  26.265  1.00  0.00           H
ATOM   4330  HB3 GLN B  10      33.991  80.403  25.422  1.00  0.00           H
ATOM   4331  HG2 GLN B  10      36.048  80.124  24.228  1.00  0.00           H
ATOM   4332  HG3 GLN B  10      34.908  81.067  23.271  1.00  0.00           H
ATOM   4333 1HE2 GLN B  10      37.778  83.087  22.645  1.00  0.00           H
ATOM   4334 2HE2 GLN B  10      36.666  81.909  21.986  1.00  0.00           H
ATOM   4335  N   GLN B  11      31.772  81.393  25.938  1.00  0.00           N
ATOM   4336  CA  GLN B  11      30.367  81.155  26.314  1.00  0.00           C
ATOM   4337  C   GLN B  11      29.967  81.489  27.771  1.00  0.00           C
ATOM   4338  O   GLN B  11      28.785  81.452  28.087  1.00  0.00           O
ATOM   4339  CB  GLN B  11      29.952  79.710  25.925  1.00  0.00           C
ATOM   4340  CG  GLN B  11      31.107  78.708  25.720  1.00  0.00           C
ATOM   4341  CD  GLN B  11      30.633  77.295  25.393  1.00  0.00           C
ATOM   4342  NE2 GLN B  11      30.692  76.375  26.331  1.00  0.00           N
ATOM   4343  OE1 GLN B  11      30.303  76.985  24.263  1.00  0.00           O
ATOM   4344  H   GLN B  11      32.224  80.649  25.436  1.00  0.00           H
ATOM   4345  HA  GLN B  11      29.764  81.834  25.709  1.00  0.00           H
ATOM   4346  HB2 GLN B  11      29.289  79.308  26.691  1.00  0.00           H
ATOM   4347  HB3 GLN B  11      29.379  79.762  24.998  1.00  0.00           H
ATOM   4348  HG2 GLN B  11      31.714  79.029  24.874  1.00  0.00           H
ATOM   4349  HG3 GLN B  11      31.732  78.688  26.612  1.00  0.00           H
ATOM   4350 1HE2 GLN B  11      30.293  75.472  26.088  1.00  0.00           H
ATOM   4351 2HE2 GLN B  11      30.891  76.631  27.275  1.00  0.00           H
ATOM   4352  N   VAL B  12      30.910  81.852  28.643  1.00  0.00           N
ATOM   4353  CA  VAL B  12      30.660  82.389  29.988  1.00  0.00           C
ATOM   4354  C   VAL B  12      31.521  83.606  30.312  1.00  0.00           C
ATOM   4355  O   VAL B  12      32.662  83.778  29.860  1.00  0.00           O
ATOM   4356  CB  VAL B  12      30.856  81.339  31.089  1.00  0.00           C
ATOM   4357  CG1 VAL B  12      29.696  80.344  31.078  1.00  0.00           C
ATOM   4358  CG2 VAL B  12      32.223  80.658  30.966  1.00  0.00           C
ATOM   4359  H   VAL B  12      31.849  81.961  28.291  1.00  0.00           H
ATOM   4360  HA  VAL B  12      29.619  82.717  30.035  1.00  0.00           H
ATOM   4361  HB  VAL B  12      30.826  81.831  32.061  1.00  0.00           H
ATOM   4362 1HG1 VAL B  12      28.761  80.875  31.260  1.00  0.00           H
ATOM   4363 2HG1 VAL B  12      29.624  79.873  30.104  1.00  0.00           H
ATOM   4364 3HG1 VAL B  12      29.833  79.597  31.859  1.00  0.00           H
ATOM   4365 1HG2 VAL B  12      32.396  80.305  29.956  1.00  0.00           H
ATOM   4366 2HG2 VAL B  12      32.268  79.820  31.648  1.00  0.00           H
ATOM   4367 3HG2 VAL B  12      33.019  81.356  31.219  1.00  0.00           H
ATOM   4368  N   THR B  13      30.947  84.443  31.164  1.00  0.00           N
ATOM   4369  CA  THR B  13      31.543  85.637  31.758  1.00  0.00           C
ATOM   4370  C   THR B  13      31.901  85.398  33.226  1.00  0.00           C
ATOM   4371  O   THR B  13      31.321  84.547  33.893  1.00  0.00           O
ATOM   4372  CB  THR B  13      30.584  86.827  31.637  1.00  0.00           C
ATOM   4373  CG2 THR B  13      30.156  87.120  30.197  1.00  0.00           C
ATOM   4374  OG1 THR B  13      29.433  86.614  32.409  1.00  0.00           O
ATOM   4375  H   THR B  13      29.981  84.231  31.421  1.00  0.00           H
ATOM   4376  HA  THR B  13      32.457  85.877  31.221  1.00  0.00           H
ATOM   4377  HB  THR B  13      31.088  87.712  32.027  1.00  0.00           H
ATOM   4378  HG1 THR B  13      28.964  85.844  32.018  1.00  0.00           H
ATOM   4379 1HG2 THR B  13      31.005  87.504  29.634  1.00  0.00           H
ATOM   4380 2HG2 THR B  13      29.356  87.859  30.199  1.00  0.00           H
ATOM   4381 3HG2 THR B  13      29.785  86.216  29.711  1.00  0.00           H
ATOM   4382  N   ALA B  14      32.847  86.173  33.762  1.00  0.00           N
ATOM   4383  CA  ALA B  14      33.316  86.002  35.141  1.00  0.00           C
ATOM   4384  C   ALA B  14      32.192  86.118  36.187  1.00  0.00           C
ATOM   4385  O   ALA B  14      32.154  85.321  37.122  1.00  0.00           O
ATOM   4386  CB  ALA B  14      34.423  87.029  35.405  1.00  0.00           C
ATOM   4387  H   ALA B  14      33.274  86.890  33.204  1.00  0.00           H
ATOM   4388  HA  ALA B  14      33.737  85.000  35.247  1.00  0.00           H
ATOM   4389  HB1 ALA B  14      35.369  86.668  35.003  1.00  0.00           H
ATOM   4390  HB2 ALA B  14      34.531  87.178  36.479  1.00  0.00           H
ATOM   4391  HB3 ALA B  14      34.176  87.989  34.951  1.00  0.00           H
ATOM   4392  N   ASP B  15      31.257  87.057  36.013  1.00  0.00           N
ATOM   4393  CA  ASP B  15      30.120  87.207  36.928  1.00  0.00           C
ATOM   4394  C   ASP B  15      29.165  86.004  36.888  1.00  0.00           C
ATOM   4395  O   ASP B  15      28.630  85.627  37.928  1.00  0.00           O
ATOM   4396  CB  ASP B  15      29.309  88.470  36.611  1.00  0.00           C
ATOM   4397  CG  ASP B  15      30.018  89.814  36.751  1.00  0.00           C
ATOM   4398  OD1 ASP B  15      31.155  89.896  37.266  1.00  0.00           O
ATOM   4399  OD2 ASP B  15      29.336  90.799  36.377  1.00  0.00           O
ATOM   4400  H   ASP B  15      31.352  87.705  35.250  1.00  0.00           H
ATOM   4401  HA  ASP B  15      30.503  87.288  37.947  1.00  0.00           H
ATOM   4402  HB2 ASP B  15      28.923  88.390  35.593  1.00  0.00           H
ATOM   4403  HB3 ASP B  15      28.454  88.495  37.288  1.00  0.00           H
ATOM   4404  N   GLU B  16      28.963  85.386  35.717  1.00  0.00           N
ATOM   4405  CA  GLU B  16      28.179  84.148  35.595  1.00  0.00           C
ATOM   4406  C   GLU B  16      28.852  82.994  36.335  1.00  0.00           C
ATOM   4407  O   GLU B  16      28.183  82.254  37.053  1.00  0.00           O
ATOM   4408  CB  GLU B  16      27.993  83.752  34.121  1.00  0.00           C
ATOM   4409  CG  GLU B  16      26.973  84.640  33.396  1.00  0.00           C
ATOM   4410  CD  GLU B  16      27.051  84.510  31.870  1.00  0.00           C
ATOM   4411  OE1 GLU B  16      28.192  84.426  31.356  1.00  0.00           O
ATOM   4412  OE2 GLU B  16      25.987  84.590  31.221  1.00  0.00           O
ATOM   4413  H   GLU B  16      29.461  85.712  34.898  1.00  0.00           H
ATOM   4414  HA  GLU B  16      27.199  84.291  36.049  1.00  0.00           H
ATOM   4415  HB2 GLU B  16      28.960  83.802  33.627  1.00  0.00           H
ATOM   4416  HB3 GLU B  16      27.647  82.719  34.063  1.00  0.00           H
ATOM   4417  HG2 GLU B  16      25.972  84.383  33.748  1.00  0.00           H
ATOM   4418  HG3 GLU B  16      27.161  85.685  33.649  1.00  0.00           H
ATOM   4419  N   VAL B  17      30.177  82.859  36.206  1.00  0.00           N
ATOM   4420  CA  VAL B  17      30.929  81.812  36.907  1.00  0.00           C
ATOM   4421  C   VAL B  17      30.924  82.048  38.422  1.00  0.00           C
ATOM   4422  O   VAL B  17      30.688  81.118  39.191  1.00  0.00           O
ATOM   4423  CB  VAL B  17      32.361  81.678  36.355  1.00  0.00           C
ATOM   4424  CG1 VAL B  17      33.101  80.523  37.045  1.00  0.00           C
ATOM   4425  CG2 VAL B  17      32.352  81.475  34.831  1.00  0.00           C
ATOM   4426  H   VAL B  17      30.670  83.502  35.594  1.00  0.00           H
ATOM   4427  HA  VAL B  17      30.421  80.862  36.735  1.00  0.00           H
ATOM   4428  HB  VAL B  17      32.911  82.597  36.563  1.00  0.00           H
ATOM   4429 1HG1 VAL B  17      33.922  80.930  37.627  1.00  0.00           H
ATOM   4430 2HG1 VAL B  17      32.439  79.976  37.708  1.00  0.00           H
ATOM   4431 3HG1 VAL B  17      33.480  79.802  36.327  1.00  0.00           H
ATOM   4432 1HG2 VAL B  17      33.235  80.944  34.488  1.00  0.00           H
ATOM   4433 2HG2 VAL B  17      32.357  82.438  34.336  1.00  0.00           H
ATOM   4434 3HG2 VAL B  17      31.461  80.929  34.523  1.00  0.00           H
ATOM   4435  N   GLY B  18      31.125  83.288  38.871  1.00  0.00           N
ATOM   4436  CA  GLY B  18      31.098  83.627  40.294  1.00  0.00           C
ATOM   4437  C   GLY B  18      29.727  83.412  40.930  1.00  0.00           C
ATOM   4438  O   GLY B  18      29.655  82.797  41.989  1.00  0.00           O
ATOM   4439  H   GLY B  18      31.313  84.025  38.197  1.00  0.00           H
ATOM   4440  HA2 GLY B  18      31.812  82.995  40.824  1.00  0.00           H
ATOM   4441  HA3 GLY B  18      31.385  84.669  40.422  1.00  0.00           H
ATOM   4442  N   ASP B  19      28.641  83.822  40.262  1.00  0.00           N
ATOM   4443  CA  ASP B  19      27.270  83.535  40.716  1.00  0.00           C
ATOM   4444  C   ASP B  19      26.978  82.024  40.727  1.00  0.00           C
ATOM   4445  O   ASP B  19      26.335  81.520  41.647  1.00  0.00           O
ATOM   4446  CB  ASP B  19      26.258  84.271  39.820  1.00  0.00           C
ATOM   4447  CG  ASP B  19      24.815  84.260  40.360  1.00  0.00           C
ATOM   4448  OD1 ASP B  19      24.590  84.562  41.559  1.00  0.00           O
ATOM   4449  OD2 ASP B  19      23.879  84.027  39.564  1.00  0.00           O
ATOM   4450  H   ASP B  19      28.762  84.287  39.365  1.00  0.00           H
ATOM   4451  HA  ASP B  19      27.163  83.903  41.737  1.00  0.00           H
ATOM   4452  HB2 ASP B  19      26.571  85.312  39.726  1.00  0.00           H
ATOM   4453  HB3 ASP B  19      26.282  83.826  38.823  1.00  0.00           H
ATOM   4454  N   TRP B  20      27.496  81.268  39.752  1.00  0.00           N
ATOM   4455  CA  TRP B  20      27.352  79.811  39.725  1.00  0.00           C
ATOM   4456  C   TRP B  20      28.031  79.151  40.933  1.00  0.00           C
ATOM   4457  O   TRP B  20      27.409  78.341  41.624  1.00  0.00           O
ATOM   4458  CB  TRP B  20      27.883  79.257  38.397  1.00  0.00           C
ATOM   4459  CG  TRP B  20      27.576  77.814  38.157  1.00  0.00           C
ATOM   4460  CD1 TRP B  20      26.572  77.347  37.380  1.00  0.00           C
ATOM   4461  CD2 TRP B  20      28.247  76.634  38.695  1.00  0.00           C
ATOM   4462  CE2 TRP B  20      27.573  75.475  38.210  1.00  0.00           C
ATOM   4463  CE3 TRP B  20      29.362  76.424  39.535  1.00  0.00           C
ATOM   4464  NE1 TRP B  20      26.578  75.966  37.395  1.00  0.00           N
ATOM   4465  CZ2 TRP B  20      27.965  74.177  38.559  1.00  0.00           C
ATOM   4466  CZ3 TRP B  20      29.751  75.126  39.911  1.00  0.00           C
ATOM   4467  CH2 TRP B  20      29.052  74.004  39.429  1.00  0.00           C
ATOM   4468  H   TRP B  20      28.000  81.718  38.993  1.00  0.00           H
ATOM   4469  HA  TRP B  20      26.291  79.573  39.787  1.00  0.00           H
ATOM   4470  HB2 TRP B  20      27.459  79.833  37.576  1.00  0.00           H
ATOM   4471  HB3 TRP B  20      28.966  79.379  38.363  1.00  0.00           H
ATOM   4472  HD1 TRP B  20      25.887  77.970  36.820  1.00  0.00           H
ATOM   4473  HE1 TRP B  20      25.986  75.392  36.809  1.00  0.00           H
ATOM   4474  HE3 TRP B  20      29.925  77.273  39.891  1.00  0.00           H
ATOM   4475  HZ2 TRP B  20      27.440  73.324  38.156  1.00  0.00           H
ATOM   4476  HZ3 TRP B  20      30.595  74.997  40.570  1.00  0.00           H
ATOM   4477  HH2 TRP B  20      29.353  73.008  39.715  1.00  0.00           H
ATOM   4478  N   TYR B  21      29.273  79.535  41.250  1.00  0.00           N
ATOM   4479  CA  TYR B  21      29.970  79.029  42.439  1.00  0.00           C
ATOM   4480  C   TYR B  21      29.335  79.515  43.745  1.00  0.00           C
ATOM   4481  O   TYR B  21      29.269  78.729  44.692  1.00  0.00           O
ATOM   4482  CB  TYR B  21      31.463  79.381  42.391  1.00  0.00           C
ATOM   4483  CG  TYR B  21      32.275  78.396  41.577  1.00  0.00           C
ATOM   4484  CD1 TYR B  21      32.557  77.122  42.107  1.00  0.00           C
ATOM   4485  CD2 TYR B  21      32.714  78.729  40.284  1.00  0.00           C
ATOM   4486  CE1 TYR B  21      33.245  76.172  41.333  1.00  0.00           C
ATOM   4487  CE2 TYR B  21      33.375  77.770  39.493  1.00  0.00           C
ATOM   4488  CZ  TYR B  21      33.623  76.484  40.014  1.00  0.00           C
ATOM   4489  OH  TYR B  21      34.203  75.529  39.253  1.00  0.00           O
ATOM   4490  H   TYR B  21      29.733  80.219  40.657  1.00  0.00           H
ATOM   4491  HA  TYR B  21      29.882  77.943  42.442  1.00  0.00           H
ATOM   4492  HB2 TYR B  21      31.583  80.387  41.991  1.00  0.00           H
ATOM   4493  HB3 TYR B  21      31.860  79.375  43.407  1.00  0.00           H
ATOM   4494  HD1 TYR B  21      32.224  76.869  43.101  1.00  0.00           H
ATOM   4495  HD2 TYR B  21      32.511  79.713  39.894  1.00  0.00           H
ATOM   4496  HE1 TYR B  21      33.452  75.186  41.718  1.00  0.00           H
ATOM   4497  HE2 TYR B  21      33.682  77.999  38.482  1.00  0.00           H
ATOM   4498  HH  TYR B  21      35.019  75.190  39.637  1.00  0.00           H
ATOM   4499  N   ASP B  22      28.802  80.741  43.787  1.00  0.00           N
ATOM   4500  CA  ASP B  22      28.052  81.251  44.939  1.00  0.00           C
ATOM   4501  C   ASP B  22      26.793  80.405  45.222  1.00  0.00           C
ATOM   4502  O   ASP B  22      26.437  80.203  46.385  1.00  0.00           O
ATOM   4503  CB  ASP B  22      27.662  82.739  44.747  1.00  0.00           C
ATOM   4504  CG  ASP B  22      28.806  83.778  44.787  1.00  0.00           C
ATOM   4505  OD1 ASP B  22      29.887  83.483  45.354  1.00  0.00           O
ATOM   4506  OD2 ASP B  22      28.595  84.926  44.321  1.00  0.00           O
ATOM   4507  H   ASP B  22      28.914  81.351  42.982  1.00  0.00           H
ATOM   4508  HA  ASP B  22      28.693  81.168  45.815  1.00  0.00           H
ATOM   4509  HB2 ASP B  22      27.122  82.837  43.807  1.00  0.00           H
ATOM   4510  HB3 ASP B  22      26.961  82.998  45.542  1.00  0.00           H
ATOM   4511  N   LYS B  23      26.117  79.878  44.189  1.00  0.00           N
ATOM   4512  CA  LYS B  23      24.919  79.027  44.339  1.00  0.00           C
ATOM   4513  C   LYS B  23      25.226  77.543  44.543  1.00  0.00           C
ATOM   4514  O   LYS B  23      24.520  76.884  45.307  1.00  0.00           O
ATOM   4515  CB  LYS B  23      24.002  79.190  43.118  1.00  0.00           C
ATOM   4516  CG  LYS B  23      23.432  80.609  42.993  1.00  0.00           C
ATOM   4517  CD  LYS B  23      22.467  80.699  41.803  1.00  0.00           C
ATOM   4518  CE  LYS B  23      22.133  82.146  41.416  1.00  0.00           C
ATOM   4519  NZ  LYS B  23      21.643  82.949  42.560  1.00  0.00           N
ATOM   4520  H   LYS B  23      26.434  80.119  43.252  1.00  0.00           H
ATOM   4521  HA  LYS B  23      24.368  79.339  45.226  1.00  0.00           H
ATOM   4522  HB2 LYS B  23      24.559  78.940  42.213  1.00  0.00           H
ATOM   4523  HB3 LYS B  23      23.169  78.490  43.213  1.00  0.00           H
ATOM   4524  HG2 LYS B  23      22.906  80.868  43.912  1.00  0.00           H
ATOM   4525  HG3 LYS B  23      24.239  81.322  42.852  1.00  0.00           H
ATOM   4526  HD2 LYS B  23      22.925  80.222  40.934  1.00  0.00           H
ATOM   4527  HD3 LYS B  23      21.551  80.157  42.044  1.00  0.00           H
ATOM   4528  HE2 LYS B  23      23.039  82.614  41.023  1.00  0.00           H
ATOM   4529  HE3 LYS B  23      21.397  82.130  40.608  1.00  0.00           H
ATOM   4530  HZ1 LYS B  23      21.165  82.371  43.233  1.00  0.00           H
ATOM   4531  HZ2 LYS B  23      21.031  83.701  42.259  1.00  0.00           H
ATOM   4532  HZ3 LYS B  23      22.436  83.403  42.997  1.00  0.00           H
ATOM   4533  N   PHE B  24      26.241  77.010  43.861  1.00  0.00           N
ATOM   4534  CA  PHE B  24      26.400  75.563  43.671  1.00  0.00           C
ATOM   4535  C   PHE B  24      27.770  75.002  44.036  1.00  0.00           C
ATOM   4536  O   PHE B  24      27.881  73.786  44.135  1.00  0.00           O
ATOM   4537  CB  PHE B  24      26.058  75.180  42.223  1.00  0.00           C
ATOM   4538  CG  PHE B  24      24.689  75.631  41.758  1.00  0.00           C
ATOM   4539  CD1 PHE B  24      23.541  75.178  42.428  1.00  0.00           C
ATOM   4540  CD2 PHE B  24      24.561  76.503  40.663  1.00  0.00           C
ATOM   4541  CE1 PHE B  24      22.267  75.606  42.018  1.00  0.00           C
ATOM   4542  CE2 PHE B  24      23.286  76.924  40.244  1.00  0.00           C
ATOM   4543  CZ  PHE B  24      22.139  76.476  40.923  1.00  0.00           C
ATOM   4544  H   PHE B  24      26.747  77.623  43.231  1.00  0.00           H
ATOM   4545  HA  PHE B  24      25.696  75.039  44.317  1.00  0.00           H
ATOM   4546  HB2 PHE B  24      26.821  75.587  41.559  1.00  0.00           H
ATOM   4547  HB3 PHE B  24      26.099  74.094  42.136  1.00  0.00           H
ATOM   4548  HD1 PHE B  24      23.645  74.494  43.256  1.00  0.00           H
ATOM   4549  HD2 PHE B  24      25.445  76.848  40.145  1.00  0.00           H
ATOM   4550  HE1 PHE B  24      21.384  75.257  42.531  1.00  0.00           H
ATOM   4551  HE2 PHE B  24      23.192  77.589  39.399  1.00  0.00           H
ATOM   4552  HZ  PHE B  24      21.157  76.790  40.601  1.00  0.00           H
ATOM   4553  N   GLY B  25      28.797  75.818  44.302  1.00  0.00           N
ATOM   4554  CA  GLY B  25      30.158  75.317  44.556  1.00  0.00           C
ATOM   4555  C   GLY B  25      30.255  74.295  45.698  1.00  0.00           C
ATOM   4556  O   GLY B  25      31.108  73.410  45.672  1.00  0.00           O
ATOM   4557  H   GLY B  25      28.651  76.822  44.277  1.00  0.00           H
ATOM   4558  HA2 GLY B  25      30.537  74.846  43.648  1.00  0.00           H
ATOM   4559  HA3 GLY B  25      30.796  76.161  44.810  1.00  0.00           H
ATOM   4560  N   GLU B  26      29.323  74.342  46.653  1.00  0.00           N
ATOM   4561  CA  GLU B  26      29.240  73.368  47.743  1.00  0.00           C
ATOM   4562  C   GLU B  26      28.905  71.940  47.263  1.00  0.00           C
ATOM   4563  O   GLU B  26      29.221  70.979  47.959  1.00  0.00           O
ATOM   4564  CB  GLU B  26      28.210  73.841  48.779  1.00  0.00           C
ATOM   4565  CG  GLU B  26      28.435  73.206  50.164  1.00  0.00           C
ATOM   4566  CD  GLU B  26      29.470  73.924  51.034  1.00  0.00           C
ATOM   4567  OE1 GLU B  26      30.298  74.679  50.491  1.00  0.00           O
ATOM   4568  OE2 GLU B  26      29.369  73.762  52.273  1.00  0.00           O
ATOM   4569  H   GLU B  26      28.638  75.079  46.607  1.00  0.00           H
ATOM   4570  HA  GLU B  26      30.215  73.333  48.230  1.00  0.00           H
ATOM   4571  HB2 GLU B  26      28.236  74.928  48.875  1.00  0.00           H
ATOM   4572  HB3 GLU B  26      27.213  73.574  48.426  1.00  0.00           H
ATOM   4573  HG2 GLU B  26      27.497  73.245  50.699  1.00  0.00           H
ATOM   4574  HG3 GLU B  26      28.689  72.152  50.076  1.00  0.00           H
ATOM   4575  N   VAL B  27      28.307  71.743  46.077  1.00  0.00           N
ATOM   4576  CA  VAL B  27      28.058  70.385  45.554  1.00  0.00           C
ATOM   4577  C   VAL B  27      29.374  69.636  45.327  1.00  0.00           C
ATOM   4578  O   VAL B  27      29.461  68.441  45.616  1.00  0.00           O
ATOM   4579  CB  VAL B  27      27.172  70.375  44.284  1.00  0.00           C
ATOM   4580  CG1 VAL B  27      27.903  70.712  42.972  1.00  0.00           C
ATOM   4581  CG2 VAL B  27      26.497  68.998  44.133  1.00  0.00           C
ATOM   4582  H   VAL B  27      28.104  72.543  45.483  1.00  0.00           H
ATOM   4583  HA  VAL B  27      27.519  69.843  46.330  1.00  0.00           H
ATOM   4584  HB  VAL B  27      26.377  71.110  44.416  1.00  0.00           H
ATOM   4585 1HG1 VAL B  27      28.776  70.084  42.819  1.00  0.00           H
ATOM   4586 2HG1 VAL B  27      27.233  70.577  42.124  1.00  0.00           H
ATOM   4587 3HG1 VAL B  27      28.225  71.747  42.970  1.00  0.00           H
ATOM   4588 1HG2 VAL B  27      25.481  69.053  44.522  1.00  0.00           H
ATOM   4589 2HG2 VAL B  27      27.034  68.228  44.684  1.00  0.00           H
ATOM   4590 3HG2 VAL B  27      26.448  68.694  43.088  1.00  0.00           H
ATOM   4591  N   TYR B  28      30.424  70.335  44.885  1.00  0.00           N
ATOM   4592  CA  TYR B  28      31.755  69.750  44.753  1.00  0.00           C
ATOM   4593  C   TYR B  28      32.348  69.417  46.120  1.00  0.00           C
ATOM   4594  O   TYR B  28      32.926  68.348  46.279  1.00  0.00           O
ATOM   4595  CB  TYR B  28      32.675  70.684  43.964  1.00  0.00           C
ATOM   4596  CG  TYR B  28      32.269  70.941  42.522  1.00  0.00           C
ATOM   4597  CD1 TYR B  28      31.842  69.878  41.699  1.00  0.00           C
ATOM   4598  CD2 TYR B  28      32.376  72.238  41.984  1.00  0.00           C
ATOM   4599  CE1 TYR B  28      31.490  70.117  40.359  1.00  0.00           C
ATOM   4600  CE2 TYR B  28      32.072  72.471  40.629  1.00  0.00           C
ATOM   4601  CZ  TYR B  28      31.617  71.410  39.818  1.00  0.00           C
ATOM   4602  OH  TYR B  28      31.322  71.624  38.511  1.00  0.00           O
ATOM   4603  H   TYR B  28      30.314  71.325  44.702  1.00  0.00           H
ATOM   4604  HA  TYR B  28      31.676  68.808  44.213  1.00  0.00           H
ATOM   4605  HB2 TYR B  28      32.746  71.635  44.494  1.00  0.00           H
ATOM   4606  HB3 TYR B  28      33.670  70.237  43.951  1.00  0.00           H
ATOM   4607  HD1 TYR B  28      31.797  68.870  42.080  1.00  0.00           H
ATOM   4608  HD2 TYR B  28      32.719  73.051  42.607  1.00  0.00           H
ATOM   4609  HE1 TYR B  28      31.162  69.307  39.724  1.00  0.00           H
ATOM   4610  HE2 TYR B  28      32.193  73.455  40.202  1.00  0.00           H
ATOM   4611  HH  TYR B  28      31.789  72.392  38.177  1.00  0.00           H
ATOM   4612  N   HID B  29      32.120  70.248  47.140  1.00  0.00           N
ATOM   4613  CA  HID B  29      32.572  69.931  48.494  1.00  0.00           C
ATOM   4614  C   HID B  29      31.822  68.760  49.139  1.00  0.00           C
ATOM   4615  O   HID B  29      32.418  67.947  49.844  1.00  0.00           O
ATOM   4616  CB  HID B  29      32.524  71.174  49.386  1.00  0.00           C
ATOM   4617  CG  HID B  29      33.634  72.144  49.087  1.00  0.00           C
ATOM   4618  CD2 HID B  29      33.529  73.466  48.749  1.00  0.00           C
ATOM   4619  ND1 HID B  29      34.972  71.832  49.113  1.00  0.00           N
ATOM   4620  CE1 HID B  29      35.664  72.943  48.831  1.00  0.00           C
ATOM   4621  NE2 HID B  29      34.829  73.978  48.609  1.00  0.00           N
ATOM   4622  H   HID B  29      31.619  71.109  46.974  1.00  0.00           H
ATOM   4623  HA  HID B  29      33.604  69.613  48.406  1.00  0.00           H
ATOM   4624  HB2 HID B  29      31.556  71.666  49.290  1.00  0.00           H
ATOM   4625  HB3 HID B  29      32.640  70.860  50.423  1.00  0.00           H
ATOM   4626  HD1 HID B  29      35.360  70.897  49.243  1.00  0.00           H
ATOM   4627  HD2 HID B  29      32.605  74.019  48.636  1.00  0.00           H
ATOM   4628  HE1 HID B  29      36.745  72.997  48.773  1.00  0.00           H
ATOM   4629  N   LEU B  30      30.521  68.620  48.870  1.00  0.00           N
ATOM   4630  CA  LEU B  30      29.733  67.494  49.370  1.00  0.00           C
ATOM   4631  C   LEU B  30      30.132  66.167  48.723  1.00  0.00           C
ATOM   4632  O   LEU B  30      29.948  65.130  49.353  1.00  0.00           O
ATOM   4633  CB  LEU B  30      28.231  67.758  49.155  1.00  0.00           C
ATOM   4634  CG  LEU B  30      27.645  68.857  50.059  1.00  0.00           C
ATOM   4635  CD1 LEU B  30      26.207  69.154  49.632  1.00  0.00           C
ATOM   4636  CD2 LEU B  30      27.627  68.444  51.533  1.00  0.00           C
ATOM   4637  H   LEU B  30      30.065  69.343  48.320  1.00  0.00           H
ATOM   4638  HA  LEU B  30      29.935  67.378  50.434  1.00  0.00           H
ATOM   4639  HB2 LEU B  30      28.073  68.029  48.110  1.00  0.00           H
ATOM   4640  HB3 LEU B  30      27.680  66.836  49.342  1.00  0.00           H
ATOM   4641  HG  LEU B  30      28.229  69.767  49.964  1.00  0.00           H
ATOM   4642 1HD1 LEU B  30      26.196  69.456  48.586  1.00  0.00           H
ATOM   4643 2HD1 LEU B  30      25.802  69.960  50.241  1.00  0.00           H
ATOM   4644 3HD1 LEU B  30      25.588  68.266  49.759  1.00  0.00           H
ATOM   4645 1HD2 LEU B  30      27.057  67.525  51.665  1.00  0.00           H
ATOM   4646 2HD2 LEU B  30      28.645  68.301  51.893  1.00  0.00           H
ATOM   4647 3HD2 LEU B  30      27.173  69.237  52.126  1.00  0.00           H
ATOM   4648  N   THR B  31      30.616  66.175  47.482  1.00  0.00           N
ATOM   4649  CA  THR B  31      30.875  64.962  46.685  1.00  0.00           C
ATOM   4650  C   THR B  31      32.353  64.596  46.574  1.00  0.00           C
ATOM   4651  O   THR B  31      32.675  63.411  46.626  1.00  0.00           O
ATOM   4652  CB  THR B  31      30.285  65.116  45.278  1.00  0.00           C
ATOM   4653  CG2 THR B  31      28.755  65.186  45.279  1.00  0.00           C
ATOM   4654  OG1 THR B  31      30.778  66.294  44.695  1.00  0.00           O
ATOM   4655  H   THR B  31      30.747  67.073  47.033  1.00  0.00           H
ATOM   4656  HA  THR B  31      30.391  64.104  47.150  1.00  0.00           H
ATOM   4657  HB  THR B  31      30.591  64.262  44.671  1.00  0.00           H
ATOM   4658  HG1 THR B  31      30.255  67.044  45.031  1.00  0.00           H
ATOM   4659 1HG2 THR B  31      28.405  66.154  44.919  1.00  0.00           H
ATOM   4660 2HG2 THR B  31      28.378  65.031  46.285  1.00  0.00           H
ATOM   4661 3HG2 THR B  31      28.358  64.412  44.624  1.00  0.00           H
ATOM   4662  N   LEU B  32      33.243  65.583  46.437  1.00  0.00           N
ATOM   4663  CA  LEU B  32      34.664  65.379  46.152  1.00  0.00           C
ATOM   4664  C   LEU B  32      35.580  65.602  47.357  1.00  0.00           C
ATOM   4665  O   LEU B  32      36.648  64.989  47.390  1.00  0.00           O
ATOM   4666  CB  LEU B  32      35.109  66.271  44.979  1.00  0.00           C
ATOM   4667  CG  LEU B  32      34.290  66.134  43.688  1.00  0.00           C
ATOM   4668  CD1 LEU B  32      34.947  66.959  42.580  1.00  0.00           C
ATOM   4669  CD2 LEU B  32      34.210  64.670  43.252  1.00  0.00           C
ATOM   4670  H   LEU B  32      32.897  66.535  46.387  1.00  0.00           H
ATOM   4671  HA  LEU B  32      34.811  64.342  45.853  1.00  0.00           H
ATOM   4672  HB2 LEU B  32      35.093  67.315  45.294  1.00  0.00           H
ATOM   4673  HB3 LEU B  32      36.142  66.010  44.746  1.00  0.00           H
ATOM   4674  HG  LEU B  32      33.284  66.518  43.843  1.00  0.00           H
ATOM   4675 1HD1 LEU B  32      34.980  68.008  42.876  1.00  0.00           H
ATOM   4676 2HD1 LEU B  32      34.370  66.875  41.660  1.00  0.00           H
ATOM   4677 3HD1 LEU B  32      35.964  66.611  42.403  1.00  0.00           H
ATOM   4678 1HD2 LEU B  32      35.204  64.233  43.230  1.00  0.00           H
ATOM   4679 2HD2 LEU B  32      33.587  64.106  43.942  1.00  0.00           H
ATOM   4680 3HD2 LEU B  32      33.774  64.603  42.266  1.00  0.00           H
ATOM   4681  N   GLY B  33      35.173  66.418  48.335  1.00  0.00           N
ATOM   4682  CA  GLY B  33      35.935  66.641  49.565  1.00  0.00           C
ATOM   4683  C   GLY B  33      36.191  68.102  49.938  1.00  0.00           C
ATOM   4684  O   GLY B  33      35.491  69.020  49.527  1.00  0.00           O
ATOM   4685  H   GLY B  33      34.294  66.906  48.229  1.00  0.00           H
ATOM   4686  HA2 GLY B  33      35.414  66.168  50.396  1.00  0.00           H
ATOM   4687  HA3 GLY B  33      36.908  66.169  49.464  1.00  0.00           H
ATOM   4688  N   GLU B  34      37.198  68.335  50.777  1.00  0.00           N
ATOM   4689  CA  GLU B  34      37.520  69.668  51.315  1.00  0.00           C
ATOM   4690  C   GLU B  34      38.189  70.624  50.302  1.00  0.00           C
ATOM   4691  O   GLU B  34      38.432  71.783  50.640  1.00  0.00           O
ATOM   4692  CB  GLU B  34      38.373  69.529  52.587  1.00  0.00           C
ATOM   4693  CG  GLU B  34      37.579  69.059  53.817  1.00  0.00           C
ATOM   4694  CD  GLU B  34      38.434  68.988  55.102  1.00  0.00           C
ATOM   4695  OE1 GLU B  34      39.676  68.861  55.012  1.00  0.00           O
ATOM   4696  OE2 GLU B  34      37.849  68.989  56.216  1.00  0.00           O
ATOM   4697  H   GLU B  34      37.798  67.556  51.028  1.00  0.00           H
ATOM   4698  HA  GLU B  34      36.584  70.156  51.593  1.00  0.00           H
ATOM   4699  HB2 GLU B  34      39.197  68.842  52.387  1.00  0.00           H
ATOM   4700  HB3 GLU B  34      38.780  70.506  52.836  1.00  0.00           H
ATOM   4701  HG2 GLU B  34      36.755  69.758  53.976  1.00  0.00           H
ATOM   4702  HG3 GLU B  34      37.152  68.074  53.614  1.00  0.00           H
ATOM   4703  N   SER B  35      38.459  70.177  49.072  1.00  0.00           N
ATOM   4704  CA  SER B  35      38.941  71.010  47.957  1.00  0.00           C
ATOM   4705  C   SER B  35      38.005  70.912  46.742  1.00  0.00           C
ATOM   4706  O   SER B  35      37.020  70.168  46.764  1.00  0.00           O
ATOM   4707  CB  SER B  35      40.375  70.624  47.571  1.00  0.00           C
ATOM   4708  OG  SER B  35      41.245  70.652  48.690  1.00  0.00           O
ATOM   4709  H   SER B  35      38.226  69.213  48.849  1.00  0.00           H
ATOM   4710  HA  SER B  35      38.957  72.056  48.261  1.00  0.00           H
ATOM   4711  HB2 SER B  35      40.377  69.623  47.140  1.00  0.00           H
ATOM   4712  HB3 SER B  35      40.739  71.326  46.820  1.00  0.00           H
ATOM   4713  HG  SER B  35      41.338  69.746  48.997  1.00  0.00           H
ATOM   4714  N   VAL B  36      38.298  71.651  45.667  1.00  0.00           N
ATOM   4715  CA  VAL B  36      37.474  71.696  44.444  1.00  0.00           C
ATOM   4716  C   VAL B  36      38.299  71.305  43.219  1.00  0.00           C
ATOM   4717  O   VAL B  36      38.330  72.013  42.221  1.00  0.00           O
ATOM   4718  CB  VAL B  36      36.759  73.055  44.260  1.00  0.00           C
ATOM   4719  CG1 VAL B  36      35.566  72.923  43.306  1.00  0.00           C
ATOM   4720  CG2 VAL B  36      36.252  73.639  45.581  1.00  0.00           C
ATOM   4721  H   VAL B  36      39.098  72.278  45.693  1.00  0.00           H
ATOM   4722  HA  VAL B  36      36.698  70.936  44.530  1.00  0.00           H
ATOM   4723  HB  VAL B  36      37.450  73.775  43.835  1.00  0.00           H
ATOM   4724 1HG1 VAL B  36      35.922  72.842  42.281  1.00  0.00           H
ATOM   4725 2HG1 VAL B  36      34.998  72.032  43.552  1.00  0.00           H
ATOM   4726 3HG1 VAL B  36      34.923  73.797  43.374  1.00  0.00           H
ATOM   4727 1HG2 VAL B  36      35.636  74.517  45.399  1.00  0.00           H
ATOM   4728 2HG2 VAL B  36      37.103  73.947  46.189  1.00  0.00           H
ATOM   4729 3HG2 VAL B  36      35.672  72.886  46.111  1.00  0.00           H
ATOM   4730  N   HID B  37      38.990  70.172  43.304  1.00  0.00           N
ATOM   4731  CA  HID B  37      39.820  69.665  42.213  1.00  0.00           C
ATOM   4732  C   HID B  37      39.836  68.131  42.188  1.00  0.00           C
ATOM   4733  O   HID B  37      39.184  67.471  43.013  1.00  0.00           O
ATOM   4734  CB  HID B  37      41.229  70.281  42.323  1.00  0.00           C
ATOM   4735  CG  HID B  37      41.953  69.966  43.602  1.00  0.00           C
ATOM   4736  CD2 HID B  37      42.385  70.845  44.560  1.00  0.00           C
ATOM   4737  ND1 HID B  37      42.284  68.708  44.032  1.00  0.00           N
ATOM   4738  CE1 HID B  37      42.882  68.833  45.215  1.00  0.00           C
ATOM   4739  NE2 HID B  37      42.979  70.111  45.588  1.00  0.00           N
ATOM   4740  H   HID B  37      38.945  69.634  44.154  1.00  0.00           H
ATOM   4741  HA  HID B  37      39.386  69.986  41.266  1.00  0.00           H
ATOM   4742  HB2 HID B  37      41.849  69.924  41.508  1.00  0.00           H
ATOM   4743  HB3 HID B  37      41.148  71.360  42.207  1.00  0.00           H
ATOM   4744  HD1 HID B  37      42.152  67.835  43.524  1.00  0.00           H
ATOM   4745  HD2 HID B  37      42.306  71.918  44.535  1.00  0.00           H
ATOM   4746  HE1 HID B  37      43.242  68.011  45.785  1.00  0.00           H
ATOM   4747  N   CYS B  38      40.605  67.550  41.266  1.00  0.00           N
ATOM   4748  CA  CYS B  38      40.756  66.106  41.134  1.00  0.00           C
ATOM   4749  C   CYS B  38      41.351  65.429  42.373  1.00  0.00           C
ATOM   4750  O   CYS B  38      42.117  66.010  43.145  1.00  0.00           O
ATOM   4751  CB  CYS B  38      41.574  65.762  39.888  1.00  0.00           C
ATOM   4752  SG  CYS B  38      40.611  66.111  38.397  1.00  0.00           S
ATOM   4753  H   CYS B  38      41.077  68.151  40.586  1.00  0.00           H
ATOM   4754  HA  CYS B  38      39.772  65.688  40.990  1.00  0.00           H
ATOM   4755  HB2 CYS B  38      42.483  66.355  39.880  1.00  0.00           H
ATOM   4756  HB3 CYS B  38      41.828  64.702  39.903  1.00  0.00           H
ATOM   4757  HG  CYS B  38      40.601  67.456  38.515  1.00  0.00           H
ATOM   4758  N   GLY B  39      41.032  64.145  42.520  1.00  0.00           N
ATOM   4759  CA  GLY B  39      41.746  63.232  43.400  1.00  0.00           C
ATOM   4760  C   GLY B  39      42.882  62.506  42.678  1.00  0.00           C
ATOM   4761  O   GLY B  39      42.734  62.115  41.520  1.00  0.00           O
ATOM   4762  H   GLY B  39      40.370  63.747  41.862  1.00  0.00           H
ATOM   4763  HA2 GLY B  39      42.152  63.784  44.246  1.00  0.00           H
ATOM   4764  HA3 GLY B  39      41.039  62.491  43.759  1.00  0.00           H
ATOM   4765  N   LEU B  40      44.016  62.285  43.352  1.00  0.00           N
ATOM   4766  CA  LEU B  40      45.138  61.511  42.806  1.00  0.00           C
ATOM   4767  C   LEU B  40      44.888  60.004  42.973  1.00  0.00           C
ATOM   4768  O   LEU B  40      45.481  59.344  43.831  1.00  0.00           O
ATOM   4769  CB  LEU B  40      46.462  61.987  43.426  1.00  0.00           C
ATOM   4770  CG  LEU B  40      47.709  61.500  42.663  1.00  0.00           C
ATOM   4771  CD1 LEU B  40      47.882  62.230  41.328  1.00  0.00           C
ATOM   4772  CD2 LEU B  40      48.952  61.762  43.511  1.00  0.00           C
ATOM   4773  H   LEU B  40      44.094  62.646  44.297  1.00  0.00           H
ATOM   4774  HA  LEU B  40      45.180  61.710  41.735  1.00  0.00           H
ATOM   4775  HB2 LEU B  40      46.473  63.071  43.429  1.00  0.00           H
ATOM   4776  HB3 LEU B  40      46.509  61.647  44.461  1.00  0.00           H
ATOM   4777  HG  LEU B  40      47.642  60.428  42.478  1.00  0.00           H
ATOM   4778 1HD1 LEU B  40      47.040  62.016  40.675  1.00  0.00           H
ATOM   4779 2HD1 LEU B  40      48.789  61.881  40.835  1.00  0.00           H
ATOM   4780 3HD1 LEU B  40      47.951  63.305  41.493  1.00  0.00           H
ATOM   4781 1HD2 LEU B  40      48.992  62.809  43.813  1.00  0.00           H
ATOM   4782 2HD2 LEU B  40      48.924  61.121  44.386  1.00  0.00           H
ATOM   4783 3HD2 LEU B  40      49.850  61.527  42.949  1.00  0.00           H
ATOM   4784  N   TRP B  41      43.957  59.485  42.175  1.00  0.00           N
ATOM   4785  CA  TRP B  41      43.554  58.075  42.163  1.00  0.00           C
ATOM   4786  C   TRP B  41      44.606  57.151  41.539  1.00  0.00           C
ATOM   4787  O   TRP B  41      44.694  55.976  41.894  1.00  0.00           O
ATOM   4788  CB  TRP B  41      42.227  57.956  41.406  1.00  0.00           C
ATOM   4789  CG  TRP B  41      41.098  58.702  42.042  1.00  0.00           C
ATOM   4790  CD1 TRP B  41      40.520  59.838  41.586  1.00  0.00           C
ATOM   4791  CD2 TRP B  41      40.435  58.393  43.302  1.00  0.00           C
ATOM   4792  CE2 TRP B  41      39.433  59.381  43.540  1.00  0.00           C
ATOM   4793  CE3 TRP B  41      40.602  57.386  44.278  1.00  0.00           C
ATOM   4794  NE1 TRP B  41      39.525  60.233  42.459  1.00  0.00           N
ATOM   4795  CZ2 TRP B  41      38.620  59.357  44.680  1.00  0.00           C
ATOM   4796  CZ3 TRP B  41      39.803  57.366  45.435  1.00  0.00           C
ATOM   4797  CH2 TRP B  41      38.807  58.341  45.633  1.00  0.00           C
ATOM   4798  H   TRP B  41      43.505  60.115  41.519  1.00  0.00           H
ATOM   4799  HA  TRP B  41      43.405  57.744  43.192  1.00  0.00           H
ATOM   4800  HB2 TRP B  41      42.359  58.305  40.381  1.00  0.00           H
ATOM   4801  HB3 TRP B  41      41.949  56.902  41.367  1.00  0.00           H
ATOM   4802  HD1 TRP B  41      40.805  60.368  40.685  1.00  0.00           H
ATOM   4803  HE1 TRP B  41      38.967  61.069  42.324  1.00  0.00           H
ATOM   4804  HE3 TRP B  41      41.360  56.630  44.135  1.00  0.00           H
ATOM   4805  HZ2 TRP B  41      37.863  60.115  44.820  1.00  0.00           H
ATOM   4806  HZ3 TRP B  41      39.951  56.592  46.173  1.00  0.00           H
ATOM   4807  HH2 TRP B  41      38.183  58.304  46.514  1.00  0.00           H
ATOM   4808  N   PHE B  42      45.420  57.681  40.625  1.00  0.00           N
ATOM   4809  CA  PHE B  42      46.545  56.977  40.021  1.00  0.00           C
ATOM   4810  C   PHE B  42      47.857  57.639  40.449  1.00  0.00           C
ATOM   4811  O   PHE B  42      48.040  58.831  40.179  1.00  0.00           O
ATOM   4812  CB  PHE B  42      46.405  56.932  38.493  1.00  0.00           C
ATOM   4813  CG  PHE B  42      45.153  56.211  38.055  1.00  0.00           C
ATOM   4814  CD1 PHE B  42      43.938  56.910  37.966  1.00  0.00           C
ATOM   4815  CD2 PHE B  42      45.189  54.825  37.823  1.00  0.00           C
ATOM   4816  CE1 PHE B  42      42.751  56.211  37.720  1.00  0.00           C
ATOM   4817  CE2 PHE B  42      43.996  54.116  37.611  1.00  0.00           C
ATOM   4818  CZ  PHE B  42      42.780  54.811  37.606  1.00  0.00           C
ATOM   4819  H   PHE B  42      45.268  58.648  40.354  1.00  0.00           H
ATOM   4820  HA  PHE B  42      46.522  55.949  40.365  1.00  0.00           H
ATOM   4821  HB2 PHE B  42      46.393  57.946  38.096  1.00  0.00           H
ATOM   4822  HB3 PHE B  42      47.271  56.414  38.081  1.00  0.00           H
ATOM   4823  HD1 PHE B  42      43.910  57.978  38.130  1.00  0.00           H
ATOM   4824  HD2 PHE B  42      46.134  54.311  37.836  1.00  0.00           H
ATOM   4825  HE1 PHE B  42      41.823  56.752  37.647  1.00  0.00           H
ATOM   4826  HE2 PHE B  42      43.996  53.043  37.476  1.00  0.00           H
ATOM   4827  HZ  PHE B  42      41.866  54.256  37.544  1.00  0.00           H
ATOM   4828  N   PRO B  43      48.780  56.904  41.103  1.00  0.00           N
ATOM   4829  CA  PRO B  43      50.088  57.447  41.442  1.00  0.00           C
ATOM   4830  C   PRO B  43      50.858  57.907  40.188  1.00  0.00           C
ATOM   4831  O   PRO B  43      50.713  57.289  39.133  1.00  0.00           O
ATOM   4832  CB  PRO B  43      50.834  56.339  42.194  1.00  0.00           C
ATOM   4833  CG  PRO B  43      50.084  55.058  41.835  1.00  0.00           C
ATOM   4834  CD  PRO B  43      48.658  55.538  41.591  1.00  0.00           C
ATOM   4835  HA  PRO B  43      49.927  58.289  42.112  1.00  0.00           H
ATOM   4836  HB2 PRO B  43      51.880  56.275  41.893  1.00  0.00           H
ATOM   4837  HB3 PRO B  43      50.760  56.517  43.267  1.00  0.00           H
ATOM   4838  HG2 PRO B  43      50.492  54.640  40.915  1.00  0.00           H
ATOM   4839  HG3 PRO B  43      50.130  54.324  42.639  1.00  0.00           H
ATOM   4840  HD2 PRO B  43      48.176  54.880  40.869  1.00  0.00           H
ATOM   4841  HD3 PRO B  43      48.102  55.544  42.531  1.00  0.00           H
ATOM   4842  N   PRO B  44      51.697  58.955  40.284  1.00  0.00           N
ATOM   4843  CA  PRO B  44      52.405  59.547  39.147  1.00  0.00           C
ATOM   4844  C   PRO B  44      53.209  58.572  38.278  1.00  0.00           C
ATOM   4845  O   PRO B  44      53.277  58.750  37.065  1.00  0.00           O
ATOM   4846  CB  PRO B  44      53.339  60.606  39.746  1.00  0.00           C
ATOM   4847  CG  PRO B  44      53.021  60.691  41.239  1.00  0.00           C
ATOM   4848  CD  PRO B  44      51.787  59.829  41.437  1.00  0.00           C
ATOM   4849  HA  PRO B  44      51.669  60.039  38.512  1.00  0.00           H
ATOM   4850  HB2 PRO B  44      54.386  60.323  39.622  1.00  0.00           H
ATOM   4851  HB3 PRO B  44      53.157  61.559  39.261  1.00  0.00           H
ATOM   4852  HG2 PRO B  44      53.848  60.280  41.819  1.00  0.00           H
ATOM   4853  HG3 PRO B  44      52.816  61.716  41.544  1.00  0.00           H
ATOM   4854  HD2 PRO B  44      51.869  59.271  42.371  1.00  0.00           H
ATOM   4855  HD3 PRO B  44      50.902  60.463  41.449  1.00  0.00           H
ATOM   4856  N   ASP B  45      53.830  57.572  38.892  1.00  0.00           N
ATOM   4857  CA  ASP B  45      54.627  56.517  38.259  1.00  0.00           C
ATOM   4858  C   ASP B  45      53.781  55.459  37.527  1.00  0.00           C
ATOM   4859  O   ASP B  45      54.324  54.658  36.761  1.00  0.00           O
ATOM   4860  CB  ASP B  45      55.554  55.841  39.299  1.00  0.00           C
ATOM   4861  CG  ASP B  45      55.022  55.715  40.743  1.00  0.00           C
ATOM   4862  OD1 ASP B  45      54.458  56.677  41.317  1.00  0.00           O
ATOM   4863  OD2 ASP B  45      55.305  54.723  41.440  1.00  0.00           O
ATOM   4864  H   ASP B  45      53.764  57.526  39.907  1.00  0.00           H
ATOM   4865  HA  ASP B  45      55.257  56.977  37.497  1.00  0.00           H
ATOM   4866  HB2 ASP B  45      55.860  54.861  38.927  1.00  0.00           H
ATOM   4867  HB3 ASP B  45      56.462  56.444  39.353  1.00  0.00           H
ATOM   4868  N   ALA B  46      52.460  55.440  37.737  1.00  0.00           N
ATOM   4869  CA  ALA B  46      51.559  54.596  36.965  1.00  0.00           C
ATOM   4870  C   ALA B  46      51.508  55.039  35.486  1.00  0.00           C
ATOM   4871  O   ALA B  46      51.621  56.231  35.182  1.00  0.00           O
ATOM   4872  CB  ALA B  46      50.158  54.593  37.591  1.00  0.00           C
ATOM   4873  H   ALA B  46      52.051  56.159  38.321  1.00  0.00           H
ATOM   4874  HA  ALA B  46      51.960  53.585  37.021  1.00  0.00           H
ATOM   4875  HB1 ALA B  46      49.550  55.381  37.143  1.00  0.00           H
ATOM   4876  HB2 ALA B  46      50.215  54.759  38.663  1.00  0.00           H
ATOM   4877  HB3 ALA B  46      49.683  53.634  37.403  1.00  0.00           H
ATOM   4878  N   PRO B  47      51.302  54.103  34.545  1.00  0.00           N
ATOM   4879  CA  PRO B  47      51.200  54.438  33.136  1.00  0.00           C
ATOM   4880  C   PRO B  47      49.812  54.985  32.788  1.00  0.00           C
ATOM   4881  O   PRO B  47      48.818  54.724  33.470  1.00  0.00           O
ATOM   4882  CB  PRO B  47      51.517  53.135  32.406  1.00  0.00           C
ATOM   4883  CG  PRO B  47      50.959  52.067  33.347  1.00  0.00           C
ATOM   4884  CD  PRO B  47      51.129  52.671  34.743  1.00  0.00           C
ATOM   4885  HA  PRO B  47      51.946  55.190  32.876  1.00  0.00           H
ATOM   4886  HB2 PRO B  47      51.059  53.091  31.417  1.00  0.00           H
ATOM   4887  HB3 PRO B  47      52.600  53.026  32.331  1.00  0.00           H
ATOM   4888  HG2 PRO B  47      49.900  51.914  33.138  1.00  0.00           H
ATOM   4889  HG3 PRO B  47      51.507  51.129  33.251  1.00  0.00           H
ATOM   4890  HD2 PRO B  47      50.241  52.469  35.344  1.00  0.00           H
ATOM   4891  HD3 PRO B  47      52.016  52.255  35.222  1.00  0.00           H
ATOM   4892  N   VAL B  48      49.730  55.704  31.671  1.00  0.00           N
ATOM   4893  CA  VAL B  48      48.450  56.146  31.104  1.00  0.00           C
ATOM   4894  C   VAL B  48      47.674  54.912  30.607  1.00  0.00           C
ATOM   4895  O   VAL B  48      48.263  54.080  29.910  1.00  0.00           O
ATOM   4896  CB  VAL B  48      48.671  57.179  29.985  1.00  0.00           C
ATOM   4897  CG1 VAL B  48      47.355  57.642  29.347  1.00  0.00           C
ATOM   4898  CG2 VAL B  48      49.384  58.426  30.531  1.00  0.00           C
ATOM   4899  H   VAL B  48      50.569  55.860  31.136  1.00  0.00           H
ATOM   4900  HA  VAL B  48      47.895  56.645  31.893  1.00  0.00           H
ATOM   4901  HB  VAL B  48      49.297  56.730  29.213  1.00  0.00           H
ATOM   4902 1HG1 VAL B  48      47.564  58.393  28.585  1.00  0.00           H
ATOM   4903 2HG1 VAL B  48      46.851  56.803  28.871  1.00  0.00           H
ATOM   4904 3HG1 VAL B  48      46.704  58.077  30.107  1.00  0.00           H
ATOM   4905 1HG2 VAL B  48      49.788  59.005  29.702  1.00  0.00           H
ATOM   4906 2HG2 VAL B  48      50.208  58.158  31.192  1.00  0.00           H
ATOM   4907 3HG2 VAL B  48      48.682  59.043  31.094  1.00  0.00           H
ATOM   4908  N   PRO B  49      46.385  54.741  30.963  1.00  0.00           N
ATOM   4909  CA  PRO B  49      45.582  53.616  30.486  1.00  0.00           C
ATOM   4910  C   PRO B  49      45.397  53.614  28.959  1.00  0.00           C
ATOM   4911  O   PRO B  49      45.529  54.649  28.306  1.00  0.00           O
ATOM   4912  CB  PRO B  49      44.234  53.742  31.198  1.00  0.00           C
ATOM   4913  CG  PRO B  49      44.506  54.626  32.409  1.00  0.00           C
ATOM   4914  CD  PRO B  49      45.620  55.539  31.911  1.00  0.00           C
ATOM   4915  HA  PRO B  49      46.068  52.689  30.790  1.00  0.00           H
ATOM   4916  HB2 PRO B  49      43.542  54.271  30.548  1.00  0.00           H
ATOM   4917  HB3 PRO B  49      43.834  52.770  31.488  1.00  0.00           H
ATOM   4918  HG2 PRO B  49      43.620  55.192  32.696  1.00  0.00           H
ATOM   4919  HG3 PRO B  49      44.867  54.020  33.241  1.00  0.00           H
ATOM   4920  HD2 PRO B  49      45.195  56.400  31.394  1.00  0.00           H
ATOM   4921  HD3 PRO B  49      46.221  55.861  32.760  1.00  0.00           H
ATOM   4922  N   GLN B  50      45.041  52.454  28.397  1.00  0.00           N
ATOM   4923  CA  GLN B  50      44.746  52.318  26.961  1.00  0.00           C
ATOM   4924  C   GLN B  50      43.480  53.082  26.556  1.00  0.00           C
ATOM   4925  O   GLN B  50      43.484  53.836  25.586  1.00  0.00           O
ATOM   4926  CB  GLN B  50      44.604  50.829  26.602  1.00  0.00           C
ATOM   4927  CG  GLN B  50      45.937  50.074  26.694  1.00  0.00           C
ATOM   4928  CD  GLN B  50      46.977  50.614  25.715  1.00  0.00           C
ATOM   4929  NE2 GLN B  50      48.125  51.047  26.185  1.00  0.00           N
ATOM   4930  OE1 GLN B  50      46.780  50.676  24.515  1.00  0.00           O
ATOM   4931  H   GLN B  50      44.893  51.656  28.992  1.00  0.00           H
ATOM   4932  HA  GLN B  50      45.566  52.752  26.387  1.00  0.00           H
ATOM   4933  HB2 GLN B  50      43.881  50.362  27.274  1.00  0.00           H
ATOM   4934  HB3 GLN B  50      44.222  50.743  25.584  1.00  0.00           H
ATOM   4935  HG2 GLN B  50      46.322  50.137  27.712  1.00  0.00           H
ATOM   4936  HG3 GLN B  50      45.764  49.022  26.469  1.00  0.00           H
ATOM   4937 1HE2 GLN B  50      48.767  51.409  25.506  1.00  0.00           H
ATOM   4938 2HE2 GLN B  50      48.308  51.064  27.170  1.00  0.00           H
ATOM   4939  N   ASP B  51      42.420  52.933  27.347  1.00  0.00           N
ATOM   4940  CA  ASP B  51      41.202  53.732  27.275  1.00  0.00           C
ATOM   4941  C   ASP B  51      40.760  54.129  28.694  1.00  0.00           C
ATOM   4942  O   ASP B  51      41.368  53.713  29.682  1.00  0.00           O
ATOM   4943  CB  ASP B  51      40.112  52.965  26.514  1.00  0.00           C
ATOM   4944  CG  ASP B  51      39.463  51.887  27.377  1.00  0.00           C
ATOM   4945  OD1 ASP B  51      39.947  50.730  27.387  1.00  0.00           O
ATOM   4946  OD2 ASP B  51      38.475  52.216  28.057  1.00  0.00           O
ATOM   4947  H   ASP B  51      42.482  52.296  28.125  1.00  0.00           H
ATOM   4948  HA  ASP B  51      41.413  54.651  26.726  1.00  0.00           H
ATOM   4949  HB2 ASP B  51      39.348  53.677  26.194  1.00  0.00           H
ATOM   4950  HB3 ASP B  51      40.539  52.511  25.619  1.00  0.00           H
ATOM   4951  N   MET B  52      39.719  54.954  28.793  1.00  0.00           N
ATOM   4952  CA  MET B  52      39.283  55.572  30.049  1.00  0.00           C
ATOM   4953  C   MET B  52      37.880  55.146  30.499  1.00  0.00           C
ATOM   4954  O   MET B  52      37.307  55.788  31.381  1.00  0.00           O
ATOM   4955  CB  MET B  52      39.460  57.097  29.949  1.00  0.00           C
ATOM   4956  CG  MET B  52      40.344  57.680  31.053  1.00  0.00           C
ATOM   4957  SD  MET B  52      41.449  58.983  30.457  1.00  0.00           S
ATOM   4958  CE  MET B  52      42.979  58.031  30.316  1.00  0.00           C
ATOM   4959  H   MET B  52      39.188  55.155  27.959  1.00  0.00           H
ATOM   4960  HA  MET B  52      39.933  55.208  30.843  1.00  0.00           H
ATOM   4961  HB2 MET B  52      39.888  57.355  28.979  1.00  0.00           H
ATOM   4962  HB3 MET B  52      38.496  57.591  30.004  1.00  0.00           H
ATOM   4963  HG2 MET B  52      39.695  58.086  31.825  1.00  0.00           H
ATOM   4964  HG3 MET B  52      40.949  56.897  31.507  1.00  0.00           H
ATOM   4965  HE1 MET B  52      43.514  58.093  31.262  1.00  0.00           H
ATOM   4966  HE2 MET B  52      42.756  56.989  30.085  1.00  0.00           H
ATOM   4967  HE3 MET B  52      43.593  58.451  29.524  1.00  0.00           H
ATOM   4968  N   GLU B  53      37.335  54.055  29.949  1.00  0.00           N
ATOM   4969  CA  GLU B  53      36.186  53.397  30.569  1.00  0.00           C
ATOM   4970  C   GLU B  53      36.516  53.038  32.025  1.00  0.00           C
ATOM   4971  O   GLU B  53      37.645  52.658  32.367  1.00  0.00           O
ATOM   4972  CB  GLU B  53      35.772  52.123  29.814  1.00  0.00           C
ATOM   4973  CG  GLU B  53      35.162  52.351  28.418  1.00  0.00           C
ATOM   4974  CD  GLU B  53      33.733  52.931  28.448  1.00  0.00           C
ATOM   4975  OE1 GLU B  53      33.155  53.159  27.361  1.00  0.00           O
ATOM   4976  OE2 GLU B  53      33.157  53.082  29.552  1.00  0.00           O
ATOM   4977  H   GLU B  53      37.849  53.524  29.245  1.00  0.00           H
ATOM   4978  HA  GLU B  53      35.342  54.087  30.568  1.00  0.00           H
ATOM   4979  HB2 GLU B  53      36.637  51.465  29.728  1.00  0.00           H
ATOM   4980  HB3 GLU B  53      35.035  51.597  30.418  1.00  0.00           H
ATOM   4981  HG2 GLU B  53      35.817  52.999  27.834  1.00  0.00           H
ATOM   4982  HG3 GLU B  53      35.123  51.379  27.919  1.00  0.00           H
ATOM   4983  N   LEU B  54      35.508  53.120  32.896  1.00  0.00           N
ATOM   4984  CA  LEU B  54      35.667  52.839  34.325  1.00  0.00           C
ATOM   4985  C   LEU B  54      36.240  51.433  34.579  1.00  0.00           C
ATOM   4986  O   LEU B  54      37.084  51.259  35.458  1.00  0.00           O
ATOM   4987  CB  LEU B  54      34.315  53.086  35.012  1.00  0.00           C
ATOM   4988  CG  LEU B  54      34.289  52.757  36.512  1.00  0.00           C
ATOM   4989  CD1 LEU B  54      35.375  53.490  37.307  1.00  0.00           C
ATOM   4990  CD2 LEU B  54      32.933  53.172  37.077  1.00  0.00           C
ATOM   4991  H   LEU B  54      34.608  53.432  32.554  1.00  0.00           H
ATOM   4992  HA  LEU B  54      36.386  53.543  34.735  1.00  0.00           H
ATOM   4993  HB2 LEU B  54      34.049  54.135  34.877  1.00  0.00           H
ATOM   4994  HB3 LEU B  54      33.555  52.477  34.521  1.00  0.00           H
ATOM   4995  HG  LEU B  54      34.410  51.683  36.634  1.00  0.00           H
ATOM   4996 1HD1 LEU B  54      36.364  53.143  37.016  1.00  0.00           H
ATOM   4997 2HD1 LEU B  54      35.256  53.291  38.369  1.00  0.00           H
ATOM   4998 3HD1 LEU B  54      35.304  54.561  37.147  1.00  0.00           H
ATOM   4999 1HD2 LEU B  54      32.785  54.239  36.915  1.00  0.00           H
ATOM   5000 2HD2 LEU B  54      32.138  52.619  36.578  1.00  0.00           H
ATOM   5001 3HD2 LEU B  54      32.887  52.954  38.144  1.00  0.00           H
ATOM   5002  N   VAL B  55      35.873  50.464  33.737  1.00  0.00           N
ATOM   5003  CA  VAL B  55      36.411  49.098  33.782  1.00  0.00           C
ATOM   5004  C   VAL B  55      37.925  49.059  33.551  1.00  0.00           C
ATOM   5005  O   VAL B  55      38.630  48.342  34.255  1.00  0.00           O
ATOM   5006  CB  VAL B  55      35.661  48.189  32.788  1.00  0.00           C
ATOM   5007  CG1 VAL B  55      35.823  48.610  31.320  1.00  0.00           C
ATOM   5008  CG2 VAL B  55      36.097  46.727  32.920  1.00  0.00           C
ATOM   5009  H   VAL B  55      35.238  50.710  32.993  1.00  0.00           H
ATOM   5010  HA  VAL B  55      36.234  48.706  34.784  1.00  0.00           H
ATOM   5011  HB  VAL B  55      34.599  48.253  33.024  1.00  0.00           H
ATOM   5012 1HG1 VAL B  55      35.172  48.004  30.692  1.00  0.00           H
ATOM   5013 2HG1 VAL B  55      35.530  49.647  31.203  1.00  0.00           H
ATOM   5014 3HG1 VAL B  55      36.853  48.487  30.987  1.00  0.00           H
ATOM   5015 1HG2 VAL B  55      35.637  46.126  32.136  1.00  0.00           H
ATOM   5016 2HG2 VAL B  55      35.771  46.339  33.884  1.00  0.00           H
ATOM   5017 3HG2 VAL B  55      37.178  46.629  32.842  1.00  0.00           H
ATOM   5018  N   THR B  56      38.462  49.837  32.608  1.00  0.00           N
ATOM   5019  CA  THR B  56      39.891  49.792  32.255  1.00  0.00           C
ATOM   5020  C   THR B  56      40.745  50.433  33.342  1.00  0.00           C
ATOM   5021  O   THR B  56      41.778  49.892  33.744  1.00  0.00           O
ATOM   5022  CB  THR B  56      40.147  50.481  30.906  1.00  0.00           C
ATOM   5023  CG2 THR B  56      41.609  50.333  30.481  1.00  0.00           C
ATOM   5024  OG1 THR B  56      39.355  49.855  29.923  1.00  0.00           O
ATOM   5025  H   THR B  56      37.865  50.465  32.085  1.00  0.00           H
ATOM   5026  HA  THR B  56      40.195  48.750  32.163  1.00  0.00           H
ATOM   5027  HB  THR B  56      39.891  51.539  30.975  1.00  0.00           H
ATOM   5028  HG1 THR B  56      39.438  50.380  29.099  1.00  0.00           H
ATOM   5029 1HG2 THR B  56      42.258  50.870  31.171  1.00  0.00           H
ATOM   5030 2HG2 THR B  56      41.742  50.748  29.484  1.00  0.00           H
ATOM   5031 3HG2 THR B  56      41.882  49.277  30.476  1.00  0.00           H
ATOM   5032  N   MET B  57      40.288  51.569  33.866  1.00  0.00           N
ATOM   5033  CA  MET B  57      40.923  52.253  34.991  1.00  0.00           C
ATOM   5034  C   MET B  57      40.899  51.398  36.264  1.00  0.00           C
ATOM   5035  O   MET B  57      41.933  51.256  36.920  1.00  0.00           O
ATOM   5036  CB  MET B  57      40.195  53.579  35.203  1.00  0.00           C
ATOM   5037  CG  MET B  57      40.438  54.554  34.049  1.00  0.00           C
ATOM   5038  SD  MET B  57      39.815  56.223  34.370  1.00  0.00           S
ATOM   5039  CE  MET B  57      38.096  55.805  34.766  1.00  0.00           C
ATOM   5040  H   MET B  57      39.426  51.953  33.488  1.00  0.00           H
ATOM   5041  HA  MET B  57      41.969  52.447  34.754  1.00  0.00           H
ATOM   5042  HB2 MET B  57      39.130  53.387  35.324  1.00  0.00           H
ATOM   5043  HB3 MET B  57      40.535  54.051  36.109  1.00  0.00           H
ATOM   5044  HG2 MET B  57      41.511  54.623  33.866  1.00  0.00           H
ATOM   5045  HG3 MET B  57      39.961  54.165  33.149  1.00  0.00           H
ATOM   5046  HE1 MET B  57      38.020  55.537  35.819  1.00  0.00           H
ATOM   5047  HE2 MET B  57      37.438  56.644  34.559  1.00  0.00           H
ATOM   5048  HE3 MET B  57      37.788  54.962  34.151  1.00  0.00           H
ATOM   5049  N   SER B  58      39.760  50.763  36.558  1.00  0.00           N
ATOM   5050  CA  SER B  58      39.643  49.774  37.633  1.00  0.00           C
ATOM   5051  C   SER B  58      40.581  48.584  37.398  1.00  0.00           C
ATOM   5052  O   SER B  58      41.326  48.200  38.297  1.00  0.00           O
ATOM   5053  CB  SER B  58      38.179  49.345  37.772  1.00  0.00           C
ATOM   5054  OG  SER B  58      37.986  48.630  38.973  1.00  0.00           O
ATOM   5055  H   SER B  58      38.935  50.938  35.990  1.00  0.00           H
ATOM   5056  HA  SER B  58      39.944  50.239  38.569  1.00  0.00           H
ATOM   5057  HB2 SER B  58      37.549  50.233  37.789  1.00  0.00           H
ATOM   5058  HB3 SER B  58      37.883  48.732  36.919  1.00  0.00           H
ATOM   5059  HG  SER B  58      38.008  47.687  38.748  1.00  0.00           H
ATOM   5060  N   SER B  59      40.687  48.092  36.158  1.00  0.00           N
ATOM   5061  CA  SER B  59      41.569  46.974  35.812  1.00  0.00           C
ATOM   5062  C   SER B  59      43.045  47.291  36.038  1.00  0.00           C
ATOM   5063  O   SER B  59      43.798  46.439  36.505  1.00  0.00           O
[truncated: 286,961 more chars]
