# Supplementary material for: Total enzymatic synthesis of cis-α-irone from a simple carbon source
Source: Nat Commun. 2022 Dec 2;13:7421. doi: 10.1038/s41467-022-35232-2 (PMC9715568; doi:10.1038/s41467-022-35232-2)
Supplement: Supplementary file 4 — Supplementary Data 1 [file 41467_2022_35232_MOESM4_ESM.zip › Supplementary file 1_pdb/pdb/FigureS11a_5gm2_wt_SAH.pdb]

ATOM      1  N   GLN A  10    -101.453  24.039  85.572  0.14 93.00           N
ATOM      2  CA  GLN A  10    -101.719  22.971  84.614  0.05 36.00           C
ATOM      3  C   GLN A  10    -103.159  23.017  84.123  0.61 23.00           C
ATOM      4  O   GLN A  10    -104.020  22.282  84.607 -0.57 13.00           O
ATOM      5  CB  GLN A  10    -101.420  21.601  85.227  0.06 51.00           C
ATOM      6  CG  GLN A  10     -99.942  21.247  85.266 -0.09  3.00           C
ATOM      7  CD  GLN A  10     -99.709  19.793  85.620  0.73 54.00           C
ATOM      8  NE2 GLN A  10    -100.117  19.406  86.820 -1.00 31.00           N
ATOM      9  OE1 GLN A  10     -99.172  19.024  84.823 -0.61 33.00           O
ATOM     10  HA  GLN A  10    -101.117  23.111  83.818  0.10 15.00           H
ATOM     11  HB2 GLN A  10    -101.769  21.587  86.166  0.00 50.00           H
ATOM     12  HB3 GLN A  10    -101.895  20.899  84.691  0.00 50.00           H
ATOM     13  HG2 GLN A  10     -99.546  21.424  84.367  0.03 31.00           H
ATOM     14  HG3 GLN A  10     -99.494  21.819  85.950  0.03 31.00           H
ATOM     15 HE21 GLN A  10    -100.006  18.438  87.125  0.44 29.00           H
ATOM     16 HE22 GLN A  10    -100.544  20.097  87.435  0.44 29.00           H
ATOM     17  H1  GLN A  10    -101.833  24.902  85.231  0.19 96.00           H
ATOM     18  H2  GLN A  10    -101.877  23.817  86.453  0.19 96.00           H
ATOM     19  H3  GLN A  10    -100.464  24.142  85.699  0.19 96.00           H
ATOM     20  N   GLN A  11    -103.408  23.885  83.144 -0.41 57.00           N
ATOM     21  CA  GLN A  11    -104.740  24.046  82.579  0.00 31.00           C
ATOM     22  C   GLN A  11    -104.905  23.362  81.226  0.59 73.00           C
ATOM     23  O   GLN A  11    -106.040  23.069  80.834 -0.56 79.00           O
ATOM     24  CB  GLN A  11    -105.073  25.540  82.446  0.00 36.00           C
ATOM     25  CG  GLN A  11    -106.554  25.893  82.545 -0.06 45.00           C
ATOM     26  CD  GLN A  11    -106.773  27.376  82.805  0.69 51.00           C
ATOM     27  NE2 GLN A  11    -108.031  27.802  82.788 -0.94  7.00           N
ATOM     28  OE1 GLN A  11    -105.821  28.126  83.023 -0.60 86.00           O
ATOM     29  H   GLN A  11    -102.580  24.428  82.825  0.27 19.00           H
ATOM     30  HA  GLN A  11    -105.404  23.622  83.220  0.08 50.00           H
ATOM     31  HB2 GLN A  11    -104.585  26.042  83.170  0.01 71.00           H
ATOM     32  HB3 GLN A  11    -104.736  25.864  81.553  0.01 71.00           H
ATOM     33  HG2 GLN A  11    -106.998  25.652  81.686  0.03 52.00           H
ATOM     34  HG3 GLN A  11    -106.957  25.375  83.295  0.03 52.00           H
ATOM     35 HE21 GLN A  11    -108.256  28.779  82.967  0.42 51.00           H
ATOM     36 HE22 GLN A  11    -108.767  27.124  82.590  0.42 51.00           H
ATOM     37  N   VAL A  12    -103.812  23.095  80.509 -0.41 57.00           N
ATOM     38  CA  VAL A  12    -103.867  22.487  79.186 -0.08 75.00           C
ATOM     39  C   VAL A  12    -102.895  21.319  79.123  0.59 73.00           C
ATOM     40  O   VAL A  12    -102.028  21.153  79.981 -0.56 79.00           O
ATOM     41  CB  VAL A  12    -103.552  23.488  78.056  0.29 85.00           C
ATOM     42  CG1 VAL A  12    -104.759  24.368  77.768 -0.31 92.00           C
ATOM     43  CG2 VAL A  12    -102.332  24.323  78.417 -0.31 92.00           C
ATOM     44  H   VAL A  12    -102.917  23.360  80.979  0.27 19.00           H
ATOM     45  HA  VAL A  12    -104.792  22.130  79.043  0.09 69.00           H
ATOM     46  HB  VAL A  12    -103.369  22.963  77.230 -0.02 97.00           H
ATOM     47 HG11 VAL A  12    -105.592  23.815  77.803  0.07 91.00           H
ATOM     48 HG12 VAL A  12    -104.814  25.095  78.453  0.07 91.00           H
ATOM     49 HG13 VAL A  12    -104.667  24.774  76.859  0.07 91.00           H
ATOM     50 HG21 VAL A  12    -102.323  24.484  79.404  0.07 91.00           H
ATOM     51 HG22 VAL A  12    -102.376  25.197  77.934  0.07 91.00           H
ATOM     52 HG23 VAL A  12    -101.504  23.831  78.149  0.07 91.00           H
ATOM     53  N   THR A  13    -103.060  20.507  78.081 -0.41 57.00           N
ATOM     54  CA  THR A  13    -102.203  19.371  77.776 -0.03 89.00           C
ATOM     55  C   THR A  13    -101.373  19.674  76.535  0.59 73.00           C
ATOM     56  O   THR A  13    -101.552  20.697  75.871 -0.56 79.00           O
ATOM     57  CB  THR A  13    -103.032  18.098  77.562  0.36 54.00           C
ATOM     58  CG2 THR A  13    -103.963  17.866  78.744 -0.24 38.00           C
ATOM     59  OG1 THR A  13    -103.815  18.231  76.370 -0.67 61.00           O
ATOM     60  H   THR A  13    -103.891  20.766  77.477  0.27 19.00           H
ATOM     61  HA  THR A  13    -101.578  19.224  78.546  0.10  7.00           H
ATOM     62  HB  THR A  13    -102.399  17.307  77.439  0.00 43.00           H
ATOM     63  HG1 THR A  13    -104.382  19.060  76.415  0.41  2.00           H
ATOM     64 HG21 THR A  13    -103.685  18.446  79.514  0.06 42.00           H
ATOM     65 HG22 THR A  13    -103.922  16.904  79.025  0.06 42.00           H
ATOM     66 HG23 THR A  13    -104.905  18.093  78.484  0.06 42.00           H
ATOM     67  N   ALA A  14    -100.456  18.756  76.225 -0.41 57.00           N
ATOM     68  CA  ALA A  14     -99.554  18.960  75.096  0.03 37.00           C
ATOM     69  C   ALA A  14    -100.315  18.980  73.776  0.59 73.00           C
ATOM     70  O   ALA A  14    -100.078  19.843  72.923 -0.56 79.00           O
ATOM     71  CB  ALA A  14     -98.481  17.872  75.084 -0.18 25.00           C
ATOM     72  H   ALA A  14    -100.444  17.924  76.831  0.27 19.00           H
ATOM     73  HA  ALA A  14     -99.086  19.847  75.211  0.08 23.00           H
ATOM     74  HB1 ALA A  14     -98.178  17.716  74.145  0.06  3.00           H
ATOM     75  HB2 ALA A  14     -98.861  17.028  75.458  0.06  3.00           H
ATOM     76  HB3 ALA A  14     -97.706  18.165  75.641  0.06  3.00           H
ATOM     77  N   ASP A  15    -101.248  18.042  73.595 -0.51 63.00           N
ATOM     78  CA  ASP A  15    -101.950  17.944  72.319  0.03 81.00           C
ATOM     79  C   ASP A  15    -102.856  19.147  72.088  0.53 66.00           C
ATOM     80  O   ASP A  15    -103.009  19.602  70.948 -0.58 19.00           O
ATOM     81  CB  ASP A  15    -102.750  16.645  72.254 -0.03  3.00           C
ATOM     82  CG  ASP A  15    -101.863  15.421  72.113  0.79 94.00           C
ATOM     83  OD1 ASP A  15    -100.682  15.579  71.736 -0.80 14.00           O
ATOM     84  OD2 ASP A  15    -102.346  14.297  72.368 -0.80 14.00           O
ATOM     85  H   ASP A  15    -101.417  17.426  74.398  0.29 36.00           H
ATOM     86  HA  ASP A  15    -101.251  17.957  71.592  0.08 80.00           H
ATOM     87  HB2 ASP A  15    -103.274  16.563  73.093 -0.01 22.00           H
ATOM     88  HB3 ASP A  15    -103.354  16.693  71.468 -0.01 22.00           H
ATOM     89  N   GLU A  16    -103.469  19.669  73.152 -0.51 63.00           N
ATOM     90  CA  GLU A  16    -104.235  20.906  73.032  0.03 97.00           C
ATOM     91  C   GLU A  16    -103.346  22.046  72.557  0.53 66.00           C
ATOM     92  O   GLU A  16    -103.700  22.784  71.629 -0.58 19.00           O
ATOM     93  CB  GLU A  16    -104.875  21.264  74.371  0.05 60.00           C
ATOM     94  CG  GLU A  16    -105.995  20.349  74.823  0.01 36.00           C
ATOM     95  CD  GLU A  16    -106.345  20.582  76.275  0.80 54.00           C
ATOM     96  OE1 GLU A  16    -105.446  21.006  77.025 -0.81 88.00           O
ATOM     97  OE2 GLU A  16    -107.506  20.350  76.670 -0.81 88.00           O
ATOM     98  H   GLU A  16    -103.357  19.142  74.028  0.29 36.00           H
ATOM     99  HA  GLU A  16    -104.990  20.774  72.380  0.11  5.00           H
ATOM    100  HB2 GLU A  16    -104.164  21.231  75.061 -0.01 73.00           H
ATOM    101  HB3 GLU A  16    -105.248  22.178  74.290 -0.01 73.00           H
ATOM    102  HG2 GLU A  16    -106.790  20.547  74.289 -0.04 25.00           H
ATOM    103  HG3 GLU A  16    -105.694  19.422  74.734 -0.04 25.00           H
ATOM    104  N   VAL A  17    -102.183  22.205  73.190 -0.41 57.00           N
ATOM    105  CA  VAL A  17    -101.252  23.257  72.799 -0.08 75.00           C
ATOM    106  C   VAL A  17    -100.720  23.008  71.393  0.59 73.00           C
ATOM    107  O   VAL A  17    -100.530  23.948  70.613 -0.56 79.00           O
ATOM    108  CB  VAL A  17    -100.115  23.363  73.832  0.29 85.00           C
ATOM    109  CG1 VAL A  17     -99.071  24.362  73.373 -0.31 92.00           C
ATOM    110  CG2 VAL A  17    -100.678  23.752  75.191 -0.31 92.00           C
ATOM    111  H   VAL A  17    -102.008  21.536  73.958  0.27 19.00           H
ATOM    112  HA  VAL A  17    -101.750  24.131  72.792  0.09 69.00           H
ATOM    113  HB  VAL A  17     -99.669  22.474  73.882 -0.02 97.00           H
ATOM    114 HG11 VAL A  17     -98.160  23.955  73.447  0.07 91.00           H
ATOM    115 HG12 VAL A  17     -99.243  24.615  72.420  0.07 91.00           H
ATOM    116 HG13 VAL A  17     -99.114  25.182  73.946  0.07 91.00           H
ATOM    117 HG21 VAL A  17    -100.371  23.092  75.877  0.07 91.00           H
ATOM    118 HG22 VAL A  17    -101.677  23.752  75.147  0.07 91.00           H
ATOM    119 HG23 VAL A  17    -100.352  24.666  75.434  0.07 91.00           H
ATOM    120  N   GLY A  18    -100.476  21.743  71.045 -0.41 57.00           N
ATOM    121  CA  GLY A  18    -100.033  21.433  69.696 -0.02 52.00           C
ATOM    122  C   GLY A  18    -101.048  21.847  68.649  0.59 73.00           C
ATOM    123  O   GLY A  18    -100.699  22.441  67.626 -0.56 79.00           O
ATOM    124  H   GLY A  18    -100.624  21.046  71.784  0.27 19.00           H
ATOM    125  HA2 GLY A  18     -99.154  21.904  69.515  0.06 98.00           H
ATOM    126  HA3 GLY A  18     -99.861  20.437  69.620  0.06 98.00           H
ATOM    127  N   ASP A  19    -102.325  21.552  68.901 -0.51 63.00           N
ATOM    128  CA  ASP A  19    -103.369  21.922  67.952  0.03 81.00           C
ATOM    129  C   ASP A  19    -103.520  23.433  67.863  0.53 66.00           C
ATOM    130  O   ASP A  19    -103.803  23.972  66.787 -0.58 19.00           O
ATOM    131  CB  ASP A  19    -104.697  21.281  68.351 -0.03  3.00           C
ATOM    132  CG  ASP A  19    -104.647  19.767  68.324  0.79 94.00           C
ATOM    133  OD1 ASP A  19    -103.678  19.214  67.764 -0.80 14.00           O
ATOM    134  OD2 ASP A  19    -105.585  19.129  68.851 -0.80 14.00           O
ATOM    135  H   ASP A  19    -102.497  21.061  69.788  0.29 36.00           H
ATOM    136  HA  ASP A  19    -103.074  21.600  67.044  0.08 80.00           H
ATOM    137  HB2 ASP A  19    -104.917  21.577  69.274 -0.01 22.00           H
ATOM    138  HB3 ASP A  19    -105.392  21.590  67.712 -0.01 22.00           H
ATOM    139  N   TRP A  20    -103.337  24.131  68.985 -0.41 57.00           N
ATOM    140  CA  TRP A  20    -103.507  25.579  68.988 -0.02 75.00           C
ATOM    141  C   TRP A  20    -102.474  26.250  68.096  0.59 73.00           C
ATOM    142  O   TRP A  20    -102.808  27.123  67.287 -0.56 79.00           O
ATOM    143  CB  TRP A  20    -103.415  26.118  70.414  0.00 50.00           C
ATOM    144  CG  TRP A  20    -103.884  27.543  70.539 -0.14 15.00           C
ATOM    145  CD1 TRP A  20    -105.137  27.959  70.875 -0.16 38.00           C
ATOM    146  CD2 TRP A  20    -103.111  28.736  70.323  0.12 43.00           C
ATOM    147  CE2 TRP A  20    -103.966  29.834  70.552  0.13 80.00           C
ATOM    148  CE3 TRP A  20    -101.781  28.983  69.962 -0.23 87.00           C
ATOM    149  NE1 TRP A  20    -105.196  29.332  70.887 -0.34 18.00           N
ATOM    150  CZ2 TRP A  20    -103.537  31.156  70.432 -0.26  1.00           C
ATOM    151  CZ3 TRP A  20    -101.357  30.300  69.843 -0.19 72.00           C
ATOM    152  CH2 TRP A  20    -102.233  31.368  70.078 -0.11 34.00           C
ATOM    153  H   TRP A  20    -103.076  23.577  69.812  0.27 19.00           H
ATOM    154  HA  TRP A  20    -104.416  25.782  68.607  0.11 23.00           H
ATOM    155  HB2 TRP A  20    -103.988  25.569  71.006  0.03 39.00           H
ATOM    156  HB3 TRP A  20    -102.470  26.094  70.710  0.03 39.00           H
ATOM    157  HD1 TRP A  20    -105.907  27.355  71.084  0.20 62.00           H
ATOM    158  HE1 TRP A  20    -106.005  29.877  71.105  0.34 12.00           H
ATOM    159  HE3 TRP A  20    -101.147  28.234  69.794  0.17  0.00           H
ATOM    160  HZ2 TRP A  20    -104.176  31.912  70.602  0.15 72.00           H
ATOM    161  HZ3 TRP A  20    -100.413  30.483  69.585  0.14 47.00           H
ATOM    162  HH2 TRP A  20    -101.887  32.302  69.982  0.14 17.00           H
ATOM    163  N   TYR A  21    -101.208  25.848  68.222 -0.41 57.00           N
ATOM    164  CA  TYR A  21    -100.160  26.457  67.412  0.00 14.00           C
ATOM    165  C   TYR A  21    -100.215  26.025  65.950  0.59 73.00           C
ATOM    166  O   TYR A  21     -99.686  26.739  65.092 -0.56 79.00           O
ATOM    167  CB  TYR A  21     -98.791  26.151  68.018 -0.01 52.00           C
ATOM    168  CG  TYR A  21     -98.485  27.009  69.223  0.00 11.00           C
ATOM    169  CD1 TYR A  21     -98.872  26.620  70.498 -0.19  6.00           C
ATOM    170  CD2 TYR A  21     -97.827  28.222  69.081 -0.19  6.00           C
ATOM    171  CE1 TYR A  21     -98.596  27.412  71.602 -0.23 41.00           C
ATOM    172  CE2 TYR A  21     -97.548  29.017  70.177 -0.23 41.00           C
ATOM    173  CZ  TYR A  21     -97.934  28.608  71.433  0.32 26.00           C
ATOM    174  OH  TYR A  21     -97.654  29.402  72.519 -0.55 79.00           O
ATOM    175  H   TYR A  21    -101.048  25.103  68.912  0.27 19.00           H
ATOM    176  HA  TYR A  21    -100.279  27.464  67.445  0.08 76.00           H
ATOM    177  HB2 TYR A  21     -98.779  25.200  68.300  0.02 95.00           H
ATOM    178  HB3 TYR A  21     -98.098  26.323  67.329  0.02 95.00           H
ATOM    179  HD1 TYR A  21     -99.359  25.754  70.625  0.16 99.00           H
ATOM    180  HD2 TYR A  21     -97.549  28.526  68.169  0.16 99.00           H
ATOM    181  HE1 TYR A  21     -98.877  27.113  72.517  0.16 56.00           H
ATOM    182  HE2 TYR A  21     -97.067  29.888  70.056  0.16 56.00           H
ATOM    183  HH  TYR A  21     -96.849  29.959  72.320  0.39 92.00           H
ATOM    184  N   ASP A  22    -100.844  24.886  65.643 -0.51 63.00           N
ATOM    185  CA  ASP A  22    -101.085  24.523  64.246  0.03 81.00           C
ATOM    186  C   ASP A  22    -102.085  25.471  63.593  0.53 66.00           C
ATOM    187  O   ASP A  22    -101.853  25.971  62.485 -0.58 19.00           O
ATOM    188  CB  ASP A  22    -101.589  23.083  64.144 -0.03  3.00           C
ATOM    189  CG  ASP A  22    -100.467  22.077  64.070  0.79 94.00           C
ATOM    190  OD1 ASP A  22     -99.323  22.491  63.796 -0.80 14.00           O
ATOM    191  OD2 ASP A  22    -100.731  20.873  64.277 -0.80 14.00           O
ATOM    192  H   ASP A  22    -101.131  24.311  66.446  0.29 36.00           H
ATOM    193  HA  ASP A  22    -100.211  24.632  63.756  0.08 80.00           H
ATOM    194  HB2 ASP A  22    -102.139  22.894  64.950 -0.01 22.00           H
ATOM    195  HB3 ASP A  22    -102.143  23.010  63.322 -0.01 22.00           H
ATOM    196  N   LYS A  23    -103.209  25.727  64.267 -0.34 79.00           N
ATOM    197  CA  LYS A  23    -104.260  26.565  63.697 -0.24  0.00           C
ATOM    198  C   LYS A  23    -103.932  28.053  63.758  0.73 41.00           C
ATOM    199  O   LYS A  23    -104.320  28.800  62.854 -0.58 94.00           O
ATOM    200  CB  LYS A  23    -105.588  26.322  64.418  0.00 94.00           C
ATOM    201  CG  LYS A  23    -106.141  24.920  64.282  0.01 87.00           C
ATOM    202  CD  LYS A  23    -107.394  24.767  65.136 -0.04 79.00           C
ATOM    203  CE  LYS A  23    -107.984  23.368  65.054 -0.01 43.00           C
ATOM    204  NZ  LYS A  23    -108.475  23.044  63.687 -0.38 54.00           N
ATOM    205  H   LYS A  23    -103.266  25.290  65.203  0.27 47.00           H
ATOM    206  HA  LYS A  23    -104.393  26.304  62.725  0.14 26.00           H
ATOM    207  HB2 LYS A  23    -105.451  26.516  65.392  0.03 62.00           H
ATOM    208  HB3 LYS A  23    -106.262  26.967  64.049  0.03 62.00           H
ATOM    209  HG2 LYS A  23    -106.379  24.749  63.331  0.01  3.00           H
ATOM    210  HG3 LYS A  23    -105.461  24.264  64.591  0.01  3.00           H
ATOM    211  HD2 LYS A  23    -107.159  24.958  66.087  0.06 21.00           H
ATOM    212  HD3 LYS A  23    -108.080  25.420  64.820  0.06 21.00           H
ATOM    213  HE2 LYS A  23    -107.279  22.702  65.317  0.11 35.00           H
ATOM    214  HE3 LYS A  23    -108.748  23.299  65.703  0.11 35.00           H
ATOM    215  HZ1 LYS A  23    -108.261  22.091  63.475  0.34  0.00           H
ATOM    216  HZ2 LYS A  23    -108.028  23.643  63.023  0.34  0.00           H
ATOM    217  HZ3 LYS A  23    -109.464  23.181  63.649  0.34  0.00           H
ATOM    218  N   PHE A  24    -103.243  28.505  64.810 -0.41 57.00           N
ATOM    219  CA  PHE A  24    -103.142  29.930  65.104  0.00 24.00           C
ATOM    220  C   PHE A  24    -101.728  30.468  65.267  0.59 73.00           C
ATOM    221  O   PHE A  24    -101.560  31.693  65.259 -0.56 79.00           O
ATOM    222  CB  PHE A  24    -103.923  30.265  66.384 -0.03 43.00           C
ATOM    223  CG  PHE A  24    -105.355  29.825  66.352  0.01 18.00           C
ATOM    224  CD1 PHE A  24    -106.228  30.342  65.410 -0.12 56.00           C
ATOM    225  CD2 PHE A  24    -105.834  28.905  67.269 -0.12 56.00           C
ATOM    226  CE1 PHE A  24    -107.549  29.944  65.379 -0.17  4.00           C
ATOM    227  CE2 PHE A  24    -107.158  28.504  67.244 -0.17  4.00           C
ATOM    228  CZ  PHE A  24    -108.016  29.025  66.298 -0.10 72.00           C
ATOM    229  H   PHE A  24    -102.797  27.766  65.385  0.27 19.00           H
ATOM    230  HA  PHE A  24    -103.553  30.424  64.307  0.09 78.00           H
ATOM    231  HB2 PHE A  24    -103.475  29.806  67.136  0.02 95.00           H
ATOM    232  HB3 PHE A  24    -103.903  31.247  66.497  0.02 95.00           H
ATOM    233  HD1 PHE A  24    -105.901  31.009  64.744  0.13 30.00           H
ATOM    234  HD2 PHE A  24    -105.214  28.525  67.958  0.13 30.00           H
ATOM    235  HE1 PHE A  24    -108.170  30.330  64.682  0.14 30.00           H
ATOM    236  HE2 PHE A  24    -107.490  27.829  67.924  0.14 30.00           H
ATOM    237  HZ  PHE A  24    -108.976  28.740  66.274  0.12 97.00           H
ATOM    238  N   GLY A  25    -100.714  29.612  65.413 -0.41 57.00           N
ATOM    239  CA  GLY A  25     -99.383  30.095  65.753 -0.02 52.00           C
ATOM    240  C   GLY A  25     -98.864  31.167  64.817  0.59 73.00           C
ATOM    241  O   GLY A  25     -98.100  32.044  65.231 -0.56 79.00           O
ATOM    242  H   GLY A  25    -100.952  28.621  65.269  0.27 19.00           H
ATOM    243  HA2 GLY A  25     -99.394  30.459  66.706  0.06 98.00           H
ATOM    244  HA3 GLY A  25     -98.733  29.308  65.755  0.06 98.00           H
ATOM    245  N   GLU A  26     -99.299  31.138  63.557 -0.51 63.00           N
ATOM    246  CA  GLU A  26     -98.814  32.080  62.559  0.03 97.00           C
ATOM    247  C   GLU A  26     -99.361  33.490  62.753  0.53 66.00           C
ATOM    248  O   GLU A  26     -98.884  34.415  62.086 -0.58 19.00           O
ATOM    249  CB  GLU A  26     -99.157  31.562  61.160  0.05 60.00           C
ATOM    250  CG  GLU A  26     -98.261  32.110  60.059  0.01 36.00           C
ATOM    251  CD  GLU A  26     -99.029  32.948  59.060  0.80 54.00           C
ATOM    252  OE1 GLU A  26    -100.276  32.893  59.082 -0.81 88.00           O
ATOM    253  OE2 GLU A  26     -98.394  33.659  58.253 -0.81 88.00           O
ATOM    254  H   GLU A  26    -100.000  30.398  63.357  0.29 36.00           H
ATOM    255  HA  GLU A  26     -97.798  32.110  62.586  0.11  5.00           H
ATOM    256  HB2 GLU A  26     -99.053  30.584  61.169 -0.01 73.00           H
ATOM    257  HB3 GLU A  26    -100.080  31.835  60.957 -0.01 73.00           H
ATOM    258  HG2 GLU A  26     -97.583  32.685  60.473 -0.04 25.00           H
ATOM    259  HG3 GLU A  26     -97.869  31.352  59.575 -0.04 25.00           H
ATOM    260  N   VAL A  27    -100.334  33.687  63.648 -0.41 57.00           N
ATOM    261  CA  VAL A  27    -100.790  35.044  63.938 -0.08 75.00           C
ATOM    262  C   VAL A  27     -99.689  35.847  64.627  0.59 73.00           C
ATOM    263  O   VAL A  27     -99.604  37.070  64.458 -0.56 79.00           O
ATOM    264  CB  VAL A  27    -102.084  35.017  64.776  0.29 85.00           C
ATOM    265  CG1 VAL A  27    -101.796  34.628  66.221 -0.31 92.00           C
ATOM    266  CG2 VAL A  27    -102.782  36.364  64.712 -0.31 92.00           C
ATOM    267  H   VAL A  27    -100.710  32.842  64.088  0.27 19.00           H
ATOM    268  HA  VAL A  27    -101.003  35.496  63.066  0.09 69.00           H
ATOM    269  HB  VAL A  27    -102.676  34.310  64.397 -0.02 97.00           H
ATOM    270 HG11 VAL A  27    -102.122  35.350  66.831  0.07 91.00           H
ATOM    271 HG12 VAL A  27    -102.266  33.772  66.436  0.07 91.00           H
ATOM    272 HG13 VAL A  27    -100.811  34.507  66.343  0.07 91.00           H
ATOM    273 HG21 VAL A  27    -103.671  36.256  64.266  0.07 91.00           H
ATOM    274 HG22 VAL A  27    -102.220  37.005  64.189  0.07 91.00           H
ATOM    275 HG23 VAL A  27    -102.913  36.714  65.640  0.07 91.00           H
ATOM    276  N   TYR A  28     -98.827  35.181  65.399 -0.41 57.00           N
ATOM    277  CA  TYR A  28     -97.673  35.856  65.982  0.00 14.00           C
ATOM    278  C   TYR A  28     -96.674  36.258  64.906  0.59 73.00           C
ATOM    279  O   TYR A  28     -96.050  37.322  64.994 -0.56 79.00           O
ATOM    280  CB  TYR A  28     -97.012  34.948  67.014 -0.01 52.00           C
ATOM    281  CG  TYR A  28     -97.859  34.686  68.234  0.00 11.00           C
ATOM    282  CD1 TYR A  28     -98.550  35.714  68.859 -0.19  6.00           C
ATOM    283  CD2 TYR A  28     -97.971  33.409  68.760 -0.19  6.00           C
ATOM    284  CE1 TYR A  28     -99.324  35.476  69.980 -0.23 41.00           C
ATOM    285  CE2 TYR A  28     -98.737  33.161  69.878 -0.23 41.00           C
ATOM    286  CZ  TYR A  28     -99.412  34.197  70.487  0.32 26.00           C
ATOM    287  OH  TYR A  28    -100.180  33.949  71.603 -0.55 79.00           O
ATOM    288  H   TYR A  28     -99.044  34.183  65.540  0.27 19.00           H
ATOM    289  HA  TYR A  28     -97.995  36.694  66.440  0.08 76.00           H
ATOM    290  HB2 TYR A  28     -96.811  34.072  66.578  0.02 95.00           H
ATOM    291  HB3 TYR A  28     -96.162  35.379  67.312  0.02 95.00           H
ATOM    292  HD1 TYR A  28     -98.488  36.646  68.493  0.16 99.00           H
ATOM    293  HD2 TYR A  28     -97.486  32.652  68.317  0.16 99.00           H
ATOM    294  HE1 TYR A  28     -99.819  36.229  70.420  0.16 56.00           H
ATOM    295  HE2 TYR A  28     -98.804  32.232  70.249  0.16 56.00           H
ATOM    296  HH  TYR A  28     -99.639  33.433  72.264  0.39 92.00           H
ATOM    297  N   HID A  29     -96.503  35.413  63.885 -0.41 57.00           N
ATOM    298  CA  HID A  29     -95.648  35.769  62.759  0.01 88.00           C
ATOM    299  C   HID A  29     -96.228  36.895  61.915  0.59 73.00           C
ATOM    300  O   HID A  29     -95.462  37.626  61.279 -0.56 79.00           O
ATOM    301  CB  HID A  29     -95.393  34.553  61.873 -0.04 62.00           C
ATOM    302  CG  HID A  29     -94.617  33.471  62.547 -0.02 66.00           C
ATOM    303  CD2 HID A  29     -94.989  32.241  62.966  0.12 92.00           C
ATOM    304  ND1 HID A  29     -93.286  33.605  62.877 -0.38 11.00           N
ATOM    305  CE1 HID A  29     -92.870  32.499  63.466  0.20 57.00           C
ATOM    306  NE2 HID A  29     -93.884  31.655  63.531 -0.57 27.00           N
ATOM    307  H   HID A  29     -97.012  34.520  63.965  0.27 19.00           H
ATOM    308  HA  HID A  29     -94.753  36.076  63.123  0.08 81.00           H
ATOM    309  HB2 HID A  29     -96.277  34.172  61.577  0.04  2.00           H
ATOM    310  HB3 HID A  29     -94.884  34.846  61.055  0.04  2.00           H
ATOM    311  HD1 HID A  29     -92.726  34.414  62.698  0.36 49.00           H
ATOM    312  HD2 HID A  29     -95.895  31.834  62.881  0.11 47.00           H
ATOM    313  HE1 HID A  29     -91.948  32.328  63.803  0.13 92.00           H
ATOM    314  N   LEU A  30     -97.555  37.049  61.889 -0.41 57.00           N
ATOM    315  CA  LEU A  30     -98.178  38.166  61.181 -0.05 18.00           C
ATOM    316  C   LEU A  30     -98.106  39.479  61.956  0.59 73.00           C
ATOM    317  O   LEU A  30     -98.173  40.549  61.341 -0.56 79.00           O
ATOM    318  CB  LEU A  30     -99.644  37.852  60.865 -0.11  2.00           C
ATOM    319  CG  LEU A  30     -99.910  36.650  59.961  0.35 31.00           C
ATOM    320  CD1 LEU A  30    -101.403  36.388  59.853 -0.41 21.00           C
ATOM    321  CD2 LEU A  30     -99.303  36.854  58.583 -0.41 21.00           C
ATOM    322  H   LEU A  30     -98.088  36.325  62.402  0.27 19.00           H
ATOM    323  HA  LEU A  30     -97.697  38.292  60.297  0.09 22.00           H
ATOM    324  HB2 LEU A  30    -100.112  37.683  61.731  0.04 57.00           H
ATOM    325  HB3 LEU A  30    -100.038  38.654  60.420  0.04 57.00           H
ATOM    326  HG  LEU A  30     -99.458  35.846  60.347 -0.03 61.00           H
ATOM    327 HD11 LEU A  30    -101.778  36.200  60.762  0.10  0.00           H
ATOM    328 HD12 LEU A  30    -101.563  35.599  59.259  0.10  0.00           H
ATOM    329 HD13 LEU A  30    -101.858  37.192  59.467  0.10  0.00           H
ATOM    330 HD21 LEU A  30     -99.702  37.667  58.157  0.10  0.00           H
ATOM    331 HD22 LEU A  30     -98.313  36.976  58.666  0.10  0.00           H
ATOM    332 HD23 LEU A  30     -99.491  36.055  58.011  0.10  0.00           H
ATOM    333  N   THR A  31     -97.979  39.427  63.282 -0.41 57.00           N
ATOM    334  CA  THR A  31     -97.954  40.623  64.123 -0.03 89.00           C
ATOM    335  C   THR A  31     -96.594  40.925  64.737  0.59 73.00           C
ATOM    336  O   THR A  31     -96.174  42.086  64.749 -0.56 79.00           O
ATOM    337  CB  THR A  31     -98.983  40.496  65.251  0.36 54.00           C
ATOM    338  CG2 THR A  31    -100.380  40.441  64.671 -0.24 38.00           C
ATOM    339  OG1 THR A  31     -98.722  39.294  65.986 -0.67 61.00           O
ATOM    340  H   THR A  31     -97.899  38.459  63.668  0.27 19.00           H
ATOM    341  HA  THR A  31     -98.228  41.420  63.549  0.10  7.00           H
ATOM    342  HB  THR A  31     -98.878  41.285  65.887  0.00 43.00           H
ATOM    343  HG1 THR A  31     -99.046  38.493  65.472  0.41  2.00           H
ATOM    344 HG21 THR A  31    -100.923  41.216  65.008  0.06 42.00           H
ATOM    345 HG22 THR A  31    -100.831  39.585  64.941  0.06 42.00           H
ATOM    346 HG23 THR A  31    -100.338  40.485  63.668  0.06 42.00           H
ATOM    347  N   LEU A  32     -95.891  39.916  65.252 -0.41 57.00           N
ATOM    348  CA  LEU A  32     -94.682  40.140  66.038 -0.05 18.00           C
ATOM    349  C   LEU A  32     -93.390  39.876  65.274  0.59 73.00           C
ATOM    350  O   LEU A  32     -92.351  40.446  65.624 -0.56 79.00           O
ATOM    351  CB  LEU A  32     -94.716  39.275  67.304 -0.11  2.00           C
ATOM    352  CG  LEU A  32     -96.006  39.375  68.124  0.35 31.00           C
ATOM    353  CD1 LEU A  32     -95.858  38.623  69.427 -0.41 21.00           C
ATOM    354  CD2 LEU A  32     -96.387  40.825  68.386 -0.41 21.00           C
ATOM    355  H   LEU A  32     -96.274  38.972  65.047  0.27 19.00           H
ATOM    356  HA  LEU A  32     -94.676  41.111  66.346  0.09 22.00           H
ATOM    357  HB2 LEU A  32     -94.612  38.328  67.029  0.04 57.00           H
ATOM    358  HB3 LEU A  32     -93.969  39.560  67.888  0.04 57.00           H
ATOM    359  HG  LEU A  32     -96.756  38.984  67.592 -0.03 61.00           H
ATOM    360 HD11 LEU A  32     -95.665  37.657  69.242  0.10  0.00           H
ATOM    361 HD12 LEU A  32     -96.705  38.693  69.958  0.10  0.00           H
ATOM    362 HD13 LEU A  32     -95.104  39.012  69.960  0.10  0.00           H
ATOM    363 HD21 LEU A  32     -95.654  41.278  68.894  0.10  0.00           H
ATOM    364 HD22 LEU A  32     -96.528  41.297  67.515  0.10  0.00           H
ATOM    365 HD23 LEU A  32     -97.231  40.858  68.922  0.10  0.00           H
ATOM    366  N   GLY A  33     -93.412  39.036  64.241 -0.41 57.00           N
ATOM    367  CA  GLY A  33     -92.236  38.907  63.409 -0.02 52.00           C
ATOM    368  C   GLY A  33     -91.880  37.459  63.139  0.59 73.00           C
ATOM    369  O   GLY A  33     -92.684  36.545  63.350 -0.56 79.00           O
ATOM    370  H   GLY A  33     -94.288  38.524  64.103  0.27 19.00           H
ATOM    371  HA2 GLY A  33     -92.392  39.382  62.526  0.06 98.00           H
ATOM    372  HA3 GLY A  33     -91.450  39.365  63.859  0.06 98.00           H
ATOM    373  N   GLU A  34     -90.644  37.255  62.670 -0.51 63.00           N
ATOM    374  CA  GLU A  34     -90.180  35.942  62.228  0.03 97.00           C
ATOM    375  C   GLU A  34     -89.966  34.952  63.369  0.53 66.00           C
ATOM    376  O   GLU A  34     -89.695  33.776  63.101 -0.58 19.00           O
ATOM    377  CB  GLU A  34     -88.884  36.092  61.429  0.05 60.00           C
ATOM    378  CG  GLU A  34     -89.079  36.609  60.011  0.01 36.00           C
ATOM    379  CD  GLU A  34     -87.771  36.739  59.253  0.80 54.00           C
ATOM    380  OE1 GLU A  34     -86.708  36.794  59.906 -0.81 88.00           O
ATOM    381  OE2 GLU A  34     -87.805  36.781  58.006 -0.81 88.00           O
ATOM    382  H   GLU A  34     -90.047  38.109  62.648  0.29 36.00           H
ATOM    383  HA  GLU A  34     -90.851  35.552  61.568  0.11  5.00           H
ATOM    384  HB2 GLU A  34     -88.312  36.737  61.905 -0.01 73.00           H
ATOM    385  HB3 GLU A  34     -88.465  35.203  61.367 -0.01 73.00           H
ATOM    386  HG2 GLU A  34     -89.642  35.969  59.525 -0.04 25.00           H
ATOM    387  HG3 GLU A  34     -89.484  37.502  60.061 -0.04 25.00           H
ATOM    388  N   SER A  35     -90.079  35.386  64.617 -0.41 57.00           N
ATOM    389  CA  SER A  35     -90.010  34.506  65.776 -0.02 49.00           C
ATOM    390  C   SER A  35     -91.332  34.585  66.541  0.59 73.00           C
ATOM    391  O   SER A  35     -92.290  35.234  66.107 -0.56 79.00           O
ATOM    392  CB  SER A  35     -88.810  34.870  66.655  0.21 17.00           C
ATOM    393  OG  SER A  35     -87.585  34.580  65.998 -0.65 46.00           O
ATOM    394  H   SER A  35     -90.223  36.422  64.699  0.27 19.00           H
ATOM    395  HA  SER A  35     -89.900  33.567  65.453  0.08 43.00           H
ATOM    396  HB2 SER A  35     -88.845  35.844  66.859  0.03 52.00           H
ATOM    397  HB3 SER A  35     -88.858  34.341  67.497  0.03 52.00           H
ATOM    398  HG  SER A  35     -86.920  35.297  66.204  0.42 75.00           H
ATOM    399  N   VAL A  36     -91.385  33.906  67.686 -0.41 57.00           N
ATOM    400  CA  VAL A  36     -92.585  33.891  68.517 -0.08 75.00           C
ATOM    401  C   VAL A  36     -92.210  34.264  69.948  0.59 73.00           C
ATOM    402  O   VAL A  36     -92.512  33.528  70.894 -0.56 79.00           O
ATOM    403  CB  VAL A  36     -93.282  32.515  68.465  0.29 85.00           C
ATOM    404  CG1 VAL A  36     -94.701  32.616  68.984 -0.31 92.00           C
ATOM    405  CG2 VAL A  36     -93.277  31.944  67.041 -0.31 92.00           C
ATOM    406  H   VAL A  36     -90.513  33.398  67.930  0.27 19.00           H
ATOM    407  HA  VAL A  36     -93.215  34.586  68.171  0.09 69.00           H
ATOM    408  HB  VAL A  36     -92.786  31.905  69.076 -0.02 97.00           H
ATOM    409 HG11 VAL A  36     -95.343  32.609  68.216  0.07 91.00           H
ATOM    410 HG12 VAL A  36     -94.897  31.839  69.585  0.07 91.00           H
ATOM    411 HG13 VAL A  36     -94.813  33.467  69.499  0.07 91.00           H
ATOM    412 HG21 VAL A  36     -92.361  31.609  66.830  0.07 91.00           H
ATOM    413 HG22 VAL A  36     -93.532  32.666  66.402  0.07 91.00           H
ATOM    414 HG23 VAL A  36     -93.935  31.195  66.990  0.07 91.00           H
ATOM    415  N   HID A  37     -91.538  35.398  70.126 -0.41 57.00           N
ATOM    416  CA  HID A  37     -91.205  35.847  71.470  0.01 88.00           C
ATOM    417  C   HID A  37     -91.153  37.369  71.496  0.59 73.00           C
ATOM    418  O   HID A  37     -91.451  38.042  70.505 -0.56 79.00           O
ATOM    419  CB  HID A  37     -89.893  35.223  71.968 -0.04 62.00           C
ATOM    420  CG  HID A  37     -88.741  35.380  71.027 -0.02 66.00           C
ATOM    421  CD2 HID A  37     -88.040  34.469  70.310  0.12 92.00           C
ATOM    422  ND1 HID A  37     -88.192  36.607  70.726 -0.38 11.00           N
ATOM    423  CE1 HID A  37     -87.199  36.446  69.871  0.20 57.00           C
ATOM    424  NE2 HID A  37     -87.086  35.159  69.602 -0.57 27.00           N
ATOM    425  H   HID A  37     -91.287  35.904  69.267  0.27 19.00           H
ATOM    426  HA  HID A  37     -91.926  35.546  72.096  0.08 81.00           H
ATOM    427  HB2 HID A  37     -89.645  35.648  72.848  0.04  2.00           H
ATOM    428  HB3 HID A  37     -90.043  34.239  72.126  0.04  2.00           H
ATOM    429  HD1 HID A  37     -88.500  37.483  71.100  0.36 49.00           H
ATOM    430  HD2 HID A  37     -88.187  33.484  70.297  0.11 47.00           H
ATOM    431  HE1 HID A  37     -86.632  37.173  69.492  0.13 92.00           H
ATOM    432  N   CYS A  38     -90.778  37.904  72.656 -0.41 57.00           N
ATOM    433  CA  CYS A  38     -90.791  39.338  72.888  0.02 13.00           C
ATOM    434  C   CYS A  38     -89.733  40.042  72.050  0.59 73.00           C
ATOM    435  O   CYS A  38     -88.762  39.445  71.578 -0.56 79.00           O
ATOM    436  CB  CYS A  38     -90.545  39.652  74.365 -0.12 31.00           C
ATOM    437  SG  CYS A  38     -91.945  39.341  75.457 -0.31 19.00           S
ATOM    438  H   CYS A  38     -90.478  37.209  73.374  0.27 19.00           H
ATOM    439  HA  CYS A  38     -91.694  39.696  72.616  0.11 24.00           H
ATOM    440  HB2 CYS A  38     -89.772  39.094  74.674  0.11 12.00           H
ATOM    441  HB3 CYS A  38     -90.297  40.621  74.436  0.11 12.00           H
ATOM    442  HG  CYS A  38     -91.666  39.480  76.408  0.19 33.00           H
ATOM    443  N   GLY A  39     -89.942  41.335  71.859 -0.41 57.00           N
ATOM    444  CA  GLY A  39     -88.917  42.186  71.310 -0.02 52.00           C
ATOM    445  C   GLY A  39     -88.131  42.834  72.431  0.59 73.00           C
ATOM    446  O   GLY A  39     -88.625  42.997  73.543 -0.56 79.00           O
ATOM    447  H   GLY A  39     -90.888  41.669  72.134  0.27 19.00           H
ATOM    448  HA2 GLY A  39     -88.293  41.645  70.737  0.06 98.00           H
ATOM    449  HA3 GLY A  39     -89.335  42.901  70.741  0.06 98.00           H
ATOM    450  N   LEU A  40     -86.880  43.179  72.132 -0.41 57.00           N
ATOM    451  CA  LEU A  40     -86.043  43.906  73.083 -0.05 18.00           C
ATOM    452  C   LEU A  40     -86.246  45.402  72.852  0.59 73.00           C
ATOM    453  O   LEU A  40     -85.383  46.120  72.344 -0.56 79.00           O
ATOM    454  CB  LEU A  40     -84.581  43.500  72.944 -0.11  2.00           C
ATOM    455  CG  LEU A  40     -83.686  43.843  74.137  0.35 31.00           C
ATOM    456  CD1 LEU A  40     -84.230  43.201  75.403 -0.41 21.00           C
ATOM    457  CD2 LEU A  40     -82.255  43.398  73.886 -0.41 21.00           C
ATOM    458  H   LEU A  40     -86.561  42.893  71.189  0.27 19.00           H
ATOM    459  HA  LEU A  40     -86.341  43.686  74.007  0.09 22.00           H
ATOM    460  HB2 LEU A  40     -84.545  42.514  72.822  0.04 57.00           H
ATOM    461  HB3 LEU A  40     -84.206  43.963  72.150  0.04 57.00           H
ATOM    462  HG  LEU A  40     -83.662  44.834  74.250 -0.03 61.00           H
ATOM    463 HD11 LEU A  40     -85.155  43.540  75.580  0.10  0.00           H
ATOM    464 HD12 LEU A  40     -83.638  43.431  76.177  0.10  0.00           H
ATOM    465 HD13 LEU A  40     -84.257  42.207  75.290  0.10  0.00           H
ATOM    466 HD21 LEU A  40     -82.231  42.408  73.742  0.10  0.00           H
ATOM    467 HD22 LEU A  40     -81.897  43.860  73.074  0.10  0.00           H
ATOM    468 HD23 LEU A  40     -81.687  43.631  74.676  0.10  0.00           H
ATOM    469  N   TRP A  41     -87.444  45.857  73.226 -0.41 57.00           N
ATOM    470  CA  TRP A  41     -87.815  47.250  73.011 -0.02 75.00           C
ATOM    471  C   TRP A  41     -87.024  48.190  73.906  0.59 73.00           C
ATOM    472  O   TRP A  41     -86.758  49.334  73.520 -0.56 79.00           O
ATOM    473  CB  TRP A  41     -89.313  47.436  73.239  0.00 50.00           C
ATOM    474  CG  TRP A  41     -90.139  46.719  72.225 -0.14 15.00           C
ATOM    475  CD1 TRP A  41     -90.903  45.608  72.425 -0.16 38.00           C
ATOM    476  CD2 TRP A  41     -90.264  47.048  70.837  0.12 43.00           C
ATOM    477  CE2 TRP A  41     -91.130  46.100  70.260  0.13 80.00           C
ATOM    478  CE3 TRP A  41     -89.731  48.056  70.028 -0.23 87.00           C
ATOM    479  NE1 TRP A  41     -91.508  45.233  71.251 -0.34 18.00           N
ATOM    480  CZ2 TRP A  41     -91.476  46.129  68.912 -0.26  1.00           C
ATOM    481  CZ3 TRP A  41     -90.074  48.084  68.690 -0.19 72.00           C
ATOM    482  CH2 TRP A  41     -90.939  47.126  68.145 -0.11 34.00           C
ATOM    483  H   TRP A  41     -88.061  45.156  73.666  0.27 19.00           H
ATOM    484  HA  TRP A  41     -87.593  47.482  72.053  0.11 23.00           H
ATOM    485  HB2 TRP A  41     -89.550  47.073  74.128  0.03 39.00           H
ATOM    486  HB3 TRP A  41     -89.531  48.399  73.175  0.03 39.00           H
ATOM    487  HD1 TRP A  41     -91.009  45.133  73.298  0.20 62.00           H
ATOM    488  HE1 TRP A  41     -92.124  44.455  71.136  0.34 12.00           H
ATOM    489  HE3 TRP A  41     -89.115  48.744  70.406  0.17  0.00           H
ATOM    490  HZ2 TRP A  41     -92.097  45.437  68.532  0.15 72.00           H
ATOM    491  HZ3 TRP A  41     -89.698  48.798  68.105  0.14 47.00           H
ATOM    492  HH2 TRP A  41     -91.163  47.182  67.170  0.14 17.00           H
ATOM    493  N   PHE A  42     -86.646  47.737  75.093 -0.41 57.00           N
ATOM    494  CA  PHE A  42     -85.833  48.527  75.995  0.00 24.00           C
ATOM    495  C   PHE A  42     -84.475  47.867  76.148  0.59 73.00           C
ATOM    496  O   PHE A  42     -84.411  46.679  76.487 -0.56 79.00           O
ATOM    497  CB  PHE A  42     -86.517  48.662  77.360 -0.03 43.00           C
ATOM    498  CG  PHE A  42     -87.839  49.368  77.301  0.01 18.00           C
ATOM    499  CD1 PHE A  42     -89.000  48.667  77.026 -0.12 56.00           C
ATOM    500  CD2 PHE A  42     -87.919  50.734  77.505 -0.12 56.00           C
ATOM    501  CE1 PHE A  42     -90.214  49.315  76.963 -0.17  4.00           C
ATOM    502  CE2 PHE A  42     -89.131  51.385  77.444 -0.17  4.00           C
ATOM    503  CZ  PHE A  42     -90.279  50.674  77.172 -0.10 72.00           C
ATOM    504  H   PHE A  42     -86.982  46.774  75.316  0.27 19.00           H
ATOM    505  HA  PHE A  42     -85.677  49.413  75.555  0.09 78.00           H
ATOM    506  HB2 PHE A  42     -86.669  47.752  77.711  0.02 95.00           H
ATOM    507  HB3 PHE A  42     -85.916  49.181  77.947  0.02 95.00           H
ATOM    508  HD1 PHE A  42     -88.960  47.682  76.873  0.13 30.00           H
ATOM    509  HD2 PHE A  42     -87.084  51.254  77.700  0.13 30.00           H
ATOM    510  HE1 PHE A  42     -91.052  48.787  76.762  0.14 30.00           H
ATOM    511  HE2 PHE A  42     -89.172  52.388  77.599  0.14 30.00           H
ATOM    512  HZ  PHE A  42     -91.165  51.144  77.126  0.12 97.00           H
ATOM    513  N   PRO A  43     -83.384  48.587  75.881 -0.25 48.00           N
ATOM    514  CA  PRO A  43     -82.041  47.988  75.996 -0.02 66.00           C
ATOM    515  C   PRO A  43     -81.789  47.447  77.389  0.58 96.00           C
ATOM    516  O   PRO A  43     -82.394  47.908  78.369 -0.57 48.00           O
ATOM    517  CB  PRO A  43     -81.098  49.161  75.663  0.00 70.00           C
ATOM    518  CG  PRO A  43     -81.929  50.399  75.842  0.01 89.00           C
ATOM    519  CD  PRO A  43     -83.333  50.005  75.494  0.01 92.00           C
ATOM    520  HA  PRO A  43     -81.918  47.269  75.299  0.06 41.00           H
ATOM    521  HB2 PRO A  43     -80.311  49.166  76.286  0.02 53.00           H
ATOM    522  HB3 PRO A  43     -80.765  49.087  74.720  0.02 53.00           H
ATOM    523  HG2 PRO A  43     -81.869  50.724  76.793  0.02 13.00           H
ATOM    524  HG3 PRO A  43     -81.597  51.131  75.235  0.02 13.00           H
ATOM    525  HD2 PRO A  43     -84.003  50.535  76.013  0.03 91.00           H
ATOM    526  HD3 PRO A  43     -83.513  50.109  74.515  0.03 91.00           H
ATOM    527  N   PRO A  44     -80.901  46.455  77.521 -0.25 48.00           N
ATOM    528  CA  PRO A  44     -80.716  45.803  78.832 -0.02 66.00           C
ATOM    529  C   PRO A  44     -80.274  46.739  79.945  0.58 96.00           C
ATOM    530  O   PRO A  44     -80.685  46.555  81.097 -0.57 48.00           O
ATOM    531  CB  PRO A  44     -79.659  44.723  78.543  0.00 70.00           C
ATOM    532  CG  PRO A  44     -79.162  44.986  77.125  0.01 89.00           C
ATOM    533  CD  PRO A  44     -80.250  45.715  76.427  0.01 92.00           C
ATOM    534  HA  PRO A  44     -81.569  45.306  79.097  0.06 41.00           H
ATOM    535  HB2 PRO A  44     -78.896  44.786  79.194  0.02 53.00           H
ATOM    536  HB3 PRO A  44     -80.060  43.804  78.605  0.02 53.00           H
ATOM    537  HG2 PRO A  44     -78.313  45.528  77.164  0.02 13.00           H
ATOM    538  HG3 PRO A  44     -78.952  44.107  76.677  0.02 13.00           H
ATOM    539  HD2 PRO A  44     -79.896  46.351  75.741  0.03 91.00           H
ATOM    540  HD3 PRO A  44     -80.903  45.091  75.993  0.03 91.00           H
ATOM    541  N   ASP A  45     -79.458  47.745  79.645 -0.51 63.00           N
ATOM    542  CA  ASP A  45     -78.956  48.612  80.703  0.03 81.00           C
ATOM    543  C   ASP A  45     -79.977  49.646  81.165  0.53 66.00           C
ATOM    544  O   ASP A  45     -79.649  50.475  82.022 -0.58 19.00           O
ATOM    545  CB  ASP A  45     -77.680  49.316  80.240 -0.03  3.00           C
ATOM    546  CG  ASP A  45     -77.946  50.355  79.175  0.79 94.00           C
ATOM    547  OD1 ASP A  45     -78.847  50.140  78.338 -0.80 14.00           O
ATOM    548  OD2 ASP A  45     -77.261  51.396  79.180 -0.80 14.00           O
ATOM    549  H   ASP A  45     -79.226  47.850  78.651  0.29 36.00           H
ATOM    550  HA  ASP A  45     -78.752  48.021  81.503  0.08 80.00           H
ATOM    551  HB2 ASP A  45     -77.272  49.761  81.029 -0.01 22.00           H
ATOM    552  HB3 ASP A  45     -77.066  48.628  79.872 -0.01 22.00           H
ATOM    553  N   ALA A  46     -81.203  49.618  80.621 -0.41 57.00           N
ATOM    554  CA  ALA A  46     -82.206  50.622  80.951  0.03 37.00           C
ATOM    555  C   ALA A  46     -82.867  50.280  82.283  0.59 73.00           C
ATOM    556  O   ALA A  46     -83.030  49.101  82.605 -0.56 79.00           O
ATOM    557  CB  ALA A  46     -83.269  50.707  79.858 -0.18 25.00           C
ATOM    558  H   ALA A  46     -81.364  48.835  79.962  0.27 19.00           H
ATOM    559  HA  ALA A  46     -81.757  51.515  81.037  0.08 23.00           H
ATOM    560  HB1 ALA A  46     -83.632  51.637  79.820  0.06  3.00           H
ATOM    561  HB2 ALA A  46     -84.008  50.068  80.064  0.06  3.00           H
ATOM    562  HB3 ALA A  46     -82.859  50.472  78.978  0.06  3.00           H
ATOM    563  N   PRO A  47     -83.241  51.280  83.078 -0.25 48.00           N
ATOM    564  CA  PRO A  47     -83.937  50.988  84.335 -0.02 66.00           C
ATOM    565  C   PRO A  47     -85.343  50.470  84.082  0.58 96.00           C
ATOM    566  O   PRO A  47     -85.958  50.758  83.053 -0.57 48.00           O
ATOM    567  CB  PRO A  47     -83.966  52.344  85.046  0.00 70.00           C
ATOM    568  CG  PRO A  47     -83.945  53.340  83.923  0.01 89.00           C
ATOM    569  CD  PRO A  47     -83.066  52.729  82.864  0.01 92.00           C
ATOM    570  HA  PRO A  47     -83.407  50.333  84.890  0.06 41.00           H
ATOM    571  HB2 PRO A  47     -84.798  52.441  85.591  0.02 53.00           H
ATOM    572  HB3 PRO A  47     -83.166  52.454  85.634  0.02 53.00           H
ATOM    573  HG2 PRO A  47     -84.874  53.493  83.574  0.02 13.00           H
ATOM    574  HG3 PRO A  47     -83.570  54.215  84.240  0.02 13.00           H
ATOM    575  HD2 PRO A  47     -83.366  52.986  81.947  0.03 91.00           H
ATOM    576  HD3 PRO A  47     -82.108  52.989  82.988  0.03 91.00           H
ATOM    577  N   VAL A  48     -85.849  49.694  85.034 -0.41 57.00           N
ATOM    578  CA  VAL A  48     -87.238  49.224  84.944 -0.08 75.00           C
ATOM    579  C   VAL A  48     -88.176  50.404  85.155  0.59 73.00           C
ATOM    580  O   VAL A  48     -87.936  51.226  86.060 -0.56 79.00           O
ATOM    581  CB  VAL A  48     -87.495  48.123  85.973  0.29 85.00           C
ATOM    582  CG1 VAL A  48     -88.939  47.638  85.896 -0.31 92.00           C
ATOM    583  CG2 VAL A  48     -86.532  46.975  85.753 -0.31 92.00           C
ATOM    584  H   VAL A  48     -85.214  49.460  85.806  0.27 19.00           H
ATOM    585  HA  VAL A  48     -87.384  48.869  84.022  0.09 69.00           H
ATOM    586  HB  VAL A  48     -87.372  48.514  86.881 -0.02 97.00           H
ATOM    587 HG11 VAL A  48     -89.554  48.382  86.156  0.07 91.00           H
ATOM    588 HG12 VAL A  48     -89.143  47.348  84.962  0.07 91.00           H
ATOM    589 HG13 VAL A  48     -89.064  46.867  86.520  0.07 91.00           H
ATOM    590 HG21 VAL A  48     -86.660  46.604  84.832  0.07 91.00           H
ATOM    591 HG22 VAL A  48     -86.707  46.258  86.429  0.07 91.00           H
ATOM    592 HG23 VAL A  48     -85.592  47.304  85.852  0.07 91.00           H
ATOM    593  N   PRO A  49     -89.237  50.544  84.361 -0.25 48.00           N
ATOM    594  CA  PRO A  49     -90.145  51.681  84.539 -0.02 66.00           C
ATOM    595  C   PRO A  49     -90.926  51.602  85.844  0.58 96.00           C
ATOM    596  O   PRO A  49     -91.036  50.553  86.483 -0.57 48.00           O
ATOM    597  CB  PRO A  49     -91.084  51.583  83.331  0.00 70.00           C
ATOM    598  CG  PRO A  49     -90.353  50.748  82.330  0.01 89.00           C
ATOM    599  CD  PRO A  49     -89.535  49.783  83.134  0.01 92.00           C
ATOM    600  HA  PRO A  49     -89.635  52.555  84.479  0.06 41.00           H
ATOM    601  HB2 PRO A  49     -91.953  51.150  83.594  0.02 53.00           H
ATOM    602  HB3 PRO A  49     -91.281  52.497  82.962  0.02 53.00           H
ATOM    603  HG2 PRO A  49     -91.004  50.262  81.736  0.02 13.00           H
ATOM    604  HG3 PRO A  49     -89.765  51.326  81.753  0.02 13.00           H
ATOM    605  HD2 PRO A  49     -90.050  48.956  83.353  0.03 91.00           H
ATOM    606  HD3 PRO A  49     -88.689  49.534  82.663  0.03 91.00           H
ATOM    607  N   GLN A  50     -91.458  52.761  86.244 -0.41 57.00           N
ATOM    608  CA  GLN A  50     -92.333  52.828  87.409  0.00 31.00           C
ATOM    609  C   GLN A  50     -93.665  52.153  87.123  0.59 73.00           C
ATOM    610  O   GLN A  50     -94.233  51.478  87.990 -0.56 79.00           O
ATOM    611  CB  GLN A  50     -92.562  54.285  87.803  0.00 36.00           C
ATOM    612  CG  GLN A  50     -91.294  55.065  88.080 -0.06 45.00           C
ATOM    613  CD  GLN A  50     -90.680  54.700  89.409  0.69 51.00           C
ATOM    614  NE2 GLN A  50     -89.430  54.253  89.383 -0.94  7.00           N
ATOM    615  OE1 GLN A  50     -91.324  54.812  90.452 -0.60 86.00           O
ATOM    616  H   GLN A  50     -91.200  53.580  85.669  0.27 19.00           H
ATOM    617  HA  GLN A  50     -91.888  52.328  88.160  0.08 50.00           H
ATOM    618  HB2 GLN A  50     -93.057  54.745  87.059  0.01 71.00           H
ATOM    619  HB3 GLN A  50     -93.131  54.308  88.631  0.01 71.00           H
ATOM    620  HG2 GLN A  50     -90.632  54.870  87.357  0.03 52.00           H
ATOM    621  HG3 GLN A  50     -91.511  56.040  88.083  0.03 52.00           H
ATOM    622 HE21 GLN A  50     -88.946  54.000  90.244  0.42 51.00           H
ATOM    623 HE22 GLN A  50     -88.966  54.168  88.480  0.42 51.00           H
ATOM    624  N   ASP A  51     -94.174  52.334  85.909 -0.51 63.00           N
ATOM    625  CA  ASP A  51     -95.417  51.736  85.460  0.03 81.00           C
ATOM    626  C   ASP A  51     -95.165  50.958  84.177  0.53 66.00           C
ATOM    627  O   ASP A  51     -94.152  51.144  83.498 -0.58 19.00           O
ATOM    628  CB  ASP A  51     -96.494  52.803  85.218 -0.03  3.00           C
ATOM    629  CG  ASP A  51     -96.851  53.566  86.476  0.79 94.00           C
ATOM    630  OD1 ASP A  51     -97.218  52.915  87.476 -0.80 14.00           O
ATOM    631  OD2 ASP A  51     -96.760  54.813  86.470 -0.80 14.00           O
ATOM    632  H   ASP A  51     -93.588  52.958  85.294  0.29 36.00           H
ATOM    633  HA  ASP A  51     -95.700  51.072  86.155  0.08 80.00           H
ATOM    634  HB2 ASP A  51     -96.143  53.441  84.543 -0.01 22.00           H
ATOM    635  HB3 ASP A  51     -97.305  52.345  84.878 -0.01 22.00           H
ATOM    636  N   MET A  52     -96.099  50.071  83.854 -0.41 57.00           N
ATOM    637  CA  MET A  52     -96.111  49.416  82.556 -0.02 37.00           C
ATOM    638  C   MET A  52     -97.121  50.051  81.611  0.59 73.00           C
ATOM    639  O   MET A  52     -97.373  49.508  80.531 -0.56 79.00           O
ATOM    640  CB  MET A  52     -96.386  47.922  82.721  0.03 42.00           C
ATOM    641  CG  MET A  52     -95.437  47.236  83.696  0.00 18.00           C
ATOM    642  SD  MET A  52     -94.026  46.438  82.903 -0.27 37.00           S
ATOM    643  CE  MET A  52     -92.690  46.919  84.004 -0.05 36.00           C
ATOM    644  H   MET A  52     -96.804  49.891  84.595  0.27 19.00           H
ATOM    645  HA  MET A  52     -95.194  49.516  82.143  0.08 80.00           H
ATOM    646  HB2 MET A  52     -97.327  47.796  83.053  0.02 41.00           H
ATOM    647  HB3 MET A  52     -96.300  47.472  81.825  0.02 41.00           H
ATOM    648  HG2 MET A  52     -95.120  47.936  84.384  0.04 40.00           H
ATOM    649  HG3 MET A  52     -95.978  46.554  84.248  0.04 40.00           H
ATOM    650  HE1 MET A  52     -91.832  46.951  83.492  0.06 84.00           H
ATOM    651  HE2 MET A  52     -92.884  47.822  84.388  0.06 84.00           H
ATOM    652  HE3 MET A  52     -92.612  46.251  84.745  0.06 84.00           H
ATOM    653  N   GLU A  53     -97.697  51.190  81.994 -0.51 63.00           N
ATOM    654  CA  GLU A  53     -98.578  51.926  81.098  0.03 97.00           C
ATOM    655  C   GLU A  53     -97.826  52.326  79.836  0.53 66.00           C
ATOM    656  O   GLU A  53     -96.629  52.622  79.879 -0.58 19.00           O
ATOM    657  CB  GLU A  53     -99.129  53.171  81.795  0.05 60.00           C
ATOM    658  CG  GLU A  53    -100.010  52.892  83.002  0.01 36.00           C
ATOM    659  CD  GLU A  53    -101.412  52.446  82.619  0.80 54.00           C
ATOM    660  OE1 GLU A  53    -102.224  52.186  83.530 -0.81 88.00           O
ATOM    661  OE2 GLU A  53    -101.711  52.359  81.409 -0.81 88.00           O
ATOM    662  H   GLU A  53     -97.468  51.494  82.956  0.29 36.00           H
ATOM    663  HA  GLU A  53     -99.366  51.355  80.852  0.11  5.00           H
ATOM    664  HB2 GLU A  53     -98.359  53.706  82.105 -0.01 73.00           H
ATOM    665  HB3 GLU A  53     -99.673  53.667  81.137 -0.01 73.00           H
ATOM    666  HG2 GLU A  53     -99.601  52.166  83.522 -0.04 25.00           H
ATOM    667  HG3 GLU A  53    -100.096  53.721  83.522 -0.04 25.00           H
ATOM    668  N   LEU A  54     -98.543  52.333  78.708 -0.41 57.00           N
ATOM    669  CA  LEU A  54     -97.921  52.649  77.426 -0.05 18.00           C
ATOM    670  C   LEU A  54     -97.284  54.032  77.445  0.59 73.00           C
ATOM    671  O   LEU A  54     -96.221  54.243  76.848 -0.56 79.00           O
ATOM    672  CB  LEU A  54     -98.961  52.547  76.310 -0.11  2.00           C
ATOM    673  CG  LEU A  54     -98.490  52.800  74.878  0.35 31.00           C
ATOM    674  CD1 LEU A  54     -97.263  51.961  74.562 -0.41 21.00           C
ATOM    675  CD2 LEU A  54     -99.604  52.508  73.890 -0.41 21.00           C
ATOM    676  H   LEU A  54     -99.542  52.102  78.823  0.27 19.00           H
ATOM    677  HA  LEU A  54     -97.200  51.969  77.243  0.09 22.00           H
ATOM    678  HB2 LEU A  54     -99.347  51.622  76.336  0.04 57.00           H
ATOM    679  HB3 LEU A  54     -99.686  53.210  76.506  0.04 57.00           H
ATOM    680  HG  LEU A  54     -98.266  53.769  74.776 -0.03 61.00           H
ATOM    681 HD11 LEU A  54     -96.523  52.198  75.192  0.10  0.00           H
ATOM    682 HD12 LEU A  54     -96.968  52.138  73.622  0.10  0.00           H
ATOM    683 HD13 LEU A  54     -97.485  50.990  74.662  0.10  0.00           H
ATOM    684 HD21 LEU A  54     -99.886  51.551  73.972  0.10  0.00           H
ATOM    685 HD22 LEU A  54    -100.388  53.100  74.081  0.10  0.00           H
ATOM    686 HD23 LEU A  54     -99.281  52.678  72.958  0.10  0.00           H
ATOM    687  N   VAL A  55     -97.898  54.978  78.155 -0.41 57.00           N
ATOM    688  CA  VAL A  55     -97.364  56.334  78.192 -0.08 75.00           C
ATOM    689  C   VAL A  55     -96.053  56.371  78.968  0.59 73.00           C
ATOM    690  O   VAL A  55     -95.072  56.980  78.527 -0.56 79.00           O
ATOM    691  CB  VAL A  55     -98.407  57.308  78.773  0.29 85.00           C
ATOM    692  CG1 VAL A  55     -98.887  56.843  80.142 -0.31 92.00           C
ATOM    693  CG2 VAL A  55     -97.840  58.718  78.844 -0.31 92.00           C
ATOM    694  H   VAL A  55     -98.746  54.676  78.653  0.27 19.00           H
ATOM    695  HA  VAL A  55     -97.174  56.623  77.248  0.09 69.00           H
ATOM    696  HB  VAL A  55     -99.200  57.299  78.168 -0.02 97.00           H
ATOM    697 HG11 VAL A  55     -98.103  56.749  80.756  0.07 91.00           H
ATOM    698 HG12 VAL A  55     -99.525  57.515  80.517  0.07 91.00           H
ATOM    699 HG13 VAL A  55     -99.347  55.960  80.052  0.07 91.00           H
ATOM    700 HG21 VAL A  55     -97.317  58.906  78.013  0.07 91.00           H
ATOM    701 HG22 VAL A  55     -97.242  58.794  79.642  0.07 91.00           H
ATOM    702 HG23 VAL A  55     -98.592  59.373  78.924  0.07 91.00           H
ATOM    703  N   THR A  56     -96.009  55.705  80.125 -0.41 57.00           N
ATOM    704  CA  THR A  56     -94.799  55.715  80.942 -0.03 89.00           C
ATOM    705  C   THR A  56     -93.638  55.039  80.223  0.59 73.00           C
ATOM    706  O   THR A  56     -92.494  55.503  80.301 -0.56 79.00           O
ATOM    707  CB  THR A  56     -95.065  55.028  82.282  0.36 54.00           C
ATOM    708  CG2 THR A  56     -93.907  55.254  83.230 -0.24 38.00           C
ATOM    709  OG1 THR A  56     -96.259  55.558  82.870 -0.67 61.00           O
ATOM    710  H   THR A  56     -96.872  55.204  80.377  0.27 19.00           H
ATOM    711  HA  THR A  56     -94.544  56.674  81.124  0.10  7.00           H
ATOM    712  HB  THR A  56     -95.208  54.029  82.122  0.00 43.00           H
ATOM    713  HG1 THR A  56     -96.298  55.330  83.849  0.41  2.00           H
ATOM    714 HG21 THR A  56     -93.074  55.470  82.711  0.06 42.00           H
ATOM    715 HG22 THR A  56     -93.744  54.428  83.778  0.06 42.00           H
ATOM    716 HG23 THR A  56     -94.112  56.019  83.848  0.06 42.00           H
ATOM    717  N   MET A  57     -93.910  53.932  79.528 -0.41 57.00           N
ATOM    718  CA  MET A  57     -92.871  53.269  78.747 -0.02 37.00           C
ATOM    719  C   MET A  57     -92.411  54.145  77.589  0.59 73.00           C
ATOM    720  O   MET A  57     -91.208  54.272  77.334 -0.56 79.00           O
ATOM    721  CB  MET A  57     -93.381  51.922  78.242  0.03 42.00           C
ATOM    722  CG  MET A  57     -93.182  50.784  79.233  0.00 18.00           C
ATOM    723  SD  MET A  57     -94.330  49.409  79.008 -0.27 37.00           S
ATOM    724  CE  MET A  57     -94.978  49.750  77.380 -0.05 36.00           C
ATOM    725  H   MET A  57     -94.884  53.602  79.592  0.27 19.00           H
ATOM    726  HA  MET A  57     -92.080  53.108  79.349  0.08 80.00           H
ATOM    727  HB2 MET A  57     -94.365  51.998  78.040  0.02 41.00           H
ATOM    728  HB3 MET A  57     -92.899  51.687  77.389  0.02 41.00           H
ATOM    729  HG2 MET A  57     -92.206  50.459  79.159  0.04 40.00           H
ATOM    730  HG3 MET A  57     -93.258  51.168  80.187  0.04 40.00           H
ATOM    731  HE1 MET A  57     -94.440  49.259  76.692  0.06 84.00           H
ATOM    732  HE2 MET A  57     -95.933  49.451  77.326  0.06 84.00           H
ATOM    733  HE3 MET A  57     -94.930  50.734  77.196  0.06 84.00           H
ATOM    734  N   SER A  58     -93.358  54.762  76.876 -0.41 57.00           N
ATOM    735  CA  SER A  58     -92.995  55.691  75.808 -0.02 49.00           C
ATOM    736  C   SER A  58     -92.214  56.881  76.354  0.59 73.00           C
ATOM    737  O   SER A  58     -91.284  57.373  75.705 -0.56 79.00           O
ATOM    738  CB  SER A  58     -94.251  56.164  75.073  0.21 17.00           C
ATOM    739  OG  SER A  58     -93.926  57.042  74.008 -0.65 46.00           O
ATOM    740  H   SER A  58     -94.326  54.532  77.137  0.27 19.00           H
ATOM    741  HA  SER A  58     -92.400  55.202  75.159  0.08 43.00           H
ATOM    742  HB2 SER A  58     -94.726  55.369  74.705  0.03 52.00           H
ATOM    743  HB3 SER A  58     -94.839  56.643  75.719  0.03 52.00           H
ATOM    744  HG  SER A  58     -93.962  57.986  74.332  0.42 75.00           H
ATOM    745  N   SER A  59     -92.570  57.349  77.554 -0.41 57.00           N
ATOM    746  CA  SER A  59     -91.886  58.502  78.132 -0.02 49.00           C
ATOM    747  C   SER A  59     -90.419  58.198  78.405  0.59 73.00           C
ATOM    748  O   SER A  59     -89.551  59.051  78.182 -0.56 79.00           O
ATOM    749  CB  SER A  59     -92.584  58.941  79.418  0.21 17.00           C
ATOM    750  OG  SER A  59     -92.108  60.206  79.840 -0.65 46.00           O
ATOM    751  H   SER A  59     -93.339  56.842  78.013  0.27 19.00           H
ATOM    752  HA  SER A  59     -91.927  59.256  77.464  0.08 43.00           H
ATOM    753  HB2 SER A  59     -93.562  59.002  79.248  0.03 52.00           H
ATOM    754  HB3 SER A  59     -92.398  58.271  80.129  0.03 52.00           H
ATOM    755  HG  SER A  59     -92.216  60.290  80.830  0.42 75.00           H
ATOM    756  N   GLN A  60     -90.123  56.994  78.898 -0.41 57.00           N
ATOM    757  CA  GLN A  60     -88.731  56.613  79.101  0.00 31.00           C
ATOM    758  C   GLN A  60     -87.997  56.485  77.773  0.59 73.00           C
ATOM    759  O   GLN A  60     -86.801  56.785  77.696 -0.56 79.00           O
ATOM    760  CB  GLN A  60     -88.648  55.305  79.886  0.00 36.00           C
ATOM    761  CG  GLN A  60     -87.258  54.990  80.401 -0.06 45.00           C
ATOM    762  CD  GLN A  60     -87.017  53.503  80.543  0.69 51.00           C
ATOM    763  NE2 GLN A  60     -87.277  52.969  81.731 -0.94  7.00           N
ATOM    764  OE1 GLN A  60     -86.605  52.838  79.592 -0.60 86.00           O
ATOM    765  H   GLN A  60     -90.926  56.392  79.110  0.27 19.00           H
ATOM    766  HA  GLN A  60     -88.283  57.343  79.631  0.08 50.00           H
ATOM    767  HB2 GLN A  60     -89.267  55.362  80.671  0.01 71.00           H
ATOM    768  HB3 GLN A  60     -88.939  54.554  79.290  0.01 71.00           H
ATOM    769  HG2 GLN A  60     -86.585  55.362  79.762  0.03 52.00           H
ATOM    770  HG3 GLN A  60     -87.141  55.420  81.296  0.03 52.00           H
ATOM    771 HE21 GLN A  60     -87.151  51.972  81.896  0.42 51.00           H
ATOM    772 HE22 GLN A  60     -87.606  53.584  82.474  0.42 51.00           H
ATOM    773  N   ALA A  61     -88.693  56.041  76.724 -0.41 57.00           N
ATOM    774  CA  ALA A  61     -88.095  56.030  75.394  0.03 37.00           C
ATOM    775  C   ALA A  61     -87.814  57.447  74.911  0.59 73.00           C
ATOM    776  O   ALA A  61     -86.802  57.693  74.245 -0.56 79.00           O
ATOM    777  CB  ALA A  61     -89.010  55.294  74.415 -0.18 25.00           C
ATOM    778  H   ALA A  61     -89.648  55.721  76.932  0.27 19.00           H
ATOM    779  HA  ALA A  61     -87.224  55.526  75.434  0.08 23.00           H
ATOM    780  HB1 ALA A  61     -89.855  55.036  74.881  0.06  3.00           H
ATOM    781  HB2 ALA A  61     -88.547  54.474  74.083  0.06  3.00           H
ATOM    782  HB3 ALA A  61     -89.222  55.894  73.645  0.06  3.00           H
ATOM    783  N   GLN A  62     -88.699  58.390  75.238 -0.41 57.00           N
ATOM    784  CA  GLN A  62     -88.463  59.789  74.896  0.00 31.00           C
ATOM    785  C   GLN A  62     -87.203  60.315  75.571  0.59 73.00           C
ATOM    786  O   GLN A  62     -86.390  61.008  74.949 -0.56 79.00           O
ATOM    787  CB  GLN A  62     -89.665  60.636  75.308  0.00 36.00           C
ATOM    788  CG  GLN A  62     -90.796  60.705  74.305 -0.06 45.00           C
ATOM    789  CD  GLN A  62     -92.007  61.409  74.884  0.69 51.00           C
ATOM    790  NE2 GLN A  62     -92.941  61.795  74.025 -0.94  7.00           N
ATOM    791  OE1 GLN A  62     -92.097  61.605  76.095 -0.60 86.00           O
ATOM    792  H   GLN A  62     -89.536  58.052  75.737  0.27 19.00           H
ATOM    793  HA  GLN A  62     -88.325  59.846  73.900  0.08 50.00           H
ATOM    794  HB2 GLN A  62     -90.035  60.267  76.173  0.01 71.00           H
ATOM    795  HB3 GLN A  62     -89.346  61.579  75.486  0.01 71.00           H
ATOM    796  HG2 GLN A  62     -90.488  61.210  73.504  0.03 52.00           H
ATOM    797  HG3 GLN A  62     -91.058  59.780  74.049  0.03 52.00           H
ATOM    798 HE21 GLN A  62     -93.788  62.262  74.344  0.42 51.00           H
ATOM    799 HE22 GLN A  62     -92.787  61.612  73.033  0.42 51.00           H
ATOM    800  N   ASP A  63     -87.034  60.012  76.858 -0.51 63.00           N
ATOM    801  CA  ASP A  63     -85.886  60.538  77.587  0.03 81.00           C
ATOM    802  C   ASP A  63     -84.582  59.940  77.072  0.53 66.00           C
ATOM    803  O   ASP A  63     -83.569  60.643  76.983 -0.58 19.00           O
ATOM    804  CB  ASP A  63     -86.049  60.282  79.083 -0.03  3.00           C
ATOM    805  CG  ASP A  63     -87.266  60.975  79.663  0.79 94.00           C
ATOM    806  OD1 ASP A  63     -87.783  61.909  79.011 -0.80 14.00           O
ATOM    807  OD2 ASP A  63     -87.698  60.591  80.773 -0.80 14.00           O
ATOM    808  H   ASP A  63     -87.752  59.404  77.268  0.29 36.00           H
ATOM    809  HA  ASP A  63     -85.847  61.529  77.408  0.08 80.00           H
ATOM    810  HB2 ASP A  63     -86.144  59.303  79.220 -0.01 22.00           H
ATOM    811  HB3 ASP A  63     -85.238  60.621  79.544 -0.01 22.00           H
ATOM    812  N   ARG A  64     -84.587  58.650  76.724 -0.34 79.00           N
ATOM    813  CA  ARG A  64     -83.406  58.047  76.111 -0.26 37.00           C
ATOM    814  C   ARG A  64     -83.137  58.653  74.737  0.73 41.00           C
ATOM    815  O   ARG A  64     -81.977  58.821  74.341 -0.58 94.00           O
ATOM    816  CB  ARG A  64     -83.583  56.531  76.018  0.00  7.00           C
ATOM    817  CG  ARG A  64     -82.324  55.764  75.653  0.03 90.00           C
ATOM    818  CD  ARG A  64     -82.390  54.323  76.143  0.04 86.00           C
ATOM    819  NE  ARG A  64     -83.688  53.696  75.897 -0.52 95.00           N
ATOM    820  CZ  ARG A  64     -84.639  53.558  76.817  0.80 76.00           C
ATOM    821  NH1 ARG A  64     -84.446  54.015  78.047 -0.86 27.00           N
ATOM    822  NH2 ARG A  64     -85.786  52.972  76.509 -0.86 27.00           N
ATOM    823  H   ARG A  64     -85.460  58.144  76.919  0.27 47.00           H
ATOM    824  HA  ARG A  64     -82.609  58.222  76.701  0.15 60.00           H
ATOM    825  HB2 ARG A  64     -83.901  56.200  76.905  0.03 27.00           H
ATOM    826  HB3 ARG A  64     -84.274  56.340  75.322  0.03 27.00           H
ATOM    827  HG2 ARG A  64     -82.217  55.749  74.663  0.02 85.00           H
ATOM    828  HG3 ARG A  64     -81.534  56.198  76.077  0.02 85.00           H
ATOM    829  HD2 ARG A  64     -81.679  53.803  75.670  0.06 87.00           H
ATOM    830  HD3 ARG A  64     -82.206  54.324  77.126  0.06 87.00           H
ATOM    831  HE  ARG A  64     -83.873  53.346  74.972  0.34 56.00           H
ATOM    832 HH11 ARG A  64     -83.601  54.481  78.288  0.44 78.00           H
ATOM    833 HH12 ARG A  64     -85.168  53.887  78.741  0.44 78.00           H
ATOM    834 HH21 ARG A  64     -85.946  52.648  75.571  0.44 78.00           H
ATOM    835 HH22 ARG A  64     -86.494  52.850  77.199  0.44 78.00           H
ATOM    836  N   TYR A  65     -84.202  58.965  73.995 -0.41 57.00           N
ATOM    837  CA  TYR A  65     -84.095  59.769  72.779  0.00 14.00           C
ATOM    838  C   TYR A  65     -83.373  61.084  73.058  0.59 73.00           C
ATOM    839  O   TYR A  65     -82.434  61.459  72.346 -0.56 79.00           O
ATOM    840  CB  TYR A  65     -85.506  60.016  72.237 -0.01 52.00           C
ATOM    841  CG  TYR A  65     -85.654  60.678  70.885  0.00 11.00           C
ATOM    842  CD1 TYR A  65     -85.788  62.055  70.773 -0.19  6.00           C
ATOM    843  CD2 TYR A  65     -85.734  59.915  69.727 -0.19  6.00           C
ATOM    844  CE1 TYR A  65     -85.957  62.653  69.542 -0.23 41.00           C
ATOM    845  CE2 TYR A  65     -85.899  60.503  68.494 -0.23 41.00           C
ATOM    846  CZ  TYR A  65     -86.012  61.867  68.407  0.32 26.00           C
ATOM    847  OH  TYR A  65     -86.182  62.430  67.169 -0.55 79.00           O
ATOM    848  H   TYR A  65     -85.104  58.590  74.354  0.27 19.00           H
ATOM    849  HA  TYR A  65     -83.555  59.252  72.105  0.08 76.00           H
ATOM    850  HB2 TYR A  65     -85.985  59.120  72.198  0.02 95.00           H
ATOM    851  HB3 TYR A  65     -86.004  60.586  72.916  0.02 95.00           H
ATOM    852  HD1 TYR A  65     -85.762  62.622  71.599  0.16 99.00           H
ATOM    853  HD2 TYR A  65     -85.669  58.917  69.795  0.16 99.00           H
ATOM    854  HE1 TYR A  65     -86.038  63.649  69.469  0.16 56.00           H
ATOM    855  HE2 TYR A  65     -85.937  59.939  67.666  0.16 56.00           H
ATOM    856  HH  TYR A  65     -87.081  62.865  67.124  0.39 92.00           H
ATOM    857  N   THR A  66     -83.796  61.792  74.109 -0.41 57.00           N
ATOM    858  CA  THR A  66     -83.181  63.074  74.445 -0.03 89.00           C
ATOM    859  C   THR A  66     -81.723  62.905  74.860  0.59 73.00           C
ATOM    860  O   THR A  66     -80.875  63.735  74.512 -0.56 79.00           O
ATOM    861  CB  THR A  66     -83.973  63.761  75.557  0.36 54.00           C
ATOM    862  CG2 THR A  66     -83.386  65.136  75.868 -0.24 38.00           C
ATOM    863  OG1 THR A  66     -85.338  63.910  75.149 -0.67 61.00           O
ATOM    864  H   THR A  66     -84.569  61.366  74.642  0.27 19.00           H
ATOM    865  HA  THR A  66     -83.211  63.666  73.628  0.10  7.00           H
ATOM    866  HB  THR A  66     -83.955  63.173  76.392  0.00 43.00           H
ATOM    867  HG1 THR A  66     -85.770  63.009  75.038  0.41  2.00           H
ATOM    868 HG21 THR A  66     -83.714  65.449  76.762  0.06 42.00           H
ATOM    869 HG22 THR A  66     -83.669  65.791  75.164  0.06 42.00           H
ATOM    870 HG23 THR A  66     -82.385  65.080  75.884  0.06 42.00           H
ATOM    871  N   ASP A  67     -81.415  61.846  75.619 -0.51 63.00           N
ATOM    872  CA  ASP A  67     -80.023  61.558  75.957  0.03 81.00           C
ATOM    873  C   ASP A  67     -79.171  61.383  74.708  0.53 66.00           C
ATOM    874  O   ASP A  67     -78.000  61.782  74.691 -0.58 19.00           O
ATOM    875  CB  ASP A  67     -79.930  60.300  76.824 -0.03  3.00           C
ATOM    876  CG  ASP A  67     -80.508  60.497  78.209  0.79 94.00           C
ATOM    877  OD1 ASP A  67     -80.668  61.663  78.627 -0.80 14.00           O
ATOM    878  OD2 ASP A  67     -80.795  59.487  78.886 -0.80 14.00           O
ATOM    879  H   ASP A  67     -82.215  61.279  75.928  0.29 36.00           H
ATOM    880  HA  ASP A  67     -79.665  62.362  76.450  0.08 80.00           H
ATOM    881  HB2 ASP A  67     -80.433  59.575  76.366 -0.01 22.00           H
ATOM    882  HB3 ASP A  67     -78.970  60.056  76.908 -0.01 22.00           H
ATOM    883  N   TYR A  68     -79.739  60.787  73.661 -0.41 57.00           N
ATOM    884  CA  TYR A  68     -78.983  60.533  72.441  0.00 14.00           C
ATOM    885  C   TYR A  68     -78.706  61.826  71.684  0.59 73.00           C
ATOM    886  O   TYR A  68     -77.588  62.050  71.205 -0.56 79.00           O
ATOM    887  CB  TYR A  68     -79.746  59.537  71.571 -0.01 52.00           C
ATOM    888  CG  TYR A  68     -79.039  59.167  70.296  0.00 11.00           C
ATOM    889  CD1 TYR A  68     -77.696  58.818  70.302 -0.19  6.00           C
ATOM    890  CD2 TYR A  68     -79.719  59.153  69.087 -0.19  6.00           C
ATOM    891  CE1 TYR A  68     -77.048  58.476  69.139 -0.23 41.00           C
ATOM    892  CE2 TYR A  68     -79.081  58.811  67.918 -0.23 41.00           C
ATOM    893  CZ  TYR A  68     -77.746  58.473  67.949  0.32 26.00           C
ATOM    894  OH  TYR A  68     -77.105  58.131  66.783 -0.55 79.00           O
ATOM    895  H   TYR A  68     -80.732  60.530  73.788  0.27 19.00           H
ATOM    896  HA  TYR A  68     -78.097  60.124  72.696  0.08 76.00           H
ATOM    897  HB2 TYR A  68     -79.891  58.705  72.104  0.02 95.00           H
ATOM    898  HB3 TYR A  68     -80.628  59.942  71.335  0.02 95.00           H
ATOM    899  HD1 TYR A  68     -77.192  58.817  71.170  0.16 99.00           H
ATOM    900  HD2 TYR A  68     -80.690  59.395  69.070  0.16 99.00           H
ATOM    901  HE1 TYR A  68     -76.076  58.229  69.152  0.16 56.00           H
ATOM    902  HE2 TYR A  68     -79.580  58.807  67.049  0.16 56.00           H
ATOM    903  HH  TYR A  68     -77.331  58.799  66.076  0.39 92.00           H
ATOM    904  N   LEU A  69     -79.715  62.695  71.569 -0.41 57.00           N
ATOM    905  CA  LEU A  69     -79.514  63.981  70.908 -0.05 18.00           C
ATOM    906  C   LEU A  69     -78.471  64.820  71.639  0.59 73.00           C
ATOM    907  O   LEU A  69     -77.627  65.465  71.005 -0.56 79.00           O
ATOM    908  CB  LEU A  69     -80.839  64.735  70.818 -0.11  2.00           C
ATOM    909  CG  LEU A  69     -82.021  64.020  70.161  0.35 31.00           C
ATOM    910  CD1 LEU A  69     -83.268  64.871  70.263 -0.41 21.00           C
ATOM    911  CD2 LEU A  69     -81.723  63.701  68.711 -0.41 21.00           C
ATOM    912  H   LEU A  69     -80.610  62.386  71.973  0.27 19.00           H
ATOM    913  HA  LEU A  69     -79.185  63.812  69.971  0.09 22.00           H
ATOM    914  HB2 LEU A  69     -81.120  64.973  71.752  0.04 57.00           H
ATOM    915  HB3 LEU A  69     -80.677  65.578  70.300  0.04 57.00           H
ATOM    916  HG  LEU A  69     -82.170  63.149  70.626 -0.03 61.00           H
ATOM    917 HD11 LEU A  69     -83.485  65.041  71.226  0.10  0.00           H
ATOM    918 HD12 LEU A  69     -84.038  64.397  69.831  0.10  0.00           H
ATOM    919 HD13 LEU A  69     -83.119  65.747  69.800  0.10  0.00           H
ATOM    920 HD21 LEU A  69     -81.543  64.548  68.208  0.10  0.00           H
ATOM    921 HD22 LEU A  69     -80.919  63.107  68.653  0.10  0.00           H
ATOM    922 HD23 LEU A  69     -82.507  63.234  68.299  0.10  0.00           H
ATOM    923  N   ILE A  70     -78.520  64.828  72.974 -0.41 57.00           N
ATOM    924  CA  ILE A  70     -77.497  65.518  73.758 -0.05 97.00           C
ATOM    925  C   ILE A  70     -76.120  64.959  73.434  0.59 73.00           C
ATOM    926  O   ILE A  70     -75.166  65.705  73.184 -0.56 79.00           O
ATOM    927  CB  ILE A  70     -77.802  65.399  75.262  0.13  3.00           C
ATOM    928  CG1 ILE A  70     -79.059  66.188  75.628 -0.04 30.00           C
ATOM    929  CG2 ILE A  70     -76.617  65.872  76.080 -0.32  4.00           C
ATOM    930  CD1 ILE A  70     -79.558  65.910  77.033 -0.06 60.00           C
ATOM    931  H   ILE A  70     -79.317  64.321  73.387  0.27 19.00           H
ATOM    932  HA  ILE A  70     -77.502  66.471  73.448  0.08 69.00           H
ATOM    933  HB  ILE A  70     -77.970  64.438  75.466  0.01 87.00           H
ATOM    934 HG12 ILE A  70     -78.859  67.161  75.543  0.02 36.00           H
ATOM    935 HG13 ILE A  70     -79.779  65.948  74.981  0.02 36.00           H
ATOM    936 HG21 ILE A  70     -75.810  65.342  75.823  0.08 82.00           H
ATOM    937 HG22 ILE A  70     -76.815  65.739  77.050  0.08 82.00           H
ATOM    938 HG23 ILE A  70     -76.459  66.841  75.896  0.08 82.00           H
ATOM    939 HD11 ILE A  70     -79.776  64.940  77.119  0.01 86.00           H
ATOM    940 HD12 ILE A  70     -80.377  66.455  77.206  0.01 86.00           H
ATOM    941 HD13 ILE A  70     -78.847  66.155  77.690  0.01 86.00           H
ATOM    942  N   GLU A  71     -75.999  63.629  73.446 -0.51 63.00           N
ATOM    943  CA  GLU A  71     -74.736  62.977  73.118  0.03 97.00           C
ATOM    944  C   GLU A  71     -74.254  63.370  71.727  0.53 66.00           C
ATOM    945  O   GLU A  71     -73.062  63.638  71.527 -0.58 19.00           O
ATOM    946  CB  GLU A  71     -74.913  61.463  73.224  0.05 60.00           C
ATOM    947  CG  GLU A  71     -73.670  60.641  72.953  0.01 36.00           C
ATOM    948  CD  GLU A  71     -73.984  59.162  72.833  0.80 54.00           C
ATOM    949  OE1 GLU A  71     -75.054  58.739  73.321 -0.81 88.00           O
ATOM    950  OE2 GLU A  71     -73.169  58.423  72.242 -0.81 88.00           O
ATOM    951  H   GLU A  71     -76.862  63.116  73.703  0.29 36.00           H
ATOM    952  HA  GLU A  71     -74.037  63.231  73.799  0.11  5.00           H
ATOM    953  HB2 GLU A  71     -75.211  61.261  74.147 -0.01 73.00           H
ATOM    954  HB3 GLU A  71     -75.600  61.195  72.563 -0.01 73.00           H
ATOM    955  HG2 GLU A  71     -73.285  60.932  72.100 -0.04 25.00           H
ATOM    956  HG3 GLU A  71     -73.052  60.752  73.706 -0.04 25.00           H
ATOM    957  N   THR A  72     -75.171  63.428  70.758 -0.41 57.00           N
ATOM    958  CA  THR A  72     -74.792  63.693  69.373 -0.03 89.00           C
ATOM    959  C   THR A  72     -74.296  65.126  69.195  0.59 73.00           C
ATOM    960  O   THR A  72     -73.174  65.353  68.729 -0.56 79.00           O
ATOM    961  CB  THR A  72     -75.976  63.411  68.441  0.36 54.00           C
ATOM    962  CG2 THR A  72     -75.602  63.703  67.001 -0.24 38.00           C
ATOM    963  OG1 THR A  72     -76.373  62.038  68.555 -0.67 61.00           O
ATOM    964  H   THR A  72     -76.145  63.273  71.069  0.27 19.00           H
ATOM    965  HA  THR A  72     -74.043  63.066  69.121  0.10  7.00           H
ATOM    966  HB  THR A  72     -76.767  63.993  68.724  0.00 43.00           H
ATOM    967  HG1 THR A  72     -76.789  61.868  69.455  0.41  2.00           H
ATOM    968 HG21 THR A  72     -75.387  62.847  66.522  0.06 42.00           H
ATOM    969 HG22 THR A  72     -74.799  64.304  66.971  0.06 42.00           H
ATOM    970 HG23 THR A  72     -76.366  64.156  66.533  0.06 42.00           H
ATOM    971  N   LEU A  73     -75.123  66.109  69.557 -0.41 57.00           N
ATOM    972  CA  LEU A  73     -74.733  67.505  69.379 -0.05 18.00           C
ATOM    973  C   LEU A  73     -73.527  67.861  70.243  0.59 73.00           C
ATOM    974  O   LEU A  73     -72.630  68.589  69.801 -0.56 79.00           O
ATOM    975  CB  LEU A  73     -75.917  68.414  69.699 -0.11  2.00           C
ATOM    976  CG  LEU A  73     -75.682  69.924  69.677  0.35 31.00           C
ATOM    977  CD1 LEU A  73     -75.262  70.384  68.297 -0.41 21.00           C
ATOM    978  CD2 LEU A  73     -76.926  70.668  70.122 -0.41 21.00           C
ATOM    979  H   LEU A  73     -76.021  65.806  69.955  0.27 19.00           H
ATOM    980  HA  LEU A  73     -74.484  67.648  68.413  0.09 22.00           H
ATOM    981  HB2 LEU A  73     -76.642  68.218  69.033  0.04 57.00           H
ATOM    982  HB3 LEU A  73     -76.245  68.178  70.617  0.04 57.00           H
ATOM    983  HG  LEU A  73     -74.964  70.149  70.338 -0.03 61.00           H
ATOM    984 HD11 LEU A  73     -74.413  69.924  68.031  0.10  0.00           H
ATOM    985 HD12 LEU A  73     -75.113  71.375  68.301  0.10  0.00           H
ATOM    986 HD13 LEU A  73     -75.979  70.162  67.633  0.10  0.00           H
ATOM    987 HD21 LEU A  73     -77.686  70.453  69.507  0.10  0.00           H
ATOM    988 HD22 LEU A  73     -77.168  70.394  71.054  0.10  0.00           H
ATOM    989 HD23 LEU A  73     -76.755  71.654  70.102  0.10  0.00           H
ATOM    990  N   ASP A  74     -73.491  67.349  71.477 -0.51 63.00           N
ATOM    991  CA  ASP A  74     -72.396  67.513  72.430  0.03 81.00           C
ATOM    992  C   ASP A  74     -72.204  68.972  72.836  0.53 66.00           C
ATOM    993  O   ASP A  74     -71.164  69.567  72.524 -0.58 19.00           O
ATOM    994  CB  ASP A  74     -71.096  66.950  71.849 -0.03  3.00           C
ATOM    995  CG  ASP A  74     -70.022  66.754  72.902  0.79 94.00           C
ATOM    996  OD1 ASP A  74     -70.344  66.847  74.104 -0.80 14.00           O
ATOM    997  OD2 ASP A  74     -68.858  66.495  72.528 -0.80 14.00           O
ATOM    998  H   ASP A  74     -74.363  66.789  71.716  0.29 36.00           H
ATOM    999  HA  ASP A  74     -72.650  67.005  73.266  0.08 80.00           H
ATOM   1000  HB2 ASP A  74     -71.301  66.071  71.434 -0.01 22.00           H
ATOM   1001  HB3 ASP A  74     -70.763  67.589  71.167 -0.01 22.00           H
ATOM   1002  N   PRO A  75     -73.171  69.585  73.524 -0.25 48.00           N
ATOM   1003  CA  PRO A  75     -72.940  70.933  74.060 -0.02 66.00           C
ATOM   1004  C   PRO A  75     -71.986  70.894  75.246  0.58 96.00           C
ATOM   1005  O   PRO A  75     -72.051  69.997  76.089 -0.57 48.00           O
ATOM   1006  CB  PRO A  75     -74.341  71.392  74.481  0.00 70.00           C
ATOM   1007  CG  PRO A  75     -75.070  70.126  74.772  0.01 89.00           C
ATOM   1008  CD  PRO A  75     -74.544  69.115  73.794  0.01 92.00           C
ATOM   1009  HA  PRO A  75     -72.594  71.546  73.340  0.06 41.00           H
ATOM   1010  HB2 PRO A  75     -74.290  71.975  75.295  0.02 53.00           H
ATOM   1011  HB3 PRO A  75     -74.782  71.901  73.740  0.02 53.00           H
ATOM   1012  HG2 PRO A  75     -74.900  69.829  75.720  0.02 13.00           H
ATOM   1013  HG3 PRO A  75     -76.063  70.255  74.655  0.02 13.00           H
ATOM   1014  HD2 PRO A  75     -74.527  68.196  74.188  0.03 91.00           H
ATOM   1015  HD3 PRO A  75     -75.082  69.104  72.950  0.03 91.00           H
ATOM   1016  N   LYS A  76     -71.089  71.875  75.301 -0.34 79.00           N
ATOM   1017  CA  LYS A  76     -70.062  71.938  76.330 -0.24  0.00           C
ATOM   1018  C   LYS A  76     -70.501  72.854  77.467  0.73 41.00           C
ATOM   1019  O   LYS A  76     -71.334  73.746  77.292 -0.58 94.00           O
ATOM   1020  CB  LYS A  76     -68.731  72.427  75.749  0.00 94.00           C
ATOM   1021  CG  LYS A  76     -68.349  71.808  74.409  0.01 87.00           C
ATOM   1022  CD  LYS A  76     -68.452  70.291  74.439 -0.04 79.00           C
ATOM   1023  CE  LYS A  76     -68.051  69.681  73.107 -0.01 43.00           C
ATOM   1024  NZ  LYS A  76     -66.591  69.797  72.863 -0.38 54.00           N
ATOM   1025  H   LYS A  76     -71.187  72.590  74.546  0.27 47.00           H
ATOM   1026  HA  LYS A  76     -69.912  71.015  76.701  0.14 26.00           H
ATOM   1027  HB2 LYS A  76     -68.789  73.419  75.630  0.03 62.00           H
ATOM   1028  HB3 LYS A  76     -68.007  72.216  76.409  0.03 62.00           H
ATOM   1029  HG2 LYS A  76     -68.963  72.161  73.702  0.01  3.00           H
ATOM   1030  HG3 LYS A  76     -67.407  72.065  74.188  0.01  3.00           H
ATOM   1031  HD2 LYS A  76     -67.844  69.941  75.145  0.06 21.00           H
ATOM   1032  HD3 LYS A  76     -69.393  70.036  74.635  0.06 21.00           H
ATOM   1033  HE2 LYS A  76     -68.311  68.711  73.103  0.11 35.00           H
ATOM   1034  HE3 LYS A  76     -68.547  70.151  72.371  0.11 35.00           H
ATOM   1035  HZ1 LYS A  76     -66.431  70.387  72.071  0.34  0.00           H
ATOM   1036  HZ2 LYS A  76     -66.210  68.890  72.685  0.34  0.00           H
ATOM   1037  HZ3 LYS A  76     -66.149  70.192  73.668  0.34  0.00           H
ATOM   1038  N   ALA A  77     -69.917  72.621  78.642 -0.41 57.00           N
ATOM   1039  CA  ALA A  77     -70.324  73.333  79.848  0.03 37.00           C
ATOM   1040  C   ALA A  77     -70.086  74.830  79.708  0.59 73.00           C
ATOM   1041  O   ALA A  77     -68.998  75.268  79.324 -0.56 79.00           O
ATOM   1042  CB  ALA A  77     -69.568  72.794  81.061 -0.18 25.00           C
ATOM   1043  H   ALA A  77     -69.167  71.907  78.622  0.27 19.00           H
ATOM   1044  HA  ALA A  77     -71.308  73.177  80.000  0.08 23.00           H
ATOM   1045  HB1 ALA A  77     -68.844  72.178  80.754  0.06  3.00           H
ATOM   1046  HB2 ALA A  77     -70.201  72.297  81.652  0.06  3.00           H
ATOM   1047  HB3 ALA A  77     -69.166  73.556  81.566  0.06  3.00           H
ATOM   1048  N   GLY A  78     -71.112  75.614  80.030 -0.41 57.00           N
ATOM   1049  CA  GLY A  78     -71.046  77.055  79.921 -0.02 52.00           C
ATOM   1050  C   GLY A  78     -71.522  77.619  78.601  0.59 73.00           C
ATOM   1051  O   GLY A  78     -71.445  78.839  78.403 -0.56 79.00           O
ATOM   1052  H   GLY A  78     -71.957  75.099  80.364  0.27 19.00           H
ATOM   1053  HA2 GLY A  78     -71.595  77.475  80.680  0.06 98.00           H
ATOM   1054  HA3 GLY A  78     -70.080  77.360  80.085  0.06 98.00           H
ATOM   1055  N   GLN A  79     -72.000  76.778  77.689 -0.41 57.00           N
ATOM   1056  CA  GLN A  79     -72.521  77.237  76.412  0.00 31.00           C
ATOM   1057  C   GLN A  79     -73.999  77.607  76.536  0.59 73.00           C
ATOM   1058  O   GLN A  79     -74.673  77.283  77.516 -0.56 79.00           O
ATOM   1059  CB  GLN A  79     -72.327  76.169  75.334  0.00 36.00           C
ATOM   1060  CG  GLN A  79     -70.897  76.033  74.832 -0.06 45.00           C
ATOM   1061  CD  GLN A  79     -70.780  75.050  73.684  0.69 51.00           C
ATOM   1062  NE2 GLN A  79     -69.684  75.137  72.940 -0.94  7.00           N
ATOM   1063  OE1 GLN A  79     -71.668  74.226  73.464 -0.60 86.00           O
ATOM   1064  H   GLN A  79     -71.968  75.774  77.968  0.27 19.00           H
ATOM   1065  HA  GLN A  79     -72.021  78.068  76.149  0.08 50.00           H
ATOM   1066  HB2 GLN A  79     -72.612  75.281  75.706  0.01 71.00           H
ATOM   1067  HB3 GLN A  79     -72.912  76.394  74.549  0.01 71.00           H
ATOM   1068  HG2 GLN A  79     -70.581  76.927  74.520  0.03 52.00           H
ATOM   1069  HG3 GLN A  79     -70.322  75.716  75.585  0.03 52.00           H
ATOM   1070 HE21 GLN A  79     -69.529  74.500  72.159  0.42 51.00           H
ATOM   1071 HE22 GLN A  79     -69.000  75.857  73.168  0.42 51.00           H
ATOM   1072  N   HID A  80     -74.494  78.315  75.523 -0.41 57.00           N
ATOM   1073  CA  HID A  80     -75.892  78.713  75.436 -0.05 81.00           C
ATOM   1074  C   HID A  80     -76.511  78.046  74.215  0.59 73.00           C
ATOM   1075  O   HID A  80     -75.977  78.154  73.106 -0.56 79.00           O
ATOM   1076  CB  HID A  80     -76.025  80.240  75.358  0.00 74.00           C
ATOM   1077  CG  HID A  80     -77.383  80.748  75.732  0.18 68.00           C
ATOM   1078  CD2 HID A  80     -78.601  80.162  75.663 -0.22  7.00           C
ATOM   1079  ND1 HID A  80     -77.593  82.008  76.253 -0.54 32.00           N
ATOM   1080  CE1 HID A  80     -78.883  82.175  76.487  0.16 35.00           C
ATOM   1081  NE2 HID A  80     -79.516  81.070  76.137 -0.27 95.00           N
ATOM   1082  H   HID A  80     -73.785  78.562  74.790  0.27 19.00           H
ATOM   1083  HA  HID A  80     -76.369  78.385  76.249  0.13 60.00           H
ATOM   1084  HB2 HID A  80     -75.349  80.657  75.975  0.03 67.00           H
ATOM   1085  HB3 HID A  80     -75.824  80.535  74.418  0.03 67.00           H
ATOM   1086  HD2 HID A  80     -78.799  79.243  75.332  0.18 62.00           H
ATOM   1087  HE1 HID A  80     -79.306  82.994  76.864  0.14 35.00           H
ATOM   1088  N   LEU A  81     -77.628  77.354  74.421 -0.41 57.00           N
ATOM   1089  CA  LEU A  81     -78.254  76.543  73.385 -0.05 18.00           C
ATOM   1090  C   LEU A  81     -79.655  77.064  73.103  0.59 73.00           C
ATOM   1091  O   LEU A  81     -80.431  77.301  74.034 -0.56 79.00           O
ATOM   1092  CB  LEU A  81     -78.301  75.069  73.807 -0.11  2.00           C
ATOM   1093  CG  LEU A  81     -78.892  74.016  72.864  0.35 31.00           C
ATOM   1094  CD1 LEU A  81     -78.165  72.703  73.054 -0.41 21.00           C
ATOM   1095  CD2 LEU A  81     -80.372  73.813  73.121 -0.41 21.00           C
ATOM   1096  H   LEU A  81     -78.016  77.443  75.388  0.27 19.00           H
ATOM   1097  HA  LEU A  81     -77.712  76.619  72.546  0.09 22.00           H
ATOM   1098  HB2 LEU A  81     -77.350  74.782  74.011  0.04 57.00           H
ATOM   1099  HB3 LEU A  81     -78.825  75.018  74.672  0.04 57.00           H
ATOM   1100  HG  LEU A  81     -78.783  74.328  71.925 -0.03 61.00           H
ATOM   1101 HD11 LEU A  81     -77.191  72.822  72.849  0.10  0.00           H
ATOM   1102 HD12 LEU A  81     -78.548  72.011  72.439  0.10  0.00           H
ATOM   1103 HD13 LEU A  81     -78.266  72.393  74.001  0.10  0.00           H
ATOM   1104 HD21 LEU A  81     -80.512  73.507  74.064  0.10  0.00           H
ATOM   1105 HD22 LEU A  81     -80.861  74.675  72.978  0.10  0.00           H
ATOM   1106 HD23 LEU A  81     -80.732  73.122  72.493  0.10  0.00           H
ATOM   1107  N   LEU A  82     -79.976  77.233  71.821 -0.41 57.00           N
ATOM   1108  CA  LEU A  82     -81.288  77.700  71.385 -0.05 18.00           C
ATOM   1109  C   LEU A  82     -82.129  76.499  70.974  0.59 73.00           C
ATOM   1110  O   LEU A  82     -81.761  75.767  70.051 -0.56 79.00           O
ATOM   1111  CB  LEU A  82     -81.170  78.684  70.221 -0.11  2.00           C
ATOM   1112  CG  LEU A  82     -82.486  79.098  69.557  0.35 31.00           C
ATOM   1113  CD1 LEU A  82     -83.389  79.858  70.522 -0.41 21.00           C
ATOM   1114  CD2 LEU A  82     -82.196  79.930  68.330 -0.41 21.00           C
ATOM   1115  H   LEU A  82     -79.204  77.001  71.153  0.27 19.00           H
ATOM   1116  HA  LEU A  82     -81.738  78.155  72.152  0.09 22.00           H
ATOM   1117  HB2 LEU A  82     -80.738  79.513  70.563  0.04 57.00           H
ATOM   1118  HB3 LEU A  82     -80.603  78.263  69.520  0.04 57.00           H
ATOM   1119  HG  LEU A  82     -82.962  78.274  69.238 -0.03 61.00           H
ATOM   1120 HD11 LEU A  82     -83.602  79.277  71.307  0.10  0.00           H
ATOM   1121 HD12 LEU A  82     -84.237  80.112  70.056  0.10  0.00           H
ATOM   1122 HD13 LEU A  82     -82.921  80.684  70.836  0.10  0.00           H
ATOM   1123 HD21 LEU A  82     -81.685  80.752  68.589  0.10  0.00           H
ATOM   1124 HD22 LEU A  82     -81.652  79.398  67.678  0.10  0.00           H
ATOM   1125 HD23 LEU A  82     -83.055  80.203  67.893  0.10  0.00           H
ATOM   1126  N   ASP A  83     -83.247  76.295  71.663 -0.51 63.00           N
ATOM   1127  CA  ASP A  83     -84.149  75.179  71.390  0.03 81.00           C
ATOM   1128  C   ASP A  83     -85.278  75.695  70.502  0.53 66.00           C
ATOM   1129  O   ASP A  83     -86.232  76.313  70.984 -0.58 19.00           O
ATOM   1130  CB  ASP A  83     -84.674  74.580  72.691 -0.03  3.00           C
ATOM   1131  CG  ASP A  83     -85.278  73.201  72.500  0.79 94.00           C
ATOM   1132  OD1 ASP A  83     -86.020  73.004  71.512 -0.80 14.00           O
ATOM   1133  OD2 ASP A  83     -85.003  72.311  73.336 -0.80 14.00           O
ATOM   1134  H   ASP A  83     -83.425  76.999  72.415  0.29 36.00           H
ATOM   1135  HA  ASP A  83     -83.641  74.509  70.857  0.08 80.00           H
ATOM   1136  HB2 ASP A  83     -83.914  74.509  73.328 -0.01 22.00           H
ATOM   1137  HB3 ASP A  83     -85.373  75.187  73.051 -0.01 22.00           H
ATOM   1138  N   ILE A  84     -85.170  75.433  69.202 -0.41 57.00           N
ATOM   1139  CA  ILE A  84     -86.100  75.971  68.211 -0.05 97.00           C
ATOM   1140  C   ILE A  84     -87.356  75.103  68.221  0.59 73.00           C
ATOM   1141  O   ILE A  84     -87.385  74.025  67.626 -0.56 79.00           O
ATOM   1142  CB  ILE A  84     -85.468  76.031  66.820  0.13  3.00           C
ATOM   1143  CG1 ILE A  84     -84.160  76.821  66.864 -0.04 30.00           C
ATOM   1144  CG2 ILE A  84     -86.432  76.648  65.830 -0.32  4.00           C
ATOM   1145  CD1 ILE A  84     -83.412  76.829  65.548 -0.06 60.00           C
ATOM   1146  H   ILE A  84     -84.368  74.813  68.952  0.27 19.00           H
ATOM   1147  HA  ILE A  84     -86.372  76.869  68.540  0.08 69.00           H
ATOM   1148  HB  ILE A  84     -85.255  75.102  66.534  0.01 87.00           H
ATOM   1149 HG12 ILE A  84     -84.367  77.762  67.125  0.02 36.00           H
ATOM   1150 HG13 ILE A  84     -83.573  76.416  67.563  0.02 36.00           H
ATOM   1151 HG21 ILE A  84     -87.277  76.115  65.820  0.08 82.00           H
ATOM   1152 HG22 ILE A  84     -86.017  76.642  64.921  0.08 82.00           H
ATOM   1153 HG23 ILE A  84     -86.628  77.588  66.106  0.08 82.00           H
ATOM   1154 HD11 ILE A  84     -83.186  75.891  65.290  0.01 86.00           H
ATOM   1155 HD12 ILE A  84     -82.572  77.360  65.648  0.01 86.00           H
ATOM   1156 HD13 ILE A  84     -83.987  77.241  64.843  0.01 86.00           H
ATOM   1157  N   GLY A  85     -88.409  75.582  68.879 -0.41 57.00           N
ATOM   1158  CA  GLY A  85     -89.630  74.811  69.021 -0.02 52.00           C
ATOM   1159  C   GLY A  85     -89.576  73.887  70.220  0.59 73.00           C
ATOM   1160  O   GLY A  85     -89.662  72.664  70.078 -0.56 79.00           O
ATOM   1161  H   GLY A  85     -88.279  76.535  69.271  0.27 19.00           H
ATOM   1162  HA2 GLY A  85     -90.416  75.441  69.119  0.06 98.00           H
ATOM   1163  HA3 GLY A  85     -89.782  74.264  68.183  0.06 98.00           H
ATOM   1164  N   CYS A  86     -89.471  74.475  71.411 -0.41 57.00           N
ATOM   1165  CA  CYS A  86     -89.044  73.767  72.613  0.02 13.00           C
ATOM   1166  C   CYS A  86     -90.137  72.934  73.276  0.59 73.00           C
ATOM   1167  O   CYS A  86     -89.844  72.245  74.260 -0.56 79.00           O
ATOM   1168  CB  CYS A  86     -88.488  74.773  73.623 -0.12 31.00           C
ATOM   1169  SG  CYS A  86     -89.687  76.014  74.151 -0.31 19.00           S
ATOM   1170  H   CYS A  86     -89.722  75.492  71.409  0.27 19.00           H
ATOM   1171  HA  CYS A  86     -88.285  73.136  72.355  0.11 24.00           H
ATOM   1172  HB2 CYS A  86     -88.182  74.269  74.426  0.11 12.00           H
ATOM   1173  HB3 CYS A  86     -87.716  75.241  73.200  0.11 12.00           H
ATOM   1174  HG  CYS A  86     -90.541  75.564  74.413  0.19 33.00           H
ATOM   1175  N   GLY A  87     -91.371  72.968  72.779 -0.41 57.00           N
ATOM   1176  CA  GLY A  87     -92.441  72.230  73.439 -0.02 52.00           C
ATOM   1177  C   GLY A  87     -92.671  72.739  74.849  0.59 73.00           C
ATOM   1178  O   GLY A  87     -92.780  73.946  75.086 -0.56 79.00           O
ATOM   1179  H   GLY A  87     -91.494  73.533  71.931  0.27 19.00           H
ATOM   1180  HA2 GLY A  87     -93.292  72.325  72.905  0.06 98.00           H
ATOM   1181  HA3 GLY A  87     -92.201  71.251  73.471  0.06 98.00           H
ATOM   1182  N   THR A  88     -92.731  71.815  75.809 -0.41 57.00           N
ATOM   1183  CA  THR A  88     -92.887  72.172  77.214 -0.03 89.00           C
ATOM   1184  C   THR A  88     -91.595  72.017  78.013  0.59 73.00           C
ATOM   1185  O   THR A  88     -91.635  72.028  79.247 -0.56 79.00           O
ATOM   1186  CB  THR A  88     -94.013  71.355  77.849  0.36 54.00           C
ATOM   1187  CG2 THR A  88     -95.358  71.721  77.217 -0.24 38.00           C
ATOM   1188  OG1 THR A  88     -93.763  69.959  77.654 -0.67 61.00           O
ATOM   1189  H   THR A  88     -92.658  70.835  75.471  0.27 19.00           H
ATOM   1190  HA  THR A  88     -93.176  73.143  77.268  0.10  7.00           H
ATOM   1191  HB  THR A  88     -94.030  71.536  78.854  0.00 43.00           H
ATOM   1192  HG1 THR A  88     -94.591  69.499  77.315  0.41  2.00           H
ATOM   1193 HG21 THR A  88     -95.377  71.412  76.264  0.06 42.00           H
ATOM   1194 HG22 THR A  88     -95.484  72.714  77.246  0.06 42.00           H
ATOM   1195 HG23 THR A  88     -96.099  71.278  77.724  0.06 42.00           H
ATOM   1196  N   GLY A  89     -90.456  71.859  77.341 -0.41 57.00           N
ATOM   1197  CA  GLY A  89     -89.165  72.152  77.933 -0.02 52.00           C
ATOM   1198  C   GLY A  89     -88.439  71.024  78.631  0.59 73.00           C
ATOM   1199  O   GLY A  89     -87.376  71.274  79.215 -0.56 79.00           O
ATOM   1200  H   GLY A  89     -90.577  71.511  76.366  0.27 19.00           H
ATOM   1201  HA2 GLY A  89     -88.544  72.543  77.198  0.06 98.00           H
ATOM   1202  HA3 GLY A  89     -89.278  72.939  78.601  0.06 98.00           H
ATOM   1203  N   ARG A  90     -88.961  69.794  78.598 -0.34 79.00           N
ATOM   1204  CA  ARG A  90     -88.252  68.706  79.265 -0.26 37.00           C
ATOM   1205  C   ARG A  90     -86.928  68.396  78.577  0.73 41.00           C
ATOM   1206  O   ARG A  90     -85.951  68.044  79.247 -0.58 94.00           O
ATOM   1207  CB  ARG A  90     -89.120  67.451  79.334  0.00  7.00           C
ATOM   1208  CG  ARG A  90     -88.356  66.249  79.873  0.03 90.00           C
ATOM   1209  CD  ARG A  90     -89.261  65.139  80.352  0.04 86.00           C
ATOM   1210  NE  ARG A  90     -88.488  64.041  80.924 -0.52 95.00           N
ATOM   1211  CZ  ARG A  90     -88.064  64.008  82.183  0.80 76.00           C
ATOM   1212  NH1 ARG A  90     -88.343  65.013  83.000 -0.86 27.00           N
ATOM   1213  NH2 ARG A  90     -87.363  62.973  82.627 -0.86 27.00           N
ATOM   1214  H   ARG A  90     -89.842  69.695  78.097  0.27 47.00           H
ATOM   1215  HA  ARG A  90     -88.063  68.978  80.219  0.15 60.00           H
ATOM   1216  HB2 ARG A  90     -89.880  67.629  79.940  0.03 27.00           H
ATOM   1217  HB3 ARG A  90     -89.430  67.234  78.421  0.03 27.00           H
ATOM   1218  HG2 ARG A  90     -87.764  65.884  79.149  0.02 85.00           H
ATOM   1219  HG3 ARG A  90     -87.783  66.542  80.643  0.02 85.00           H
ATOM   1220  HD2 ARG A  90     -89.870  65.507  81.046  0.06 87.00           H
ATOM   1221  HD3 ARG A  90     -89.782  64.803  79.575  0.06 87.00           H
ATOM   1222  HE  ARG A  90     -88.263  63.263  80.329  0.34 56.00           H
ATOM   1223 HH11 ARG A  90     -88.884  65.786  82.688  0.44 78.00           H
ATOM   1224 HH12 ARG A  90     -87.999  64.987  83.952  0.44 78.00           H
ATOM   1225 HH21 ARG A  90     -87.169  62.201  82.013  0.44 78.00           H
ATOM   1226 HH22 ARG A  90     -87.028  62.953  83.563  0.44 78.00           H
ATOM   1227  N   THR A  91     -86.876  68.520  77.249 -0.41 57.00           N
ATOM   1228  CA  THR A  91     -85.607  68.383  76.541 -0.03 89.00           C
ATOM   1229  C   THR A  91     -84.594  69.405  77.042  0.59 73.00           C
ATOM   1230  O   THR A  91     -83.450  69.062  77.360 -0.56 79.00           O
ATOM   1231  CB  THR A  91     -85.826  68.537  75.036  0.36 54.00           C
ATOM   1232  CG2 THR A  91     -84.567  68.155  74.274 -0.24 38.00           C
ATOM   1233  OG1 THR A  91     -86.909  67.697  74.616 -0.67 61.00           O
ATOM   1234  H   THR A  91     -87.776  68.713  76.789  0.27 19.00           H
ATOM   1235  HA  THR A  91     -85.241  67.462  76.716  0.10  7.00           H
ATOM   1236  HB  THR A  91     -86.081  69.506  74.833  0.00 43.00           H
ATOM   1237  HG1 THR A  91     -86.671  66.729  74.747  0.41  2.00           H
ATOM   1238 HG21 THR A  91     -84.430  68.784  73.504  0.06 42.00           H
ATOM   1239 HG22 THR A  91     -84.653  67.219  73.922  0.06 42.00           H
ATOM   1240 HG23 THR A  91     -83.772  68.205  74.883  0.06 42.00           H
ATOM   1241  N   ALA A  92     -85.009  70.671  77.132 -0.41 57.00           N
ATOM   1242  CA  ALA A  92     -84.106  71.729  77.574  0.03 37.00           C
ATOM   1243  C   ALA A  92     -83.634  71.499  79.005  0.59 73.00           C
ATOM   1244  O   ALA A  92     -82.462  71.732  79.327 -0.56 79.00           O
ATOM   1245  CB  ALA A  92     -84.801  73.083  77.451 -0.18 25.00           C
ATOM   1246  H   ALA A  92     -85.995  70.828  76.869  0.27 19.00           H
ATOM   1247  HA  ALA A  92     -83.299  71.741  76.968  0.08 23.00           H
ATOM   1248  HB1 ALA A  92     -85.747  72.945  77.161  0.06  3.00           H
ATOM   1249  HB2 ALA A  92     -84.322  73.641  76.775  0.06  3.00           H
ATOM   1250  HB3 ALA A  92     -84.787  73.545  78.337  0.06  3.00           H
ATOM   1251  N   LEU A  93     -84.533  71.041  79.878 -0.41 57.00           N
ATOM   1252  CA  LEU A  93     -84.168  70.791  81.269 -0.05 18.00           C
ATOM   1253  C   LEU A  93     -83.092  69.718  81.371  0.59 73.00           C
ATOM   1254  O   LEU A  93     -82.078  69.902  82.054 -0.56 79.00           O
ATOM   1255  CB  LEU A  93     -85.409  70.388  82.065 -0.11  2.00           C
ATOM   1256  CG  LEU A  93     -85.238  69.960  83.524  0.35 31.00           C
ATOM   1257  CD1 LEU A  93     -84.798  71.133  84.377 -0.41 21.00           C
ATOM   1258  CD2 LEU A  93     -86.530  69.355  84.058 -0.41 21.00           C
ATOM   1259  H   LEU A  93     -85.478  70.885  79.493  0.27 19.00           H
ATOM   1260  HA  LEU A  93     -83.805  71.644  81.663  0.09 22.00           H
ATOM   1261  HB2 LEU A  93     -86.043  71.171  82.059  0.04 57.00           H
ATOM   1262  HB3 LEU A  93     -85.847  69.622  81.581  0.04 57.00           H
ATOM   1263  HG  LEU A  93     -84.549  69.236  83.570 -0.03 61.00           H
ATOM   1264 HD11 LEU A  93     -83.923  71.486  84.040  0.10  0.00           H
ATOM   1265 HD12 LEU A  93     -84.690  70.838  85.328  0.10  0.00           H
ATOM   1266 HD13 LEU A  93     -85.486  71.859  84.333  0.10  0.00           H
ATOM   1267 HD21 LEU A  93     -87.264  70.032  84.003  0.10  0.00           H
ATOM   1268 HD22 LEU A  93     -86.775  68.554  83.512  0.10  0.00           H
ATOM   1269 HD23 LEU A  93     -86.402  69.081  85.011  0.10  0.00           H
ATOM   1270  N   LYS A  94     -83.297  68.586  80.690 -0.34 79.00           N
ATOM   1271  CA  LYS A  94     -82.323  67.500  80.735 -0.24  0.00           C
ATOM   1272  C   LYS A  94     -80.970  67.947  80.197  0.73 41.00           C
ATOM   1273  O   LYS A  94     -79.926  67.629  80.779 -0.58 94.00           O
ATOM   1274  CB  LYS A  94     -82.839  66.296  79.945  0.00 94.00           C
ATOM   1275  CG  LYS A  94     -83.907  65.485  80.663  0.01 87.00           C
ATOM   1276  CD  LYS A  94     -84.498  64.417  79.751 -0.04 79.00           C
ATOM   1277  CE  LYS A  94     -83.464  63.374  79.355 -0.01 43.00           C
ATOM   1278  NZ  LYS A  94     -83.055  62.537  80.515 -0.38 54.00           N
ATOM   1279  H   LYS A  94     -84.175  68.553  80.150  0.27 47.00           H
ATOM   1280  HA  LYS A  94     -82.208  67.205  81.693  0.14 26.00           H
ATOM   1281  HB2 LYS A  94     -83.224  66.629  79.085  0.03 62.00           H
ATOM   1282  HB3 LYS A  94     -82.064  65.694  79.753  0.03 62.00           H
ATOM   1283  HG2 LYS A  94     -83.499  65.039  81.459  0.01  3.00           H
ATOM   1284  HG3 LYS A  94     -84.639  66.097  80.960  0.01  3.00           H
ATOM   1285  HD2 LYS A  94     -85.242  63.961  80.232  0.06 21.00           H
ATOM   1286  HD3 LYS A  94     -84.841  64.854  78.924  0.06 21.00           H
ATOM   1287  HE2 LYS A  94     -83.854  62.784  78.644  0.11 35.00           H
ATOM   1288  HE3 LYS A  94     -82.657  63.841  78.984  0.11 35.00           H
ATOM   1289  HZ1 LYS A  94     -82.088  62.300  80.429  0.34  0.00           H
ATOM   1290  HZ2 LYS A  94     -83.604  61.701  80.531  0.34  0.00           H
ATOM   1291  HZ3 LYS A  94     -83.200  63.049  81.361  0.34  0.00           H
ATOM   1292  N   ALA A  95     -80.970  68.685  79.084 -0.41 57.00           N
ATOM   1293  CA  ALA A  95     -79.717  69.187  78.528  0.03 37.00           C
ATOM   1294  C   ALA A  95     -79.017  70.114  79.508  0.59 73.00           C
ATOM   1295  O   ALA A  95     -77.787  70.085  79.633 -0.56 79.00           O
ATOM   1296  CB  ALA A  95     -79.974  69.903  77.202 -0.18 25.00           C
ATOM   1297  H   ALA A  95     -81.896  68.860  78.672  0.27 19.00           H
ATOM   1298  HA  ALA A  95     -79.112  68.404  78.336  0.08 23.00           H
ATOM   1299  HB1 ALA A  95     -79.294  70.624  77.078  0.06  3.00           H
ATOM   1300  HB2 ALA A  95     -80.888  70.304  77.214  0.06  3.00           H
ATOM   1301  HB3 ALA A  95     -79.906  69.246  76.453  0.06  3.00           H
ATOM   1302  N   ALA A  96     -79.787  70.932  80.227 -0.41 57.00           N
ATOM   1303  CA  ALA A  96     -79.196  71.860  81.183  0.03 37.00           C
ATOM   1304  C   ALA A  96     -78.592  71.119  82.368  0.59 73.00           C
ATOM   1305  O   ALA A  96     -77.460  71.403  82.776 -0.56 79.00           O
ATOM   1306  CB  ALA A  96     -80.244  72.869  81.648 -0.18 25.00           C
ATOM   1307  H   ALA A  96     -80.799  70.850  80.051  0.27 19.00           H
ATOM   1308  HA  ALA A  96     -78.464  72.379  80.722  0.08 23.00           H
ATOM   1309  HB1 ALA A  96     -80.966  72.938  80.961  0.06  3.00           H
ATOM   1310  HB2 ALA A  96     -79.813  73.762  81.771  0.06  3.00           H
ATOM   1311  HB3 ALA A  96     -80.636  72.564  82.515  0.06  3.00           H
ATOM   1312  N   ARG A  97     -79.323  70.150  82.924 -0.34 79.00           N
ATOM   1313  CA  ARG A  97     -78.814  69.416  84.078 -0.26 37.00           C
ATOM   1314  C   ARG A  97     -77.574  68.604  83.719  0.73 41.00           C
ATOM   1315  O   ARG A  97     -76.624  68.527  84.506 -0.58 94.00           O
ATOM   1316  CB  ARG A  97     -79.900  68.498  84.644  0.00  7.00           C
ATOM   1317  CG  ARG A  97     -81.120  69.208  85.233  0.03 90.00           C
ATOM   1318  CD  ARG A  97     -82.000  68.242  86.029  0.04 86.00           C
ATOM   1319  NE  ARG A  97     -82.353  67.044  85.272 -0.52 95.00           N
ATOM   1320  CZ  ARG A  97     -83.383  66.255  85.563  0.80 76.00           C
ATOM   1321  NH1 ARG A  97     -84.174  66.541  86.589 -0.86 27.00           N
ATOM   1322  NH2 ARG A  97     -83.630  65.183  84.824 -0.86 27.00           N
ATOM   1323  H   ARG A  97     -80.235  69.977  82.484  0.27 47.00           H
ATOM   1324  HA  ARG A  97     -78.568  70.076  84.800  0.15 60.00           H
ATOM   1325  HB2 ARG A  97     -80.221  67.901  83.908  0.03 27.00           H
ATOM   1326  HB3 ARG A  97     -79.493  67.940  85.368  0.03 27.00           H
ATOM   1327  HG2 ARG A  97     -80.818  69.929  85.848  0.02 85.00           H
ATOM   1328  HG3 ARG A  97     -81.669  69.588  84.496  0.02 85.00           H
ATOM   1329  HD2 ARG A  97     -81.498  67.979  86.851  0.06 87.00           H
ATOM   1330  HD3 ARG A  97     -82.833  68.730  86.285  0.06 87.00           H
ATOM   1331  HE  ARG A  97     -81.781  66.800  84.481  0.34 56.00           H
ATOM   1332 HH11 ARG A  97     -84.017  67.356  87.137  0.44 78.00           H
ATOM   1333 HH12 ARG A  97     -84.941  65.923  86.810  0.44 78.00           H
ATOM   1334 HH21 ARG A  97     -83.049  64.978  84.030  0.44 78.00           H
ATOM   1335 HH22 ARG A  97     -84.389  64.578  85.048  0.44 78.00           H
ATOM   1336  N   GLN A  98     -77.560  68.000  82.530 -0.41 57.00           N
ATOM   1337  CA  GLN A  98     -76.533  67.017  82.204  0.00 31.00           C
ATOM   1338  C   GLN A  98     -75.229  67.653  81.754  0.59 73.00           C
ATOM   1339  O   GLN A  98     -74.167  67.036  81.887 -0.56 79.00           O
ATOM   1340  CB  GLN A  98     -77.032  66.077  81.109  0.00 36.00           C
ATOM   1341  CG  GLN A  98     -78.051  65.038  81.556 -0.06 45.00           C
ATOM   1342  CD  GLN A  98     -78.477  64.136  80.416  0.69 51.00           C
ATOM   1343  NE2 GLN A  98     -79.703  63.633  80.489 -0.94  7.00           N
ATOM   1344  OE1 GLN A  98     -77.715  63.900  79.475 -0.60 86.00           O
ATOM   1345  H   GLN A  98     -78.315  68.282  81.886  0.27 19.00           H
ATOM   1346  HA  GLN A  98     -76.342  66.479  83.043  0.08 50.00           H
ATOM   1347  HB2 GLN A  98     -77.452  66.628  80.378  0.01 71.00           H
ATOM   1348  HB3 GLN A  98     -76.241  65.587  80.719  0.01 71.00           H
ATOM   1349  HG2 GLN A  98     -77.643  64.477  82.272  0.03 52.00           H
ATOM   1350  HG3 GLN A  98     -78.855  65.510  81.909  0.03 52.00           H
ATOM   1351 HE21 GLN A  98     -80.065  63.028  79.751  0.42 51.00           H
ATOM   1352 HE22 GLN A  98     -80.275  63.864  81.299  0.42 51.00           H
ATOM   1353  N   ARG A  99     -75.276  68.865  81.210 -0.34 79.00           N
ATOM   1354  CA  ARG A  99     -74.093  69.456  80.612 -0.26 37.00           C
ATOM   1355  C   ARG A  99     -73.674  70.780  81.230  0.73 41.00           C
ATOM   1356  O   ARG A  99     -72.575  71.253  80.927 -0.58 94.00           O
ATOM   1357  CB  ARG A  99     -74.301  69.652  79.102  0.00  7.00           C
ATOM   1358  CG  ARG A  99     -74.393  68.356  78.301  0.03 90.00           C
ATOM   1359  CD  ARG A  99     -73.124  67.529  78.449  0.04 86.00           C
ATOM   1360  NE  ARG A  99     -73.199  66.263  77.728 -0.52 95.00           N
ATOM   1361  CZ  ARG A  99     -72.597  66.031  76.566  0.80 76.00           C
ATOM   1362  NH1 ARG A  99     -71.866  66.980  75.995 -0.86 27.00           N
ATOM   1363  NH2 ARG A  99     -72.720  64.849  75.978 -0.86 27.00           N
ATOM   1364  H   ARG A  99     -76.198  69.329  81.251  0.27 47.00           H
ATOM   1365  HA  ARG A  99     -73.317  68.798  80.706  0.15 60.00           H
ATOM   1366  HB2 ARG A  99     -75.149  70.157  78.969  0.03 27.00           H
ATOM   1367  HB3 ARG A  99     -73.532  70.178  78.749  0.03 27.00           H
ATOM   1368  HG2 ARG A  99     -75.158  67.816  78.634  0.02 85.00           H
ATOM   1369  HG3 ARG A  99     -74.513  68.571  77.338  0.02 85.00           H
ATOM   1370  HD2 ARG A  99     -72.362  68.067  78.094  0.06 87.00           H
ATOM   1371  HD3 ARG A  99     -72.986  67.348  79.421  0.06 87.00           H
ATOM   1372  HE  ARG A  99     -73.740  65.519  78.135  0.34 56.00           H
ATOM   1373 HH11 ARG A  99     -71.746  67.862  76.438  0.44 78.00           H
ATOM   1374 HH12 ARG A  99     -71.429  66.798  75.102  0.44 78.00           H
ATOM   1375 HH21 ARG A  99     -73.253  64.122  76.422  0.44 78.00           H
ATOM   1376 HH22 ARG A  99     -72.286  64.675  75.098  0.44 78.00           H
ATOM   1377  N   GLY A 100     -74.494  71.381  82.088 -0.41 57.00           N
ATOM   1378  CA  GLY A 100     -74.149  72.665  82.668 -0.02 52.00           C
ATOM   1379  C   GLY A 100     -74.172  73.783  81.646  0.59 73.00           C
ATOM   1380  O   GLY A 100     -73.209  74.547  81.514 -0.56 79.00           O
ATOM   1381  H   GLY A 100     -75.366  70.867  82.294  0.27 19.00           H
ATOM   1382  HA2 GLY A 100     -74.799  72.882  83.416  0.06 98.00           H
ATOM   1383  HA3 GLY A 100     -73.225  72.610  83.082  0.06 98.00           H
ATOM   1384  N   ILE A 101     -75.276  73.880  80.911 -0.41 57.00           N
ATOM   1385  CA  ILE A 101     -75.457  74.897  79.888 -0.05 97.00           C
ATOM   1386  C   ILE A 101     -76.718  75.689  80.198  0.59 73.00           C
ATOM   1387  O   ILE A 101     -77.628  75.219  80.887 -0.56 79.00           O
ATOM   1388  CB  ILE A 101     -75.547  74.288  78.475  0.13  3.00           C
ATOM   1389  CG1 ILE A 101     -76.768  73.370  78.369 -0.04 30.00           C
ATOM   1390  CG2 ILE A 101     -74.289  73.511  78.144 -0.32  4.00           C
ATOM   1391  CD1 ILE A 101     -77.073  72.916  76.961 -0.06 60.00           C
ATOM   1392  H   ILE A 101     -76.003  73.159  81.134  0.27 19.00           H
ATOM   1393  HA  ILE A 101     -74.691  75.531  79.980  0.08 69.00           H
ATOM   1394  HB  ILE A 101     -75.664  75.032  77.828  0.01 87.00           H
ATOM   1395 HG12 ILE A 101     -76.609  72.568  78.943  0.02 36.00           H
ATOM   1396 HG13 ILE A 101     -77.561  73.864  78.727  0.02 36.00           H
ATOM   1397 HG21 ILE A 101     -73.500  74.120  78.216  0.08 82.00           H
ATOM   1398 HG22 ILE A 101     -74.359  73.156  77.212  0.08 82.00           H
ATOM   1399 HG23 ILE A 101     -74.193  72.754  78.789  0.08 82.00           H
ATOM   1400 HD11 ILE A 101     -77.252  73.713  76.386  0.01 86.00           H
ATOM   1401 HD12 ILE A 101     -77.878  72.324  76.970  0.01 86.00           H
ATOM   1402 HD13 ILE A 101     -76.291  72.411  76.598  0.01 86.00           H
ATOM   1403  N   ALA A 102     -76.759  76.913  79.687 -0.41 57.00           N
ATOM   1404  CA  ALA A 102     -77.997  77.671  79.628  0.03 37.00           C
ATOM   1405  C   ALA A 102     -78.733  77.331  78.338  0.59 73.00           C
ATOM   1406  O   ALA A 102     -78.117  77.054  77.305 -0.56 79.00           O
ATOM   1407  CB  ALA A 102     -77.725  79.174  79.707 -0.18 25.00           C
ATOM   1408  H   ALA A 102     -75.848  77.272  79.341  0.27 19.00           H
ATOM   1409  HA  ALA A 102     -78.576  77.414  80.403  0.08 23.00           H
ATOM   1410  HB1 ALA A 102     -78.575  79.673  79.546  0.06  3.00           H
ATOM   1411  HB2 ALA A 102     -77.053  79.425  79.013  0.06  3.00           H
ATOM   1412  HB3 ALA A 102     -77.371  79.399  80.613  0.06  3.00           H
ATOM   1413  N   VAL A 103     -80.061  77.328  78.409 -0.41 57.00           N
ATOM   1414  CA  VAL A 103     -80.896  76.989  77.264 -0.08 75.00           C
ATOM   1415  C   VAL A 103     -82.001  78.027  77.132  0.59 73.00           C
ATOM   1416  O   VAL A 103     -82.666  78.369  78.117 -0.56 79.00           O
ATOM   1417  CB  VAL A 103     -81.499  75.573  77.376  0.29 85.00           C
ATOM   1418  CG1 VAL A 103     -82.293  75.247  76.122 -0.31 92.00           C
ATOM   1419  CG2 VAL A 103     -80.410  74.529  77.581 -0.31 92.00           C
ATOM   1420  H   VAL A 103     -80.446  77.586  79.342  0.27 19.00           H
ATOM   1421  HA  VAL A 103     -80.331  77.031  76.440  0.09 69.00           H
ATOM   1422  HB  VAL A 103     -82.139  75.578  78.135 -0.02 97.00           H
ATOM   1423 HG11 VAL A 103     -81.666  75.102  75.356  0.07 91.00           H
ATOM   1424 HG12 VAL A 103     -82.831  74.417  76.272  0.07 91.00           H
ATOM   1425 HG13 VAL A 103     -82.908  76.006  75.908  0.07 91.00           H
ATOM   1426 HG21 VAL A 103     -79.880  74.761  78.397  0.07 91.00           H
ATOM   1427 HG22 VAL A 103     -79.810  74.517  76.782  0.07 91.00           H
ATOM   1428 HG23 VAL A 103     -80.832  73.630  77.698  0.07 91.00           H
ATOM   1429  N   THR A 104     -82.189  78.529  75.914 -0.41 57.00           N
ATOM   1430  CA  THR A 104     -83.286  79.425  75.574 -0.03 89.00           C
ATOM   1431  C   THR A 104     -84.180  78.716  74.569  0.59 73.00           C
ATOM   1432  O   THR A 104     -83.710  78.288  73.509 -0.56 79.00           O
ATOM   1433  CB  THR A 104     -82.765  80.742  74.999  0.36 54.00           C
ATOM   1434  CG2 THR A 104     -83.921  81.647  74.633 -0.24 38.00           C
ATOM   1435  OG1 THR A 104     -81.956  81.397  75.981 -0.67 61.00           O
ATOM   1436  H   THR A 104     -81.470  78.220  75.212  0.27 19.00           H
ATOM   1437  HA  THR A 104     -83.817  79.607  76.397  0.10  7.00           H
ATOM   1438  HB  THR A 104     -82.179  80.543  74.188  0.00 43.00           H
ATOM   1439  HG1 THR A 104     -82.386  81.334  76.888  0.41  2.00           H
ATOM   1440 HG21 THR A 104     -83.810  81.984  73.693  0.06 42.00           H
ATOM   1441 HG22 THR A 104     -83.955  82.432  75.258  0.06 42.00           H
ATOM   1442 HG23 THR A 104     -84.787  81.142  74.697  0.06 42.00           H
ATOM   1443  N   GLY A 105     -85.451  78.575  74.903 -0.41 57.00           N
ATOM   1444  CA  GLY A 105     -86.405  77.892  74.044 -0.02 52.00           C
ATOM   1445  C   GLY A 105     -87.495  78.833  73.576  0.59 73.00           C
ATOM   1446  O   GLY A 105     -87.969  79.674  74.343 -0.56 79.00           O
ATOM   1447  H   GLY A 105     -85.709  78.991  75.825  0.27 19.00           H
ATOM   1448  HA2 GLY A 105     -85.923  77.512  73.243  0.06 98.00           H
ATOM   1449  HA3 GLY A 105     -86.820  77.122  74.549  0.06 98.00           H
ATOM   1450  N   VAL A 106     -87.891  78.681  72.316 -0.41 57.00           N
ATOM   1451  CA  VAL A 106     -88.952  79.483  71.723 -0.08 75.00           C
ATOM   1452  C   VAL A 106     -90.018  78.554  71.165  0.59 73.00           C
ATOM   1453  O   VAL A 106     -89.710  77.509  70.583 -0.56 79.00           O
ATOM   1454  CB  VAL A 106     -88.423  80.431  70.627  0.29 85.00           C
ATOM   1455  CG1 VAL A 106     -87.511  81.464  71.237 -0.31 92.00           C
ATOM   1456  CG2 VAL A 106     -87.698  79.650  69.536 -0.31 92.00           C
ATOM   1457  H   VAL A 106     -87.376  77.938  71.790  0.27 19.00           H
ATOM   1458  HA  VAL A 106     -89.368  80.036  72.444  0.09 69.00           H
ATOM   1459  HB  VAL A 106     -89.205  80.911  70.246 -0.02 97.00           H
ATOM   1460 HG11 VAL A 106     -86.631  81.046  71.473  0.07 91.00           H
ATOM   1461 HG12 VAL A 106     -87.355  82.209  70.585  0.07 91.00           H
ATOM   1462 HG13 VAL A 106     -87.927  81.839  72.068  0.07 91.00           H
ATOM   1463 HG21 VAL A 106     -88.010  79.968  68.642  0.07 91.00           H
ATOM   1464 HG22 VAL A 106     -87.901  78.677  69.638  0.07 91.00           H
ATOM   1465 HG23 VAL A 106     -86.714  79.801  69.623  0.07 91.00           H
ATOM   1466  N   ALA A 107     -91.276  78.931  71.373 -0.41 57.00           N
ATOM   1467  CA  ALA A 107     -92.410  78.233  70.794  0.03 37.00           C
ATOM   1468  C   ALA A 107     -93.501  79.256  70.527  0.59 73.00           C
ATOM   1469  O   ALA A 107     -93.480  80.366  71.063 -0.56 79.00           O
ATOM   1470  CB  ALA A 107     -92.922  77.110  71.707 -0.18 25.00           C
ATOM   1471  H   ALA A 107     -91.375  79.772  71.989  0.27 19.00           H
ATOM   1472  HA  ALA A 107     -92.135  77.824  69.928  0.08 23.00           H
ATOM   1473  HB1 ALA A 107     -93.918  77.146  71.744  0.06  3.00           H
ATOM   1474  HB2 ALA A 107     -92.546  77.235  72.622  0.06  3.00           H
ATOM   1475  HB3 ALA A 107     -92.630  76.230  71.339  0.06  3.00           H
ATOM   1476  N   VAL A 108     -94.457  78.875  69.681 -0.41 57.00           N
ATOM   1477  CA  VAL A 108     -95.563  79.758  69.339 -0.08 75.00           C
ATOM   1478  C   VAL A 108     -96.790  79.516  70.203  0.59 73.00           C
ATOM   1479  O   VAL A 108     -97.822  80.162  69.992 -0.56 79.00           O
ATOM   1480  CB  VAL A 108     -95.923  79.636  67.842  0.29 85.00           C
ATOM   1481  CG1 VAL A 108     -94.806  80.203  66.982 -0.31 92.00           C
ATOM   1482  CG2 VAL A 108     -96.205  78.191  67.489 -0.31 92.00           C
ATOM   1483  H   VAL A 108     -94.345  77.918  69.299  0.27 19.00           H
ATOM   1484  HA  VAL A 108     -95.260  80.714  69.489  0.09 69.00           H
ATOM   1485  HB  VAL A 108     -96.730  80.194  67.681 -0.02 97.00           H
ATOM   1486 HG11 VAL A 108     -93.922  80.005  67.407  0.07 91.00           H
ATOM   1487 HG12 VAL A 108     -94.838  79.786  66.073  0.07 91.00           H
ATOM   1488 HG13 VAL A 108     -94.918  81.193  66.897  0.07 91.00           H
ATOM   1489 HG21 VAL A 108     -96.341  78.109  66.501  0.07 91.00           H
ATOM   1490 HG22 VAL A 108     -97.031  77.886  67.966  0.07 91.00           H
ATOM   1491 HG23 VAL A 108     -95.430  77.622  67.767  0.07 91.00           H
ATOM   1492  N   SER A 109     -96.703  78.627  71.188 -0.41 57.00           N
ATOM   1493  CA  SER A 109     -97.827  78.278  72.049 -0.02 49.00           C
ATOM   1494  C   SER A 109     -97.632  78.898  73.427  0.59 73.00           C
ATOM   1495  O   SER A 109     -96.623  78.635  74.091 -0.56 79.00           O
ATOM   1496  CB  SER A 109     -97.960  76.762  72.166  0.21 17.00           C
ATOM   1497  OG  SER A 109     -99.051  76.400  72.988 -0.65 46.00           O
ATOM   1498  H   SER A 109     -95.752  78.196  71.293  0.27 19.00           H
ATOM   1499  HA  SER A 109     -98.659  78.668  71.650  0.08 43.00           H
ATOM   1500  HB2 SER A 109     -98.099  76.380  71.255  0.03 52.00           H
ATOM   1501  HB3 SER A 109     -97.120  76.396  72.561  0.03 52.00           H
ATOM   1502  HG  SER A 109     -99.782  77.076  72.892  0.42 75.00           H
ATOM   1503  N   LYS A 110     -98.586  79.734  73.841 -0.34 79.00           N
ATOM   1504  CA  LYS A 110     -98.558  80.286  75.190 -0.24  0.00           C
ATOM   1505  C   LYS A 110     -98.580  79.175  76.234  0.73 41.00           C
ATOM   1506  O   LYS A 110     -97.816  79.201  77.206 -0.58 94.00           O
ATOM   1507  CB  LYS A 110     -99.745  81.229  75.379  0.00 94.00           C
ATOM   1508  CG  LYS A 110     -99.919  82.245  74.252  0.01 87.00           C
ATOM   1509  CD  LYS A 110    -101.090  83.185  74.513 -0.04 79.00           C
ATOM   1510  CE  LYS A 110    -101.141  84.280  73.458 -0.01 43.00           C
ATOM   1511  NZ  LYS A 110    -102.266  85.226  73.671 -0.38 54.00           N
ATOM   1512  H   LYS A 110     -99.317  79.945  73.145  0.27 47.00           H
ATOM   1513  HA  LYS A 110     -97.712  80.821  75.307  0.14 26.00           H
ATOM   1514  HB2 LYS A 110    -100.577  80.681  75.434  0.03 62.00           H
ATOM   1515  HB3 LYS A 110     -99.615  81.730  76.232  0.03 62.00           H
ATOM   1516  HG2 LYS A 110     -99.081  82.787  74.172  0.01  3.00           H
ATOM   1517  HG3 LYS A 110    -100.082  81.755  73.395  0.01  3.00           H
ATOM   1518  HD2 LYS A 110    -101.933  82.666  74.473  0.06 21.00           H
ATOM   1519  HD3 LYS A 110    -100.973  83.606  75.402  0.06 21.00           H
ATOM   1520  HE2 LYS A 110    -100.272  84.789  73.478  0.11 35.00           H
ATOM   1521  HE3 LYS A 110    -101.236  83.852  72.551  0.11 35.00           H
ATOM   1522  HZ1 LYS A 110    -102.297  85.495  74.634  0.34  0.00           H
ATOM   1523  HZ2 LYS A 110    -103.126  84.782  73.420  0.34  0.00           H
ATOM   1524  HZ3 LYS A 110    -102.131  86.038  73.102  0.34  0.00           H
ATOM   1525  N   GLU A 111     -99.449  78.180  76.037 -0.51 63.00           N
ATOM   1526  CA  GLU A 111     -99.618  77.120  77.026  0.03 97.00           C
ATOM   1527  C   GLU A 111     -98.331  76.324  77.222  0.53 66.00           C
ATOM   1528  O   GLU A 111     -97.949  76.018  78.357 -0.58 19.00           O
ATOM   1529  CB  GLU A 111    -100.763  76.200  76.604  0.05 60.00           C
ATOM   1530  CG  GLU A 111    -102.122  76.887  76.499  0.01 36.00           C
ATOM   1531  CD  GLU A 111    -102.953  76.738  77.762  0.80 54.00           C
ATOM   1532  OE1 GLU A 111    -102.429  76.198  78.756 -0.81 88.00           O
ATOM   1533  OE2 GLU A 111    -104.132  77.151  77.762 -0.81 88.00           O
ATOM   1534  H   GLU A 111     -99.974  78.228  75.148  0.29 36.00           H
ATOM   1535  HA  GLU A 111     -99.900  77.522  77.908  0.11  5.00           H
ATOM   1536  HB2 GLU A 111    -100.546  75.837  75.713 -0.01 73.00           H
ATOM   1537  HB3 GLU A 111    -100.843  75.488  77.280 -0.01 73.00           H
ATOM   1538  HG2 GLU A 111    -101.970  77.846  76.354 -0.04 25.00           H
ATOM   1539  HG3 GLU A 111    -102.621  76.470  75.764 -0.04 25.00           H
ATOM   1540  N   GLN A 112     -97.649  75.979  76.127 -0.41 57.00           N
ATOM   1541  CA  GLN A 112     -96.416  75.207  76.235  0.00 31.00           C
ATOM   1542  C   GLN A 112     -95.325  76.006  76.931  0.59 73.00           C
ATOM   1543  O   GLN A 112     -94.585  75.471  77.764 -0.56 79.00           O
ATOM   1544  CB  GLN A 112     -95.942  74.773  74.850  0.00 36.00           C
ATOM   1545  CG  GLN A 112     -96.834  73.766  74.153 -0.06 45.00           C
ATOM   1546  CD  GLN A 112     -96.195  73.214  72.895  0.69 51.00           C
ATOM   1547  NE2 GLN A 112     -96.097  71.894  72.814 -0.94  7.00           N
ATOM   1548  OE1 GLN A 112     -95.781  73.967  72.012 -0.60 86.00           O
ATOM   1549  H   GLN A 112     -98.057  76.295  75.237  0.27 19.00           H
ATOM   1550  HA  GLN A 112     -96.608  74.392  76.797  0.08 50.00           H
ATOM   1551  HB2 GLN A 112     -95.874  75.589  74.264  0.01 71.00           H
ATOM   1552  HB3 GLN A 112     -95.023  74.369  74.937  0.01 71.00           H
ATOM   1553  HG2 GLN A 112     -97.014  73.008  74.777  0.03 52.00           H
ATOM   1554  HG3 GLN A 112     -97.692  74.212  73.906  0.03 52.00           H
ATOM   1555 HE21 GLN A 112     -95.690  71.448  71.991  0.42 51.00           H
ATOM   1556 HE22 GLN A 112     -96.437  71.333  73.594  0.42 51.00           H
ATOM   1557  N   ILE A 113     -95.208  77.291  76.594 -0.41 57.00           N
ATOM   1558  CA  ILE A 113     -94.183  78.130  77.203 -0.05 97.00           C
ATOM   1559  C   ILE A 113     -94.464  78.321  78.687  0.59 73.00           C
ATOM   1560  O   ILE A 113     -93.541  78.330  79.510 -0.56 79.00           O
ATOM   1561  CB  ILE A 113     -94.086  79.471  76.453  0.13  3.00           C
ATOM   1562  CG1 ILE A 113     -93.524  79.251  75.046 -0.04 30.00           C
ATOM   1563  CG2 ILE A 113     -93.227  80.468  77.223 -0.32  4.00           C
ATOM   1564  CD1 ILE A 113     -92.190  78.535  75.043 -0.06 60.00           C
ATOM   1565  H   ILE A 113     -95.884  77.624  75.890  0.27 19.00           H
ATOM   1566  HA  ILE A 113     -93.323  77.618  77.137  0.08 69.00           H
ATOM   1567  HB  ILE A 113     -95.004  79.840  76.364  0.01 87.00           H
ATOM   1568 HG12 ILE A 113     -94.181  78.716  74.524  0.02 36.00           H
ATOM   1569 HG13 ILE A 113     -93.411  80.141  74.612  0.02 36.00           H
ATOM   1570 HG21 ILE A 113     -93.615  80.592  78.134  0.08 82.00           H
ATOM   1571 HG22 ILE A 113     -93.222  81.336  76.731  0.08 82.00           H
ATOM   1572 HG23 ILE A 113     -92.299  80.108  77.292  0.08 82.00           H
ATOM   1573 HD11 ILE A 113     -91.524  79.075  75.555  0.01 86.00           H
ATOM   1574 HD12 ILE A 113     -91.877  78.422  74.101  0.01 86.00           H
ATOM   1575 HD13 ILE A 113     -92.295  77.639  75.471  0.01 86.00           H
ATOM   1576  N   ALA A 114     -95.739  78.467  79.056 -0.41 57.00           N
ATOM   1577  CA  ALA A 114     -96.101  78.518  80.470  0.03 37.00           C
ATOM   1578  C   ALA A 114     -95.665  77.247  81.191  0.59 73.00           C
ATOM   1579  O   ALA A 114     -95.107  77.303  82.293 -0.56 79.00           O
ATOM   1580  CB  ALA A 114     -97.606  78.734  80.621 -0.18 25.00           C
ATOM   1581  H   ALA A 114     -96.416  78.537  78.284  0.27 19.00           H
ATOM   1582  HA  ALA A 114     -95.636  79.304  80.895  0.08 23.00           H
ATOM   1583  HB1 ALA A 114     -97.874  78.547  81.565  0.06  3.00           H
ATOM   1584  HB2 ALA A 114     -98.093  78.116  80.006  0.06  3.00           H
ATOM   1585  HB3 ALA A 114     -97.830  79.680  80.391  0.06  3.00           H
ATOM   1586  N   ALA A 115     -95.905  76.085  80.573 -0.41 57.00           N
ATOM   1587  CA  ALA A 115     -95.525  74.817  81.187  0.03 37.00           C
ATOM   1588  C   ALA A 115     -94.011  74.686  81.296  0.59 73.00           C
ATOM   1589  O   ALA A 115     -93.497  74.137  82.278 -0.56 79.00           O
ATOM   1590  CB  ALA A 115     -96.105  73.651  80.388 -0.18 25.00           C
ATOM   1591  H   ALA A 115     -96.367  76.166  79.654  0.27 19.00           H
ATOM   1592  HA  ALA A 115     -95.919  74.775  82.115  0.08 23.00           H
ATOM   1593  HB1 ALA A 115     -95.682  73.626  79.484  0.06  3.00           H
ATOM   1594  HB2 ALA A 115     -97.092  73.773  80.292  0.06  3.00           H
ATOM   1595  HB3 ALA A 115     -95.919  72.795  80.868  0.06  3.00           H
ATOM   1596  N   ALA A 116     -93.280  75.194  80.303 -0.41 57.00           N
ATOM   1597  CA  ALA A 116     -91.825  75.116  80.353  0.03 37.00           C
ATOM   1598  C   ALA A 116     -91.247  76.044  81.414  0.59 73.00           C
ATOM   1599  O   ALA A 116     -90.225  75.719  82.025 -0.56 79.00           O
ATOM   1600  CB  ALA A 116     -91.234  75.437  78.983 -0.18 25.00           C
ATOM   1601  H   ALA A 116     -93.811  75.624  79.537  0.27 19.00           H
ATOM   1602  HA  ALA A 116     -91.558  74.167  80.577  0.08 23.00           H
ATOM   1603  HB1 ALA A 116     -91.316  74.637  78.390  0.06  3.00           H
ATOM   1604  HB2 ALA A 116     -90.270  75.679  79.086  0.06  3.00           H
ATOM   1605  HB3 ALA A 116     -91.730  76.204  78.579  0.06  3.00           H
ATOM   1606  N   ASN A 117     -91.871  77.204  81.636 -0.41 57.00           N
ATOM   1607  CA  ASN A 117     -91.430  78.072  82.725  0.01 43.00           C
ATOM   1608  C   ASN A 117     -91.739  77.451  84.083  0.59 73.00           C
ATOM   1609  O   ASN A 117     -90.922  77.533  85.009 -0.56 79.00           O
ATOM   1610  CB  ASN A 117     -92.077  79.450  82.597 -0.20 41.00           C
ATOM   1611  CG  ASN A 117     -91.442  80.291  81.507  0.71 30.00           C
ATOM   1612  ND2 ASN A 117     -92.250  81.099  80.833 -0.91 91.00           N
ATOM   1613  OD1 ASN A 117     -90.235  80.213  81.275 -0.59 31.00           O
ATOM   1614  H   ASN A 117     -92.648  77.417  81.003  0.27 19.00           H
ATOM   1615  HA  ASN A 117     -90.428  78.149  82.657  0.10 48.00           H
ATOM   1616  HB2 ASN A 117     -93.042  79.327  82.382  0.07 97.00           H
ATOM   1617  HB3 ASN A 117     -91.977  79.927  83.466  0.07 97.00           H
ATOM   1618 HD21 ASN A 117     -93.226  81.134  81.061  0.41 96.00           H
ATOM   1619 HD22 ASN A 117     -91.892  81.674  80.099  0.41 96.00           H
ATOM   1620  N   ARG A 118     -92.912  76.826  84.218 -0.34 79.00           N
ATOM   1621  CA  ARG A 118     -93.220  76.085  85.438 -0.26 37.00           C
ATOM   1622  C   ARG A 118     -92.183  75.003  85.700  0.73 41.00           C
ATOM   1623  O   ARG A 118     -91.753  74.807  86.843 -0.58 94.00           O
ATOM   1624  CB  ARG A 118     -94.610  75.460  85.344  0.00  7.00           C
ATOM   1625  CG  ARG A 118     -95.743  76.437  85.529  0.03 90.00           C
ATOM   1626  CD  ARG A 118     -97.078  75.725  85.618  0.04 86.00           C
ATOM   1627  NE  ARG A 118     -98.172  76.651  85.353 -0.52 95.00           N
ATOM   1628  CZ  ARG A 118     -98.692  76.863  84.150  0.80 76.00           C
ATOM   1629  NH1 ARG A 118     -98.231  76.203  83.094 -0.86 27.00           N
ATOM   1630  NH2 ARG A 118     -99.681  77.733  84.003 -0.86 27.00           N
ATOM   1631  H   ARG A 118     -93.551  76.911  83.417  0.27 47.00           H
ATOM   1632  HA  ARG A 118     -93.221  76.727  86.215  0.15 60.00           H
ATOM   1633  HB2 ARG A 118     -94.701  75.041  84.442  0.03 27.00           H
ATOM   1634  HB3 ARG A 118     -94.682  74.758  86.050  0.03 27.00           H
ATOM   1635  HG2 ARG A 118     -95.610  76.952  86.373  0.02 85.00           H
ATOM   1636  HG3 ARG A 118     -95.778  77.063  84.753  0.02 85.00           H
ATOM   1637  HD2 ARG A 118     -97.089  74.999  84.942  0.06 87.00           H
ATOM   1638  HD3 ARG A 118     -97.172  75.356  86.534  0.06 87.00           H
ATOM   1639  HE  ARG A 118     -98.557  77.162  86.130  0.34 56.00           H
ATOM   1640 HH11 ARG A 118     -97.505  75.529  83.197  0.44 78.00           H
ATOM   1641 HH12 ARG A 118     -98.623  76.388  82.183  0.44 78.00           H
ATOM   1642 HH21 ARG A 118    -100.048  78.215  84.803  0.44 78.00           H
ATOM   1643 HH22 ARG A 118    -100.066  77.912  83.099  0.44 78.00           H
ATOM   1644  N   LEU A 119     -91.781  74.282  84.652 -0.41 57.00           N
ATOM   1645  CA  LEU A 119     -90.789  73.227  84.810 -0.05 18.00           C
ATOM   1646  C   LEU A 119     -89.469  73.787  85.323  0.59 73.00           C
ATOM   1647  O   LEU A 119     -88.854  73.217  86.231 -0.56 79.00           O
ATOM   1648  CB  LEU A 119     -90.586  72.504  83.479 -0.11  2.00           C
ATOM   1649  CG  LEU A 119     -89.688  71.268  83.486  0.35 31.00           C
ATOM   1650  CD1 LEU A 119     -90.364  70.137  84.236 -0.41 21.00           C
ATOM   1651  CD2 LEU A 119     -89.341  70.846  82.068 -0.41 21.00           C
ATOM   1652  H   LEU A 119     -92.221  74.532  83.753  0.27 19.00           H
ATOM   1653  HA  LEU A 119     -91.133  72.560  85.482  0.09 22.00           H
ATOM   1654  HB2 LEU A 119     -91.486  72.215  83.148  0.04 57.00           H
ATOM   1655  HB3 LEU A 119     -90.189  73.157  82.834  0.04 57.00           H
ATOM   1656  HG  LEU A 119     -88.825  71.497  83.933 -0.03 61.00           H
ATOM   1657 HD11 LEU A 119     -90.542  70.417  85.181  0.10  0.00           H
ATOM   1658 HD12 LEU A 119     -89.771  69.330  84.237  0.10  0.00           H
ATOM   1659 HD13 LEU A 119     -91.231  69.908  83.791  0.10  0.00           H
ATOM   1660 HD21 LEU A 119     -90.180  70.631  81.567  0.10  0.00           H
ATOM   1661 HD22 LEU A 119     -88.860  71.590  81.604  0.10  0.00           H
ATOM   1662 HD23 LEU A 119     -88.753  70.037  82.093  0.10  0.00           H
ATOM   1663  N   ALA A 120     -89.024  74.913  84.759 -0.41 57.00           N
ATOM   1664  CA  ALA A 120     -87.762  75.509  85.187  0.03 37.00           C
ATOM   1665  C   ALA A 120     -87.845  76.048  86.609  0.59 73.00           C
ATOM   1666  O   ALA A 120     -86.841  76.049  87.330 -0.56 79.00           O
ATOM   1667  CB  ALA A 120     -87.353  76.619  84.221 -0.18 25.00           C
ATOM   1668  H   ALA A 120     -89.629  75.306  84.024  0.27 19.00           H
ATOM   1669  HA  ALA A 120     -87.042  74.801  85.153  0.08 23.00           H
ATOM   1670  HB1 ALA A 120     -87.632  76.372  83.294  0.06  3.00           H
ATOM   1671  HB2 ALA A 120     -86.362  76.736  84.251  0.06  3.00           H
ATOM   1672  HB3 ALA A 120     -87.799  77.472  84.488  0.06  3.00           H
ATOM   1673  N   ALA A 121     -89.025  76.510  87.029 -0.41 57.00           N
ATOM   1674  CA  ALA A 121     -89.183  76.969  88.405  0.03 37.00           C
ATOM   1675  C   ALA A 121     -89.213  75.796  89.377  0.59 73.00           C
ATOM   1676  O   ALA A 121     -88.582  75.847  90.439 -0.56 79.00           O
ATOM   1677  CB  ALA A 121     -90.450  77.811  88.539 -0.18 25.00           C
ATOM   1678  H   ALA A 121     -89.774  76.512  86.328  0.27 19.00           H
ATOM   1679  HA  ALA A 121     -88.402  77.562  88.641  0.08 23.00           H
ATOM   1680  HB1 ALA A 121     -90.322  78.489  89.261  0.06  3.00           H
ATOM   1681  HB2 ALA A 121     -91.220  77.218  88.770  0.06  3.00           H
ATOM   1682  HB3 ALA A 121     -90.633  78.274  87.673  0.06  3.00           H
ATOM   1683  N   GLY A 122     -89.941  74.731  89.030 -0.41 57.00           N
ATOM   1684  CA  GLY A 122     -90.021  73.576  89.906 -0.02 52.00           C
ATOM   1685  C   GLY A 122     -88.689  72.884  90.112  0.59 73.00           C
ATOM   1686  O   GLY A 122     -88.448  72.297  91.170 -0.56 79.00           O
ATOM   1687  H   GLY A 122     -90.419  74.806  88.120  0.27 19.00           H
ATOM   1688  HA2 GLY A 122     -90.391  73.865  90.810  0.06 98.00           H
ATOM   1689  HA3 GLY A 122     -90.688  72.909  89.522  0.06 98.00           H
ATOM   1690  N   HID A 123     -87.809  72.939  89.113 -0.41 57.00           N
ATOM   1691  CA  HID A 123     -86.467  72.380  89.215  0.01 88.00           C
ATOM   1692  C   HID A 123     -85.429  73.421  89.621  0.59 73.00           C
ATOM   1693  O   HID A 123     -84.228  73.136  89.567 -0.56 79.00           O
ATOM   1694  CB  HID A 123     -86.060  71.726  87.891 -0.04 62.00           C
ATOM   1695  CG  HID A 123     -86.634  70.358  87.690 -0.02 66.00           C
ATOM   1696  CD2 HID A 123     -86.065  69.131  87.773  0.12 92.00           C
ATOM   1697  ND1 HID A 123     -87.955  70.145  87.361 -0.38 11.00           N
ATOM   1698  CE1 HID A 123     -88.177  68.847  87.251  0.20 57.00           C
ATOM   1699  NE2 HID A 123     -87.046  68.210  87.496 -0.57 27.00           N
ATOM   1700  H   HID A 123     -88.165  73.416  88.254  0.27 19.00           H
ATOM   1701  HA  HID A 123     -86.477  71.653  89.921  0.08 81.00           H
ATOM   1702  HB2 HID A 123     -86.364  72.312  87.131  0.04  2.00           H
ATOM   1703  HB3 HID A 123     -85.057  71.656  87.858  0.04  2.00           H
ATOM   1704  HD1 HID A 123     -88.638  70.863  87.226  0.36 49.00           H
ATOM   1705  HD2 HID A 123     -85.115  68.933  87.994  0.11 47.00           H
ATOM   1706  HE1 HID A 123     -89.048  68.421  87.024  0.13 92.00           H
ATOM   1707  N   GLY A 124     -85.865  74.614  90.016 -0.41 57.00           N
ATOM   1708  CA  GLY A 124     -84.957  75.667  90.455 -0.02 52.00           C
ATOM   1709  C   GLY A 124     -83.893  76.055  89.455  0.59 73.00           C
ATOM   1710  O   GLY A 124     -82.722  76.221  89.827 -0.56 79.00           O
ATOM   1711  H   GLY A 124     -86.900  74.729  89.985  0.27 19.00           H
ATOM   1712  HA2 GLY A 124     -85.508  76.497  90.700  0.06 98.00           H
ATOM   1713  HA3 GLY A 124     -84.507  75.372  91.329  0.06 98.00           H
ATOM   1714  N   LEU A 125     -84.266  76.216  88.184 -0.41 57.00           N
ATOM   1715  CA  LEU A 125     -83.309  76.498  87.121 -0.05 18.00           C
ATOM   1716  C   LEU A 125     -83.772  77.659  86.250  0.59 73.00           C
ATOM   1717  O   LEU A 125     -83.436  77.725  85.063 -0.56 79.00           O
ATOM   1718  CB  LEU A 125     -83.068  75.255  86.265 -0.11  2.00           C
ATOM   1719  CG  LEU A 125     -82.179  74.160  86.855  0.35 31.00           C
ATOM   1720  CD1 LEU A 125     -82.211  72.923  85.987 -0.41 21.00           C
ATOM   1721  CD2 LEU A 125     -80.753  74.651  86.993 -0.41 21.00           C
ATOM   1722  H   LEU A 125     -85.291  76.123  88.021  0.27 19.00           H
ATOM   1723  HA  LEU A 125     -82.427  76.748  87.541  0.09 22.00           H
ATOM   1724  HB2 LEU A 125     -83.959  74.841  86.070  0.04 57.00           H
ATOM   1725  HB3 LEU A 125     -82.646  75.551  85.408  0.04 57.00           H
ATOM   1726  HG  LEU A 125     -82.509  73.936  87.773 -0.03 61.00           H
ATOM   1727 HD11 LEU A 125     -83.149  72.576  85.924  0.10  0.00           H
ATOM   1728 HD12 LEU A 125     -81.625  72.214  86.384  0.10  0.00           H
ATOM   1729 HD13 LEU A 125     -81.880  73.145  85.067  0.10  0.00           H
ATOM   1730 HD21 LEU A 125     -80.395  74.908  86.094  0.10  0.00           H
ATOM   1731 HD22 LEU A 125     -80.727  75.449  87.598  0.10  0.00           H
ATOM   1732 HD23 LEU A 125     -80.181  73.926  87.380  0.10  0.00           H
ATOM   1733  N   THR A 126     -84.543  78.585  86.823 -0.41 57.00           N
ATOM   1734  CA  THR A 126     -85.055  79.708  86.046 -0.03 89.00           C
ATOM   1735  C   THR A 126     -83.965  80.682  85.617  0.59 73.00           C
ATOM   1736  O   THR A 126     -84.235  81.557  84.787 -0.56 79.00           O
ATOM   1737  CB  THR A 126     -86.128  80.460  86.835  0.36 54.00           C
ATOM   1738  CG2 THR A 126     -87.444  79.699  86.808 -0.24 38.00           C
ATOM   1739  OG1 THR A 126     -85.697  80.628  88.191 -0.67 61.00           O
ATOM   1740  H   THR A 126     -84.735  78.439  87.824  0.27 19.00           H
ATOM   1741  HA  THR A 126     -85.499  79.342  85.210  0.10  7.00           H
ATOM   1742  HB  THR A 126     -86.254  81.387  86.426  0.00 43.00           H
ATOM   1743  HG1 THR A 126     -86.003  79.853  88.754  0.41  2.00           H
ATOM   1744 HG21 THR A 126     -88.029  80.056  86.075  0.06 42.00           H
ATOM   1745 HG22 THR A 126     -87.917  79.805  87.686  0.06 42.00           H
ATOM   1746 HG23 THR A 126     -87.271  78.724  86.644  0.06 42.00           H
ATOM   1747  N   GLU A 127     -82.755  80.565  86.164 -0.51 63.00           N
ATOM   1748  CA  GLU A 127     -81.635  81.382  85.715  0.03 97.00           C
ATOM   1749  C   GLU A 127     -80.834  80.720  84.604  0.53 66.00           C
ATOM   1750  O   GLU A 127     -80.046  81.400  83.936 -0.58 19.00           O
ATOM   1751  CB  GLU A 127     -80.702  81.706  86.887  0.05 60.00           C
ATOM   1752  CG  GLU A 127     -81.279  82.682  87.887  0.01 36.00           C
ATOM   1753  CD  GLU A 127     -80.389  82.858  89.098  0.80 54.00           C
ATOM   1754  OE1 GLU A 127     -79.434  82.067  89.259 -0.81 88.00           O
ATOM   1755  OE2 GLU A 127     -80.639  83.792  89.887 -0.81 88.00           O
ATOM   1756  H   GLU A 127     -82.685  79.858  86.919  0.29 36.00           H
ATOM   1757  HA  GLU A 127     -81.980  82.280  85.391  0.11  5.00           H
ATOM   1758  HB2 GLU A 127     -80.517  80.861  87.360 -0.01 73.00           H
ATOM   1759  HB3 GLU A 127     -79.883  82.104  86.512 -0.01 73.00           H
ATOM   1760  HG2 GLU A 127     -81.365  83.558  87.452 -0.04 25.00           H
ATOM   1761  HG3 GLU A 127     -82.142  82.334  88.202 -0.04 25.00           H
ATOM   1762  N   ARG A 128     -81.012  79.415  84.389 -0.34 79.00           N
ATOM   1763  CA  ARG A 128     -80.369  78.722  83.280 -0.26 37.00           C
ATOM   1764  C   ARG A 128     -81.339  78.269  82.196  0.73 41.00           C
ATOM   1765  O   ARG A 128     -80.887  77.864  81.118 -0.58 94.00           O
ATOM   1766  CB  ARG A 128     -79.572  77.513  83.794  0.00  7.00           C
ATOM   1767  CG  ARG A 128     -78.399  77.917  84.677  0.03 90.00           C
ATOM   1768  CD  ARG A 128     -77.213  76.960  84.584  0.04 86.00           C
ATOM   1769  NE  ARG A 128     -77.426  75.714  85.313 -0.52 95.00           N
ATOM   1770  CZ  ARG A 128     -77.257  74.500  84.796  0.80 76.00           C
ATOM   1771  NH1 ARG A 128     -76.865  74.352  83.536 -0.86 27.00           N
ATOM   1772  NH2 ARG A 128     -77.472  73.432  85.549 -0.86 27.00           N
ATOM   1773  H   ARG A 128     -81.640  78.946  85.072  0.27 47.00           H
ATOM   1774  HA  ARG A 128     -79.685  79.349  82.858  0.15 60.00           H
ATOM   1775  HB2 ARG A 128     -80.181  76.946  84.328  0.03 27.00           H
ATOM   1776  HB3 ARG A 128     -79.217  77.022  83.013  0.03 27.00           H
ATOM   1777  HG2 ARG A 128     -78.080  78.830  84.410  0.02 85.00           H
ATOM   1778  HG3 ARG A 128     -78.697  77.944  85.635  0.02 85.00           H
ATOM   1779  HD2 ARG A 128     -77.059  76.756  83.617  0.06 87.00           H
ATOM   1780  HD3 ARG A 128     -76.412  77.429  84.957  0.06 87.00           H
ATOM   1781  HE  ARG A 128     -77.722  75.777  86.275  0.34 56.00           H
ATOM   1782 HH11 ARG A 128     -76.674  75.149  82.970  0.44 78.00           H
ATOM   1783 HH12 ARG A 128     -76.760  73.426  83.155  0.44 78.00           H
ATOM   1784 HH21 ARG A 128     -77.741  73.539  86.509  0.44 78.00           H
ATOM   1785 HH22 ARG A 128     -77.366  72.515  85.165  0.44 78.00           H
ATOM   1786  N   LEU A 129     -82.648  78.333  82.442 -0.41 57.00           N
ATOM   1787  CA  LEU A 129     -83.668  77.974  81.461 -0.05 18.00           C
ATOM   1788  C   LEU A 129     -84.570  79.181  81.245  0.59 73.00           C
ATOM   1789  O   LEU A 129     -85.288  79.597  82.161 -0.56 79.00           O
ATOM   1790  CB  LEU A 129     -84.486  76.768  81.922 -0.11  2.00           C
ATOM   1791  CG  LEU A 129     -83.745  75.447  82.116  0.35 31.00           C
ATOM   1792  CD1 LEU A 129     -84.694  74.393  82.645 -0.41 21.00           C
ATOM   1793  CD2 LEU A 129     -83.116  74.987  80.813 -0.41 21.00           C
ATOM   1794  H   LEU A 129     -82.883  78.666  83.409  0.27 19.00           H
ATOM   1795  HA  LEU A 129     -83.220  77.754  80.599  0.09 22.00           H
ATOM   1796  HB2 LEU A 129     -84.908  77.004  82.800  0.04 57.00           H
ATOM   1797  HB3 LEU A 129     -85.205  76.609  81.243  0.04 57.00           H
ATOM   1798  HG  LEU A 129     -83.001  75.585  82.767 -0.03 61.00           H
ATOM   1799 HD11 LEU A 129     -85.072  74.688  83.525  0.10  0.00           H
ATOM   1800 HD12 LEU A 129     -84.204  73.528  82.771  0.10  0.00           H
ATOM   1801 HD13 LEU A 129     -85.443  74.255  81.995  0.10  0.00           H
ATOM   1802 HD21 LEU A 129     -83.829  74.857  80.122  0.10  0.00           H
ATOM   1803 HD22 LEU A 129     -82.466  75.676  80.491  0.10  0.00           H
ATOM   1804 HD23 LEU A 129     -82.635  74.121  80.958  0.10  0.00           H
ATOM   1805  N   THR A 130     -84.523  79.752  80.045 -0.41 57.00           N
ATOM   1806  CA  THR A 130     -85.426  80.820  79.640 -0.03 89.00           C
ATOM   1807  C   THR A 130     -86.329  80.296  78.534  0.59 73.00           C
ATOM   1808  O   THR A 130     -85.845  79.699  77.567 -0.56 79.00           O
ATOM   1809  CB  THR A 130     -84.653  82.048  79.150  0.36 54.00           C
ATOM   1810  CG2 THR A 130     -85.600  83.222  78.948 -0.24 38.00           C
ATOM   1811  OG1 THR A 130     -83.652  82.404  80.112 -0.67 61.00           O
ATOM   1812  H   THR A 130     -83.779  79.366  79.416  0.27 19.00           H
ATOM   1813  HA  THR A 130     -85.995  81.072  80.420  0.10  7.00           H
ATOM   1814  HB  THR A 130     -84.181  81.817  78.274  0.00 43.00           H
ATOM   1815  HG1 THR A 130     -83.567  81.685  80.810  0.41  2.00           H
ATOM   1816 HG21 THR A 130     -85.358  83.714  78.108  0.06 42.00           H
ATOM   1817 HG22 THR A 130     -85.534  83.850  79.727  0.06 42.00           H
ATOM   1818 HG23 THR A 130     -86.543  82.889  78.873  0.06 42.00           H
ATOM   1819  N   PHE A 131     -87.637  80.498  78.685 -0.41 57.00           N
ATOM   1820  CA  PHE A 131     -88.618  80.051  77.703  0.00 24.00           C
ATOM   1821  C   PHE A 131     -89.484  81.236  77.307  0.59 73.00           C
ATOM   1822  O   PHE A 131     -90.096  81.874  78.170 -0.56 79.00           O
ATOM   1823  CB  PHE A 131     -89.478  78.908  78.252 -0.03 43.00           C
ATOM   1824  CG  PHE A 131     -88.707  77.649  78.530  0.01 18.00           C
ATOM   1825  CD1 PHE A 131     -88.379  76.782  77.499 -0.12 56.00           C
ATOM   1826  CD2 PHE A 131     -88.311  77.330  79.820 -0.12 56.00           C
ATOM   1827  CE1 PHE A 131     -87.668  75.621  77.748 -0.17  4.00           C
ATOM   1828  CE2 PHE A 131     -87.599  76.170  80.075 -0.17  4.00           C
ATOM   1829  CZ  PHE A 131     -87.278  75.316  79.037 -0.10 72.00           C
ATOM   1830  H   PHE A 131     -87.896  81.001  79.562  0.27 19.00           H
ATOM   1831  HA  PHE A 131     -88.112  79.776  76.888  0.09 78.00           H
ATOM   1832  HB2 PHE A 131     -89.881  79.215  79.101  0.02 95.00           H
ATOM   1833  HB3 PHE A 131     -90.170  78.701  77.578  0.02 95.00           H
ATOM   1834  HD1 PHE A 131     -88.656  76.995  76.565  0.13 30.00           H
ATOM   1835  HD2 PHE A 131     -88.542  77.946  80.575  0.13 30.00           H
ATOM   1836  HE1 PHE A 131     -87.440  75.004  76.984  0.14 30.00           H
ATOM   1837  HE2 PHE A 131     -87.318  75.953  81.025  0.14 30.00           H
ATOM   1838  HZ  PHE A 131     -86.762  74.476  79.216  0.12 97.00           H
ATOM   1839  N   GLU A 132     -89.531  81.528  76.008 -0.51 63.00           N
ATOM   1840  CA  GLU A 132     -90.260  82.670  75.478  0.03 97.00           C
ATOM   1841  C   GLU A 132     -91.159  82.236  74.333  0.53 66.00           C
ATOM   1842  O   GLU A 132     -90.841  81.307  73.585 -0.58 19.00           O
ATOM   1843  CB  GLU A 132     -89.317  83.770  74.972  0.05 60.00           C
ATOM   1844  CG  GLU A 132     -88.767  84.680  76.052  0.01 36.00           C
ATOM   1845  CD  GLU A 132     -87.479  85.349  75.627  0.80 54.00           C
ATOM   1846  OE1 GLU A 132     -87.117  85.238  74.437 -0.81 88.00           O
ATOM   1847  OE2 GLU A 132     -86.825  85.976  76.485 -0.81 88.00           O
ATOM   1848  H   GLU A 132     -88.996  80.861  75.402  0.29 36.00           H
ATOM   1849  HA  GLU A 132     -90.817  83.084  76.205  0.11  5.00           H
ATOM   1850  HB2 GLU A 132     -88.552  83.326  74.534 -0.01 73.00           H
ATOM   1851  HB3 GLU A 132     -89.826  84.328  74.337 -0.01 73.00           H
ATOM   1852  HG2 GLU A 132     -89.426  85.385  76.227 -0.04 25.00           H
ATOM   1853  HG3 GLU A 132     -88.573  84.138  76.846 -0.04 25.00           H
ATOM   1854  N   VAL A 133     -92.287  82.927  74.201 -0.41 57.00           N
ATOM   1855  CA  VAL A 133     -93.154  82.764  73.041 -0.08 75.00           C
ATOM   1856  C   VAL A 133     -92.548  83.574  71.900  0.59 73.00           C
ATOM   1857  O   VAL A 133     -92.527  84.805  71.947 -0.56 79.00           O
ATOM   1858  CB  VAL A 133     -94.588  83.214  73.336  0.29 85.00           C
ATOM   1859  CG1 VAL A 133     -95.453  83.047  72.094 -0.31 92.00           C
ATOM   1860  CG2 VAL A 133     -95.161  82.437  74.510 -0.31 92.00           C
ATOM   1861  H   VAL A 133     -92.492  83.580  74.982  0.27 19.00           H
ATOM   1862  HA  VAL A 133     -93.148  81.806  72.776  0.09 69.00           H
ATOM   1863  HB  VAL A 133     -94.568  84.186  73.545 -0.02 97.00           H
ATOM   1864 HG11 VAL A 133     -94.869  83.016  71.283  0.07 91.00           H
ATOM   1865 HG12 VAL A 133     -95.974  82.196  72.162  0.07 91.00           H
ATOM   1866 HG13 VAL A 133     -96.084  83.819  72.021  0.07 91.00           H
ATOM   1867 HG21 VAL A 133     -94.460  81.824  74.875  0.07 91.00           H
ATOM   1868 HG22 VAL A 133     -95.947  81.902  74.201  0.07 91.00           H
ATOM   1869 HG23 VAL A 133     -95.450  83.078  75.221  0.07 91.00           H
ATOM   1870  N   ALA A 134     -92.043  82.885  70.880 -0.41 57.00           N
ATOM   1871  CA  ALA A 134     -91.414  83.565  69.759  0.03 37.00           C
ATOM   1872  C   ALA A 134     -91.504  82.694  68.517  0.59 73.00           C
ATOM   1873  O   ALA A 134     -91.564  81.464  68.601 -0.56 79.00           O
ATOM   1874  CB  ALA A 134     -89.951  83.913  70.057 -0.18 25.00           C
ATOM   1875  H   ALA A 134     -92.136  81.859  70.955  0.27 19.00           H
ATOM   1876  HA  ALA A 134     -91.901  84.425  69.585  0.08 23.00           H
ATOM   1877  HB1 ALA A 134     -89.358  83.241  69.619  0.06  3.00           H
ATOM   1878  HB2 ALA A 134     -89.804  83.899  71.044  0.06  3.00           H
ATOM   1879  HB3 ALA A 134     -89.750  84.823  69.700  0.06  3.00           H
ATOM   1880  N   ASP A 135     -91.531  83.358  67.364 -0.51 63.00           N
ATOM   1881  CA  ASP A 135     -91.512  82.696  66.069  0.03 81.00           C
ATOM   1882  C   ASP A 135     -90.072  82.408  65.661  0.53 66.00           C
ATOM   1883  O   ASP A 135     -89.195  83.269  65.773 -0.58 19.00           O
ATOM   1884  CB  ASP A 135     -92.199  83.563  65.009 -0.03  3.00           C
ATOM   1885  CG  ASP A 135     -92.566  82.783  63.755  0.79 94.00           C
ATOM   1886  OD1 ASP A 135     -91.800  81.882  63.356 -0.80 14.00           O
ATOM   1887  OD2 ASP A 135     -93.628  83.071  63.162 -0.80 14.00           O
ATOM   1888  H   ASP A 135     -91.567  84.400  67.472  0.29 36.00           H
ATOM   1889  HA  ASP A 135     -91.969  81.810  66.178  0.08 80.00           H
ATOM   1890  HB2 ASP A 135     -93.030  83.934  65.407 -0.01 22.00           H
ATOM   1891  HB3 ASP A 135     -91.576  84.294  64.758 -0.01 22.00           H
ATOM   1892  N   ALA A 136     -89.833  81.181  65.198 -0.41 57.00           N
ATOM   1893  CA  ALA A 136     -88.518  80.806  64.702  0.03 37.00           C
ATOM   1894  C   ALA A 136     -88.233  81.385  63.328  0.59 73.00           C
ATOM   1895  O   ALA A 136     -87.066  81.463  62.933 -0.56 79.00           O
ATOM   1896  CB  ALA A 136     -88.387  79.286  64.643 -0.18 25.00           C
ATOM   1897  H   ALA A 136     -90.645  80.540  65.223  0.27 19.00           H
ATOM   1898  HA  ALA A 136     -87.817  81.150  65.349  0.08 23.00           H
ATOM   1899  HB1 ALA A 136     -88.957  78.932  63.903  0.06  3.00           H
ATOM   1900  HB2 ALA A 136     -88.686  78.893  65.511  0.06  3.00           H
ATOM   1901  HB3 ALA A 136     -87.433  79.041  64.476  0.06  3.00           H
ATOM   1902  N   MET A 137     -89.271  81.778  62.590 -0.41 57.00           N
ATOM   1903  CA  MET A 137     -89.092  82.381  61.277 -0.02 37.00           C
ATOM   1904  C   MET A 137     -88.838  83.883  61.349  0.59 73.00           C
ATOM   1905  O   MET A 137     -88.540  84.496  60.318 -0.56 79.00           O
ATOM   1906  CB  MET A 137     -90.310  82.068  60.401  0.03 42.00           C
ATOM   1907  CG  MET A 137     -90.478  80.566  60.157  0.00 18.00           C
ATOM   1908  SD  MET A 137     -91.974  80.085  59.275 -0.27 37.00           S
ATOM   1909  CE  MET A 137     -93.176  80.154  60.594 -0.05 36.00           C
ATOM   1910  H   MET A 137     -90.199  81.618  63.028  0.27 19.00           H
ATOM   1911  HA  MET A 137     -88.285  81.951  60.840  0.08 80.00           H
ATOM   1912  HB2 MET A 137     -91.135  82.408  60.852  0.02 41.00           H
ATOM   1913  HB3 MET A 137     -90.202  82.521  59.516  0.02 41.00           H
ATOM   1914  HG2 MET A 137     -89.632  80.231  59.657  0.04 40.00           H
ATOM   1915  HG3 MET A 137     -90.423  80.087  61.077  0.04 40.00           H
ATOM   1916  HE1 MET A 137     -92.876  80.807  61.292  0.06 84.00           H
ATOM   1917  HE2 MET A 137     -94.062  80.446  60.229  0.06 84.00           H
ATOM   1918  HE3 MET A 137     -93.273  79.248  61.011  0.06 84.00           H
ATOM   1919  N   ARG A 138     -88.934  84.479  62.545 -0.34 79.00           N
ATOM   1920  CA  ARG A 138     -88.533  85.853  62.863 -0.26 37.00           C
ATOM   1921  C   ARG A 138     -88.080  85.866  64.327  0.73 41.00           C
ATOM   1922  O   ARG A 138     -88.746  86.403  65.211 -0.58 94.00           O
ATOM   1923  CB  ARG A 138     -89.658  86.866  62.634  0.00  7.00           C
ATOM   1924  CG  ARG A 138     -89.970  87.172  61.178  0.03 90.00           C
ATOM   1925  CD  ARG A 138     -90.818  88.430  61.041  0.04 86.00           C
ATOM   1926  NE  ARG A 138     -91.917  88.488  62.003 -0.52 95.00           N
ATOM   1927  CZ  ARG A 138     -92.142  89.512  62.823  0.80 76.00           C
ATOM   1928  NH1 ARG A 138     -91.349  90.576  62.801 -0.86 27.00           N
ATOM   1929  NH2 ARG A 138     -93.170  89.480  63.659 -0.86 27.00           N
ATOM   1930  H   ARG A 138     -89.350  83.835  63.289  0.27 47.00           H
ATOM   1931  HA  ARG A 138     -87.766  86.107  62.290  0.15 60.00           H
ATOM   1932  HB2 ARG A 138     -90.490  86.508  63.060  0.03 27.00           H
ATOM   1933  HB3 ARG A 138     -89.400  87.723  63.081  0.03 27.00           H
ATOM   1934  HG2 ARG A 138     -89.120  87.315  60.678  0.02 85.00           H
ATOM   1935  HG3 ARG A 138     -90.477  86.413  60.779  0.02 85.00           H
ATOM   1936  HD2 ARG A 138     -90.220  89.221  61.176  0.06 87.00           H
ATOM   1937  HD3 ARG A 138     -91.191  88.450  60.113  0.06 87.00           H
ATOM   1938  HE  ARG A 138     -92.544  87.702  62.049  0.34 56.00           H
ATOM   1939 HH11 ARG A 138     -90.591  90.628  62.158  0.44 78.00           H
ATOM   1940 HH12 ARG A 138     -91.521  91.335  63.441  0.44 78.00           H
ATOM   1941 HH21 ARG A 138     -93.791  88.691  63.659  0.44 78.00           H
ATOM   1942 HH22 ARG A 138     -93.333  90.235  64.288  0.44 78.00           H
ATOM   1943  N   LEU A 139     -86.928  85.252  64.602 -0.41 57.00           N
ATOM   1944  CA  LEU A 139     -86.429  85.210  65.971 -0.05 18.00           C
ATOM   1945  C   LEU A 139     -86.080  86.618  66.447  0.59 73.00           C
ATOM   1946  O   LEU A 139     -85.446  87.386  65.717 -0.56 79.00           O
ATOM   1947  CB  LEU A 139     -85.195  84.316  66.099 -0.11  2.00           C
ATOM   1948  CG  LEU A 139     -85.388  82.798  66.122  0.35 31.00           C
ATOM   1949  CD1 LEU A 139     -84.037  82.102  66.153 -0.41 21.00           C
ATOM   1950  CD2 LEU A 139     -86.242  82.371  67.301 -0.41 21.00           C
ATOM   1951  H   LEU A 139     -86.448  84.831  63.797  0.27 19.00           H
ATOM   1952  HA  LEU A 139     -87.150  84.845  66.566  0.09 22.00           H
ATOM   1953  HB2 LEU A 139     -84.585  84.525  65.324  0.04 57.00           H
ATOM   1954  HB3 LEU A 139     -84.723  84.567  66.951  0.04 57.00           H
ATOM   1955  HG  LEU A 139     -85.886  82.522  65.303 -0.03 61.00           H
ATOM   1956 HD11 LEU A 139     -83.511  82.354  65.340  0.10  0.00           H
ATOM   1957 HD12 LEU A 139     -84.171  81.110  66.168  0.10  0.00           H
ATOM   1958 HD13 LEU A 139     -83.534  82.381  66.972  0.10  0.00           H
ATOM   1959 HD21 LEU A 139     -85.800  82.648  68.155  0.10  0.00           H
ATOM   1960 HD22 LEU A 139     -87.142  82.804  67.240  0.10  0.00           H
ATOM   1961 HD23 LEU A 139     -86.353  81.376  67.294  0.10  0.00           H
ATOM   1962  N   PRO A 140     -86.472  86.981  67.668 -0.25 48.00           N
ATOM   1963  CA  PRO A 140     -86.141  88.319  68.168 -0.02 66.00           C
ATOM   1964  C   PRO A 140     -84.690  88.462  68.568  0.58 96.00           C
ATOM   1965  O   PRO A 140     -84.206  89.594  68.686 -0.57 48.00           O
ATOM   1966  CB  PRO A 140     -87.065  88.468  69.379  0.00 70.00           C
ATOM   1967  CG  PRO A 140     -87.196  87.059  69.893  0.01 89.00           C
ATOM   1968  CD  PRO A 140     -87.182  86.169  68.672  0.01 92.00           C
ATOM   1969  HA  PRO A 140     -86.399  89.025  67.481  0.06 41.00           H
ATOM   1970  HB2 PRO A 140     -86.654  89.059  70.069  0.02 53.00           H
ATOM   1971  HB3 PRO A 140     -87.953  88.829  69.107  0.02 53.00           H
ATOM   1972  HG2 PRO A 140     -86.430  86.838  70.505  0.02 13.00           H
ATOM   1973  HG3 PRO A 140     -88.056  86.953  70.403  0.02 13.00           H
ATOM   1974  HD2 PRO A 140     -86.690  85.318  68.849  0.03 91.00           H
ATOM   1975  HD3 PRO A 140     -88.110  85.960  68.364  0.03 91.00           H
ATOM   1976  N   TYR A 141     -83.984  87.355  68.769 -0.41 57.00           N
ATOM   1977  CA  TYR A 141     -82.645  87.399  69.330  0.00 14.00           C
ATOM   1978  C   TYR A 141     -81.665  88.049  68.361  0.59 73.00           C
ATOM   1979  O   TYR A 141     -81.942  88.224  67.172 -0.56 79.00           O
ATOM   1980  CB  TYR A 141     -82.192  85.991  69.705 -0.01 52.00           C
ATOM   1981  CG  TYR A 141     -83.196  85.341  70.610  0.00 11.00           C
ATOM   1982  CD1 TYR A 141     -83.348  85.775  71.917 -0.19  6.00           C
ATOM   1983  CD2 TYR A 141     -84.028  84.329  70.151 -0.19  6.00           C
ATOM   1984  CE1 TYR A 141     -84.279  85.206  72.751 -0.23 41.00           C
ATOM   1985  CE2 TYR A 141     -84.967  83.749  70.982 -0.23 41.00           C
ATOM   1986  CZ  TYR A 141     -85.087  84.193  72.282  0.32 26.00           C
ATOM   1987  OH  TYR A 141     -86.018  83.626  73.122 -0.55 79.00           O
ATOM   1988  H   TYR A 141     -84.465  86.476  68.495  0.27 19.00           H
ATOM   1989  HA  TYR A 141     -82.669  87.956  70.170  0.08 76.00           H
ATOM   1990  HB2 TYR A 141     -82.117  85.459  68.880  0.02 95.00           H
ATOM   1991  HB3 TYR A 141     -81.333  86.057  70.182  0.02 95.00           H
ATOM   1992  HD1 TYR A 141     -82.765  86.519  72.259  0.16 99.00           H
ATOM   1993  HD2 TYR A 141     -83.946  84.017  69.205  0.16 99.00           H
ATOM   1994  HE1 TYR A 141     -84.374  85.526  73.700  0.16 56.00           H
ATOM   1995  HE2 TYR A 141     -85.554  83.013  70.644  0.16 56.00           H
ATOM   1996  HH  TYR A 141     -86.441  84.343  73.673  0.39 92.00           H
ATOM   1997  N   GLU A 142     -80.503  88.417  68.895 -0.51 63.00           N
ATOM   1998  CA  GLU A 142     -79.518  89.159  68.121  0.03 97.00           C
ATOM   1999  C   GLU A 142     -78.793  88.262  67.132  0.53 66.00           C
ATOM   2000  O   GLU A 142     -79.281  87.185  66.775 -0.58 19.00           O
ATOM   2001  CB  GLU A 142     -78.500  89.835  69.040  0.05 60.00           C
ATOM   2002  CG  GLU A 142     -78.965  91.156  69.614  0.01 36.00           C
ATOM   2003  CD  GLU A 142     -77.808  92.055  69.991  0.80 54.00           C
ATOM   2004  OE1 GLU A 142     -76.781  91.544  70.488 -0.81 88.00           O
ATOM   2005  OE2 GLU A 142     -77.925  93.278  69.779 -0.81 88.00           O
ATOM   2006  H   GLU A 142     -80.367  88.136  69.882  0.29 36.00           H
ATOM   2007  HA  GLU A 142     -79.975  89.910  67.622  0.11  5.00           H
ATOM   2008  HB2 GLU A 142     -78.327  89.224  69.793 -0.01 73.00           H
ATOM   2009  HB3 GLU A 142     -77.687  90.006  68.511 -0.01 73.00           H
ATOM   2010  HG2 GLU A 142     -79.494  91.622  68.931 -0.04 25.00           H
ATOM   2011  HG3 GLU A 142     -79.480  90.977  70.430 -0.04 25.00           H
ATOM   2012  N   ASP A 143     -77.630  88.713  66.676 -0.51 63.00           N
ATOM   2013  CA  ASP A 143     -76.778  87.937  65.790  0.03 81.00           C
ATOM   2014  C   ASP A 143     -75.639  87.316  66.583  0.53 66.00           C
ATOM   2015  O   ASP A 143     -75.051  87.965  67.454 -0.58 19.00           O
ATOM   2016  CB  ASP A 143     -76.210  88.809  64.670 -0.03  3.00           C
ATOM   2017  CG  ASP A 143     -77.269  89.258  63.687  0.79 94.00           C
ATOM   2018  OD1 ASP A 143     -78.445  89.371  64.094 -0.80 14.00           O
ATOM   2019  OD2 ASP A 143     -76.932  89.492  62.508 -0.80 14.00           O
ATOM   2020  H   ASP A 143     -77.382  89.674  67.010  0.29 36.00           H
ATOM   2021  HA  ASP A 143     -77.331  87.182  65.428  0.08 80.00           H
ATOM   2022  HB2 ASP A 143     -75.797  89.612  65.086 -0.01 22.00           H
ATOM   2023  HB3 ASP A 143     -75.525  88.278  64.185 -0.01 22.00           H
ATOM   2024  N   GLU A 144     -75.334  86.054  66.272 -0.51 63.00           N
ATOM   2025  CA  GLU A 144     -74.238  85.327  66.909  0.03 97.00           C
ATOM   2026  C   GLU A 144     -74.400  85.337  68.427  0.53 66.00           C
ATOM   2027  O   GLU A 144     -73.495  85.704  69.179 -0.58 19.00           O
ATOM   2028  CB  GLU A 144     -72.883  85.896  66.476  0.05 60.00           C
ATOM   2029  CG  GLU A 144     -72.763  86.025  64.961  0.01 36.00           C
ATOM   2030  CD  GLU A 144     -71.378  86.428  64.501  0.80 54.00           C
ATOM   2031  OE1 GLU A 144     -70.554  86.833  65.347 -0.81 88.00           O
ATOM   2032  OE2 GLU A 144     -71.115  86.332  63.284 -0.81 88.00           O
ATOM   2033  H   GLU A 144     -75.945  85.634  65.537  0.29 36.00           H
ATOM   2034  HA  GLU A 144     -74.225  84.378  66.580  0.11  5.00           H
ATOM   2035  HB2 GLU A 144     -72.799  86.791  66.857 -0.01 73.00           H
ATOM   2036  HB3 GLU A 144     -72.189  85.279  66.777 -0.01 73.00           H
ATOM   2037  HG2 GLU A 144     -72.968  85.148  64.563 -0.04 25.00           H
ATOM   2038  HG3 GLU A 144     -73.392  86.721  64.661 -0.04 25.00           H
ATOM   2039  N   SER A 145     -75.589  84.936  68.872 -0.41 57.00           N
ATOM   2040  CA  SER A 145     -75.927  84.898  70.287 -0.02 49.00           C
ATOM   2041  C   SER A 145     -75.761  83.521  70.910  0.59 73.00           C
ATOM   2042  O   SER A 145     -75.482  83.429  72.109 -0.56 79.00           O
ATOM   2043  CB  SER A 145     -77.375  85.357  70.499  0.21 17.00           C
ATOM   2044  OG  SER A 145     -77.689  86.451  69.661 -0.65 46.00           O
ATOM   2045  H   SER A 145     -76.256  84.652  68.118  0.27 19.00           H
ATOM   2046  HA  SER A 145     -75.304  85.536  70.775  0.08 43.00           H
ATOM   2047  HB2 SER A 145     -77.984  84.598  70.288  0.03 52.00           H
ATOM   2048  HB3 SER A 145     -77.485  85.631  71.450  0.03 52.00           H
ATOM   2049  HG  SER A 145     -76.873  86.732  69.157  0.42 75.00           H
ATOM   2050  N   PHE A 146     -75.946  82.456  70.132 -0.41 57.00           N
ATOM   2051  CA  PHE A 146     -76.007  81.094  70.645  0.00 24.00           C
ATOM   2052  C   PHE A 146     -74.856  80.263  70.091  0.59 73.00           C
ATOM   2053  O   PHE A 146     -74.475  80.412  68.926 -0.56 79.00           O
ATOM   2054  CB  PHE A 146     -77.354  80.439  70.292 -0.03 43.00           C
ATOM   2055  CG  PHE A 146     -78.552  81.195  70.814  0.01 18.00           C
ATOM   2056  CD1 PHE A 146     -78.900  81.122  72.153 -0.12 56.00           C
ATOM   2057  CD2 PHE A 146     -79.326  81.979  69.970 -0.12 56.00           C
ATOM   2058  CE1 PHE A 146     -79.991  81.817  72.641 -0.17  4.00           C
ATOM   2059  CE2 PHE A 146     -80.421  82.677  70.453 -0.17  4.00           C
ATOM   2060  CZ  PHE A 146     -80.752  82.595  71.791 -0.10 72.00           C
ATOM   2061  H   PHE A 146     -76.044  82.685  69.113  0.27 19.00           H
ATOM   2062  HA  PHE A 146     -75.874  81.147  71.639  0.09 78.00           H
ATOM   2063  HB2 PHE A 146     -77.421  80.402  69.308  0.02 95.00           H
ATOM   2064  HB3 PHE A 146     -77.364  79.537  70.693  0.02 95.00           H
ATOM   2065  HD1 PHE A 146     -78.357  80.562  72.776  0.13 30.00           H
ATOM   2066  HD2 PHE A 146     -79.089  82.041  68.999  0.13 30.00           H
ATOM   2067  HE1 PHE A 146     -80.226  81.750  73.621  0.14 30.00           H
ATOM   2068  HE2 PHE A 146     -80.974  83.243  69.819  0.14 30.00           H
ATOM   2069  HZ  PHE A 146     -81.541  83.098  72.148  0.12 97.00           H
ATOM   2070  N   ASP A 147     -74.300  79.387  70.938 -0.51 63.00           N
ATOM   2071  CA  ASP A 147     -73.203  78.518  70.520  0.03 81.00           C
ATOM   2072  C   ASP A 147     -73.702  77.347  69.687  0.53 66.00           C
ATOM   2073  O   ASP A 147     -73.040  76.930  68.731 -0.58 19.00           O
ATOM   2074  CB  ASP A 147     -72.451  77.987  71.739 -0.03  3.00           C
ATOM   2075  CG  ASP A 147     -72.060  79.081  72.706  0.79 94.00           C
ATOM   2076  OD1 ASP A 147     -71.118  79.837  72.396 -0.80 14.00           O
ATOM   2077  OD2 ASP A 147     -72.687  79.181  73.781 -0.80 14.00           O
ATOM   2078  H   ASP A 147     -74.708  79.383  71.888  0.29 36.00           H
ATOM   2079  HA  ASP A 147     -72.598  79.067  69.927  0.08 80.00           H
ATOM   2080  HB2 ASP A 147     -73.044  77.341  72.208 -0.01 22.00           H
ATOM   2081  HB3 ASP A 147     -71.628  77.532  71.418 -0.01 22.00           H
ATOM   2082  N   CYS A 148     -74.851  76.792  70.057 -0.41 57.00           N
ATOM   2083  CA  CYS A 148     -75.448  75.682  69.336  0.02 13.00           C
ATOM   2084  C   CYS A 148     -76.958  75.795  69.462  0.59 73.00           C
ATOM   2085  O   CYS A 148     -77.479  76.583  70.254 -0.56 79.00           O
ATOM   2086  CB  CYS A 148     -74.939  74.332  69.857 -0.12 31.00           C
ATOM   2087  SG  CYS A 148     -75.056  74.120  71.650 -0.31 19.00           S
ATOM   2088  H   CYS A 148     -75.283  77.222  70.906  0.27 19.00           H
ATOM   2089  HA  CYS A 148     -75.209  75.763  68.372  0.11 24.00           H
ATOM   2090  HB2 CYS A 148     -75.475  73.611  69.419  0.11 12.00           H
ATOM   2091  HB3 CYS A 148     -73.979  74.242  69.592  0.11 12.00           H
ATOM   2092  HG  CYS A 148     -74.140  74.150  72.049  0.19 33.00           H
ATOM   2093  N   ALA A 149     -77.661  75.004  68.659 -0.41 57.00           N
ATOM   2094  CA  ALA A 149     -79.113  75.043  68.646  0.03 37.00           C
ATOM   2095  C   ALA A 149     -79.628  73.700  68.158  0.59 73.00           C
ATOM   2096  O   ALA A 149     -78.874  72.891  67.612 -0.56 79.00           O
ATOM   2097  CB  ALA A 149     -79.635  76.178  67.758 -0.18 25.00           C
ATOM   2098  H   ALA A 149     -77.096  74.375  68.060  0.27 19.00           H
ATOM   2099  HA  ALA A 149     -79.444  75.195  69.576  0.08 23.00           H
ATOM   2100  HB1 ALA A 149     -79.051  76.261  66.953  0.06  3.00           H
ATOM   2101  HB2 ALA A 149     -79.620  77.032  68.273  0.06  3.00           H
ATOM   2102  HB3 ALA A 149     -80.570  75.972  67.476  0.06  3.00           H
ATOM   2103  N   TRP A 150     -80.916  73.456  68.378 -0.41 57.00           N
ATOM   2104  CA  TRP A 150     -81.531  72.289  67.770 -0.02 75.00           C
ATOM   2105  C   TRP A 150     -83.013  72.536  67.537  0.59 73.00           C
ATOM   2106  O   TRP A 150     -83.672  73.239  68.308 -0.56 79.00           O
ATOM   2107  CB  TRP A 150     -81.300  71.009  68.596  0.00 50.00           C
ATOM   2108  CG  TRP A 150     -81.762  71.001  70.034 -0.14 15.00           C
ATOM   2109  CD1 TRP A 150     -82.809  71.687  70.580 -0.16 38.00           C
ATOM   2110  CD2 TRP A 150     -81.178  70.247  71.105  0.12 43.00           C
ATOM   2111  CE2 TRP A 150     -81.919  70.530  72.269  0.13 80.00           C
ATOM   2112  CE3 TRP A 150     -80.098  69.364  71.191 -0.23 87.00           C
ATOM   2113  NE1 TRP A 150     -82.909  71.410  71.922 -0.34 18.00           N
ATOM   2114  CZ2 TRP A 150     -81.615  69.961  73.505 -0.26  1.00           C
ATOM   2115  CZ3 TRP A 150     -79.796  68.800  72.418 -0.19 72.00           C
ATOM   2116  CH2 TRP A 150     -80.552  69.100  73.558 -0.11 34.00           C
ATOM   2117  H   TRP A 150     -81.402  74.126  68.978  0.27 19.00           H
ATOM   2118  HA  TRP A 150     -81.103  72.146  66.873  0.11 23.00           H
ATOM   2119  HB2 TRP A 150     -81.768  70.243  68.136  0.03 39.00           H
ATOM   2120  HB3 TRP A 150     -80.311  70.809  68.607  0.03 39.00           H
ATOM   2121  HD1 TRP A 150     -83.416  72.302  70.079  0.20 62.00           H
ATOM   2122  HE1 TRP A 150     -83.593  71.788  72.545  0.34 12.00           H
ATOM   2123  HE3 TRP A 150     -79.553  69.140  70.386  0.17  0.00           H
ATOM   2124  HZ2 TRP A 150     -82.164  70.185  74.315  0.15 72.00           H
ATOM   2125  HZ3 TRP A 150     -79.027  68.171  72.488  0.14 47.00           H
ATOM   2126  HH2 TRP A 150     -80.302  68.670  74.427  0.14 17.00           H
ATOM   2127  N   ALA A 151     -83.510  71.981  66.437 -0.41 57.00           N
ATOM   2128  CA  ALA A 151     -84.928  71.984  66.093  0.03 37.00           C
ATOM   2129  C   ALA A 151     -85.363  70.526  66.087  0.59 73.00           C
ATOM   2130  O   ALA A 151     -85.143  69.807  65.108 -0.56 79.00           O
ATOM   2131  CB  ALA A 151     -85.182  72.655  64.749 -0.18 25.00           C
ATOM   2132  H   ALA A 151     -82.781  71.530  65.823  0.27 19.00           H
ATOM   2133  HA  ALA A 151     -85.431  72.465  66.795  0.08 23.00           H
ATOM   2134  HB1 ALA A 151     -84.375  73.180  64.481  0.06  3.00           H
ATOM   2135  HB2 ALA A 151     -85.968  73.268  64.825  0.06  3.00           H
ATOM   2136  HB3 ALA A 151     -85.370  71.958  64.058  0.06  3.00           H
ATOM   2137  N   ILE A 152     -85.969  70.097  67.184 -0.41 57.00           N
ATOM   2138  CA  ILE A 152     -86.295  68.692  67.404 -0.05 97.00           C
ATOM   2139  C   ILE A 152     -87.754  68.506  66.992  0.59 73.00           C
ATOM   2140  O   ILE A 152     -88.680  68.781  67.755 -0.56 79.00           O
ATOM   2141  CB  ILE A 152     -86.030  68.278  68.852  0.13  3.00           C
ATOM   2142  CG1 ILE A 152     -84.523  68.301  69.141 -0.04 30.00           C
ATOM   2143  CG2 ILE A 152     -86.622  66.911  69.136 -0.32  4.00           C
ATOM   2144  CD1 ILE A 152     -84.176  68.325  70.606 -0.06 60.00           C
ATOM   2145  H   ILE A 152     -86.193  70.847  67.877  0.27 19.00           H
ATOM   2146  HA  ILE A 152     -85.751  68.173  66.759  0.08 69.00           H
ATOM   2147  HB  ILE A 152     -86.464  68.941  69.451  0.01 87.00           H
ATOM   2148 HG12 ILE A 152     -84.112  67.492  68.718  0.02 36.00           H
ATOM   2149 HG13 ILE A 152     -84.138  69.115  68.702  0.02 36.00           H
ATOM   2150 HG21 ILE A 152     -87.601  66.932  68.938  0.08 82.00           H
ATOM   2151 HG22 ILE A 152     -86.475  66.685  70.098  0.08 82.00           H
ATOM   2152 HG23 ILE A 152     -86.172  66.234  68.556  0.08 82.00           H
ATOM   2153 HD11 ILE A 152     -84.568  69.142  71.030  0.01 86.00           H
ATOM   2154 HD12 ILE A 152     -83.182  68.339  70.715  0.01 86.00           H
ATOM   2155 HD13 ILE A 152     -84.547  67.510  71.051  0.01 86.00           H
ATOM   2156  N   GLU A 153     -87.958  68.072  65.741 -0.51 63.00           N
ATOM   2157  CA  GLU A 153     -89.277  67.696  65.216  0.03 97.00           C
ATOM   2158  C   GLU A 153     -90.238  68.885  65.163  0.53 66.00           C
ATOM   2159  O   GLU A 153     -91.424  68.750  65.464 -0.58 19.00           O
ATOM   2160  CB  GLU A 153     -89.891  66.549  66.024  0.05 60.00           C
ATOM   2161  CG  GLU A 153     -88.959  65.373  66.261  0.01 36.00           C
ATOM   2162  CD  GLU A 153     -89.611  64.304  67.107  0.80 54.00           C
ATOM   2163  OE1 GLU A 153     -90.842  64.383  67.295 -0.81 88.00           O
ATOM   2164  OE2 GLU A 153     -88.901  63.395  67.588 -0.81 88.00           O
ATOM   2165  H   GLU A 153     -87.085  68.023  65.162  0.29 36.00           H
ATOM   2166  HA  GLU A 153     -89.171  67.310  64.288  0.11  5.00           H
ATOM   2167  HB2 GLU A 153     -90.148  66.909  66.905 -0.01 73.00           H
ATOM   2168  HB3 GLU A 153     -90.672  66.216  65.524 -0.01 73.00           H
ATOM   2169  HG2 GLU A 153     -88.739  64.976  65.393 -0.04 25.00           H
ATOM   2170  HG3 GLU A 153     -88.170  65.696  66.743 -0.04 25.00           H
ATOM   2171  N   SER A 154     -89.741  70.046  64.742 -0.41 57.00           N
ATOM   2172  CA  SER A 154     -90.558  71.254  64.680 -0.02 49.00           C
ATOM   2173  C   SER A 154     -90.530  71.959  63.333  0.59 73.00           C
ATOM   2174  O   SER A 154     -91.464  72.718  63.044 -0.56 79.00           O
ATOM   2175  CB  SER A 154     -90.128  72.251  65.767  0.21 17.00           C
ATOM   2176  OG  SER A 154     -88.740  72.516  65.688 -0.65 46.00           O
ATOM   2177  H   SER A 154     -88.740  70.017  64.467  0.27 19.00           H
ATOM   2178  HA  SER A 154     -91.524  70.986  64.871  0.08 43.00           H
ATOM   2179  HB2 SER A 154     -90.631  73.099  65.637  0.03 52.00           H
ATOM   2180  HB3 SER A 154     -90.335  71.858  66.657  0.03 52.00           H
ATOM   2181  HG  SER A 154     -88.458  73.061  66.477  0.42 75.00           H
ATOM   2182  N   LEU A 155     -89.502  71.741  62.506 -0.41 57.00           N
ATOM   2183  CA  LEU A 155     -89.433  72.384  61.198 -0.05 18.00           C
ATOM   2184  C   LEU A 155     -90.681  72.125  60.367  0.59 73.00           C
ATOM   2185  O   LEU A 155     -91.046  72.948  59.519 -0.56 79.00           O
ATOM   2186  CB  LEU A 155     -88.193  71.896  60.448 -0.11  2.00           C
ATOM   2187  CG  LEU A 155     -86.864  72.385  61.018  0.35 31.00           C
ATOM   2188  CD1 LEU A 155     -85.680  71.714  60.334 -0.41 21.00           C
ATOM   2189  CD2 LEU A 155     -86.789  73.898  60.879 -0.41 21.00           C
ATOM   2190  H   LEU A 155     -88.782  71.094  62.869  0.27 19.00           H
ATOM   2191  HA  LEU A 155     -89.343  73.382  61.336  0.09 22.00           H
ATOM   2192  HB2 LEU A 155     -88.186  70.905  60.482  0.04 57.00           H
ATOM   2193  HB3 LEU A 155     -88.255  72.218  59.514  0.04 57.00           H
ATOM   2194  HG  LEU A 155     -86.836  72.183  62.001 -0.03 61.00           H
ATOM   2195 HD11 LEU A 155     -85.735  70.724  60.466  0.10  0.00           H
ATOM   2196 HD12 LEU A 155     -84.828  72.056  60.730  0.10  0.00           H
ATOM   2197 HD13 LEU A 155     -85.699  71.920  59.355  0.10  0.00           H
ATOM   2198 HD21 LEU A 155     -86.853  74.149  59.913  0.10  0.00           H
ATOM   2199 HD22 LEU A 155     -87.545  74.319  61.382  0.10  0.00           H
ATOM   2200 HD23 LEU A 155     -85.920  74.226  61.251  0.10  0.00           H
ATOM   2201  N   CYS A 156     -91.349  70.993  60.601 -0.41 57.00           N
ATOM   2202  CA  CYS A 156     -92.547  70.654  59.846  0.02 13.00           C
ATOM   2203  C   CYS A 156     -93.676  71.637  60.088  0.59 73.00           C
ATOM   2204  O   CYS A 156     -94.659  71.620  59.349 -0.56 79.00           O
ATOM   2205  CB  CYS A 156     -93.032  69.259  60.212 -0.12 31.00           C
ATOM   2206  SG  CYS A 156     -93.633  69.215  61.895 -0.31 19.00           S
ATOM   2207  H   CYS A 156     -90.948  70.397  61.346  0.27 19.00           H
ATOM   2208  HA  CYS A 156     -92.315  70.676  58.860  0.11 24.00           H
ATOM   2209  HB2 CYS A 156     -93.770  69.018  59.606  0.11 12.00           H
ATOM   2210  HB3 CYS A 156     -92.272  68.635  60.131  0.11 12.00           H
ATOM   2211  HG  CYS A 156     -92.864  69.111  62.531  0.19 33.00           H
ATOM   2212  N   HID A 157     -93.586  72.466  61.118 -0.41 57.00           N
ATOM   2213  CA  HID A 157     -94.582  73.510  61.290  0.01 88.00           C
ATOM   2214  C   HID A 157     -94.185  74.805  60.603  0.59 73.00           C
ATOM   2215  O   HID A 157     -95.021  75.704  60.476 -0.56 79.00           O
ATOM   2216  CB  HID A 157     -94.825  73.779  62.776 -0.04 62.00           C
ATOM   2217  CG  HID A 157     -95.260  72.573  63.543 -0.02 66.00           C
ATOM   2218  CD2 HID A 157     -94.778  72.017  64.679  0.12 92.00           C
ATOM   2219  ND1 HID A 157     -96.321  71.786  63.152 -0.38 11.00           N
ATOM   2220  CE1 HID A 157     -96.474  70.796  64.013  0.20 57.00           C
ATOM   2221  NE2 HID A 157     -95.551  70.914  64.950 -0.57 27.00           N
ATOM   2222  H   HID A 157     -92.792  72.312  61.749  0.27 19.00           H
ATOM   2223  HA  HID A 157     -95.454  73.191  60.884  0.08 81.00           H
ATOM   2224  HB2 HID A 157     -93.975  74.128  63.188  0.04  2.00           H
ATOM   2225  HB3 HID A 157     -95.536  74.486  62.867  0.04  2.00           H
ATOM   2226  HD1 HID A 157     -96.886  71.942  62.341  0.36 49.00           H
ATOM   2227  HD2 HID A 157     -94.009  72.345  65.220  0.11 47.00           H
ATOM   2228  HE1 HID A 157     -97.167  70.083  63.965  0.13 92.00           H
ATOM   2229  N   MET A 158     -92.948  74.903  60.134 -0.41 57.00           N
ATOM   2230  CA  MET A 158     -92.366  76.157  59.690 -0.02 37.00           C
ATOM   2231  C   MET A 158     -92.070  76.134  58.196  0.59 73.00           C
ATOM   2232  O   MET A 158     -92.051  75.081  57.552 -0.56 79.00           O
ATOM   2233  CB  MET A 158     -91.074  76.440  60.465  0.03 42.00           C
ATOM   2234  CG  MET A 158     -91.173  76.152  61.961  0.00 18.00           C
ATOM   2235  SD  MET A 158     -89.570  76.135  62.777 -0.27 37.00           S
ATOM   2236  CE  MET A 158     -90.067  75.759  64.453 -0.05 36.00           C
ATOM   2237  H   MET A 158     -92.426  73.993  60.112  0.27 19.00           H
ATOM   2238  HA  MET A 158     -93.033  76.895  59.862  0.08 80.00           H
ATOM   2239  HB2 MET A 158     -90.333  75.875  60.082  0.02 41.00           H
ATOM   2240  HB3 MET A 158     -90.827  77.409  60.345  0.02 41.00           H
ATOM   2241  HG2 MET A 158     -91.791  76.855  62.383  0.04 40.00           H
ATOM   2242  HG3 MET A 158     -91.656  75.255  62.085  0.04 40.00           H
ATOM   2243  HE1 MET A 158     -89.393  76.128  65.096  0.06 84.00           H
ATOM   2244  HE2 MET A 158     -90.961  76.170  64.640  0.06 84.00           H
ATOM   2245  HE3 MET A 158     -90.129  74.766  64.572  0.06 84.00           H
ATOM   2246  N   ASP A 159     -91.867  77.329  57.647 -0.51 63.00           N
ATOM   2247  CA  ASP A 159     -91.156  77.484  56.385  0.03 81.00           C
ATOM   2248  C   ASP A 159     -89.675  77.254  56.660  0.53 66.00           C
ATOM   2249  O   ASP A 159     -89.030  78.071  57.325 -0.58 19.00           O
ATOM   2250  CB  ASP A 159     -91.404  78.873  55.803 -0.03  3.00           C
ATOM   2251  CG  ASP A 159     -90.610  79.127  54.541  0.79 94.00           C
ATOM   2252  OD1 ASP A 159     -89.451  79.577  54.659 -0.80 14.00           O
ATOM   2253  OD2 ASP A 159     -91.140  78.874  53.437 -0.80 14.00           O
ATOM   2254  H   ASP A 159     -92.254  78.127  58.189  0.29 36.00           H
ATOM   2255  HA  ASP A 159     -91.458  76.754  55.781  0.08 80.00           H
ATOM   2256  HB2 ASP A 159     -92.373  78.950  55.593 -0.01 22.00           H
ATOM   2257  HB3 ASP A 159     -91.143  79.545  56.487 -0.01 22.00           H
ATOM   2258  N   ARG A 160     -89.133  76.141  56.160 -0.34 79.00           N
ATOM   2259  CA  ARG A 160     -87.808  75.709  56.594 -0.26 37.00           C
ATOM   2260  C   ARG A 160     -86.711  76.652  56.119  0.73 41.00           C
ATOM   2261  O   ARG A 160     -85.663  76.752  56.766 -0.58 94.00           O
ATOM   2262  CB  ARG A 160     -87.537  74.287  56.108  0.00  7.00           C
ATOM   2263  CG  ARG A 160     -88.387  73.228  56.793  0.03 90.00           C
ATOM   2264  CD  ARG A 160     -88.813  72.174  55.786  0.04 86.00           C
ATOM   2265  NE  ARG A 160     -89.514  71.053  56.405 -0.52 95.00           N
ATOM   2266  CZ  ARG A 160     -90.831  70.874  56.361  0.80 76.00           C
ATOM   2267  NH1 ARG A 160     -91.603  71.743  55.722 -0.86 27.00           N
ATOM   2268  NH2 ARG A 160     -91.377  69.821  56.953 -0.86 27.00           N
ATOM   2269  H   ARG A 160     -89.709  75.640  55.473  0.27 47.00           H
ATOM   2270  HA  ARG A 160     -87.792  75.679  57.606  0.15 60.00           H
ATOM   2271  HB2 ARG A 160     -87.725  74.249  55.131  0.03 27.00           H
ATOM   2272  HB3 ARG A 160     -86.581  74.074  56.282  0.03 27.00           H
ATOM   2273  HG2 ARG A 160     -87.857  72.785  57.503  0.02 85.00           H
ATOM   2274  HG3 ARG A 160     -89.202  73.648  57.167  0.02 85.00           H
ATOM   2275  HD2 ARG A 160     -89.415  72.609  55.117  0.06 87.00           H
ATOM   2276  HD3 ARG A 160     -87.992  71.836  55.326  0.06 87.00           H
ATOM   2277  HE  ARG A 160     -88.963  70.369  56.899  0.34 56.00           H
ATOM   2278 HH11 ARG A 160     -91.204  72.525  55.253  0.44 78.00           H
ATOM   2279 HH12 ARG A 160     -92.603  71.605  55.713  0.44 78.00           H
ATOM   2280 HH21 ARG A 160     -90.793  69.149  57.417  0.44 78.00           H
ATOM   2281 HH22 ARG A 160     -92.365  69.690  56.940  0.44 78.00           H
ATOM   2282  N   ALA A 161     -86.932  77.364  55.014 -0.41 57.00           N
ATOM   2283  CA  ALA A 161     -85.896  78.262  54.520  0.03 37.00           C
ATOM   2284  C   ALA A 161     -85.735  79.470  55.430  0.59 73.00           C
ATOM   2285  O   ALA A 161     -84.608  79.888  55.716 -0.56 79.00           O
ATOM   2286  CB  ALA A 161     -86.212  78.698  53.094 -0.18 25.00           C
ATOM   2287  H   ALA A 161     -87.844  77.229  54.571  0.27 19.00           H
ATOM   2288  HA  ALA A 161     -85.020  77.762  54.491  0.08 23.00           H
ATOM   2289  HB1 ALA A 161     -85.524  78.327  52.472  0.06  3.00           H
ATOM   2290  HB2 ALA A 161     -86.205  79.696  53.042  0.06  3.00           H
ATOM   2291  HB3 ALA A 161     -87.115  78.357  52.834  0.06  3.00           H
ATOM   2292  N   LYS A 162     -86.846  80.051  55.887 -0.34 79.00           N
ATOM   2293  CA  LYS A 162     -86.759  81.161  56.829 -0.24  0.00           C
ATOM   2294  C   LYS A 162     -86.214  80.703  58.177  0.73 41.00           C
ATOM   2295  O   LYS A 162     -85.350  81.367  58.762 -0.58 94.00           O
ATOM   2296  CB  LYS A 162     -88.130  81.812  57.003  0.00 94.00           C
ATOM   2297  CG  LYS A 162     -88.586  82.655  55.827  0.01 87.00           C
ATOM   2298  CD  LYS A 162     -89.919  83.320  56.129 -0.04 79.00           C
ATOM   2299  CE  LYS A 162     -90.314  84.281  55.022 -0.01 43.00           C
ATOM   2300  NZ  LYS A 162     -91.544  85.046  55.360 -0.38 54.00           N
ATOM   2301  H   LYS A 162     -87.727  79.662  55.530  0.27 47.00           H
ATOM   2302  HA  LYS A 162     -86.139  81.862  56.452  0.14 26.00           H
ATOM   2303  HB2 LYS A 162     -88.804  81.086  57.149  0.03 62.00           H
ATOM   2304  HB3 LYS A 162     -88.096  82.397  57.816  0.03 62.00           H
ATOM   2305  HG2 LYS A 162     -87.906  83.362  55.647  0.01  3.00           H
ATOM   2306  HG3 LYS A 162     -88.690  82.072  55.025  0.01  3.00           H
ATOM   2307  HD2 LYS A 162     -90.618  82.618  56.206  0.06 21.00           H
ATOM   2308  HD3 LYS A 162     -89.841  83.829  56.979  0.06 21.00           H
ATOM   2309  HE2 LYS A 162     -89.559  84.925  54.864  0.11 35.00           H
ATOM   2310  HE3 LYS A 162     -90.473  83.759  54.178  0.11 35.00           H
ATOM   2311  HZ1 LYS A 162     -91.975  84.642  56.167  0.34  0.00           H
ATOM   2312  HZ2 LYS A 162     -92.179  85.011  54.589  0.34  0.00           H
ATOM   2313  HZ3 LYS A 162     -91.302  85.997  55.551  0.34  0.00           H
ATOM   2314  N   ALA A 163     -86.710  79.572  58.687 -0.41 57.00           N
ATOM   2315  CA  ALA A 163     -86.294  79.105  60.007  0.03 37.00           C
ATOM   2316  C   ALA A 163     -84.816  78.728  60.030  0.59 73.00           C
ATOM   2317  O   ALA A 163     -84.124  78.976  61.025 -0.56 79.00           O
ATOM   2318  CB  ALA A 163     -87.158  77.922  60.441 -0.18 25.00           C
ATOM   2319  H   ALA A 163     -87.386  79.079  58.087  0.27 19.00           H
ATOM   2320  HA  ALA A 163     -86.447  79.846  60.676  0.08 23.00           H
ATOM   2321  HB1 ALA A 163     -88.119  78.134  60.271  0.06  3.00           H
ATOM   2322  HB2 ALA A 163     -87.020  77.751  61.415  0.06  3.00           H
ATOM   2323  HB3 ALA A 163     -86.896  77.112  59.919  0.06  3.00           H
ATOM   2324  N   LEU A 164     -84.309  78.129  58.948 -0.41 57.00           N
ATOM   2325  CA  LEU A 164     -82.900  77.747  58.913 -0.05 18.00           C
ATOM   2326  C   LEU A 164     -81.986  78.954  58.735  0.59 73.00           C
ATOM   2327  O   LEU A 164     -80.869  78.967  59.266 -0.56 79.00           O
ATOM   2328  CB  LEU A 164     -82.658  76.726  57.803 -0.11  2.00           C
ATOM   2329  CG  LEU A 164     -83.114  75.299  58.118  0.35 31.00           C
ATOM   2330  CD1 LEU A 164     -82.990  74.407  56.899 -0.41 21.00           C
ATOM   2331  CD2 LEU A 164     -82.301  74.741  59.268 -0.41 21.00           C
ATOM   2332  H   LEU A 164     -84.971  77.970  58.180  0.27 19.00           H
ATOM   2333  HA  LEU A 164     -82.668  77.299  59.788  0.09 22.00           H
ATOM   2334  HB2 LEU A 164     -83.156  77.025  56.997  0.04 57.00           H
ATOM   2335  HB3 LEU A 164     -81.684  76.693  57.623  0.04 57.00           H
ATOM   2336  HG  LEU A 164     -84.069  75.325  58.419 -0.03 61.00           H
ATOM   2337 HD11 LEU A 164     -83.559  74.767  56.158  0.10  0.00           H
ATOM   2338 HD12 LEU A 164     -83.293  73.480  57.127  0.10  0.00           H
ATOM   2339 HD13 LEU A 164     -82.035  74.377  56.598  0.10  0.00           H
ATOM   2340 HD21 LEU A 164     -81.331  74.729  59.022  0.10  0.00           H
ATOM   2341 HD22 LEU A 164     -82.427  75.313  60.080  0.10  0.00           H
ATOM   2342 HD23 LEU A 164     -82.601  73.808  59.473  0.10  0.00           H
ATOM   2343  N   GLY A 165     -82.431  79.968  57.993 -0.41 57.00           N
ATOM   2344  CA  GLY A 165     -81.655  81.194  57.912 -0.02 52.00           C
ATOM   2345  C   GLY A 165     -81.666  81.956  59.221  0.59 73.00           C
ATOM   2346  O   GLY A 165     -80.651  82.527  59.628 -0.56 79.00           O
ATOM   2347  H   GLY A 165     -83.322  79.809  57.513  0.27 19.00           H
ATOM   2348  HA2 GLY A 165     -80.700  80.971  57.662  0.06 98.00           H
ATOM   2349  HA3 GLY A 165     -82.031  81.782  57.179  0.06 98.00           H
ATOM   2350  N   GLU A 166     -82.817  81.975  59.898 -0.51 63.00           N
ATOM   2351  CA  GLU A 166     -82.897  82.576  61.223  0.03 97.00           C
ATOM   2352  C   GLU A 166     -81.981  81.850  62.201  0.53 66.00           C
ATOM   2353  O   GLU A 166     -81.226  82.482  62.950 -0.58 19.00           O
ATOM   2354  CB  GLU A 166     -84.346  82.554  61.708  0.05 60.00           C
ATOM   2355  CG  GLU A 166     -84.659  83.550  62.795  0.01 36.00           C
ATOM   2356  CD  GLU A 166     -84.796  84.962  62.278  0.80 54.00           C
ATOM   2357  OE1 GLU A 166     -84.735  85.162  61.046 -0.81 88.00           O
ATOM   2358  OE2 GLU A 166     -84.957  85.879  63.105 -0.81 88.00           O
ATOM   2359  H   GLU A 166     -83.617  81.539  59.412  0.29 36.00           H
ATOM   2360  HA  GLU A 166     -82.632  83.546  61.173  0.11  5.00           H
ATOM   2361  HB2 GLU A 166     -84.922  82.760  60.932 -0.01 73.00           H
ATOM   2362  HB3 GLU A 166     -84.527  81.650  62.062 -0.01 73.00           H
ATOM   2363  HG2 GLU A 166     -85.518  83.301  63.209 -0.04 25.00           H
ATOM   2364  HG3 GLU A 166     -83.921  83.544  63.449 -0.04 25.00           H
ATOM   2365  N   ALA A 167     -82.026  80.513  62.195 -0.41 57.00           N
ATOM   2366  CA  ALA A 167     -81.121  79.729  63.030  0.03 37.00           C
ATOM   2367  C   ALA A 167     -79.667  80.038  62.705  0.59 73.00           C
ATOM   2368  O   ALA A 167     -78.833  80.159  63.609 -0.56 79.00           O
ATOM   2369  CB  ALA A 167     -81.400  78.236  62.856 -0.18 25.00           C
ATOM   2370  H   ALA A 167     -82.734  80.102  61.568  0.27 19.00           H
ATOM   2371  HA  ALA A 167     -81.291  79.960  63.997  0.08 23.00           H
ATOM   2372  HB1 ALA A 167     -81.557  78.039  61.890  0.06  3.00           H
ATOM   2373  HB2 ALA A 167     -82.210  77.987  63.384  0.06  3.00           H
ATOM   2374  HB3 ALA A 167     -80.614  77.713  63.181  0.06  3.00           H
ATOM   2375  N   TRP A 168     -79.348  80.182  61.416 -0.41 57.00           N
ATOM   2376  CA  TRP A 168     -77.975  80.475  61.015 -0.02 75.00           C
ATOM   2377  C   TRP A 168     -77.518  81.826  61.550  0.59 73.00           C
ATOM   2378  O   TRP A 168     -76.376  81.968  62.002 -0.56 79.00           O
ATOM   2379  CB  TRP A 168     -77.863  80.432  59.492  0.00 50.00           C
ATOM   2380  CG  TRP A 168     -76.462  80.492  58.966 -0.14 15.00           C
ATOM   2381  CD1 TRP A 168     -75.661  79.435  58.642 -0.16 38.00           C
ATOM   2382  CD2 TRP A 168     -75.703  81.673  58.684  0.12 43.00           C
ATOM   2383  CE2 TRP A 168     -74.447  81.257  58.197  0.13 80.00           C
ATOM   2384  CE3 TRP A 168     -75.962  83.042  58.799 -0.23 87.00           C
ATOM   2385  NE1 TRP A 168     -74.446  79.886  58.181 -0.34 18.00           N
ATOM   2386  CZ2 TRP A 168     -73.453  82.162  57.826 -0.26  1.00           C
ATOM   2387  CZ3 TRP A 168     -74.975  83.940  58.431 -0.19 72.00           C
ATOM   2388  CH2 TRP A 168     -73.736  83.497  57.951 -0.11 34.00           C
ATOM   2389  H   TRP A 168     -80.131  80.071  60.755  0.27 19.00           H
ATOM   2390  HA  TRP A 168     -77.380  79.770  61.421  0.11 23.00           H
ATOM   2391  HB2 TRP A 168     -78.266  79.581  59.163  0.03 39.00           H
ATOM   2392  HB3 TRP A 168     -78.356  81.211  59.110  0.03 39.00           H
ATOM   2393  HD1 TRP A 168     -75.916  78.474  58.726  0.20 62.00           H
ATOM   2394  HE1 TRP A 168     -73.687  79.310  57.883  0.34 12.00           H
ATOM   2395  HE3 TRP A 168     -76.840  83.371  59.138  0.17  0.00           H
ATOM   2396  HZ2 TRP A 168     -72.569  81.832  57.483  0.15 72.00           H
ATOM   2397  HZ3 TRP A 168     -75.153  84.917  58.511  0.14 47.00           H
ATOM   2398  HH2 TRP A 168     -73.048  84.178  57.696  0.14 17.00           H
ATOM   2399  N   ARG A 169     -78.399  82.831  61.514 -0.34 79.00           N
ATOM   2400  CA  ARG A 169     -78.009  84.172  61.940 -0.26 37.00           C
ATOM   2401  C   ARG A 169     -77.731  84.230  63.437  0.73 41.00           C
ATOM   2402  O   ARG A 169     -76.745  84.837  63.868 -0.58 94.00           O
ATOM   2403  CB  ARG A 169     -79.090  85.186  61.567  0.00  7.00           C
ATOM   2404  CG  ARG A 169     -78.769  86.596  62.047  0.03 90.00           C
ATOM   2405  CD  ARG A 169     -79.893  87.578  61.761  0.04 86.00           C
ATOM   2406  NE  ARG A 169     -81.160  87.156  62.352 -0.52 95.00           N
ATOM   2407  CZ  ARG A 169     -81.515  87.384  63.613  0.80 76.00           C
ATOM   2408  NH1 ARG A 169     -80.695  88.029  64.430 -0.86 27.00           N
ATOM   2409  NH2 ARG A 169     -82.690  86.960  64.058 -0.86 27.00           N
ATOM   2410  H   ARG A 169     -79.337  82.582  61.173  0.27 47.00           H
ATOM   2411  HA  ARG A 169     -77.169  84.438  61.446  0.15 60.00           H
ATOM   2412  HB2 ARG A 169     -79.171  85.208  60.580  0.03 27.00           H
ATOM   2413  HB3 ARG A 169     -79.941  84.905  61.987  0.03 27.00           H
ATOM   2414  HG2 ARG A 169     -78.611  86.582  63.035  0.02 85.00           H
ATOM   2415  HG3 ARG A 169     -77.945  86.923  61.584  0.02 85.00           H
ATOM   2416  HD2 ARG A 169     -79.633  88.465  62.137  0.06 87.00           H
ATOM   2417  HD3 ARG A 169     -79.998  87.647  60.771  0.06 87.00           H
ATOM   2418  HE  ARG A 169     -81.810  86.658  61.764  0.34 56.00           H
ATOM   2419 HH11 ARG A 169     -79.817  88.366  64.105  0.44 78.00           H
ATOM   2420 HH12 ARG A 169     -80.969  88.179  65.391  0.44 78.00           H
ATOM   2421 HH21 ARG A 169     -83.319  86.485  63.436  0.44 78.00           H
ATOM   2422 HH22 ARG A 169     -82.955  87.111  65.007  0.44 78.00           H
ATOM   2423  N   VAL A 170     -78.593  83.611  64.247 -0.41 57.00           N
ATOM   2424  CA  VAL A 170     -78.426  83.666  65.698 -0.08 75.00           C
ATOM   2425  C   VAL A 170     -77.326  82.749  66.204  0.59 73.00           C
ATOM   2426  O   VAL A 170     -77.010  82.780  67.400 -0.56 79.00           O
ATOM   2427  CB  VAL A 170     -79.751  83.319  66.402  0.29 85.00           C
ATOM   2428  CG1 VAL A 170     -80.825  84.326  66.032 -0.31 92.00           C
ATOM   2429  CG2 VAL A 170     -80.200  81.924  66.022 -0.31 92.00           C
ATOM   2430  H   VAL A 170     -79.359  83.109  63.774  0.27 19.00           H
ATOM   2431  HA  VAL A 170     -78.179  84.619  65.947  0.09 69.00           H
ATOM   2432  HB  VAL A 170     -79.601  83.397  67.382 -0.02 97.00           H
ATOM   2433 HG11 VAL A 170     -81.722  83.882  66.047  0.07 91.00           H
ATOM   2434 HG12 VAL A 170     -80.818  85.081  66.689  0.07 91.00           H
ATOM   2435 HG13 VAL A 170     -80.648  84.684  65.114  0.07 91.00           H
ATOM   2436 HG21 VAL A 170     -80.436  81.902  65.049  0.07 91.00           H
ATOM   2437 HG22 VAL A 170     -81.002  81.672  66.565  0.07 91.00           H
ATOM   2438 HG23 VAL A 170     -79.459  81.275  66.200  0.07 91.00           H
ATOM   2439  N   LEU A 171     -76.743  81.926  65.335 -0.41 57.00           N
ATOM   2440  CA  LEU A 171     -75.661  81.029  65.713 -0.05 18.00           C
ATOM   2441  C   LEU A 171     -74.313  81.714  65.546  0.59 73.00           C
ATOM   2442  O   LEU A 171     -74.059  82.375  64.536 -0.56 79.00           O
ATOM   2443  CB  LEU A 171     -75.687  79.757  64.865 -0.11  2.00           C
ATOM   2444  CG  LEU A 171     -76.532  78.577  65.344  0.35 31.00           C
ATOM   2445  CD1 LEU A 171     -76.497  77.460  64.313 -0.41 21.00           C
ATOM   2446  CD2 LEU A 171     -76.032  78.085  66.688 -0.41 21.00           C
ATOM   2447  H   LEU A 171     -77.128  81.981  64.366  0.27 19.00           H
ATOM   2448  HA  LEU A 171     -75.773  80.779  66.681  0.09 22.00           H
ATOM   2449  HB2 LEU A 171     -76.022  80.008  63.949  0.04 57.00           H
ATOM   2450  HB3 LEU A 171     -74.740  79.428  64.779  0.04 57.00           H
ATOM   2451  HG  LEU A 171     -77.473  78.882  65.472 -0.03 61.00           H
ATOM   2452 HD11 LEU A 171     -76.863  77.794  63.444  0.10  0.00           H
ATOM   2453 HD12 LEU A 171     -77.052  76.691  64.633  0.10  0.00           H
ATOM   2454 HD13 LEU A 171     -75.553  77.155  64.180  0.10  0.00           H
ATOM   2455 HD21 LEU A 171     -75.079  77.790  66.607  0.10  0.00           H
ATOM   2456 HD22 LEU A 171     -76.093  78.823  67.362  0.10  0.00           H
ATOM   2457 HD23 LEU A 171     -76.591  77.313  66.994  0.10  0.00           H
ATOM   2458  N   LYS A 172     -73.452  81.549  66.540 -0.34 79.00           N
ATOM   2459  CA  LYS A 172     -72.081  82.008  66.399 -0.24  0.00           C
ATOM   2460  C   LYS A 172     -71.397  81.201  65.298  0.73 41.00           C
ATOM   2461  O   LYS A 172     -71.682  80.010  65.140 -0.58 94.00           O
ATOM   2462  CB  LYS A 172     -71.325  81.845  67.718  0.00 94.00           C
ATOM   2463  CG  LYS A 172     -71.895  82.668  68.857  0.01 87.00           C
ATOM   2464  CD  LYS A 172     -71.181  82.381  70.167 -0.04 79.00           C
ATOM   2465  CE  LYS A 172     -71.809  83.173  71.303 -0.01 43.00           C
ATOM   2466  NZ  LYS A 172     -71.277  82.768  72.632 -0.38 54.00           N
ATOM   2467  H   LYS A 172     -73.825  81.088  67.381  0.27 47.00           H
ATOM   2468  HA  LYS A 172     -72.081  82.973  66.135  0.14 26.00           H
ATOM   2469  HB2 LYS A 172     -71.357  80.882  67.978  0.03 62.00           H
ATOM   2470  HB3 LYS A 172     -70.378  82.124  67.570  0.03 62.00           H
ATOM   2471  HG2 LYS A 172     -71.795  83.641  68.641  0.01  3.00           H
ATOM   2472  HG3 LYS A 172     -72.867  82.452  68.964  0.01  3.00           H
ATOM   2473  HD2 LYS A 172     -71.261  81.415  70.373  0.06 21.00           H
ATOM   2474  HD3 LYS A 172     -70.230  82.648  70.082  0.06 21.00           H
ATOM   2475  HE2 LYS A 172     -71.625  84.151  71.158  0.11 35.00           H
ATOM   2476  HE3 LYS A 172     -72.804  83.029  71.289  0.11 35.00           H
ATOM   2477  HZ1 LYS A 172     -70.693  83.495  72.991  0.34  0.00           H
ATOM   2478  HZ2 LYS A 172     -70.744  81.928  72.534  0.34  0.00           H
ATOM   2479  HZ3 LYS A 172     -72.038  82.609  73.260  0.34  0.00           H
ATOM   2480  N   PRO A 173     -70.509  81.815  64.513 -0.25 48.00           N
ATOM   2481  CA  PRO A 173     -69.777  81.041  63.499 -0.02 66.00           C
ATOM   2482  C   PRO A 173     -68.984  79.908  64.137  0.58 96.00           C
ATOM   2483  O   PRO A 173     -68.272  80.100  65.125 -0.57 48.00           O
ATOM   2484  CB  PRO A 173     -68.858  82.085  62.855  0.00 70.00           C
ATOM   2485  CG  PRO A 173     -68.722  83.164  63.886  0.01 89.00           C
ATOM   2486  CD  PRO A 173     -70.057  83.215  64.576  0.01 92.00           C
ATOM   2487  HA  PRO A 173     -70.409  80.687  62.799  0.06 41.00           H
ATOM   2488  HB2 PRO A 173     -67.964  81.684  62.638  0.02 53.00           H
ATOM   2489  HB3 PRO A 173     -69.266  82.445  62.013  0.02 53.00           H
ATOM   2490  HG2 PRO A 173     -67.991  82.939  64.535  0.02 13.00           H
ATOM   2491  HG3 PRO A 173     -68.510  84.041  63.448  0.02 13.00           H
ATOM   2492  HD2 PRO A 173     -69.968  83.513  65.524  0.03 91.00           H
ATOM   2493  HD3 PRO A 173     -70.696  83.813  64.094  0.03 91.00           H
ATOM   2494  N   GLY A 174     -69.123  78.713  63.569 -0.41 57.00           N
ATOM   2495  CA  GLY A 174     -68.443  77.542  64.075 -0.02 52.00           C
ATOM   2496  C   GLY A 174     -69.276  76.648  64.970  0.59 73.00           C
ATOM   2497  O   GLY A 174     -68.859  75.515  65.236 -0.56 79.00           O
ATOM   2498  H   GLY A 174     -69.756  78.701  62.741  0.27 19.00           H
ATOM   2499  HA2 GLY A 174     -68.094  76.987  63.284  0.06 98.00           H
ATOM   2500  HA3 GLY A 174     -67.603  77.836  64.588  0.06 98.00           H
ATOM   2501  N   GLY A 175     -70.431  77.118  65.449 -0.41 57.00           N
ATOM   2502  CA  GLY A 175     -71.327  76.278  66.218 -0.02 52.00           C
ATOM   2503  C   GLY A 175     -72.273  75.483  65.328  0.59 73.00           C
ATOM   2504  O   GLY A 175     -72.353  75.692  64.119 -0.56 79.00           O
ATOM   2505  H   GLY A 175     -70.619  78.113  65.224  0.27 19.00           H
ATOM   2506  HA2 GLY A 175     -70.787  75.635  66.784  0.06 98.00           H
ATOM   2507  HA3 GLY A 175     -71.872  76.852  66.850  0.06 98.00           H
ATOM   2508  N   ASP A 176     -73.014  74.571  65.954 -0.51 63.00           N
ATOM   2509  CA  ASP A 176     -73.780  73.574  65.223  0.03 81.00           C
ATOM   2510  C   ASP A 176     -75.264  73.650  65.555  0.53 66.00           C
ATOM   2511  O   ASP A 176     -75.656  74.004  66.669 -0.58 19.00           O
ATOM   2512  CB  ASP A 176     -73.266  72.162  65.518 -0.03  3.00           C
ATOM   2513  CG  ASP A 176     -71.789  72.012  65.232  0.79 94.00           C
ATOM   2514  OD1 ASP A 176     -71.405  72.091  64.046 -0.80 14.00           O
ATOM   2515  OD2 ASP A 176     -71.015  71.809  66.191 -0.80 14.00           O
ATOM   2516  H   ASP A 176     -72.996  74.635  66.991  0.29 36.00           H
ATOM   2517  HA  ASP A 176     -73.687  73.785  64.240  0.08 80.00           H
ATOM   2518  HB2 ASP A 176     -73.429  71.973  66.479 -0.01 22.00           H
ATOM   2519  HB3 ASP A 176     -73.771  71.527  64.946 -0.01 22.00           H
ATOM   2520  N   LEU A 177     -76.083  73.301  64.565 -0.41 57.00           N
ATOM   2521  CA  LEU A 177     -77.531  73.206  64.707 -0.05 18.00           C
ATOM   2522  C   LEU A 177     -77.941  71.767  64.434  0.59 73.00           C
ATOM   2523  O   LEU A 177     -77.727  71.261  63.327 -0.56 79.00           O
ATOM   2524  CB  LEU A 177     -78.247  74.163  63.748 -0.11  2.00           C
ATOM   2525  CG  LEU A 177     -79.727  73.885  63.459  0.35 31.00           C
ATOM   2526  CD1 LEU A 177     -80.608  74.242  64.644 -0.41 21.00           C
ATOM   2527  CD2 LEU A 177     -80.180  74.630  62.218 -0.41 21.00           C
ATOM   2528  H   LEU A 177     -75.588  73.097  63.658  0.27 19.00           H
ATOM   2529  HA  LEU A 177     -77.777  73.434  65.645  0.09 22.00           H
ATOM   2530  HB2 LEU A 177     -78.189  75.083  64.136  0.04 57.00           H
ATOM   2531  HB3 LEU A 177     -77.764  74.137  62.874  0.04 57.00           H
ATOM   2532  HG  LEU A 177     -79.836  72.910  63.243 -0.03 61.00           H
ATOM   2533 HD11 LEU A 177     -80.337  73.699  65.440  0.10  0.00           H
ATOM   2534 HD12 LEU A 177     -81.565  74.049  64.422  0.10  0.00           H
ATOM   2535 HD13 LEU A 177     -80.507  75.215  64.857  0.10  0.00           H
ATOM   2536 HD21 LEU A 177     -80.058  75.614  62.352  0.10  0.00           H
ATOM   2537 HD22 LEU A 177     -79.638  74.335  61.430  0.10  0.00           H
ATOM   2538 HD23 LEU A 177     -81.147  74.438  62.043  0.10  0.00           H
ATOM   2539  N   LEU A 178     -78.502  71.104  65.443 -0.41 57.00           N
ATOM   2540  CA  LEU A 178     -78.983  69.735  65.299 -0.05 18.00           C
ATOM   2541  C   LEU A 178     -80.426  69.755  64.811  0.59 73.00           C
ATOM   2542  O   LEU A 178     -81.259  70.486  65.352 -0.56 79.00           O
ATOM   2543  CB  LEU A 178     -78.882  68.976  66.622 -0.11  2.00           C
ATOM   2544  CG  LEU A 178     -79.302  67.508  66.524  0.35 31.00           C
ATOM   2545  CD1 LEU A 178     -78.206  66.665  65.884 -0.41 21.00           C
ATOM   2546  CD2 LEU A 178     -79.691  66.956  67.882 -0.41 21.00           C
ATOM   2547  H   LEU A 178     -78.566  71.642  66.332  0.27 19.00           H
ATOM   2548  HA  LEU A 178     -78.423  69.268  64.614  0.09 22.00           H
ATOM   2549  HB2 LEU A 178     -77.940  68.996  66.916  0.04 57.00           H
ATOM   2550  HB3 LEU A 178     -79.479  69.413  67.273  0.04 57.00           H
ATOM   2551  HG  LEU A 178     -80.135  67.444  65.971 -0.03 61.00           H
ATOM   2552 HD11 LEU A 178     -78.018  67.006  64.963  0.10  0.00           H
ATOM   2553 HD12 LEU A 178     -78.505  65.712  65.832  0.10  0.00           H
ATOM   2554 HD13 LEU A 178     -77.374  66.723  66.437  0.10  0.00           H
ATOM   2555 HD21 LEU A 178     -78.913  67.022  68.509  0.10  0.00           H
ATOM   2556 HD22 LEU A 178     -80.458  67.481  68.253  0.10  0.00           H
ATOM   2557 HD23 LEU A 178     -79.961  65.996  67.792  0.10  0.00           H
ATOM   2558  N   VAL A 179     -80.723  68.952  63.794 -0.41 57.00           N
ATOM   2559  CA  VAL A 179     -82.001  69.026  63.094 -0.08 75.00           C
ATOM   2560  C   VAL A 179     -82.593  67.628  62.988  0.59 73.00           C
ATOM   2561  O   VAL A 179     -81.896  66.683  62.603 -0.56 79.00           O
ATOM   2562  CB  VAL A 179     -81.844  69.659  61.697  0.29 85.00           C
ATOM   2563  CG1 VAL A 179     -83.042  69.339  60.826 -0.31 92.00           C
ATOM   2564  CG2 VAL A 179     -81.671  71.164  61.813 -0.31 92.00           C
ATOM   2565  H   VAL A 179     -79.973  68.274  63.543  0.27 19.00           H
ATOM   2566  HA  VAL A 179     -82.624  69.587  63.639  0.09 69.00           H
ATOM   2567  HB  VAL A 179     -81.047  69.244  61.267 -0.02 97.00           H
ATOM   2568 HG11 VAL A 179     -83.880  69.393  61.371  0.07 91.00           H
ATOM   2569 HG12 VAL A 179     -83.096  69.996  60.072  0.07 91.00           H
ATOM   2570 HG13 VAL A 179     -82.950  68.415  60.453  0.07 91.00           H
ATOM   2571 HG21 VAL A 179     -81.068  71.485  61.082  0.07 91.00           H
ATOM   2572 HG22 VAL A 179     -81.268  71.384  62.702  0.07 91.00           H
ATOM   2573 HG23 VAL A 179     -82.564  71.607  61.731  0.07 91.00           H
ATOM   2574  N   LEU A 180     -83.874  67.500  63.334 -0.41 57.00           N
ATOM   2575  CA  LEU A 180     -84.612  66.237  63.296 -0.05 18.00           C
ATOM   2576  C   LEU A 180     -85.793  66.428  62.349  0.59 73.00           C
ATOM   2577  O   LEU A 180     -86.883  66.824  62.771 -0.56 79.00           O
ATOM   2578  CB  LEU A 180     -85.074  65.828  64.695 -0.11  2.00           C
ATOM   2579  CG  LEU A 180     -84.123  65.041  65.604  0.35 31.00           C
ATOM   2580  CD1 LEU A 180     -82.730  65.627  65.646 -0.41 21.00           C
ATOM   2581  CD2 LEU A 180     -84.686  65.016  66.994 -0.41 21.00           C
ATOM   2582  H   LEU A 180     -84.320  68.404  63.644  0.27 19.00           H
ATOM   2583  HA  LEU A 180     -84.020  65.532  62.926  0.09 22.00           H
ATOM   2584  HB2 LEU A 180     -85.325  66.672  65.193  0.04 57.00           H
ATOM   2585  HB3 LEU A 180     -85.910  65.271  64.590  0.04 57.00           H
ATOM   2586  HG  LEU A 180     -84.078  64.088  65.272 -0.03 61.00           H
ATOM   2587 HD11 LEU A 180     -82.335  65.630  64.725  0.10  0.00           H
ATOM   2588 HD12 LEU A 180     -82.149  65.079  66.251  0.10  0.00           H
ATOM   2589 HD13 LEU A 180     -82.767  66.568  65.990  0.10  0.00           H
ATOM   2590 HD21 LEU A 180     -84.784  65.952  67.345  0.10  0.00           H
ATOM   2591 HD22 LEU A 180     -85.588  64.575  66.994  0.10  0.00           H
ATOM   2592 HD23 LEU A 180     -84.076  64.504  67.605  0.10  0.00           H
ATOM   2593  N   GLU A 181     -85.574  66.134  61.071 -0.51 63.00           N
ATOM   2594  CA  GLU A 181     -86.486  66.525  60.008  0.03 97.00           C
ATOM   2595  C   GLU A 181     -86.939  65.317  59.196  0.53 66.00           C
ATOM   2596  O   GLU A 181     -86.211  64.330  59.057 -0.58 19.00           O
ATOM   2597  CB  GLU A 181     -85.812  67.559  59.092  0.05 60.00           C
ATOM   2598  CG  GLU A 181     -86.606  67.950  57.857  0.01 36.00           C
ATOM   2599  CD  GLU A 181     -87.785  68.844  58.176  0.80 54.00           C
ATOM   2600  OE1 GLU A 181     -87.720  70.047  57.851 -0.81 88.00           O
ATOM   2601  OE2 GLU A 181     -88.774  68.348  58.756 -0.81 88.00           O
ATOM   2602  H   GLU A 181     -84.692  65.599  60.899  0.29 36.00           H
ATOM   2603  HA  GLU A 181     -87.293  66.983  60.403  0.11  5.00           H
ATOM   2604  HB2 GLU A 181     -85.666  68.378  59.627 -0.01 73.00           H
ATOM   2605  HB3 GLU A 181     -84.955  67.172  58.788 -0.01 73.00           H
ATOM   2606  HG2 GLU A 181     -86.010  68.446  57.252 -0.04 25.00           H
ATOM   2607  HG3 GLU A 181     -86.957  67.130  57.443 -0.04 25.00           H
ATOM   2608  N   SER A 182     -88.157  65.403  58.665 -0.41 57.00           N
ATOM   2609  CA  SER A 182     -88.693  64.407  57.749 -0.02 49.00           C
ATOM   2610  C   SER A 182     -88.528  64.863  56.301  0.59 73.00           C
ATOM   2611  O   SER A 182     -88.252  66.029  56.010 -0.56 79.00           O
ATOM   2612  CB  SER A 182     -90.168  64.121  58.049  0.21 17.00           C
ATOM   2613  OG  SER A 182     -90.318  63.251  59.159 -0.65 46.00           O
ATOM   2614  H   SER A 182     -88.695  66.250  58.965  0.27 19.00           H
ATOM   2615  HA  SER A 182     -88.168  63.558  57.865  0.08 43.00           H
ATOM   2616  HB2 SER A 182     -90.627  64.984  58.249  0.03 52.00           H
ATOM   2617  HB3 SER A 182     -90.581  63.696  57.246  0.03 52.00           H
ATOM   2618  HG  SER A 182     -89.544  62.620  59.194  0.42 75.00           H
ATOM   2619  N   VAL A 183     -88.712  63.914  55.388 -0.41 57.00           N
ATOM   2620  CA  VAL A 183     -88.475  64.125  53.963 -0.08 75.00           C
ATOM   2621  C   VAL A 183     -89.308  63.103  53.201  0.59 73.00           C
ATOM   2622  O   VAL A 183     -89.446  61.957  53.634 -0.56 79.00           O
ATOM   2623  CB  VAL A 183     -86.967  64.008  53.627  0.29 85.00           C
ATOM   2624  CG1 VAL A 183     -86.748  63.267  52.317 -0.31 92.00           C
ATOM   2625  CG2 VAL A 183     -86.319  65.385  53.565 -0.31 92.00           C
ATOM   2626  H   VAL A 183     -89.042  63.000  55.779  0.27 19.00           H
ATOM   2627  HA  VAL A 183     -88.802  65.032  53.722  0.09 69.00           H
ATOM   2628  HB  VAL A 183     -86.542  63.465  54.347 -0.02 97.00           H
ATOM   2629 HG11 VAL A 183     -87.407  62.519  52.242  0.07 91.00           H
ATOM   2630 HG12 VAL A 183     -86.873  63.898  51.551  0.07 91.00           H
ATOM   2631 HG13 VAL A 183     -85.820  62.896  52.294  0.07 91.00           H
ATOM   2632 HG21 VAL A 183     -85.788  65.461  52.722  0.07 91.00           H
ATOM   2633 HG22 VAL A 183     -85.717  65.502  54.354  0.07 91.00           H
ATOM   2634 HG23 VAL A 183     -87.032  66.086  53.579  0.07 91.00           H
ATOM   2635  N   VAL A 184     -89.879  63.528  52.065 -0.41 57.00           N
ATOM   2636  CA  VAL A 184     -90.661  62.622  51.228 -0.08 75.00           C
ATOM   2637  C   VAL A 184     -89.737  61.812  50.328  0.59 73.00           C
ATOM   2638  O   VAL A 184     -88.697  62.294  49.863 -0.56 79.00           O
ATOM   2639  CB  VAL A 184     -91.705  63.390  50.391  0.29 85.00           C
ATOM   2640  CG1 VAL A 184     -92.862  63.846  51.257 -0.31 92.00           C
ATOM   2641  CG2 VAL A 184     -91.069  64.569  49.686 -0.31 92.00           C
ATOM   2642  H   VAL A 184     -89.719  64.524  51.845  0.27 19.00           H
ATOM   2643  HA  VAL A 184     -91.148  61.983  51.829  0.09 69.00           H
ATOM   2644  HB  VAL A 184     -92.074  62.756  49.716 -0.02 97.00           H
ATOM   2645 HG11 VAL A 184     -93.722  63.739  50.755  0.07 91.00           H
ATOM   2646 HG12 VAL A 184     -92.896  63.295  52.092  0.07 91.00           H
ATOM   2647 HG13 VAL A 184     -92.741  64.809  51.502  0.07 91.00           H
ATOM   2648 HG21 VAL A 184     -90.755  64.286  48.779  0.07 91.00           H
ATOM   2649 HG22 VAL A 184     -90.289  64.898  50.221  0.07 91.00           H
ATOM   2650 HG23 VAL A 184     -91.742  65.304  49.591  0.07 91.00           H
ATOM   2651  N   THR A 185     -90.125  60.558  50.082 -0.41 57.00           N
ATOM   2652  CA  THR A 185     -89.481  59.745  49.060 -0.03 89.00           C
ATOM   2653  C   THR A 185     -90.347  59.512  47.830  0.59 73.00           C
ATOM   2654  O   THR A 185     -89.801  59.205  46.767 -0.56 79.00           O
ATOM   2655  CB  THR A 185     -89.048  58.388  49.633  0.36 54.00           C
ATOM   2656  CG2 THR A 185     -87.959  58.585  50.665 -0.24 38.00           C
ATOM   2657  OG1 THR A 185     -90.169  57.729  50.234 -0.67 61.00           O
ATOM   2658  H   THR A 185     -90.910  60.224  50.673  0.27 19.00           H
ATOM   2659  HA  THR A 185     -88.630  60.219  48.763  0.10  7.00           H
ATOM   2660  HB  THR A 185     -88.706  57.800  48.869  0.00 43.00           H
ATOM   2661  HG1 THR A 185     -90.808  58.405  50.617  0.41  2.00           H
ATOM   2662 HG21 THR A 185     -87.900  59.554  50.923  0.06 42.00           H
ATOM   2663 HG22 THR A 185     -87.073  58.294  50.291  0.06 42.00           H
ATOM   2664 HG23 THR A 185     -88.160  58.042  51.486  0.06 42.00           H
ATOM   2665  N   GLU A 186     -91.668  59.648  47.945 -0.51 63.00           N
ATOM   2666  CA  GLU A 186     -92.578  59.636  46.813  0.03 97.00           C
ATOM   2667  C   GLU A 186     -93.102  61.056  46.572  0.53 66.00           C
ATOM   2668  O   GLU A 186     -92.520  62.035  47.060 -0.58 19.00           O
ATOM   2669  CB  GLU A 186     -93.695  58.621  47.065  0.05 60.00           C
ATOM   2670  CG  GLU A 186     -93.671  57.441  46.110  0.01 36.00           C
ATOM   2671  CD  GLU A 186     -92.924  56.241  46.664  0.80 54.00           C
ATOM   2672  OE1 GLU A 186     -93.593  55.307  47.151 -0.81 88.00           O
ATOM   2673  OE2 GLU A 186     -91.675  56.230  46.622 -0.81 88.00           O
ATOM   2674  H   GLU A 186     -91.995  59.766  48.938  0.29 36.00           H
ATOM   2675  HA  GLU A 186     -92.104  59.316  45.993  0.11  5.00           H
ATOM   2676  HB2 GLU A 186     -93.581  58.271  47.976 -0.01 73.00           H
ATOM   2677  HB3 GLU A 186     -94.553  59.084  46.947 -0.01 73.00           H
ATOM   2678  HG2 GLU A 186     -94.599  57.160  45.942 -0.04 25.00           H
ATOM   2679  HG3 GLU A 186     -93.213  57.719  45.284 -0.04 25.00           H
ATOM   2680  N   GLU A 187     -94.209  61.168  45.837 -0.51 63.00           N
ATOM   2681  CA  GLU A 187     -94.696  62.465  45.386  0.03 97.00           C
ATOM   2682  C   GLU A 187     -95.809  63.040  46.252  0.53 66.00           C
ATOM   2683  O   GLU A 187     -96.011  64.260  46.230 -0.58 19.00           O
ATOM   2684  CB  GLU A 187     -95.188  62.367  43.937  0.05 60.00           C
ATOM   2685  CG  GLU A 187     -95.364  63.718  43.259  0.01 36.00           C
ATOM   2686  CD  GLU A 187     -95.737  63.606  41.797  0.80 54.00           C
ATOM   2687  OE1 GLU A 187     -95.962  64.660  41.164 -0.81 88.00           O
ATOM   2688  OE2 GLU A 187     -95.804  62.470  41.279 -0.81 88.00           O
ATOM   2689  H   GLU A 187     -94.680  60.270  45.621  0.29 36.00           H
ATOM   2690  HA  GLU A 187     -93.919  63.126  45.357  0.11  5.00           H
ATOM   2691  HB2 GLU A 187     -94.517  61.863  43.428 -0.01 73.00           H
ATOM   2692  HB3 GLU A 187     -96.063  61.922  43.948 -0.01 73.00           H
ATOM   2693  HG2 GLU A 187     -96.091  64.199  43.717 -0.04 25.00           H
ATOM   2694  HG3 GLU A 187     -94.509  64.204  43.313 -0.04 25.00           H
ATOM   2695  N   LEU A 188     -96.526  62.198  47.001 -0.41 57.00           N
ATOM   2696  CA  LEU A 188     -97.647  62.601  47.850 -0.05 18.00           C
ATOM   2697  C   LEU A 188     -98.868  63.022  47.042  0.59 73.00           C
ATOM   2698  O   LEU A 188     -98.834  64.030  46.329 -0.56 79.00           O
ATOM   2699  CB  LEU A 188     -97.257  63.743  48.794 -0.11  2.00           C
ATOM   2700  CG  LEU A 188     -96.571  63.408  50.113  0.35 31.00           C
ATOM   2701  CD1 LEU A 188     -96.484  64.659  50.975 -0.41 21.00           C
ATOM   2702  CD2 LEU A 188     -97.330  62.308  50.823 -0.41 21.00           C
ATOM   2703  H   LEU A 188     -96.208  61.195  46.926  0.27 19.00           H
ATOM   2704  HA  LEU A 188     -97.905  61.814  48.432  0.09 22.00           H
ATOM   2705  HB2 LEU A 188     -96.641  64.359  48.285  0.04 57.00           H
ATOM   2706  HB3 LEU A 188     -98.098  64.253  49.015  0.04 57.00           H
ATOM   2707  HG  LEU A 188     -95.653  63.070  49.928 -0.03 61.00           H
ATOM   2708 HD11 LEU A 188     -95.956  65.360  50.495  0.10  0.00           H
ATOM   2709 HD12 LEU A 188     -96.034  64.438  51.841  0.10  0.00           H
ATOM   2710 HD13 LEU A 188     -97.405  65.004  51.158  0.10  0.00           H
ATOM   2711 HD21 LEU A 188     -98.268  62.608  51.008  0.10  0.00           H
ATOM   2712 HD22 LEU A 188     -97.355  61.488  50.249  0.10  0.00           H
ATOM   2713 HD23 LEU A 188     -96.878  62.089  51.690  0.10  0.00           H
ATOM   2714  N   THR A 189     -99.953  62.258  47.157 -0.41 57.00           N
ATOM   2715  CA  THR A 189    -101.228  62.679  46.599 -0.03 89.00           C
ATOM   2716  C   THR A 189    -101.753  63.895  47.360  0.59 73.00           C
ATOM   2717  O   THR A 189    -101.318  64.198  48.474 -0.56 79.00           O
ATOM   2718  CB  THR A 189    -102.251  61.544  46.663  0.36 54.00           C
ATOM   2719  CG2 THR A 189    -101.623  60.235  46.209 -0.24 38.00           C
ATOM   2720  OG1 THR A 189    -102.719  61.396  48.010 -0.67 61.00           O
ATOM   2721  H   THR A 189     -99.809  61.368  47.663  0.27 19.00           H
ATOM   2722  HA  THR A 189    -101.090  62.944  45.641  0.10  7.00           H
ATOM   2723  HB  THR A 189    -103.051  61.782  46.075  0.00 43.00           H
ATOM   2724  HG1 THR A 189    -101.984  61.042  48.598  0.41  2.00           H
ATOM   2725 HG21 THR A 189    -102.259  59.742  45.610  0.06 42.00           H
ATOM   2726 HG22 THR A 189    -101.413  59.664  47.006  0.06 42.00           H
ATOM   2727 HG23 THR A 189    -100.775  60.421  45.706  0.06 42.00           H
ATOM   2728  N   GLU A 190    -102.701  64.598  46.741 -0.51 63.00           N
ATOM   2729  CA  GLU A 190    -103.278  65.771  47.394  0.03 97.00           C
ATOM   2730  C   GLU A 190    -104.032  65.424  48.671  0.53 66.00           C
ATOM   2731  O   GLU A 190    -103.934  66.205  49.639 -0.58 19.00           O
ATOM   2732  CB  GLU A 190    -104.175  66.530  46.406  0.05 60.00           C
ATOM   2733  CG  GLU A 190    -104.381  67.999  46.774  0.01 36.00           C
ATOM   2734  CD  GLU A 190    -104.793  68.848  45.588  0.80 54.00           C
ATOM   2735  OE1 GLU A 190    -105.090  70.045  45.784 -0.81 88.00           O
ATOM   2736  OE2 GLU A 190    -104.815  68.317  44.458 -0.81 88.00           O
ATOM   2737  H   GLU A 190    -102.974  64.259  45.814  0.29 36.00           H
ATOM   2738  HA  GLU A 190    -102.540  66.433  47.609  0.11  5.00           H
ATOM   2739  HB2 GLU A 190    -103.741  66.503  45.527 -0.01 73.00           H
ATOM   2740  HB3 GLU A 190    -105.055  66.098  46.408 -0.01 73.00           H
ATOM   2741  HG2 GLU A 190    -105.099  68.048  47.442 -0.04 25.00           H
ATOM   2742  HG3 GLU A 190    -103.530  68.352  47.113 -0.04 25.00           H
ATOM   2743  N   PRO A 191    -104.782  64.317  48.767 -0.25 48.00           N
ATOM   2744  CA  PRO A 191    -105.332  63.938  50.080 -0.02 66.00           C
ATOM   2745  C   PRO A 191    -104.265  63.713  51.136  0.58 96.00           C
ATOM   2746  O   PRO A 191    -104.486  64.030  52.311 -0.57 48.00           O
ATOM   2747  CB  PRO A 191    -106.107  62.649  49.777  0.00 70.00           C
ATOM   2748  CG  PRO A 191    -106.482  62.772  48.356  0.01 89.00           C
ATOM   2749  CD  PRO A 191    -105.336  63.471  47.690  0.01 92.00           C
ATOM   2750  HA  PRO A 191    -106.007  64.633  50.390  0.06 41.00           H
ATOM   2751  HB2 PRO A 191    -105.524  61.847  49.936  0.02 53.00           H
ATOM   2752  HB3 PRO A 191    -106.916  62.582  50.368  0.02 53.00           H
ATOM   2753  HG2 PRO A 191    -106.634  61.863  47.943  0.02 13.00           H
ATOM   2754  HG3 PRO A 191    -107.333  63.305  48.253  0.02 13.00           H
ATOM   2755  HD2 PRO A 191    -104.646  62.824  47.366  0.03 91.00           H
ATOM   2756  HD3 PRO A 191    -105.643  64.039  46.924  0.03 91.00           H
ATOM   2757  N   GLU A 192    -103.106  63.177  50.749 -0.51 63.00           N
ATOM   2758  CA  GLU A 192    -102.039  62.952  51.718  0.03 97.00           C
ATOM   2759  C   GLU A 192    -101.455  64.268  52.219  0.53 66.00           C
ATOM   2760  O   GLU A 192    -101.154  64.403  53.411 -0.58 19.00           O
ATOM   2761  CB  GLU A 192    -100.952  62.072  51.103  0.05 60.00           C
ATOM   2762  CG  GLU A 192    -101.376  60.631  50.891  0.01 36.00           C
ATOM   2763  CD  GLU A 192    -100.359  59.835  50.101  0.80 54.00           C
ATOM   2764  OE1 GLU A 192     -99.804  60.375  49.120 -0.81 88.00           O
ATOM   2765  OE2 GLU A 192    -100.109  58.668  50.466 -0.81 88.00           O
ATOM   2766  H   GLU A 192    -103.038  62.948  49.749  0.29 36.00           H
ATOM   2767  HA  GLU A 192    -102.398  62.425  52.501  0.11  5.00           H
ATOM   2768  HB2 GLU A 192    -100.724  62.449  50.223 -0.01 73.00           H
ATOM   2769  HB3 GLU A 192    -100.184  62.071  51.717 -0.01 73.00           H
ATOM   2770  HG2 GLU A 192    -101.470  60.204  51.771 -0.04 25.00           H
ATOM   2771  HG3 GLU A 192    -102.217  60.626  50.382 -0.04 25.00           H
ATOM   2772  N   THR A 193    -101.285  65.248  51.327 -0.41 57.00           N
ATOM   2773  CA  THR A 193    -100.778  66.551  51.751 -0.03 89.00           C
ATOM   2774  C   THR A 193    -101.725  67.214  52.743  0.59 73.00           C
ATOM   2775  O   THR A 193    -101.283  67.879  53.686 -0.56 79.00           O
ATOM   2776  CB  THR A 193    -100.562  67.459  50.538  0.36 54.00           C
ATOM   2777  CG2 THR A 193     -99.604  66.813  49.551 -0.24 38.00           C
ATOM   2778  OG1 THR A 193    -101.815  67.703  49.889 -0.67 61.00           O
ATOM   2779  H   THR A 193    -101.533  65.011  50.358  0.27 19.00           H
ATOM   2780  HA  THR A 193     -99.888  66.415  52.204  0.10  7.00           H
ATOM   2781  HB  THR A 193    -100.190  68.356  50.856  0.00 43.00           H
ATOM   2782  HG1 THR A 193    -102.578  67.463  50.499  0.41  2.00           H
ATOM   2783 HG21 THR A 193    -100.080  66.099  49.031  0.06 42.00           H
ATOM   2784 HG22 THR A 193     -98.833  66.401  50.044  0.06 42.00           H
ATOM   2785 HG23 THR A 193     -99.254  67.504  48.913  0.06 42.00           H
ATOM   2786  N   ALA A 194    -103.035  67.039  52.547 -0.41 57.00           N
ATOM   2787  CA  ALA A 194    -104.009  67.676  53.427  0.03 37.00           C
ATOM   2788  C   ALA A 194    -104.005  67.047  54.816  0.59 73.00           C
ATOM   2789  O   ALA A 194    -104.206  67.746  55.816 -0.56 79.00           O
ATOM   2790  CB  ALA A 194    -105.404  67.598  52.808 -0.18 25.00           C
ATOM   2791  H   ALA A 194    -103.283  66.437  51.749  0.27 19.00           H
ATOM   2792  HA  ALA A 194    -103.774  68.654  53.517  0.08 23.00           H
ATOM   2793  HB1 ALA A 194    -105.489  66.748  52.290  0.06  3.00           H
ATOM   2794  HB2 ALA A 194    -105.540  68.377  52.198  0.06  3.00           H
ATOM   2795  HB3 ALA A 194    -106.090  67.618  53.534  0.06  3.00           H
ATOM   2796  N   LEU A 195    -103.778  65.732  54.899 -0.41 57.00           N
ATOM   2797  CA  LEU A 195    -103.752  65.066  56.199 -0.05 18.00           C
ATOM   2798  C   LEU A 195    -102.692  65.657  57.119  0.59 73.00           C
ATOM   2799  O   LEU A 195    -102.887  65.704  58.339 -0.56 79.00           O
ATOM   2800  CB  LEU A 195    -103.511  63.568  56.025 -0.11  2.00           C
ATOM   2801  CG  LEU A 195    -104.735  62.651  56.022  0.35 31.00           C
ATOM   2802  CD1 LEU A 195    -104.303  61.201  56.181 -0.41 21.00           C
ATOM   2803  CD2 LEU A 195    -105.713  63.044  57.118 -0.41 21.00           C
ATOM   2804  H   LEU A 195    -103.630  65.253  54.001  0.27 19.00           H
ATOM   2805  HA  LEU A 195    -104.655  65.183  56.636  0.09 22.00           H
ATOM   2806  HB2 LEU A 195    -103.038  63.433  55.151  0.04 57.00           H
ATOM   2807  HB3 LEU A 195    -102.915  63.265  56.771  0.04 57.00           H
ATOM   2808  HG  LEU A 195    -105.220  62.760  55.157 -0.03 61.00           H
ATOM   2809 HD11 LEU A 195    -103.701  60.946  55.424  0.10  0.00           H
ATOM   2810 HD12 LEU A 195    -105.110  60.609  56.178  0.10  0.00           H
ATOM   2811 HD13 LEU A 195    -103.813  61.090  57.046  0.10  0.00           H
ATOM   2812 HD21 LEU A 195    -105.264  62.975  58.009  0.10  0.00           H
ATOM   2813 HD22 LEU A 195    -106.019  63.985  56.973  0.10  0.00           H
ATOM   2814 HD23 LEU A 195    -106.504  62.432  57.097  0.10  0.00           H
ATOM   2815  N   PHE A 196    -101.563  66.097  56.558 -0.41 57.00           N
ATOM   2816  CA  PHE A 196    -100.561  66.785  57.363  0.00 24.00           C
ATOM   2817  C   PHE A 196    -101.168  67.984  58.081  0.59 73.00           C
ATOM   2818  O   PHE A 196    -100.860  68.239  59.251 -0.56 79.00           O
ATOM   2819  CB  PHE A 196     -99.387  67.214  56.482 -0.03 43.00           C
ATOM   2820  CG  PHE A 196     -98.444  66.094  56.134  0.01 18.00           C
ATOM   2821  CD1 PHE A 196     -98.753  65.191  55.130 -0.12 56.00           C
ATOM   2822  CD2 PHE A 196     -97.248  65.946  56.813 -0.12 56.00           C
ATOM   2823  CE1 PHE A 196     -97.886  64.159  54.813 -0.17  4.00           C
ATOM   2824  CE2 PHE A 196     -96.380  64.923  56.496 -0.17  4.00           C
ATOM   2825  CZ  PHE A 196     -96.699  64.025  55.499 -0.10 72.00           C
ATOM   2826  H   PHE A 196    -101.471  65.913  55.551  0.27 19.00           H
ATOM   2827  HA  PHE A 196    -100.263  66.140  58.076  0.09 78.00           H
ATOM   2828  HB2 PHE A 196     -99.756  67.575  55.639  0.02 95.00           H
ATOM   2829  HB3 PHE A 196     -98.875  67.902  56.974  0.02 95.00           H
ATOM   2830  HD1 PHE A 196     -99.609  65.282  54.626  0.13 30.00           H
ATOM   2831  HD2 PHE A 196     -97.011  66.591  57.543  0.13 30.00           H
ATOM   2832  HE1 PHE A 196     -98.133  63.511  54.080  0.14 30.00           H
ATOM   2833  HE2 PHE A 196     -95.502  64.834  57.004  0.14 30.00           H
ATOM   2834  HZ  PHE A 196     -96.072  63.278  55.272  0.12 97.00           H
ATOM   2835  N   GLU A 197    -102.061  68.712  57.406 -0.51 63.00           N
ATOM   2836  CA  GLU A 197    -102.635  69.917  57.995  0.03 97.00           C
ATOM   2837  C   GLU A 197    -103.778  69.601  58.948  0.53 66.00           C
ATOM   2838  O   GLU A 197    -103.914  70.247  59.993 -0.58 19.00           O
ATOM   2839  CB  GLU A 197    -103.110  70.866  56.893  0.05 60.00           C
ATOM   2840  CG  GLU A 197    -103.588  72.211  57.414  0.01 36.00           C
ATOM   2841  CD  GLU A 197    -103.976  73.169  56.306  0.80 54.00           C
ATOM   2842  OE1 GLU A 197    -103.806  72.813  55.120 -0.81 88.00           O
ATOM   2843  OE2 GLU A 197    -104.451  74.280  56.621 -0.81 88.00           O
ATOM   2844  H   GLU A 197    -102.298  68.358  56.468  0.29 36.00           H
ATOM   2845  HA  GLU A 197    -101.914  70.426  58.491  0.11  5.00           H
ATOM   2846  HB2 GLU A 197    -102.350  71.031  56.293 -0.01 73.00           H
ATOM   2847  HB3 GLU A 197    -103.865  70.438  56.434 -0.01 73.00           H
ATOM   2848  HG2 GLU A 197    -104.385  72.060  57.970 -0.04 25.00           H
ATOM   2849  HG3 GLU A 197    -102.854  72.625  57.922 -0.04 25.00           H
ATOM   2850  N   THR A 198    -104.607  68.613  58.611 -0.41 57.00           N
ATOM   2851  CA  THR A 198    -105.794  68.345  59.414 -0.03 89.00           C
ATOM   2852  C   THR A 198    -105.465  67.554  60.677  0.59 73.00           C
ATOM   2853  O   THR A 198    -106.048  67.809  61.736 -0.56 79.00           O
ATOM   2854  CB  THR A 198    -106.840  67.612  58.573  0.36 54.00           C
ATOM   2855  CG2 THR A 198    -107.194  68.428  57.342 -0.24 38.00           C
ATOM   2856  OG1 THR A 198    -106.321  66.343  58.156 -0.67 61.00           O
ATOM   2857  H   THR A 198    -104.344  68.082  57.771  0.27 19.00           H
ATOM   2858  HA  THR A 198    -106.199  69.229  59.692  0.10  7.00           H
ATOM   2859  HB  THR A 198    -107.669  67.441  59.146  0.00 43.00           H
ATOM   2860  HG1 THR A 198    -105.618  66.468  57.448  0.41  2.00           H
ATOM   2861 HG21 THR A 198    -106.435  68.404  56.686  0.06 42.00           H
ATOM   2862 HG22 THR A 198    -107.371  69.381  57.603  0.06 42.00           H
ATOM   2863 HG23 THR A 198    -108.015  68.050  56.906  0.06 42.00           H
ATOM   2864  N   LEU A 199    -104.542  66.594  60.590 -0.41 57.00           N
ATOM   2865  CA  LEU A 199    -104.181  65.790  61.757 -0.05 18.00           C
ATOM   2866  C   LEU A 199    -103.226  66.544  62.675  0.59 73.00           C
ATOM   2867  O   LEU A 199    -103.515  66.757  63.858 -0.56 79.00           O
ATOM   2868  CB  LEU A 199    -103.550  64.469  61.312 -0.11  2.00           C
ATOM   2869  CG  LEU A 199    -104.442  63.477  60.567  0.35 31.00           C
ATOM   2870  CD1 LEU A 199    -103.694  62.177  60.329 -0.41 21.00           C
ATOM   2871  CD2 LEU A 199    -105.724  63.228  61.342 -0.41 21.00           C
ATOM   2872  H   LEU A 199    -104.120  66.474  59.656  0.27 19.00           H
ATOM   2873  HA  LEU A 199    -105.021  65.581  62.273  0.09 22.00           H
ATOM   2874  HB2 LEU A 199    -102.780  64.687  60.709  0.04 57.00           H
ATOM   2875  HB3 LEU A 199    -103.206  64.005  62.130  0.04 57.00           H
ATOM   2876  HG  LEU A 199    -104.707  63.874  59.690 -0.03 61.00           H
ATOM   2877 HD11 LEU A 199    -102.875  62.355  59.781  0.10  0.00           H
ATOM   2878 HD12 LEU A 199    -104.285  61.533  59.841  0.10  0.00           H
ATOM   2879 HD13 LEU A 199    -103.424  61.778  61.207  0.10  0.00           H
ATOM   2880 HD21 LEU A 199    -105.505  62.852  62.243  0.10  0.00           H
ATOM   2881 HD22 LEU A 199    -106.222  64.089  61.455  0.10  0.00           H
ATOM   2882 HD23 LEU A 199    -106.298  62.577  60.843  0.10  0.00           H
ATOM   2883  N   TYR A 200    -102.072  66.938  62.146 -0.41 57.00           N
ATOM   2884  CA  TYR A 200    -101.098  67.694  62.919  0.00 14.00           C
ATOM   2885  C   TYR A 200    -101.199  69.168  62.551  0.59 73.00           C
ATOM   2886  O   TYR A 200    -102.305  69.700  62.401 -0.56 79.00           O
ATOM   2887  CB  TYR A 200     -99.691  67.149  62.662 -0.01 52.00           C
ATOM   2888  CG  TYR A 200     -99.684  65.673  62.314  0.00 11.00           C
ATOM   2889  CD1 TYR A 200     -99.971  64.712  63.278 -0.19  6.00           C
ATOM   2890  CD2 TYR A 200     -99.407  65.240  61.021 -0.19  6.00           C
ATOM   2891  CE1 TYR A 200     -99.978  63.360  62.965 -0.23 41.00           C
ATOM   2892  CE2 TYR A 200     -99.411  63.888  60.698 -0.23 41.00           C
ATOM   2893  CZ  TYR A 200     -99.697  62.954  61.674  0.32 26.00           C
ATOM   2894  OH  TYR A 200     -99.701  61.615  61.356 -0.55 79.00           O
ATOM   2895  H   TYR A 200    -101.931  66.664  61.154  0.27 19.00           H
ATOM   2896  HA  TYR A 200    -101.320  67.599  63.891  0.08 76.00           H
ATOM   2897  HB2 TYR A 200     -99.295  67.649  61.902  0.02 95.00           H
ATOM   2898  HB3 TYR A 200     -99.151  67.275  63.485  0.02 95.00           H
ATOM   2899  HD1 TYR A 200    -100.176  64.999  64.216  0.16 99.00           H
ATOM   2900  HD2 TYR A 200     -99.202  65.912  60.311  0.16 99.00           H
ATOM   2901  HE1 TYR A 200    -100.187  62.682  63.673  0.16 56.00           H
ATOM   2902  HE2 TYR A 200     -99.207  63.596  59.764  0.16 56.00           H
ATOM   2903  HH  TYR A 200     -98.970  61.157  61.858  0.39 92.00           H
ATOM   2904  N   ALA A 201    -100.060  69.835  62.388 -0.41 57.00           N
ATOM   2905  CA  ALA A 201    -100.030  71.195  61.857  0.03 37.00           C
ATOM   2906  C   ALA A 201     -99.108  71.272  60.644  0.59 73.00           C
ATOM   2907  O   ALA A 201     -98.213  72.114  60.552 -0.56 79.00           O
ATOM   2908  CB  ALA A 201     -99.628  72.214  62.916 -0.18 25.00           C
ATOM   2909  H   ALA A 201     -99.206  69.312  62.667  0.27 19.00           H
ATOM   2910  HA  ALA A 201    -100.958  71.452  61.571  0.08 23.00           H
ATOM   2911  HB1 ALA A 201    -100.409  72.800  63.128  0.06  3.00           H
ATOM   2912  HB2 ALA A 201     -98.875  72.774  62.571  0.06  3.00           H
ATOM   2913  HB3 ALA A 201     -99.336  71.737  63.744  0.06  3.00           H
ATOM   2914  N   ALA A 202     -99.310  70.343  59.711 -0.41 57.00           N
ATOM   2915  CA  ALA A 202     -99.010  70.512  58.291  0.03 37.00           C
ATOM   2916  C   ALA A 202     -97.558  70.708  57.886  0.59 73.00           C
ATOM   2917  O   ALA A 202     -96.641  70.132  58.476 -0.56 79.00           O
ATOM   2918  CB  ALA A 202     -99.798  71.697  57.738 -0.18 25.00           C
ATOM   2919  H   ALA A 202     -99.718  69.445  60.096  0.27 19.00           H
ATOM   2920  HA  ALA A 202     -99.375  69.681  57.788  0.08 23.00           H
ATOM   2921  HB1 ALA A 202    -100.255  71.426  56.892  0.06  3.00           H
ATOM   2922  HB2 ALA A 202     -99.173  72.454  57.553  0.06  3.00           H
ATOM   2923  HB3 ALA A 202    -100.480  71.984  58.409  0.06  3.00           H
ATOM   2924  N   ASN A 203     -97.381  71.561  56.872 -0.41 57.00           N
ATOM   2925  CA  ASN A 203     -96.228  71.629  55.980  0.01 43.00           C
ATOM   2926  C   ASN A 203     -95.755  70.240  55.582  0.59 73.00           C
ATOM   2927  O   ASN A 203     -95.117  69.529  56.365 -0.56 79.00           O
ATOM   2928  CB  ASN A 203     -95.095  72.445  56.593 -0.20 41.00           C
ATOM   2929  CG  ASN A 203     -95.407  73.921  56.619  0.71 30.00           C
ATOM   2930  ND2 ASN A 203     -94.379  74.747  56.761 -0.91 91.00           N
ATOM   2931  OD1 ASN A 203     -96.565  74.316  56.503 -0.59 31.00           O
ATOM   2932  H   ASN A 203     -98.210  72.234  56.762  0.27 19.00           H
ATOM   2933  HA  ASN A 203     -96.531  72.091  55.137  0.10 48.00           H
ATOM   2934  HB2 ASN A 203     -94.950  72.132  57.527  0.07 97.00           H
ATOM   2935  HB3 ASN A 203     -94.273  72.300  56.050  0.07 97.00           H
ATOM   2936 HD21 ASN A 203     -93.448  74.378  56.839  0.41 96.00           H
ATOM   2937 HD22 ASN A 203     -94.522  75.736  56.791  0.41 96.00           H
ATOM   2938  N   VAL A 204     -96.099  69.853  54.359 -0.41 57.00           N
ATOM   2939  CA  VAL A 204     -95.625  68.587  53.799 -0.08 75.00           C
ATOM   2940  C   VAL A 204     -94.104  68.585  53.809  0.59 73.00           C
ATOM   2941  O   VAL A 204     -93.480  69.646  53.599 -0.56 79.00           O
ATOM   2942  CB  VAL A 204     -96.179  68.397  52.378  0.29 85.00           C
ATOM   2943  CG1 VAL A 204     -97.695  68.436  52.416 -0.31 92.00           C
ATOM   2944  CG2 VAL A 204     -95.663  69.485  51.453 -0.31 92.00           C
ATOM   2945  H   VAL A 204     -96.717  70.508  53.847  0.27 19.00           H
ATOM   2946  HA  VAL A 204     -95.942  67.847  54.390  0.09 69.00           H
ATOM   2947  HB  VAL A 204     -95.917  67.491  52.070 -0.02 97.00           H
ATOM   2948 HG11 VAL A 204     -98.065  67.879  51.671  0.07 91.00           H
ATOM   2949 HG12 VAL A 204     -98.019  68.075  53.291  0.07 91.00           H
ATOM   2950 HG13 VAL A 204     -98.010  69.380  52.311  0.07 91.00           H
ATOM   2951 HG21 VAL A 204     -94.989  69.095  50.825  0.07 91.00           H
ATOM   2952 HG22 VAL A 204     -95.235  70.207  51.997  0.07 91.00           H
ATOM   2953 HG23 VAL A 204     -96.426  69.866  50.931  0.07 91.00           H
ATOM   2954  N   PRO A 205     -93.449  67.457  54.091 -0.25 48.00           N
ATOM   2955  CA  PRO A 205     -91.992  67.467  54.176 -0.02 66.00           C
ATOM   2956  C   PRO A 205     -91.372  67.702  52.812  0.58 96.00           C
ATOM   2957  O   PRO A 205     -91.977  67.388  51.772 -0.57 48.00           O
ATOM   2958  CB  PRO A 205     -91.656  66.067  54.721  0.00 70.00           C
ATOM   2959  CG  PRO A 205     -92.844  65.226  54.407  0.01 89.00           C
ATOM   2960  CD  PRO A 205     -94.033  66.131  54.361  0.01 92.00           C
ATOM   2961  HA  PRO A 205     -91.677  68.159  54.838  0.06 41.00           H
ATOM   2962  HB2 PRO A 205     -90.829  65.708  54.275  0.02 53.00           H
ATOM   2963  HB3 PRO A 205     -91.491  66.108  55.712  0.02 53.00           H
ATOM   2964  HG2 PRO A 205     -92.716  64.752  53.519  0.02 13.00           H
ATOM   2965  HG3 PRO A 205     -92.964  64.508  55.114  0.02 13.00           H
ATOM   2966  HD2 PRO A 205     -94.667  65.874  53.629  0.03 91.00           H
ATOM   2967  HD3 PRO A 205     -94.528  66.139  55.234  0.03 91.00           H
ATOM   2968  N   PRO A 206     -90.174  68.268  52.767 -0.25 48.00           N
ATOM   2969  CA  PRO A 206     -89.511  68.554  51.494 -0.02 66.00           C
ATOM   2970  C   PRO A 206     -88.908  67.279  50.915  0.58 96.00           C
ATOM   2971  O   PRO A 206     -89.028  66.189  51.475 -0.57 48.00           O
ATOM   2972  CB  PRO A 206     -88.429  69.554  51.899  0.00 70.00           C
ATOM   2973  CG  PRO A 206     -88.074  69.155  53.286  0.01 89.00           C
ATOM   2974  CD  PRO A 206     -89.372  68.717  53.917  0.01 92.00           C
ATOM   2975  HA  PRO A 206     -90.150  68.974  50.844  0.06 41.00           H
ATOM   2976  HB2 PRO A 206     -87.637  69.484  51.289  0.02 53.00           H
ATOM   2977  HB3 PRO A 206     -88.784  70.490  51.871  0.02 53.00           H
ATOM   2978  HG2 PRO A 206     -87.410  68.401  53.282  0.02 13.00           H
ATOM   2979  HG3 PRO A 206     -87.678  69.929  53.790  0.02 13.00           H
ATOM   2980  HD2 PRO A 206     -89.229  67.966  54.561  0.03 91.00           H
ATOM   2981  HD3 PRO A 206     -89.824  69.477  54.387  0.03 91.00           H
ATOM   2982  N   ARG A 207     -88.270  67.433  49.767 -0.34 79.00           N
ATOM   2983  CA  ARG A 207     -87.458  66.366  49.211 -0.26 37.00           C
ATOM   2984  C   ARG A 207     -86.012  66.508  49.678  0.73 41.00           C
ATOM   2985  O   ARG A 207     -85.561  67.588  50.070 -0.58 94.00           O
ATOM   2986  CB  ARG A 207     -87.534  66.365  47.686  0.00  7.00           C
ATOM   2987  CG  ARG A 207     -88.837  65.794  47.140  0.03 90.00           C
ATOM   2988  CD  ARG A 207     -88.756  65.492  45.648  0.04 86.00           C
ATOM   2989  NE  ARG A 207     -89.841  64.611  45.219 -0.52 95.00           N
ATOM   2990  CZ  ARG A 207     -89.723  63.294  45.073  0.80 76.00           C
ATOM   2991  NH1 ARG A 207     -88.563  62.695  45.310 -0.86 27.00           N
ATOM   2992  NH2 ARG A 207     -90.768  62.576  44.684 -0.86 27.00           N
ATOM   2993  H   ARG A 207     -88.397  68.356  49.312  0.27 47.00           H
ATOM   2994  HA  ARG A 207     -87.811  65.482  49.532  0.15 60.00           H
ATOM   2995  HB2 ARG A 207     -87.452  67.303  47.367  0.03 27.00           H
ATOM   2996  HB3 ARG A 207     -86.786  65.813  47.335  0.03 27.00           H
ATOM   2997  HG2 ARG A 207     -89.053  64.943  47.617  0.02 85.00           H
ATOM   2998  HG3 ARG A 207     -89.574  66.454  47.282  0.02 85.00           H
ATOM   2999  HD2 ARG A 207     -88.816  66.353  45.156  0.06 87.00           H
ATOM   3000  HD3 ARG A 207     -87.883  65.051  45.471  0.06 87.00           H
ATOM   3001  HE  ARG A 207     -90.735  65.028  45.021  0.34 56.00           H
ATOM   3002 HH11 ARG A 207     -87.776  63.221  45.618  0.44 78.00           H
ATOM   3003 HH12 ARG A 207     -88.484  61.698  45.177  0.44 78.00           H
ATOM   3004 HH21 ARG A 207     -91.650  63.024  44.520  0.44 78.00           H
ATOM   3005 HH22 ARG A 207     -90.682  61.591  44.554  0.44 78.00           H
ATOM   3006  N   LEU A 208     -85.285  65.392  49.616 -0.41 57.00           N
ATOM   3007  CA  LEU A 208     -83.927  65.341  50.148 -0.05 18.00           C
ATOM   3008  C   LEU A 208     -83.050  66.429  49.538  0.59 73.00           C
ATOM   3009  O   LEU A 208     -82.534  67.299  50.249 -0.56 79.00           O
ATOM   3010  CB  LEU A 208     -83.330  63.953  49.904 -0.11  2.00           C
ATOM   3011  CG  LEU A 208     -82.473  63.345  51.017  0.35 31.00           C
ATOM   3012  CD1 LEU A 208     -81.075  63.940  51.031 -0.41 21.00           C
ATOM   3013  CD2 LEU A 208     -83.149  63.541  52.362 -0.41 21.00           C
ATOM   3014  H   LEU A 208     -85.758  64.587  49.169  0.27 19.00           H
ATOM   3015  HA  LEU A 208     -83.967  65.487  51.145  0.09 22.00           H
ATOM   3016  HB2 LEU A 208     -84.089  63.320  49.735  0.04 57.00           H
ATOM   3017  HB3 LEU A 208     -82.758  64.007  49.084  0.04 57.00           H
ATOM   3018  HG  LEU A 208     -82.412  62.354  50.874 -0.03 61.00           H
ATOM   3019 HD11 LEU A 208     -80.626  63.763  50.154  0.10  0.00           H
ATOM   3020 HD12 LEU A 208     -80.540  63.524  51.767  0.10  0.00           H
ATOM   3021 HD13 LEU A 208     -81.132  64.928  51.181  0.10  0.00           H
ATOM   3022 HD21 LEU A 208     -83.269  64.519  52.539  0.10  0.00           H
ATOM   3023 HD22 LEU A 208     -84.044  63.094  52.357  0.10  0.00           H
ATOM   3024 HD23 LEU A 208     -82.584  63.141  53.085  0.10  0.00           H
ATOM   3025  N   GLY A 209     -82.883  66.401  48.214 -0.41 57.00           N
ATOM   3026  CA  GLY A 209     -82.107  67.441  47.557 -0.02 52.00           C
ATOM   3027  C   GLY A 209     -82.674  68.826  47.796  0.59 73.00           C
ATOM   3028  O   GLY A 209     -81.927  69.790  47.986 -0.56 79.00           O
ATOM   3029  H   GLY A 209     -83.332  65.615  47.729  0.27 19.00           H
ATOM   3030  HA2 GLY A 209     -81.150  67.408  47.893  0.06 98.00           H
ATOM   3031  HA3 GLY A 209     -82.079  67.258  46.559  0.06 98.00           H
ATOM   3032  N   GLU A 210     -84.005  68.946  47.797 -0.51 63.00           N
ATOM   3033  CA  GLU A 210     -84.636  70.228  48.093  0.03 97.00           C
ATOM   3034  C   GLU A 210     -84.276  70.703  49.496  0.53 66.00           C
ATOM   3035  O   GLU A 210     -83.893  71.863  49.692 -0.58 19.00           O
ATOM   3036  CB  GLU A 210     -86.152  70.114  47.933  0.05 60.00           C
ATOM   3037  CG  GLU A 210     -86.903  71.409  48.198  0.01 36.00           C
ATOM   3038  CD  GLU A 210     -88.404  71.204  48.279  0.80 54.00           C
ATOM   3039  OE1 GLU A 210     -88.851  70.039  48.237 -0.81 88.00           O
ATOM   3040  OE2 GLU A 210     -89.140  72.206  48.387 -0.81 88.00           O
ATOM   3041  H   GLU A 210     -84.524  68.083  47.578  0.29 36.00           H
ATOM   3042  HA  GLU A 210     -84.338  70.915  47.420  0.11  5.00           H
ATOM   3043  HB2 GLU A 210     -86.336  69.848  47.003 -0.01 73.00           H
ATOM   3044  HB3 GLU A 210     -86.473  69.445  48.580 -0.01 73.00           H
ATOM   3045  HG2 GLU A 210     -86.605  71.767  49.062 -0.04 25.00           H
ATOM   3046  HG3 GLU A 210     -86.728  72.026  47.455 -0.04 25.00           H
ATOM   3047  N   PHE A 211     -84.391  69.813  50.486 -0.41 57.00           N
ATOM   3048  CA  PHE A 211     -84.064  70.177  51.862  0.00 24.00           C
ATOM   3049  C   PHE A 211     -82.620  70.645  51.979  0.59 73.00           C
ATOM   3050  O   PHE A 211     -82.338  71.687  52.580 -0.56 79.00           O
ATOM   3051  CB  PHE A 211     -84.319  68.992  52.797 -0.03 43.00           C
ATOM   3052  CG  PHE A 211     -83.876  69.234  54.216  0.01 18.00           C
ATOM   3053  CD1 PHE A 211     -84.663  69.974  55.083 -0.12 56.00           C
ATOM   3054  CD2 PHE A 211     -82.674  68.723  54.683 -0.12 56.00           C
ATOM   3055  CE1 PHE A 211     -84.260  70.202  56.385 -0.17  4.00           C
ATOM   3056  CE2 PHE A 211     -82.268  68.949  55.987 -0.17  4.00           C
ATOM   3057  CZ  PHE A 211     -83.062  69.689  56.837 -0.10 72.00           C
ATOM   3058  H   PHE A 211     -84.720  68.879  50.199  0.27 19.00           H
ATOM   3059  HA  PHE A 211     -84.646  70.963  52.103  0.09 78.00           H
ATOM   3060  HB2 PHE A 211     -85.291  68.817  52.807  0.02 95.00           H
ATOM   3061  HB3 PHE A 211     -83.815  68.217  52.448  0.02 95.00           H
ATOM   3062  HD1 PHE A 211     -85.533  70.347  54.767  0.13 30.00           H
ATOM   3063  HD2 PHE A 211     -82.095  68.184  54.070  0.13 30.00           H
ATOM   3064  HE1 PHE A 211     -84.848  70.747  57.000  0.14 30.00           H
ATOM   3065  HE2 PHE A 211     -81.384  68.568  56.309  0.14 30.00           H
ATOM   3066  HZ  PHE A 211     -82.773  69.856  57.782  0.12 97.00           H
ATOM   3067  N   PHE A 212     -81.687  69.890  51.400 -0.41 57.00           N
ATOM   3068  CA  PHE A 212     -80.282  70.246  51.537  0.00 24.00           C
ATOM   3069  C   PHE A 212     -79.864  71.397  50.632  0.59 73.00           C
ATOM   3070  O   PHE A 212     -78.850  72.044  50.914 -0.56 79.00           O
ATOM   3071  CB  PHE A 212     -79.406  69.021  51.295 -0.03 43.00           C
ATOM   3072  CG  PHE A 212     -79.261  68.156  52.507  0.01 18.00           C
ATOM   3073  CD1 PHE A 212     -78.540  68.602  53.600 -0.12 56.00           C
ATOM   3074  CD2 PHE A 212     -79.857  66.911  52.567 -0.12 56.00           C
ATOM   3075  CE1 PHE A 212     -78.405  67.817  54.725 -0.17  4.00           C
ATOM   3076  CE2 PHE A 212     -79.724  66.119  53.692 -0.17  4.00           C
ATOM   3077  CZ  PHE A 212     -78.997  66.574  54.771 -0.10 72.00           C
ATOM   3078  H   PHE A 212     -82.033  69.079  50.877  0.27 19.00           H
ATOM   3079  HA  PHE A 212     -80.150  70.564  52.492  0.09 78.00           H
ATOM   3080  HB2 PHE A 212     -79.826  68.484  50.582  0.02 95.00           H
ATOM   3081  HB3 PHE A 212     -78.509  69.337  51.033  0.02 95.00           H
ATOM   3082  HD1 PHE A 212     -78.112  69.504  53.577  0.13 30.00           H
ATOM   3083  HD2 PHE A 212     -80.392  66.579  51.788  0.13 30.00           H
ATOM   3084  HE1 PHE A 212     -77.870  68.159  55.511  0.14 30.00           H
ATOM   3085  HE2 PHE A 212     -80.163  65.204  53.716  0.14 30.00           H
ATOM   3086  HZ  PHE A 212     -78.898  66.004  55.590  0.12 97.00           H
ATOM   3087  N   ASP A 213     -80.619  71.685  49.568 -0.51 63.00           N
ATOM   3088  CA  ASP A 213     -80.429  72.961  48.885  0.03 81.00           C
ATOM   3089  C   ASP A 213     -80.842  74.127  49.774  0.53 66.00           C
ATOM   3090  O   ASP A 213     -80.225  75.197  49.720 -0.58 19.00           O
ATOM   3091  CB  ASP A 213     -81.206  72.988  47.571 -0.03  3.00           C
ATOM   3092  CG  ASP A 213     -80.486  72.258  46.460  0.79 94.00           C
ATOM   3093  OD1 ASP A 213     -79.236  72.257  46.468 -0.80 14.00           O
ATOM   3094  OD2 ASP A 213     -81.159  71.679  45.583 -0.80 14.00           O
ATOM   3095  H   ASP A 213     -81.297  70.974  49.296  0.29 36.00           H
ATOM   3096  HA  ASP A 213     -79.442  73.060  48.707  0.08 80.00           H
ATOM   3097  HB2 ASP A 213     -82.085  72.552  47.725 -0.01 22.00           H
ATOM   3098  HB3 ASP A 213     -81.329  73.936  47.306 -0.01 22.00           H
ATOM   3099  N   ILE A 214     -81.880  73.942  50.591 -0.41 57.00           N
ATOM   3100  CA  ILE A 214     -82.235  74.947  51.590 -0.05 97.00           C
ATOM   3101  C   ILE A 214     -81.146  75.055  52.653  0.59 73.00           C
ATOM   3102  O   ILE A 214     -80.766  76.159  53.064 -0.56 79.00           O
ATOM   3103  CB  ILE A 214     -83.599  74.609  52.215  0.13  3.00           C
ATOM   3104  CG1 ILE A 214     -84.712  74.678  51.171 -0.04 30.00           C
ATOM   3105  CG2 ILE A 214     -83.890  75.519  53.393 -0.32  4.00           C
ATOM   3106  CD1 ILE A 214     -86.085  74.365  51.737 -0.06 60.00           C
ATOM   3107  H   ILE A 214     -82.391  73.056  50.458  0.27 19.00           H
ATOM   3108  HA  ILE A 214     -82.255  75.827  51.109  0.08 69.00           H
ATOM   3109  HB  ILE A 214     -83.556  73.675  52.560  0.01 87.00           H
ATOM   3110 HG12 ILE A 214     -84.725  75.594  50.781  0.02 36.00           H
ATOM   3111 HG13 ILE A 214     -84.508  74.020  50.450  0.02 36.00           H
ATOM   3112 HG21 ILE A 214     -83.143  75.448  54.053  0.08 82.00           H
ATOM   3113 HG22 ILE A 214     -84.748  75.236  53.819  0.08 82.00           H
ATOM   3114 HG23 ILE A 214     -83.967  76.460  53.067  0.08 82.00           H
ATOM   3115 HD11 ILE A 214     -86.082  73.442  52.116  0.01 86.00           H
ATOM   3116 HD12 ILE A 214     -86.763  74.427  51.008  0.01 86.00           H
ATOM   3117 HD13 ILE A 214     -86.302  75.023  52.456  0.01 86.00           H
ATOM   3118  N   VAL A 215     -80.630  73.912  53.115 -0.41 57.00           N
ATOM   3119  CA  VAL A 215     -79.570  73.911  54.123 -0.08 75.00           C
ATOM   3120  C   VAL A 215     -78.344  74.659  53.614  0.59 73.00           C
ATOM   3121  O   VAL A 215     -77.705  75.415  54.356 -0.56 79.00           O
ATOM   3122  CB  VAL A 215     -79.232  72.463  54.526  0.29 85.00           C
ATOM   3123  CG1 VAL A 215     -77.966  72.417  55.363 -0.31 92.00           C
ATOM   3124  CG2 VAL A 215     -80.399  71.842  55.280 -0.31 92.00           C
ATOM   3125  H   VAL A 215     -81.036  73.053  52.707  0.27 19.00           H
ATOM   3126  HA  VAL A 215     -79.913  74.392  54.936  0.09 69.00           H
ATOM   3127  HB  VAL A 215     -79.050  71.952  53.690 -0.02 97.00           H
ATOM   3128 HG11 VAL A 215     -77.547  73.325  55.388  0.07 91.00           H
ATOM   3129 HG12 VAL A 215     -78.190  72.130  56.295  0.07 91.00           H
ATOM   3130 HG13 VAL A 215     -77.321  71.766  54.961  0.07 91.00           H
ATOM   3131 HG21 VAL A 215     -81.255  72.096  54.830  0.07 91.00           H
ATOM   3132 HG22 VAL A 215     -80.401  72.179  56.221  0.07 91.00           H
ATOM   3133 HG23 VAL A 215     -80.301  70.847  55.279  0.07 91.00           H
ATOM   3134  N   SER A 216     -78.005  74.471  52.338 -0.41 57.00           N
ATOM   3135  CA  SER A 216     -76.891  75.212  51.757 -0.02 49.00           C
ATOM   3136  C   SER A 216     -77.262  76.671  51.517  0.59 73.00           C
ATOM   3137  O   SER A 216     -76.430  77.566  51.705 -0.56 79.00           O
ATOM   3138  CB  SER A 216     -76.449  74.550  50.454  0.21 17.00           C
ATOM   3139  OG  SER A 216     -76.191  73.169  50.643 -0.65 46.00           O
ATOM   3140  H   SER A 216     -78.575  73.787  51.825  0.27 19.00           H
ATOM   3141  HA  SER A 216     -76.126  75.192  52.413  0.08 43.00           H
ATOM   3142  HB2 SER A 216     -77.173  74.654  49.778  0.03 52.00           H
ATOM   3143  HB3 SER A 216     -75.616  74.994  50.134  0.03 52.00           H
ATOM   3144  HG  SER A 216     -77.056  72.680  50.748  0.42 75.00           H
ATOM   3145  N   GLY A 217     -78.502  76.929  51.094 -0.41 57.00           N
ATOM   3146  CA  GLY A 217     -78.916  78.297  50.828 -0.02 52.00           C
ATOM   3147  C   GLY A 217     -78.885  79.184  52.057  0.59 73.00           C
ATOM   3148  O   GLY A 217     -78.641  80.388  51.951 -0.56 79.00           O
ATOM   3149  H   GLY A 217     -79.108  76.105  50.980  0.27 19.00           H
ATOM   3150  HA2 GLY A 217     -78.312  78.696  50.112  0.06 98.00           H
ATOM   3151  HA3 GLY A 217     -79.858  78.293  50.442  0.06 98.00           H
ATOM   3152  N   ALA A 218     -79.132  78.609  53.234 -0.41 57.00           N
ATOM   3153  CA  ALA A 218     -78.980  79.352  54.478  0.03 37.00           C
ATOM   3154  C   ALA A 218     -77.524  79.506  54.892  0.59 73.00           C
ATOM   3155  O   ALA A 218     -77.236  80.278  55.813 -0.56 79.00           O
ATOM   3156  CB  ALA A 218     -79.761  78.669  55.600 -0.18 25.00           C
ATOM   3157  H   ALA A 218     -79.431  77.621  53.185  0.27 19.00           H
ATOM   3158  HA  ALA A 218     -79.379  80.277  54.354  0.08 23.00           H
ATOM   3159  HB1 ALA A 218     -80.740  78.746  55.417  0.06  3.00           H
ATOM   3160  HB2 ALA A 218     -79.548  79.112  56.469  0.06  3.00           H
ATOM   3161  HB3 ALA A 218     -79.503  77.705  55.644  0.06  3.00           H
ATOM   3162  N   GLY A 219     -76.607  78.796  54.241 -0.41 57.00           N
ATOM   3163  CA  GLY A 219     -75.196  78.887  54.551 -0.02 52.00           C
ATOM   3164  C   GLY A 219     -74.643  77.791  55.439  0.59 73.00           C
ATOM   3165  O   GLY A 219     -73.512  77.924  55.924 -0.56 79.00           O
ATOM   3166  H   GLY A 219     -76.994  78.175  53.496  0.27 19.00           H
ATOM   3167  HA2 GLY A 219     -74.660  78.904  53.672  0.06 98.00           H
ATOM   3168  HA3 GLY A 219     -75.007  79.799  54.992  0.06 98.00           H
ATOM   3169  N   PHE A 220     -75.396  76.718  55.666 -0.41 57.00           N
ATOM   3170  CA  PHE A 220     -74.952  75.623  56.520  0.00 24.00           C
ATOM   3171  C   PHE A 220     -74.157  74.596  55.724  0.59 73.00           C
ATOM   3172  O   PHE A 220     -74.488  74.291  54.574 -0.56 79.00           O
ATOM   3173  CB  PHE A 220     -76.144  74.920  57.176 -0.03 43.00           C
ATOM   3174  CG  PHE A 220     -76.662  75.595  58.413  0.01 18.00           C
ATOM   3175  CD1 PHE A 220     -75.870  75.711  59.540 -0.12 56.00           C
ATOM   3176  CD2 PHE A 220     -77.963  76.072  58.462 -0.12 56.00           C
ATOM   3177  CE1 PHE A 220     -76.356  76.317  60.685 -0.17  4.00           C
ATOM   3178  CE2 PHE A 220     -78.454  76.678  59.607 -0.17  4.00           C
ATOM   3179  CZ  PHE A 220     -77.650  76.800  60.717 -0.10 72.00           C
ATOM   3180  H   PHE A 220     -76.321  76.729  55.185  0.27 19.00           H
ATOM   3181  HA  PHE A 220     -74.321  76.016  57.199  0.09 78.00           H
ATOM   3182  HB2 PHE A 220     -76.879  74.890  56.512  0.02 95.00           H
ATOM   3183  HB3 PHE A 220     -75.855  74.004  57.424  0.02 95.00           H
ATOM   3184  HD1 PHE A 220     -74.938  75.357  59.533  0.13 30.00           H
ATOM   3185  HD2 PHE A 220     -78.555  75.978  57.659  0.13 30.00           H
ATOM   3186  HE1 PHE A 220     -75.759  76.401  61.495  0.14 30.00           H
ATOM   3187  HE2 PHE A 220     -79.407  77.027  59.618  0.14 30.00           H
ATOM   3188  HZ  PHE A 220     -77.996  77.238  61.549  0.12 97.00           H
ATOM   3189  N   HID A 221     -73.103  74.069  56.346 -0.41 57.00           N
ATOM   3190  CA  HID A 221     -72.484  72.823  55.919  0.01 88.00           C
ATOM   3191  C   HID A 221     -73.211  71.647  56.570  0.59 73.00           C
ATOM   3192  O   HID A 221     -73.871  71.784  57.603 -0.56 79.00           O
ATOM   3193  CB  HID A 221     -70.994  72.781  56.286 -0.04 62.00           C
ATOM   3194  CG  HID A 221     -70.115  73.652  55.433 -0.02 66.00           C
ATOM   3195  CD2 HID A 221     -68.774  73.843  55.422  0.12 92.00           C
ATOM   3196  ND1 HID A 221     -70.621  74.460  54.437 -0.38 11.00           N
ATOM   3197  CE1 HID A 221     -69.633  75.110  53.849  0.20 57.00           C
ATOM   3198  NE2 HID A 221     -68.501  74.754  54.427 -0.57 27.00           N
ATOM   3199  H   HID A 221     -72.763  74.627  57.162  0.27 19.00           H
ATOM   3200  HA  HID A 221     -72.581  72.739  54.927  0.08 81.00           H
ATOM   3201  HB2 HID A 221     -70.886  73.070  57.246  0.04  2.00           H
ATOM   3202  HB3 HID A 221     -70.666  71.830  56.207  0.04  2.00           H
ATOM   3203  HD1 HID A 221     -71.591  74.540  54.199  0.36 49.00           H
ATOM   3204  HD2 HID A 221     -68.108  73.406  56.019  0.11 47.00           H
ATOM   3205  HE1 HID A 221     -69.725  75.756  53.097  0.13 92.00           H
ATOM   3206  N   THR A 222     -73.081  70.477  55.953 -0.41 57.00           N
ATOM   3207  CA  THR A 222     -73.684  69.256  56.470 -0.03 89.00           C
ATOM   3208  C   THR A 222     -72.585  68.359  57.021  0.59 73.00           C
ATOM   3209  O   THR A 222     -71.711  67.911  56.271 -0.56 79.00           O
ATOM   3210  CB  THR A 222     -74.479  68.521  55.391  0.36 54.00           C
ATOM   3211  CG2 THR A 222     -75.019  67.222  55.948 -0.24 38.00           C
ATOM   3212  OG1 THR A 222     -75.580  69.331  54.962 -0.67 61.00           O
ATOM   3213  H   THR A 222     -72.516  70.510  55.077  0.27 19.00           H
ATOM   3214  HA  THR A 222     -74.302  69.495  57.218  0.10  7.00           H
ATOM   3215  HB  THR A 222     -73.874  68.357  54.583  0.00 43.00           H
ATOM   3216  HG1 THR A 222     -75.251  70.105  54.411  0.41  2.00           H
ATOM   3217 HG21 THR A 222     -74.478  66.938  56.745  0.06 42.00           H
ATOM   3218 HG22 THR A 222     -74.972  66.502  55.249  0.06 42.00           H
ATOM   3219 HG23 THR A 222     -75.976  67.339  56.230  0.06 42.00           H
ATOM   3220  N   LEU A 223     -72.633  68.103  58.329 -0.41 57.00           N
ATOM   3221  CA  LEU A 223     -71.667  67.238  58.998 -0.05 18.00           C
ATOM   3222  C   LEU A 223     -72.138  65.795  59.135  0.59 73.00           C
ATOM   3223  O   LEU A 223     -71.317  64.879  59.050 -0.56 79.00           O
ATOM   3224  CB  LEU A 223     -71.323  67.784  60.389 -0.11  2.00           C
ATOM   3225  CG  LEU A 223     -70.557  69.108  60.443  0.35 31.00           C
ATOM   3226  CD1 LEU A 223     -69.910  69.312  61.807 -0.41 21.00           C
ATOM   3227  CD2 LEU A 223     -69.518  69.199  59.335 -0.41 21.00           C
ATOM   3228  H   LEU A 223     -73.420  68.574  58.830  0.27 19.00           H
ATOM   3229  HA  LEU A 223     -70.806  67.241  58.457  0.09 22.00           H
ATOM   3230  HB2 LEU A 223     -72.181  67.917  60.884  0.04 57.00           H
ATOM   3231  HB3 LEU A 223     -70.767  67.099  60.856  0.04 57.00           H
ATOM   3232  HG  LEU A 223     -71.194  69.859  60.263 -0.03 61.00           H
ATOM   3233 HD11 LEU A 223     -70.618  69.323  62.514  0.10  0.00           H
ATOM   3234 HD12 LEU A 223     -69.417  70.182  61.816  0.10  0.00           H
ATOM   3235 HD13 LEU A 223     -69.270  68.565  61.988  0.10  0.00           H
ATOM   3236 HD21 LEU A 223     -68.861  68.451  59.430  0.10  0.00           H
ATOM   3237 HD22 LEU A 223     -69.970  69.133  58.445  0.10  0.00           H
ATOM   3238 HD23 LEU A 223     -69.037  70.073  59.398  0.10  0.00           H
ATOM   3239  N   SER A 224     -73.429  65.561  59.361 -0.41 57.00           N
ATOM   3240  CA  SER A 224     -73.895  64.201  59.597 -0.02 49.00           C
ATOM   3241  C   SER A 224     -75.367  64.084  59.231  0.59 73.00           C
ATOM   3242  O   SER A 224     -76.080  65.083  59.105 -0.56 79.00           O
ATOM   3243  CB  SER A 224     -73.691  63.780  61.057  0.21 17.00           C
ATOM   3244  OG  SER A 224     -74.880  63.971  61.808 -0.65 46.00           O
ATOM   3245  H   SER A 224     -74.038  66.389  59.354  0.27 19.00           H
ATOM   3246  HA  SER A 224     -73.377  63.584  58.998  0.08 43.00           H
ATOM   3247  HB2 SER A 224     -73.443  62.818  61.081  0.03 52.00           H
ATOM   3248  HB3 SER A 224     -72.966  64.335  61.451  0.03 52.00           H
ATOM   3249  HG  SER A 224     -74.777  64.773  62.395  0.42 75.00           H
ATOM   3250  N   LEU A 225     -75.802  62.837  59.054 -0.41 57.00           N
ATOM   3251  CA  LEU A 225     -77.201  62.478  58.874 -0.05 18.00           C
ATOM   3252  C   LEU A 225     -77.338  61.014  59.267  0.59 73.00           C
ATOM   3253  O   LEU A 225     -76.486  60.197  58.913 -0.56 79.00           O
ATOM   3254  CB  LEU A 225     -77.669  62.705  57.429 -0.11  2.00           C
ATOM   3255  CG  LEU A 225     -79.136  62.419  57.078  0.35 31.00           C
ATOM   3256  CD1 LEU A 225     -79.612  63.359  55.988 -0.41 21.00           C
ATOM   3257  CD2 LEU A 225     -79.348  60.974  56.638 -0.41 21.00           C
ATOM   3258  H   LEU A 225     -75.028  62.118  59.056  0.27 19.00           H
ATOM   3259  HA  LEU A 225     -77.755  63.024  59.489  0.09 22.00           H
ATOM   3260  HB2 LEU A 225     -77.494  63.669  57.201  0.04 57.00           H
ATOM   3261  HB3 LEU A 225     -77.104  62.127  56.832  0.04 57.00           H
ATOM   3262  HG  LEU A 225     -79.693  62.546  57.898 -0.03 61.00           H
ATOM   3263 HD11 LEU A 225     -79.533  64.307  56.301  0.10  0.00           H
ATOM   3264 HD12 LEU A 225     -80.569  63.163  55.768  0.10  0.00           H
ATOM   3265 HD13 LEU A 225     -79.052  63.235  55.167  0.10  0.00           H
ATOM   3266 HD21 LEU A 225     -78.792  60.787  55.829  0.10  0.00           H
ATOM   3267 HD22 LEU A 225     -79.078  60.358  57.377  0.10  0.00           H
ATOM   3268 HD23 LEU A 225     -80.313  60.830  56.419  0.10  0.00           H
ATOM   3269  N   LYS A 226     -78.399  60.695  60.006 -0.34 79.00           N
ATOM   3270  CA  LYS A 226     -78.646  59.331  60.465 -0.24  0.00           C
ATOM   3271  C   LYS A 226     -80.139  59.054  60.440  0.73 41.00           C
ATOM   3272  O   LYS A 226     -80.922  59.793  61.046 -0.58 94.00           O
ATOM   3273  CB  LYS A 226     -78.089  59.107  61.872  0.00 94.00           C
ATOM   3274  CG  LYS A 226     -78.507  57.776  62.476  0.01 87.00           C
ATOM   3275  CD  LYS A 226     -77.773  57.492  63.770 -0.04 79.00           C
ATOM   3276  CE  LYS A 226     -78.036  56.072  64.249 -0.01 43.00           C
ATOM   3277  NZ  LYS A 226     -77.510  55.057  63.292 -0.38 54.00           N
ATOM   3278  H   LYS A 226     -79.030  61.494  60.225  0.27 47.00           H
ATOM   3279  HA  LYS A 226     -78.186  58.692  59.846  0.14 26.00           H
ATOM   3280  HB2 LYS A 226     -77.096  59.131  61.822  0.03 62.00           H
ATOM   3281  HB3 LYS A 226     -78.423  59.838  62.459  0.03 62.00           H
ATOM   3282  HG2 LYS A 226     -79.492  57.797  62.658  0.01  3.00           H
ATOM   3283  HG3 LYS A 226     -78.309  57.044  61.821  0.01  3.00           H
ATOM   3284  HD2 LYS A 226     -76.796  57.598  63.620  0.06 21.00           H
ATOM   3285  HD3 LYS A 226     -78.088  58.124  64.469  0.06 21.00           H
ATOM   3286  HE2 LYS A 226     -77.595  55.943  65.141  0.11 35.00           H
ATOM   3287  HE3 LYS A 226     -79.025  55.942  64.355  0.11 35.00           H
ATOM   3288  HZ1 LYS A 226     -77.789  54.145  63.591  0.34  0.00           H
ATOM   3289  HZ2 LYS A 226     -76.513  55.112  63.268  0.34  0.00           H
ATOM   3290  HZ3 LYS A 226     -77.879  55.239  62.381  0.34  0.00           H
ATOM   3291  N   ASP A 227     -80.527  57.988  59.745 -0.51 63.00           N
ATOM   3292  CA  ASP A 227     -81.935  57.637  59.651  0.03 81.00           C
ATOM   3293  C   ASP A 227     -82.465  57.190  61.007  0.53 66.00           C
ATOM   3294  O   ASP A 227     -81.803  56.452  61.741 -0.58 19.00           O
ATOM   3295  CB  ASP A 227     -82.146  56.531  58.619 -0.03  3.00           C
ATOM   3296  CG  ASP A 227     -83.614  56.302  58.304  0.79 94.00           C
ATOM   3297  OD1 ASP A 227     -84.170  57.050  57.474 -0.80 14.00           O
ATOM   3298  OD2 ASP A 227     -84.219  55.374  58.879 -0.80 14.00           O
ATOM   3299  H   ASP A 227     -79.766  57.454  59.296  0.29 36.00           H
ATOM   3300  HA  ASP A 227     -82.436  58.472  59.400  0.08 80.00           H
ATOM   3301  HB2 ASP A 227     -81.679  56.795  57.784 -0.01 22.00           H
ATOM   3302  HB3 ASP A 227     -81.764  55.691  58.983 -0.01 22.00           H
ATOM   3303  N   LEU A 228     -83.665  57.663  61.339 -0.41 57.00           N
ATOM   3304  CA  LEU A 228     -84.389  57.254  62.534 -0.05 18.00           C
ATOM   3305  C   LEU A 228     -85.861  57.015  62.212  0.59 73.00           C
ATOM   3306  O   LEU A 228     -86.730  57.202  63.072 -0.56 79.00           O
ATOM   3307  CB  LEU A 228     -84.249  58.300  63.642 -0.11  2.00           C
ATOM   3308  CG  LEU A 228     -82.830  58.599  64.127  0.35 31.00           C
ATOM   3309  CD1 LEU A 228     -82.825  59.836  64.996 -0.41 21.00           C
ATOM   3310  CD2 LEU A 228     -82.266  57.421  64.896 -0.41 21.00           C
ATOM   3311  H   LEU A 228     -84.048  58.365  60.655  0.27 19.00           H
ATOM   3312  HA  LEU A 228     -83.995  56.393  62.871  0.09 22.00           H
ATOM   3313  HB2 LEU A 228     -84.634  59.157  63.303  0.04 57.00           H
ATOM   3314  HB3 LEU A 228     -84.772  57.982  64.430  0.04 57.00           H
ATOM   3315  HG  LEU A 228     -82.241  58.743  63.333 -0.03 61.00           H
ATOM   3316 HD11 LEU A 228     -83.161  60.621  64.472  0.10  0.00           H
ATOM   3317 HD12 LEU A 228     -81.893  60.027  65.310  0.10  0.00           H
ATOM   3318 HD13 LEU A 228     -83.417  59.695  65.792  0.10  0.00           H
ATOM   3319 HD21 LEU A 228     -82.843  57.229  65.691  0.10  0.00           H
ATOM   3320 HD22 LEU A 228     -82.240  56.613  64.305  0.10  0.00           H
ATOM   3321 HD23 LEU A 228     -81.338  57.633  65.206  0.10  0.00           H
ATOM   3322  N   SER A 229     -86.151  56.596  60.974 -0.41 57.00           N
ATOM   3323  CA  SER A 229     -87.533  56.468  60.517 -0.02 49.00           C
ATOM   3324  C   SER A 229     -88.306  55.437  61.325  0.59 73.00           C
ATOM   3325  O   SER A 229     -89.523  55.572  61.503 -0.56 79.00           O
ATOM   3326  CB  SER A 229     -87.561  56.098  59.033  0.21 17.00           C
ATOM   3327  OG  SER A 229     -86.717  56.950  58.279 -0.65 46.00           O
ATOM   3328  H   SER A 229     -85.328  56.377  60.386  0.27 19.00           H
ATOM   3329  HA  SER A 229     -87.985  57.363  60.641  0.08 43.00           H
ATOM   3330  HB2 SER A 229     -87.249  55.158  58.931  0.03 52.00           H
ATOM   3331  HB3 SER A 229     -88.495  56.187  58.698  0.03 52.00           H
ATOM   3332  HG  SER A 229     -85.782  56.883  58.624  0.42 75.00           H
ATOM   3333  N   ALA A 230     -87.621  54.407  61.825 -0.41 57.00           N
ATOM   3334  CA  ALA A 230     -88.301  53.371  62.592  0.03 37.00           C
ATOM   3335  C   ALA A 230     -88.791  53.908  63.929  0.59 73.00           C
ATOM   3336  O   ALA A 230     -89.887  53.555  64.380 -0.56 79.00           O
ATOM   3337  CB  ALA A 230     -87.374  52.175  62.795 -0.18 25.00           C
ATOM   3338  H   ALA A 230     -86.611  54.412  61.627  0.27 19.00           H
ATOM   3339  HA  ALA A 230     -89.097  53.046  62.064  0.08 23.00           H
ATOM   3340  HB1 ALA A 230     -86.984  51.905  61.916  0.06  3.00           H
ATOM   3341  HB2 ALA A 230     -87.894  51.413  63.178  0.06  3.00           H
ATOM   3342  HB3 ALA A 230     -86.639  52.427  63.423  0.06  3.00           H
ATOM   3343  N   ASN A 231     -87.996  54.766  64.577 -0.41 57.00           N
ATOM   3344  CA  ASN A 231     -88.434  55.369  65.832  0.01 43.00           C
ATOM   3345  C   ASN A 231     -89.688  56.209  65.627  0.59 73.00           C
ATOM   3346  O   ASN A 231     -90.570  56.245  66.493 -0.56 79.00           O
ATOM   3347  CB  ASN A 231     -87.311  56.217  66.432 -0.20 41.00           C
ATOM   3348  CG  ASN A 231     -86.084  55.394  66.793  0.71 30.00           C
ATOM   3349  ND2 ASN A 231     -84.925  55.812  66.296 -0.91 91.00           N
ATOM   3350  OD1 ASN A 231     -86.178  54.390  67.499 -0.59 31.00           O
ATOM   3351  H   ASN A 231     -87.091  54.952  64.130  0.27 19.00           H
ATOM   3352  HA  ASN A 231     -88.681  54.616  66.453  0.10 48.00           H
ATOM   3353  HB2 ASN A 231     -87.044  56.906  65.764  0.07 97.00           H
ATOM   3354  HB3 ASN A 231     -87.653  56.654  67.259  0.07 97.00           H
ATOM   3355 HD21 ASN A 231     -84.894  56.633  65.723  0.41 96.00           H
ATOM   3356 HD22 ASN A 231     -84.085  55.310  66.493  0.41 96.00           H
ATOM   3357  N   LEU A 232     -89.789  56.883  64.479 -0.41 57.00           N
ATOM   3358  CA  LEU A 232     -90.967  57.693  64.195 -0.05 18.00           C
ATOM   3359  C   LEU A 232     -92.165  56.816  63.864  0.59 73.00           C
ATOM   3360  O   LEU A 232     -93.300  57.138  64.234 -0.56 79.00           O
ATOM   3361  CB  LEU A 232     -90.672  58.663  63.052 -0.11  2.00           C
ATOM   3362  CG  LEU A 232     -91.832  59.542  62.573  0.35 31.00           C
ATOM   3363  CD1 LEU A 232     -92.446  60.318  63.727 -0.41 21.00           C
ATOM   3364  CD2 LEU A 232     -91.386  60.492  61.478 -0.41 21.00           C
ATOM   3365  H   LEU A 232     -88.989  56.781  63.838  0.27 19.00           H
ATOM   3366  HA  LEU A 232     -91.187  58.237  65.013  0.09 22.00           H
ATOM   3367  HB2 LEU A 232     -89.941  59.276  63.351  0.04 57.00           H
ATOM   3368  HB3 LEU A 232     -90.363  58.128  62.268  0.04 57.00           H
ATOM   3369  HG  LEU A 232     -92.530  58.957  62.156 -0.03 61.00           H
ATOM   3370 HD11 LEU A 232     -92.794  59.679  64.414  0.10  0.00           H
ATOM   3371 HD12 LEU A 232     -93.199  60.883  63.388  0.10  0.00           H
ATOM   3372 HD13 LEU A 232     -91.751  60.906  64.143  0.10  0.00           H
ATOM   3373 HD21 LEU A 232     -90.659  61.087  61.823  0.10  0.00           H
ATOM   3374 HD22 LEU A 232     -91.041  59.969  60.697  0.10  0.00           H
ATOM   3375 HD23 LEU A 232     -92.160  61.054  61.183  0.10  0.00           H
ATOM   3376  N   ALA A 233     -91.931  55.691  63.190 -0.41 57.00           N
ATOM   3377  CA  ALA A 233     -93.030  54.789  62.873  0.03 37.00           C
ATOM   3378  C   ALA A 233     -93.534  54.081  64.122  0.59 73.00           C
ATOM   3379  O   ALA A 233     -94.743  53.882  64.280 -0.56 79.00           O
ATOM   3380  CB  ALA A 233     -92.592  53.778  61.819 -0.18 25.00           C
ATOM   3381  H   ALA A 233     -90.952  55.527  62.928  0.27 19.00           H
ATOM   3382  HA  ALA A 233     -93.788  55.326  62.480  0.08 23.00           H
ATOM   3383  HB1 ALA A 233     -92.686  52.853  62.185  0.06  3.00           H
ATOM   3384  HB2 ALA A 233     -91.637  53.944  61.575  0.06  3.00           H
ATOM   3385  HB3 ALA A 233     -93.166  53.875  61.007  0.06  3.00           H
ATOM   3386  N   MET A 234     -92.622  53.688  65.015 -0.41 57.00           N
ATOM   3387  CA  MET A 234     -93.036  53.089  66.279 -0.02 37.00           C
ATOM   3388  C   MET A 234     -93.744  54.103  67.166  0.59 73.00           C
ATOM   3389  O   MET A 234     -94.749  53.779  67.808 -0.56 79.00           O
ATOM   3390  CB  MET A 234     -91.829  52.497  67.001  0.03 42.00           C
ATOM   3391  CG  MET A 234     -91.501  51.086  66.571  0.00 18.00           C
ATOM   3392  SD  MET A 234     -92.894  49.962  66.793 -0.27 37.00           S
ATOM   3393  CE  MET A 234     -93.094  50.019  68.573 -0.05 36.00           C
ATOM   3394  H   MET A 234     -91.642  53.841  64.740  0.27 19.00           H
ATOM   3395  HA  MET A 234     -93.686  52.345  66.076  0.08 80.00           H
ATOM   3396  HB2 MET A 234     -91.026  53.081  66.827  0.02 41.00           H
ATOM   3397  HB3 MET A 234     -92.010  52.497  67.993  0.02 41.00           H
ATOM   3398  HG2 MET A 234     -91.203  51.101  65.590  0.04 40.00           H
ATOM   3399  HG3 MET A 234     -90.687  50.760  67.101  0.04 40.00           H
ATOM   3400  HE1 MET A 234     -93.997  49.665  68.821  0.06 84.00           H
ATOM   3401  HE2 MET A 234     -92.387  49.460  69.008  0.06 84.00           H
ATOM   3402  HE3 MET A 234     -93.010  50.965  68.890  0.06 84.00           H
ATOM   3403  N   THR A 235     -93.234  55.333  67.217 -0.41 57.00           N
ATOM   3404  CA  THR A 235     -93.872  56.361  68.032 -0.03 89.00           C
ATOM   3405  C   THR A 235     -95.270  56.678  67.514  0.59 73.00           C
ATOM   3406  O   THR A 235     -96.228  56.766  68.292 -0.56 79.00           O
ATOM   3407  CB  THR A 235     -93.009  57.620  68.054  0.36 54.00           C
ATOM   3408  CG2 THR A 235     -93.590  58.652  69.011 -0.24 38.00           C
ATOM   3409  OG1 THR A 235     -91.678  57.277  68.463 -0.67 61.00           O
ATOM   3410  H   THR A 235     -92.387  55.484  66.654  0.27 19.00           H
ATOM   3411  HA  THR A 235     -93.955  56.017  68.975  0.10  7.00           H
ATOM   3412  HB  THR A 235     -92.959  58.008  67.111  0.00 43.00           H
ATOM   3413  HG1 THR A 235     -91.173  56.863  67.698  0.41  2.00           H
ATOM   3414 HG21 THR A 235     -93.998  58.190  69.802  0.06 42.00           H
ATOM   3415 HG22 THR A 235     -94.296  59.189  68.543  0.06 42.00           H
ATOM   3416 HG23 THR A 235     -92.864  59.268  69.328  0.06 42.00           H
ATOM   3417  N   MET A 236     -95.403  56.863  66.197 -0.41 57.00           N
ATOM   3418  CA  MET A 236     -96.720  57.072  65.606 -0.02 37.00           C
ATOM   3419  C   MET A 236     -97.636  55.888  65.888  0.59 73.00           C
ATOM   3420  O   MET A 236     -98.842  56.061  66.098 -0.56 79.00           O
ATOM   3421  CB  MET A 236     -96.589  57.311  64.101  0.03 42.00           C
ATOM   3422  CG  MET A 236     -97.869  57.786  63.425  0.00 18.00           C
ATOM   3423  SD  MET A 236     -98.427  59.397  64.020 -0.27 37.00           S
ATOM   3424  CE  MET A 236     -97.054  60.452  63.551 -0.05 36.00           C
ATOM   3425  H   MET A 236     -94.524  56.845  65.660  0.27 19.00           H
ATOM   3426  HA  MET A 236     -97.128  57.889  66.029  0.08 80.00           H
ATOM   3427  HB2 MET A 236     -95.870  58.003  63.940  0.02 41.00           H
ATOM   3428  HB3 MET A 236     -96.296  56.452  63.657  0.02 41.00           H
ATOM   3429  HG2 MET A 236     -97.710  57.809  62.411  0.04 40.00           H
ATOM   3430  HG3 MET A 236     -98.595  57.075  63.569  0.04 40.00           H
ATOM   3431  HE1 MET A 236     -97.305  61.410  63.693  0.06 84.00           H
ATOM   3432  HE2 MET A 236     -96.255  60.231  64.112  0.06 84.00           H
ATOM   3433  HE3 MET A 236     -96.834  60.305  62.586  0.06 84.00           H
ATOM   3434  N   ASN A 237     -97.076  54.676  65.910 -0.41 57.00           N
ATOM   3435  CA  ASN A 237     -97.853  53.504  66.305  0.01 43.00           C
ATOM   3436  C   ASN A 237     -98.335  53.626  67.745  0.59 73.00           C
ATOM   3437  O   ASN A 237     -99.510  53.380  68.042 -0.56 79.00           O
ATOM   3438  CB  ASN A 237     -97.017  52.236  66.131 -0.20 41.00           C
ATOM   3439  CG  ASN A 237     -97.090  51.671  64.724  0.71 30.00           C
ATOM   3440  ND2 ASN A 237     -95.977  51.125  64.250 -0.91 91.00           N
ATOM   3441  OD1 ASN A 237     -98.136  51.711  64.078 -0.59 31.00           O
ATOM   3442  H   ASN A 237     -96.084  54.645  65.634  0.27 19.00           H
ATOM   3443  HA  ASN A 237     -98.672  53.480  65.721  0.10 48.00           H
ATOM   3444  HB2 ASN A 237     -96.066  52.454  66.336  0.07 97.00           H
ATOM   3445  HB3 ASN A 237     -97.354  51.547  66.768  0.07 97.00           H
ATOM   3446 HD21 ASN A 237     -95.152  51.097  64.817  0.41 96.00           H
ATOM   3447 HD22 ASN A 237     -95.959  50.740  63.327  0.41 96.00           H
ATOM   3448  N   VAL A 238     -97.433  53.996  68.658 -0.41 57.00           N
ATOM   3449  CA  VAL A 238     -97.805  54.153  70.062 -0.08 75.00           C
ATOM   3450  C   VAL A 238     -98.882  55.220  70.213  0.59 73.00           C
ATOM   3451  O   VAL A 238     -99.828  55.066  70.997 -0.56 79.00           O
ATOM   3452  CB  VAL A 238     -96.558  54.481  70.903  0.29 85.00           C
ATOM   3453  CG1 VAL A 238     -96.951  54.897  72.303 -0.31 92.00           C
ATOM   3454  CG2 VAL A 238     -95.621  53.286  70.952 -0.31 92.00           C
ATOM   3455  H   VAL A 238     -96.481  54.156  68.293  0.27 19.00           H
ATOM   3456  HA  VAL A 238     -98.185  53.280  70.384  0.09 69.00           H
ATOM   3457  HB  VAL A 238     -96.106  55.261  70.479 -0.02 97.00           H
ATOM   3458 HG11 VAL A 238     -97.942  55.036  72.350  0.07 91.00           H
ATOM   3459 HG12 VAL A 238     -96.688  54.184  72.955  0.07 91.00           H
ATOM   3460 HG13 VAL A 238     -96.488  55.751  72.545  0.07 91.00           H
ATOM   3461 HG21 VAL A 238     -95.751  52.729  70.131  0.07 91.00           H
ATOM   3462 HG22 VAL A 238     -95.824  52.739  71.764  0.07 91.00           H
ATOM   3463 HG23 VAL A 238     -94.675  53.608  70.993  0.07 91.00           H
ATOM   3464  N   PHE A 239     -98.750  56.320  69.469 -0.41 57.00           N
ATOM   3465  CA  PHE A 239     -99.772  57.361  69.473  0.00 24.00           C
ATOM   3466  C   PHE A 239    -101.114  56.812  68.997  0.59 73.00           C
ATOM   3467  O   PHE A 239    -102.145  56.998  69.655 -0.56 79.00           O
ATOM   3468  CB  PHE A 239     -99.309  58.528  68.594 -0.03 43.00           C
ATOM   3469  CG  PHE A 239    -100.251  59.698  68.575  0.01 18.00           C
ATOM   3470  CD1 PHE A 239    -100.459  60.455  69.716 -0.12 56.00           C
ATOM   3471  CD2 PHE A 239    -100.905  60.058  67.406 -0.12 56.00           C
ATOM   3472  CE1 PHE A 239    -101.318  61.535  69.704 -0.17  4.00           C
ATOM   3473  CE2 PHE A 239    -101.766  61.141  67.383 -0.17  4.00           C
ATOM   3474  CZ  PHE A 239    -101.972  61.881  68.535 -0.10 72.00           C
ATOM   3475  H   PHE A 239     -97.884  56.366  68.907  0.27 19.00           H
ATOM   3476  HA  PHE A 239     -99.899  57.646  70.430  0.09 78.00           H
ATOM   3477  HB2 PHE A 239     -98.437  58.841  68.944  0.02 95.00           H
ATOM   3478  HB3 PHE A 239     -99.220  58.190  67.667  0.02 95.00           H
ATOM   3479  HD1 PHE A 239     -99.981  60.219  70.561  0.13 30.00           H
ATOM   3480  HD2 PHE A 239    -100.751  59.528  66.571  0.13 30.00           H
ATOM   3481  HE1 PHE A 239    -101.466  62.066  70.548  0.14 30.00           H
ATOM   3482  HE2 PHE A 239    -102.243  61.387  66.524  0.14 30.00           H
ATOM   3483  HZ  PHE A 239    -102.593  62.667  68.525  0.12 97.00           H
ATOM   3484  N   ALA A 240    -101.112  56.111  67.860 -0.41 57.00           N
ATOM   3485  CA  ALA A 240    -102.357  55.601  67.293  0.03 37.00           C
ATOM   3486  C   ALA A 240    -103.018  54.586  68.215  0.59 73.00           C
ATOM   3487  O   ALA A 240    -104.250  54.531  68.306 -0.56 79.00           O
ATOM   3488  CB  ALA A 240    -102.095  54.982  65.922 -0.18 25.00           C
ATOM   3489  H   ALA A 240    -100.183  55.968  67.435  0.27 19.00           H
ATOM   3490  HA  ALA A 240    -102.992  56.375  67.158  0.08 23.00           H
ATOM   3491  HB1 ALA A 240    -102.616  54.134  65.836  0.06  3.00           H
ATOM   3492  HB2 ALA A 240    -101.120  54.787  65.827  0.06  3.00           H
ATOM   3493  HB3 ALA A 240    -102.379  55.622  65.209  0.06  3.00           H
ATOM   3494  N   LEU A 241    -102.218  53.772  68.907 -0.41 57.00           N
ATOM   3495  CA  LEU A 241    -102.789  52.805  69.837 -0.05 18.00           C
ATOM   3496  C   LEU A 241    -103.417  53.502  71.037  0.59 73.00           C
ATOM   3497  O   LEU A 241    -104.480  53.089  71.515 -0.56 79.00           O
ATOM   3498  CB  LEU A 241    -101.720  51.807  70.288 -0.11  2.00           C
ATOM   3499  CG  LEU A 241    -102.181  50.701  71.243  0.35 31.00           C
ATOM   3500  CD1 LEU A 241    -103.323  49.898  70.641 -0.41 21.00           C
ATOM   3501  CD2 LEU A 241    -101.028  49.783  71.617 -0.41 21.00           C
ATOM   3502  H   LEU A 241    -101.213  53.885  68.732  0.27 19.00           H
ATOM   3503  HA  LEU A 241    -103.508  52.285  69.359  0.09 22.00           H
ATOM   3504  HB2 LEU A 241    -101.355  51.362  69.474  0.04 57.00           H
ATOM   3505  HB3 LEU A 241    -101.000  52.317  70.750  0.04 57.00           H
ATOM   3506  HG  LEU A 241    -102.484  51.120  72.101 -0.03 61.00           H
ATOM   3507 HD11 LEU A 241    -104.098  50.503  70.457  0.10  0.00           H
ATOM   3508 HD12 LEU A 241    -103.605  49.184  71.282  0.10  0.00           H
ATOM   3509 HD13 LEU A 241    -103.021  49.475  69.786  0.10  0.00           H
ATOM   3510 HD21 LEU A 241    -100.657  49.357  70.792  0.10  0.00           H
ATOM   3511 HD22 LEU A 241    -100.309  50.313  72.067  0.10  0.00           H
ATOM   3512 HD23 LEU A 241    -101.354  49.071  72.240  0.10  0.00           H
ATOM   3513  N   GLY A 242    -102.781  54.565  71.532 -0.41 57.00           N
ATOM   3514  CA  GLY A 242    -103.362  55.304  72.641 -0.02 52.00           C
ATOM   3515  C   GLY A 242    -104.670  55.979  72.272  0.59 73.00           C
ATOM   3516  O   GLY A 242    -105.619  55.986  73.061 -0.56 79.00           O
ATOM   3517  H   GLY A 242    -101.891  54.798  71.079  0.27 19.00           H
ATOM   3518  HA2 GLY A 242    -103.520  54.672  73.419  0.06 98.00           H
ATOM   3519  HA3 GLY A 242    -102.702  56.007  72.959  0.06 98.00           H
ATOM   3520  N   VAL A 243    -104.741  56.555  71.069 -0.41 57.00           N
ATOM   3521  CA  VAL A 243    -105.980  57.183  70.618 -0.08 75.00           C
ATOM   3522  C   VAL A 243    -107.074  56.138  70.441  0.59 73.00           C
ATOM   3523  O   VAL A 243    -108.224  56.348  70.847 -0.56 79.00           O
ATOM   3524  CB  VAL A 243    -105.737  57.972  69.317  0.29 85.00           C
ATOM   3525  CG1 VAL A 243    -107.054  58.479  68.743 -0.31 92.00           C
ATOM   3526  CG2 VAL A 243    -104.781  59.127  69.571 -0.31 92.00           C
ATOM   3527  H   VAL A 243    -103.877  56.517  70.511  0.27 19.00           H
ATOM   3528  HA  VAL A 243    -106.279  57.829  71.327  0.09 69.00           H
ATOM   3529  HB  VAL A 243    -105.352  57.343  68.649 -0.02 97.00           H
ATOM   3530 HG11 VAL A 243    -106.873  59.227  68.105  0.07 91.00           H
ATOM   3531 HG12 VAL A 243    -107.516  57.735  68.261  0.07 91.00           H
ATOM   3532 HG13 VAL A 243    -107.637  58.808  69.486  0.07 91.00           H
ATOM   3533 HG21 VAL A 243    -104.906  59.460  70.506  0.07 91.00           H
ATOM   3534 HG22 VAL A 243    -104.973  59.864  68.923  0.07 91.00           H
ATOM   3535 HG23 VAL A 243    -103.840  58.810  69.450  0.07 91.00           H
ATOM   3536  N   TYR A 244    -106.732  54.994  69.838 -0.41 57.00           N
ATOM   3537  CA  TYR A 244    -107.731  53.966  69.559  0.00 14.00           C
ATOM   3538  C   TYR A 244    -108.347  53.424  70.842  0.59 73.00           C
ATOM   3539  O   TYR A 244    -109.570  53.260  70.933 -0.56 79.00           O
ATOM   3540  CB  TYR A 244    -107.104  52.822  68.757 -0.01 52.00           C
ATOM   3541  CG  TYR A 244    -106.774  53.132  67.308  0.00 11.00           C
ATOM   3542  CD1 TYR A 244    -107.383  54.184  66.637 -0.19  6.00           C
ATOM   3543  CD2 TYR A 244    -105.858  52.353  66.608 -0.19  6.00           C
ATOM   3544  CE1 TYR A 244    -107.081  54.457  65.315 -0.23 41.00           C
ATOM   3545  CE2 TYR A 244    -105.551  52.618  65.290 -0.23 41.00           C
ATOM   3546  CZ  TYR A 244    -106.164  53.668  64.649  0.32 26.00           C
ATOM   3547  OH  TYR A 244    -105.850  53.923  63.335 -0.55 79.00           O
ATOM   3548  H   TYR A 244    -105.733  54.908  69.597  0.27 19.00           H
ATOM   3549  HA  TYR A 244    -108.467  54.383  69.009  0.08 76.00           H
ATOM   3550  HB2 TYR A 244    -106.254  52.547  69.216  0.02 95.00           H
ATOM   3551  HB3 TYR A 244    -107.742  52.046  68.769  0.02 95.00           H
ATOM   3552  HD1 TYR A 244    -108.053  54.755  67.117  0.16 99.00           H
ATOM   3553  HD2 TYR A 244    -105.414  51.586  67.074  0.16 99.00           H
ATOM   3554  HE1 TYR A 244    -107.524  55.223  64.844  0.16 56.00           H
ATOM   3555  HE2 TYR A 244    -104.886  52.048  64.803  0.16 56.00           H
ATOM   3556  HH  TYR A 244    -106.184  54.831  63.088  0.39 92.00           H
ATOM   3557  N   SER A 245    -107.520  53.151  71.849 -0.41 57.00           N
ATOM   3558  CA  SER A 245    -107.990  52.497  73.063 -0.02 49.00           C
ATOM   3559  C   SER A 245    -108.593  53.456  74.083  0.59 73.00           C
ATOM   3560  O   SER A 245    -109.229  52.994  75.036 -0.56 79.00           O
ATOM   3561  CB  SER A 245    -106.840  51.714  73.701  0.21 17.00           C
ATOM   3562  OG  SER A 245    -105.621  52.434  73.624 -0.65 46.00           O
ATOM   3563  H   SER A 245    -106.536  53.439  71.695  0.27 19.00           H
ATOM   3564  HA  SER A 245    -108.713  51.831  72.800  0.08 43.00           H
ATOM   3565  HB2 SER A 245    -107.058  51.547  74.659  0.03 52.00           H
ATOM   3566  HB3 SER A 245    -106.736  50.848  73.219  0.03 52.00           H
ATOM   3567  HG  SER A 245    -105.364  52.551  72.666  0.42 75.00           H
ATOM   3568  N   ARG A 246    -108.420  54.766  73.914 -0.34 79.00           N
ATOM   3569  CA  ARG A 246    -108.892  55.749  74.884 -0.26 37.00           C
ATOM   3570  C   ARG A 246    -109.745  56.814  74.207  0.73 41.00           C
ATOM   3571  O   ARG A 246    -109.659  58.004  74.527 -0.58 94.00           O
ATOM   3572  CB  ARG A 246    -107.718  56.381  75.628  0.00  7.00           C
ATOM   3573  CG  ARG A 246    -106.792  55.366  76.287  0.03 90.00           C
ATOM   3574  CD  ARG A 246    -106.033  55.976  77.449  0.04 86.00           C
ATOM   3575  NE  ARG A 246    -104.818  56.673  77.040 -0.52 95.00           N
ATOM   3576  CZ  ARG A 246    -104.248  57.648  77.744  0.80 76.00           C
ATOM   3577  NH1 ARG A 246    -104.796  58.056  78.882 -0.86 27.00           N
ATOM   3578  NH2 ARG A 246    -103.138  58.223  77.303 -0.86 27.00           N
ATOM   3579  H   ARG A 246    -107.922  55.025  73.035  0.27 47.00           H
ATOM   3580  HA  ARG A 246    -109.453  55.279  75.576  0.15 60.00           H
ATOM   3581  HB2 ARG A 246    -107.182  56.909  74.978  0.03 27.00           H
ATOM   3582  HB3 ARG A 246    -108.080  56.973  76.340  0.03 27.00           H
ATOM   3583  HG2 ARG A 246    -107.332  54.602  76.631  0.02 85.00           H
ATOM   3584  HG3 ARG A 246    -106.129  55.041  75.617  0.02 85.00           H
ATOM   3585  HD2 ARG A 246    -106.642  56.622  77.914  0.06 87.00           H
ATOM   3586  HD3 ARG A 246    -105.791  55.238  78.083  0.06 87.00           H
ATOM   3587  HE  ARG A 246    -104.385  56.401  76.175  0.34 56.00           H
ATOM   3588 HH11 ARG A 246    -105.623  57.626  79.228  0.44 78.00           H
ATOM   3589 HH12 ARG A 246    -104.364  58.809  79.397  0.44 78.00           H
ATOM   3590 HH21 ARG A 246    -102.717  57.908  76.447  0.44 78.00           H
ATOM   3591 HH22 ARG A 246    -102.716  58.966  77.816  0.44 78.00           H
ATOM   3592  N   ARG A 247    -110.585  56.394  73.256 -0.34 79.00           N
ATOM   3593  CA  ARG A 247    -111.410  57.339  72.509 -0.26 37.00           C
ATOM   3594  C   ARG A 247    -112.333  58.120  73.433  0.73 41.00           C
ATOM   3595  O   ARG A 247    -112.459  59.343  73.314 -0.58 94.00           O
ATOM   3596  CB  ARG A 247    -112.225  56.597  71.450  0.00  7.00           C
ATOM   3597  CG  ARG A 247    -113.323  57.441  70.824  0.03 90.00           C
ATOM   3598  CD  ARG A 247    -114.622  56.663  70.686  0.04 86.00           C
ATOM   3599  NE  ARG A 247    -114.781  56.097  69.350 -0.52 95.00           N
ATOM   3600  CZ  ARG A 247    -115.401  56.714  68.350  0.80 76.00           C
ATOM   3601  NH1 ARG A 247    -115.922  57.920  68.535 -0.86 27.00           N
ATOM   3602  NH2 ARG A 247    -115.502  56.130  67.164 -0.86 27.00           N
ATOM   3603  H   ARG A 247    -110.596  55.373  73.103  0.27 47.00           H
ATOM   3604  HA  ARG A 247    -110.805  57.990  72.031  0.15 60.00           H
ATOM   3605  HB2 ARG A 247    -111.607  56.308  70.727  0.03 27.00           H
ATOM   3606  HB3 ARG A 247    -112.649  55.807  71.879  0.03 27.00           H
ATOM   3607  HG2 ARG A 247    -113.498  58.239  71.397  0.02 85.00           H
ATOM   3608  HG3 ARG A 247    -113.039  57.734  69.914  0.02 85.00           H
ATOM   3609  HD2 ARG A 247    -114.614  55.927  71.357  0.06 87.00           H
ATOM   3610  HD3 ARG A 247    -115.377  57.287  70.872  0.06 87.00           H
ATOM   3611  HE  ARG A 247    -114.398  55.184  69.176  0.34 56.00           H
ATOM   3612 HH11 ARG A 247    -115.837  58.380  69.413  0.44 78.00           H
ATOM   3613 HH12 ARG A 247    -116.408  58.372  67.772  0.44 78.00           H
ATOM   3614 HH21 ARG A 247    -115.090  55.225  67.016  0.44 78.00           H
ATOM   3615 HH22 ARG A 247    -115.982  56.580  66.417  0.44 78.00           H
ATOM   3616  N   ALA A 248    -112.978  57.425  74.372 -0.41 57.00           N
ATOM   3617  CA  ALA A 248    -113.945  58.075  75.248  0.03 37.00           C
ATOM   3618  C   ALA A 248    -113.276  59.146  76.094  0.59 73.00           C
ATOM   3619  O   ALA A 248    -113.795  60.260  76.232 -0.56 79.00           O
ATOM   3620  CB  ALA A 248    -114.629  57.036  76.134 -0.18 25.00           C
ATOM   3621  H   ALA A 248    -112.738  56.423  74.419  0.27 19.00           H
ATOM   3622  HA  ALA A 248    -114.656  58.509  74.681  0.08 23.00           H
ATOM   3623  HB1 ALA A 248    -115.619  57.156  76.082  0.06  3.00           H
ATOM   3624  HB2 ALA A 248    -114.327  57.155  77.078  0.06  3.00           H
ATOM   3625  HB3 ALA A 248    -114.387  56.120  75.818  0.06  3.00           H
ATOM   3626  N   GLU A 249    -112.106  58.829  76.652 -0.51 63.00           N
ATOM   3627  CA  GLU A 249    -111.399  59.783  77.499  0.03 97.00           C
ATOM   3628  C   GLU A 249    -111.004  61.028  76.717  0.53 66.00           C
ATOM   3629  O   GLU A 249    -111.148  62.152  77.212 -0.58 19.00           O
ATOM   3630  CB  GLU A 249    -110.165  59.117  78.108  0.05 60.00           C
ATOM   3631  CG  GLU A 249    -109.321  60.012  79.000  0.01 36.00           C
ATOM   3632  CD  GLU A 249    -107.976  59.389  79.317  0.80 54.00           C
ATOM   3633  OE1 GLU A 249    -107.609  58.407  78.640 -0.81 88.00           O
ATOM   3634  OE2 GLU A 249    -107.287  59.872  80.238 -0.81 88.00           O
ATOM   3635  H   GLU A 249    -111.760  57.881  76.437  0.29 36.00           H
ATOM   3636  HA  GLU A 249    -111.987  60.046  78.275  0.11  5.00           H
ATOM   3637  HB2 GLU A 249    -110.476  58.356  78.658 -0.01 73.00           H
ATOM   3638  HB3 GLU A 249    -109.591  58.811  77.364 -0.01 73.00           H
ATOM   3639  HG2 GLU A 249    -109.155  60.852  78.525 -0.04 25.00           H
ATOM   3640  HG3 GLU A 249    -109.796  60.141  79.847 -0.04 25.00           H
ATOM   3641  N   PHE A 250    -110.515  60.849  75.487 -0.41 57.00           N
ATOM   3642  CA  PHE A 250    -109.993  61.979  74.725  0.00 24.00           C
ATOM   3643  C   PHE A 250    -111.100  62.840  74.131  0.59 73.00           C
ATOM   3644  O   PHE A 250    -110.916  64.053  73.980 -0.56 79.00           O
ATOM   3645  CB  PHE A 250    -109.054  61.485  73.622 -0.03 43.00           C
ATOM   3646  CG  PHE A 250    -107.768  60.900  74.135  0.01 18.00           C
ATOM   3647  CD1 PHE A 250    -107.413  61.037  75.469 -0.12 56.00           C
ATOM   3648  CD2 PHE A 250    -106.912  60.221  73.285 -0.12 56.00           C
ATOM   3649  CE1 PHE A 250    -106.232  60.500  75.948 -0.17  4.00           C
ATOM   3650  CE2 PHE A 250    -105.728  59.684  73.756 -0.17  4.00           C
ATOM   3651  CZ  PHE A 250    -105.388  59.823  75.090 -0.10 72.00           C
ATOM   3652  H   PHE A 250    -110.539  59.880  75.141  0.27 19.00           H
ATOM   3653  HA  PHE A 250    -109.487  62.564  75.377  0.09 78.00           H
ATOM   3654  HB2 PHE A 250    -109.528  60.783  73.113  0.02 95.00           H
ATOM   3655  HB3 PHE A 250    -108.831  62.258  73.047  0.02 95.00           H
ATOM   3656  HD1 PHE A 250    -108.017  61.528  76.094  0.13 30.00           H
ATOM   3657  HD2 PHE A 250    -107.154  60.117  72.318  0.13 30.00           H
ATOM   3658  HE1 PHE A 250    -105.994  60.608  76.922  0.14 30.00           H
ATOM   3659  HE2 PHE A 250    -105.111  59.190  73.119  0.14 30.00           H
ATOM   3660  HZ  PHE A 250    -104.532  59.434  75.435  0.12 97.00           H
ATOM   3661  N   THR A 251    -112.247  62.247  73.788 -0.41 57.00           N
ATOM   3662  CA  THR A 251    -113.382  63.053  73.345 -0.03 89.00           C
ATOM   3663  C   THR A 251    -113.889  63.952  74.466  0.59 73.00           C
ATOM   3664  O   THR A 251    -114.197  65.127  74.237 -0.56 79.00           O
ATOM   3665  CB  THR A 251    -114.512  62.159  72.837  0.36 54.00           C
ATOM   3666  CG2 THR A 251    -114.216  61.650  71.439 -0.24 38.00           C
ATOM   3667  OG1 THR A 251    -114.682  61.050  73.728 -0.67 61.00           O
ATOM   3668  H   THR A 251    -112.256  61.224  73.861  0.27 19.00           H
ATOM   3669  HA  THR A 251    -113.080  63.638  72.582  0.10  7.00           H
ATOM   3670  HB  THR A 251    -115.382  62.693  72.828  0.00 43.00           H
ATOM   3671  HG1 THR A 251    -113.931  60.391  73.613  0.41  2.00           H
ATOM   3672 HG21 THR A 251    -114.679  60.772  71.289  0.06 42.00           H
ATOM   3673 HG22 THR A 251    -113.227  61.521  71.324  0.06 42.00           H
ATOM   3674 HG23 THR A 251    -114.541  62.312  70.758  0.06 42.00           H
ATOM   3675  N   GLU A 252    -113.989  63.414  75.685 -0.51 63.00           N
ATOM   3676  CA  GLU A 252    -114.372  64.207  76.851  0.03 97.00           C
ATOM   3677  C   GLU A 252    -113.352  65.287  77.190  0.53 66.00           C
ATOM   3678  O   GLU A 252    -113.672  66.202  77.956 -0.58 19.00           O
ATOM   3679  CB  GLU A 252    -114.572  63.289  78.060  0.05 60.00           C
ATOM   3680  CG  GLU A 252    -115.467  63.865  79.140  0.01 36.00           C
ATOM   3681  CD  GLU A 252    -114.689  64.513  80.266  0.80 54.00           C
ATOM   3682  OE1 GLU A 252    -113.442  64.470  80.236 -0.81 88.00           O
ATOM   3683  OE2 GLU A 252    -115.329  65.063  81.185 -0.81 88.00           O
ATOM   3684  H   GLU A 252    -113.774  62.399  75.728  0.29 36.00           H
ATOM   3685  HA  GLU A 252    -115.275  64.639  76.683  0.11  5.00           H
ATOM   3686  HB2 GLU A 252    -114.989  62.457  77.736 -0.01 73.00           H
ATOM   3687  HB3 GLU A 252    -113.687  63.124  78.459 -0.01 73.00           H
ATOM   3688  HG2 GLU A 252    -116.035  64.558  78.734 -0.04 25.00           H
ATOM   3689  HG3 GLU A 252    -115.997  63.132  79.528 -0.04 25.00           H
ATOM   3690  N   ARG A 253    -112.148  65.208  76.630 -0.34 79.00           N
ATOM   3691  CA  ARG A 253    -111.051  66.133  76.900 -0.26 37.00           C
ATOM   3692  C   ARG A 253    -110.812  67.138  75.784  0.73 41.00           C
ATOM   3693  O   ARG A 253    -110.590  68.323  76.057 -0.58 94.00           O
ATOM   3694  CB  ARG A 253    -109.761  65.341  77.145  0.00  7.00           C
ATOM   3695  CG  ARG A 253    -109.219  65.461  78.546  0.03 90.00           C
ATOM   3696  CD  ARG A 253    -108.066  66.437  78.567  0.04 86.00           C
ATOM   3697  NE  ARG A 253    -107.455  66.537  79.885 -0.52 95.00           N
ATOM   3698  CZ  ARG A 253    -106.289  67.127  80.115  0.80 76.00           C
ATOM   3699  NH1 ARG A 253    -105.610  67.661  79.110 -0.86 27.00           N
ATOM   3700  NH2 ARG A 253    -105.800  67.178  81.346 -0.86 27.00           N
ATOM   3701  H   ARG A 253    -112.049  64.399  75.956  0.27 47.00           H
ATOM   3702  HA  ARG A 253    -111.263  66.644  77.755  0.15 60.00           H
ATOM   3703  HB2 ARG A 253    -109.952  64.380  76.961  0.03 27.00           H
ATOM   3704  HB3 ARG A 253    -109.070  65.676  76.509  0.03 27.00           H
ATOM   3705  HG2 ARG A 253    -109.927  65.801  79.152  0.02 85.00           H
ATOM   3706  HG3 ARG A 253    -108.886  64.579  78.854  0.02 85.00           H
ATOM   3707  HD2 ARG A 253    -107.381  66.127  77.910  0.06 87.00           H
ATOM   3708  HD3 ARG A 253    -108.412  67.334  78.295  0.06 87.00           H
ATOM   3709  HE  ARG A 253    -107.944  66.136  80.665  0.34 56.00           H
ATOM   3710 HH11 ARG A 253    -105.973  67.643  78.185  0.44 78.00           H
ATOM   3711 HH12 ARG A 253    -104.712  68.093  79.293  0.44 78.00           H
ATOM   3712 HH21 ARG A 253    -106.323  66.786  82.109  0.44 78.00           H
ATOM   3713 HH22 ARG A 253    -104.916  67.603  81.523  0.44 78.00           H
ATOM   3714  N   PHE A 254    -110.853  66.693  74.529 -0.41 57.00           N
ATOM   3715  CA  PHE A 254    -110.577  67.549  73.385  0.00 24.00           C
ATOM   3716  C   PHE A 254    -111.756  67.677  72.429  0.59 73.00           C
ATOM   3717  O   PHE A 254    -111.632  68.354  71.400 -0.56 79.00           O
ATOM   3718  CB  PHE A 254    -109.350  67.026  72.625 -0.03 43.00           C
ATOM   3719  CG  PHE A 254    -108.176  66.719  73.513  0.01 18.00           C
ATOM   3720  CD1 PHE A 254    -107.385  67.741  74.010 -0.12 56.00           C
ATOM   3721  CD2 PHE A 254    -107.866  65.410  73.853 -0.12 56.00           C
ATOM   3722  CE1 PHE A 254    -106.306  67.466  74.828 -0.17  4.00           C
ATOM   3723  CE2 PHE A 254    -106.786  65.127  74.671 -0.17  4.00           C
ATOM   3724  CZ  PHE A 254    -106.005  66.157  75.159 -0.10 72.00           C
ATOM   3725  H   PHE A 254    -111.099  65.681  74.440  0.27 19.00           H
ATOM   3726  HA  PHE A 254    -110.396  68.479  73.749  0.09 78.00           H
ATOM   3727  HB2 PHE A 254    -109.614  66.193  72.166  0.02 95.00           H
ATOM   3728  HB3 PHE A 254    -109.075  67.724  71.983  0.02 95.00           H
ATOM   3729  HD1 PHE A 254    -107.595  68.689  73.778  0.13 30.00           H
ATOM   3730  HD2 PHE A 254    -108.432  64.662  73.502  0.13 30.00           H
ATOM   3731  HE1 PHE A 254    -105.741  68.224  75.180  0.14 30.00           H
ATOM   3732  HE2 PHE A 254    -106.573  64.164  74.906  0.14 30.00           H
ATOM   3733  HZ  PHE A 254    -105.222  65.961  75.752  0.12 97.00           H
ATOM   3734  N   GLY A 255    -112.885  67.054  72.727 -0.41 57.00           N
ATOM   3735  CA  GLY A 255    -114.024  67.140  71.823 -0.02 52.00           C
ATOM   3736  C   GLY A 255    -114.071  66.000  70.828  0.59 73.00           C
ATOM   3737  O   GLY A 255    -113.052  65.459  70.401 -0.56 79.00           O
ATOM   3738  H   GLY A 255    -112.887  66.529  73.610  0.27 19.00           H
ATOM   3739  HA2 GLY A 255    -114.882  67.147  72.367  0.06 98.00           H
ATOM   3740  HA3 GLY A 255    -113.986  68.023  71.321  0.06 98.00           H
ATOM   3741  N   ALA A 256    -115.295  65.637  70.440 -0.41 57.00           N
ATOM   3742  CA  ALA A 256    -115.482  64.534  69.503  0.03 37.00           C
ATOM   3743  C   ALA A 256    -114.856  64.842  68.147  0.59 73.00           C
ATOM   3744  O   ALA A 256    -114.199  63.983  67.550 -0.56 79.00           O
ATOM   3745  CB  ALA A 256    -116.970  64.226  69.348 -0.18 25.00           C
ATOM   3746  H   ALA A 256    -116.066  66.186  70.847  0.27 19.00           H
ATOM   3747  HA  ALA A 256    -115.040  63.709  69.881  0.08 23.00           H
ATOM   3748  HB1 ALA A 256    -117.502  64.885  69.878  0.06  3.00           H
ATOM   3749  HB2 ALA A 256    -117.154  63.302  69.681  0.06  3.00           H
ATOM   3750  HB3 ALA A 256    -117.223  64.290  68.384  0.06  3.00           H
ATOM   3751  N   GLU A 257    -115.035  66.074  67.660 -0.51 63.00           N
ATOM   3752  CA  GLU A 257    -114.554  66.449  66.332  0.03 97.00           C
ATOM   3753  C   GLU A 257    -113.059  66.190  66.178  0.53 66.00           C
ATOM   3754  O   GLU A 257    -112.602  65.744  65.118 -0.58 19.00           O
ATOM   3755  CB  GLU A 257    -114.876  67.922  66.072  0.05 60.00           C
ATOM   3756  CG  GLU A 257    -114.305  68.489  64.788  0.01 36.00           C
ATOM   3757  CD  GLU A 257    -114.562  69.976  64.660  0.80 54.00           C
ATOM   3758  OE1 GLU A 257    -114.430  70.509  63.541 -0.81 88.00           O
ATOM   3759  OE2 GLU A 257    -114.899  70.614  65.681 -0.81 88.00           O
ATOM   3760  H   GLU A 257    -115.534  66.724  68.295  0.29 36.00           H
ATOM   3761  HA  GLU A 257    -115.059  65.926  65.630  0.11  5.00           H
ATOM   3762  HB2 GLU A 257    -115.861  68.008  66.027 -0.01 73.00           H
ATOM   3763  HB3 GLU A 257    -114.504  68.446  66.824 -0.01 73.00           H
ATOM   3764  HG2 GLU A 257    -113.334  68.355  64.795 -0.04 25.00           H
ATOM   3765  HG3 GLU A 257    -114.743  68.046  64.030 -0.04 25.00           H
ATOM   3766  N   PHE A 258    -112.285  66.443  67.233 -0.41 57.00           N
ATOM   3767  CA  PHE A 258    -110.837  66.290  67.143  0.00 24.00           C
ATOM   3768  C   PHE A 258    -110.434  64.820  67.155  0.59 73.00           C
ATOM   3769  O   PHE A 258    -109.627  64.380  66.330 -0.56 79.00           O
ATOM   3770  CB  PHE A 258    -110.166  67.046  68.290 -0.03 43.00           C
ATOM   3771  CG  PHE A 258    -108.680  66.833  68.371  0.01 18.00           C
ATOM   3772  CD1 PHE A 258    -107.827  67.464  67.480 -0.12 56.00           C
ATOM   3773  CD2 PHE A 258    -108.134  66.011  69.344 -0.12 56.00           C
ATOM   3774  CE1 PHE A 258    -106.459  67.274  67.548 -0.17  4.00           C
ATOM   3775  CE2 PHE A 258    -106.763  65.817  69.418 -0.17  4.00           C
ATOM   3776  CZ  PHE A 258    -105.926  66.450  68.517 -0.10 72.00           C
ATOM   3777  H   PHE A 258    -112.782  66.744  68.083  0.27 19.00           H
ATOM   3778  HA  PHE A 258    -110.557  66.661  66.249  0.09 78.00           H
ATOM   3779  HB2 PHE A 258    -110.329  68.012  68.153  0.02 95.00           H
ATOM   3780  HB3 PHE A 258    -110.567  66.730  69.137  0.02 95.00           H
ATOM   3781  HD1 PHE A 258    -108.202  68.067  66.777  0.13 30.00           H
ATOM   3782  HD2 PHE A 258    -108.735  65.553  70.000  0.13 30.00           H
ATOM   3783  HE1 PHE A 258    -105.859  67.741  66.885  0.14 30.00           H
ATOM   3784  HE2 PHE A 258    -106.381  65.209  70.134  0.14 30.00           H
ATOM   3785  HZ  PHE A 258    -104.936  66.312  68.567  0.12 97.00           H
ATOM   3786  N   VAL A 259    -110.991  64.045  68.088 -0.41 57.00           N
ATOM   3787  CA  VAL A 259    -110.659  62.627  68.175 -0.08 75.00           C
ATOM   3788  C   VAL A 259    -111.154  61.878  66.943  0.59 73.00           C
ATOM   3789  O   VAL A 259    -110.447  61.022  66.398 -0.56 79.00           O
ATOM   3790  CB  VAL A 259    -111.235  62.030  69.469  0.29 85.00           C
ATOM   3791  CG1 VAL A 259    -110.905  60.549  69.560 -0.31 92.00           C
ATOM   3792  CG2 VAL A 259    -110.706  62.790  70.670 -0.31 92.00           C
ATOM   3793  H   VAL A 259    -111.653  64.523  68.718  0.27 19.00           H
ATOM   3794  HA  VAL A 259    -109.657  62.541  68.208  0.09 69.00           H
ATOM   3795  HB  VAL A 259    -112.226  62.105  69.423 -0.02 97.00           H
ATOM   3796 HG11 VAL A 259    -111.687  60.012  69.243  0.07 91.00           H
ATOM   3797 HG12 VAL A 259    -110.109  60.347  68.988  0.07 91.00           H
ATOM   3798 HG13 VAL A 259    -110.701  60.309  70.509  0.07 91.00           H
ATOM   3799 HG21 VAL A 259    -110.171  63.576  70.357  0.07 91.00           H
ATOM   3800 HG22 VAL A 259    -110.125  62.186  71.217  0.07 91.00           H
ATOM   3801 HG23 VAL A 259    -111.474  63.109  71.227  0.07 91.00           H
ATOM   3802  N   ASP A 260    -112.381  62.168  66.500 -0.51 63.00           N
ATOM   3803  CA  ASP A 260    -112.914  61.522  65.301  0.03 81.00           C
ATOM   3804  C   ASP A 260    -111.996  61.732  64.101  0.53 66.00           C
ATOM   3805  O   ASP A 260    -111.743  60.799  63.329 -0.58 19.00           O
ATOM   3806  CB  ASP A 260    -114.318  62.045  65.003 -0.03  3.00           C
ATOM   3807  CG  ASP A 260    -115.330  61.607  66.038  0.79 94.00           C
ATOM   3808  OD1 ASP A 260    -114.928  60.976  67.039 -0.80 14.00           O
ATOM   3809  OD2 ASP A 260    -116.528  61.902  65.858 -0.80 14.00           O
ATOM   3810  H   ASP A 260    -112.898  62.862  67.059  0.29 36.00           H
ATOM   3811  HA  ASP A 260    -112.939  60.531  65.484  0.08 80.00           H
ATOM   3812  HB2 ASP A 260    -114.280  63.037  64.991 -0.01 22.00           H
ATOM   3813  HB3 ASP A 260    -114.594  61.696  64.116 -0.01 22.00           H
ATOM   3814  N   GLY A 261    -111.489  62.954  63.925 -0.41 57.00           N
ATOM   3815  CA  GLY A 261    -110.524  63.192  62.863 -0.02 52.00           C
ATOM   3816  C   GLY A 261    -109.287  62.324  62.996  0.59 73.00           C
ATOM   3817  O   GLY A 261    -108.752  61.830  62.000 -0.56 79.00           O
ATOM   3818  H   GLY A 261    -111.827  63.671  64.576  0.27 19.00           H
ATOM   3819  HA2 GLY A 261    -110.962  63.014  61.965  0.06 98.00           H
ATOM   3820  HA3 GLY A 261    -110.250  64.169  62.872  0.06 98.00           H
ATOM   3821  N   LEU A 262    -108.818  62.120  64.229 -0.41 57.00           N
ATOM   3822  CA  LEU A 262    -107.649  61.273  64.440 -0.05 18.00           C
ATOM   3823  C   LEU A 262    -107.957  59.823  64.091  0.59 73.00           C
ATOM   3824  O   LEU A 262    -107.184  59.167  63.384 -0.56 79.00           O
ATOM   3825  CB  LEU A 262    -107.163  61.389  65.885 -0.11  2.00           C
ATOM   3826  CG  LEU A 262    -106.481  62.697  66.287  0.35 31.00           C
ATOM   3827  CD1 LEU A 262    -105.979  62.619  67.714 -0.41 21.00           C
ATOM   3828  CD2 LEU A 262    -105.334  63.006  65.352 -0.41 21.00           C
ATOM   3829  H   LEU A 262    -109.333  62.593  64.981  0.27 19.00           H
ATOM   3830  HA  LEU A 262    -106.908  61.594  63.840  0.09 22.00           H
ATOM   3831  HB2 LEU A 262    -107.956  61.271  66.484  0.04 57.00           H
ATOM   3832  HB3 LEU A 262    -106.509  60.651  66.048  0.04 57.00           H
ATOM   3833  HG  LEU A 262    -107.141  63.445  66.204 -0.03 61.00           H
ATOM   3834 HD11 LEU A 262    -106.748  62.452  68.334  0.10  0.00           H
ATOM   3835 HD12 LEU A 262    -105.535  63.481  67.964  0.10  0.00           H
ATOM   3836 HD13 LEU A 262    -105.318  61.871  67.800  0.10  0.00           H
ATOM   3837 HD21 LEU A 262    -104.659  62.267  65.387  0.10  0.00           H
ATOM   3838 HD22 LEU A 262    -105.675  63.095  64.414  0.10  0.00           H
ATOM   3839 HD23 LEU A 262    -104.895  63.864  65.625  0.10  0.00           H
ATOM   3840  N   LEU A 263    -109.088  59.308  64.581 -0.41 57.00           N
ATOM   3841  CA  LEU A 263    -109.488  57.943  64.254 -0.05 18.00           C
ATOM   3842  C   LEU A 263    -109.640  57.761  62.751  0.59 73.00           C
ATOM   3843  O   LEU A 263    -109.302  56.703  62.207 -0.56 79.00           O
ATOM   3844  CB  LEU A 263    -110.798  57.595  64.959 -0.11  2.00           C
ATOM   3845  CG  LEU A 263    -110.852  57.819  66.468  0.35 31.00           C
ATOM   3846  CD1 LEU A 263    -112.269  57.638  66.991 -0.41 21.00           C
ATOM   3847  CD2 LEU A 263    -109.894  56.877  67.168 -0.41 21.00           C
ATOM   3848  H   LEU A 263    -109.631  59.939  65.188  0.27 19.00           H
ATOM   3849  HA  LEU A 263    -108.773  57.313  64.581  0.09 22.00           H
ATOM   3850  HB2 LEU A 263    -111.522  58.151  64.550  0.04 57.00           H
ATOM   3851  HB3 LEU A 263    -110.986  56.628  64.794  0.04 57.00           H
ATOM   3852  HG  LEU A 263    -110.540  58.748  66.671 -0.03 61.00           H
ATOM   3853 HD11 LEU A 263    -112.877  58.297  66.546  0.10  0.00           H
ATOM   3854 HD12 LEU A 263    -112.283  57.789  67.980  0.10  0.00           H
ATOM   3855 HD13 LEU A 263    -112.583  56.709  66.792  0.10  0.00           H
ATOM   3856 HD21 LEU A 263    -110.146  55.929  66.969  0.10  0.00           H
ATOM   3857 HD22 LEU A 263    -108.960  57.043  66.846  0.10  0.00           H
ATOM   3858 HD23 LEU A 263    -109.933  57.028  68.157  0.10  0.00           H
ATOM   3859  N   ALA A 264    -110.137  58.788  62.062 -0.41 57.00           N
ATOM   3860  CA  ALA A 264    -110.367  58.701  60.624  0.03 37.00           C
ATOM   3861  C   ALA A 264    -109.094  58.804  59.790  0.59 73.00           C
ATOM   3862  O   ALA A 264    -109.075  58.295  58.665 -0.56 79.00           O
ATOM   3863  CB  ALA A 264    -111.341  59.794  60.177 -0.18 25.00           C
ATOM   3864  H   ALA A 264    -110.340  59.634  62.626  0.27 19.00           H
ATOM   3865  HA  ALA A 264    -110.812  57.807  60.421  0.08 23.00           H
ATOM   3866  HB1 ALA A 264    -112.082  59.381  59.651  0.06  3.00           H
ATOM   3867  HB2 ALA A 264    -110.855  60.457  59.610  0.06  3.00           H
ATOM   3868  HB3 ALA A 264    -111.715  60.251  60.981  0.06  3.00           H
ATOM   3869  N   GLY A 265    -108.042  59.449  60.295 -0.41 57.00           N
ATOM   3870  CA  GLY A 265    -106.872  59.726  59.479 -0.02 52.00           C
ATOM   3871  C   GLY A 265    -105.600  58.981  59.843  0.59 73.00           C
ATOM   3872  O   GLY A 265    -104.686  58.878  59.019 -0.56 79.00           O
ATOM   3873  H   GLY A 265    -108.134  59.724  61.288  0.27 19.00           H
ATOM   3874  HA2 GLY A 265    -107.100  59.530  58.492  0.06 98.00           H
ATOM   3875  HA3 GLY A 265    -106.681  60.740  59.504  0.06 98.00           H
ATOM   3876  N   LEU A 266    -105.526  58.444  61.064 -0.41 57.00           N
ATOM   3877  CA  LEU A 266    -104.258  57.905  61.552 -0.05 18.00           C
ATOM   3878  C   LEU A 266    -103.796  56.704  60.737  0.59 73.00           C
ATOM   3879  O   LEU A 266    -102.604  56.577  60.435 -0.56 79.00           O
ATOM   3880  CB  LEU A 266    -104.374  57.535  63.028 -0.11  2.00           C
ATOM   3881  CG  LEU A 266    -104.103  58.684  64.001  0.35 31.00           C
ATOM   3882  CD1 LEU A 266    -104.285  58.232  65.440 -0.41 21.00           C
ATOM   3883  CD2 LEU A 266    -102.706  59.243  63.781 -0.41 21.00           C
ATOM   3884  H   LEU A 266    -106.400  58.445  61.602  0.27 19.00           H
ATOM   3885  HA  LEU A 266    -103.555  58.628  61.481  0.09 22.00           H
ATOM   3886  HB2 LEU A 266    -105.299  57.219  63.194  0.04 57.00           H
ATOM   3887  HB3 LEU A 266    -103.714  56.822  63.219  0.04 57.00           H
ATOM   3888  HG  LEU A 266    -104.739  59.432  63.804 -0.03 61.00           H
ATOM   3889 HD11 LEU A 266    -105.224  57.912  65.576  0.10  0.00           H
ATOM   3890 HD12 LEU A 266    -104.103  58.998  66.058  0.10  0.00           H
ATOM   3891 HD13 LEU A 266    -103.649  57.486  65.641  0.10  0.00           H
ATOM   3892 HD21 LEU A 266    -102.029  58.522  63.931  0.10  0.00           H
ATOM   3893 HD22 LEU A 266    -102.625  59.584  62.844  0.10  0.00           H
ATOM   3894 HD23 LEU A 266    -102.540  59.993  64.422  0.10  0.00           H
ATOM   3895  N   GLY A 267    -104.719  55.810  60.375 -0.41 57.00           N
ATOM   3896  CA  GLY A 267    -104.334  54.665  59.566 -0.02 52.00           C
ATOM   3897  C   GLY A 267    -103.720  55.080  58.245  0.59 73.00           C
ATOM   3898  O   GLY A 267    -102.637  54.620  57.875 -0.56 79.00           O
ATOM   3899  H   GLY A 267    -105.671  55.998  60.704  0.27 19.00           H
ATOM   3900  HA2 GLY A 267    -103.670  54.099  60.081  0.06 98.00           H
ATOM   3901  HA3 GLY A 267    -105.149  54.089  59.391  0.06 98.00           H
ATOM   3902  N   SER A 268    -104.403  55.970  57.519 -0.41 57.00           N
ATOM   3903  CA  SER A 268    -103.907  56.406  56.219 -0.02 49.00           C
ATOM   3904  C   SER A 268    -102.622  57.209  56.362  0.59 73.00           C
ATOM   3905  O   SER A 268    -101.736  57.133  55.503 -0.56 79.00           O
ATOM   3906  CB  SER A 268    -104.976  57.227  55.497  0.21 17.00           C
ATOM   3907  OG  SER A 268    -104.531  57.642  54.216 -0.65 46.00           O
ATOM   3908  H   SER A 268    -105.278  56.306  57.947  0.27 19.00           H
ATOM   3909  HA  SER A 268    -103.700  55.585  55.672  0.08 43.00           H
ATOM   3910  HB2 SER A 268    -105.794  56.667  55.390  0.03 52.00           H
ATOM   3911  HB3 SER A 268    -105.185  58.034  56.044  0.03 52.00           H
ATOM   3912  HG  SER A 268    -104.519  58.640  54.175  0.42 75.00           H
ATOM   3913  N   ALA A 269    -102.499  57.980  57.443 -0.41 57.00           N
ATOM   3914  CA  ALA A 269    -101.272  58.731  57.669  0.03 37.00           C
ATOM   3915  C   ALA A 269    -100.117  57.803  58.016  0.59 73.00           C
ATOM   3916  O   ALA A 269     -98.980  58.038  57.592 -0.56 79.00           O
ATOM   3917  CB  ALA A 269    -101.484  59.764  58.771 -0.18 25.00           C
ATOM   3918  H   ALA A 269    -103.312  57.994  58.071  0.27 19.00           H
ATOM   3919  HA  ALA A 269    -101.038  59.234  56.826  0.08 23.00           H
ATOM   3920  HB1 ALA A 269    -102.011  59.354  59.514  0.06  3.00           H
ATOM   3921  HB2 ALA A 269    -101.982  60.547  58.401  0.06  3.00           H
ATOM   3922  HB3 ALA A 269    -100.597  60.066  59.118  0.06  3.00           H
ATOM   3923  N   GLN A 270    -100.387  56.749  58.791 -0.41 57.00           N
ATOM   3924  CA  GLN A 270     -99.361  55.751  59.074  0.00 31.00           C
ATOM   3925  C   GLN A 270     -98.847  55.117  57.788  0.59 73.00           C
ATOM   3926  O   GLN A 270     -97.637  54.930  57.616 -0.56 79.00           O
ATOM   3927  CB  GLN A 270     -99.922  54.682  60.012  0.00 36.00           C
ATOM   3928  CG  GLN A 270     -98.908  53.655  60.466 -0.06 45.00           C
ATOM   3929  CD  GLN A 270     -98.062  54.155  61.614  0.69 51.00           C
ATOM   3930  NE2 GLN A 270     -96.754  53.946  61.523 -0.94  7.00           N
ATOM   3931  OE1 GLN A 270     -98.577  54.734  62.570 -0.60 86.00           O
ATOM   3932  H   GLN A 270    -101.350  56.708  59.156  0.27 19.00           H
ATOM   3933  HA  GLN A 270     -98.587  56.218  59.518  0.08 50.00           H
ATOM   3934  HB2 GLN A 270    -100.296  55.135  60.826  0.01 71.00           H
ATOM   3935  HB3 GLN A 270    -100.667  54.201  59.539  0.01 71.00           H
ATOM   3936  HG2 GLN A 270     -99.392  52.832  60.761  0.03 52.00           H
ATOM   3937  HG3 GLN A 270     -98.307  53.433  59.699  0.03 52.00           H
ATOM   3938 HE21 GLN A 270     -96.120  54.268  62.253  0.42 51.00           H
ATOM   3939 HE22 GLN A 270     -96.400  53.454  60.704  0.42 51.00           H
ATOM   3940  N   GLU A 271     -99.758  54.785  56.872 -0.51 63.00           N
ATOM   3941  CA  GLU A 271     -99.366  54.173  55.607  0.03 97.00           C
ATOM   3942  C   GLU A 271     -98.490  55.115  54.792  0.53 66.00           C
ATOM   3943  O   GLU A 271     -97.456  54.710  54.247 -0.58 19.00           O
ATOM   3944  CB  GLU A 271    -100.614  53.776  54.818  0.05 60.00           C
ATOM   3945  CG  GLU A 271    -100.357  52.700  53.791  0.01 36.00           C
ATOM   3946  CD  GLU A 271     -99.650  51.510  54.394  0.80 54.00           C
ATOM   3947  OE1 GLU A 271    -100.138  50.982  55.415 -0.81 88.00           O
ATOM   3948  OE2 GLU A 271     -98.598  51.113  53.856 -0.81 88.00           O
ATOM   3949  H   GLU A 271    -100.736  54.994  57.132  0.29 36.00           H
ATOM   3950  HA  GLU A 271     -98.864  53.318  55.786  0.11  5.00           H
ATOM   3951  HB2 GLU A 271    -101.274  53.431  55.460 -0.01 73.00           H
ATOM   3952  HB3 GLU A 271    -100.934  54.576  54.346 -0.01 73.00           H
ATOM   3953  HG2 GLU A 271    -101.219  52.389  53.443 -0.04 25.00           H
ATOM   3954  HG3 GLU A 271     -99.777  53.067  53.092 -0.04 25.00           H
ATOM   3955  N   THR A 272     -98.881  56.388  54.717 -0.41 57.00           N
ATOM   3956  CA  THR A 272     -98.109  57.363  53.955 -0.03 89.00           C
ATOM   3957  C   THR A 272     -96.723  57.567  54.554  0.59 73.00           C
ATOM   3958  O   THR A 272     -95.726  57.644  53.826 -0.56 79.00           O
ATOM   3959  CB  THR A 272     -98.870  58.685  53.905  0.36 54.00           C
ATOM   3960  CG2 THR A 272     -98.132  59.697  53.051 -0.24 38.00           C
ATOM   3961  OG1 THR A 272    -100.178  58.462  53.364 -0.67 61.00           O
ATOM   3962  H   THR A 272     -99.748  56.612  55.229  0.27 19.00           H
ATOM   3963  HA  THR A 272     -97.999  57.018  53.013  0.10  7.00           H
ATOM   3964  HB  THR A 272     -98.979  59.045  54.854  0.00 43.00           H
ATOM   3965  HG1 THR A 272    -100.152  58.498  52.359  0.41  2.00           H
ATOM   3966 HG21 THR A 272     -97.444  60.176  53.604  0.06 42.00           H
ATOM   3967 HG22 THR A 272     -98.779  60.370  52.681  0.06 42.00           H
ATOM   3968 HG23 THR A 272     -97.673  59.232  52.289  0.06 42.00           H
ATOM   3969  N   LEU A 273     -96.647  57.665  55.882 -0.41 57.00           N
ATOM   3970  CA  LEU A 273     -95.363  57.812  56.558 -0.05 18.00           C
ATOM   3971  C   LEU A 273     -94.446  56.637  56.250  0.59 73.00           C
ATOM   3972  O   LEU A 273     -93.274  56.821  55.905 -0.56 79.00           O
ATOM   3973  CB  LEU A 273     -95.599  57.947  58.062 -0.11  2.00           C
ATOM   3974  CG  LEU A 273     -94.487  57.610  59.056  0.35 31.00           C
ATOM   3975  CD1 LEU A 273     -93.370  58.631  59.007 -0.41 21.00           C
ATOM   3976  CD2 LEU A 273     -95.057  57.515  60.458 -0.41 21.00           C
ATOM   3977  H   LEU A 273     -97.556  57.628  56.375  0.27 19.00           H
ATOM   3978  HA  LEU A 273     -94.922  58.655  56.229  0.09 22.00           H
ATOM   3979  HB2 LEU A 273     -95.873  58.909  58.242  0.04 57.00           H
ATOM   3980  HB3 LEU A 273     -96.394  57.362  58.299  0.04 57.00           H
ATOM   3981  HG  LEU A 273     -94.121  56.701  58.835 -0.03 61.00           H
ATOM   3982 HD11 LEU A 273     -92.973  58.655  58.088  0.10  0.00           H
ATOM   3983 HD12 LEU A 273     -92.657  58.385  59.667  0.10  0.00           H
ATOM   3984 HD13 LEU A 273     -93.730  59.538  59.234  0.10  0.00           H
ATOM   3985 HD21 LEU A 273     -95.471  58.390  60.714  0.10  0.00           H
ATOM   3986 HD22 LEU A 273     -95.754  56.798  60.491  0.10  0.00           H
ATOM   3987 HD23 LEU A 273     -94.326  57.294  61.105  0.10  0.00           H
ATOM   3988  N   ILE A 274     -94.977  55.417  56.347 -0.41 57.00           N
ATOM   3989  CA  ILE A 274     -94.178  54.219  56.095 -0.05 97.00           C
ATOM   3990  C   ILE A 274     -93.644  54.226  54.669  0.59 73.00           C
ATOM   3991  O   ILE A 274     -92.436  54.103  54.433 -0.56 79.00           O
ATOM   3992  CB  ILE A 274     -95.010  52.952  56.367  0.13  3.00           C
ATOM   3993  CG1 ILE A 274     -95.283  52.787  57.863 -0.04 30.00           C
ATOM   3994  CG2 ILE A 274     -94.320  51.722  55.793 -0.32  4.00           C
ATOM   3995  CD1 ILE A 274     -96.166  51.609  58.192 -0.06 60.00           C
ATOM   3996  H   ILE A 274     -95.977  55.395  56.609  0.27 19.00           H
ATOM   3997  HA  ILE A 274     -93.382  54.280  56.701  0.08 69.00           H
ATOM   3998  HB  ILE A 274     -95.886  53.054  55.903  0.01 87.00           H
ATOM   3999 HG12 ILE A 274     -94.408  52.681  58.333  0.02 36.00           H
ATOM   4000 HG13 ILE A 274     -95.723  53.622  58.193  0.02 36.00           H
ATOM   4001 HG21 ILE A 274     -94.159  51.867  54.819  0.08 82.00           H
ATOM   4002 HG22 ILE A 274     -94.909  50.928  55.928  0.08 82.00           H
ATOM   4003 HG23 ILE A 274     -93.452  51.588  56.267  0.08 82.00           H
ATOM   4004 HD11 ILE A 274     -97.050  51.718  57.739  0.01 86.00           H
ATOM   4005 HD12 ILE A 274     -96.303  51.561  59.181  0.01 86.00           H
ATOM   4006 HD13 ILE A 274     -95.731  50.767  57.875  0.01 86.00           H
ATOM   4007  N   ARG A 275     -94.539  54.390  53.696 -0.34 79.00           N
ATOM   4008  CA  ARG A 275     -94.209  54.121  52.303 -0.26 37.00           C
ATOM   4009  C   ARG A 275     -93.625  55.315  51.562  0.73 41.00           C
ATOM   4010  O   ARG A 275     -93.026  55.123  50.498 -0.58 94.00           O
ATOM   4011  CB  ARG A 275     -95.452  53.633  51.547  0.00  7.00           C
ATOM   4012  CG  ARG A 275     -95.936  52.242  51.943  0.03 90.00           C
ATOM   4013  CD  ARG A 275     -97.160  51.834  51.132  0.04 86.00           C
ATOM   4014  NE  ARG A 275     -97.686  50.537  51.553 -0.52 95.00           N
ATOM   4015  CZ  ARG A 275     -98.849  50.032  51.152  0.80 76.00           C
ATOM   4016  NH1 ARG A 275     -99.623  50.717  50.322 -0.86 27.00           N
ATOM   4017  NH2 ARG A 275     -99.246  48.844  51.591 -0.86 27.00           N
ATOM   4018  H   ARG A 275     -95.471  54.719  54.013  0.27 47.00           H
ATOM   4019  HA  ARG A 275     -93.530  53.359  52.272  0.15 60.00           H
ATOM   4020  HB2 ARG A 275     -96.194  54.278  51.720  0.03 27.00           H
ATOM   4021  HB3 ARG A 275     -95.237  53.618  50.573  0.03 27.00           H
ATOM   4022  HG2 ARG A 275     -95.215  51.579  51.772  0.02 85.00           H
ATOM   4023  HG3 ARG A 275     -96.187  52.241  52.905  0.02 85.00           H
ATOM   4024  HD2 ARG A 275     -97.860  52.531  51.259  0.06 87.00           H
ATOM   4025  HD3 ARG A 275     -96.892  51.786  50.174  0.06 87.00           H
ATOM   4026  HE  ARG A 275     -97.130  49.989  52.190  0.34 56.00           H
ATOM   4027 HH11 ARG A 275     -99.334  51.604  49.976  0.44 78.00           H
ATOM   4028 HH12 ARG A 275    -100.512  50.330  50.040  0.44 78.00           H
ATOM   4029 HH21 ARG A 275     -98.657  48.318  52.211  0.44 78.00           H
ATOM   4030 HH22 ARG A 275    -100.124  48.469  51.309  0.44 78.00           H
ATOM   4031  N   LYS A 276     -93.771  56.537  52.078 -0.34 79.00           N
ATOM   4032  CA  LYS A 276     -93.390  57.708  51.299 -0.24  0.00           C
ATOM   4033  C   LYS A 276     -92.438  58.680  51.981  0.73 41.00           C
ATOM   4034  O   LYS A 276     -91.935  59.580  51.300 -0.58 94.00           O
ATOM   4035  CB  LYS A 276     -94.639  58.487  50.855  0.00 94.00           C
ATOM   4036  CG  LYS A 276     -95.582  57.697  49.954  0.01 87.00           C
ATOM   4037  CD  LYS A 276     -96.634  58.587  49.309 -0.04 79.00           C
ATOM   4038  CE  LYS A 276     -97.574  57.773  48.432 -0.01 43.00           C
ATOM   4039  NZ  LYS A 276     -98.563  58.629  47.721 -0.38 54.00           N
ATOM   4040  H   LYS A 276     -94.158  56.573  53.028  0.27 47.00           H
ATOM   4041  HA  LYS A 276     -92.952  57.387  50.425  0.14 26.00           H
ATOM   4042  HB2 LYS A 276     -95.141  58.759  51.673  0.03 62.00           H
ATOM   4043  HB3 LYS A 276     -94.337  59.299  50.359  0.03 62.00           H
ATOM   4044  HG2 LYS A 276     -95.046  57.254  49.232  0.01  3.00           H
ATOM   4045  HG3 LYS A 276     -96.042  56.995  50.500  0.01  3.00           H
ATOM   4046  HD2 LYS A 276     -97.167  59.025  50.023  0.06 21.00           H
ATOM   4047  HD3 LYS A 276     -96.181  59.265  48.743  0.06 21.00           H
ATOM   4048  HE2 LYS A 276     -97.030  57.267  47.755  0.11 35.00           H
ATOM   4049  HE3 LYS A 276     -98.065  57.112  49.008  0.11 35.00           H
ATOM   4050  HZ1 LYS A 276     -99.301  58.057  47.365  0.34  0.00           H
ATOM   4051  HZ2 LYS A 276     -98.110  59.101  46.965  0.34  0.00           H
ATOM   4052  HZ3 LYS A 276     -98.938  59.301  48.358  0.34  0.00           H
ATOM   4053  N   THR A 277     -92.169  58.548  53.277 -0.41 57.00           N
ATOM   4054  CA  THR A 277     -91.304  59.501  53.959 -0.03 89.00           C
ATOM   4055  C   THR A 277     -90.175  58.784  54.682  0.59 73.00           C
ATOM   4056  O   THR A 277     -90.214  57.570  54.901 -0.56 79.00           O
ATOM   4057  CB  THR A 277     -92.067  60.367  54.976  0.36 54.00           C
ATOM   4058  CG2 THR A 277     -93.301  60.995  54.349 -0.24 38.00           C
ATOM   4059  OG1 THR A 277     -92.455  59.565  56.097 -0.67 61.00           O
ATOM   4060  H   THR A 277     -92.613  57.738  53.739  0.27 19.00           H
ATOM   4061  HA  THR A 277     -90.900  60.116  53.271  0.10  7.00           H
ATOM   4062  HB  THR A 277     -91.446  61.105  55.312  0.00 43.00           H
ATOM   4063  HG1 THR A 277     -92.728  58.646  55.792  0.41  2.00           H
ATOM   4064 HG21 THR A 277     -93.240  60.943  53.349  0.06 42.00           H
ATOM   4065 HG22 THR A 277     -93.370  61.958  54.623  0.06 42.00           H
ATOM   4066 HG23 THR A 277     -94.124  60.507  54.653  0.06 42.00           H
ATOM   4067  N   ARG A 278     -89.160  59.567  55.045 -0.34 79.00           N
ATOM   4068  CA  ARG A 278     -88.088  59.132  55.927 -0.26 37.00           C
ATOM   4069  C   ARG A 278     -87.788  60.250  56.916  0.73 41.00           C
ATOM   4070  O   ARG A 278     -88.054  61.425  56.647 -0.58 94.00           O
ATOM   4071  CB  ARG A 278     -86.821  58.742  55.149  0.00  7.00           C
ATOM   4072  CG  ARG A 278     -86.926  57.404  54.429  0.03 90.00           C
ATOM   4073  CD  ARG A 278     -85.576  56.710  54.354  0.04 86.00           C
ATOM   4074  NE  ARG A 278     -85.694  55.316  53.938 -0.52 95.00           N
ATOM   4075  CZ  ARG A 278     -85.948  54.309  54.765  0.80 76.00           C
ATOM   4076  NH1 ARG A 278     -86.119  54.537  56.061 -0.86 27.00           N
ATOM   4077  NH2 ARG A 278     -86.032  53.073  54.295 -0.86 27.00           N
ATOM   4078  H   ARG A 278     -89.203  60.534  54.635  0.27 47.00           H
ATOM   4079  HA  ARG A 278     -88.389  58.327  56.435  0.15 60.00           H
ATOM   4080  HB2 ARG A 278     -86.646  59.447  54.470  0.03 27.00           H
ATOM   4081  HB3 ARG A 278     -86.067  58.688  55.794  0.03 27.00           H
ATOM   4082  HG2 ARG A 278     -87.555  56.811  54.922  0.02 85.00           H
ATOM   4083  HG3 ARG A 278     -87.251  57.553  53.500  0.02 85.00           H
ATOM   4084  HD2 ARG A 278     -85.010  57.203  53.697  0.06 87.00           H
ATOM   4085  HD3 ARG A 278     -85.158  56.750  55.259  0.06 87.00           H
ATOM   4086  HE  ARG A 278     -85.575  55.105  52.961  0.34 56.00           H
ATOM   4087 HH11 ARG A 278     -86.078  55.463  56.422  0.44 78.00           H
ATOM   4088 HH12 ARG A 278     -86.293  53.760  56.682  0.44 78.00           H
ATOM   4089 HH21 ARG A 278     -85.923  52.902  53.312  0.44 78.00           H
ATOM   4090 HH22 ARG A 278     -86.204  52.308  54.913  0.44 78.00           H
ATOM   4091  N   PHE A 279     -87.233  59.873  58.066 -0.41 57.00           N
ATOM   4092  CA  PHE A 279     -87.033  60.779  59.191  0.00 24.00           C
ATOM   4093  C   PHE A 279     -85.607  60.624  59.698  0.59 73.00           C
ATOM   4094  O   PHE A 279     -85.162  59.503  59.967 -0.56 79.00           O
ATOM   4095  CB  PHE A 279     -88.048  60.476  60.298 -0.03 43.00           C
ATOM   4096  CG  PHE A 279     -87.826  61.243  61.570  0.01 18.00           C
ATOM   4097  CD1 PHE A 279     -88.085  62.601  61.629 -0.12 56.00           C
ATOM   4098  CD2 PHE A 279     -87.390  60.596  62.718 -0.12 56.00           C
ATOM   4099  CE1 PHE A 279     -87.891  63.304  62.799 -0.17  4.00           C
ATOM   4100  CE2 PHE A 279     -87.195  61.293  63.895 -0.17  4.00           C
ATOM   4101  CZ  PHE A 279     -87.446  62.650  63.935 -0.10 72.00           C
ATOM   4102  H   PHE A 279     -86.951  58.863  58.093  0.27 19.00           H
ATOM   4103  HA  PHE A 279     -87.115  61.709  58.836  0.09 78.00           H
ATOM   4104  HB2 PHE A 279     -88.948  60.707  59.953  0.02 95.00           H
ATOM   4105  HB3 PHE A 279     -87.986  59.509  60.507  0.02 95.00           H
ATOM   4106  HD1 PHE A 279     -88.417  63.078  60.818  0.13 30.00           H
ATOM   4107  HD2 PHE A 279     -87.216  59.609  62.690  0.13 30.00           H
ATOM   4108  HE1 PHE A 279     -88.074  64.297  62.823  0.14 30.00           H
ATOM   4109  HE2 PHE A 279     -86.868  60.806  64.721  0.14 30.00           H
ATOM   4110  HZ  PHE A 279     -87.308  63.165  64.783  0.12 97.00           H
ATOM   4111  N   PHE A 280     -84.886  61.737  59.816 -0.41 57.00           N
ATOM   4112  CA  PHE A 280     -83.464  61.668  60.118  0.00 24.00           C
ATOM   4113  C   PHE A 280     -83.063  62.754  61.107  0.59 73.00           C
ATOM   4114  O   PHE A 280     -83.809  63.700  61.379 -0.56 79.00           O
ATOM   4115  CB  PHE A 280     -82.611  61.769  58.843 -0.03 43.00           C
ATOM   4116  CG  PHE A 280     -82.862  63.012  58.025  0.01 18.00           C
ATOM   4117  CD1 PHE A 280     -82.188  64.190  58.305 -0.12 56.00           C
ATOM   4118  CD2 PHE A 280     -83.752  62.993  56.963 -0.12 56.00           C
ATOM   4119  CE1 PHE A 280     -82.409  65.331  57.554 -0.17  4.00           C
ATOM   4120  CE2 PHE A 280     -83.977  64.133  56.206 -0.17  4.00           C
ATOM   4121  CZ  PHE A 280     -83.304  65.303  56.503 -0.10 72.00           C
ATOM   4122  H   PHE A 280     -85.407  62.616  59.679  0.27 19.00           H
ATOM   4123  HA  PHE A 280     -83.302  60.785  60.574  0.09 78.00           H
ATOM   4124  HB2 PHE A 280     -81.660  61.770  59.116  0.02 95.00           H
ATOM   4125  HB3 PHE A 280     -82.821  60.984  58.278  0.02 95.00           H
ATOM   4126  HD1 PHE A 280     -81.532  64.219  59.057  0.13 30.00           H
ATOM   4127  HD2 PHE A 280     -84.238  62.147  56.739  0.13 30.00           H
ATOM   4128  HE1 PHE A 280     -81.913  66.180  57.782  0.14 30.00           H
ATOM   4129  HE2 PHE A 280     -84.638  64.101  55.437  0.14 30.00           H
ATOM   4130  HZ  PHE A 280     -83.462  66.128  55.960  0.12 97.00           H
ATOM   4131  N   MET A 281     -81.853  62.587  61.643 -0.41 57.00           N
ATOM   4132  CA  MET A 281     -81.206  63.527  62.552 -0.02 37.00           C
ATOM   4133  C   MET A 281     -79.915  64.004  61.898  0.59 73.00           C
ATOM   4134  O   MET A 281     -78.945  63.243  61.800 -0.56 79.00           O
ATOM   4135  CB  MET A 281     -80.918  62.868  63.901  0.03 42.00           C
ATOM   4136  CG  MET A 281     -79.951  63.653  64.777  0.00 18.00           C
ATOM   4137  SD  MET A 281     -79.346  62.722  66.202 -0.27 37.00           S
ATOM   4138  CE  MET A 281     -78.270  61.527  65.414 -0.05 36.00           C
ATOM   4139  H   MET A 281     -81.386  61.683  61.342  0.27 19.00           H
ATOM   4140  HA  MET A 281     -81.804  64.314  62.667  0.08 80.00           H
ATOM   4141  HB2 MET A 281     -81.785  62.759  64.404  0.02 41.00           H
ATOM   4142  HB3 MET A 281     -80.529  61.952  63.741  0.02 41.00           H
ATOM   4143  HG2 MET A 281     -79.166  63.969  64.190  0.04 40.00           H
ATOM   4144  HG3 MET A 281     -80.419  64.519  65.081  0.04 40.00           H
ATOM   4145  HE1 MET A 281     -77.337  61.634  65.761  0.06 84.00           H
ATOM   4146  HE2 MET A 281     -78.593  60.601  65.613  0.06 84.00           H
ATOM   4147  HE3 MET A 281     -78.274  61.673  64.424  0.06 84.00           H
ATOM   4148  N   ALA A 282     -79.898  65.254  61.446 -0.41 57.00           N
ATOM   4149  CA  ALA A 282     -78.744  65.816  60.762  0.03 37.00           C
ATOM   4150  C   ALA A 282     -78.063  66.858  61.638  0.59 73.00           C
ATOM   4151  O   ALA A 282     -78.708  67.532  62.446 -0.56 79.00           O
ATOM   4152  CB  ALA A 282     -79.141  66.453  59.427 -0.18 25.00           C
ATOM   4153  H   ALA A 282     -80.775  65.789  61.623  0.27 19.00           H
ATOM   4154  HA  ALA A 282     -78.087  65.079  60.571  0.08 23.00           H
ATOM   4155  HB1 ALA A 282     -78.469  66.206  58.731  0.06  3.00           H
ATOM   4156  HB2 ALA A 282     -79.168  67.445  59.531  0.06  3.00           H
ATOM   4157  HB3 ALA A 282     -80.042  66.119  59.157  0.06  3.00           H
ATOM   4158  N   THR A 283     -76.748  66.976  61.474 -0.41 57.00           N
ATOM   4159  CA  THR A 283     -75.956  68.007  62.132 -0.03 89.00           C
ATOM   4160  C   THR A 283     -75.484  68.997  61.079  0.59 73.00           C
ATOM   4161  O   THR A 283     -74.741  68.631  60.161 -0.56 79.00           O
ATOM   4162  CB  THR A 283     -74.762  67.410  62.876  0.36 54.00           C
ATOM   4163  CG2 THR A 283     -73.945  68.509  63.536 -0.24 38.00           C
ATOM   4164  OG1 THR A 283     -75.226  66.504  63.884 -0.67 61.00           O
ATOM   4165  H   THR A 283     -76.331  66.262  60.830  0.27 19.00           H
ATOM   4166  HA  THR A 283     -76.537  68.490  62.783  0.10  7.00           H
ATOM   4167  HB  THR A 283     -74.188  66.881  62.216  0.00 43.00           H
ATOM   4168  HG1 THR A 283     -74.655  66.577  64.709  0.41  2.00           H
ATOM   4169 HG21 THR A 283     -74.158  68.551  64.516  0.06 42.00           H
ATOM   4170 HG22 THR A 283     -74.161  69.394  63.116  0.06 42.00           H
ATOM   4171 HG23 THR A 283     -72.966  68.322  63.421  0.06 42.00           H
ATOM   4172  N   LEU A 284     -75.930  70.240  61.202 -0.41 57.00           N
ATOM   4173  CA  LEU A 284     -75.514  71.313  60.314 -0.05 18.00           C
ATOM   4174  C   LEU A 284     -74.535  72.212  61.053  0.59 73.00           C
ATOM   4175  O   LEU A 284     -74.687  72.456  62.253 -0.56 79.00           O
ATOM   4176  CB  LEU A 284     -76.723  72.119  59.837 -0.11  2.00           C
ATOM   4177  CG  LEU A 284     -77.993  71.302  59.582  0.35 31.00           C
ATOM   4178  CD1 LEU A 284     -79.164  72.207  59.238 -0.41 21.00           C
ATOM   4179  CD2 LEU A 284     -77.767  70.287  58.475 -0.41 21.00           C
ATOM   4180  H   LEU A 284     -76.604  70.380  61.990  0.27 19.00           H
ATOM   4181  HA  LEU A 284     -75.047  70.916  59.525  0.09 22.00           H
ATOM   4182  HB2 LEU A 284     -76.938  72.791  60.535  0.04 57.00           H
ATOM   4183  HB3 LEU A 284     -76.479  72.562  58.985  0.04 57.00           H
ATOM   4184  HG  LEU A 284     -78.209  70.775  60.406 -0.03 61.00           H
ATOM   4185 HD11 LEU A 284     -79.336  72.837  59.997  0.10  0.00           H
ATOM   4186 HD12 LEU A 284     -79.981  71.652  59.076  0.10  0.00           H
ATOM   4187 HD13 LEU A 284     -78.951  72.733  58.413  0.10  0.00           H
ATOM   4188 HD21 LEU A 284     -77.515  70.761  57.630  0.10  0.00           H
ATOM   4189 HD22 LEU A 284     -77.030  69.662  58.736  0.10  0.00           H
ATOM   4190 HD23 LEU A 284     -78.606  69.763  58.322  0.10  0.00           H
ATOM   4191  N   ARG A 285     -73.517  72.690  60.345 -0.34 79.00           N
ATOM   4192  CA  ARG A 285     -72.525  73.569  60.946 -0.26 37.00           C
ATOM   4193  C   ARG A 285     -72.527  74.913  60.242  0.73 41.00           C
ATOM   4194  O   ARG A 285     -72.467  74.976  59.010 -0.58 94.00           O
ATOM   4195  CB  ARG A 285     -71.114  72.983  60.890  0.00  7.00           C
ATOM   4196  CG  ARG A 285     -70.113  73.906  61.570  0.03 90.00           C
ATOM   4197  CD  ARG A 285     -68.669  73.527  61.327  0.04 86.00           C
ATOM   4198  NE  ARG A 285     -68.277  72.316  62.039 -0.52 95.00           N
ATOM   4199  CZ  ARG A 285     -68.084  72.245  63.351  0.80 76.00           C
ATOM   4200  NH1 ARG A 285     -68.260  73.316  64.112 -0.86 27.00           N
ATOM   4201  NH2 ARG A 285     -67.721  71.097  63.906 -0.86 27.00           N
ATOM   4202  H   ARG A 285     -73.494  72.389  59.354  0.27 47.00           H
ATOM   4203  HA  ARG A 285     -72.758  73.710  61.913  0.15 60.00           H
ATOM   4204  HB2 ARG A 285     -71.114  72.123  61.367  0.03 27.00           H
ATOM   4205  HB3 ARG A 285     -70.853  72.887  59.948  0.03 27.00           H
ATOM   4206  HG2 ARG A 285     -70.252  74.846  61.237  0.02 85.00           H
ATOM   4207  HG3 ARG A 285     -70.277  73.895  62.564  0.02 85.00           H
ATOM   4208  HD2 ARG A 285     -68.544  73.385  60.345  0.06 87.00           H
ATOM   4209  HD3 ARG A 285     -68.092  74.287  61.629  0.06 87.00           H
ATOM   4210  HE  ARG A 285     -68.143  71.475  61.498  0.34 56.00           H
ATOM   4211 HH11 ARG A 285     -68.557  74.178  63.712  0.44 78.00           H
ATOM   4212 HH12 ARG A 285     -68.092  73.253  65.106  0.44 78.00           H
ATOM   4213 HH21 ARG A 285     -67.612  70.278  63.336  0.44 78.00           H
ATOM   4214 HH22 ARG A 285     -67.556  71.040  64.888  0.44 78.00           H
ATOM   4215  N   LYS A 286     -72.604  75.977  61.027 -0.34 79.00           N
ATOM   4216  CA  LYS A 286     -72.280  77.299  60.528 -0.24  0.00           C
ATOM   4217  C   LYS A 286     -70.769  77.421  60.419  0.73 41.00           C
ATOM   4218  O   LYS A 286     -70.075  77.308  61.435 -0.58 94.00           O
ATOM   4219  CB  LYS A 286     -72.832  78.370  61.454  0.00 94.00           C
ATOM   4220  CG  LYS A 286     -72.599  79.783  60.969  0.01 87.00           C
ATOM   4221  CD  LYS A 286     -73.406  80.769  61.786 -0.04 79.00           C
ATOM   4222  CE  LYS A 286     -73.141  82.190  61.333 -0.01 43.00           C
ATOM   4223  NZ  LYS A 286     -73.930  83.175  62.115 -0.38 54.00           N
ATOM   4224  H   LYS A 286     -72.907  75.785  61.999  0.27 47.00           H
ATOM   4225  HA  LYS A 286     -72.679  77.415  59.619  0.14 26.00           H
ATOM   4226  HB2 LYS A 286     -73.817  78.227  61.547  0.03 62.00           H
ATOM   4227  HB3 LYS A 286     -72.395  78.267  62.348  0.03 62.00           H
ATOM   4228  HG2 LYS A 286     -71.629  80.005  61.058  0.01  3.00           H
ATOM   4229  HG3 LYS A 286     -72.874  79.852  60.012  0.01  3.00           H
ATOM   4230  HD2 LYS A 286     -74.373  80.572  61.668  0.06 21.00           H
ATOM   4231  HD3 LYS A 286     -73.148  80.687  62.742  0.06 21.00           H
ATOM   4232  HE2 LYS A 286     -72.163  82.390  61.442  0.11 35.00           H
ATOM   4233  HE3 LYS A 286     -73.380  82.273  60.361  0.11 35.00           H
ATOM   4234  HZ1 LYS A 286     -73.309  83.777  62.617  0.34  0.00           H
ATOM   4235  HZ2 LYS A 286     -74.521  82.691  62.761  0.34  0.00           H
ATOM   4236  HZ3 LYS A 286     -74.492  83.721  61.493  0.34  0.00           H
ATOM   4237  N   PRO A 287     -70.219  77.640  59.225 -0.25 48.00           N
ATOM   4238  CA  PRO A 287     -68.759  77.654  59.075 -0.02 66.00           C
ATOM   4239  C   PRO A 287     -68.110  78.718  59.947  0.58 96.00           C
ATOM   4240  O   PRO A 287     -68.658  79.804  60.149 -0.57 48.00           O
ATOM   4241  CB  PRO A 287     -68.560  77.951  57.585  0.00 70.00           C
ATOM   4242  CG  PRO A 287     -69.855  77.522  56.931  0.01 89.00           C
ATOM   4243  CD  PRO A 287     -70.921  77.817  57.941  0.01 92.00           C
ATOM   4244  HA  PRO A 287     -68.374  76.741  59.275  0.06 41.00           H
ATOM   4245  HB2 PRO A 287     -68.398  78.928  57.434  0.02 53.00           H
ATOM   4246  HB3 PRO A 287     -67.791  77.428  57.216  0.02 53.00           H
ATOM   4247  HG2 PRO A 287     -70.000  78.041  56.085  0.02 13.00           H
ATOM   4248  HG3 PRO A 287     -69.820  76.544  56.712  0.02 13.00           H
ATOM   4249  HD2 PRO A 287     -71.262  78.753  57.856  0.03 91.00           H
ATOM   4250  HD3 PRO A 287     -71.686  77.176  57.869  0.03 91.00           H
ATOM   4251  N   ALA A 288     -66.936  78.387  60.473 -0.41 57.00           N
ATOM   4252  CA  ALA A 288     -66.160  79.316  61.277  0.03 37.00           C
ATOM   4253  C   ALA A 288     -65.222  80.117  60.386  0.59 73.00           C
ATOM   4254  O   ALA A 288     -64.794  79.654  59.326 -0.56 79.00           O
ATOM   4255  CB  ALA A 288     -65.356  78.577  62.348 -0.18 25.00           C
ATOM   4256  H   ALA A 288     -66.625  77.415  60.260  0.27 19.00           H
ATOM   4257  HA  ALA A 288     -66.786  79.952  61.737  0.08 23.00           H
ATOM   4258  HB1 ALA A 288     -64.528  78.199  61.938  0.06  3.00           H
ATOM   4259  HB2 ALA A 288     -65.910  77.837  62.726  0.06  3.00           H
ATOM   4260  HB3 ALA A 288     -65.109  79.215  63.075  0.06  3.00           H
ATOM   4261  N   VAL A 289     -64.919  81.333  60.822 -0.41 57.00           N
ATOM   4262  CA  VAL A 289     -63.989  82.202  60.113 -0.08 75.00           C
ATOM   4263  C   VAL A 289     -62.589  81.960  60.665  0.59 73.00           C
ATOM   4264  O   VAL A 289     -62.346  82.110  61.868 -0.56 79.00           O
ATOM   4265  CB  VAL A 289     -64.404  83.677  60.230  0.29 85.00           C
ATOM   4266  CG1 VAL A 289     -65.621  83.936  59.361 -0.31 92.00           C
ATOM   4267  CG2 VAL A 289     -64.707  84.050  61.680 -0.31 92.00           C
ATOM   4268  H   VAL A 289     -65.398  81.610  61.706  0.27 19.00           H
ATOM   4269  HA  VAL A 289     -63.990  81.944  59.150  0.09 69.00           H
ATOM   4270  HB  VAL A 289     -63.663  84.230  59.868 -0.02 97.00           H
ATOM   4271 HG11 VAL A 289     -65.334  84.340  58.492  0.07 91.00           H
ATOM   4272 HG12 VAL A 289     -66.097  83.074  59.184  0.07 91.00           H
ATOM   4273 HG13 VAL A 289     -66.241  84.566  59.830  0.07 91.00           H
ATOM   4274 HG21 VAL A 289     -64.300  83.367  62.285  0.07 91.00           H
ATOM   4275 HG22 VAL A 289     -65.697  84.073  61.812  0.07 91.00           H
ATOM   4276 HG23 VAL A 289     -64.318  84.949  61.875  0.07 91.00           H
ATOM   4277  N   LEU A 290     -61.674  81.560  59.788 -0.38 21.00           N
ATOM   4278  CA  LEU A 290     -60.313  81.209  60.181 -0.28 47.00           C
ATOM   4279  C   LEU A 290     -59.561  82.430  60.717  0.83 26.00           C
ATOM   4280  O   LEU A 290     -59.047  83.251  59.956 -0.81 99.00           O
ATOM   4281  CB  LEU A 290     -59.568  80.581  58.993 -0.24 69.00           C
ATOM   4282  CG  LEU A 290     -58.134  80.042  59.121  0.37  6.00           C
ATOM   4283  CD1 LEU A 290     -57.085  81.083  58.729 -0.41 63.00           C
ATOM   4284  CD2 LEU A 290     -57.859  79.494  60.516 -0.41 63.00           C
ATOM   4285  OXT LEU A 290     -59.355  82.776  61.884 -0.81 99.00           O
ATOM   4286  H   LEU A 290     -62.010  81.519  58.801  0.26 81.00           H
ATOM   4287  HA  LEU A 290     -60.356  80.520  60.913  0.13 46.00           H
ATOM   4288  HB2 LEU A 290     -60.141  79.807  58.653  0.09 74.00           H
ATOM   4289  HB3 LEU A 290     -59.554  81.275  58.245  0.09 74.00           H
ATOM   4290  HG  LEU A 290     -58.038  79.236  58.528 -0.03 74.00           H
ATOM   4291 HD11 LEU A 290     -57.230  81.357  57.779  0.10 38.00           H
ATOM   4292 HD12 LEU A 290     -56.173  80.687  58.828  0.10 38.00           H
ATOM   4293 HD13 LEU A 290     -57.171  81.880  59.325  0.10 38.00           H
ATOM   4294 HD21 LEU A 290     -57.982  80.221  61.191  0.10 38.00           H
ATOM   4295 HD22 LEU A 290     -58.494  78.747  60.712  0.10 38.00           H
ATOM   4296 HD23 LEU A 290     -56.920  79.153  60.562  0.10 38.00           H
TER    4297      LEU A 290 
ATOM   4298  N   GLN B   9     -94.603  79.165  56.163  0.14 93.00           N
ATOM   4299  CA  GLN B   9     -95.442  79.966  55.282  0.05 36.00           C
ATOM   4300  C   GLN B   9     -96.399  79.085  54.493  0.61 23.00           C
ATOM   4301  O   GLN B   9     -97.406  79.564  53.970 -0.57 13.00           O
ATOM   4302  CB  GLN B   9     -94.580  80.796  54.329  0.06 51.00           C
ATOM   4303  CG  GLN B   9     -94.855  82.292  54.389 -0.09  3.00           C
ATOM   4304  CD  GLN B   9     -95.757  82.774  53.265  0.73 54.00           C
ATOM   4305  NE2 GLN B   9     -96.871  83.400  53.627 -1.00 31.00           N
ATOM   4306  OE1 GLN B   9     -95.452  82.589  52.087 -0.61 33.00           O
ATOM   4307  HA  GLN B   9     -95.994  80.584  55.855  0.10 15.00           H
ATOM   4308  HB2 GLN B   9     -93.616  80.648  54.556  0.00 50.00           H
ATOM   4309  HB3 GLN B   9     -94.749  80.487  53.390  0.00 50.00           H
ATOM   4310  HG2 GLN B   9     -95.296  82.502  55.262  0.03 31.00           H
ATOM   4311  HG3 GLN B   9     -93.984  82.781  54.330  0.03 31.00           H
ATOM   4312 HE21 GLN B   9     -97.518  83.763  52.928  0.44 29.00           H
ATOM   4313 HE22 GLN B   9     -97.063  83.507  54.622  0.44 29.00           H
ATOM   4314  H1  GLN B   9     -94.020  78.558  55.618  0.19 96.00           H
ATOM   4315  H2  GLN B   9     -94.023  79.766  56.719  0.19 96.00           H
ATOM   4316  H3  GLN B   9     -95.179  78.611  56.769  0.19 96.00           H
ATOM   4317  N   GLN B  10     -96.081  77.792  54.420 -0.41 57.00           N
ATOM   4318  CA  GLN B  10     -96.919  76.820  53.728  0.00 31.00           C
ATOM   4319  C   GLN B  10     -98.274  76.677  54.415  0.59 73.00           C
ATOM   4320  O   GLN B  10     -98.671  77.537  55.209 -0.56 79.00           O
ATOM   4321  CB  GLN B  10     -96.190  75.475  53.639  0.00 36.00           C
ATOM   4322  CG  GLN B  10     -95.314  75.294  52.392 -0.06 45.00           C
ATOM   4323  CD  GLN B  10     -94.337  76.441  52.146  0.69 51.00           C
ATOM   4324  NE2 GLN B  10     -93.928  76.601  50.892 -0.94  7.00           N
ATOM   4325  OE1 GLN B  10     -93.955  77.168  53.065 -0.60 86.00           O
ATOM   4326  H   GLN B  10     -95.188  77.541  54.897  0.27 19.00           H
ATOM   4327  HA  GLN B  10     -97.083  77.159  52.794  0.08 50.00           H
ATOM   4328  HB2 GLN B  10     -95.599  75.373  54.445  0.01 71.00           H
ATOM   4329  HB3 GLN B  10     -96.872  74.736  53.643  0.01 71.00           H
ATOM   4330  HG2 GLN B  10     -94.788  74.446  52.495  0.03 52.00           H
ATOM   4331  HG3 GLN B  10     -95.914  75.211  51.593  0.03 52.00           H
ATOM   4332 HE21 GLN B  10     -93.285  77.355  50.645  0.42 51.00           H
ATOM   4333 HE22 GLN B  10     -94.269  75.956  50.183  0.42 51.00           H
ATOM   4334  N   GLN B  11     -98.978  75.579  54.141 -0.41 57.00           N
ATOM   4335  CA  GLN B  11    -100.400  75.441  54.455  0.00 31.00           C
ATOM   4336  C   GLN B  11    -100.800  75.748  55.899  0.59 73.00           C
ATOM   4337  O   GLN B  11    -101.974  75.598  56.251 -0.56 79.00           O
ATOM   4338  CB  GLN B  11    -100.865  74.026  54.095  0.00 36.00           C
ATOM   4339  CG  GLN B  11     -99.732  73.038  53.855 -0.06 45.00           C
ATOM   4340  CD  GLN B  11    -100.227  71.616  53.671  0.69 51.00           C
ATOM   4341  NE2 GLN B  11    -100.149  70.819  54.731 -0.94  7.00           N
ATOM   4342  OE1 GLN B  11    -100.670  71.238  52.586 -0.60 86.00           O
ATOM   4343  H   GLN B  11     -98.423  74.819  53.679  0.27 19.00           H
ATOM   4344  HA  GLN B  11    -100.914  76.090  53.850  0.08 50.00           H
ATOM   4345  HB2 GLN B  11    -101.431  73.674  54.844  0.01 71.00           H
ATOM   4346  HB3 GLN B  11    -101.419  74.073  53.260  0.01 71.00           H
ATOM   4347  HG2 GLN B  11     -99.237  73.312  53.031  0.03 52.00           H
ATOM   4348  HG3 GLN B  11     -99.114  73.062  54.640  0.03 52.00           H
ATOM   4349 HE21 GLN B  11    -100.475  69.855  54.686  0.42 51.00           H
ATOM   4350 HE22 GLN B  11     -99.754  71.197  55.591  0.42 51.00           H
ATOM   4351  N   VAL B  12     -99.862  76.182  56.747 -0.41 57.00           N
ATOM   4352  CA  VAL B  12    -100.191  76.611  58.103 -0.08 75.00           C
ATOM   4353  C   VAL B  12     -99.374  77.835  58.487  0.59 73.00           C
ATOM   4354  O   VAL B  12     -98.232  78.015  58.051 -0.56 79.00           O
ATOM   4355  CB  VAL B  12     -99.973  75.504  59.159  0.29 85.00           C
ATOM   4356  CG1 VAL B  12    -101.149  74.534  59.186 -0.31 92.00           C
ATOM   4357  CG2 VAL B  12     -98.661  74.790  58.916 -0.31 92.00           C
ATOM   4358  H   VAL B  12     -98.899  76.186  56.361  0.27 19.00           H
ATOM   4359  HA  VAL B  12    -101.163  76.866  58.123  0.09 69.00           H
ATOM   4360  HB  VAL B  12     -99.937  75.943  60.053 -0.02 97.00           H
ATOM   4361 HG11 VAL B  12    -101.999  75.045  59.311  0.07 91.00           H
ATOM   4362 HG12 VAL B  12    -101.186  74.032  58.323  0.07 91.00           H
ATOM   4363 HG13 VAL B  12    -101.032  73.890  59.942  0.07 91.00           H
ATOM   4364 HG21 VAL B  12     -98.583  74.554  57.946  0.07 91.00           H
ATOM   4365 HG22 VAL B  12     -98.629  73.954  59.466  0.07 91.00           H
ATOM   4366 HG23 VAL B  12     -97.902  75.389  59.175  0.07 91.00           H
ATOM   4367  N   THR B  13     -99.969  78.665  59.334 -0.41 57.00           N
ATOM   4368  CA  THR B  13     -99.316  79.830  59.904 -0.03 89.00           C
ATOM   4369  C   THR B  13     -98.965  79.569  61.364  0.59 73.00           C
ATOM   4370  O   THR B  13     -99.489  78.650  62.000 -0.56 79.00           O
ATOM   4371  CB  THR B  13    -100.211  81.069  59.798  0.36 54.00           C
ATOM   4372  CG2 THR B  13    -100.636  81.298  58.357 -0.24 38.00           C
ATOM   4373  OG1 THR B  13    -101.375  80.891  60.614 -0.67 61.00           O
ATOM   4374  H   THR B  13    -100.963  78.403  59.559  0.27 19.00           H
ATOM   4375  HA  THR B  13     -98.464  80.001  59.401  0.10  7.00           H
ATOM   4376  HB  THR B  13     -99.699  81.880  60.149  0.00 43.00           H
ATOM   4377  HG1 THR B  13    -101.827  80.020  60.393  0.41  2.00           H
ATOM   4378 HG21 THR B  13     -99.903  81.766  57.855  0.06 42.00           H
ATOM   4379 HG22 THR B  13    -101.464  81.864  58.331  0.06 42.00           H
ATOM   4380 HG23 THR B  13    -100.827  80.418  57.914  0.06 42.00           H
ATOM   4381  N   ALA B  14     -98.071  80.407  61.892 -0.41 57.00           N
ATOM   4382  CA  ALA B  14     -97.585  80.216  63.255  0.03 37.00           C
ATOM   4383  C   ALA B  14     -98.714  80.311  64.275  0.59 73.00           C
ATOM   4384  O   ALA B  14     -98.793  79.493  65.199 -0.56 79.00           O
ATOM   4385  CB  ALA B  14     -96.493  81.236  63.571 -0.18 25.00           C
ATOM   4386  H   ALA B  14     -97.767  81.173  61.273  0.27 19.00           H
ATOM   4387  HA  ALA B  14     -97.166  79.299  63.324  0.08 23.00           H
ATOM   4388  HB1 ALA B  14     -95.600  80.842  63.359  0.06  3.00           H
ATOM   4389  HB2 ALA B  14     -96.532  81.474  64.540  0.06  3.00           H
ATOM   4390  HB3 ALA B  14     -96.636  82.056  63.020  0.06  3.00           H
ATOM   4391  N   ASP B  15     -99.598  81.302  64.128 -0.51 63.00           N
ATOM   4392  CA  ASP B  15    -100.709  81.445  65.065  0.03 81.00           C
ATOM   4393  C   ASP B  15    -101.652  80.247  65.006  0.53 66.00           C
ATOM   4394  O   ASP B  15    -102.262  79.887  66.020 -0.58 19.00           O
ATOM   4395  CB  ASP B  15    -101.466  82.743  64.784 -0.03  3.00           C
ATOM   4396  CG  ASP B  15    -100.571  83.966  64.868  0.79 94.00           C
ATOM   4397  OD1 ASP B  15     -99.572  83.918  65.617 -0.80 14.00           O
ATOM   4398  OD2 ASP B  15    -100.860  84.971  64.186 -0.80 14.00           O
ATOM   4399  H   ASP B  15     -99.431  81.927  63.329  0.29 36.00           H
ATOM   4400  HA  ASP B  15    -100.315  81.465  65.994  0.08 80.00           H
ATOM   4401  HB2 ASP B  15    -101.844  82.687  63.868 -0.01 22.00           H
ATOM   4402  HB3 ASP B  15    -102.189  82.830  65.457 -0.01 22.00           H
ATOM   4403  N   GLU B  16    -101.781  79.620  63.834 -0.51 63.00           N
ATOM   4404  CA  GLU B  16    -102.569  78.394  63.726  0.03 97.00           C
ATOM   4405  C   GLU B  16    -101.905  77.244  64.473  0.53 66.00           C
ATOM   4406  O   GLU B  16    -102.585  76.443  65.125 -0.58 19.00           O
ATOM   4407  CB  GLU B  16    -102.763  78.021  62.259  0.05 60.00           C
ATOM   4408  CG  GLU B  16    -103.773  78.853  61.504  0.01 36.00           C
ATOM   4409  CD  GLU B  16    -103.731  78.568  60.018  0.80 54.00           C
ATOM   4410  OE1 GLU B  16    -102.762  77.918  59.573 -0.81 88.00           O
ATOM   4411  OE2 GLU B  16    -104.661  78.985  59.297 -0.81 88.00           O
ATOM   4412  H   GLU B  16    -101.292  80.063  63.042  0.29 36.00           H
ATOM   4413  HA  GLU B  16    -103.491  78.551  64.102  0.11  5.00           H
ATOM   4414  HB2 GLU B  16    -101.887  78.126  61.806 -0.01 73.00           H
ATOM   4415  HB3 GLU B  16    -103.065  77.078  62.228 -0.01 73.00           H
ATOM   4416  HG2 GLU B  16    -104.669  78.622  61.825 -0.04 25.00           H
ATOM   4417  HG3 GLU B  16    -103.556  79.800  61.630 -0.04 25.00           H
ATOM   4418  N   VAL B  17    -100.578  77.136  64.371 -0.41 57.00           N
ATOM   4419  CA  VAL B  17     -99.863  76.069  65.061 -0.08 75.00           C
ATOM   4420  C   VAL B  17     -99.888  76.287  66.571  0.59 73.00           C
ATOM   4421  O   VAL B  17    -100.084  75.340  67.340 -0.56 79.00           O
ATOM   4422  CB  VAL B  17     -98.427  75.956  64.522  0.29 85.00           C
ATOM   4423  CG1 VAL B  17     -97.686  74.827  65.225 -0.31 92.00           C
ATOM   4424  CG2 VAL B  17     -98.454  75.741  63.015 -0.31 92.00           C
ATOM   4425  H   VAL B  17    -100.124  77.850  63.782  0.27 19.00           H
ATOM   4426  HA  VAL B  17    -100.331  75.200  64.866  0.09 69.00           H
ATOM   4427  HB  VAL B  17     -97.951  76.800  64.746 -0.02 97.00           H
ATOM   4428 HG11 VAL B  17     -96.810  75.166  65.568  0.07 91.00           H
ATOM   4429 HG12 VAL B  17     -98.236  74.492  65.990  0.07 91.00           H
ATOM   4430 HG13 VAL B  17     -97.524  74.081  64.579  0.07 91.00           H
ATOM   4431 HG21 VAL B  17     -97.671  75.180  62.748  0.07 91.00           H
ATOM   4432 HG22 VAL B  17     -98.407  76.627  62.555  0.07 91.00           H
ATOM   4433 HG23 VAL B  17     -99.302  75.276  62.763  0.07 91.00           H
ATOM   4434  N   GLY B  18     -99.700  77.527  67.024 -0.41 57.00           N
ATOM   4435  CA  GLY B  18     -99.702  77.776  68.457 -0.02 52.00           C
ATOM   4436  C   GLY B  18    -101.076  77.598  69.072  0.59 73.00           C
ATOM   4437  O   GLY B  18    -101.206  77.094  70.192 -0.56 79.00           O
ATOM   4438  H   GLY B  18     -99.562  78.246  66.308  0.27 19.00           H
ATOM   4439  HA2 GLY B  18     -99.049  77.145  68.908  0.06 98.00           H
ATOM   4440  HA3 GLY B  18     -99.376  78.720  68.634  0.06 98.00           H
ATOM   4441  N   ASP B  19    -102.121  78.015  68.352 -0.51 63.00           N
ATOM   4442  CA  ASP B  19    -103.482  77.771  68.817  0.03 81.00           C
ATOM   4443  C   ASP B  19    -103.779  76.279  68.868  0.53 66.00           C
ATOM   4444  O   ASP B  19    -104.467  75.807  69.780 -0.58 19.00           O
ATOM   4445  CB  ASP B  19    -104.482  78.492  67.913 -0.03  3.00           C
ATOM   4446  CG  ASP B  19    -105.888  78.483  68.479  0.79 94.00           C
ATOM   4447  OD1 ASP B  19    -106.030  78.600  69.714 -0.80 14.00           O
ATOM   4448  OD2 ASP B  19    -106.851  78.358  67.696 -0.80 14.00           O
ATOM   4449  H   ASP B  19    -101.887  78.503  67.477  0.29 36.00           H
ATOM   4450  HA  ASP B  19    -103.541  78.117  69.761  0.08 80.00           H
ATOM   4451  HB2 ASP B  19    -104.183  79.434  67.814 -0.01 22.00           H
ATOM   4452  HB3 ASP B  19    -104.488  78.033  67.033 -0.01 22.00           H
ATOM   4453  N   TRP B  20    -103.262  75.523  67.896 -0.41 57.00           N
ATOM   4454  CA  TRP B  20    -103.449  74.075  67.887 -0.02 75.00           C
ATOM   4455  C   TRP B  20    -102.795  73.429  69.102  0.59 73.00           C
ATOM   4456  O   TRP B  20    -103.383  72.555  69.751 -0.56 79.00           O
ATOM   4457  CB  TRP B  20    -102.879  73.497  66.592  0.00 50.00           C
ATOM   4458  CG  TRP B  20    -103.244  72.075  66.350 -0.14 15.00           C
ATOM   4459  CD1 TRP B  20    -104.277  71.618  65.592 -0.16 38.00           C
ATOM   4460  CD2 TRP B  20    -102.578  70.916  66.864  0.12 43.00           C
ATOM   4461  CE2 TRP B  20    -103.267  69.789  66.376  0.13 80.00           C
ATOM   4462  CE3 TRP B  20    -101.467  70.722  67.691 -0.23 87.00           C
ATOM   4463  NE1 TRP B  20    -104.301  70.245  65.601 -0.34 18.00           N
ATOM   4464  CZ2 TRP B  20    -102.882  68.486  66.688 -0.26  1.00           C
ATOM   4465  CZ3 TRP B  20    -101.086  69.427  68.000 -0.19 72.00           C
ATOM   4466  CH2 TRP B  20    -101.792  68.326  67.499 -0.11 34.00           C
ATOM   4467  H   TRP B  20    -102.734  76.040  67.174  0.27 19.00           H
ATOM   4468  HA  TRP B  20    -104.438  73.894  67.942  0.11 23.00           H
ATOM   4469  HB2 TRP B  20    -103.224  74.030  65.825  0.03 39.00           H
ATOM   4470  HB3 TRP B  20    -101.885  73.550  66.628  0.03 39.00           H
ATOM   4471  HD1 TRP B  20    -104.928  72.195  65.098  0.20 62.00           H
ATOM   4472  HE1 TRP B  20    -104.963  69.671  65.122  0.34 12.00           H
ATOM   4473  HE3 TRP B  20    -100.955  71.497  68.053  0.17  0.00           H
ATOM   4474  HZ2 TRP B  20    -103.398  67.705  66.323  0.15 72.00           H
ATOM   4475  HZ3 TRP B  20    -100.297  69.281  68.589  0.14 47.00           H
ATOM   4476  HH2 TRP B  20    -101.484  67.406  67.746  0.14 17.00           H
ATOM   4477  N   TYR B  21    -101.569  73.846  69.427 -0.41 57.00           N
ATOM   4478  CA  TYR B  21    -100.892  73.282  70.588  0.00 14.00           C
ATOM   4479  C   TYR B  21    -101.508  73.767  71.893  0.59 73.00           C
ATOM   4480  O   TYR B  21    -101.448  73.056  72.902 -0.56 79.00           O
ATOM   4481  CB  TYR B  21     -99.404  73.612  70.543 -0.01 52.00           C
ATOM   4482  CG  TYR B  21     -98.617  72.654  69.686  0.00 11.00           C
ATOM   4483  CD1 TYR B  21     -98.303  71.384  70.150 -0.19  6.00           C
ATOM   4484  CD2 TYR B  21     -98.196  73.011  68.412 -0.19  6.00           C
ATOM   4485  CE1 TYR B  21     -97.591  70.500  69.376 -0.23 41.00           C
ATOM   4486  CE2 TYR B  21     -97.481  72.132  67.628 -0.23 41.00           C
ATOM   4487  CZ  TYR B  21     -97.182  70.878  68.115  0.32 26.00           C
ATOM   4488  OH  TYR B  21     -96.468  70.003  67.334 -0.55 79.00           O
ATOM   4489  H   TYR B  21    -101.169  74.564  68.814  0.27 19.00           H
ATOM   4490  HA  TYR B  21    -100.986  72.276  70.552  0.08 76.00           H
ATOM   4491  HB2 TYR B  21     -99.297  74.527  70.170  0.02 95.00           H
ATOM   4492  HB3 TYR B  21     -99.045  73.570  71.469  0.02 95.00           H
ATOM   4493  HD1 TYR B  21     -98.603  71.109  71.069  0.16 99.00           H
ATOM   4494  HD2 TYR B  21     -98.418  73.921  68.060  0.16 99.00           H
ATOM   4495  HE1 TYR B  21     -97.370  69.584  69.723  0.16 56.00           H
ATOM   4496  HE2 TYR B  21     -97.180  72.401  66.712  0.16 56.00           H
ATOM   4497  HH  TYR B  21     -95.873  69.452  67.917  0.39 92.00           H
ATOM   4498  N   ASP B  22    -102.099  74.965  71.896 -0.51 63.00           N
ATOM   4499  CA  ASP B  22    -102.813  75.420  73.085  0.03 81.00           C
ATOM   4500  C   ASP B  22    -104.029  74.551  73.371  0.53 66.00           C
ATOM   4501  O   ASP B  22    -104.368  74.329  74.538 -0.58 19.00           O
ATOM   4502  CB  ASP B  22    -103.240  76.880  72.934 -0.03  3.00           C
ATOM   4503  CG  ASP B  22    -102.075  77.838  72.998  0.79 94.00           C
ATOM   4504  OD1 ASP B  22    -100.993  77.434  73.470 -0.80 14.00           O
ATOM   4505  OD2 ASP B  22    -102.237  78.999  72.574 -0.80 14.00           O
ATOM   4506  H   ASP B  22    -102.009  75.506  71.031  0.29 36.00           H
ATOM   4507  HA  ASP B  22    -102.184  75.317  73.867  0.08 80.00           H
ATOM   4508  HB2 ASP B  22    -103.690  76.978  72.052 -0.01 22.00           H
ATOM   4509  HB3 ASP B  22    -103.873  77.092  73.670 -0.01 22.00           H
ATOM   4510  N   LYS B  23    -104.691  74.049  72.327 -0.34 79.00           N
ATOM   4511  CA  LYS B  23    -105.893  73.241  72.496 -0.24  0.00           C
ATOM   4512  C   LYS B  23    -105.602  71.754  72.660  0.73 41.00           C
ATOM   4513  O   LYS B  23    -106.311  71.073  73.412 -0.58 94.00           O
ATOM   4514  CB  LYS B  23    -106.839  73.432  71.303  0.00 94.00           C
ATOM   4515  CG  LYS B  23    -107.365  74.853  71.123  0.01 87.00           C
ATOM   4516  CD  LYS B  23    -108.368  74.923  69.978 -0.04 79.00           C
ATOM   4517  CE  LYS B  23    -108.717  76.356  69.626 -0.01 43.00           C
ATOM   4518  NZ  LYS B  23    -109.336  77.074  70.764 -0.38 54.00           N
ATOM   4519  H   LYS B  23    -104.281  74.281  71.402  0.27 47.00           H
ATOM   4520  HA  LYS B  23    -106.390  73.565  73.322  0.14 26.00           H
ATOM   4521  HB2 LYS B  23    -106.347  73.173  70.471  0.03 62.00           H
ATOM   4522  HB3 LYS B  23    -107.622  72.821  71.427  0.03 62.00           H
ATOM   4523  HG2 LYS B  23    -107.815  75.142  71.965  0.01  3.00           H
ATOM   4524  HG3 LYS B  23    -106.600  75.460  70.921  0.01  3.00           H
ATOM   4525  HD2 LYS B  23    -107.970  74.485  69.177  0.06 21.00           H
ATOM   4526  HD3 LYS B  23    -109.200  74.449  70.251  0.06 21.00           H
ATOM   4527  HE2 LYS B  23    -107.878  76.836  69.348  0.11 35.00           H
ATOM   4528  HE3 LYS B  23    -109.356  76.354  68.849  0.11 35.00           H
ATOM   4529  HZ1 LYS B  23    -109.671  76.412  71.436  0.34  0.00           H
ATOM   4530  HZ2 LYS B  23    -110.101  77.628  70.434  0.34  0.00           H
ATOM   4531  HZ3 LYS B  23    -108.656  77.669  71.195  0.34  0.00           H
ATOM   4532  N   PHE B  24    -104.571  71.231  71.989 -0.41 57.00           N
ATOM   4533  CA  PHE B  24    -104.424  69.788  71.839  0.00 24.00           C
ATOM   4534  C   PHE B  24    -103.051  69.219  72.166  0.59 73.00           C
ATOM   4535  O   PHE B  24    -102.910  67.993  72.159 -0.56 79.00           O
ATOM   4536  CB  PHE B  24    -104.780  69.367  70.406 -0.03 43.00           C
ATOM   4537  CG  PHE B  24    -106.139  69.819  69.964  0.01 18.00           C
ATOM   4538  CD1 PHE B  24    -107.274  69.376  70.621 -0.12 56.00           C
ATOM   4539  CD2 PHE B  24    -106.284  70.680  68.887 -0.12 56.00           C
ATOM   4540  CE1 PHE B  24    -108.530  69.787  70.218 -0.17  4.00           C
ATOM   4541  CE2 PHE B  24    -107.538  71.094  68.476 -0.17  4.00           C
ATOM   4542  CZ  PHE B  24    -108.663  70.646  69.143 -0.10 72.00           C
ATOM   4543  H   PHE B  24    -103.909  71.922  71.599  0.27 19.00           H
ATOM   4544  HA  PHE B  24    -105.083  69.356  72.495  0.09 78.00           H
ATOM   4545  HB2 PHE B  24    -104.109  69.767  69.801  0.02 95.00           H
ATOM   4546  HB3 PHE B  24    -104.755  68.380  70.370  0.02 95.00           H
ATOM   4547  HD1 PHE B  24    -107.188  68.753  71.396  0.13 30.00           H
ATOM   4548  HD2 PHE B  24    -105.470  71.006  68.402  0.13 30.00           H
ATOM   4549  HE1 PHE B  24    -109.345  69.456  70.711  0.14 30.00           H
ATOM   4550  HE2 PHE B  24    -107.626  71.723  67.686  0.14 30.00           H
ATOM   4551  HZ  PHE B  24    -109.574  70.941  68.851  0.12 97.00           H
ATOM   4552  N   GLY B  25    -102.042  70.045  72.448 -0.41 57.00           N
ATOM   4553  CA  GLY B  25    -100.711  69.516  72.708 -0.02 52.00           C
ATOM   4554  C   GLY B  25    -100.653  68.508  73.840  0.59 73.00           C
ATOM   4555  O   GLY B  25     -99.741  67.672  73.873 -0.56 79.00           O
ATOM   4556  H   GLY B  25    -102.282  71.045  72.464  0.27 19.00           H
ATOM   4557  HA2 GLY B  25    -100.352  69.082  71.856  0.06 98.00           H
ATOM   4558  HA3 GLY B  25    -100.079  70.291  72.918  0.06 98.00           H
ATOM   4559  N   GLU B  26    -101.616  68.558  74.762 -0.51 63.00           N
ATOM   4560  CA  GLU B  26    -101.645  67.618  75.875  0.03 97.00           C
ATOM   4561  C   GLU B  26    -101.963  66.192  75.430  0.53 66.00           C
ATOM   4562  O   GLU B  26    -101.715  65.252  76.193 -0.58 19.00           O
ATOM   4563  CB  GLU B  26    -102.662  68.090  76.918  0.05 60.00           C
ATOM   4564  CG  GLU B  26    -102.496  67.467  78.300  0.01 36.00           C
ATOM   4565  CD  GLU B  26    -101.415  68.140  79.125  0.80 54.00           C
ATOM   4566  OE1 GLU B  26    -100.813  69.122  78.641 -0.81 88.00           O
ATOM   4567  OE2 GLU B  26    -101.171  67.688  80.264 -0.81 88.00           O
ATOM   4568  H   GLU B  26    -102.319  69.303  74.618  0.29 36.00           H
ATOM   4569  HA  GLU B  26    -100.749  67.627  76.350  0.11  5.00           H
ATOM   4570  HB2 GLU B  26    -102.558  69.066  77.018 -0.01 73.00           H
ATOM   4571  HB3 GLU B  26    -103.561  67.851  76.591 -0.01 73.00           H
ATOM   4572  HG2 GLU B  26    -103.345  67.565  78.784 -0.04 25.00           H
ATOM   4573  HG3 GLU B  26    -102.239  66.525  78.184 -0.04 25.00           H
ATOM   4574  N   VAL B  27    -102.502  66.003  74.221 -0.41 57.00           N
ATOM   4575  CA  VAL B  27    -102.748  64.644  73.746 -0.08 75.00           C
ATOM   4576  C   VAL B  27    -101.433  63.925  73.467  0.59 73.00           C
ATOM   4577  O   VAL B  27    -101.339  62.703  73.637 -0.56 79.00           O
ATOM   4578  CB  VAL B  27    -103.663  64.647  72.504  0.29 85.00           C
ATOM   4579  CG1 VAL B  27    -102.894  65.042  71.252 -0.31 92.00           C
ATOM   4580  CG2 VAL B  27    -104.296  63.282  72.317 -0.31 92.00           C
ATOM   4581  H   VAL B  27    -102.713  66.851  73.691  0.27 19.00           H
ATOM   4582  HA  VAL B  27    -103.229  64.141  74.472  0.09 69.00           H
ATOM   4583  HB  VAL B  27    -104.365  65.342  72.648 -0.02 97.00           H
ATOM   4584 HG11 VAL B  27    -101.969  64.665  71.295  0.07 91.00           H
ATOM   4585 HG12 VAL B  27    -103.362  64.682  70.445  0.07 91.00           H
ATOM   4586 HG13 VAL B  27    -102.845  66.039  71.191  0.07 91.00           H
ATOM   4587 HG21 VAL B  27    -105.270  63.333  72.542  0.07 91.00           H
ATOM   4588 HG22 VAL B  27    -103.848  62.622  72.921  0.07 91.00           H
ATOM   4589 HG23 VAL B  27    -104.187  62.992  71.365  0.07 91.00           H
ATOM   4590  N   TYR B  28    -100.399  64.656  73.044 -0.41 57.00           N
ATOM   4591  CA  TYR B  28     -99.086  64.043  72.882  0.00 14.00           C
ATOM   4592  C   TYR B  28     -98.479  63.663  74.227  0.59 73.00           C
ATOM   4593  O   TYR B  28     -97.759  62.662  74.318 -0.56 79.00           O
ATOM   4594  CB  TYR B  28     -98.152  64.987  72.126 -0.01 52.00           C
ATOM   4595  CG  TYR B  28     -98.523  65.226  70.678  0.00 11.00           C
ATOM   4596  CD1 TYR B  28     -98.964  64.189  69.863 -0.19  6.00           C
ATOM   4597  CD2 TYR B  28     -98.424  66.492  70.123 -0.19  6.00           C
ATOM   4598  CE1 TYR B  28     -99.295  64.416  68.534 -0.23 41.00           C
ATOM   4599  CE2 TYR B  28     -98.751  66.725  68.802 -0.23 41.00           C
ATOM   4600  CZ  TYR B  28     -99.186  65.685  68.011  0.32 26.00           C
ATOM   4601  OH  TYR B  28     -99.517  65.905  66.692 -0.55 79.00           O
ATOM   4602  H   TYR B  28    -100.605  65.644  72.852  0.27 19.00           H
ATOM   4603  HA  TYR B  28     -99.195  63.200  72.338  0.08 76.00           H
ATOM   4604  HB2 TYR B  28     -98.151  65.871  72.597  0.02 95.00           H
ATOM   4605  HB3 TYR B  28     -97.229  64.600  72.149  0.02 95.00           H
ATOM   4606  HD1 TYR B  28     -99.044  63.264  70.238  0.16 99.00           H
ATOM   4607  HD2 TYR B  28     -98.109  67.254  70.693  0.16 99.00           H
ATOM   4608  HE1 TYR B  28     -99.613  63.656  67.961  0.16 56.00           H
ATOM   4609  HE2 TYR B  28     -98.672  67.649  68.419  0.16 56.00           H
ATOM   4610  HH  TYR B  28     -98.850  66.528  66.287  0.39 92.00           H
ATOM   4611  N   HID B  29     -98.753  64.444  75.277 -0.41 57.00           N
ATOM   4612  CA  HID B  29     -98.250  64.126  76.613  0.01 88.00           C
ATOM   4613  C   HID B  29     -99.021  62.991  77.278  0.59 73.00           C
ATOM   4614  O   HID B  29     -98.449  62.259  78.095 -0.56 79.00           O
ATOM   4615  CB  HID B  29     -98.292  65.361  77.513 -0.04 62.00           C
ATOM   4616  CG  HID B  29     -97.246  66.377  77.192 -0.02 66.00           C
ATOM   4617  CD2 HID B  29     -97.349  67.665  76.789  0.12 92.00           C
ATOM   4618  ND1 HID B  29     -95.898  66.104  77.269 -0.38 11.00           N
ATOM   4619  CE1 HID B  29     -95.214  67.182  76.929  0.20 57.00           C
ATOM   4620  NE2 HID B  29     -96.071  68.143  76.633 -0.57 27.00           N
ATOM   4621  H   HID B  29     -99.337  65.271  75.065  0.27 19.00           H
ATOM   4622  HA  HID B  29     -97.281  63.842  76.528  0.08 81.00           H
ATOM   4623  HB2 HID B  29     -99.196  65.797  77.427  0.04  2.00           H
ATOM   4624  HB3 HID B  29     -98.170  65.071  78.470  0.04  2.00           H
ATOM   4625  HD1 HID B  29     -95.502  65.227  77.539  0.36 49.00           H
ATOM   4626  HD2 HID B  29     -98.192  68.173  76.635  0.11 47.00           H
ATOM   4627  HE1 HID B  29     -94.222  67.259  76.902  0.13 92.00           H
ATOM   4628  N   LEU B  30    -100.311  62.836  76.958 -0.41 57.00           N
ATOM   4629  CA  LEU B  30    -101.092  61.714  77.474 -0.05 18.00           C
ATOM   4630  C   LEU B  30    -100.760  60.387  76.800  0.59 73.00           C
ATOM   4631  O   LEU B  30    -100.976  59.332  77.406 -0.56 79.00           O
ATOM   4632  CB  LEU B  30    -102.592  61.978  77.317 -0.11  2.00           C
ATOM   4633  CG  LEU B  30    -103.195  63.066  78.200  0.35 31.00           C
ATOM   4634  CD1 LEU B  30    -104.615  63.357  77.766 -0.41 21.00           C
ATOM   4635  CD2 LEU B  30    -103.162  62.687  79.676 -0.41 21.00           C
ATOM   4636  H   LEU B  30    -100.694  63.563  76.330  0.27 19.00           H
ATOM   4637  HA  LEU B  30    -100.902  61.622  78.468  0.09 22.00           H
ATOM   4638  HB2 LEU B  30    -102.756  62.239  76.366  0.04 57.00           H
ATOM   4639  HB3 LEU B  30    -103.073  61.127  77.519  0.04 57.00           H
ATOM   4640  HG  LEU B  30    -102.643  63.894  78.117 -0.03 61.00           H
ATOM   4641 HD11 LEU B  30    -104.621  63.668  76.814  0.10  0.00           H
ATOM   4642 HD12 LEU B  30    -105.008  64.072  78.348  0.10  0.00           H
ATOM   4643 HD13 LEU B  30    -105.170  62.527  77.845  0.10  0.00           H
ATOM   4644 HD21 LEU B  30    -103.684  61.846  79.816  0.10  0.00           H
ATOM   4645 HD22 LEU B  30    -102.215  62.542  79.962  0.10  0.00           H
ATOM   4646 HD23 LEU B  30    -103.565  63.424  80.219  0.10  0.00           H
ATOM   4647  N   THR B  31    -100.254  60.412  75.566 -0.41 57.00           N
ATOM   4648  CA  THR B  31     -99.965  59.206  74.790 -0.03 89.00           C
ATOM   4649  C   THR B  31     -98.482  58.881  74.666  0.59 73.00           C
ATOM   4650  O   THR B  31     -98.111  57.705  74.664 -0.56 79.00           O
ATOM   4651  CB  THR B  31    -100.565  59.329  73.384  0.36 54.00           C
ATOM   4652  CG2 THR B  31    -102.068  59.494  73.480 -0.24 38.00           C
ATOM   4653  OG1 THR B  31    -100.007  60.475  72.732 -0.67 61.00           O
ATOM   4654  H   THR B  31    -100.080  61.378  75.197  0.27 19.00           H
ATOM   4655  HA  THR B  31    -100.426  58.418  75.246  0.10  7.00           H
ATOM   4656  HB  THR B  31    -100.314  58.502  72.843  0.00 43.00           H
ATOM   4657  HG1 THR B  31    -100.458  61.315  73.053  0.41  2.00           H
ATOM   4658 HG21 THR B  31    -102.336  60.404  73.149  0.06 42.00           H
ATOM   4659 HG22 THR B  31    -102.364  59.394  74.434  0.06 42.00           H
ATOM   4660 HG23 THR B  31    -102.526  58.796  72.922  0.06 42.00           H
ATOM   4661  N   LEU B  32     -97.613  59.887  74.557 -0.41 57.00           N
ATOM   4662  CA  LEU B  32     -96.199  59.656  74.295 -0.05 18.00           C
ATOM   4663  C   LEU B  32     -95.304  59.906  75.500  0.59 73.00           C
ATOM   4664  O   LEU B  32     -94.168  59.423  75.512 -0.56 79.00           O
ATOM   4665  CB  LEU B  32     -95.723  60.536  73.127 -0.11  2.00           C
ATOM   4666  CG  LEU B  32     -96.526  60.413  71.832  0.35 31.00           C
ATOM   4667  CD1 LEU B  32     -95.863  61.221  70.746 -0.41 21.00           C
ATOM   4668  CD2 LEU B  32     -96.650  58.962  71.412 -0.41 21.00           C
ATOM   4669  H   LEU B  32     -98.029  60.832  74.674  0.27 19.00           H
ATOM   4670  HA  LEU B  32     -96.081  58.687  74.006  0.09 22.00           H
ATOM   4671  HB2 LEU B  32     -95.775  61.484  73.423  0.04 57.00           H
ATOM   4672  HB3 LEU B  32     -94.784  60.285  72.923  0.04 57.00           H
ATOM   4673  HG  LEU B  32     -97.449  60.755  71.992 -0.03 61.00           H
ATOM   4674 HD11 LEU B  32     -95.820  62.186  71.016  0.10  0.00           H
ATOM   4675 HD12 LEU B  32     -96.386  61.143  69.894  0.10  0.00           H
ATOM   4676 HD13 LEU B  32     -94.932  60.884  70.589  0.10  0.00           H
ATOM   4677 HD21 LEU B  32     -95.739  58.574  71.262  0.10  0.00           H
ATOM   4678 HD22 LEU B  32     -97.116  58.441  72.129  0.10  0.00           H
ATOM   4679 HD23 LEU B  32     -97.178  58.900  70.564  0.10  0.00           H
ATOM   4680  N   GLY B  33     -95.777  60.640  76.504 -0.41 57.00           N
ATOM   4681  CA  GLY B  33     -94.965  60.880  77.683 -0.02 52.00           C
ATOM   4682  C   GLY B  33     -94.681  62.334  78.033  0.59 73.00           C
ATOM   4683  O   GLY B  33     -95.373  63.243  77.570 -0.56 79.00           O
ATOM   4684  H   GLY B  33     -96.731  61.005  76.372  0.27 19.00           H
ATOM   4685  HA2 GLY B  33     -95.413  60.427  78.496  0.06 98.00           H
ATOM   4686  HA3 GLY B  33     -94.065  60.385  77.576  0.06 98.00           H
ATOM   4687  N   GLU B  34     -93.655  62.569  78.856 -0.51 63.00           N
ATOM   4688  CA  GLU B  34     -93.375  63.900  79.392  0.03 97.00           C
ATOM   4689  C   GLU B  34     -92.697  64.841  78.399  0.53 66.00           C
ATOM   4690  O   GLU B  34     -92.399  65.987  78.761 -0.58 19.00           O
ATOM   4691  CB  GLU B  34     -92.519  63.783  80.655  0.05 60.00           C
ATOM   4692  CG  GLU B  34     -93.298  63.364  81.882  0.01 36.00           C
ATOM   4693  CD  GLU B  34     -92.417  63.242  83.106  0.80 54.00           C
ATOM   4694  OE1 GLU B  34     -91.205  62.986  82.945 -0.81 88.00           O
ATOM   4695  OE2 GLU B  34     -92.930  63.411  84.231 -0.81 88.00           O
ATOM   4696  H   GLU B  34     -93.080  61.731  79.079  0.29 36.00           H
ATOM   4697  HA  GLU B  34     -94.246  64.323  79.712  0.11  5.00           H
ATOM   4698  HB2 GLU B  34     -91.832  63.100  80.486 -0.01 73.00           H
ATOM   4699  HB3 GLU B  34     -92.128  64.667  80.833 -0.01 73.00           H
ATOM   4700  HG2 GLU B  34     -93.974  64.050  82.070 -0.04 25.00           H
ATOM   4701  HG3 GLU B  34     -93.695  62.482  81.713 -0.04 25.00           H
ATOM   4702  N   SER B  35     -92.441  64.398  77.174 -0.41 57.00           N
ATOM   4703  CA  SER B  35     -91.952  65.251  76.097 -0.02 49.00           C
ATOM   4704  C   SER B  35     -92.907  65.154  74.908  0.59 73.00           C
ATOM   4705  O   SER B  35     -93.946  64.491  74.968 -0.56 79.00           O
ATOM   4706  CB  SER B  35     -90.522  64.872  75.697  0.21 17.00           C
ATOM   4707  OG  SER B  35     -89.632  64.985  76.797 -0.65 46.00           O
ATOM   4708  H   SER B  35     -92.622  63.371  77.045  0.27 19.00           H
ATOM   4709  HA  SER B  35     -91.958  66.197  76.419  0.08 43.00           H
ATOM   4710  HB2 SER B  35     -90.519  63.930  75.373  0.03 52.00           H
ATOM   4711  HB3 SER B  35     -90.220  65.485  74.972  0.03 52.00           H
ATOM   4712  HG  SER B  35     -89.376  64.073  77.112  0.42 75.00           H
ATOM   4713  N   VAL B  36     -92.558  65.839  73.819 -0.41 57.00           N
ATOM   4714  CA  VAL B  36     -93.392  65.833  72.620 -0.08 75.00           C
ATOM   4715  C   VAL B  36     -92.549  65.426  71.417  0.59 73.00           C
ATOM   4716  O   VAL B  36     -92.536  66.113  70.390 -0.56 79.00           O
ATOM   4717  CB  VAL B  36     -94.058  67.205  72.384  0.29 85.00           C
ATOM   4718  CG1 VAL B  36     -95.263  67.067  71.463 -0.31 92.00           C
ATOM   4719  CG2 VAL B  36     -94.472  67.860  73.702 -0.31 92.00           C
ATOM   4720  H   VAL B  36     -91.668  66.361  73.897  0.27 19.00           H
ATOM   4721  HA  VAL B  36     -94.110  65.147  72.742  0.09 69.00           H
ATOM   4722  HB  VAL B  36     -93.398  67.784  71.916 -0.02 97.00           H
ATOM   4723 HG11 VAL B  36     -94.957  67.064  70.511  0.07 91.00           H
ATOM   4724 HG12 VAL B  36     -95.739  66.211  71.663  0.07 91.00           H
ATOM   4725 HG13 VAL B  36     -95.885  67.836  71.610  0.07 91.00           H
ATOM   4726 HG21 VAL B  36     -95.116  68.599  73.511  0.07 91.00           H
ATOM   4727 HG22 VAL B  36     -93.660  68.226  74.154  0.07 91.00           H
ATOM   4728 HG23 VAL B  36     -94.905  67.175  74.285  0.07 91.00           H
ATOM   4729  N   HID B  37     -91.834  64.312  71.525 -0.41 57.00           N
ATOM   4730  CA  HID B  37     -91.016  63.864  70.408  0.01 88.00           C
ATOM   4731  C   HID B  37     -91.010  62.341  70.390  0.59 73.00           C
ATOM   4732  O   HID B  37     -91.757  61.691  71.128 -0.56 79.00           O
ATOM   4733  CB  HID B  37     -89.606  64.467  70.480 -0.04 62.00           C
ATOM   4734  CG  HID B  37     -88.903  64.240  71.782 -0.02 66.00           C
ATOM   4735  CD2 HID B  37     -88.497  65.111  72.736  0.12 92.00           C
ATOM   4736  ND1 HID B  37     -88.511  62.991  72.212 -0.38 11.00           N
ATOM   4737  CE1 HID B  37     -87.904  63.102  73.381  0.20 57.00           C
ATOM   4738  NE2 HID B  37     -87.882  64.378  73.720 -0.57 27.00           N
ATOM   4739  H   HID B  37     -91.908  63.821  72.424  0.27 19.00           H
ATOM   4740  HA  HID B  37     -91.429  64.187  69.559  0.08 81.00           H
ATOM   4741  HB2 HID B  37     -89.045  64.069  69.743  0.04  2.00           H
ATOM   4742  HB3 HID B  37     -89.671  65.461  70.324  0.04  2.00           H
ATOM   4743  HD1 HID B  37     -88.662  62.137  71.716  0.36 49.00           H
ATOM   4744  HD2 HID B  37     -88.622  66.100  72.727  0.11 47.00           H
ATOM   4745  HE1 HID B  37     -87.528  62.351  73.916  0.13 92.00           H
ATOM   4746  N   CYS B  38     -90.171  61.775  69.528 -0.41 57.00           N
ATOM   4747  CA  CYS B  38     -90.117  60.333  69.355  0.02 13.00           C
ATOM   4748  C   CYS B  38     -89.488  59.661  70.569  0.59 73.00           C
ATOM   4749  O   CYS B  38     -88.790  60.283  71.373 -0.56 79.00           O
ATOM   4750  CB  CYS B  38     -89.311  59.964  68.107 -0.12 31.00           C
ATOM   4751  SG  CYS B  38     -90.103  60.369  66.534 -0.31 19.00           S
ATOM   4752  H   CYS B  38     -89.572  62.441  69.002  0.27 19.00           H
ATOM   4753  HA  CYS B  38     -91.059  59.988  69.261  0.11 24.00           H
ATOM   4754  HB2 CYS B  38     -88.434  60.446  68.152  0.11 12.00           H
ATOM   4755  HB3 CYS B  38     -89.143  58.976  68.130  0.11 12.00           H
ATOM   4756  HG  CYS B  38     -90.350  61.338  66.525  0.19 33.00           H
ATOM   4757  N   GLY B  39     -89.744  58.368  70.691 -0.41 57.00           N
ATOM   4758  CA  GLY B  39     -89.001  57.522  71.598 -0.02 52.00           C
ATOM   4759  C   GLY B  39     -87.908  56.801  70.832  0.59 73.00           C
ATOM   4760  O   GLY B  39     -88.045  56.525  69.642 -0.56 79.00           O
ATOM   4761  H   GLY B  39     -90.518  58.020  70.083  0.27 19.00           H
ATOM   4762  HA2 GLY B  39     -88.588  58.079  72.322  0.06 98.00           H
ATOM   4763  HA3 GLY B  39     -89.615  56.848  72.015  0.06 98.00           H
ATOM   4764  N   LEU B  40     -86.810  56.506  71.528 -0.41 57.00           N
ATOM   4765  CA  LEU B  40     -85.686  55.797  70.917 -0.05 18.00           C
ATOM   4766  C   LEU B  40     -85.945  54.301  71.060  0.59 73.00           C
ATOM   4767  O   LEU B  40     -85.359  53.605  71.893 -0.56 79.00           O
ATOM   4768  CB  LEU B  40     -84.367  56.216  71.553 -0.11  2.00           C
ATOM   4769  CG  LEU B  40     -83.102  55.764  70.819  0.35 31.00           C
ATOM   4770  CD1 LEU B  40     -82.971  56.481  69.482 -0.41 21.00           C
ATOM   4771  CD2 LEU B  40     -81.874  55.994  71.681 -0.41 21.00           C
ATOM   4772  H   LEU B  40     -86.823  56.816  72.516  0.27 19.00           H
ATOM   4773  HA  LEU B  40     -85.654  56.022  69.950  0.09 22.00           H
ATOM   4774  HB2 LEU B  40     -84.345  57.210  71.593  0.04 57.00           H
ATOM   4775  HB3 LEU B  40     -84.330  55.832  72.469  0.04 57.00           H
ATOM   4776  HG  LEU B  40     -83.152  54.778  70.663 -0.03 61.00           H
ATOM   4777 HD11 LEU B  40     -83.767  56.274  68.912  0.10  0.00           H
ATOM   4778 HD12 LEU B  40     -82.140  56.173  69.018  0.10  0.00           H
ATOM   4779 HD13 LEU B  40     -82.920  57.468  69.636  0.10  0.00           H
ATOM   4780 HD21 LEU B  40     -81.791  56.968  71.897  0.10  0.00           H
ATOM   4781 HD22 LEU B  40     -81.957  55.473  72.532  0.10  0.00           H
ATOM   4782 HD23 LEU B  40     -81.056  55.694  71.189  0.10  0.00           H
ATOM   4783  N   TRP B  41     -86.865  53.805  70.229 -0.41 57.00           N
ATOM   4784  CA  TRP B  41     -87.259  52.404  70.317 -0.02 75.00           C
ATOM   4785  C   TRP B  41     -86.191  51.486  69.743  0.59 73.00           C
ATOM   4786  O   TRP B  41     -86.088  50.322  70.155 -0.56 79.00           O
ATOM   4787  CB  TRP B  41     -88.594  52.187  69.604  0.00 50.00           C
ATOM   4788  CG  TRP B  41     -89.715  52.931  70.241 -0.14 15.00           C
ATOM   4789  CD1 TRP B  41     -90.317  54.065  69.779 -0.16 38.00           C
ATOM   4790  CD2 TRP B  41     -90.362  52.607  71.476  0.12 43.00           C
ATOM   4791  CE2 TRP B  41     -91.351  53.585  71.698  0.13 80.00           C
ATOM   4792  CE3 TRP B  41     -90.203  51.583  72.414 -0.23 87.00           C
ATOM   4793  NE1 TRP B  41     -91.305  54.463  70.647 -0.34 18.00           N
ATOM   4794  CZ2 TRP B  41     -92.177  53.569  72.820 -0.26  1.00           C
ATOM   4795  CZ3 TRP B  41     -91.022  51.570  73.526 -0.19 72.00           C
ATOM   4796  CH2 TRP B  41     -91.997  52.554  73.719 -0.11 34.00           C
ATOM   4797  H   TRP B  41     -87.253  54.474  69.551  0.27 19.00           H
ATOM   4798  HA  TRP B  41     -87.364  52.176  71.294  0.11 23.00           H
ATOM   4799  HB2 TRP B  41     -88.514  52.507  68.670  0.03 39.00           H
ATOM   4800  HB3 TRP B  41     -88.819  51.223  69.632  0.03 39.00           H
ATOM   4801  HD1 TRP B  41     -90.077  54.539  68.934  0.20 62.00           H
ATOM   4802  HE1 TRP B  41     -91.894  55.261  70.532  0.34 12.00           H
ATOM   4803  HE3 TRP B  41     -89.514  50.873  72.286  0.17  0.00           H
ATOM   4804  HZ2 TRP B  41     -92.871  54.282  72.949  0.15 72.00           H
ATOM   4805  HZ3 TRP B  41     -90.913  50.845  74.202  0.14 47.00           H
ATOM   4806  HH2 TRP B  41     -92.573  52.506  74.538  0.14 17.00           H
ATOM   4807  N   PHE B  42     -85.378  51.986  68.816 -0.41 57.00           N
ATOM   4808  CA  PHE B  42     -84.303  51.200  68.220  0.00 24.00           C
ATOM   4809  C   PHE B  42     -82.964  51.835  68.550  0.59 73.00           C
ATOM   4810  O   PHE B  42     -82.751  53.023  68.245 -0.56 79.00           O
ATOM   4811  CB  PHE B  42     -84.485  51.081  66.705 -0.03 43.00           C
ATOM   4812  CG  PHE B  42     -85.751  50.380  66.306  0.01 18.00           C
ATOM   4813  CD1 PHE B  42     -86.927  51.093  66.168 -0.12 56.00           C
ATOM   4814  CD2 PHE B  42     -85.771  49.011  66.080 -0.12 56.00           C
ATOM   4815  CE1 PHE B  42     -88.100  50.461  65.802 -0.17  4.00           C
ATOM   4816  CE2 PHE B  42     -86.948  48.372  65.711 -0.17  4.00           C
ATOM   4817  CZ  PHE B  42     -88.110  49.101  65.574 -0.10 72.00           C
ATOM   4818  H   PHE B  42     -85.574  52.976  68.556  0.27 19.00           H
ATOM   4819  HA  PHE B  42     -84.318  50.302  68.663  0.09 78.00           H
ATOM   4820  HB2 PHE B  42     -84.509  51.995  66.331  0.02 95.00           H
ATOM   4821  HB3 PHE B  42     -83.722  50.564  66.349  0.02 95.00           H
ATOM   4822  HD1 PHE B  42     -86.933  52.078  66.333  0.13 30.00           H
ATOM   4823  HD2 PHE B  42     -84.931  48.479  66.183  0.13 30.00           H
ATOM   4824  HE1 PHE B  42     -88.947  51.003  65.705  0.14 30.00           H
ATOM   4825  HE2 PHE B  42     -86.942  47.372  65.547  0.14 30.00           H
ATOM   4826  HZ  PHE B  42     -88.964  48.646  65.308  0.12 97.00           H
ATOM   4827  N   PRO B  43     -82.047  51.116  69.187 -0.25 48.00           N
ATOM   4828  CA  PRO B  43     -80.782  51.727  69.557 -0.02 66.00           C
ATOM   4829  C   PRO B  43     -80.041  52.199  68.326  0.58 96.00           C
ATOM   4830  O   PRO B  43     -80.284  51.711  67.206 -0.57 48.00           O
ATOM   4831  CB  PRO B  43     -80.039  50.591  70.280  0.00 70.00           C
ATOM   4832  CG  PRO B  43     -80.803  49.316  69.952  0.01 89.00           C
ATOM   4833  CD  PRO B  43     -82.212  49.780  69.785  0.01 92.00           C
ATOM   4834  HA  PRO B  43     -80.924  52.486  70.205  0.06 41.00           H
ATOM   4835  HB2 PRO B  43     -79.091  50.521  69.955  0.02 53.00           H
ATOM   4836  HB3 PRO B  43     -80.029  50.745  71.272  0.02 53.00           H
ATOM   4837  HG2 PRO B  43     -80.444  48.915  69.113  0.02 13.00           H
ATOM   4838  HG3 PRO B  43     -80.714  48.668  70.704  0.02 13.00           H
ATOM   4839  HD2 PRO B  43     -82.729  49.185  69.171  0.03 91.00           H
ATOM   4840  HD3 PRO B  43     -82.688  49.847  70.663  0.03 91.00           H
ATOM   4841  N   PRO B  44     -79.169  53.196  68.478 -0.25 48.00           N
ATOM   4842  CA  PRO B  44     -78.448  53.731  67.309 -0.02 66.00           C
ATOM   4843  C   PRO B  44     -77.671  52.700  66.504  0.58 96.00           C
ATOM   4844  O   PRO B  44     -77.661  52.785  65.269 -0.57 48.00           O
ATOM   4845  CB  PRO B  44     -77.501  54.773  67.928  0.00 70.00           C
ATOM   4846  CG  PRO B  44     -77.889  54.907  69.381  0.01 89.00           C
ATOM   4847  CD  PRO B  44     -79.129  54.113  69.625  0.01 92.00           C
ATOM   4848  HA  PRO B  44     -79.097  54.244  66.704  0.06 41.00           H
ATOM   4849  HB2 PRO B  44     -76.541  54.472  67.845  0.02 53.00           H
ATOM   4850  HB3 PRO B  44     -77.591  55.660  67.455  0.02 53.00           H
ATOM   4851  HG2 PRO B  44     -77.124  54.583  69.971  0.02 13.00           H
ATOM   4852  HG3 PRO B  44     -78.032  55.890  69.607  0.02 13.00           H
ATOM   4853  HD2 PRO B  44     -79.078  53.599  70.483  0.03 91.00           H
ATOM   4854  HD3 PRO B  44     -79.946  54.694  69.638  0.03 91.00           H
ATOM   4855  N   ASP B  45     -77.001  51.740  67.147 -0.51 63.00           N
ATOM   4856  CA  ASP B  45     -76.205  50.777  66.390  0.03 81.00           C
ATOM   4857  C   ASP B  45     -77.056  49.765  65.631  0.53 66.00           C
ATOM   4858  O   ASP B  45     -76.512  49.030  64.798 -0.58 19.00           O
ATOM   4859  CB  ASP B  45     -75.229  50.047  67.316 -0.03  3.00           C
ATOM   4860  CG  ASP B  45     -75.816  49.778  68.683  0.79 94.00           C
ATOM   4861  OD1 ASP B  45     -76.389  50.714  69.276 -0.80 14.00           O
ATOM   4862  OD2 ASP B  45     -75.718  48.630  69.162 -0.80 14.00           O
ATOM   4863  H   ASP B  45     -77.093  51.742  68.167  0.29 36.00           H
ATOM   4864  HA  ASP B  45     -75.682  51.302  65.698  0.08 80.00           H
ATOM   4865  HB2 ASP B  45     -74.994  49.181  66.890 -0.01 22.00           H
ATOM   4866  HB3 ASP B  45     -74.421  50.615  67.418 -0.01 22.00           H
ATOM   4867  N   ALA B  46     -78.365  49.716  65.885 -0.41 57.00           N
ATOM   4868  CA  ALA B  46     -79.244  48.843  65.129  0.03 37.00           C
ATOM   4869  C   ALA B  46     -79.294  49.293  63.670  0.59 73.00           C
ATOM   4870  O   ALA B  46     -79.025  50.458  63.362 -0.56 79.00           O
ATOM   4871  CB  ALA B  46     -80.648  48.844  65.731 -0.18 25.00           C
ATOM   4872  H   ALA B  46     -78.683  50.340  66.648  0.27 19.00           H
ATOM   4873  HA  ALA B  46     -78.884  47.907  65.160  0.08 23.00           H
ATOM   4874  HB1 ALA B  46     -81.255  49.388  65.154  0.06  3.00           H
ATOM   4875  HB2 ALA B  46     -80.615  49.239  66.648  0.06  3.00           H
ATOM   4876  HB3 ALA B  46     -80.987  47.906  65.783  0.06  3.00           H
ATOM   4877  N   PRO B  47     -79.620  48.385  62.751 -0.25 48.00           N
ATOM   4878  CA  PRO B  47     -79.694  48.754  61.338 -0.02 66.00           C
ATOM   4879  C   PRO B  47     -81.088  49.202  60.922  0.58 96.00           C
ATOM   4880  O   PRO B  47     -82.088  48.928  61.587 -0.57 48.00           O
ATOM   4881  CB  PRO B  47     -79.312  47.451  60.625  0.00 70.00           C
ATOM   4882  CG  PRO B  47     -79.851  46.396  61.516  0.01 89.00           C
ATOM   4883  CD  PRO B  47     -79.769  46.927  62.936  0.01 92.00           C
ATOM   4884  HA  PRO B  47     -79.009  49.470  61.120  0.06 41.00           H
ATOM   4885  HB2 PRO B  47     -79.733  47.413  59.718  0.02 53.00           H
ATOM   4886  HB3 PRO B  47     -78.319  47.380  60.534  0.02 53.00           H
ATOM   4887  HG2 PRO B  47     -80.810  46.179  61.279  0.02 13.00           H
ATOM   4888  HG3 PRO B  47     -79.314  45.543  61.431  0.02 13.00           H
ATOM   4889  HD2 PRO B  47     -80.602  46.720  63.447  0.03 91.00           H
ATOM   4890  HD3 PRO B  47     -78.978  46.550  63.417  0.03 91.00           H
ATOM   4891  N   VAL B  48     -81.132  49.898  59.794 -0.41 57.00           N
ATOM   4892  CA  VAL B  48     -82.410  50.374  59.255 -0.08 75.00           C
ATOM   4893  C   VAL B  48     -83.192  49.181  58.703  0.59 73.00           C
ATOM   4894  O   VAL B  48     -82.646  48.414  57.891 -0.56 79.00           O
ATOM   4895  CB  VAL B  48     -82.175  51.426  58.171  0.29 85.00           C
ATOM   4896  CG1 VAL B  48     -83.490  51.857  57.541 -0.31 92.00           C
ATOM   4897  CG2 VAL B  48     -81.427  52.628  58.747 -0.31 92.00           C
ATOM   4898  H   VAL B  48     -80.222  50.071  59.342  0.27 19.00           H
ATOM   4899  HA  VAL B  48     -82.937  50.768  60.005  0.09 69.00           H
ATOM   4900  HB  VAL B  48     -81.631  51.006  57.447 -0.02 97.00           H
ATOM   4901 HG11 VAL B  48     -83.311  52.522  56.815  0.07 91.00           H
ATOM   4902 HG12 VAL B  48     -83.953  51.059  57.154  0.07 91.00           H
ATOM   4903 HG13 VAL B  48     -84.074  52.275  58.237  0.07 91.00           H
ATOM   4904 HG21 VAL B  48     -80.888  53.055  58.023  0.07 91.00           H
ATOM   4905 HG22 VAL B  48     -80.824  52.317  59.480  0.07 91.00           H
ATOM   4906 HG23 VAL B  48     -82.089  53.283  59.108  0.07 91.00           H
ATOM   4907  N   PRO B  49     -84.449  48.995  59.097 -0.25 48.00           N
ATOM   4908  CA  PRO B  49     -85.208  47.826  58.631 -0.02 66.00           C
ATOM   4909  C   PRO B  49     -85.381  47.834  57.120  0.58 96.00           C
ATOM   4910  O   PRO B  49     -85.119  48.819  56.427 -0.57 48.00           O
ATOM   4911  CB  PRO B  49     -86.556  47.963  59.345  0.00 70.00           C
ATOM   4912  CG  PRO B  49     -86.296  48.892  60.495  0.01 89.00           C
ATOM   4913  CD  PRO B  49     -85.224  49.826  60.034  0.01 92.00           C
ATOM   4914  HA  PRO B  49     -84.765  46.972  58.938  0.06 41.00           H
ATOM   4915  HB2 PRO B  49     -87.248  48.347  58.727  0.02 53.00           H
ATOM   4916  HB3 PRO B  49     -86.877  47.070  59.674  0.02 53.00           H
ATOM   4917  HG2 PRO B  49     -87.137  49.393  60.734  0.02 13.00           H
ATOM   4918  HG3 PRO B  49     -86.000  48.368  61.303  0.02 13.00           H
ATOM   4919  HD2 PRO B  49     -85.603  50.622  59.563  0.03 91.00           H
ATOM   4920  HD3 PRO B  49     -84.646  50.130  60.792  0.03 91.00           H
ATOM   4921  N   GLN B  50     -85.825  46.687  56.606 -0.41 57.00           N
ATOM   4922  CA  GLN B  50     -86.094  46.567  55.177  0.00 31.00           C
ATOM   4923  C   GLN B  50     -87.335  47.357  54.787  0.59 73.00           C
ATOM   4924  O   GLN B  50     -87.325  48.109  53.806 -0.56 79.00           O
ATOM   4925  CB  GLN B  50     -86.243  45.095  54.807  0.00 36.00           C
ATOM   4926  CG  GLN B  50     -84.935  44.354  54.879 -0.06 45.00           C
ATOM   4927  CD  GLN B  50     -83.955  44.864  53.851  0.69 51.00           C
ATOM   4928  NE2 GLN B  50     -82.788  45.307  54.304 -0.94  7.00           N
ATOM   4929  OE1 GLN B  50     -84.252  44.874  52.661 -0.60 86.00           O
ATOM   4930  H   GLN B  50     -85.956  45.922  57.284  0.27 19.00           H
ATOM   4931  HA  GLN B  50     -85.310  46.958  54.680  0.08 50.00           H
ATOM   4932  HB2 GLN B  50     -86.884  44.670  55.440  0.01 71.00           H
ATOM   4933  HB3 GLN B  50     -86.592  45.033  53.875  0.01 71.00           H
ATOM   4934  HG2 GLN B  50     -84.539  44.479  55.785  0.03 52.00           H
ATOM   4935  HG3 GLN B  50     -85.099  43.385  54.710  0.03 52.00           H
ATOM   4936 HE21 GLN B  50     -82.074  45.653  53.666  0.42 51.00           H
ATOM   4937 HE22 GLN B  50     -82.627  45.291  55.311  0.42 51.00           H
ATOM   4938  N   ASP B  51     -88.416  47.185  55.540 -0.51 63.00           N
ATOM   4939  CA  ASP B  51     -89.613  48.003  55.432  0.03 81.00           C
ATOM   4940  C   ASP B  51     -90.017  48.437  56.836  0.53 66.00           C
ATOM   4941  O   ASP B  51     -89.348  48.116  57.822 -0.58 19.00           O
ATOM   4942  CB  ASP B  51     -90.746  47.246  54.731 -0.03  3.00           C
ATOM   4943  CG  ASP B  51     -91.485  46.323  55.663  0.79 94.00           C
ATOM   4944  OD1 ASP B  51     -90.907  45.292  56.066 -0.80 14.00           O
ATOM   4945  OD2 ASP B  51     -92.645  46.634  55.991 -0.80 14.00           O
ATOM   4946  H   ASP B  51     -88.329  46.394  56.231  0.29 36.00           H
ATOM   4947  HA  ASP B  51     -89.368  48.829  54.930  0.08 80.00           H
ATOM   4948  HB2 ASP B  51     -91.381  47.919  54.368 -0.01 22.00           H
ATOM   4949  HB3 ASP B  51     -90.345  46.713  53.995 -0.01 22.00           H
ATOM   4950  N   MET B  52     -91.123  49.175  56.934 -0.41 57.00           N
ATOM   4951  CA  MET B  52     -91.527  49.763  58.205 -0.02 37.00           C
ATOM   4952  C   MET B  52     -92.911  49.312  58.654  0.59 73.00           C
ATOM   4953  O   MET B  52     -93.529  49.981  59.488 -0.56 79.00           O
ATOM   4954  CB  MET B  52     -91.467  51.288  58.130  0.03 42.00           C
ATOM   4955  CG  MET B  52     -90.536  51.914  59.159  0.00 18.00           C
ATOM   4956  SD  MET B  52     -89.478  53.172  58.417 -0.27 37.00           S
ATOM   4957  CE  MET B  52     -87.884  52.342  58.455 -0.05 36.00           C
ATOM   4958  H   MET B  52     -91.652  49.289  56.052  0.27 19.00           H
ATOM   4959  HA  MET B  52     -90.860  49.472  58.912  0.08 80.00           H
ATOM   4960  HB2 MET B  52     -91.154  51.559  57.212  0.02 41.00           H
ATOM   4961  HB3 MET B  52     -92.392  51.660  58.272  0.02 41.00           H
ATOM   4962  HG2 MET B  52     -91.101  52.313  59.909  0.04 40.00           H
ATOM   4963  HG3 MET B  52     -89.976  51.175  59.584  0.04 40.00           H
ATOM   4964  HE1 MET B  52     -87.421  52.550  59.317  0.06 84.00           H
ATOM   4965  HE2 MET B  52     -88.021  51.354  58.380  0.06 84.00           H
ATOM   4966  HE3 MET B  52     -87.325  52.661  57.690  0.06 84.00           H
ATOM   4967  N   GLU B  53     -93.417  48.198  58.129 -0.51 63.00           N
ATOM   4968  CA  GLU B  53     -94.598  47.607  58.741  0.03 97.00           C
ATOM   4969  C   GLU B  53     -94.299  47.295  60.203  0.53 66.00           C
ATOM   4970  O   GLU B  53     -93.163  46.987  60.575 -0.58 19.00           O
ATOM   4971  CB  GLU B  53     -95.029  46.331  58.011  0.05 60.00           C
ATOM   4972  CG  GLU B  53     -95.604  46.528  56.614  0.01 36.00           C
ATOM   4973  CD  GLU B  53     -96.958  47.205  56.614  0.80 54.00           C
ATOM   4974  OE1 GLU B  53     -97.374  47.699  55.546 -0.81 88.00           O
ATOM   4975  OE2 GLU B  53     -97.614  47.245  57.674 -0.81 88.00           O
ATOM   4976  H   GLU B  53     -92.932  47.824  57.314  0.29 36.00           H
ATOM   4977  HA  GLU B  53     -95.366  48.245  58.686  0.11  5.00           H
ATOM   4978  HB2 GLU B  53     -94.230  45.751  57.924 -0.01 73.00           H
ATOM   4979  HB3 GLU B  53     -95.727  45.892  58.561 -0.01 73.00           H
ATOM   4980  HG2 GLU B  53     -94.984  47.099  56.105 -0.04 25.00           H
ATOM   4981  HG3 GLU B  53     -95.713  45.642  56.198 -0.04 25.00           H
ATOM   4982  N   LEU B  54     -95.332  47.394  61.043 -0.41 57.00           N
ATOM   4983  CA  LEU B  54     -95.149  47.117  62.464 -0.05 18.00           C
ATOM   4984  C   LEU B  54     -94.615  45.708  62.691  0.59 73.00           C
ATOM   4985  O   LEU B  54     -93.923  45.457  63.684 -0.56 79.00           O
ATOM   4986  CB  LEU B  54     -96.470  47.322  63.208 -0.11  2.00           C
ATOM   4987  CG  LEU B  54     -96.542  47.006  64.703  0.35 31.00           C
ATOM   4988  CD1 LEU B  54     -95.415  47.678  65.463 -0.41 21.00           C
ATOM   4989  CD2 LEU B  54     -97.884  47.440  65.264 -0.41 21.00           C
ATOM   4990  H   LEU B  54     -96.224  47.670  60.617  0.27 19.00           H
ATOM   4991  HA  LEU B  54     -94.480  47.774  62.835  0.09 22.00           H
ATOM   4992  HB2 LEU B  54     -96.734  48.291  63.098  0.04 57.00           H
ATOM   4993  HB3 LEU B  54     -97.168  46.755  62.751  0.04 57.00           H
ATOM   4994  HG  LEU B  54     -96.483  46.012  64.827 -0.03 61.00           H
ATOM   4995 HD11 LEU B  54     -94.533  47.356  65.114  0.10  0.00           H
ATOM   4996 HD12 LEU B  54     -95.485  47.456  66.437  0.10  0.00           H
ATOM   4997 HD13 LEU B  54     -95.474  48.671  65.346  0.10  0.00           H
ATOM   4998 HD21 LEU B  54     -98.002  48.425  65.132  0.10  0.00           H
ATOM   4999 HD22 LEU B  54     -98.620  46.953  64.791  0.10  0.00           H
ATOM   5000 HD23 LEU B  54     -97.924  47.230  66.242  0.10  0.00           H
ATOM   5001  N   VAL B  55     -94.909  44.786  61.772 -0.41 57.00           N
ATOM   5002  CA  VAL B  55     -94.429  43.414  61.906 -0.08 75.00           C
ATOM   5003  C   VAL B  55     -92.918  43.348  61.707  0.59 73.00           C
ATOM   5004  O   VAL B  55     -92.219  42.615  62.417 -0.56 79.00           O
ATOM   5005  CB  VAL B  55     -95.179  42.492  60.926  0.29 85.00           C
ATOM   5006  CG1 VAL B  55     -95.007  42.971  59.488 -0.31 92.00           C
ATOM   5007  CG2 VAL B  55     -94.714  41.054  61.076 -0.31 92.00           C
ATOM   5008  H   VAL B  55     -95.487  45.120  60.985  0.27 19.00           H
ATOM   5009  HA  VAL B  55     -94.632  43.100  62.840  0.09 69.00           H
ATOM   5010  HB  VAL B  55     -96.151  42.551  61.137 -0.02 97.00           H
ATOM   5011 HG11 VAL B  55     -95.582  42.421  58.883  0.07 91.00           H
ATOM   5012 HG12 VAL B  55     -95.277  43.931  59.423  0.07 91.00           H
ATOM   5013 HG13 VAL B  55     -94.050  42.874  59.218  0.07 91.00           H
ATOM   5014 HG21 VAL B  55     -94.952  40.541  60.251  0.07 91.00           H
ATOM   5015 HG22 VAL B  55     -95.163  40.641  61.869  0.07 91.00           H
ATOM   5016 HG23 VAL B  55     -93.722  41.038  61.206  0.07 91.00           H
ATOM   5017  N   THR B  56     -92.385  44.121  60.756 -0.41 57.00           N
ATOM   5018  CA  THR B  56     -90.955  44.069  60.468 -0.03 89.00           C
ATOM   5019  C   THR B  56     -90.140  44.664  61.609  0.59 73.00           C
ATOM   5020  O   THR B  56     -89.144  44.076  62.048 -0.56 79.00           O
ATOM   5021  CB  THR B  56     -90.650  44.806  59.165  0.36 54.00           C
ATOM   5022  CG2 THR B  56     -89.203  44.564  58.747 -0.24 38.00           C
ATOM   5023  OG1 THR B  56     -91.534  44.353  58.131 -0.67 61.00           O
ATOM   5024  H   THR B  56     -93.052  44.734  60.264  0.27 19.00           H
ATOM   5025  HA  THR B  56     -90.687  43.104  60.356  0.10  7.00           H
ATOM   5026  HB  THR B  56     -90.811  45.807  59.301  0.00 43.00           H
ATOM   5027  HG1 THR B  56     -91.283  44.768  57.250  0.41  2.00           H
ATOM   5028 HG21 THR B  56     -88.585  45.033  59.381  0.06 42.00           H
ATOM   5029 HG22 THR B  56     -89.055  44.917  57.820  0.06 42.00           H
ATOM   5030 HG23 THR B  56     -89.007  43.581  58.761  0.06 42.00           H
ATOM   5031  N   MET B  57     -90.543  45.839  62.094 -0.41 57.00           N
ATOM   5032  CA  MET B  57     -89.849  46.456  63.218 -0.02 37.00           C
ATOM   5033  C   MET B  57     -89.926  45.576  64.459  0.59 73.00           C
ATOM   5034  O   MET B  57     -88.940  45.433  65.193 -0.56 79.00           O
ATOM   5035  CB  MET B  57     -90.441  47.836  63.483  0.03 42.00           C
ATOM   5036  CG  MET B  57     -90.308  48.768  62.297  0.00 18.00           C
ATOM   5037  SD  MET B  57     -91.017  50.403  62.595 -0.27 37.00           S
ATOM   5038  CE  MET B  57     -92.704  49.988  63.046 -0.05 36.00           C
ATOM   5039  H   MET B  57     -91.358  46.254  61.620  0.27 19.00           H
ATOM   5040  HA  MET B  57     -88.878  46.559  62.970  0.08 80.00           H
ATOM   5041  HB2 MET B  57     -91.416  47.737  63.705  0.02 41.00           H
ATOM   5042  HB3 MET B  57     -89.971  48.249  64.269  0.02 41.00           H
ATOM   5043  HG2 MET B  57     -89.312  48.846  62.052  0.04 40.00           H
ATOM   5044  HG3 MET B  57     -90.751  48.327  61.481  0.04 40.00           H
ATOM   5045  HE1 MET B  57     -92.779  49.931  64.042  0.06 84.00           H
ATOM   5046  HE2 MET B  57     -93.324  50.695  62.705  0.06 84.00           H
ATOM   5047  HE3 MET B  57     -92.950  49.106  62.643  0.06 84.00           H
ATOM   5048  N   SER B  58     -91.093  44.977  64.709 -0.41 57.00           N
ATOM   5049  CA  SER B  58     -91.211  43.992  65.780 -0.02 49.00           C
ATOM   5050  C   SER B  58     -90.285  42.804  65.534  0.59 73.00           C
ATOM   5051  O   SER B  58     -89.682  42.271  66.473 -0.56 79.00           O
ATOM   5052  CB  SER B  58     -92.665  43.533  65.905  0.21 17.00           C
ATOM   5053  OG  SER B  58     -92.885  42.838  67.120 -0.65 46.00           O
ATOM   5054  H   SER B  58     -91.873  45.263  64.099  0.27 19.00           H
ATOM   5055  HA  SER B  58     -90.928  44.430  66.641  0.08 43.00           H
ATOM   5056  HB2 SER B  58     -93.258  44.334  65.877  0.03 52.00           H
ATOM   5057  HB3 SER B  58     -92.876  42.927  65.142  0.03 52.00           H
ATOM   5058  HG  SER B  58     -93.516  42.080  66.961  0.42 75.00           H
ATOM   5059  N   SER B  59     -90.147  42.388  64.272 -0.41 57.00           N
ATOM   5060  CA  SER B  59     -89.287  41.253  63.946 -0.02 49.00           C
ATOM   5061  C   SER B  59     -87.821  41.563  64.226  0.59 73.00           C
ATOM   5062  O   SER B  59     -87.088  40.710  64.742 -0.56 79.00           O
ATOM   5063  CB  SER B  59     -89.478  40.855  62.483  0.21 17.00           C
[truncated: 283,959 more chars]
