# Supplementary material for: Total enzymatic synthesis of cis-α-irone from a simple carbon source
Source: Nat Commun. 2022 Dec 2;13:7421. doi: 10.1038/s41467-022-35232-2 (PMC9715568; doi:10.1038/s41467-022-35232-2)
Supplement: Supplementary file 4 — Supplementary Data 1 [file 41467_2022_35232_MOESM4_ESM.zip › Supplementary file 1_pdb/pdb/FigureS4a_and_S6a_5gm2_pMT3_1RR_SAH.pdb]

ATOM      1  N   GLN A  10     -15.095 -27.826  15.481  1.00  0.00           N
ATOM      2  CA  GLN A  10     -15.774 -28.776  14.547  1.00  0.00           C
ATOM      3  C   GLN A  10     -17.184 -28.165  14.291  1.00  0.00           C
ATOM      4  O   GLN A  10     -17.946 -27.839  15.237  1.00  0.00           O
ATOM      5  CB  GLN A  10     -15.910 -30.194  15.035  1.00  0.00           C
ATOM      6  CG  GLN A  10     -14.654 -30.828  15.543  1.00  0.00           C
ATOM      7  CD  GLN A  10     -14.717 -32.312  15.358  1.00  0.00           C
ATOM      8  NE2 GLN A  10     -15.227 -33.059  16.244  1.00  0.00           N
ATOM      9  OE1 GLN A  10     -14.223 -32.902  14.398  1.00  0.00           O
ATOM     10  HA  GLN A  10     -15.225 -28.861  13.609  1.00  0.00           H
ATOM     11  HB2 GLN A  10     -16.675 -30.135  15.809  1.00  0.00           H
ATOM     12  HB3 GLN A  10     -16.208 -30.738  14.138  1.00  0.00           H
ATOM     13  HG2 GLN A  10     -13.749 -30.452  15.064  1.00  0.00           H
ATOM     14  HG3 GLN A  10     -14.580 -30.542  16.592  1.00  0.00           H
ATOM     15 HE21 GLN A  10     -15.368 -34.048  16.095  1.00  0.00           H
ATOM     16 HE22 GLN A  10     -15.526 -32.701  17.140  1.00  0.00           H
ATOM     17  H1  GLN A  10     -15.122 -26.865  15.168  1.00  0.00           H
ATOM     18  H2  GLN A  10     -15.511 -27.942  16.394  1.00  0.00           H
ATOM     19  H3  GLN A  10     -14.156 -28.175  15.608  1.00  0.00           H
ATOM     20  N   GLN A  11     -17.477 -28.098  12.982  1.00  0.00           N
ATOM     21  CA  GLN A  11     -18.850 -27.816  12.527  1.00  0.00           C
ATOM     22  C   GLN A  11     -19.170 -28.483  11.197  1.00  0.00           C
ATOM     23  O   GLN A  11     -20.292 -28.972  11.067  1.00  0.00           O
ATOM     24  CB  GLN A  11     -19.120 -26.286  12.407  1.00  0.00           C
ATOM     25  CG  GLN A  11     -20.444 -25.857  11.774  1.00  0.00           C
ATOM     26  CD  GLN A  11     -21.692 -26.475  12.506  1.00  0.00           C
ATOM     27  NE2 GLN A  11     -22.765 -26.676  11.718  1.00  0.00           N
ATOM     28  OE1 GLN A  11     -21.676 -26.791  13.677  1.00  0.00           O
ATOM     29  H   GLN A  11     -16.789 -28.499  12.360  1.00  0.00           H
ATOM     30  HA  GLN A  11     -19.589 -28.173  13.243  1.00  0.00           H
ATOM     31  HB2 GLN A  11     -19.052 -25.816  13.389  1.00  0.00           H
ATOM     32  HB3 GLN A  11     -18.363 -25.849  11.755  1.00  0.00           H
ATOM     33  HG2 GLN A  11     -20.630 -24.784  11.814  1.00  0.00           H
ATOM     34  HG3 GLN A  11     -20.348 -26.280  10.774  1.00  0.00           H
ATOM     35 HE21 GLN A  11     -23.559 -27.072  12.201  1.00  0.00           H
ATOM     36 HE22 GLN A  11     -22.772 -26.343  10.765  1.00  0.00           H
ATOM     37  N   VAL A  12     -18.104 -28.705  10.345  1.00  0.00           N
ATOM     38  CA  VAL A  12     -18.246 -29.430   9.062  1.00  0.00           C
ATOM     39  C   VAL A  12     -17.037 -30.279   8.702  1.00  0.00           C
ATOM     40  O   VAL A  12     -15.949 -29.968   9.204  1.00  0.00           O
ATOM     41  CB  VAL A  12     -18.661 -28.482   7.927  1.00  0.00           C
ATOM     42  CG1 VAL A  12     -19.984 -27.670   8.089  1.00  0.00           C
ATOM     43  CG2 VAL A  12     -17.651 -27.511   7.297  1.00  0.00           C
ATOM     44  H   VAL A  12     -17.235 -28.213  10.500  1.00  0.00           H
ATOM     45  HA  VAL A  12     -19.033 -30.163   9.243  1.00  0.00           H
ATOM     46  HB  VAL A  12     -18.984 -29.078   7.074  1.00  0.00           H
ATOM     47 HG11 VAL A  12     -20.714 -28.133   8.752  1.00  0.00           H
ATOM     48 HG12 VAL A  12     -19.693 -26.667   8.399  1.00  0.00           H
ATOM     49 HG13 VAL A  12     -20.439 -27.466   7.120  1.00  0.00           H
ATOM     50 HG21 VAL A  12     -17.141 -27.050   8.143  1.00  0.00           H
ATOM     51 HG22 VAL A  12     -18.211 -26.749   6.754  1.00  0.00           H
ATOM     52 HG23 VAL A  12     -16.976 -28.111   6.688  1.00  0.00           H
ATOM     53  N   THR A  13     -17.200 -31.389   7.980  1.00  0.00           N
ATOM     54  CA  THR A  13     -16.224 -32.550   7.914  1.00  0.00           C
ATOM     55  C   THR A  13     -15.166 -32.252   6.802  1.00  0.00           C
ATOM     56  O   THR A  13     -15.355 -31.386   5.919  1.00  0.00           O
ATOM     57  CB  THR A  13     -16.940 -33.848   7.782  1.00  0.00           C
ATOM     58  CG2 THR A  13     -18.019 -34.230   8.863  1.00  0.00           C
ATOM     59  OG1 THR A  13     -17.599 -33.902   6.506  1.00  0.00           O
ATOM     60  H   THR A  13     -18.096 -31.556   7.543  1.00  0.00           H
ATOM     61  HA  THR A  13     -15.661 -32.562   8.847  1.00  0.00           H
ATOM     62  HB  THR A  13     -16.184 -34.633   7.763  1.00  0.00           H
ATOM     63  HG1 THR A  13     -18.405 -33.381   6.530  1.00  0.00           H
ATOM     64 HG21 THR A  13     -18.430 -35.235   8.758  1.00  0.00           H
ATOM     65 HG22 THR A  13     -18.793 -33.465   8.802  1.00  0.00           H
ATOM     66 HG23 THR A  13     -17.453 -34.285   9.792  1.00  0.00           H
ATOM     67  N   ALA A  14     -14.112 -33.056   6.735  1.00  0.00           N
ATOM     68  CA  ALA A  14     -12.947 -32.948   5.778  1.00  0.00           C
ATOM     69  C   ALA A  14     -13.459 -33.262   4.326  1.00  0.00           C
ATOM     70  O   ALA A  14     -12.773 -32.841   3.382  1.00  0.00           O
ATOM     71  CB  ALA A  14     -11.933 -33.977   6.150  1.00  0.00           C
ATOM     72  H   ALA A  14     -14.113 -33.817   7.399  1.00  0.00           H
ATOM     73  HA  ALA A  14     -12.551 -31.936   5.692  1.00  0.00           H
ATOM     74  HB1 ALA A  14     -11.173 -33.791   5.391  1.00  0.00           H
ATOM     75  HB2 ALA A  14     -12.299 -35.003   6.116  1.00  0.00           H
ATOM     76  HB3 ALA A  14     -11.445 -33.699   7.084  1.00  0.00           H
ATOM     77  N   ASP A  15     -14.537 -33.980   4.129  1.00  0.00           N
ATOM     78  CA  ASP A  15     -15.191 -34.141   2.849  1.00  0.00           C
ATOM     79  C   ASP A  15     -16.017 -32.917   2.370  1.00  0.00           C
ATOM     80  O   ASP A  15     -15.959 -32.540   1.216  1.00  0.00           O
ATOM     81  CB  ASP A  15     -16.105 -35.407   2.890  1.00  0.00           C
ATOM     82  CG  ASP A  15     -15.347 -36.763   3.047  1.00  0.00           C
ATOM     83  OD1 ASP A  15     -14.108 -36.846   3.340  1.00  0.00           O
ATOM     84  OD2 ASP A  15     -16.113 -37.740   2.715  1.00  0.00           O
ATOM     85  H   ASP A  15     -14.983 -34.491   4.879  1.00  0.00           H
ATOM     86  HA  ASP A  15     -14.434 -34.226   2.068  1.00  0.00           H
ATOM     87  HB2 ASP A  15     -16.762 -35.286   3.751  1.00  0.00           H
ATOM     88  HB3 ASP A  15     -16.747 -35.385   2.010  1.00  0.00           H
ATOM     89  N   GLU A  16     -16.714 -32.285   3.336  1.00  0.00           N
ATOM     90  CA  GLU A  16     -17.383 -31.026   3.001  1.00  0.00           C
ATOM     91  C   GLU A  16     -16.406 -29.835   2.731  1.00  0.00           C
ATOM     92  O   GLU A  16     -16.776 -28.888   2.027  1.00  0.00           O
ATOM     93  CB  GLU A  16     -18.368 -30.733   4.086  1.00  0.00           C
ATOM     94  CG  GLU A  16     -19.417 -31.879   4.343  1.00  0.00           C
ATOM     95  CD  GLU A  16     -20.194 -31.718   5.653  1.00  0.00           C
ATOM     96  OE1 GLU A  16     -21.285 -31.155   5.684  1.00  0.00           O
ATOM     97  OE2 GLU A  16     -19.766 -32.217   6.717  1.00  0.00           O
ATOM     98  H   GLU A  16     -16.535 -32.613   4.272  1.00  0.00           H
ATOM     99  HA  GLU A  16     -17.903 -31.160   2.052  1.00  0.00           H
ATOM    100  HB2 GLU A  16     -17.853 -30.487   5.015  1.00  0.00           H
ATOM    101  HB3 GLU A  16     -18.926 -29.847   3.780  1.00  0.00           H
ATOM    102  HG2 GLU A  16     -20.195 -31.802   3.583  1.00  0.00           H
ATOM    103  HG3 GLU A  16     -18.998 -32.880   4.237  1.00  0.00           H
ATOM    104  N   VAL A  17     -15.299 -29.778   3.445  1.00  0.00           N
ATOM    105  CA  VAL A  17     -14.339 -28.689   3.314  1.00  0.00           C
ATOM    106  C   VAL A  17     -13.619 -28.830   2.007  1.00  0.00           C
ATOM    107  O   VAL A  17     -13.369 -27.834   1.304  1.00  0.00           O
ATOM    108  CB  VAL A  17     -13.426 -28.634   4.605  1.00  0.00           C
ATOM    109  CG1 VAL A  17     -12.174 -27.735   4.303  1.00  0.00           C
ATOM    110  CG2 VAL A  17     -14.114 -28.172   5.909  1.00  0.00           C
ATOM    111  H   VAL A  17     -15.084 -30.568   4.036  1.00  0.00           H
ATOM    112  HA  VAL A  17     -14.975 -27.805   3.271  1.00  0.00           H
ATOM    113  HB  VAL A  17     -13.065 -29.649   4.764  1.00  0.00           H
ATOM    114 HG11 VAL A  17     -11.602 -27.665   5.227  1.00  0.00           H
ATOM    115 HG12 VAL A  17     -11.625 -28.169   3.467  1.00  0.00           H
ATOM    116 HG13 VAL A  17     -12.501 -26.714   4.102  1.00  0.00           H
ATOM    117 HG21 VAL A  17     -13.307 -28.153   6.641  1.00  0.00           H
ATOM    118 HG22 VAL A  17     -14.942 -28.847   6.124  1.00  0.00           H
ATOM    119 HG23 VAL A  17     -14.457 -27.147   5.771  1.00  0.00           H
ATOM    120  N   GLY A  18     -13.373 -30.084   1.553  1.00  0.00           N
ATOM    121  CA  GLY A  18     -12.915 -30.430   0.195  1.00  0.00           C
ATOM    122  C   GLY A  18     -13.836 -29.888  -0.845  1.00  0.00           C
ATOM    123  O   GLY A  18     -13.374 -29.188  -1.715  1.00  0.00           O
ATOM    124  H   GLY A  18     -13.755 -30.867   2.066  1.00  0.00           H
ATOM    125  HA2 GLY A  18     -11.892 -30.078   0.060  1.00  0.00           H
ATOM    126  HA3 GLY A  18     -12.925 -31.510   0.046  1.00  0.00           H
ATOM    127  N   ASP A  19     -15.149 -30.232  -0.697  1.00  0.00           N
ATOM    128  CA  ASP A  19     -16.166 -29.803  -1.607  1.00  0.00           C
ATOM    129  C   ASP A  19     -16.542 -28.280  -1.613  1.00  0.00           C
ATOM    130  O   ASP A  19     -17.007 -27.741  -2.629  1.00  0.00           O
ATOM    131  CB  ASP A  19     -17.469 -30.558  -1.236  1.00  0.00           C
ATOM    132  CG  ASP A  19     -17.503 -32.082  -1.525  1.00  0.00           C
ATOM    133  OD1 ASP A  19     -16.537 -32.717  -2.016  1.00  0.00           O
ATOM    134  OD2 ASP A  19     -18.512 -32.616  -1.227  1.00  0.00           O
ATOM    135  H   ASP A  19     -15.443 -30.817   0.071  1.00  0.00           H
ATOM    136  HA  ASP A  19     -15.845 -29.946  -2.640  1.00  0.00           H
ATOM    137  HB2 ASP A  19     -17.589 -30.447  -0.159  1.00  0.00           H
ATOM    138  HB3 ASP A  19     -18.266 -30.079  -1.805  1.00  0.00           H
ATOM    139  N   TRP A  20     -16.397 -27.629  -0.493  1.00  0.00           N
ATOM    140  CA  TRP A  20     -16.555 -26.179  -0.357  1.00  0.00           C
ATOM    141  C   TRP A  20     -15.747 -25.367  -1.268  1.00  0.00           C
ATOM    142  O   TRP A  20     -16.168 -24.391  -1.991  1.00  0.00           O
ATOM    143  CB  TRP A  20     -16.389 -25.662   1.083  1.00  0.00           C
ATOM    144  CG  TRP A  20     -16.888 -24.278   1.128  1.00  0.00           C
ATOM    145  CD1 TRP A  20     -18.226 -24.016   1.160  1.00  0.00           C
ATOM    146  CD2 TRP A  20     -16.276 -22.978   1.000  1.00  0.00           C
ATOM    147  CE2 TRP A  20     -17.256 -21.973   1.094  1.00  0.00           C
ATOM    148  CE3 TRP A  20     -14.974 -22.518   0.816  1.00  0.00           C
ATOM    149  NE1 TRP A  20     -18.430 -22.654   1.113  1.00  0.00           N
ATOM    150  CZ2 TRP A  20     -17.030 -20.625   0.616  1.00  0.00           C
ATOM    151  CZ3 TRP A  20     -14.648 -21.167   0.602  1.00  0.00           C
ATOM    152  CH2 TRP A  20     -15.671 -20.207   0.501  1.00  0.00           C
ATOM    153  H   TRP A  20     -15.863 -28.049   0.254  1.00  0.00           H
ATOM    154  HA  TRP A  20     -17.600 -25.988  -0.604  1.00  0.00           H
ATOM    155  HB2 TRP A  20     -16.978 -26.316   1.725  1.00  0.00           H
ATOM    156  HB3 TRP A  20     -15.332 -25.764   1.324  1.00  0.00           H
ATOM    157  HD1 TRP A  20     -19.033 -24.730   1.091  1.00  0.00           H
ATOM    158  HE1 TRP A  20     -19.367 -22.291   1.008  1.00  0.00           H
ATOM    159  HE3 TRP A  20     -14.206 -23.260   0.654  1.00  0.00           H
ATOM    160  HZ2 TRP A  20     -17.832 -19.959   0.336  1.00  0.00           H
ATOM    161  HZ3 TRP A  20     -13.613 -20.904   0.443  1.00  0.00           H
ATOM    162  HH2 TRP A  20     -15.471 -19.166   0.290  1.00  0.00           H
ATOM    163  N   TYR A  21     -14.480 -25.813  -1.334  1.00  0.00           N
ATOM    164  CA  TYR A  21     -13.509 -24.949  -2.016  1.00  0.00           C
ATOM    165  C   TYR A  21     -13.509 -25.229  -3.482  1.00  0.00           C
ATOM    166  O   TYR A  21     -13.292 -24.309  -4.267  1.00  0.00           O
ATOM    167  CB  TYR A  21     -12.127 -25.249  -1.389  1.00  0.00           C
ATOM    168  CG  TYR A  21     -11.758 -24.218  -0.309  1.00  0.00           C
ATOM    169  CD1 TYR A  21     -12.110 -24.543   1.031  1.00  0.00           C
ATOM    170  CD2 TYR A  21     -11.132 -22.975  -0.602  1.00  0.00           C
ATOM    171  CE1 TYR A  21     -11.980 -23.564   1.993  1.00  0.00           C
ATOM    172  CE2 TYR A  21     -10.929 -22.058   0.455  1.00  0.00           C
ATOM    173  CZ  TYR A  21     -11.399 -22.344   1.732  1.00  0.00           C
ATOM    174  OH  TYR A  21     -11.191 -21.463   2.725  1.00  0.00           O
ATOM    175  H   TYR A  21     -14.147 -26.725  -1.058  1.00  0.00           H
ATOM    176  HA  TYR A  21     -13.738 -23.892  -1.878  1.00  0.00           H
ATOM    177  HB2 TYR A  21     -12.102 -26.242  -0.941  1.00  0.00           H
ATOM    178  HB3 TYR A  21     -11.367 -25.290  -2.168  1.00  0.00           H
ATOM    179  HD1 TYR A  21     -12.488 -25.521   1.292  1.00  0.00           H
ATOM    180  HD2 TYR A  21     -10.860 -22.750  -1.622  1.00  0.00           H
ATOM    181  HE1 TYR A  21     -12.283 -23.774   3.008  1.00  0.00           H
ATOM    182  HE2 TYR A  21     -10.425 -21.141   0.189  1.00  0.00           H
ATOM    183  HH  TYR A  21     -11.423 -21.781   3.601  1.00  0.00           H
ATOM    184  N   ASP A  22     -13.871 -26.394  -3.945  1.00  0.00           N
ATOM    185  CA  ASP A  22     -14.100 -26.680  -5.315  1.00  0.00           C
ATOM    186  C   ASP A  22     -15.378 -26.061  -5.804  1.00  0.00           C
ATOM    187  O   ASP A  22     -15.300 -25.606  -6.955  1.00  0.00           O
ATOM    188  CB  ASP A  22     -14.118 -28.217  -5.583  1.00  0.00           C
ATOM    189  CG  ASP A  22     -12.763 -29.013  -5.188  1.00  0.00           C
ATOM    190  OD1 ASP A  22     -11.728 -28.316  -5.178  1.00  0.00           O
ATOM    191  OD2 ASP A  22     -12.736 -30.233  -5.085  1.00  0.00           O
ATOM    192  H   ASP A  22     -13.952 -27.158  -3.291  1.00  0.00           H
ATOM    193  HA  ASP A  22     -13.230 -26.258  -5.819  1.00  0.00           H
ATOM    194  HB2 ASP A  22     -15.008 -28.666  -5.141  1.00  0.00           H
ATOM    195  HB3 ASP A  22     -14.413 -28.504  -6.594  1.00  0.00           H
ATOM    196  N   LYS A  23     -16.422 -25.861  -5.023  1.00  0.00           N
ATOM    197  CA  LYS A  23     -17.659 -25.183  -5.435  1.00  0.00           C
ATOM    198  C   LYS A  23     -17.434 -23.695  -5.682  1.00  0.00           C
ATOM    199  O   LYS A  23     -17.675 -23.258  -6.806  1.00  0.00           O
ATOM    200  CB  LYS A  23     -18.718 -25.529  -4.369  1.00  0.00           C
ATOM    201  CG  LYS A  23     -19.273 -26.973  -4.720  1.00  0.00           C
ATOM    202  CD  LYS A  23     -20.171 -27.657  -3.645  1.00  0.00           C
ATOM    203  CE  LYS A  23     -20.310 -29.196  -3.880  1.00  0.00           C
ATOM    204  NZ  LYS A  23     -21.365 -29.467  -4.906  1.00  0.00           N
ATOM    205  H   LYS A  23     -16.389 -26.363  -4.147  1.00  0.00           H
ATOM    206  HA  LYS A  23     -17.995 -25.570  -6.396  1.00  0.00           H
ATOM    207  HB2 LYS A  23     -18.204 -25.507  -3.408  1.00  0.00           H
ATOM    208  HB3 LYS A  23     -19.542 -24.815  -4.374  1.00  0.00           H
ATOM    209  HG2 LYS A  23     -19.736 -26.993  -5.707  1.00  0.00           H
ATOM    210  HG3 LYS A  23     -18.430 -27.659  -4.805  1.00  0.00           H
ATOM    211  HD2 LYS A  23     -19.647 -27.592  -2.692  1.00  0.00           H
ATOM    212  HD3 LYS A  23     -21.140 -27.169  -3.532  1.00  0.00           H
ATOM    213  HE2 LYS A  23     -19.364 -29.496  -4.332  1.00  0.00           H
ATOM    214  HE3 LYS A  23     -20.515 -29.751  -2.965  1.00  0.00           H
ATOM    215  HZ1 LYS A  23     -21.457 -30.465  -5.026  1.00  0.00           H
ATOM    216  HZ2 LYS A  23     -21.175 -29.021  -5.793  1.00  0.00           H
ATOM    217  HZ3 LYS A  23     -22.306 -29.374  -4.553  1.00  0.00           H
ATOM    218  N   PHE A  24     -17.054 -22.993  -4.636  1.00  0.00           N
ATOM    219  CA  PHE A  24     -17.006 -21.589  -4.302  1.00  0.00           C
ATOM    220  C   PHE A  24     -15.633 -20.923  -4.257  1.00  0.00           C
ATOM    221  O   PHE A  24     -15.506 -19.813  -4.627  1.00  0.00           O
ATOM    222  CB  PHE A  24     -17.812 -21.317  -3.032  1.00  0.00           C
ATOM    223  CG  PHE A  24     -19.137 -22.129  -3.055  1.00  0.00           C
ATOM    224  CD1 PHE A  24     -20.134 -21.839  -3.925  1.00  0.00           C
ATOM    225  CD2 PHE A  24     -19.321 -23.151  -2.150  1.00  0.00           C
ATOM    226  CE1 PHE A  24     -21.325 -22.525  -3.931  1.00  0.00           C
ATOM    227  CE2 PHE A  24     -20.598 -23.712  -1.965  1.00  0.00           C
ATOM    228  CZ  PHE A  24     -21.621 -23.404  -2.881  1.00  0.00           C
ATOM    229  H   PHE A  24     -16.911 -23.640  -3.873  1.00  0.00           H
ATOM    230  HA  PHE A  24     -17.513 -21.136  -5.154  1.00  0.00           H
ATOM    231  HB2 PHE A  24     -17.236 -21.591  -2.148  1.00  0.00           H
ATOM    232  HB3 PHE A  24     -17.960 -20.242  -2.925  1.00  0.00           H
ATOM    233  HD1 PHE A  24     -20.002 -21.003  -4.596  1.00  0.00           H
ATOM    234  HD2 PHE A  24     -18.551 -23.368  -1.424  1.00  0.00           H
ATOM    235  HE1 PHE A  24     -22.091 -22.215  -4.627  1.00  0.00           H
ATOM    236  HE2 PHE A  24     -20.801 -24.443  -1.197  1.00  0.00           H
ATOM    237  HZ  PHE A  24     -22.617 -23.821  -2.875  1.00  0.00           H
ATOM    238  N   GLY A  25     -14.514 -21.576  -3.852  1.00  0.00           N
ATOM    239  CA  GLY A  25     -13.173 -20.970  -3.636  1.00  0.00           C
ATOM    240  C   GLY A  25     -12.544 -20.240  -4.779  1.00  0.00           C
ATOM    241  O   GLY A  25     -11.522 -19.661  -4.511  1.00  0.00           O
ATOM    242  H   GLY A  25     -14.646 -22.532  -3.554  1.00  0.00           H
ATOM    243  HA2 GLY A  25     -13.178 -20.318  -2.764  1.00  0.00           H
ATOM    244  HA3 GLY A  25     -12.449 -21.773  -3.497  1.00  0.00           H
ATOM    245  N   GLU A  26     -12.969 -20.368  -6.038  1.00  0.00           N
ATOM    246  CA  GLU A  26     -12.402 -19.596  -7.150  1.00  0.00           C
ATOM    247  C   GLU A  26     -12.829 -18.122  -6.941  1.00  0.00           C
ATOM    248  O   GLU A  26     -12.163 -17.222  -7.453  1.00  0.00           O
ATOM    249  CB  GLU A  26     -12.841 -20.223  -8.547  1.00  0.00           C
ATOM    250  CG  GLU A  26     -11.803 -20.469  -9.548  1.00  0.00           C
ATOM    251  CD  GLU A  26     -12.341 -20.616 -10.975  1.00  0.00           C
ATOM    252  OE1 GLU A  26     -13.387 -21.296 -11.153  1.00  0.00           O
ATOM    253  OE2 GLU A  26     -11.757 -19.954 -11.885  1.00  0.00           O
ATOM    254  H   GLU A  26     -13.868 -20.789  -6.232  1.00  0.00           H
ATOM    255  HA  GLU A  26     -11.326 -19.639  -6.977  1.00  0.00           H
ATOM    256  HB2 GLU A  26     -13.226 -21.226  -8.364  1.00  0.00           H
ATOM    257  HB3 GLU A  26     -13.711 -19.630  -8.824  1.00  0.00           H
ATOM    258  HG2 GLU A  26     -11.177 -19.577  -9.587  1.00  0.00           H
ATOM    259  HG3 GLU A  26     -11.112 -21.275  -9.303  1.00  0.00           H
ATOM    260  N   VAL A  27     -13.923 -17.827  -6.272  1.00  0.00           N
ATOM    261  CA  VAL A  27     -14.293 -16.455  -5.885  1.00  0.00           C
ATOM    262  C   VAL A  27     -13.166 -15.741  -5.096  1.00  0.00           C
ATOM    263  O   VAL A  27     -13.050 -14.523  -5.266  1.00  0.00           O
ATOM    264  CB  VAL A  27     -15.666 -16.544  -5.275  1.00  0.00           C
ATOM    265  CG1 VAL A  27     -15.777 -16.923  -3.782  1.00  0.00           C
ATOM    266  CG2 VAL A  27     -16.376 -15.159  -5.400  1.00  0.00           C
ATOM    267  H   VAL A  27     -14.469 -18.608  -5.940  1.00  0.00           H
ATOM    268  HA  VAL A  27     -14.343 -15.797  -6.754  1.00  0.00           H
ATOM    269  HB  VAL A  27     -16.217 -17.320  -5.807  1.00  0.00           H
ATOM    270 HG11 VAL A  27     -15.506 -16.133  -3.083  1.00  0.00           H
ATOM    271 HG12 VAL A  27     -16.746 -17.326  -3.490  1.00  0.00           H
ATOM    272 HG13 VAL A  27     -15.005 -17.632  -3.481  1.00  0.00           H
ATOM    273 HG21 VAL A  27     -16.430 -14.842  -6.442  1.00  0.00           H
ATOM    274 HG22 VAL A  27     -15.911 -14.364  -4.818  1.00  0.00           H
ATOM    275 HG23 VAL A  27     -17.398 -15.138  -5.020  1.00  0.00           H
ATOM    276  N   TYR A  28     -12.260 -16.402  -4.420  1.00  0.00           N
ATOM    277  CA  TYR A  28     -10.888 -15.869  -4.096  1.00  0.00           C
ATOM    278  C   TYR A  28     -10.133 -15.266  -5.254  1.00  0.00           C
ATOM    279  O   TYR A  28      -9.833 -14.102  -5.296  1.00  0.00           O
ATOM    280  CB  TYR A  28      -9.994 -16.797  -3.208  1.00  0.00           C
ATOM    281  CG  TYR A  28     -10.534 -17.258  -1.851  1.00  0.00           C
ATOM    282  CD1 TYR A  28     -11.860 -17.049  -1.440  1.00  0.00           C
ATOM    283  CD2 TYR A  28      -9.649 -17.790  -0.920  1.00  0.00           C
ATOM    284  CE1 TYR A  28     -12.351 -17.535  -0.186  1.00  0.00           C
ATOM    285  CE2 TYR A  28     -10.080 -18.280   0.311  1.00  0.00           C
ATOM    286  CZ  TYR A  28     -11.447 -18.144   0.667  1.00  0.00           C
ATOM    287  OH  TYR A  28     -11.866 -18.603   1.887  1.00  0.00           O
ATOM    288  H   TYR A  28     -12.346 -17.408  -4.421  1.00  0.00           H
ATOM    289  HA  TYR A  28     -11.120 -15.024  -3.446  1.00  0.00           H
ATOM    290  HB2 TYR A  28      -9.782 -17.706  -3.772  1.00  0.00           H
ATOM    291  HB3 TYR A  28      -9.071 -16.225  -3.121  1.00  0.00           H
ATOM    292  HD1 TYR A  28     -12.558 -16.518  -2.070  1.00  0.00           H
ATOM    293  HD2 TYR A  28      -8.603 -17.897  -1.164  1.00  0.00           H
ATOM    294  HE1 TYR A  28     -13.338 -17.382   0.224  1.00  0.00           H
ATOM    295  HE2 TYR A  28      -9.434 -18.783   1.015  1.00  0.00           H
ATOM    296  HH  TYR A  28     -11.183 -19.181   2.233  1.00  0.00           H
ATOM    297  N   HID A  29      -9.787 -16.145  -6.226  1.00  0.00           N
ATOM    298  CA  HID A  29      -8.871 -15.755  -7.326  1.00  0.00           C
ATOM    299  C   HID A  29      -9.520 -14.673  -8.168  1.00  0.00           C
ATOM    300  O   HID A  29      -8.863 -13.663  -8.520  1.00  0.00           O
ATOM    301  CB  HID A  29      -8.565 -17.044  -8.170  1.00  0.00           C
ATOM    302  CG  HID A  29      -7.818 -18.097  -7.369  1.00  0.00           C
ATOM    303  CD2 HID A  29      -8.130 -19.409  -7.323  1.00  0.00           C
ATOM    304  ND1 HID A  29      -6.731 -17.884  -6.614  1.00  0.00           N
ATOM    305  CE1 HID A  29      -6.365 -19.070  -6.175  1.00  0.00           C
ATOM    306  NE2 HID A  29      -7.226 -20.059  -6.484  1.00  0.00           N
ATOM    307  H   HID A  29     -10.274 -17.028  -6.285  1.00  0.00           H
ATOM    308  HA  HID A  29      -7.894 -15.432  -6.967  1.00  0.00           H
ATOM    309  HB2 HID A  29      -9.413 -17.571  -8.605  1.00  0.00           H
ATOM    310  HB3 HID A  29      -7.966 -16.758  -9.035  1.00  0.00           H
ATOM    311  HD1 HID A  29      -6.151 -17.065  -6.500  1.00  0.00           H
ATOM    312  HD2 HID A  29      -8.937 -19.827  -7.906  1.00  0.00           H
ATOM    313  HE1 HID A  29      -5.534 -19.184  -5.495  1.00  0.00           H
ATOM    314  N   LEU A  30     -10.819 -14.772  -8.482  1.00  0.00           N
ATOM    315  CA  LEU A  30     -11.604 -13.728  -9.080  1.00  0.00           C
ATOM    316  C   LEU A  30     -11.490 -12.353  -8.448  1.00  0.00           C
ATOM    317  O   LEU A  30     -11.592 -11.367  -9.117  1.00  0.00           O
ATOM    318  CB  LEU A  30     -13.044 -14.248  -9.054  1.00  0.00           C
ATOM    319  CG  LEU A  30     -13.310 -15.413 -10.028  1.00  0.00           C
ATOM    320  CD1 LEU A  30     -14.502 -16.159  -9.617  1.00  0.00           C
ATOM    321  CD2 LEU A  30     -13.539 -14.956 -11.484  1.00  0.00           C
ATOM    322  H   LEU A  30     -11.310 -15.599  -8.172  1.00  0.00           H
ATOM    323  HA  LEU A  30     -11.200 -13.608 -10.086  1.00  0.00           H
ATOM    324  HB2 LEU A  30     -13.260 -14.589  -8.042  1.00  0.00           H
ATOM    325  HB3 LEU A  30     -13.714 -13.433  -9.327  1.00  0.00           H
ATOM    326  HG  LEU A  30     -12.428 -16.050  -9.961  1.00  0.00           H
ATOM    327 HD11 LEU A  30     -14.189 -16.826  -8.813  1.00  0.00           H
ATOM    328 HD12 LEU A  30     -14.753 -16.939 -10.334  1.00  0.00           H
ATOM    329 HD13 LEU A  30     -15.332 -15.480  -9.420  1.00  0.00           H
ATOM    330 HD21 LEU A  30     -14.476 -14.399 -11.466  1.00  0.00           H
ATOM    331 HD22 LEU A  30     -12.754 -14.289 -11.842  1.00  0.00           H
ATOM    332 HD23 LEU A  30     -13.650 -15.764 -12.207  1.00  0.00           H
ATOM    333  N   THR A  31     -11.098 -12.168  -7.160  1.00  0.00           N
ATOM    334  CA  THR A  31     -11.102 -10.869  -6.452  1.00  0.00           C
ATOM    335  C   THR A  31      -9.749 -10.561  -5.700  1.00  0.00           C
ATOM    336  O   THR A  31      -9.581  -9.406  -5.303  1.00  0.00           O
ATOM    337  CB  THR A  31     -12.269 -10.932  -5.478  1.00  0.00           C
ATOM    338  CG2 THR A  31     -13.679 -11.001  -6.064  1.00  0.00           C
ATOM    339  OG1 THR A  31     -12.140 -11.989  -4.588  1.00  0.00           O
ATOM    340  H   THR A  31     -11.063 -13.019  -6.616  1.00  0.00           H
ATOM    341  HA  THR A  31     -11.300 -10.087  -7.185  1.00  0.00           H
ATOM    342  HB  THR A  31     -12.185 -10.023  -4.883  1.00  0.00           H
ATOM    343  HG1 THR A  31     -12.575 -12.733  -5.011  1.00  0.00           H
ATOM    344 HG21 THR A  31     -13.780 -10.140  -6.725  1.00  0.00           H
ATOM    345 HG22 THR A  31     -14.438 -11.048  -5.282  1.00  0.00           H
ATOM    346 HG23 THR A  31     -13.724 -11.950  -6.597  1.00  0.00           H
ATOM    347  N   LEU A  32      -8.855 -11.581  -5.572  1.00  0.00           N
ATOM    348  CA  LEU A  32      -7.560 -11.424  -4.807  1.00  0.00           C
ATOM    349  C   LEU A  32      -6.293 -11.920  -5.580  1.00  0.00           C
ATOM    350  O   LEU A  32      -5.151 -11.656  -5.168  1.00  0.00           O
ATOM    351  CB  LEU A  32      -7.600 -12.336  -3.524  1.00  0.00           C
ATOM    352  CG  LEU A  32      -8.738 -12.175  -2.515  1.00  0.00           C
ATOM    353  CD1 LEU A  32      -8.664 -13.094  -1.263  1.00  0.00           C
ATOM    354  CD2 LEU A  32      -8.720 -10.683  -2.078  1.00  0.00           C
ATOM    355  H   LEU A  32      -9.207 -12.500  -5.796  1.00  0.00           H
ATOM    356  HA  LEU A  32      -7.361 -10.407  -4.469  1.00  0.00           H
ATOM    357  HB2 LEU A  32      -7.533 -13.369  -3.864  1.00  0.00           H
ATOM    358  HB3 LEU A  32      -6.657 -12.231  -2.987  1.00  0.00           H
ATOM    359  HG  LEU A  32      -9.681 -12.404  -3.012  1.00  0.00           H
ATOM    360 HD11 LEU A  32      -8.432 -14.095  -1.626  1.00  0.00           H
ATOM    361 HD12 LEU A  32      -9.661 -13.102  -0.823  1.00  0.00           H
ATOM    362 HD13 LEU A  32      -8.025 -12.734  -0.457  1.00  0.00           H
ATOM    363 HD21 LEU A  32      -7.823 -10.518  -1.480  1.00  0.00           H
ATOM    364 HD22 LEU A  32      -8.869  -9.920  -2.841  1.00  0.00           H
ATOM    365 HD23 LEU A  32      -9.553 -10.484  -1.403  1.00  0.00           H
ATOM    366  N   GLY A  33      -6.451 -12.751  -6.685  1.00  0.00           N
ATOM    367  CA  GLY A  33      -5.380 -13.093  -7.595  1.00  0.00           C
ATOM    368  C   GLY A  33      -4.921 -14.517  -7.604  1.00  0.00           C
ATOM    369  O   GLY A  33      -5.530 -15.521  -7.369  1.00  0.00           O
ATOM    370  H   GLY A  33      -7.417 -12.784  -6.981  1.00  0.00           H
ATOM    371  HA2 GLY A  33      -5.873 -12.988  -8.561  1.00  0.00           H
ATOM    372  HA3 GLY A  33      -4.512 -12.448  -7.459  1.00  0.00           H
ATOM    373  N   GLU A  34      -3.648 -14.672  -8.001  1.00  0.00           N
ATOM    374  CA  GLU A  34      -3.007 -15.974  -8.342  1.00  0.00           C
ATOM    375  C   GLU A  34      -2.646 -16.881  -7.149  1.00  0.00           C
ATOM    376  O   GLU A  34      -1.959 -17.870  -7.345  1.00  0.00           O
ATOM    377  CB  GLU A  34      -1.802 -15.756  -9.274  1.00  0.00           C
ATOM    378  CG  GLU A  34      -2.207 -15.239 -10.664  1.00  0.00           C
ATOM    379  CD  GLU A  34      -0.988 -15.139 -11.554  1.00  0.00           C
ATOM    380  OE1 GLU A  34      -0.272 -16.129 -11.777  1.00  0.00           O
ATOM    381  OE2 GLU A  34      -0.624 -14.069 -12.097  1.00  0.00           O
ATOM    382  H   GLU A  34      -3.038 -13.886  -8.175  1.00  0.00           H
ATOM    383  HA  GLU A  34      -3.790 -16.501  -8.889  1.00  0.00           H
ATOM    384  HB2 GLU A  34      -1.134 -15.010  -8.845  1.00  0.00           H
ATOM    385  HB3 GLU A  34      -1.265 -16.704  -9.303  1.00  0.00           H
ATOM    386  HG2 GLU A  34      -2.956 -15.891 -11.113  1.00  0.00           H
ATOM    387  HG3 GLU A  34      -2.572 -14.222 -10.511  1.00  0.00           H
ATOM    388  N   SER A  35      -2.951 -16.476  -5.895  1.00  0.00           N
ATOM    389  CA  SER A  35      -2.793 -17.400  -4.740  1.00  0.00           C
ATOM    390  C   SER A  35      -4.068 -17.404  -3.788  1.00  0.00           C
ATOM    391  O   SER A  35      -5.030 -16.676  -4.057  1.00  0.00           O
ATOM    392  CB  SER A  35      -1.431 -17.230  -4.060  1.00  0.00           C
ATOM    393  OG  SER A  35      -1.167 -18.218  -3.118  1.00  0.00           O
ATOM    394  H   SER A  35      -3.559 -15.670  -5.853  1.00  0.00           H
ATOM    395  HA  SER A  35      -2.827 -18.431  -5.090  1.00  0.00           H
ATOM    396  HB2 SER A  35      -0.655 -17.272  -4.825  1.00  0.00           H
ATOM    397  HB3 SER A  35      -1.298 -16.248  -3.607  1.00  0.00           H
ATOM    398  HG  SER A  35      -0.811 -17.731  -2.371  1.00  0.00           H
ATOM    399  N   VAL A  36      -4.058 -18.169  -2.709  1.00  0.00           N
ATOM    400  CA  VAL A  36      -5.202 -18.531  -1.898  1.00  0.00           C
ATOM    401  C   VAL A  36      -5.266 -17.876  -0.505  1.00  0.00           C
ATOM    402  O   VAL A  36      -6.018 -18.393   0.372  1.00  0.00           O
ATOM    403  CB  VAL A  36      -5.207 -20.004  -1.705  1.00  0.00           C
ATOM    404  CG1 VAL A  36      -5.494 -20.780  -2.996  1.00  0.00           C
ATOM    405  CG2 VAL A  36      -4.092 -20.610  -0.849  1.00  0.00           C
ATOM    406  H   VAL A  36      -3.242 -18.745  -2.559  1.00  0.00           H
ATOM    407  HA  VAL A  36      -6.148 -18.174  -2.304  1.00  0.00           H
ATOM    408  HB  VAL A  36      -6.107 -20.191  -1.118  1.00  0.00           H
ATOM    409 HG11 VAL A  36      -4.739 -20.421  -3.695  1.00  0.00           H
ATOM    410 HG12 VAL A  36      -5.491 -21.855  -2.818  1.00  0.00           H
ATOM    411 HG13 VAL A  36      -6.490 -20.561  -3.384  1.00  0.00           H
ATOM    412 HG21 VAL A  36      -4.199 -20.142   0.130  1.00  0.00           H
ATOM    413 HG22 VAL A  36      -3.115 -20.496  -1.321  1.00  0.00           H
ATOM    414 HG23 VAL A  36      -4.359 -21.658  -0.714  1.00  0.00           H
ATOM    415  N   HID A  37      -4.475 -16.863  -0.155  1.00  0.00           N
ATOM    416  CA  HID A  37      -4.254 -16.290   1.150  1.00  0.00           C
ATOM    417  C   HID A  37      -4.257 -14.726   1.155  1.00  0.00           C
ATOM    418  O   HID A  37      -4.512 -14.037   0.164  1.00  0.00           O
ATOM    419  CB  HID A  37      -2.962 -16.811   1.721  1.00  0.00           C
ATOM    420  CG  HID A  37      -1.775 -16.564   0.807  1.00  0.00           C
ATOM    421  CD2 HID A  37      -1.105 -17.556   0.066  1.00  0.00           C
ATOM    422  ND1 HID A  37      -1.246 -15.394   0.435  1.00  0.00           N
ATOM    423  CE1 HID A  37      -0.319 -15.600  -0.540  1.00  0.00           C
ATOM    424  NE2 HID A  37      -0.138 -16.946  -0.702  1.00  0.00           N
ATOM    425  H   HID A  37      -3.944 -16.393  -0.874  1.00  0.00           H
ATOM    426  HA  HID A  37      -4.976 -16.659   1.877  1.00  0.00           H
ATOM    427  HB2 HID A  37      -2.637 -16.534   2.723  1.00  0.00           H
ATOM    428  HB3 HID A  37      -3.198 -17.874   1.677  1.00  0.00           H
ATOM    429  HD1 HID A  37      -1.541 -14.516   0.838  1.00  0.00           H
ATOM    430  HD2 HID A  37      -1.465 -18.543  -0.179  1.00  0.00           H
ATOM    431  HE1 HID A  37       0.204 -14.723  -0.893  1.00  0.00           H
ATOM    432  N   CYS A  38      -3.979 -14.218   2.351  1.00  0.00           N
ATOM    433  CA  CYS A  38      -3.839 -12.751   2.627  1.00  0.00           C
ATOM    434  C   CYS A  38      -2.879 -12.157   1.606  1.00  0.00           C
ATOM    435  O   CYS A  38      -1.797 -12.626   1.400  1.00  0.00           O
ATOM    436  CB  CYS A  38      -3.358 -12.433   4.035  1.00  0.00           C
ATOM    437  SG  CYS A  38      -4.514 -12.782   5.317  1.00  0.00           S
ATOM    438  H   CYS A  38      -4.006 -14.856   3.134  1.00  0.00           H
ATOM    439  HA  CYS A  38      -4.832 -12.353   2.421  1.00  0.00           H
ATOM    440  HB2 CYS A  38      -2.483 -13.078   4.114  1.00  0.00           H
ATOM    441  HB3 CYS A  38      -2.981 -11.410   4.040  1.00  0.00           H
ATOM    442  HG  CYS A  38      -4.906 -13.908   4.715  1.00  0.00           H
ATOM    443  N   GLY A  39      -3.312 -10.992   1.160  1.00  0.00           N
ATOM    444  CA  GLY A  39      -2.386 -10.058   0.500  1.00  0.00           C
ATOM    445  C   GLY A  39      -1.617  -9.217   1.521  1.00  0.00           C
ATOM    446  O   GLY A  39      -2.130  -8.836   2.569  1.00  0.00           O
ATOM    447  H   GLY A  39      -4.183 -10.632   1.522  1.00  0.00           H
ATOM    448  HA2 GLY A  39      -1.557 -10.557  -0.005  1.00  0.00           H
ATOM    449  HA3 GLY A  39      -2.899  -9.342  -0.142  1.00  0.00           H
ATOM    450  N   LEU A  40      -0.337  -8.881   1.348  1.00  0.00           N
ATOM    451  CA  LEU A  40       0.491  -8.127   2.332  1.00  0.00           C
ATOM    452  C   LEU A  40       0.304  -6.624   2.129  1.00  0.00           C
ATOM    453  O   LEU A  40       1.204  -6.031   1.546  1.00  0.00           O
ATOM    454  CB  LEU A  40       1.972  -8.536   2.317  1.00  0.00           C
ATOM    455  CG  LEU A  40       2.838  -8.007   3.453  1.00  0.00           C
ATOM    456  CD1 LEU A  40       2.699  -8.710   4.809  1.00  0.00           C
ATOM    457  CD2 LEU A  40       4.235  -8.209   3.037  1.00  0.00           C
ATOM    458  H   LEU A  40       0.072  -9.120   0.456  1.00  0.00           H
ATOM    459  HA  LEU A  40       0.063  -8.442   3.283  1.00  0.00           H
ATOM    460  HB2 LEU A  40       1.972  -9.624   2.381  1.00  0.00           H
ATOM    461  HB3 LEU A  40       2.459  -8.442   1.346  1.00  0.00           H
ATOM    462  HG  LEU A  40       2.622  -6.939   3.513  1.00  0.00           H
ATOM    463 HD11 LEU A  40       1.756  -8.399   5.256  1.00  0.00           H
ATOM    464 HD12 LEU A  40       3.419  -8.364   5.551  1.00  0.00           H
ATOM    465 HD13 LEU A  40       2.596  -9.795   4.774  1.00  0.00           H
ATOM    466 HD21 LEU A  40       4.548  -9.253   3.055  1.00  0.00           H
ATOM    467 HD22 LEU A  40       4.396  -7.630   2.127  1.00  0.00           H
ATOM    468 HD23 LEU A  40       4.878  -7.668   3.732  1.00  0.00           H
ATOM    469  N   TRP A  41      -0.805  -6.070   2.590  1.00  0.00           N
ATOM    470  CA  TRP A  41      -1.174  -4.702   2.337  1.00  0.00           C
ATOM    471  C   TRP A  41      -0.274  -3.608   2.984  1.00  0.00           C
ATOM    472  O   TRP A  41      -0.050  -2.532   2.382  1.00  0.00           O
ATOM    473  CB  TRP A  41      -2.693  -4.566   2.662  1.00  0.00           C
ATOM    474  CG  TRP A  41      -3.587  -5.497   1.914  1.00  0.00           C
ATOM    475  CD1 TRP A  41      -4.240  -6.563   2.411  1.00  0.00           C
ATOM    476  CD2 TRP A  41      -3.891  -5.428   0.531  1.00  0.00           C
ATOM    477  CE2 TRP A  41      -4.581  -6.604   0.153  1.00  0.00           C
ATOM    478  CE3 TRP A  41      -3.544  -4.526  -0.441  1.00  0.00           C
ATOM    479  NE1 TRP A  41      -4.735  -7.275   1.311  1.00  0.00           N
ATOM    480  CZ2 TRP A  41      -5.128  -6.771  -1.120  1.00  0.00           C
ATOM    481  CZ3 TRP A  41      -4.043  -4.703  -1.820  1.00  0.00           C
ATOM    482  CH2 TRP A  41      -4.820  -5.817  -2.084  1.00  0.00           C
ATOM    483  H   TRP A  41      -1.427  -6.602   3.183  1.00  0.00           H
ATOM    484  HA  TRP A  41      -1.016  -4.478   1.282  1.00  0.00           H
ATOM    485  HB2 TRP A  41      -2.725  -4.701   3.743  1.00  0.00           H
ATOM    486  HB3 TRP A  41      -2.983  -3.527   2.501  1.00  0.00           H
ATOM    487  HD1 TRP A  41      -4.038  -6.944   3.401  1.00  0.00           H
ATOM    488  HE1 TRP A  41      -5.223  -8.154   1.400  1.00  0.00           H
ATOM    489  HE3 TRP A  41      -2.925  -3.681  -0.177  1.00  0.00           H
ATOM    490  HZ2 TRP A  41      -5.886  -7.533  -1.236  1.00  0.00           H
ATOM    491  HZ3 TRP A  41      -4.001  -3.954  -2.597  1.00  0.00           H
ATOM    492  HH2 TRP A  41      -5.301  -5.877  -3.049  1.00  0.00           H
ATOM    493  N   PHE A  42       0.381  -4.021   4.067  1.00  0.00           N
ATOM    494  CA  PHE A  42       1.247  -3.227   4.843  1.00  0.00           C
ATOM    495  C   PHE A  42       2.672  -3.791   4.884  1.00  0.00           C
ATOM    496  O   PHE A  42       2.826  -5.000   4.800  1.00  0.00           O
ATOM    497  CB  PHE A  42       0.621  -2.948   6.203  1.00  0.00           C
ATOM    498  CG  PHE A  42      -0.805  -2.383   6.054  1.00  0.00           C
ATOM    499  CD1 PHE A  42      -1.910  -3.240   6.285  1.00  0.00           C
ATOM    500  CD2 PHE A  42      -1.004  -1.072   5.596  1.00  0.00           C
ATOM    501  CE1 PHE A  42      -3.177  -2.683   6.311  1.00  0.00           C
ATOM    502  CE2 PHE A  42      -2.293  -0.501   5.541  1.00  0.00           C
ATOM    503  CZ  PHE A  42      -3.342  -1.261   6.061  1.00  0.00           C
ATOM    504  H   PHE A  42       0.004  -4.834   4.533  1.00  0.00           H
ATOM    505  HA  PHE A  42       1.282  -2.233   4.399  1.00  0.00           H
ATOM    506  HB2 PHE A  42       0.653  -3.903   6.726  1.00  0.00           H
ATOM    507  HB3 PHE A  42       1.222  -2.123   6.586  1.00  0.00           H
ATOM    508  HD1 PHE A  42      -1.868  -4.239   6.693  1.00  0.00           H
ATOM    509  HD2 PHE A  42      -0.116  -0.487   5.405  1.00  0.00           H
ATOM    510  HE1 PHE A  42      -4.023  -3.242   6.687  1.00  0.00           H
ATOM    511  HE2 PHE A  42      -2.438   0.535   5.270  1.00  0.00           H
ATOM    512  HZ  PHE A  42      -4.321  -0.825   6.197  1.00  0.00           H
ATOM    513  N   PRO A  43       3.753  -3.047   5.000  1.00  0.00           N
ATOM    514  CA  PRO A  43       5.076  -3.589   5.309  1.00  0.00           C
ATOM    515  C   PRO A  43       5.254  -3.844   6.779  1.00  0.00           C
ATOM    516  O   PRO A  43       4.762  -3.070   7.584  1.00  0.00           O
ATOM    517  CB  PRO A  43       6.069  -2.562   4.845  1.00  0.00           C
ATOM    518  CG  PRO A  43       5.300  -1.252   5.092  1.00  0.00           C
ATOM    519  CD  PRO A  43       3.778  -1.567   4.966  1.00  0.00           C
ATOM    520  HA  PRO A  43       5.230  -4.558   4.835  1.00  0.00           H
ATOM    521  HB2 PRO A  43       6.910  -2.487   5.534  1.00  0.00           H
ATOM    522  HB3 PRO A  43       6.308  -2.659   3.785  1.00  0.00           H
ATOM    523  HG2 PRO A  43       5.457  -0.966   6.132  1.00  0.00           H
ATOM    524  HG3 PRO A  43       5.568  -0.484   4.366  1.00  0.00           H
ATOM    525  HD2 PRO A  43       3.219  -1.183   5.821  1.00  0.00           H
ATOM    526  HD3 PRO A  43       3.421  -1.260   3.984  1.00  0.00           H
ATOM    527  N   PRO A  44       5.947  -4.893   7.182  1.00  0.00           N
ATOM    528  CA  PRO A  44       5.945  -5.330   8.573  1.00  0.00           C
ATOM    529  C   PRO A  44       6.466  -4.369   9.612  1.00  0.00           C
ATOM    530  O   PRO A  44       6.237  -4.505  10.818  1.00  0.00           O
ATOM    531  CB  PRO A  44       6.737  -6.729   8.661  1.00  0.00           C
ATOM    532  CG  PRO A  44       6.755  -7.093   7.189  1.00  0.00           C
ATOM    533  CD  PRO A  44       6.796  -5.809   6.419  1.00  0.00           C
ATOM    534  HA  PRO A  44       4.892  -5.427   8.836  1.00  0.00           H
ATOM    535  HB2 PRO A  44       7.735  -6.550   9.059  1.00  0.00           H
ATOM    536  HB3 PRO A  44       6.171  -7.498   9.188  1.00  0.00           H
ATOM    537  HG2 PRO A  44       7.648  -7.666   6.943  1.00  0.00           H
ATOM    538  HG3 PRO A  44       5.879  -7.727   7.055  1.00  0.00           H
ATOM    539  HD2 PRO A  44       7.815  -5.424   6.476  1.00  0.00           H
ATOM    540  HD3 PRO A  44       6.455  -6.010   5.403  1.00  0.00           H
ATOM    541  N   ASP A  45       7.214  -3.333   9.182  1.00  0.00           N
ATOM    542  CA  ASP A  45       7.755  -2.331  10.013  1.00  0.00           C
ATOM    543  C   ASP A  45       6.665  -1.250  10.404  1.00  0.00           C
ATOM    544  O   ASP A  45       6.740  -0.574  11.455  1.00  0.00           O
ATOM    545  CB  ASP A  45       8.871  -1.523   9.278  1.00  0.00           C
ATOM    546  CG  ASP A  45       8.710  -1.339   7.789  1.00  0.00           C
ATOM    547  OD1 ASP A  45       8.732  -2.378   7.106  1.00  0.00           O
ATOM    548  OD2 ASP A  45       8.718  -0.155   7.278  1.00  0.00           O
ATOM    549  H   ASP A  45       7.295  -3.222   8.182  1.00  0.00           H
ATOM    550  HA  ASP A  45       8.244  -2.740  10.897  1.00  0.00           H
ATOM    551  HB2 ASP A  45       9.043  -0.555   9.747  1.00  0.00           H
ATOM    552  HB3 ASP A  45       9.811  -2.060   9.408  1.00  0.00           H
ATOM    553  N   ALA A  46       5.575  -1.145   9.661  1.00  0.00           N
ATOM    554  CA  ALA A  46       4.344  -0.384   9.973  1.00  0.00           C
ATOM    555  C   ALA A  46       3.547  -0.841  11.238  1.00  0.00           C
ATOM    556  O   ALA A  46       3.612  -1.992  11.636  1.00  0.00           O
ATOM    557  CB  ALA A  46       3.412  -0.352   8.739  1.00  0.00           C
ATOM    558  H   ALA A  46       5.477  -1.856   8.950  1.00  0.00           H
ATOM    559  HA  ALA A  46       4.638   0.653  10.131  1.00  0.00           H
ATOM    560  HB1 ALA A  46       2.540   0.288   8.859  1.00  0.00           H
ATOM    561  HB2 ALA A  46       3.047  -1.331   8.427  1.00  0.00           H
ATOM    562  HB3 ALA A  46       3.996   0.070   7.921  1.00  0.00           H
ATOM    563  N   PRO A  47       2.769   0.067  11.876  1.00  0.00           N
ATOM    564  CA  PRO A  47       1.954  -0.399  13.019  1.00  0.00           C
ATOM    565  C   PRO A  47       0.713  -1.274  12.578  1.00  0.00           C
ATOM    566  O   PRO A  47       0.100  -0.939  11.578  1.00  0.00           O
ATOM    567  CB  PRO A  47       1.581   0.941  13.664  1.00  0.00           C
ATOM    568  CG  PRO A  47       1.675   2.046  12.597  1.00  0.00           C
ATOM    569  CD  PRO A  47       2.719   1.522  11.676  1.00  0.00           C
ATOM    570  HA  PRO A  47       2.482  -0.980  13.776  1.00  0.00           H
ATOM    571  HB2 PRO A  47       0.591   0.994  14.115  1.00  0.00           H
ATOM    572  HB3 PRO A  47       2.355   1.089  14.418  1.00  0.00           H
ATOM    573  HG2 PRO A  47       0.828   2.319  11.966  1.00  0.00           H
ATOM    574  HG3 PRO A  47       2.074   2.946  13.064  1.00  0.00           H
ATOM    575  HD2 PRO A  47       2.365   1.792  10.681  1.00  0.00           H
ATOM    576  HD3 PRO A  47       3.669   2.027  11.850  1.00  0.00           H
ATOM    577  N   VAL A  48       0.337  -2.263  13.323  1.00  0.00           N
ATOM    578  CA  VAL A  48      -1.065  -2.648  13.369  1.00  0.00           C
ATOM    579  C   VAL A  48      -1.884  -1.489  13.980  1.00  0.00           C
ATOM    580  O   VAL A  48      -1.572  -1.042  15.138  1.00  0.00           O
ATOM    581  CB  VAL A  48      -1.176  -3.938  14.189  1.00  0.00           C
ATOM    582  CG1 VAL A  48      -2.673  -4.387  14.509  1.00  0.00           C
ATOM    583  CG2 VAL A  48      -0.317  -5.075  13.631  1.00  0.00           C
ATOM    584  H   VAL A  48       0.872  -2.490  14.149  1.00  0.00           H
ATOM    585  HA  VAL A  48      -1.365  -2.814  12.334  1.00  0.00           H
ATOM    586  HB  VAL A  48      -0.765  -3.648  15.156  1.00  0.00           H
ATOM    587 HG11 VAL A  48      -3.173  -3.547  14.991  1.00  0.00           H
ATOM    588 HG12 VAL A  48      -3.345  -4.554  13.667  1.00  0.00           H
ATOM    589 HG13 VAL A  48      -2.766  -5.214  15.212  1.00  0.00           H
ATOM    590 HG21 VAL A  48       0.000  -5.696  14.468  1.00  0.00           H
ATOM    591 HG22 VAL A  48       0.552  -4.606  13.172  1.00  0.00           H
ATOM    592 HG23 VAL A  48      -1.017  -5.633  13.010  1.00  0.00           H
ATOM    593  N   PRO A  49      -2.872  -0.955  13.272  1.00  0.00           N
ATOM    594  CA  PRO A  49      -3.686   0.146  13.742  1.00  0.00           C
ATOM    595  C   PRO A  49      -4.507  -0.095  15.010  1.00  0.00           C
ATOM    596  O   PRO A  49      -4.671  -1.275  15.366  1.00  0.00           O
ATOM    597  CB  PRO A  49      -4.524   0.578  12.509  1.00  0.00           C
ATOM    598  CG  PRO A  49      -4.014  -0.137  11.283  1.00  0.00           C
ATOM    599  CD  PRO A  49      -3.302  -1.322  11.878  1.00  0.00           C
ATOM    600  HA  PRO A  49      -2.946   0.926  13.925  1.00  0.00           H
ATOM    601  HB2 PRO A  49      -5.500   0.168  12.769  1.00  0.00           H
ATOM    602  HB3 PRO A  49      -4.538   1.668  12.482  1.00  0.00           H
ATOM    603  HG2 PRO A  49      -4.685  -0.370  10.456  1.00  0.00           H
ATOM    604  HG3 PRO A  49      -3.252   0.509  10.845  1.00  0.00           H
ATOM    605  HD2 PRO A  49      -3.788  -2.298  11.887  1.00  0.00           H
ATOM    606  HD3 PRO A  49      -2.388  -1.371  11.285  1.00  0.00           H
ATOM    607  N   GLN A  50      -4.995   0.925  15.733  1.00  0.00           N
ATOM    608  CA  GLN A  50      -5.834   0.680  16.922  1.00  0.00           C
ATOM    609  C   GLN A  50      -7.143  -0.127  16.689  1.00  0.00           C
ATOM    610  O   GLN A  50      -7.677  -0.694  17.663  1.00  0.00           O
ATOM    611  CB  GLN A  50      -6.127   1.950  17.618  1.00  0.00           C
ATOM    612  CG  GLN A  50      -4.797   2.657  17.983  1.00  0.00           C
ATOM    613  CD  GLN A  50      -4.090   2.048  19.166  1.00  0.00           C
ATOM    614  NE2 GLN A  50      -2.887   2.578  19.438  1.00  0.00           N
ATOM    615  OE1 GLN A  50      -4.609   1.163  19.853  1.00  0.00           O
ATOM    616  H   GLN A  50      -4.710   1.851  15.450  1.00  0.00           H
ATOM    617  HA  GLN A  50      -5.147   0.110  17.550  1.00  0.00           H
ATOM    618  HB2 GLN A  50      -6.812   2.486  16.961  1.00  0.00           H
ATOM    619  HB3 GLN A  50      -6.561   1.800  18.607  1.00  0.00           H
ATOM    620  HG2 GLN A  50      -4.007   2.694  17.232  1.00  0.00           H
ATOM    621  HG3 GLN A  50      -4.981   3.728  18.067  1.00  0.00           H
ATOM    622 HE21 GLN A  50      -2.616   2.258  20.356  1.00  0.00           H
ATOM    623 HE22 GLN A  50      -2.534   3.323  18.856  1.00  0.00           H
ATOM    624  N   ASP A  51      -7.558  -0.227  15.430  1.00  0.00           N
ATOM    625  CA  ASP A  51      -8.843  -0.821  15.041  1.00  0.00           C
ATOM    626  C   ASP A  51      -8.877  -1.317  13.583  1.00  0.00           C
ATOM    627  O   ASP A  51      -8.182  -0.710  12.775  1.00  0.00           O
ATOM    628  CB  ASP A  51      -9.980   0.170  15.268  1.00  0.00           C
ATOM    629  CG  ASP A  51     -10.445   0.188  16.716  1.00  0.00           C
ATOM    630  OD1 ASP A  51     -10.976  -0.807  17.221  1.00  0.00           O
ATOM    631  OD2 ASP A  51     -10.357   1.272  17.362  1.00  0.00           O
ATOM    632  H   ASP A  51      -6.958   0.212  14.746  1.00  0.00           H
ATOM    633  HA  ASP A  51      -8.960  -1.715  15.654  1.00  0.00           H
ATOM    634  HB2 ASP A  51      -9.705   1.175  14.948  1.00  0.00           H
ATOM    635  HB3 ASP A  51     -10.813  -0.218  14.683  1.00  0.00           H
ATOM    636  N   MET A  52      -9.682  -2.266  13.198  1.00  0.00           N
ATOM    637  CA  MET A  52      -9.755  -2.862  11.827  1.00  0.00           C
ATOM    638  C   MET A  52     -10.485  -1.948  10.837  1.00  0.00           C
ATOM    639  O   MET A  52     -10.825  -2.326   9.695  1.00  0.00           O
ATOM    640  CB  MET A  52     -10.213  -4.350  11.816  1.00  0.00           C
ATOM    641  CG  MET A  52      -9.315  -5.361  12.552  1.00  0.00           C
ATOM    642  SD  MET A  52      -7.503  -5.351  12.108  1.00  0.00           S
ATOM    643  CE  MET A  52      -6.832  -4.712  13.672  1.00  0.00           C
ATOM    644  H   MET A  52     -10.196  -2.680  13.962  1.00  0.00           H
ATOM    645  HA  MET A  52      -8.721  -2.906  11.484  1.00  0.00           H
ATOM    646  HB2 MET A  52     -11.186  -4.468  12.292  1.00  0.00           H
ATOM    647  HB3 MET A  52     -10.341  -4.636  10.772  1.00  0.00           H
ATOM    648  HG2 MET A  52      -9.365  -5.184  13.627  1.00  0.00           H
ATOM    649  HG3 MET A  52      -9.700  -6.361  12.354  1.00  0.00           H
ATOM    650  HE1 MET A  52      -5.743  -4.661  13.719  1.00  0.00           H
ATOM    651  HE2 MET A  52      -7.299  -3.763  13.931  1.00  0.00           H
ATOM    652  HE3 MET A  52      -7.129  -5.491  14.374  1.00  0.00           H
ATOM    653  N   GLU A  53     -10.815  -0.721  11.257  1.00  0.00           N
ATOM    654  CA  GLU A  53     -11.688   0.233  10.604  1.00  0.00           C
ATOM    655  C   GLU A  53     -10.946   0.855   9.471  1.00  0.00           C
ATOM    656  O   GLU A  53     -10.000   1.555   9.668  1.00  0.00           O
ATOM    657  CB  GLU A  53     -12.280   1.262  11.563  1.00  0.00           C
ATOM    658  CG  GLU A  53     -13.398   0.866  12.454  1.00  0.00           C
ATOM    659  CD  GLU A  53     -14.357   2.016  12.750  1.00  0.00           C
ATOM    660  OE1 GLU A  53     -15.563   1.937  12.358  1.00  0.00           O
ATOM    661  OE2 GLU A  53     -13.824   3.017  13.255  1.00  0.00           O
ATOM    662  H   GLU A  53     -10.348  -0.267  12.029  1.00  0.00           H
ATOM    663  HA  GLU A  53     -12.557  -0.309  10.230  1.00  0.00           H
ATOM    664  HB2 GLU A  53     -11.472   1.729  12.126  1.00  0.00           H
ATOM    665  HB3 GLU A  53     -12.742   2.103  11.046  1.00  0.00           H
ATOM    666  HG2 GLU A  53     -13.929   0.128  11.853  1.00  0.00           H
ATOM    667  HG3 GLU A  53     -13.058   0.363  13.361  1.00  0.00           H
ATOM    668  N   LEU A  54     -11.457   0.636   8.238  1.00  0.00           N
ATOM    669  CA  LEU A  54     -10.844   0.950   6.944  1.00  0.00           C
ATOM    670  C   LEU A  54     -10.340   2.374   6.838  1.00  0.00           C
ATOM    671  O   LEU A  54      -9.313   2.573   6.134  1.00  0.00           O
ATOM    672  CB  LEU A  54     -11.949   0.679   5.897  1.00  0.00           C
ATOM    673  CG  LEU A  54     -11.500   0.901   4.374  1.00  0.00           C
ATOM    674  CD1 LEU A  54     -10.843  -0.311   3.759  1.00  0.00           C
ATOM    675  CD2 LEU A  54     -12.729   1.304   3.560  1.00  0.00           C
ATOM    676  H   LEU A  54     -12.283   0.074   8.094  1.00  0.00           H
ATOM    677  HA  LEU A  54     -10.017   0.259   6.776  1.00  0.00           H
ATOM    678  HB2 LEU A  54     -12.215  -0.373   6.001  1.00  0.00           H
ATOM    679  HB3 LEU A  54     -12.754   1.396   6.048  1.00  0.00           H
ATOM    680  HG  LEU A  54     -10.795   1.731   4.352  1.00  0.00           H
ATOM    681 HD11 LEU A  54     -11.530  -1.154   3.833  1.00  0.00           H
ATOM    682 HD12 LEU A  54      -9.892  -0.487   4.261  1.00  0.00           H
ATOM    683 HD13 LEU A  54     -10.713  -0.146   2.689  1.00  0.00           H
ATOM    684 HD21 LEU A  54     -13.527   0.571   3.681  1.00  0.00           H
ATOM    685 HD22 LEU A  54     -13.138   2.268   3.865  1.00  0.00           H
ATOM    686 HD23 LEU A  54     -12.550   1.345   2.486  1.00  0.00           H
ATOM    687  N   VAL A  55     -10.978   3.388   7.446  1.00  0.00           N
ATOM    688  CA  VAL A  55     -10.363   4.759   7.351  1.00  0.00           C
ATOM    689  C   VAL A  55      -9.241   4.969   8.444  1.00  0.00           C
ATOM    690  O   VAL A  55      -8.343   5.751   8.271  1.00  0.00           O
ATOM    691  CB  VAL A  55     -11.462   5.803   7.417  1.00  0.00           C
ATOM    692  CG1 VAL A  55     -12.353   5.592   8.729  1.00  0.00           C
ATOM    693  CG2 VAL A  55     -10.847   7.237   7.305  1.00  0.00           C
ATOM    694  H   VAL A  55     -11.802   3.207   8.000  1.00  0.00           H
ATOM    695  HA  VAL A  55      -9.892   4.915   6.380  1.00  0.00           H
ATOM    696  HB  VAL A  55     -12.178   5.731   6.599  1.00  0.00           H
ATOM    697 HG11 VAL A  55     -11.805   5.531   9.669  1.00  0.00           H
ATOM    698 HG12 VAL A  55     -12.877   6.547   8.777  1.00  0.00           H
ATOM    699 HG13 VAL A  55     -12.959   4.694   8.615  1.00  0.00           H
ATOM    700 HG21 VAL A  55     -10.002   7.247   6.617  1.00  0.00           H
ATOM    701 HG22 VAL A  55     -10.605   7.480   8.340  1.00  0.00           H
ATOM    702 HG23 VAL A  55     -11.651   7.896   6.975  1.00  0.00           H
ATOM    703  N   THR A  56      -9.209   4.234   9.557  1.00  0.00           N
ATOM    704  CA  THR A  56      -8.053   4.174  10.494  1.00  0.00           C
ATOM    705  C   THR A  56      -6.872   3.445   9.690  1.00  0.00           C
ATOM    706  O   THR A  56      -5.698   3.949   9.504  1.00  0.00           O
ATOM    707  CB  THR A  56      -8.327   3.397  11.783  1.00  0.00           C
ATOM    708  CG2 THR A  56      -7.202   3.438  12.792  1.00  0.00           C
ATOM    709  OG1 THR A  56      -9.454   4.025  12.445  1.00  0.00           O
ATOM    710  H   THR A  56      -9.968   3.591   9.733  1.00  0.00           H
ATOM    711  HA  THR A  56      -7.790   5.204  10.739  1.00  0.00           H
ATOM    712  HB  THR A  56      -8.660   2.375  11.601  1.00  0.00           H
ATOM    713  HG1 THR A  56      -9.256   4.954  12.574  1.00  0.00           H
ATOM    714 HG21 THR A  56      -6.372   2.833  12.428  1.00  0.00           H
ATOM    715 HG22 THR A  56      -7.426   3.115  13.809  1.00  0.00           H
ATOM    716 HG23 THR A  56      -6.781   4.440  12.885  1.00  0.00           H
ATOM    717  N   MET A  57      -7.220   2.388   8.977  1.00  0.00           N
ATOM    718  CA  MET A  57      -6.235   1.711   8.167  1.00  0.00           C
ATOM    719  C   MET A  57      -5.734   2.469   6.926  1.00  0.00           C
ATOM    720  O   MET A  57      -4.544   2.311   6.522  1.00  0.00           O
ATOM    721  CB  MET A  57      -6.901   0.433   7.629  1.00  0.00           C
ATOM    722  CG  MET A  57      -7.222  -0.665   8.601  1.00  0.00           C
ATOM    723  SD  MET A  57      -7.306  -2.255   7.833  1.00  0.00           S
ATOM    724  CE  MET A  57      -8.791  -2.118   6.718  1.00  0.00           C
ATOM    725  H   MET A  57      -8.183   2.087   9.006  1.00  0.00           H
ATOM    726  HA  MET A  57      -5.344   1.480   8.749  1.00  0.00           H
ATOM    727  HB2 MET A  57      -7.778   0.783   7.085  1.00  0.00           H
ATOM    728  HB3 MET A  57      -6.279   0.018   6.836  1.00  0.00           H
ATOM    729  HG2 MET A  57      -6.391  -0.746   9.299  1.00  0.00           H
ATOM    730  HG3 MET A  57      -8.113  -0.405   9.174  1.00  0.00           H
ATOM    731  HE1 MET A  57      -8.886  -3.005   6.092  1.00  0.00           H
ATOM    732  HE2 MET A  57      -9.690  -1.847   7.273  1.00  0.00           H
ATOM    733  HE3 MET A  57      -8.621  -1.256   6.072  1.00  0.00           H
ATOM    734  N   SER A  58      -6.528   3.346   6.361  1.00  0.00           N
ATOM    735  CA  SER A  58      -6.141   4.254   5.257  1.00  0.00           C
ATOM    736  C   SER A  58      -5.290   5.390   5.804  1.00  0.00           C
ATOM    737  O   SER A  58      -4.382   5.795   5.123  1.00  0.00           O
ATOM    738  CB  SER A  58      -7.437   4.637   4.425  1.00  0.00           C
ATOM    739  OG  SER A  58      -7.304   5.678   3.484  1.00  0.00           O
ATOM    740  H   SER A  58      -7.516   3.182   6.497  1.00  0.00           H
ATOM    741  HA  SER A  58      -5.494   3.700   4.577  1.00  0.00           H
ATOM    742  HB2 SER A  58      -7.693   3.718   3.899  1.00  0.00           H
ATOM    743  HB3 SER A  58      -8.204   5.005   5.108  1.00  0.00           H
ATOM    744  HG  SER A  58      -7.387   6.530   3.919  1.00  0.00           H
ATOM    745  N   SER A  59      -5.512   5.950   6.981  1.00  0.00           N
ATOM    746  CA  SER A  59      -4.659   6.899   7.656  1.00  0.00           C
ATOM    747  C   SER A  59      -3.297   6.342   7.931  1.00  0.00           C
ATOM    748  O   SER A  59      -2.313   7.053   7.670  1.00  0.00           O
ATOM    749  CB  SER A  59      -5.356   7.344   8.954  1.00  0.00           C
ATOM    750  OG  SER A  59      -4.526   8.147   9.712  1.00  0.00           O
ATOM    751  H   SER A  59      -6.414   5.851   7.424  1.00  0.00           H
ATOM    752  HA  SER A  59      -4.570   7.688   6.908  1.00  0.00           H
ATOM    753  HB2 SER A  59      -6.248   7.899   8.661  1.00  0.00           H
ATOM    754  HB3 SER A  59      -5.615   6.518   9.617  1.00  0.00           H
ATOM    755  HG  SER A  59      -4.319   8.884   9.133  1.00  0.00           H
ATOM    756  N   GLN A  60      -3.151   5.095   8.294  1.00  0.00           N
ATOM    757  CA  GLN A  60      -1.872   4.363   8.500  1.00  0.00           C
ATOM    758  C   GLN A  60      -1.033   4.419   7.174  1.00  0.00           C
ATOM    759  O   GLN A  60       0.181   4.543   7.134  1.00  0.00           O
ATOM    760  CB  GLN A  60      -2.209   2.917   8.890  1.00  0.00           C
ATOM    761  CG  GLN A  60      -0.950   2.138   9.346  1.00  0.00           C
ATOM    762  CD  GLN A  60      -0.510   1.031   8.343  1.00  0.00           C
ATOM    763  NE2 GLN A  60      -0.366  -0.176   8.777  1.00  0.00           N
ATOM    764  OE1 GLN A  60      -0.150   1.287   7.203  1.00  0.00           O
ATOM    765  H   GLN A  60      -4.005   4.594   8.498  1.00  0.00           H
ATOM    766  HA  GLN A  60      -1.320   4.866   9.294  1.00  0.00           H
ATOM    767  HB2 GLN A  60      -2.867   2.986   9.755  1.00  0.00           H
ATOM    768  HB3 GLN A  60      -2.837   2.400   8.163  1.00  0.00           H
ATOM    769  HG2 GLN A  60      -0.101   2.821   9.375  1.00  0.00           H
ATOM    770  HG3 GLN A  60      -0.979   1.704  10.346  1.00  0.00           H
ATOM    771 HE21 GLN A  60      -0.328  -0.852   8.028  1.00  0.00           H
ATOM    772 HE22 GLN A  60      -0.367  -0.439   9.752  1.00  0.00           H
ATOM    773  N   ALA A  61      -1.696   4.252   6.002  1.00  0.00           N
ATOM    774  CA  ALA A  61      -1.168   4.466   4.632  1.00  0.00           C
ATOM    775  C   ALA A  61      -0.915   5.914   4.206  1.00  0.00           C
ATOM    776  O   ALA A  61      -0.049   6.251   3.417  1.00  0.00           O
ATOM    777  CB  ALA A  61      -2.038   3.653   3.702  1.00  0.00           C
ATOM    778  H   ALA A  61      -2.701   4.178   6.072  1.00  0.00           H
ATOM    779  HA  ALA A  61      -0.179   4.012   4.600  1.00  0.00           H
ATOM    780  HB1 ALA A  61      -1.886   2.603   3.949  1.00  0.00           H
ATOM    781  HB2 ALA A  61      -1.803   3.754   2.643  1.00  0.00           H
ATOM    782  HB3 ALA A  61      -3.069   3.999   3.788  1.00  0.00           H
ATOM    783  N   GLN A  62      -1.652   6.869   4.693  1.00  0.00           N
ATOM    784  CA  GLN A  62      -1.265   8.293   4.480  1.00  0.00           C
ATOM    785  C   GLN A  62       0.031   8.640   5.288  1.00  0.00           C
ATOM    786  O   GLN A  62       0.847   9.292   4.694  1.00  0.00           O
ATOM    787  CB  GLN A  62      -2.316   9.251   4.929  1.00  0.00           C
ATOM    788  CG  GLN A  62      -3.399   9.342   3.909  1.00  0.00           C
ATOM    789  CD  GLN A  62      -4.464  10.399   4.334  1.00  0.00           C
ATOM    790  NE2 GLN A  62      -5.096  11.121   3.439  1.00  0.00           N
ATOM    791  OE1 GLN A  62      -4.755  10.605   5.545  1.00  0.00           O
ATOM    792  H   GLN A  62      -2.546   6.598   5.076  1.00  0.00           H
ATOM    793  HA  GLN A  62      -1.116   8.458   3.413  1.00  0.00           H
ATOM    794  HB2 GLN A  62      -2.569   8.859   5.914  1.00  0.00           H
ATOM    795  HB3 GLN A  62      -1.805  10.212   4.998  1.00  0.00           H
ATOM    796  HG2 GLN A  62      -2.869   9.617   2.997  1.00  0.00           H
ATOM    797  HG3 GLN A  62      -3.891   8.388   3.718  1.00  0.00           H
ATOM    798 HE21 GLN A  62      -5.679  11.919   3.643  1.00  0.00           H
ATOM    799 HE22 GLN A  62      -4.911  10.959   2.459  1.00  0.00           H
ATOM    800  N   ASP A  63       0.101   8.130   6.519  1.00  0.00           N
ATOM    801  CA  ASP A  63       1.198   8.441   7.362  1.00  0.00           C
ATOM    802  C   ASP A  63       2.493   8.040   6.808  1.00  0.00           C
ATOM    803  O   ASP A  63       3.466   8.749   6.988  1.00  0.00           O
ATOM    804  CB  ASP A  63       1.052   7.608   8.663  1.00  0.00           C
ATOM    805  CG  ASP A  63       0.623   8.379   9.865  1.00  0.00           C
ATOM    806  OD1 ASP A  63       1.352   9.301  10.309  1.00  0.00           O
ATOM    807  OD2 ASP A  63      -0.458   8.012  10.431  1.00  0.00           O
ATOM    808  H   ASP A  63      -0.681   7.596   6.869  1.00  0.00           H
ATOM    809  HA  ASP A  63       1.198   9.502   7.613  1.00  0.00           H
ATOM    810  HB2 ASP A  63       0.307   6.834   8.481  1.00  0.00           H
ATOM    811  HB3 ASP A  63       2.032   7.204   8.918  1.00  0.00           H
ATOM    812  N   ARG A  64       2.550   6.903   6.163  1.00  0.00           N
ATOM    813  CA  ARG A  64       3.685   6.566   5.339  1.00  0.00           C
ATOM    814  C   ARG A  64       3.902   7.387   4.042  1.00  0.00           C
ATOM    815  O   ARG A  64       5.048   7.511   3.600  1.00  0.00           O
ATOM    816  CB  ARG A  64       3.532   5.024   5.018  1.00  0.00           C
ATOM    817  CG  ARG A  64       4.811   4.351   4.338  1.00  0.00           C
ATOM    818  CD  ARG A  64       4.690   2.750   4.375  1.00  0.00           C
ATOM    819  NE  ARG A  64       3.382   2.223   3.927  1.00  0.00           N
ATOM    820  CZ  ARG A  64       2.402   1.739   4.649  1.00  0.00           C
ATOM    821  NH1 ARG A  64       2.426   1.774   5.958  1.00  0.00           N
ATOM    822  NH2 ARG A  64       1.300   1.398   4.100  1.00  0.00           N
ATOM    823  H   ARG A  64       1.689   6.385   6.060  1.00  0.00           H
ATOM    824  HA  ARG A  64       4.612   6.681   5.901  1.00  0.00           H
ATOM    825  HB2 ARG A  64       3.366   4.554   5.988  1.00  0.00           H
ATOM    826  HB3 ARG A  64       2.639   4.862   4.415  1.00  0.00           H
ATOM    827  HG2 ARG A  64       4.895   4.778   3.340  1.00  0.00           H
ATOM    828  HG3 ARG A  64       5.588   4.658   5.038  1.00  0.00           H
ATOM    829  HD2 ARG A  64       5.494   2.431   3.712  1.00  0.00           H
ATOM    830  HD3 ARG A  64       4.885   2.395   5.387  1.00  0.00           H
ATOM    831  HE  ARG A  64       3.171   2.115   2.945  1.00  0.00           H
ATOM    832 HH11 ARG A  64       3.237   2.167   6.412  1.00  0.00           H
ATOM    833 HH12 ARG A  64       1.613   1.601   6.533  1.00  0.00           H
ATOM    834 HH21 ARG A  64       1.188   1.702   3.143  1.00  0.00           H
ATOM    835 HH22 ARG A  64       0.466   1.277   4.658  1.00  0.00           H
ATOM    836  N   TYR A  65       2.927   7.972   3.455  1.00  0.00           N
ATOM    837  CA  TYR A  65       3.024   8.749   2.224  1.00  0.00           C
ATOM    838  C   TYR A  65       3.583  10.158   2.473  1.00  0.00           C
ATOM    839  O   TYR A  65       4.683  10.417   2.008  1.00  0.00           O
ATOM    840  CB  TYR A  65       1.678   8.847   1.588  1.00  0.00           C
ATOM    841  CG  TYR A  65       1.541   9.434   0.180  1.00  0.00           C
ATOM    842  CD1 TYR A  65       2.177   8.801  -0.889  1.00  0.00           C
ATOM    843  CD2 TYR A  65       0.930  10.662   0.036  1.00  0.00           C
ATOM    844  CE1 TYR A  65       1.975   9.215  -2.192  1.00  0.00           C
ATOM    845  CE2 TYR A  65       0.722  11.113  -1.252  1.00  0.00           C
ATOM    846  CZ  TYR A  65       1.205  10.405  -2.403  1.00  0.00           C
ATOM    847  OH  TYR A  65       0.769  10.659  -3.665  1.00  0.00           O
ATOM    848  H   TYR A  65       2.001   7.818   3.828  1.00  0.00           H
ATOM    849  HA  TYR A  65       3.691   8.211   1.550  1.00  0.00           H
ATOM    850  HB2 TYR A  65       1.195   7.871   1.535  1.00  0.00           H
ATOM    851  HB3 TYR A  65       0.933   9.482   2.067  1.00  0.00           H
ATOM    852  HD1 TYR A  65       2.845   7.977  -0.683  1.00  0.00           H
ATOM    853  HD2 TYR A  65       0.637  11.246   0.896  1.00  0.00           H
ATOM    854  HE1 TYR A  65       2.478   8.668  -2.975  1.00  0.00           H
ATOM    855  HE2 TYR A  65       0.163  12.018  -1.439  1.00  0.00           H
ATOM    856  HH  TYR A  65       0.546  11.579  -3.821  1.00  0.00           H
ATOM    857  N   THR A  66       3.105  10.896   3.535  1.00  0.00           N
ATOM    858  CA  THR A  66       3.813  12.004   4.223  1.00  0.00           C
ATOM    859  C   THR A  66       5.274  11.606   4.669  1.00  0.00           C
ATOM    860  O   THR A  66       6.154  12.465   4.708  1.00  0.00           O
ATOM    861  CB  THR A  66       3.053  12.385   5.532  1.00  0.00           C
ATOM    862  CG2 THR A  66       3.672  13.647   6.065  1.00  0.00           C
ATOM    863  OG1 THR A  66       1.617  12.469   5.429  1.00  0.00           O
ATOM    864  H   THR A  66       2.290  10.539   4.014  1.00  0.00           H
ATOM    865  HA  THR A  66       3.960  12.964   3.726  1.00  0.00           H
ATOM    866  HB  THR A  66       3.119  11.618   6.304  1.00  0.00           H
ATOM    867  HG1 THR A  66       1.303  12.937   4.652  1.00  0.00           H
ATOM    868 HG21 THR A  66       3.046  13.915   6.915  1.00  0.00           H
ATOM    869 HG22 THR A  66       3.762  14.386   5.269  1.00  0.00           H
ATOM    870 HG23 THR A  66       4.681  13.499   6.450  1.00  0.00           H
ATOM    871  N   ASP A  67       5.573  10.394   5.176  1.00  0.00           N
ATOM    872  CA  ASP A  67       6.968  10.038   5.607  1.00  0.00           C
ATOM    873  C   ASP A  67       7.867   9.992   4.344  1.00  0.00           C
ATOM    874  O   ASP A  67       8.971  10.525   4.296  1.00  0.00           O
ATOM    875  CB  ASP A  67       7.142   8.734   6.372  1.00  0.00           C
ATOM    876  CG  ASP A  67       6.606   8.706   7.761  1.00  0.00           C
ATOM    877  OD1 ASP A  67       6.096   9.729   8.274  1.00  0.00           O
ATOM    878  OD2 ASP A  67       6.604   7.622   8.350  1.00  0.00           O
ATOM    879  H   ASP A  67       4.806   9.839   5.526  1.00  0.00           H
ATOM    880  HA  ASP A  67       7.238  10.848   6.283  1.00  0.00           H
ATOM    881  HB2 ASP A  67       6.574   7.941   5.887  1.00  0.00           H
ATOM    882  HB3 ASP A  67       8.214   8.541   6.412  1.00  0.00           H
ATOM    883  N   TYR A  68       7.266   9.319   3.320  1.00  0.00           N
ATOM    884  CA  TYR A  68       7.909   9.169   2.057  1.00  0.00           C
ATOM    885  C   TYR A  68       8.239  10.443   1.315  1.00  0.00           C
ATOM    886  O   TYR A  68       9.344  10.606   0.925  1.00  0.00           O
ATOM    887  CB  TYR A  68       7.068   8.238   1.181  1.00  0.00           C
ATOM    888  CG  TYR A  68       7.488   8.218  -0.259  1.00  0.00           C
ATOM    889  CD1 TYR A  68       8.556   7.398  -0.717  1.00  0.00           C
ATOM    890  CD2 TYR A  68       6.926   9.158  -1.165  1.00  0.00           C
ATOM    891  CE1 TYR A  68       9.065   7.586  -1.993  1.00  0.00           C
ATOM    892  CE2 TYR A  68       7.265   9.192  -2.480  1.00  0.00           C
ATOM    893  CZ  TYR A  68       8.369   8.407  -2.919  1.00  0.00           C
ATOM    894  OH  TYR A  68       8.711   8.490  -4.180  1.00  0.00           O
ATOM    895  H   TYR A  68       6.419   8.845   3.600  1.00  0.00           H
ATOM    896  HA  TYR A  68       8.882   8.691   2.162  1.00  0.00           H
ATOM    897  HB2 TYR A  68       7.226   7.210   1.511  1.00  0.00           H
ATOM    898  HB3 TYR A  68       6.005   8.452   1.302  1.00  0.00           H
ATOM    899  HD1 TYR A  68       9.134   6.847   0.011  1.00  0.00           H
ATOM    900  HD2 TYR A  68       6.142   9.814  -0.815  1.00  0.00           H
ATOM    901  HE1 TYR A  68       9.912   7.017  -2.346  1.00  0.00           H
ATOM    902  HE2 TYR A  68       6.874   9.899  -3.196  1.00  0.00           H
ATOM    903  HH  TYR A  68       9.359   7.830  -4.437  1.00  0.00           H
ATOM    904  N   LEU A  69       7.316  11.351   1.157  1.00  0.00           N
ATOM    905  CA  LEU A  69       7.432  12.690   0.626  1.00  0.00           C
ATOM    906  C   LEU A  69       8.432  13.551   1.460  1.00  0.00           C
ATOM    907  O   LEU A  69       9.254  14.147   0.765  1.00  0.00           O
ATOM    908  CB  LEU A  69       6.034  13.445   0.669  1.00  0.00           C
ATOM    909  CG  LEU A  69       4.876  12.875  -0.174  1.00  0.00           C
ATOM    910  CD1 LEU A  69       3.496  13.216   0.236  1.00  0.00           C
ATOM    911  CD2 LEU A  69       5.077  13.061  -1.658  1.00  0.00           C
ATOM    912  H   LEU A  69       6.436  11.162   1.615  1.00  0.00           H
ATOM    913  HA  LEU A  69       7.744  12.764  -0.416  1.00  0.00           H
ATOM    914  HB2 LEU A  69       5.688  13.454   1.703  1.00  0.00           H
ATOM    915  HB3 LEU A  69       6.233  14.423   0.231  1.00  0.00           H
ATOM    916  HG  LEU A  69       4.882  11.789  -0.089  1.00  0.00           H
ATOM    917 HD11 LEU A  69       3.037  13.868  -0.507  1.00  0.00           H
ATOM    918 HD12 LEU A  69       3.472  13.701   1.212  1.00  0.00           H
ATOM    919 HD13 LEU A  69       2.917  12.294   0.295  1.00  0.00           H
ATOM    920 HD21 LEU A  69       5.234  14.116  -1.885  1.00  0.00           H
ATOM    921 HD22 LEU A  69       5.941  12.529  -2.056  1.00  0.00           H
ATOM    922 HD23 LEU A  69       4.182  12.771  -2.208  1.00  0.00           H
ATOM    923  N   ILE A  70       8.470  13.546   2.829  1.00  0.00           N
ATOM    924  CA  ILE A  70       9.521  14.105   3.581  1.00  0.00           C
ATOM    925  C   ILE A  70      10.877  13.509   3.141  1.00  0.00           C
ATOM    926  O   ILE A  70      11.831  14.293   2.894  1.00  0.00           O
ATOM    927  CB  ILE A  70       9.231  13.962   5.124  1.00  0.00           C
ATOM    928  CG1 ILE A  70       8.109  15.014   5.389  1.00  0.00           C
ATOM    929  CG2 ILE A  70      10.581  14.292   5.826  1.00  0.00           C
ATOM    930  CD1 ILE A  70       7.477  14.742   6.830  1.00  0.00           C
ATOM    931  H   ILE A  70       7.654  13.332   3.384  1.00  0.00           H
ATOM    932  HA  ILE A  70       9.593  15.167   3.350  1.00  0.00           H
ATOM    933  HB  ILE A  70       8.975  12.938   5.398  1.00  0.00           H
ATOM    934 HG12 ILE A  70       8.624  15.973   5.427  1.00  0.00           H
ATOM    935 HG13 ILE A  70       7.338  14.921   4.624  1.00  0.00           H
ATOM    936 HG21 ILE A  70      11.167  13.377   5.744  1.00  0.00           H
ATOM    937 HG22 ILE A  70      10.477  14.605   6.866  1.00  0.00           H
ATOM    938 HG23 ILE A  70      11.163  15.053   5.307  1.00  0.00           H
ATOM    939 HD11 ILE A  70       7.050  13.741   6.885  1.00  0.00           H
ATOM    940 HD12 ILE A  70       6.639  15.426   6.964  1.00  0.00           H
ATOM    941 HD13 ILE A  70       8.231  14.902   7.600  1.00  0.00           H
ATOM    942  N   GLU A  71      10.973  12.192   3.032  1.00  0.00           N
ATOM    943  CA  GLU A  71      12.206  11.488   2.594  1.00  0.00           C
ATOM    944  C   GLU A  71      12.601  11.837   1.123  1.00  0.00           C
ATOM    945  O   GLU A  71      13.711  11.717   0.699  1.00  0.00           O
ATOM    946  CB  GLU A  71      12.031   9.956   2.855  1.00  0.00           C
ATOM    947  CG  GLU A  71      13.255   9.114   2.489  1.00  0.00           C
ATOM    948  CD  GLU A  71      13.096   7.629   3.045  1.00  0.00           C
ATOM    949  OE1 GLU A  71      13.802   7.246   3.993  1.00  0.00           O
ATOM    950  OE2 GLU A  71      12.181   6.938   2.609  1.00  0.00           O
ATOM    951  H   GLU A  71      10.208  11.618   3.356  1.00  0.00           H
ATOM    952  HA  GLU A  71      13.054  11.795   3.205  1.00  0.00           H
ATOM    953  HB2 GLU A  71      11.819   9.771   3.908  1.00  0.00           H
ATOM    954  HB3 GLU A  71      11.154   9.620   2.302  1.00  0.00           H
ATOM    955  HG2 GLU A  71      13.331   9.175   1.404  1.00  0.00           H
ATOM    956  HG3 GLU A  71      14.141   9.565   2.934  1.00  0.00           H
ATOM    957  N   THR A  72      11.601  12.219   0.352  1.00  0.00           N
ATOM    958  CA  THR A  72      11.703  12.574  -1.135  1.00  0.00           C
ATOM    959  C   THR A  72      12.116  13.983  -1.573  1.00  0.00           C
ATOM    960  O   THR A  72      12.930  14.238  -2.403  1.00  0.00           O
ATOM    961  CB  THR A  72      10.452  12.149  -1.818  1.00  0.00           C
ATOM    962  CG2 THR A  72      10.456  12.268  -3.366  1.00  0.00           C
ATOM    963  OG1 THR A  72      10.266  10.766  -1.595  1.00  0.00           O
ATOM    964  H   THR A  72      10.712  12.407   0.793  1.00  0.00           H
ATOM    965  HA  THR A  72      12.475  11.947  -1.580  1.00  0.00           H
ATOM    966  HB  THR A  72       9.569  12.734  -1.562  1.00  0.00           H
ATOM    967  HG1 THR A  72       9.971  10.696  -0.684  1.00  0.00           H
ATOM    968 HG21 THR A  72      11.403  11.938  -3.792  1.00  0.00           H
ATOM    969 HG22 THR A  72      10.395  13.341  -3.549  1.00  0.00           H
ATOM    970 HG23 THR A  72       9.579  11.754  -3.756  1.00  0.00           H
ATOM    971  N   LEU A  73      11.408  15.005  -0.964  1.00  0.00           N
ATOM    972  CA  LEU A  73      11.863  16.384  -1.066  1.00  0.00           C
ATOM    973  C   LEU A  73      13.056  16.654  -0.097  1.00  0.00           C
ATOM    974  O   LEU A  73      13.803  17.513  -0.418  1.00  0.00           O
ATOM    975  CB  LEU A  73      10.648  17.284  -0.835  1.00  0.00           C
ATOM    976  CG  LEU A  73      11.112  18.775  -0.908  1.00  0.00           C
ATOM    977  CD1 LEU A  73      11.442  19.232  -2.340  1.00  0.00           C
ATOM    978  CD2 LEU A  73       9.926  19.613  -0.552  1.00  0.00           C
ATOM    979  H   LEU A  73      10.782  14.880  -0.182  1.00  0.00           H
ATOM    980  HA  LEU A  73      12.292  16.463  -2.066  1.00  0.00           H
ATOM    981  HB2 LEU A  73       9.916  17.118  -1.626  1.00  0.00           H
ATOM    982  HB3 LEU A  73      10.158  17.089   0.119  1.00  0.00           H
ATOM    983  HG  LEU A  73      11.874  19.091  -0.196  1.00  0.00           H
ATOM    984 HD11 LEU A  73      12.313  18.707  -2.735  1.00  0.00           H
ATOM    985 HD12 LEU A  73      11.766  20.273  -2.338  1.00  0.00           H
ATOM    986 HD13 LEU A  73      10.659  19.120  -3.090  1.00  0.00           H
ATOM    987 HD21 LEU A  73       9.104  19.337  -1.212  1.00  0.00           H
ATOM    988 HD22 LEU A  73       9.640  19.439   0.485  1.00  0.00           H
ATOM    989 HD23 LEU A  73      10.168  20.676  -0.546  1.00  0.00           H
ATOM    990  N   ASP A  74      13.204  15.904   1.013  1.00  0.00           N
ATOM    991  CA  ASP A  74      14.348  16.023   1.969  1.00  0.00           C
ATOM    992  C   ASP A  74      14.550  17.518   2.327  1.00  0.00           C
ATOM    993  O   ASP A  74      15.573  18.122   2.095  1.00  0.00           O
ATOM    994  CB  ASP A  74      15.488  15.347   1.231  1.00  0.00           C
ATOM    995  CG  ASP A  74      16.725  15.335   2.092  1.00  0.00           C
ATOM    996  OD1 ASP A  74      16.566  15.240   3.318  1.00  0.00           O
ATOM    997  OD2 ASP A  74      17.828  15.174   1.523  1.00  0.00           O
ATOM    998  H   ASP A  74      12.534  15.178   1.228  1.00  0.00           H
ATOM    999  HA  ASP A  74      14.139  15.454   2.875  1.00  0.00           H
ATOM   1000  HB2 ASP A  74      15.245  14.337   0.896  1.00  0.00           H
ATOM   1001  HB3 ASP A  74      15.617  15.796   0.247  1.00  0.00           H
ATOM   1002  N   PRO A  75      13.558  18.044   3.078  1.00  0.00           N
ATOM   1003  CA  PRO A  75      13.704  19.372   3.598  1.00  0.00           C
ATOM   1004  C   PRO A  75      14.861  19.598   4.610  1.00  0.00           C
ATOM   1005  O   PRO A  75      14.859  19.066   5.730  1.00  0.00           O
ATOM   1006  CB  PRO A  75      12.318  19.731   4.123  1.00  0.00           C
ATOM   1007  CG  PRO A  75      11.703  18.385   4.507  1.00  0.00           C
ATOM   1008  CD  PRO A  75      12.408  17.390   3.589  1.00  0.00           C
ATOM   1009  HA  PRO A  75      13.848  19.996   2.715  1.00  0.00           H
ATOM   1010  HB2 PRO A  75      12.341  20.497   4.898  1.00  0.00           H
ATOM   1011  HB3 PRO A  75      11.664  20.217   3.399  1.00  0.00           H
ATOM   1012  HG2 PRO A  75      11.807  18.195   5.576  1.00  0.00           H
ATOM   1013  HG3 PRO A  75      10.646  18.323   4.246  1.00  0.00           H
ATOM   1014  HD2 PRO A  75      12.679  16.557   4.239  1.00  0.00           H
ATOM   1015  HD3 PRO A  75      11.754  17.099   2.768  1.00  0.00           H
ATOM   1016  N   LYS A  76      15.903  20.283   4.129  1.00  0.00           N
ATOM   1017  CA  LYS A  76      17.144  20.460   4.941  1.00  0.00           C
ATOM   1018  C   LYS A  76      17.015  21.280   6.198  1.00  0.00           C
ATOM   1019  O   LYS A  76      16.125  22.110   6.333  1.00  0.00           O
ATOM   1020  CB  LYS A  76      18.293  21.110   4.103  1.00  0.00           C
ATOM   1021  CG  LYS A  76      18.471  20.374   2.771  1.00  0.00           C
ATOM   1022  CD  LYS A  76      18.822  18.896   2.789  1.00  0.00           C
ATOM   1023  CE  LYS A  76      19.251  18.267   1.458  1.00  0.00           C
ATOM   1024  NZ  LYS A  76      20.357  18.985   0.697  1.00  0.00           N
ATOM   1025  H   LYS A  76      15.817  20.766   3.246  1.00  0.00           H
ATOM   1026  HA  LYS A  76      17.449  19.483   5.315  1.00  0.00           H
ATOM   1027  HB2 LYS A  76      18.062  22.165   3.961  1.00  0.00           H
ATOM   1028  HB3 LYS A  76      19.173  21.163   4.744  1.00  0.00           H
ATOM   1029  HG2 LYS A  76      17.615  20.409   2.099  1.00  0.00           H
ATOM   1030  HG3 LYS A  76      19.246  20.914   2.225  1.00  0.00           H
ATOM   1031  HD2 LYS A  76      19.626  18.812   3.522  1.00  0.00           H
ATOM   1032  HD3 LYS A  76      17.904  18.397   3.098  1.00  0.00           H
ATOM   1033  HE2 LYS A  76      19.541  17.233   1.639  1.00  0.00           H
ATOM   1034  HE3 LYS A  76      18.358  18.157   0.844  1.00  0.00           H
ATOM   1035  HZ1 LYS A  76      20.135  19.939   0.451  1.00  0.00           H
ATOM   1036  HZ2 LYS A  76      20.545  18.483  -0.160  1.00  0.00           H
ATOM   1037  HZ3 LYS A  76      21.195  18.936   1.259  1.00  0.00           H
ATOM   1038  N   ALA A  77      17.918  21.059   7.150  1.00  0.00           N
ATOM   1039  CA  ALA A  77      17.781  21.491   8.538  1.00  0.00           C
ATOM   1040  C   ALA A  77      17.556  23.024   8.599  1.00  0.00           C
ATOM   1041  O   ALA A  77      18.412  23.804   8.226  1.00  0.00           O
ATOM   1042  CB  ALA A  77      18.990  21.026   9.333  1.00  0.00           C
ATOM   1043  H   ALA A  77      18.623  20.350   7.010  1.00  0.00           H
ATOM   1044  HA  ALA A  77      16.933  21.001   9.016  1.00  0.00           H
ATOM   1045  HB1 ALA A  77      19.924  21.467   8.985  1.00  0.00           H
ATOM   1046  HB2 ALA A  77      19.168  19.950   9.312  1.00  0.00           H
ATOM   1047  HB3 ALA A  77      18.756  21.289  10.365  1.00  0.00           H
ATOM   1048  N   GLY A  78      16.446  23.491   9.140  1.00  0.00           N
ATOM   1049  CA  GLY A  78      16.221  24.932   9.403  1.00  0.00           C
ATOM   1050  C   GLY A  78      15.762  25.688   8.215  1.00  0.00           C
ATOM   1051  O   GLY A  78      15.946  26.895   8.012  1.00  0.00           O
ATOM   1052  H   GLY A  78      15.759  22.857   9.525  1.00  0.00           H
ATOM   1053  HA2 GLY A  78      15.432  25.013  10.151  1.00  0.00           H
ATOM   1054  HA3 GLY A  78      17.107  25.414   9.816  1.00  0.00           H
ATOM   1055  N   GLN A  79      15.355  24.919   7.165  1.00  0.00           N
ATOM   1056  CA  GLN A  79      14.606  25.497   6.036  1.00  0.00           C
ATOM   1057  C   GLN A  79      13.227  25.976   6.388  1.00  0.00           C
ATOM   1058  O   GLN A  79      12.724  25.630   7.508  1.00  0.00           O
ATOM   1059  CB  GLN A  79      14.519  24.487   4.888  1.00  0.00           C
ATOM   1060  CG  GLN A  79      15.797  24.478   4.062  1.00  0.00           C
ATOM   1061  CD  GLN A  79      15.766  23.558   2.882  1.00  0.00           C
ATOM   1062  NE2 GLN A  79      16.679  23.806   1.980  1.00  0.00           N
ATOM   1063  OE1 GLN A  79      14.935  22.633   2.645  1.00  0.00           O
ATOM   1064  H   GLN A  79      15.500  23.923   7.254  1.00  0.00           H
ATOM   1065  HA  GLN A  79      15.156  26.353   5.644  1.00  0.00           H
ATOM   1066  HB2 GLN A  79      14.166  23.488   5.144  1.00  0.00           H
ATOM   1067  HB3 GLN A  79      13.684  24.813   4.267  1.00  0.00           H
ATOM   1068  HG2 GLN A  79      16.034  25.521   3.852  1.00  0.00           H
ATOM   1069  HG3 GLN A  79      16.636  24.091   4.640  1.00  0.00           H
ATOM   1070 HE21 GLN A  79      16.380  23.306   1.155  1.00  0.00           H
ATOM   1071 HE22 GLN A  79      17.249  24.635   1.880  1.00  0.00           H
ATOM   1072  N   HID A  80      12.556  26.794   5.565  1.00  0.00           N
ATOM   1073  CA  HID A  80      11.136  27.008   5.650  1.00  0.00           C
ATOM   1074  C   HID A  80      10.465  26.494   4.320  1.00  0.00           C
ATOM   1075  O   HID A  80      10.630  27.092   3.238  1.00  0.00           O
ATOM   1076  CB  HID A  80      10.860  28.524   5.862  1.00  0.00           C
ATOM   1077  CG  HID A  80       9.440  28.780   6.370  1.00  0.00           C
ATOM   1078  CD2 HID A  80       8.268  28.137   6.141  1.00  0.00           C
ATOM   1079  ND1 HID A  80       9.168  29.867   7.126  1.00  0.00           N
ATOM   1080  CE1 HID A  80       7.862  29.845   7.373  1.00  0.00           C
ATOM   1081  NE2 HID A  80       7.267  28.808   6.807  1.00  0.00           N
ATOM   1082  H   HID A  80      13.066  27.287   4.845  1.00  0.00           H
ATOM   1083  HA  HID A  80      10.743  26.384   6.452  1.00  0.00           H
ATOM   1084  HB2 HID A  80      11.516  28.983   6.602  1.00  0.00           H
ATOM   1085  HB3 HID A  80      10.955  29.009   4.890  1.00  0.00           H
ATOM   1086  HD1 HID A  80       9.809  30.575   7.451  1.00  0.00           H
ATOM   1087  HD2 HID A  80       8.168  27.284   5.487  1.00  0.00           H
ATOM   1088  HE1 HID A  80       7.281  30.517   7.988  1.00  0.00           H
ATOM   1089  N   LEU A  81       9.576  25.492   4.384  1.00  0.00           N
ATOM   1090  CA  LEU A  81       8.795  24.835   3.288  1.00  0.00           C
ATOM   1091  C   LEU A  81       7.463  25.526   3.101  1.00  0.00           C
ATOM   1092  O   LEU A  81       6.731  25.917   4.045  1.00  0.00           O
ATOM   1093  CB  LEU A  81       8.588  23.393   3.721  1.00  0.00           C
ATOM   1094  CG  LEU A  81       7.955  22.357   2.661  1.00  0.00           C
ATOM   1095  CD1 LEU A  81       8.696  21.072   2.655  1.00  0.00           C
ATOM   1096  CD2 LEU A  81       6.474  22.246   3.002  1.00  0.00           C
ATOM   1097  H   LEU A  81       9.340  25.053   5.263  1.00  0.00           H
ATOM   1098  HA  LEU A  81       9.432  24.915   2.407  1.00  0.00           H
ATOM   1099  HB2 LEU A  81       9.529  22.986   4.090  1.00  0.00           H
ATOM   1100  HB3 LEU A  81       7.916  23.388   4.579  1.00  0.00           H
ATOM   1101  HG  LEU A  81       8.038  22.747   1.646  1.00  0.00           H
ATOM   1102 HD11 LEU A  81       9.686  21.137   2.203  1.00  0.00           H
ATOM   1103 HD12 LEU A  81       8.054  20.468   2.014  1.00  0.00           H
ATOM   1104 HD13 LEU A  81       8.823  20.774   3.696  1.00  0.00           H
ATOM   1105 HD21 LEU A  81       6.356  21.439   3.727  1.00  0.00           H
ATOM   1106 HD22 LEU A  81       6.170  23.260   3.262  1.00  0.00           H
ATOM   1107 HD23 LEU A  81       5.912  21.975   2.110  1.00  0.00           H
ATOM   1108  N   LEU A  82       7.155  25.655   1.830  1.00  0.00           N
ATOM   1109  CA  LEU A  82       5.809  26.012   1.378  1.00  0.00           C
ATOM   1110  C   LEU A  82       4.993  24.766   0.941  1.00  0.00           C
ATOM   1111  O   LEU A  82       5.248  24.110  -0.071  1.00  0.00           O
ATOM   1112  CB  LEU A  82       5.935  27.035   0.223  1.00  0.00           C
ATOM   1113  CG  LEU A  82       4.625  27.559  -0.373  1.00  0.00           C
ATOM   1114  CD1 LEU A  82       3.693  28.235   0.597  1.00  0.00           C
ATOM   1115  CD2 LEU A  82       4.813  28.388  -1.721  1.00  0.00           C
ATOM   1116  H   LEU A  82       7.910  25.443   1.194  1.00  0.00           H
ATOM   1117  HA  LEU A  82       5.246  26.560   2.133  1.00  0.00           H
ATOM   1118  HB2 LEU A  82       6.381  27.902   0.709  1.00  0.00           H
ATOM   1119  HB3 LEU A  82       6.625  26.592  -0.493  1.00  0.00           H
ATOM   1120  HG  LEU A  82       4.174  26.630  -0.723  1.00  0.00           H
ATOM   1121 HD11 LEU A  82       3.414  27.361   1.186  1.00  0.00           H
ATOM   1122 HD12 LEU A  82       2.828  28.680   0.104  1.00  0.00           H
ATOM   1123 HD13 LEU A  82       4.235  28.895   1.275  1.00  0.00           H
ATOM   1124 HD21 LEU A  82       5.474  29.255  -1.688  1.00  0.00           H
ATOM   1125 HD22 LEU A  82       5.360  27.681  -2.344  1.00  0.00           H
ATOM   1126 HD23 LEU A  82       3.849  28.718  -2.108  1.00  0.00           H
ATOM   1127  N   ASP A  83       4.057  24.440   1.811  1.00  0.00           N
ATOM   1128  CA  ASP A  83       2.989  23.410   1.380  1.00  0.00           C
ATOM   1129  C   ASP A  83       2.065  24.148   0.455  1.00  0.00           C
ATOM   1130  O   ASP A  83       1.223  24.905   0.977  1.00  0.00           O
ATOM   1131  CB  ASP A  83       2.488  22.790   2.621  1.00  0.00           C
ATOM   1132  CG  ASP A  83       1.670  21.441   2.543  1.00  0.00           C
ATOM   1133  OD1 ASP A  83       1.499  20.903   1.419  1.00  0.00           O
ATOM   1134  OD2 ASP A  83       1.221  21.018   3.652  1.00  0.00           O
ATOM   1135  H   ASP A  83       3.993  24.909   2.704  1.00  0.00           H
ATOM   1136  HA  ASP A  83       3.370  22.741   0.609  1.00  0.00           H
ATOM   1137  HB2 ASP A  83       3.352  22.565   3.246  1.00  0.00           H
ATOM   1138  HB3 ASP A  83       1.835  23.427   3.217  1.00  0.00           H
ATOM   1139  N   ILE A  84       2.129  24.061  -0.870  1.00  0.00           N
ATOM   1140  CA  ILE A  84       1.150  24.550  -1.810  1.00  0.00           C
ATOM   1141  C   ILE A  84      -0.053  23.681  -1.819  1.00  0.00           C
ATOM   1142  O   ILE A  84       0.016  22.665  -2.440  1.00  0.00           O
ATOM   1143  CB  ILE A  84       1.854  24.704  -3.180  1.00  0.00           C
ATOM   1144  CG1 ILE A  84       3.253  25.479  -3.276  1.00  0.00           C
ATOM   1145  CG2 ILE A  84       0.872  25.288  -4.222  1.00  0.00           C
ATOM   1146  CD1 ILE A  84       4.090  25.151  -4.510  1.00  0.00           C
ATOM   1147  H   ILE A  84       2.851  23.509  -1.310  1.00  0.00           H
ATOM   1148  HA  ILE A  84       0.909  25.554  -1.462  1.00  0.00           H
ATOM   1149  HB  ILE A  84       2.012  23.681  -3.521  1.00  0.00           H
ATOM   1150 HG12 ILE A  84       3.117  26.558  -3.210  1.00  0.00           H
ATOM   1151 HG13 ILE A  84       3.950  25.143  -2.508  1.00  0.00           H
ATOM   1152 HG21 ILE A  84       0.040  24.628  -4.468  1.00  0.00           H
ATOM   1153 HG22 ILE A  84       1.379  25.562  -5.148  1.00  0.00           H
ATOM   1154 HG23 ILE A  84       0.381  26.170  -3.811  1.00  0.00           H
ATOM   1155 HD11 ILE A  84       4.322  24.086  -4.550  1.00  0.00           H
ATOM   1156 HD12 ILE A  84       5.016  25.726  -4.529  1.00  0.00           H
ATOM   1157 HD13 ILE A  84       3.479  25.407  -5.376  1.00  0.00           H
ATOM   1158  N   GLY A  85      -1.129  24.120  -1.194  1.00  0.00           N
ATOM   1159  CA  GLY A  85      -2.426  23.368  -1.003  1.00  0.00           C
ATOM   1160  C   GLY A  85      -2.152  22.369   0.108  1.00  0.00           C
ATOM   1161  O   GLY A  85      -1.794  21.257  -0.216  1.00  0.00           O
ATOM   1162  H   GLY A  85      -1.072  25.040  -0.782  1.00  0.00           H
ATOM   1163  HA2 GLY A  85      -3.236  23.971  -0.593  1.00  0.00           H
ATOM   1164  HA3 GLY A  85      -2.860  22.891  -1.883  1.00  0.00           H
ATOM   1165  N   CYS A  86      -2.215  22.847   1.331  1.00  0.00           N
ATOM   1166  CA  CYS A  86      -1.710  22.130   2.517  1.00  0.00           C
ATOM   1167  C   CYS A  86      -2.697  21.178   3.286  1.00  0.00           C
ATOM   1168  O   CYS A  86      -2.352  20.281   4.057  1.00  0.00           O
ATOM   1169  CB  CYS A  86      -1.135  23.253   3.463  1.00  0.00           C
ATOM   1170  SG  CYS A  86      -2.499  24.350   4.032  1.00  0.00           S
ATOM   1171  H   CYS A  86      -2.294  23.854   1.318  1.00  0.00           H
ATOM   1172  HA  CYS A  86      -0.881  21.519   2.160  1.00  0.00           H
ATOM   1173  HB2 CYS A  86      -0.582  22.871   4.321  1.00  0.00           H
ATOM   1174  HB3 CYS A  86      -0.387  23.843   2.934  1.00  0.00           H
ATOM   1175  HG  CYS A  86      -3.144  23.520   4.856  1.00  0.00           H
ATOM   1176  N   GLY A  87      -4.015  21.314   2.947  1.00  0.00           N
ATOM   1177  CA  GLY A  87      -5.044  20.475   3.576  1.00  0.00           C
ATOM   1178  C   GLY A  87      -5.132  20.700   5.076  1.00  0.00           C
ATOM   1179  O   GLY A  87      -4.722  21.776   5.592  1.00  0.00           O
ATOM   1180  H   GLY A  87      -4.263  22.031   2.280  1.00  0.00           H
ATOM   1181  HA2 GLY A  87      -5.977  20.782   3.104  1.00  0.00           H
ATOM   1182  HA3 GLY A  87      -4.792  19.443   3.331  1.00  0.00           H
ATOM   1183  N   THR A  88      -5.549  19.684   5.809  1.00  0.00           N
ATOM   1184  CA  THR A  88      -5.809  19.819   7.213  1.00  0.00           C
ATOM   1185  C   THR A  88      -4.614  19.822   8.188  1.00  0.00           C
ATOM   1186  O   THR A  88      -4.770  19.511   9.383  1.00  0.00           O
ATOM   1187  CB  THR A  88      -6.786  18.652   7.525  1.00  0.00           C
ATOM   1188  CG2 THR A  88      -8.192  19.138   7.117  1.00  0.00           C
ATOM   1189  OG1 THR A  88      -6.534  17.557   6.764  1.00  0.00           O
ATOM   1190  H   THR A  88      -5.937  18.879   5.339  1.00  0.00           H
ATOM   1191  HA  THR A  88      -6.407  20.718   7.376  1.00  0.00           H
ATOM   1192  HB  THR A  88      -6.829  18.468   8.599  1.00  0.00           H
ATOM   1193  HG1 THR A  88      -6.104  16.976   7.395  1.00  0.00           H
ATOM   1194 HG21 THR A  88      -8.832  18.278   7.316  1.00  0.00           H
ATOM   1195 HG22 THR A  88      -8.305  19.378   6.060  1.00  0.00           H
ATOM   1196 HG23 THR A  88      -8.533  20.032   7.639  1.00  0.00           H
ATOM   1197  N   GLY A  89      -3.417  20.079   7.590  1.00  0.00           N
ATOM   1198  CA  GLY A  89      -2.120  20.322   8.234  1.00  0.00           C
ATOM   1199  C   GLY A  89      -1.355  19.050   8.694  1.00  0.00           C
ATOM   1200  O   GLY A  89      -0.256  19.219   9.215  1.00  0.00           O
ATOM   1201  H   GLY A  89      -3.421  20.398   6.631  1.00  0.00           H
ATOM   1202  HA2 GLY A  89      -1.441  20.952   7.659  1.00  0.00           H
ATOM   1203  HA3 GLY A  89      -2.289  20.918   9.132  1.00  0.00           H
ATOM   1204  N   ARG A  90      -1.959  17.932   8.751  1.00  0.00           N
ATOM   1205  CA  ARG A  90      -1.275  16.754   9.356  1.00  0.00           C
ATOM   1206  C   ARG A  90       0.139  16.502   8.715  1.00  0.00           C
ATOM   1207  O   ARG A  90       1.070  16.058   9.347  1.00  0.00           O
ATOM   1208  CB  ARG A  90      -2.151  15.475   9.390  1.00  0.00           C
ATOM   1209  CG  ARG A  90      -1.414  14.193   9.656  1.00  0.00           C
ATOM   1210  CD  ARG A  90      -2.398  12.997   9.550  1.00  0.00           C
ATOM   1211  NE  ARG A  90      -1.736  11.878  10.245  1.00  0.00           N
ATOM   1212  CZ  ARG A  90      -1.696  11.574  11.549  1.00  0.00           C
ATOM   1213  NH1 ARG A  90      -2.239  12.366  12.404  1.00  0.00           N
ATOM   1214  NH2 ARG A  90      -1.048  10.532  12.014  1.00  0.00           N
ATOM   1215  H   ARG A  90      -2.917  17.860   8.440  1.00  0.00           H
ATOM   1216  HA  ARG A  90      -1.019  16.918  10.402  1.00  0.00           H
ATOM   1217  HB2 ARG A  90      -2.899  15.528  10.182  1.00  0.00           H
ATOM   1218  HB3 ARG A  90      -2.735  15.446   8.470  1.00  0.00           H
ATOM   1219  HG2 ARG A  90      -0.635  14.019   8.915  1.00  0.00           H
ATOM   1220  HG3 ARG A  90      -1.021  14.383  10.655  1.00  0.00           H
ATOM   1221  HD2 ARG A  90      -3.279  13.333  10.097  1.00  0.00           H
ATOM   1222  HD3 ARG A  90      -2.603  12.593   8.559  1.00  0.00           H
ATOM   1223  HE  ARG A  90      -1.211  11.210   9.700  1.00  0.00           H
ATOM   1224 HH11 ARG A  90      -2.846  13.093  12.052  1.00  0.00           H
ATOM   1225 HH12 ARG A  90      -2.039  12.110  13.361  1.00  0.00           H
ATOM   1226 HH21 ARG A  90      -0.558   9.923  11.374  1.00  0.00           H
ATOM   1227 HH22 ARG A  90      -1.157  10.281  12.985  1.00  0.00           H
ATOM   1228  N   THR A  91       0.172  16.729   7.411  1.00  0.00           N
ATOM   1229  CA  THR A  91       1.304  16.619   6.515  1.00  0.00           C
ATOM   1230  C   THR A  91       2.431  17.661   6.936  1.00  0.00           C
ATOM   1231  O   THR A  91       3.565  17.197   7.232  1.00  0.00           O
ATOM   1232  CB  THR A  91       0.898  16.800   5.060  1.00  0.00           C
ATOM   1233  CG2 THR A  91       1.996  16.535   4.047  1.00  0.00           C
ATOM   1234  OG1 THR A  91      -0.151  15.822   4.835  1.00  0.00           O
ATOM   1235  H   THR A  91      -0.754  16.744   7.008  1.00  0.00           H
ATOM   1236  HA  THR A  91       1.659  15.609   6.718  1.00  0.00           H
ATOM   1237  HB  THR A  91       0.455  17.783   4.900  1.00  0.00           H
ATOM   1238  HG1 THR A  91      -0.182  15.782   3.877  1.00  0.00           H
ATOM   1239 HG21 THR A  91       3.008  16.769   4.378  1.00  0.00           H
ATOM   1240 HG22 THR A  91       1.780  17.263   3.264  1.00  0.00           H
ATOM   1241 HG23 THR A  91       1.974  15.530   3.626  1.00  0.00           H
ATOM   1242  N   ALA A  92       2.174  18.964   6.997  1.00  0.00           N
ATOM   1243  CA  ALA A  92       3.184  19.911   7.383  1.00  0.00           C
ATOM   1244  C   ALA A  92       3.643  19.739   8.838  1.00  0.00           C
ATOM   1245  O   ALA A  92       4.878  19.813   9.043  1.00  0.00           O
ATOM   1246  CB  ALA A  92       2.488  21.272   7.177  1.00  0.00           C
ATOM   1247  H   ALA A  92       1.265  19.286   6.696  1.00  0.00           H
ATOM   1248  HA  ALA A  92       4.057  19.796   6.741  1.00  0.00           H
ATOM   1249  HB1 ALA A  92       1.399  21.242   7.212  1.00  0.00           H
ATOM   1250  HB2 ALA A  92       2.604  21.634   6.156  1.00  0.00           H
ATOM   1251  HB3 ALA A  92       2.985  21.989   7.831  1.00  0.00           H
ATOM   1252  N   LEU A  93       2.757  19.350   9.803  1.00  0.00           N
ATOM   1253  CA  LEU A  93       3.031  19.044  11.231  1.00  0.00           C
ATOM   1254  C   LEU A  93       4.025  17.939  11.389  1.00  0.00           C
ATOM   1255  O   LEU A  93       4.996  18.022  12.126  1.00  0.00           O
ATOM   1256  CB  LEU A  93       1.698  18.752  11.879  1.00  0.00           C
ATOM   1257  CG  LEU A  93       1.878  18.097  13.303  1.00  0.00           C
ATOM   1258  CD1 LEU A  93       0.937  18.540  14.487  1.00  0.00           C
ATOM   1259  CD2 LEU A  93       1.624  16.581  13.271  1.00  0.00           C
ATOM   1260  H   LEU A  93       1.816  19.197   9.471  1.00  0.00           H
ATOM   1261  HA  LEU A  93       3.483  19.936  11.662  1.00  0.00           H
ATOM   1262  HB2 LEU A  93       1.162  19.694  11.987  1.00  0.00           H
ATOM   1263  HB3 LEU A  93       1.117  18.075  11.253  1.00  0.00           H
ATOM   1264  HG  LEU A  93       2.915  18.201  13.623  1.00  0.00           H
ATOM   1265 HD11 LEU A  93       1.188  19.572  14.730  1.00  0.00           H
ATOM   1266 HD12 LEU A  93       1.135  17.946  15.379  1.00  0.00           H
ATOM   1267 HD13 LEU A  93      -0.092  18.438  14.139  1.00  0.00           H
ATOM   1268 HD21 LEU A  93       0.566  16.528  13.015  1.00  0.00           H
ATOM   1269 HD22 LEU A  93       2.186  16.073  12.486  1.00  0.00           H
ATOM   1270 HD23 LEU A  93       1.745  16.083  14.234  1.00  0.00           H
ATOM   1271  N   LYS A  94       3.939  16.860  10.608  1.00  0.00           N
ATOM   1272  CA  LYS A  94       4.925  15.751  10.509  1.00  0.00           C
ATOM   1273  C   LYS A  94       6.342  16.229  10.147  1.00  0.00           C
ATOM   1274  O   LYS A  94       7.257  16.074  10.987  1.00  0.00           O
ATOM   1275  CB  LYS A  94       4.394  14.618   9.658  1.00  0.00           C
ATOM   1276  CG  LYS A  94       3.380  13.816  10.483  1.00  0.00           C
ATOM   1277  CD  LYS A  94       2.686  12.671   9.648  1.00  0.00           C
ATOM   1278  CE  LYS A  94       3.693  11.637   9.202  1.00  0.00           C
ATOM   1279  NZ  LYS A  94       3.965  10.392  10.048  1.00  0.00           N
ATOM   1280  H   LYS A  94       3.166  16.853   9.958  1.00  0.00           H
ATOM   1281  HA  LYS A  94       5.163  15.352  11.495  1.00  0.00           H
ATOM   1282  HB2 LYS A  94       4.004  15.035   8.729  1.00  0.00           H
ATOM   1283  HB3 LYS A  94       5.190  13.921   9.397  1.00  0.00           H
ATOM   1284  HG2 LYS A  94       3.836  13.340  11.352  1.00  0.00           H
ATOM   1285  HG3 LYS A  94       2.545  14.450  10.777  1.00  0.00           H
ATOM   1286  HD2 LYS A  94       1.989  12.072  10.235  1.00  0.00           H
ATOM   1287  HD3 LYS A  94       2.134  13.103   8.812  1.00  0.00           H
ATOM   1288  HE2 LYS A  94       3.265  11.177   8.311  1.00  0.00           H
ATOM   1289  HE3 LYS A  94       4.538  12.154   8.747  1.00  0.00           H
ATOM   1290  HZ1 LYS A  94       4.561   9.683   9.645  1.00  0.00           H
ATOM   1291  HZ2 LYS A  94       3.185   9.776  10.225  1.00  0.00           H
ATOM   1292  HZ3 LYS A  94       4.417  10.545  10.938  1.00  0.00           H
ATOM   1293  N   ALA A  95       6.533  16.983   9.050  1.00  0.00           N
ATOM   1294  CA  ALA A  95       7.854  17.544   8.584  1.00  0.00           C
ATOM   1295  C   ALA A  95       8.526  18.497   9.653  1.00  0.00           C
ATOM   1296  O   ALA A  95       9.733  18.323   9.908  1.00  0.00           O
ATOM   1297  CB  ALA A  95       7.562  18.216   7.222  1.00  0.00           C
ATOM   1298  H   ALA A  95       5.713  17.163   8.488  1.00  0.00           H
ATOM   1299  HA  ALA A  95       8.569  16.737   8.417  1.00  0.00           H
ATOM   1300  HB1 ALA A  95       6.871  17.605   6.642  1.00  0.00           H
ATOM   1301  HB2 ALA A  95       8.544  18.265   6.749  1.00  0.00           H
ATOM   1302  HB3 ALA A  95       7.081  19.161   7.474  1.00  0.00           H
ATOM   1303  N   ALA A  96       7.650  19.344  10.202  1.00  0.00           N
ATOM   1304  CA  ALA A  96       7.989  20.255  11.290  1.00  0.00           C
ATOM   1305  C   ALA A  96       8.458  19.638  12.538  1.00  0.00           C
ATOM   1306  O   ALA A  96       9.255  20.231  13.260  1.00  0.00           O
ATOM   1307  CB  ALA A  96       6.787  21.245  11.446  1.00  0.00           C
ATOM   1308  H   ALA A  96       6.692  19.400   9.887  1.00  0.00           H
ATOM   1309  HA  ALA A  96       8.848  20.837  10.954  1.00  0.00           H
ATOM   1310  HB1 ALA A  96       6.639  21.759  10.496  1.00  0.00           H
ATOM   1311  HB2 ALA A  96       7.137  22.009  12.139  1.00  0.00           H
ATOM   1312  HB3 ALA A  96       5.874  20.753  11.783  1.00  0.00           H
ATOM   1313  N   ARG A  97       8.208  18.323  12.728  1.00  0.00           N
ATOM   1314  CA  ARG A  97       8.775  17.518  13.786  1.00  0.00           C
ATOM   1315  C   ARG A  97       9.788  16.488  13.342  1.00  0.00           C
ATOM   1316  O   ARG A  97      10.730  16.247  14.147  1.00  0.00           O
ATOM   1317  CB  ARG A  97       7.658  16.824  14.629  1.00  0.00           C
ATOM   1318  CG  ARG A  97       6.720  17.832  15.236  1.00  0.00           C
ATOM   1319  CD  ARG A  97       5.700  17.220  16.124  1.00  0.00           C
ATOM   1320  NE  ARG A  97       4.919  16.105  15.557  1.00  0.00           N
ATOM   1321  CZ  ARG A  97       3.811  15.475  15.940  1.00  0.00           C
ATOM   1322  NH1 ARG A  97       3.075  15.891  16.915  1.00  0.00           N
ATOM   1323  NH2 ARG A  97       3.441  14.417  15.351  1.00  0.00           N
ATOM   1324  H   ARG A  97       7.442  17.879  12.243  1.00  0.00           H
ATOM   1325  HA  ARG A  97       9.292  18.090  14.557  1.00  0.00           H
ATOM   1326  HB2 ARG A  97       7.064  16.245  13.923  1.00  0.00           H
ATOM   1327  HB3 ARG A  97       8.100  16.179  15.388  1.00  0.00           H
ATOM   1328  HG2 ARG A  97       7.298  18.619  15.721  1.00  0.00           H
ATOM   1329  HG3 ARG A  97       6.193  18.419  14.483  1.00  0.00           H
ATOM   1330  HD2 ARG A  97       6.259  16.721  16.916  1.00  0.00           H
ATOM   1331  HD3 ARG A  97       5.037  17.985  16.527  1.00  0.00           H
ATOM   1332  HE  ARG A  97       5.185  15.987  14.590  1.00  0.00           H
ATOM   1333 HH11 ARG A  97       3.439  16.659  17.462  1.00  0.00           H
ATOM   1334 HH12 ARG A  97       2.468  15.208  17.346  1.00  0.00           H
ATOM   1335 HH21 ARG A  97       4.001  14.139  14.557  1.00  0.00           H
ATOM   1336 HH22 ARG A  97       2.702  13.825  15.702  1.00  0.00           H
ATOM   1337  N   GLN A  98       9.689  15.894  12.180  1.00  0.00           N
ATOM   1338  CA  GLN A  98      10.644  14.913  11.666  1.00  0.00           C
ATOM   1339  C   GLN A  98      11.984  15.589  11.481  1.00  0.00           C
ATOM   1340  O   GLN A  98      13.044  15.019  11.765  1.00  0.00           O
ATOM   1341  CB  GLN A  98      10.021  14.318  10.425  1.00  0.00           C
ATOM   1342  CG  GLN A  98       9.400  12.992  10.902  1.00  0.00           C
ATOM   1343  CD  GLN A  98       8.626  12.263   9.788  1.00  0.00           C
ATOM   1344  NE2 GLN A  98       7.647  11.486  10.184  1.00  0.00           N
ATOM   1345  OE1 GLN A  98       8.828  12.338   8.576  1.00  0.00           O
ATOM   1346  H   GLN A  98       8.868  16.100  11.628  1.00  0.00           H
ATOM   1347  HA  GLN A  98      10.778  14.184  12.464  1.00  0.00           H
ATOM   1348  HB2 GLN A  98       9.268  14.957   9.965  1.00  0.00           H
ATOM   1349  HB3 GLN A  98      10.710  14.036   9.629  1.00  0.00           H
ATOM   1350  HG2 GLN A  98      10.134  12.290  11.299  1.00  0.00           H
ATOM   1351  HG3 GLN A  98       8.678  13.121  11.709  1.00  0.00           H
ATOM   1352 HE21 GLN A  98       7.141  10.928   9.511  1.00  0.00           H
ATOM   1353 HE22 GLN A  98       7.509  11.141  11.124  1.00  0.00           H
ATOM   1354  N   ARG A  99      12.005  16.806  10.934  1.00  0.00           N
ATOM   1355  CA  ARG A  99      13.229  17.525  10.437  1.00  0.00           C
ATOM   1356  C   ARG A  99      13.409  18.918  11.126  1.00  0.00           C
ATOM   1357  O   ARG A  99      14.230  19.761  10.705  1.00  0.00           O
ATOM   1358  CB  ARG A  99      13.119  17.750   8.921  1.00  0.00           C
ATOM   1359  CG  ARG A  99      12.870  16.536   7.987  1.00  0.00           C
ATOM   1360  CD  ARG A  99      13.886  15.371   8.218  1.00  0.00           C
ATOM   1361  NE  ARG A  99      13.968  14.518   7.060  1.00  0.00           N
ATOM   1362  CZ  ARG A  99      14.659  14.704   5.946  1.00  0.00           C
ATOM   1363  NH1 ARG A  99      15.495  15.678   5.895  1.00  0.00           N
ATOM   1364  NH2 ARG A  99      14.522  13.964   4.864  1.00  0.00           N
ATOM   1365  H   ARG A  99      11.177  17.121  10.449  1.00  0.00           H
ATOM   1366  HA  ARG A  99      14.140  16.952  10.611  1.00  0.00           H
ATOM   1367  HB2 ARG A  99      12.203  18.335   8.842  1.00  0.00           H
ATOM   1368  HB3 ARG A  99      13.901  18.426   8.574  1.00  0.00           H
ATOM   1369  HG2 ARG A  99      11.897  16.064   8.122  1.00  0.00           H
ATOM   1370  HG3 ARG A  99      12.876  16.807   6.931  1.00  0.00           H
ATOM   1371  HD2 ARG A  99      14.826  15.834   8.517  1.00  0.00           H
ATOM   1372  HD3 ARG A  99      13.426  14.810   9.031  1.00  0.00           H
ATOM   1373  HE  ARG A  99      13.550  13.598   7.057  1.00  0.00           H
ATOM   1374 HH11 ARG A  99      15.610  16.283   6.695  1.00  0.00           H
ATOM   1375 HH12 ARG A  99      16.158  15.666   5.134  1.00  0.00           H
ATOM   1376 HH21 ARG A  99      14.023  13.091   4.950  1.00  0.00           H
ATOM   1377 HH22 ARG A  99      14.955  14.324   4.025  1.00  0.00           H
ATOM   1378  N   GLY A 100      12.706  19.205  12.221  1.00  0.00           N
ATOM   1379  CA  GLY A 100      12.860  20.453  12.929  1.00  0.00           C
ATOM   1380  C   GLY A 100      12.765  21.768  12.072  1.00  0.00           C
ATOM   1381  O   GLY A 100      13.328  22.776  12.443  1.00  0.00           O
ATOM   1382  H   GLY A 100      12.079  18.480  12.542  1.00  0.00           H
ATOM   1383  HA2 GLY A 100      12.158  20.507  13.760  1.00  0.00           H
ATOM   1384  HA3 GLY A 100      13.772  20.563  13.516  1.00  0.00           H
ATOM   1385  N   ILE A 101      12.005  21.765  10.925  1.00  0.00           N
ATOM   1386  CA  ILE A 101      11.926  22.881   9.961  1.00  0.00           C
ATOM   1387  C   ILE A 101      10.751  23.821  10.256  1.00  0.00           C
ATOM   1388  O   ILE A 101       9.872  23.399  10.875  1.00  0.00           O
ATOM   1389  CB  ILE A 101      11.702  22.358   8.476  1.00  0.00           C
ATOM   1390  CG1 ILE A 101      10.426  21.644   8.157  1.00  0.00           C
ATOM   1391  CG2 ILE A 101      12.966  21.748   7.947  1.00  0.00           C
ATOM   1392  CD1 ILE A 101      10.239  21.153   6.689  1.00  0.00           C
ATOM   1393  H   ILE A 101      11.711  20.867  10.569  1.00  0.00           H
ATOM   1394  HA  ILE A 101      12.850  23.455   9.882  1.00  0.00           H
ATOM   1395  HB  ILE A 101      11.615  23.277   7.895  1.00  0.00           H
ATOM   1396 HG12 ILE A 101      10.147  20.878   8.879  1.00  0.00           H
ATOM   1397 HG13 ILE A 101       9.654  22.410   8.240  1.00  0.00           H
ATOM   1398 HG21 ILE A 101      13.439  20.951   8.522  1.00  0.00           H
ATOM   1399 HG22 ILE A 101      13.751  22.503   7.915  1.00  0.00           H
ATOM   1400 HG23 ILE A 101      12.807  21.400   6.927  1.00  0.00           H
ATOM   1401 HD11 ILE A 101      10.956  20.409   6.342  1.00  0.00           H
ATOM   1402 HD12 ILE A 101      10.336  21.988   5.995  1.00  0.00           H
ATOM   1403 HD13 ILE A 101       9.297  20.606   6.652  1.00  0.00           H
ATOM   1404  N   ALA A 102      10.742  25.103   9.840  1.00  0.00           N
ATOM   1405  CA  ALA A 102       9.480  25.856   9.749  1.00  0.00           C
ATOM   1406  C   ALA A 102       8.695  25.416   8.465  1.00  0.00           C
ATOM   1407  O   ALA A 102       9.172  24.971   7.401  1.00  0.00           O
ATOM   1408  CB  ALA A 102       9.696  27.327   9.834  1.00  0.00           C
ATOM   1409  H   ALA A 102      11.574  25.486   9.413  1.00  0.00           H
ATOM   1410  HA  ALA A 102       8.853  25.752  10.634  1.00  0.00           H
ATOM   1411  HB1 ALA A 102       8.815  27.847   9.460  1.00  0.00           H
ATOM   1412  HB2 ALA A 102      10.605  27.614   9.306  1.00  0.00           H
ATOM   1413  HB3 ALA A 102       9.752  27.666  10.869  1.00  0.00           H
ATOM   1414  N   VAL A 103       7.368  25.506   8.587  1.00  0.00           N
ATOM   1415  CA  VAL A 103       6.442  25.195   7.479  1.00  0.00           C
ATOM   1416  C   VAL A 103       5.328  26.272   7.509  1.00  0.00           C
ATOM   1417  O   VAL A 103       4.708  26.459   8.546  1.00  0.00           O
ATOM   1418  CB  VAL A 103       5.871  23.778   7.487  1.00  0.00           C
ATOM   1419  CG1 VAL A 103       5.057  23.516   6.265  1.00  0.00           C
ATOM   1420  CG2 VAL A 103       7.002  22.820   7.575  1.00  0.00           C
ATOM   1421  H   VAL A 103       6.939  25.853   9.433  1.00  0.00           H
ATOM   1422  HA  VAL A 103       6.988  25.195   6.536  1.00  0.00           H
ATOM   1423  HB  VAL A 103       5.179  23.605   8.311  1.00  0.00           H
ATOM   1424 HG11 VAL A 103       5.616  23.731   5.354  1.00  0.00           H
ATOM   1425 HG12 VAL A 103       4.870  22.446   6.186  1.00  0.00           H
ATOM   1426 HG13 VAL A 103       4.060  23.940   6.384  1.00  0.00           H
ATOM   1427 HG21 VAL A 103       7.465  22.819   8.561  1.00  0.00           H
ATOM   1428 HG22 VAL A 103       7.703  23.144   6.805  1.00  0.00           H
ATOM   1429 HG23 VAL A 103       6.581  21.818   7.484  1.00  0.00           H
ATOM   1430  N   THR A 104       5.028  26.798   6.317  1.00  0.00           N
ATOM   1431  CA  THR A 104       3.882  27.628   5.885  1.00  0.00           C
ATOM   1432  C   THR A 104       3.121  26.714   4.927  1.00  0.00           C
ATOM   1433  O   THR A 104       3.596  26.118   3.986  1.00  0.00           O
ATOM   1434  CB  THR A 104       4.285  28.904   5.174  1.00  0.00           C
ATOM   1435  CG2 THR A 104       3.186  29.782   4.551  1.00  0.00           C
ATOM   1436  OG1 THR A 104       4.833  29.900   6.035  1.00  0.00           O
ATOM   1437  H   THR A 104       5.586  26.470   5.542  1.00  0.00           H
ATOM   1438  HA  THR A 104       3.339  27.963   6.770  1.00  0.00           H
ATOM   1439  HB  THR A 104       4.918  28.569   4.353  1.00  0.00           H
ATOM   1440  HG1 THR A 104       5.709  29.529   6.170  1.00  0.00           H
ATOM   1441 HG21 THR A 104       3.659  30.685   4.166  1.00  0.00           H
ATOM   1442 HG22 THR A 104       2.589  29.976   5.442  1.00  0.00           H
ATOM   1443 HG23 THR A 104       2.712  29.126   3.821  1.00  0.00           H
ATOM   1444  N   GLY A 105       1.794  26.706   5.173  1.00  0.00           N
ATOM   1445  CA  GLY A 105       0.820  25.937   4.336  1.00  0.00           C
ATOM   1446  C   GLY A 105      -0.357  26.746   4.000  1.00  0.00           C
ATOM   1447  O   GLY A 105      -0.959  27.319   4.925  1.00  0.00           O
ATOM   1448  H   GLY A 105       1.401  27.219   5.949  1.00  0.00           H
ATOM   1449  HA2 GLY A 105       1.224  25.731   3.344  1.00  0.00           H
ATOM   1450  HA3 GLY A 105       0.435  25.044   4.829  1.00  0.00           H
ATOM   1451  N   VAL A 106      -0.655  26.867   2.705  1.00  0.00           N
ATOM   1452  CA  VAL A 106      -1.745  27.605   2.201  1.00  0.00           C
ATOM   1453  C   VAL A 106      -2.856  26.674   1.645  1.00  0.00           C
ATOM   1454  O   VAL A 106      -2.574  25.674   1.017  1.00  0.00           O
ATOM   1455  CB  VAL A 106      -1.380  28.688   1.173  1.00  0.00           C
ATOM   1456  CG1 VAL A 106      -0.642  29.845   1.874  1.00  0.00           C
ATOM   1457  CG2 VAL A 106      -0.536  28.134   0.033  1.00  0.00           C
ATOM   1458  H   VAL A 106      -0.172  26.322   2.006  1.00  0.00           H
ATOM   1459  HA  VAL A 106      -2.222  28.051   3.074  1.00  0.00           H
ATOM   1460  HB  VAL A 106      -2.309  29.036   0.720  1.00  0.00           H
ATOM   1461 HG11 VAL A 106       0.277  29.515   2.357  1.00  0.00           H
ATOM   1462 HG12 VAL A 106      -0.301  30.595   1.160  1.00  0.00           H
ATOM   1463 HG13 VAL A 106      -1.346  30.275   2.588  1.00  0.00           H
ATOM   1464 HG21 VAL A 106      -0.528  28.853  -0.786  1.00  0.00           H
ATOM   1465 HG22 VAL A 106      -0.881  27.172  -0.347  1.00  0.00           H
ATOM   1466 HG23 VAL A 106       0.460  27.910   0.416  1.00  0.00           H
ATOM   1467  N   ALA A 107      -4.107  26.988   1.776  1.00  0.00           N
ATOM   1468  CA  ALA A 107      -5.316  26.345   1.243  1.00  0.00           C
ATOM   1469  C   ALA A 107      -6.484  27.343   1.174  1.00  0.00           C
ATOM   1470  O   ALA A 107      -6.631  28.223   2.064  1.00  0.00           O
ATOM   1471  CB  ALA A 107      -5.666  25.102   2.047  1.00  0.00           C
ATOM   1472  H   ALA A 107      -4.342  27.821   2.298  1.00  0.00           H
ATOM   1473  HA  ALA A 107      -5.167  25.984   0.225  1.00  0.00           H
ATOM   1474  HB1 ALA A 107      -6.465  24.473   1.654  1.00  0.00           H
ATOM   1475  HB2 ALA A 107      -6.099  25.272   3.032  1.00  0.00           H
ATOM   1476  HB3 ALA A 107      -4.842  24.411   2.227  1.00  0.00           H
ATOM   1477  N   VAL A 108      -7.120  27.434   0.009  1.00  0.00           N
ATOM   1478  CA  VAL A 108      -8.200  28.399  -0.264  1.00  0.00           C
ATOM   1479  C   VAL A 108      -9.368  28.189   0.687  1.00  0.00           C
ATOM   1480  O   VAL A 108     -10.216  29.086   0.878  1.00  0.00           O
ATOM   1481  CB  VAL A 108      -8.771  28.453  -1.709  1.00  0.00           C
ATOM   1482  CG1 VAL A 108      -7.835  29.309  -2.489  1.00  0.00           C
ATOM   1483  CG2 VAL A 108      -9.194  27.096  -2.343  1.00  0.00           C
ATOM   1484  H   VAL A 108      -6.844  26.742  -0.673  1.00  0.00           H
ATOM   1485  HA  VAL A 108      -7.899  29.408   0.022  1.00  0.00           H
ATOM   1486  HB  VAL A 108      -9.697  29.020  -1.617  1.00  0.00           H
ATOM   1487 HG11 VAL A 108      -6.973  28.688  -2.738  1.00  0.00           H
ATOM   1488 HG12 VAL A 108      -8.269  29.864  -3.319  1.00  0.00           H
ATOM   1489 HG13 VAL A 108      -7.469  30.092  -1.823  1.00  0.00           H
ATOM   1490 HG21 VAL A 108      -9.777  27.351  -3.229  1.00  0.00           H
ATOM   1491 HG22 VAL A 108      -9.767  26.485  -1.646  1.00  0.00           H
ATOM   1492 HG23 VAL A 108      -8.369  26.444  -2.629  1.00  0.00           H
ATOM   1493  N   SER A 109      -9.626  27.005   1.301  1.00  0.00           N
ATOM   1494  CA  SER A 109     -10.642  26.703   2.247  1.00  0.00           C
ATOM   1495  C   SER A 109     -10.337  27.273   3.602  1.00  0.00           C
ATOM   1496  O   SER A 109      -9.349  26.918   4.231  1.00  0.00           O
ATOM   1497  CB  SER A 109     -10.677  25.196   2.403  1.00  0.00           C
ATOM   1498  OG  SER A 109     -11.482  24.713   3.403  1.00  0.00           O
ATOM   1499  H   SER A 109      -8.917  26.288   1.353  1.00  0.00           H
ATOM   1500  HA  SER A 109     -11.587  27.110   1.885  1.00  0.00           H
ATOM   1501  HB2 SER A 109     -10.879  24.758   1.424  1.00  0.00           H
ATOM   1502  HB3 SER A 109      -9.608  25.009   2.504  1.00  0.00           H
ATOM   1503  HG  SER A 109     -12.272  25.256   3.357  1.00  0.00           H
ATOM   1504  N   LYS A 110     -11.273  28.102   4.034  1.00  0.00           N
ATOM   1505  CA  LYS A 110     -11.328  28.747   5.427  1.00  0.00           C
ATOM   1506  C   LYS A 110     -11.583  27.541   6.388  1.00  0.00           C
ATOM   1507  O   LYS A 110     -11.001  27.613   7.497  1.00  0.00           O
ATOM   1508  CB  LYS A 110     -12.443  29.820   5.507  1.00  0.00           C
ATOM   1509  CG  LYS A 110     -12.224  31.081   4.718  1.00  0.00           C
ATOM   1510  CD  LYS A 110     -13.472  32.051   4.746  1.00  0.00           C
ATOM   1511  CE  LYS A 110     -13.242  33.313   3.914  1.00  0.00           C
ATOM   1512  NZ  LYS A 110     -14.574  33.995   3.643  1.00  0.00           N
ATOM   1513  H   LYS A 110     -12.026  28.257   3.380  1.00  0.00           H
ATOM   1514  HA  LYS A 110     -10.365  29.180   5.699  1.00  0.00           H
ATOM   1515  HB2 LYS A 110     -13.333  29.296   5.153  1.00  0.00           H
ATOM   1516  HB3 LYS A 110     -12.518  30.080   6.562  1.00  0.00           H
ATOM   1517  HG2 LYS A 110     -11.425  31.649   5.195  1.00  0.00           H
ATOM   1518  HG3 LYS A 110     -12.040  30.839   3.671  1.00  0.00           H
ATOM   1519  HD2 LYS A 110     -14.303  31.526   4.273  1.00  0.00           H
ATOM   1520  HD3 LYS A 110     -13.702  32.270   5.789  1.00  0.00           H
ATOM   1521  HE2 LYS A 110     -12.628  33.997   4.498  1.00  0.00           H
ATOM   1522  HE3 LYS A 110     -12.628  33.026   3.061  1.00  0.00           H
ATOM   1523  HZ1 LYS A 110     -14.975  34.397   4.478  1.00  0.00           H
ATOM   1524  HZ2 LYS A 110     -15.256  33.429   3.155  1.00  0.00           H
ATOM   1525  HZ3 LYS A 110     -14.480  34.821   3.068  1.00  0.00           H
ATOM   1526  N   GLU A 111     -12.343  26.518   6.080  1.00  0.00           N
ATOM   1527  CA  GLU A 111     -12.606  25.471   7.107  1.00  0.00           C
ATOM   1528  C   GLU A 111     -11.313  24.627   7.263  1.00  0.00           C
ATOM   1529  O   GLU A 111     -10.931  24.403   8.395  1.00  0.00           O
ATOM   1530  CB  GLU A 111     -13.765  24.471   6.787  1.00  0.00           C
ATOM   1531  CG  GLU A 111     -15.148  25.171   6.776  1.00  0.00           C
ATOM   1532  CD  GLU A 111     -15.813  25.254   8.211  1.00  0.00           C
ATOM   1533  OE1 GLU A 111     -15.094  25.096   9.237  1.00  0.00           O
ATOM   1534  OE2 GLU A 111     -17.009  25.562   8.363  1.00  0.00           O
ATOM   1535  H   GLU A 111     -12.757  26.533   5.159  1.00  0.00           H
ATOM   1536  HA  GLU A 111     -12.851  25.980   8.038  1.00  0.00           H
ATOM   1537  HB2 GLU A 111     -13.576  24.009   5.818  1.00  0.00           H
ATOM   1538  HB3 GLU A 111     -13.684  23.664   7.515  1.00  0.00           H
ATOM   1539  HG2 GLU A 111     -14.987  26.146   6.317  1.00  0.00           H
ATOM   1540  HG3 GLU A 111     -15.823  24.564   6.171  1.00  0.00           H
ATOM   1541  N   GLN A 112     -10.557  24.302   6.196  1.00  0.00           N
ATOM   1542  CA  GLN A 112      -9.297  23.532   6.331  1.00  0.00           C
ATOM   1543  C   GLN A 112      -8.274  24.355   7.162  1.00  0.00           C
ATOM   1544  O   GLN A 112      -7.556  23.870   7.995  1.00  0.00           O
ATOM   1545  CB  GLN A 112      -8.653  23.242   4.949  1.00  0.00           C
ATOM   1546  CG  GLN A 112      -9.245  21.927   4.337  1.00  0.00           C
ATOM   1547  CD  GLN A 112      -8.897  21.658   2.860  1.00  0.00           C
ATOM   1548  NE2 GLN A 112      -9.677  20.804   2.254  1.00  0.00           N
ATOM   1549  OE1 GLN A 112      -8.005  22.186   2.210  1.00  0.00           O
ATOM   1550  H   GLN A 112     -10.797  24.600   5.262  1.00  0.00           H
ATOM   1551  HA  GLN A 112      -9.489  22.537   6.735  1.00  0.00           H
ATOM   1552  HB2 GLN A 112      -8.735  24.052   4.224  1.00  0.00           H
ATOM   1553  HB3 GLN A 112      -7.600  23.082   5.181  1.00  0.00           H
ATOM   1554  HG2 GLN A 112      -8.830  21.117   4.937  1.00  0.00           H
ATOM   1555  HG3 GLN A 112     -10.322  21.975   4.494  1.00  0.00           H
ATOM   1556 HE21 GLN A 112      -9.641  20.689   1.252  1.00  0.00           H
ATOM   1557 HE22 GLN A 112     -10.351  20.291   2.804  1.00  0.00           H
ATOM   1558  N   ILE A 113      -8.129  25.669   6.775  1.00  0.00           N
ATOM   1559  CA  ILE A 113      -7.162  26.570   7.404  1.00  0.00           C
ATOM   1560  C   ILE A 113      -7.468  26.751   8.876  1.00  0.00           C
ATOM   1561  O   ILE A 113      -6.476  26.776   9.633  1.00  0.00           O
ATOM   1562  CB  ILE A 113      -6.957  27.907   6.592  1.00  0.00           C
ATOM   1563  CG1 ILE A 113      -6.084  27.723   5.264  1.00  0.00           C
ATOM   1564  CG2 ILE A 113      -6.196  29.000   7.381  1.00  0.00           C
ATOM   1565  CD1 ILE A 113      -4.904  26.735   5.251  1.00  0.00           C
ATOM   1566  H   ILE A 113      -8.664  26.169   6.079  1.00  0.00           H
ATOM   1567  HA  ILE A 113      -6.231  26.008   7.476  1.00  0.00           H
ATOM   1568  HB  ILE A 113      -7.906  28.342   6.275  1.00  0.00           H
ATOM   1569 HG12 ILE A 113      -6.808  27.321   4.554  1.00  0.00           H
ATOM   1570 HG13 ILE A 113      -5.715  28.676   4.882  1.00  0.00           H
ATOM   1571 HG21 ILE A 113      -6.713  29.277   8.300  1.00  0.00           H
ATOM   1572 HG22 ILE A 113      -6.014  29.871   6.752  1.00  0.00           H
ATOM   1573 HG23 ILE A 113      -5.212  28.647   7.689  1.00  0.00           H
ATOM   1574 HD11 ILE A 113      -4.502  26.662   4.241  1.00  0.00           H
ATOM   1575 HD12 ILE A 113      -5.336  25.766   5.498  1.00  0.00           H
ATOM   1576 HD13 ILE A 113      -4.078  26.997   5.913  1.00  0.00           H
ATOM   1577  N   ALA A 114      -8.711  26.940   9.279  1.00  0.00           N
ATOM   1578  CA  ALA A 114      -9.077  26.887  10.730  1.00  0.00           C
ATOM   1579  C   ALA A 114      -8.705  25.537  11.397  1.00  0.00           C
ATOM   1580  O   ALA A 114      -8.110  25.499  12.492  1.00  0.00           O
ATOM   1581  CB  ALA A 114     -10.560  27.169  10.766  1.00  0.00           C
ATOM   1582  H   ALA A 114      -9.417  26.903   8.559  1.00  0.00           H
ATOM   1583  HA  ALA A 114      -8.513  27.711  11.167  1.00  0.00           H
ATOM   1584  HB1 ALA A 114     -10.836  27.514  11.763  1.00  0.00           H
ATOM   1585  HB2 ALA A 114     -10.997  26.183  10.611  1.00  0.00           H
ATOM   1586  HB3 ALA A 114     -10.820  27.882   9.984  1.00  0.00           H
ATOM   1587  N   ALA A 115      -8.966  24.423  10.786  1.00  0.00           N
ATOM   1588  CA  ALA A 115      -8.644  23.107  11.463  1.00  0.00           C
ATOM   1589  C   ALA A 115      -7.141  22.916  11.622  1.00  0.00           C
ATOM   1590  O   ALA A 115      -6.690  22.379  12.683  1.00  0.00           O
ATOM   1591  CB  ALA A 115      -9.266  21.949  10.692  1.00  0.00           C
ATOM   1592  H   ALA A 115      -9.687  24.393  10.079  1.00  0.00           H
ATOM   1593  HA  ALA A 115      -8.937  23.129  12.513  1.00  0.00           H
ATOM   1594  HB1 ALA A 115      -8.815  21.864   9.703  1.00  0.00           H
ATOM   1595  HB2 ALA A 115     -10.304  22.195  10.468  1.00  0.00           H
ATOM   1596  HB3 ALA A 115      -9.219  21.101  11.375  1.00  0.00           H
ATOM   1597  N   ALA A 116      -6.342  23.360  10.652  1.00  0.00           N
ATOM   1598  CA  ALA A 116      -4.928  23.473  10.584  1.00  0.00           C
ATOM   1599  C   ALA A 116      -4.311  24.317  11.734  1.00  0.00           C
ATOM   1600  O   ALA A 116      -3.634  23.852  12.602  1.00  0.00           O
ATOM   1601  CB  ALA A 116      -4.343  23.833   9.210  1.00  0.00           C
ATOM   1602  H   ALA A 116      -6.768  23.719   9.809  1.00  0.00           H
ATOM   1603  HA  ALA A 116      -4.543  22.491  10.856  1.00  0.00           H
ATOM   1604  HB1 ALA A 116      -4.574  23.163   8.383  1.00  0.00           H
ATOM   1605  HB2 ALA A 116      -3.263  23.970   9.268  1.00  0.00           H
ATOM   1606  HB3 ALA A 116      -4.810  24.798   9.014  1.00  0.00           H
ATOM   1607  N   ASN A 117      -4.778  25.594  11.837  1.00  0.00           N
ATOM   1608  CA  ASN A 117      -4.454  26.511  12.953  1.00  0.00           C
ATOM   1609  C   ASN A 117      -4.795  25.933  14.304  1.00  0.00           C
ATOM   1610  O   ASN A 117      -3.985  25.978  15.195  1.00  0.00           O
ATOM   1611  CB  ASN A 117      -5.032  27.956  12.720  1.00  0.00           C
ATOM   1612  CG  ASN A 117      -4.335  28.815  11.722  1.00  0.00           C
ATOM   1613  ND2 ASN A 117      -4.833  28.776  10.532  1.00  0.00           N
ATOM   1614  OD1 ASN A 117      -3.412  29.516  11.972  1.00  0.00           O
ATOM   1615  H   ASN A 117      -5.424  25.959  11.151  1.00  0.00           H
ATOM   1616  HA  ASN A 117      -3.389  26.745  12.958  1.00  0.00           H
ATOM   1617  HB2 ASN A 117      -6.087  27.922  12.447  1.00  0.00           H
ATOM   1618  HB3 ASN A 117      -5.192  28.468  13.668  1.00  0.00           H
ATOM   1619 HD21 ASN A 117      -5.660  28.228  10.344  1.00  0.00           H
ATOM   1620 HD22 ASN A 117      -4.253  29.244   9.851  1.00  0.00           H
ATOM   1621  N   ARG A 118      -6.023  25.373  14.455  1.00  0.00           N
ATOM   1622  CA  ARG A 118      -6.383  24.642  15.705  1.00  0.00           C
ATOM   1623  C   ARG A 118      -5.509  23.496  16.062  1.00  0.00           C
ATOM   1624  O   ARG A 118      -5.249  23.291  17.272  1.00  0.00           O
ATOM   1625  CB  ARG A 118      -7.809  24.101  15.475  1.00  0.00           C
ATOM   1626  CG  ARG A 118      -8.872  25.219  15.541  1.00  0.00           C
ATOM   1627  CD  ARG A 118     -10.249  24.556  15.419  1.00  0.00           C
ATOM   1628  NE  ARG A 118     -11.261  25.317  14.707  1.00  0.00           N
ATOM   1629  CZ  ARG A 118     -11.912  24.899  13.638  1.00  0.00           C
ATOM   1630  NH1 ARG A 118     -11.917  23.749  13.066  1.00  0.00           N
ATOM   1631  NH2 ARG A 118     -12.636  25.827  13.074  1.00  0.00           N
ATOM   1632  H   ARG A 118      -6.663  25.369  13.673  1.00  0.00           H
ATOM   1633  HA  ARG A 118      -6.435  25.340  16.540  1.00  0.00           H
ATOM   1634  HB2 ARG A 118      -7.852  23.464  14.591  1.00  0.00           H
ATOM   1635  HB3 ARG A 118      -8.028  23.461  16.329  1.00  0.00           H
ATOM   1636  HG2 ARG A 118      -8.847  25.710  16.514  1.00  0.00           H
ATOM   1637  HG3 ARG A 118      -8.737  26.045  14.844  1.00  0.00           H
ATOM   1638  HD2 ARG A 118     -10.153  23.576  14.951  1.00  0.00           H
ATOM   1639  HD3 ARG A 118     -10.630  24.365  16.421  1.00  0.00           H
ATOM   1640  HE  ARG A 118     -11.411  26.300  14.880  1.00  0.00           H
ATOM   1641 HH11 ARG A 118     -11.368  22.975  13.411  1.00  0.00           H
ATOM   1642 HH12 ARG A 118     -12.488  23.523  12.264  1.00  0.00           H
ATOM   1643 HH21 ARG A 118     -12.449  26.795  13.294  1.00  0.00           H
ATOM   1644 HH22 ARG A 118     -13.031  25.555  12.186  1.00  0.00           H
ATOM   1645  N   LEU A 119      -4.994  22.790  15.096  1.00  0.00           N
ATOM   1646  CA  LEU A 119      -3.887  21.803  15.179  1.00  0.00           C
ATOM   1647  C   LEU A 119      -2.542  22.400  15.652  1.00  0.00           C
ATOM   1648  O   LEU A 119      -1.919  21.715  16.523  1.00  0.00           O
ATOM   1649  CB  LEU A 119      -3.763  21.023  13.820  1.00  0.00           C
ATOM   1650  CG  LEU A 119      -2.895  19.738  13.878  1.00  0.00           C
ATOM   1651  CD1 LEU A 119      -3.396  18.626  14.795  1.00  0.00           C
ATOM   1652  CD2 LEU A 119      -2.763  19.087  12.543  1.00  0.00           C
ATOM   1653  H   LEU A 119      -5.389  22.913  14.174  1.00  0.00           H
ATOM   1654  HA  LEU A 119      -4.179  21.058  15.919  1.00  0.00           H
ATOM   1655  HB2 LEU A 119      -4.768  20.682  13.570  1.00  0.00           H
ATOM   1656  HB3 LEU A 119      -3.418  21.641  12.991  1.00  0.00           H
ATOM   1657  HG  LEU A 119      -1.923  20.021  14.282  1.00  0.00           H
ATOM   1658 HD11 LEU A 119      -3.417  19.023  15.810  1.00  0.00           H
ATOM   1659 HD12 LEU A 119      -2.685  17.808  14.687  1.00  0.00           H
ATOM   1660 HD13 LEU A 119      -4.397  18.364  14.454  1.00  0.00           H
ATOM   1661 HD21 LEU A 119      -3.741  19.073  12.064  1.00  0.00           H
ATOM   1662 HD22 LEU A 119      -2.059  19.611  11.896  1.00  0.00           H
ATOM   1663 HD23 LEU A 119      -2.337  18.085  12.608  1.00  0.00           H
ATOM   1664  N   ALA A 120      -2.060  23.445  15.108  1.00  0.00           N
ATOM   1665  CA  ALA A 120      -0.805  24.077  15.302  1.00  0.00           C
ATOM   1666  C   ALA A 120      -0.850  24.737  16.724  1.00  0.00           C
ATOM   1667  O   ALA A 120       0.187  24.700  17.379  1.00  0.00           O
ATOM   1668  CB  ALA A 120      -0.521  25.063  14.150  1.00  0.00           C
ATOM   1669  H   ALA A 120      -2.494  23.752  14.250  1.00  0.00           H
ATOM   1670  HA  ALA A 120      -0.022  23.319  15.282  1.00  0.00           H
ATOM   1671  HB1 ALA A 120      -0.387  24.460  13.251  1.00  0.00           H
ATOM   1672  HB2 ALA A 120       0.374  25.667  14.301  1.00  0.00           H
ATOM   1673  HB3 ALA A 120      -1.377  25.722  14.016  1.00  0.00           H
ATOM   1674  N   ALA A 121      -1.924  25.455  17.036  1.00  0.00           N
ATOM   1675  CA  ALA A 121      -2.284  25.956  18.344  1.00  0.00           C
ATOM   1676  C   ALA A 121      -2.247  24.975  19.529  1.00  0.00           C
ATOM   1677  O   ALA A 121      -1.593  25.148  20.527  1.00  0.00           O
ATOM   1678  CB  ALA A 121      -3.641  26.720  18.179  1.00  0.00           C
ATOM   1679  H   ALA A 121      -2.679  25.450  16.365  1.00  0.00           H
ATOM   1680  HA  ALA A 121      -1.552  26.730  18.574  1.00  0.00           H
ATOM   1681  HB1 ALA A 121      -3.897  27.088  19.173  1.00  0.00           H
ATOM   1682  HB2 ALA A 121      -4.436  26.073  17.809  1.00  0.00           H
ATOM   1683  HB3 ALA A 121      -3.470  27.544  17.487  1.00  0.00           H
ATOM   1684  N   GLY A 122      -2.921  23.831  19.359  1.00  0.00           N
ATOM   1685  CA  GLY A 122      -3.061  22.783  20.477  1.00  0.00           C
ATOM   1686  C   GLY A 122      -1.790  22.030  20.661  1.00  0.00           C
ATOM   1687  O   GLY A 122      -1.380  21.847  21.808  1.00  0.00           O
ATOM   1688  H   GLY A 122      -3.328  23.673  18.447  1.00  0.00           H
ATOM   1689  HA2 GLY A 122      -3.290  23.353  21.377  1.00  0.00           H
ATOM   1690  HA3 GLY A 122      -3.950  22.165  20.354  1.00  0.00           H
ATOM   1691  N   HID A 123      -1.076  21.667  19.595  1.00  0.00           N
ATOM   1692  CA  HID A 123       0.251  21.070  19.730  1.00  0.00           C
ATOM   1693  C   HID A 123       1.322  22.136  20.108  1.00  0.00           C
ATOM   1694  O   HID A 123       2.387  21.786  20.598  1.00  0.00           O
ATOM   1695  CB  HID A 123       0.634  20.323  18.441  1.00  0.00           C
ATOM   1696  CG  HID A 123      -0.186  19.103  18.121  1.00  0.00           C
ATOM   1697  CD2 HID A 123       0.192  17.792  18.248  1.00  0.00           C
ATOM   1698  ND1 HID A 123      -1.527  19.128  17.821  1.00  0.00           N
ATOM   1699  CE1 HID A 123      -1.950  17.821  17.908  1.00  0.00           C
ATOM   1700  NE2 HID A 123      -0.983  17.036  18.209  1.00  0.00           N
ATOM   1701  H   HID A 123      -1.424  21.759  18.651  1.00  0.00           H
ATOM   1702  HA  HID A 123       0.172  20.313  20.510  1.00  0.00           H
ATOM   1703  HB2 HID A 123       0.598  21.060  17.639  1.00  0.00           H
ATOM   1704  HB3 HID A 123       1.665  19.979  18.512  1.00  0.00           H
ATOM   1705  HD1 HID A 123      -2.064  19.939  17.551  1.00  0.00           H
ATOM   1706  HD2 HID A 123       1.175  17.359  18.357  1.00  0.00           H
ATOM   1707  HE1 HID A 123      -2.977  17.528  17.741  1.00  0.00           H
ATOM   1708  N   GLY A 124       0.941  23.450  20.075  1.00  0.00           N
ATOM   1709  CA  GLY A 124       1.718  24.607  20.559  1.00  0.00           C
ATOM   1710  C   GLY A 124       2.897  25.093  19.760  1.00  0.00           C
ATOM   1711  O   GLY A 124       3.788  25.820  20.213  1.00  0.00           O
ATOM   1712  H   GLY A 124       0.020  23.685  19.734  1.00  0.00           H
ATOM   1713  HA2 GLY A 124       1.023  25.445  20.626  1.00  0.00           H
ATOM   1714  HA3 GLY A 124       2.201  24.379  21.509  1.00  0.00           H
ATOM   1715  N   LEU A 125       2.844  24.757  18.522  1.00  0.00           N
ATOM   1716  CA  LEU A 125       3.857  25.020  17.493  1.00  0.00           C
ATOM   1717  C   LEU A 125       3.654  26.323  16.702  1.00  0.00           C
ATOM   1718  O   LEU A 125       4.143  26.351  15.610  1.00  0.00           O
ATOM   1719  CB  LEU A 125       3.890  23.798  16.478  1.00  0.00           C
ATOM   1720  CG  LEU A 125       4.335  22.424  16.959  1.00  0.00           C
ATOM   1721  CD1 LEU A 125       3.951  21.319  15.975  1.00  0.00           C
ATOM   1722  CD2 LEU A 125       5.865  22.511  16.971  1.00  0.00           C
ATOM   1723  H   LEU A 125       1.925  24.451  18.235  1.00  0.00           H
ATOM   1724  HA  LEU A 125       4.867  25.122  17.890  1.00  0.00           H
ATOM   1725  HB2 LEU A 125       2.888  23.737  16.054  1.00  0.00           H
ATOM   1726  HB3 LEU A 125       4.514  24.091  15.633  1.00  0.00           H
ATOM   1727  HG  LEU A 125       4.032  22.157  17.972  1.00  0.00           H
ATOM   1728 HD11 LEU A 125       2.883  21.129  15.886  1.00  0.00           H
ATOM   1729 HD12 LEU A 125       4.402  20.381  16.300  1.00  0.00           H
ATOM   1730 HD13 LEU A 125       4.452  21.591  15.045  1.00  0.00           H
ATOM   1731 HD21 LEU A 125       6.333  22.507  15.987  1.00  0.00           H
ATOM   1732 HD22 LEU A 125       6.173  23.408  17.508  1.00  0.00           H
ATOM   1733 HD23 LEU A 125       6.277  21.626  17.455  1.00  0.00           H
ATOM   1734  N   THR A 126       2.982  27.263  17.246  1.00  0.00           N
ATOM   1735  CA  THR A 126       2.484  28.475  16.579  1.00  0.00           C
ATOM   1736  C   THR A 126       3.562  29.511  16.001  1.00  0.00           C
ATOM   1737  O   THR A 126       3.241  30.183  15.089  1.00  0.00           O
ATOM   1738  CB  THR A 126       1.441  29.178  17.474  1.00  0.00           C
ATOM   1739  CG2 THR A 126       0.294  28.304  17.769  1.00  0.00           C
ATOM   1740  OG1 THR A 126       2.039  29.704  18.657  1.00  0.00           O
ATOM   1741  H   THR A 126       2.604  27.204  18.181  1.00  0.00           H
ATOM   1742  HA  THR A 126       1.969  28.119  15.688  1.00  0.00           H
ATOM   1743  HB  THR A 126       1.024  30.023  16.926  1.00  0.00           H
ATOM   1744  HG1 THR A 126       2.021  29.082  19.389  1.00  0.00           H
ATOM   1745 HG21 THR A 126      -0.506  28.799  18.319  1.00  0.00           H
ATOM   1746 HG22 THR A 126       0.657  27.362  18.183  1.00  0.00           H
ATOM   1747 HG23 THR A 126      -0.216  28.096  16.829  1.00  0.00           H
ATOM   1748  N   GLU A 127       4.805  29.469  16.520  1.00  0.00           N
ATOM   1749  CA  GLU A 127       5.923  30.030  15.814  1.00  0.00           C
ATOM   1750  C   GLU A 127       6.357  29.126  14.645  1.00  0.00           C
ATOM   1751  O   GLU A 127       6.340  29.528  13.500  1.00  0.00           O
ATOM   1752  CB  GLU A 127       7.099  30.222  16.712  1.00  0.00           C
ATOM   1753  CG  GLU A 127       6.949  31.223  17.952  1.00  0.00           C
ATOM   1754  CD  GLU A 127       8.066  30.939  19.066  1.00  0.00           C
ATOM   1755  OE1 GLU A 127       9.311  30.917  18.797  1.00  0.00           O
ATOM   1756  OE2 GLU A 127       7.609  31.051  20.259  1.00  0.00           O
ATOM   1757  H   GLU A 127       4.947  28.877  17.326  1.00  0.00           H
ATOM   1758  HA  GLU A 127       5.603  30.996  15.424  1.00  0.00           H
ATOM   1759  HB2 GLU A 127       7.252  29.236  17.153  1.00  0.00           H
ATOM   1760  HB3 GLU A 127       7.955  30.509  16.101  1.00  0.00           H
ATOM   1761  HG2 GLU A 127       7.024  32.222  17.521  1.00  0.00           H
ATOM   1762  HG3 GLU A 127       5.953  31.046  18.356  1.00  0.00           H
ATOM   1763  N   ARG A 128       6.636  27.863  14.825  1.00  0.00           N
ATOM   1764  CA  ARG A 128       7.184  26.976  13.768  1.00  0.00           C
ATOM   1765  C   ARG A 128       6.204  26.666  12.595  1.00  0.00           C
ATOM   1766  O   ARG A 128       6.613  26.601  11.425  1.00  0.00           O
ATOM   1767  CB  ARG A 128       7.457  25.667  14.494  1.00  0.00           C
ATOM   1768  CG  ARG A 128       8.380  24.773  13.712  1.00  0.00           C
ATOM   1769  CD  ARG A 128       8.679  23.374  14.265  1.00  0.00           C
ATOM   1770  NE  ARG A 128       9.044  23.346  15.661  1.00  0.00           N
ATOM   1771  CZ  ARG A 128       9.461  22.336  16.392  1.00  0.00           C
ATOM   1772  NH1 ARG A 128       9.622  21.162  15.927  1.00  0.00           N
ATOM   1773  NH2 ARG A 128       9.614  22.514  17.666  1.00  0.00           N
ATOM   1774  H   ARG A 128       6.534  27.446  15.739  1.00  0.00           H
ATOM   1775  HA  ARG A 128       8.053  27.464  13.329  1.00  0.00           H
ATOM   1776  HB2 ARG A 128       8.097  25.902  15.344  1.00  0.00           H
ATOM   1777  HB3 ARG A 128       6.561  25.130  14.805  1.00  0.00           H
ATOM   1778  HG2 ARG A 128       7.853  24.619  12.769  1.00  0.00           H
ATOM   1779  HG3 ARG A 128       9.378  25.209  13.712  1.00  0.00           H
ATOM   1780  HD2 ARG A 128       7.838  22.703  14.088  1.00  0.00           H
ATOM   1781  HD3 ARG A 128       9.418  22.880  13.633  1.00  0.00           H
ATOM   1782  HE  ARG A 128       9.136  24.173  16.234  1.00  0.00           H
ATOM   1783 HH11 ARG A 128       9.522  21.104  14.924  1.00  0.00           H
ATOM   1784 HH12 ARG A 128       9.815  20.407  16.570  1.00  0.00           H
ATOM   1785 HH21 ARG A 128       9.405  23.343  18.202  1.00  0.00           H
ATOM   1786 HH22 ARG A 128      10.007  21.715  18.144  1.00  0.00           H
ATOM   1787  N   LEU A 129       4.955  26.409  12.885  1.00  0.00           N
ATOM   1788  CA  LEU A 129       3.830  26.168  11.880  1.00  0.00           C
ATOM   1789  C   LEU A 129       2.947  27.409  11.574  1.00  0.00           C
ATOM   1790  O   LEU A 129       2.397  28.047  12.470  1.00  0.00           O
ATOM   1791  CB  LEU A 129       2.909  25.030  12.227  1.00  0.00           C
ATOM   1792  CG  LEU A 129       3.654  23.661  12.190  1.00  0.00           C
ATOM   1793  CD1 LEU A 129       2.698  22.581  12.755  1.00  0.00           C
ATOM   1794  CD2 LEU A 129       4.060  23.292  10.802  1.00  0.00           C
ATOM   1795  H   LEU A 129       4.743  26.653  13.843  1.00  0.00           H
ATOM   1796  HA  LEU A 129       4.241  25.926  10.900  1.00  0.00           H
ATOM   1797  HB2 LEU A 129       2.492  25.154  13.227  1.00  0.00           H
ATOM   1798  HB3 LEU A 129       2.098  25.040  11.499  1.00  0.00           H
ATOM   1799  HG  LEU A 129       4.523  23.766  12.841  1.00  0.00           H
ATOM   1800 HD11 LEU A 129       2.310  22.899  13.722  1.00  0.00           H
ATOM   1801 HD12 LEU A 129       3.265  21.663  12.910  1.00  0.00           H
ATOM   1802 HD13 LEU A 129       1.923  22.236  12.071  1.00  0.00           H
ATOM   1803 HD21 LEU A 129       3.179  23.385  10.167  1.00  0.00           H
ATOM   1804 HD22 LEU A 129       4.753  24.048  10.435  1.00  0.00           H
ATOM   1805 HD23 LEU A 129       4.425  22.267  10.737  1.00  0.00           H
ATOM   1806  N   THR A 130       2.761  27.675  10.282  1.00  0.00           N
ATOM   1807  CA  THR A 130       1.938  28.734   9.727  1.00  0.00           C
ATOM   1808  C   THR A 130       0.946  28.188   8.722  1.00  0.00           C
ATOM   1809  O   THR A 130       1.315  27.597   7.770  1.00  0.00           O
ATOM   1810  CB  THR A 130       2.915  29.823   9.239  1.00  0.00           C
ATOM   1811  CG2 THR A 130       2.161  31.045   8.800  1.00  0.00           C
ATOM   1812  OG1 THR A 130       3.689  30.300  10.287  1.00  0.00           O
ATOM   1813  H   THR A 130       3.269  27.129   9.601  1.00  0.00           H
ATOM   1814  HA  THR A 130       1.338  29.227  10.492  1.00  0.00           H
ATOM   1815  HB  THR A 130       3.538  29.406   8.448  1.00  0.00           H
ATOM   1816  HG1 THR A 130       4.392  29.649  10.356  1.00  0.00           H
ATOM   1817 HG21 THR A 130       1.314  31.385   9.399  1.00  0.00           H
ATOM   1818 HG22 THR A 130       1.788  30.837   7.798  1.00  0.00           H
ATOM   1819 HG23 THR A 130       2.843  31.885   8.665  1.00  0.00           H
ATOM   1820  N   PHE A 131      -0.331  28.558   8.861  1.00  0.00           N
ATOM   1821  CA  PHE A 131      -1.433  28.097   8.012  1.00  0.00           C
ATOM   1822  C   PHE A 131      -2.442  29.237   7.726  1.00  0.00           C
ATOM   1823  O   PHE A 131      -3.021  29.851   8.656  1.00  0.00           O
ATOM   1824  CB  PHE A 131      -2.206  27.001   8.690  1.00  0.00           C
ATOM   1825  CG  PHE A 131      -1.534  25.692   9.025  1.00  0.00           C
ATOM   1826  CD1 PHE A 131      -0.937  24.938   8.014  1.00  0.00           C
ATOM   1827  CD2 PHE A 131      -1.328  25.327  10.325  1.00  0.00           C
ATOM   1828  CE1 PHE A 131      -0.154  23.785   8.292  1.00  0.00           C
ATOM   1829  CE2 PHE A 131      -0.851  24.014  10.607  1.00  0.00           C
ATOM   1830  CZ  PHE A 131      -0.040  23.331   9.630  1.00  0.00           C
ATOM   1831  H   PHE A 131      -0.518  29.293   9.528  1.00  0.00           H
ATOM   1832  HA  PHE A 131      -1.181  27.844   6.981  1.00  0.00           H
ATOM   1833  HB2 PHE A 131      -2.592  27.450   9.605  1.00  0.00           H
ATOM   1834  HB3 PHE A 131      -3.063  26.745   8.068  1.00  0.00           H
ATOM   1835  HD1 PHE A 131      -0.917  25.272   6.987  1.00  0.00           H
ATOM   1836  HD2 PHE A 131      -1.575  25.994  11.138  1.00  0.00           H
ATOM   1837  HE1 PHE A 131       0.302  23.300   7.441  1.00  0.00           H
ATOM   1838  HE2 PHE A 131      -0.713  23.596  11.593  1.00  0.00           H
ATOM   1839  HZ  PHE A 131       0.398  22.383   9.903  1.00  0.00           H
ATOM   1840  N   GLU A 132      -2.634  29.631   6.424  1.00  0.00           N
ATOM   1841  CA  GLU A 132      -3.255  30.808   5.946  1.00  0.00           C
ATOM   1842  C   GLU A 132      -3.946  30.636   4.604  1.00  0.00           C
ATOM   1843  O   GLU A 132      -3.697  29.813   3.778  1.00  0.00           O
ATOM   1844  CB  GLU A 132      -2.325  31.906   5.804  1.00  0.00           C
ATOM   1845  CG  GLU A 132      -2.188  32.723   7.134  1.00  0.00           C
ATOM   1846  CD  GLU A 132      -0.954  33.657   7.111  1.00  0.00           C
ATOM   1847  OE1 GLU A 132      -0.895  34.452   6.105  1.00  0.00           O
ATOM   1848  OE2 GLU A 132       0.033  33.453   7.868  1.00  0.00           O
ATOM   1849  H   GLU A 132      -2.098  29.183   5.695  1.00  0.00           H
ATOM   1850  HA  GLU A 132      -4.066  31.115   6.606  1.00  0.00           H
ATOM   1851  HB2 GLU A 132      -1.320  31.513   5.643  1.00  0.00           H
ATOM   1852  HB3 GLU A 132      -2.679  32.625   5.066  1.00  0.00           H
ATOM   1853  HG2 GLU A 132      -3.111  33.261   7.350  1.00  0.00           H
ATOM   1854  HG3 GLU A 132      -2.016  31.935   7.868  1.00  0.00           H
ATOM   1855  N   VAL A 133      -4.994  31.465   4.406  1.00  0.00           N
ATOM   1856  CA  VAL A 133      -5.843  31.397   3.186  1.00  0.00           C
ATOM   1857  C   VAL A 133      -5.150  32.314   2.102  1.00  0.00           C
ATOM   1858  O   VAL A 133      -4.920  33.540   2.289  1.00  0.00           O
ATOM   1859  CB  VAL A 133      -7.288  31.754   3.481  1.00  0.00           C
ATOM   1860  CG1 VAL A 133      -8.068  31.733   2.133  1.00  0.00           C
ATOM   1861  CG2 VAL A 133      -8.036  30.835   4.383  1.00  0.00           C
ATOM   1862  H   VAL A 133      -5.362  31.962   5.204  1.00  0.00           H
ATOM   1863  HA  VAL A 133      -5.853  30.389   2.768  1.00  0.00           H
ATOM   1864  HB  VAL A 133      -7.319  32.758   3.904  1.00  0.00           H
ATOM   1865 HG11 VAL A 133      -7.814  32.548   1.455  1.00  0.00           H
ATOM   1866 HG12 VAL A 133      -7.612  30.973   1.500  1.00  0.00           H
ATOM   1867 HG13 VAL A 133      -9.153  31.686   2.222  1.00  0.00           H
ATOM   1868 HG21 VAL A 133      -7.776  30.973   5.432  1.00  0.00           H
ATOM   1869 HG22 VAL A 133      -7.647  29.859   4.097  1.00  0.00           H
ATOM   1870 HG23 VAL A 133      -9.099  31.014   4.218  1.00  0.00           H
ATOM   1871  N   ALA A 134      -4.778  31.689   1.022  1.00  0.00           N
ATOM   1872  CA  ALA A 134      -4.239  32.331  -0.205  1.00  0.00           C
ATOM   1873  C   ALA A 134      -4.613  31.434  -1.420  1.00  0.00           C
ATOM   1874  O   ALA A 134      -4.516  30.197  -1.450  1.00  0.00           O
ATOM   1875  CB  ALA A 134      -2.699  32.720  -0.112  1.00  0.00           C
ATOM   1876  H   ALA A 134      -4.994  30.702   0.987  1.00  0.00           H
ATOM   1877  HA  ALA A 134      -4.875  33.213  -0.269  1.00  0.00           H
ATOM   1878  HB1 ALA A 134      -2.265  33.118  -1.029  1.00  0.00           H
ATOM   1879  HB2 ALA A 134      -2.063  31.863   0.108  1.00  0.00           H
ATOM   1880  HB3 ALA A 134      -2.609  33.408   0.728  1.00  0.00           H
ATOM   1881  N   ASP A 135      -4.913  32.089  -2.568  1.00  0.00           N
ATOM   1882  CA  ASP A 135      -5.025  31.479  -3.924  1.00  0.00           C
ATOM   1883  C   ASP A 135      -3.546  31.340  -4.405  1.00  0.00           C
ATOM   1884  O   ASP A 135      -2.864  32.336  -4.559  1.00  0.00           O
ATOM   1885  CB  ASP A 135      -5.879  32.176  -4.899  1.00  0.00           C
ATOM   1886  CG  ASP A 135      -5.861  31.483  -6.253  1.00  0.00           C
ATOM   1887  OD1 ASP A 135      -5.348  30.339  -6.502  1.00  0.00           O
ATOM   1888  OD2 ASP A 135      -6.535  31.955  -7.121  1.00  0.00           O
ATOM   1889  H   ASP A 135      -4.965  33.096  -2.509  1.00  0.00           H
ATOM   1890  HA  ASP A 135      -5.447  30.477  -3.848  1.00  0.00           H
ATOM   1891  HB2 ASP A 135      -6.891  32.334  -4.523  1.00  0.00           H
ATOM   1892  HB3 ASP A 135      -5.486  33.167  -5.125  1.00  0.00           H
ATOM   1893  N   ALA A 136      -3.108  30.031  -4.628  1.00  0.00           N
ATOM   1894  CA  ALA A 136      -1.743  29.658  -5.012  1.00  0.00           C
ATOM   1895  C   ALA A 136      -1.341  30.153  -6.388  1.00  0.00           C
ATOM   1896  O   ALA A 136      -0.161  30.352  -6.765  1.00  0.00           O
ATOM   1897  CB  ALA A 136      -1.678  28.080  -4.934  1.00  0.00           C
ATOM   1898  H   ALA A 136      -3.773  29.274  -4.552  1.00  0.00           H
ATOM   1899  HA  ALA A 136      -1.024  30.258  -4.455  1.00  0.00           H
ATOM   1900  HB1 ALA A 136      -2.258  27.603  -5.724  1.00  0.00           H
ATOM   1901  HB2 ALA A 136      -2.061  27.669  -4.000  1.00  0.00           H
ATOM   1902  HB3 ALA A 136      -0.615  27.906  -5.101  1.00  0.00           H
ATOM   1903  N   MET A 137      -2.324  30.346  -7.248  1.00  0.00           N
ATOM   1904  CA  MET A 137      -2.223  30.938  -8.572  1.00  0.00           C
ATOM   1905  C   MET A 137      -2.083  32.534  -8.517  1.00  0.00           C
ATOM   1906  O   MET A 137      -2.130  33.089  -9.587  1.00  0.00           O
ATOM   1907  CB  MET A 137      -3.406  30.457  -9.518  1.00  0.00           C
ATOM   1908  CG  MET A 137      -3.542  28.964  -9.811  1.00  0.00           C
ATOM   1909  SD  MET A 137      -4.798  28.587 -11.065  1.00  0.00           S
ATOM   1910  CE  MET A 137      -6.222  27.933 -10.043  1.00  0.00           C
ATOM   1911  H   MET A 137      -3.212  30.014  -6.901  1.00  0.00           H
ATOM   1912  HA  MET A 137      -1.316  30.478  -8.963  1.00  0.00           H
ATOM   1913  HB2 MET A 137      -4.350  30.646  -9.004  1.00  0.00           H
ATOM   1914  HB3 MET A 137      -3.426  30.913 -10.508  1.00  0.00           H
ATOM   1915  HG2 MET A 137      -2.589  28.520 -10.100  1.00  0.00           H
ATOM   1916  HG3 MET A 137      -3.888  28.531  -8.872  1.00  0.00           H
ATOM   1917  HE1 MET A 137      -6.872  27.488 -10.795  1.00  0.00           H
ATOM   1918  HE2 MET A 137      -5.789  27.206  -9.356  1.00  0.00           H
ATOM   1919  HE3 MET A 137      -6.674  28.780  -9.527  1.00  0.00           H
ATOM   1920  N   ARG A 138      -1.917  33.211  -7.327  1.00  0.00           N
ATOM   1921  CA  ARG A 138      -1.511  34.577  -7.023  1.00  0.00           C
ATOM   1922  C   ARG A 138      -0.851  34.794  -5.657  1.00  0.00           C
ATOM   1923  O   ARG A 138      -1.238  35.690  -4.857  1.00  0.00           O
ATOM   1924  CB  ARG A 138      -2.626  35.636  -7.249  1.00  0.00           C
ATOM   1925  CG  ARG A 138      -3.056  35.925  -8.634  1.00  0.00           C
ATOM   1926  CD  ARG A 138      -4.034  37.096  -8.777  1.00  0.00           C
ATOM   1927  NE  ARG A 138      -5.349  36.838  -8.144  1.00  0.00           N
ATOM   1928  CZ  ARG A 138      -5.777  37.495  -7.058  1.00  0.00           C
ATOM   1929  NH1 ARG A 138      -5.256  38.494  -6.476  1.00  0.00           N
ATOM   1930  NH2 ARG A 138      -6.872  36.989  -6.578  1.00  0.00           N
ATOM   1931  H   ARG A 138      -1.917  32.688  -6.462  1.00  0.00           H
ATOM   1932  HA  ARG A 138      -0.728  34.820  -7.741  1.00  0.00           H
ATOM   1933  HB2 ARG A 138      -3.451  35.472  -6.555  1.00  0.00           H
ATOM   1934  HB3 ARG A 138      -2.204  36.608  -6.994  1.00  0.00           H
ATOM   1935  HG2 ARG A 138      -2.090  36.163  -9.079  1.00  0.00           H
ATOM   1936  HG3 ARG A 138      -3.403  35.017  -9.127  1.00  0.00           H
ATOM   1937  HD2 ARG A 138      -3.479  37.966  -8.429  1.00  0.00           H
ATOM   1938  HD3 ARG A 138      -4.250  37.366  -9.811  1.00  0.00           H
ATOM   1939  HE  ARG A 138      -5.753  35.925  -8.301  1.00  0.00           H
ATOM   1940 HH11 ARG A 138      -4.695  39.125  -7.030  1.00  0.00           H
ATOM   1941 HH12 ARG A 138      -5.719  38.735  -5.611  1.00  0.00           H
ATOM   1942 HH21 ARG A 138      -7.315  36.299  -7.168  1.00  0.00           H
ATOM   1943 HH22 ARG A 138      -7.094  37.246  -5.626  1.00  0.00           H
ATOM   1944  N   LEU A 139       0.143  34.025  -5.197  1.00  0.00           N
ATOM   1945  CA  LEU A 139       0.770  34.006  -3.894  1.00  0.00           C
ATOM   1946  C   LEU A 139       1.207  35.429  -3.400  1.00  0.00           C
ATOM   1947  O   LEU A 139       1.882  36.112  -4.103  1.00  0.00           O
ATOM   1948  CB  LEU A 139       2.000  32.945  -4.064  1.00  0.00           C
ATOM   1949  CG  LEU A 139       1.606  31.490  -4.149  1.00  0.00           C
ATOM   1950  CD1 LEU A 139       2.935  30.650  -4.366  1.00  0.00           C
ATOM   1951  CD2 LEU A 139       0.899  30.986  -2.870  1.00  0.00           C
ATOM   1952  H   LEU A 139       0.649  33.541  -5.925  1.00  0.00           H
ATOM   1953  HA  LEU A 139       0.033  33.615  -3.193  1.00  0.00           H
ATOM   1954  HB2 LEU A 139       2.520  33.212  -4.984  1.00  0.00           H
ATOM   1955  HB3 LEU A 139       2.700  33.060  -3.236  1.00  0.00           H
ATOM   1956  HG  LEU A 139       0.952  31.418  -5.018  1.00  0.00           H
ATOM   1957 HD11 LEU A 139       3.526  30.990  -5.216  1.00  0.00           H
ATOM   1958 HD12 LEU A 139       2.782  29.578  -4.488  1.00  0.00           H
ATOM   1959 HD13 LEU A 139       3.524  30.760  -3.456  1.00  0.00           H
ATOM   1960 HD21 LEU A 139       1.595  31.227  -2.066  1.00  0.00           H
ATOM   1961 HD22 LEU A 139      -0.045  31.463  -2.607  1.00  0.00           H
ATOM   1962 HD23 LEU A 139       0.645  29.926  -2.908  1.00  0.00           H
ATOM   1963  N   PRO A 140       0.768  35.896  -2.244  1.00  0.00           N
ATOM   1964  CA  PRO A 140       1.149  37.271  -1.876  1.00  0.00           C
ATOM   1965  C   PRO A 140       2.564  37.457  -1.479  1.00  0.00           C
ATOM   1966  O   PRO A 140       3.045  38.600  -1.538  1.00  0.00           O
ATOM   1967  CB  PRO A 140       0.159  37.620  -0.787  1.00  0.00           C
ATOM   1968  CG  PRO A 140      -0.004  36.308  -0.006  1.00  0.00           C
ATOM   1969  CD  PRO A 140      -0.027  35.235  -1.206  1.00  0.00           C
ATOM   1970  HA  PRO A 140       0.957  37.926  -2.726  1.00  0.00           H
ATOM   1971  HB2 PRO A 140       0.605  38.401  -0.172  1.00  0.00           H
ATOM   1972  HB3 PRO A 140      -0.767  38.014  -1.210  1.00  0.00           H
ATOM   1973  HG2 PRO A 140       0.815  36.209   0.706  1.00  0.00           H
ATOM   1974  HG3 PRO A 140      -0.890  36.337   0.628  1.00  0.00           H
ATOM   1975  HD2 PRO A 140       0.351  34.295  -0.804  1.00  0.00           H
ATOM   1976  HD3 PRO A 140      -1.080  35.097  -1.451  1.00  0.00           H
ATOM   1977  N   TYR A 141       3.218  36.394  -1.013  1.00  0.00           N
ATOM   1978  CA  TYR A 141       4.650  36.227  -0.889  1.00  0.00           C
ATOM   1979  C   TYR A 141       5.469  36.868  -2.001  1.00  0.00           C
ATOM   1980  O   TYR A 141       5.005  37.098  -3.104  1.00  0.00           O
ATOM   1981  CB  TYR A 141       4.976  34.728  -0.607  1.00  0.00           C
ATOM   1982  CG  TYR A 141       4.044  34.161   0.432  1.00  0.00           C
ATOM   1983  CD1 TYR A 141       4.100  34.640   1.817  1.00  0.00           C
ATOM   1984  CD2 TYR A 141       3.114  33.181   0.011  1.00  0.00           C
ATOM   1985  CE1 TYR A 141       3.087  34.209   2.697  1.00  0.00           C
ATOM   1986  CE2 TYR A 141       2.157  32.721   0.920  1.00  0.00           C
ATOM   1987  CZ  TYR A 141       2.191  33.196   2.305  1.00  0.00           C
ATOM   1988  OH  TYR A 141       1.418  32.597   3.201  1.00  0.00           O
ATOM   1989  H   TYR A 141       2.614  35.621  -0.775  1.00  0.00           H
ATOM   1990  HA  TYR A 141       4.919  36.808  -0.008  1.00  0.00           H
ATOM   1991  HB2 TYR A 141       4.830  34.159  -1.525  1.00  0.00           H
ATOM   1992  HB3 TYR A 141       6.010  34.550  -0.312  1.00  0.00           H
ATOM   1993  HD1 TYR A 141       4.925  35.258   2.140  1.00  0.00           H
ATOM   1994  HD2 TYR A 141       3.204  32.731  -0.966  1.00  0.00           H
ATOM   1995  HE1 TYR A 141       3.093  34.610   3.699  1.00  0.00           H
ATOM   1996  HE2 TYR A 141       1.431  31.955   0.687  1.00  0.00           H
ATOM   1997  HH  TYR A 141       0.474  32.726   3.081  1.00  0.00           H
ATOM   1998  N   GLU A 142       6.695  37.279  -1.642  1.00  0.00           N
ATOM   1999  CA  GLU A 142       7.664  37.774  -2.572  1.00  0.00           C
ATOM   2000  C   GLU A 142       8.284  36.675  -3.485  1.00  0.00           C
ATOM   2001  O   GLU A 142       8.358  35.561  -2.997  1.00  0.00           O
ATOM   2002  CB  GLU A 142       8.863  38.512  -1.857  1.00  0.00           C
ATOM   2003  CG  GLU A 142       8.382  39.668  -0.989  1.00  0.00           C
ATOM   2004  CD  GLU A 142       9.515  40.323  -0.241  1.00  0.00           C
ATOM   2005  OE1 GLU A 142      10.610  39.711  -0.064  1.00  0.00           O
ATOM   2006  OE2 GLU A 142       9.279  41.479   0.193  1.00  0.00           O
ATOM   2007  H   GLU A 142       6.931  37.005  -0.699  1.00  0.00           H
ATOM   2008  HA  GLU A 142       7.228  38.610  -3.121  1.00  0.00           H
ATOM   2009  HB2 GLU A 142       9.525  37.783  -1.389  1.00  0.00           H
ATOM   2010  HB3 GLU A 142       9.566  38.888  -2.600  1.00  0.00           H
ATOM   2011  HG2 GLU A 142       8.026  40.396  -1.718  1.00  0.00           H
ATOM   2012  HG3 GLU A 142       7.551  39.381  -0.345  1.00  0.00           H
ATOM   2013  N   ASP A 143       9.025  37.100  -4.492  1.00  0.00           N
ATOM   2014  CA  ASP A 143       9.954  36.202  -5.163  1.00  0.00           C
ATOM   2015  C   ASP A 143      10.941  35.815  -4.040  1.00  0.00           C
ATOM   2016  O   ASP A 143      11.496  36.538  -3.191  1.00  0.00           O
ATOM   2017  CB  ASP A 143      10.651  36.954  -6.317  1.00  0.00           C
ATOM   2018  CG  ASP A 143       9.728  37.717  -7.221  1.00  0.00           C
ATOM   2019  OD1 ASP A 143       8.522  37.925  -7.034  1.00  0.00           O
ATOM   2020  OD2 ASP A 143      10.240  38.115  -8.336  1.00  0.00           O
ATOM   2021  H   ASP A 143       8.905  38.066  -4.760  1.00  0.00           H
ATOM   2022  HA  ASP A 143       9.474  35.295  -5.528  1.00  0.00           H
ATOM   2023  HB2 ASP A 143      11.327  37.710  -5.917  1.00  0.00           H
ATOM   2024  HB3 ASP A 143      11.255  36.325  -6.970  1.00  0.00           H
ATOM   2025  N   GLU A 144      11.283  34.459  -4.091  1.00  0.00           N
ATOM   2026  CA  GLU A 144      12.351  33.825  -3.254  1.00  0.00           C
ATOM   2027  C   GLU A 144      12.019  33.614  -1.718  1.00  0.00           C
ATOM   2028  O   GLU A 144      12.905  33.542  -0.844  1.00  0.00           O
ATOM   2029  CB  GLU A 144      13.781  34.291  -3.549  1.00  0.00           C
ATOM   2030  CG  GLU A 144      14.274  34.415  -5.010  1.00  0.00           C
ATOM   2031  CD  GLU A 144      15.437  35.343  -5.140  1.00  0.00           C
ATOM   2032  OE1 GLU A 144      16.133  35.589  -4.164  1.00  0.00           O
ATOM   2033  OE2 GLU A 144      15.728  35.761  -6.280  1.00  0.00           O
ATOM   2034  H   GLU A 144      10.986  33.931  -4.898  1.00  0.00           H
ATOM   2035  HA  GLU A 144      12.320  32.859  -3.756  1.00  0.00           H
ATOM   2036  HB2 GLU A 144      13.825  35.288  -3.111  1.00  0.00           H
ATOM   2037  HB3 GLU A 144      14.469  33.605  -3.053  1.00  0.00           H
ATOM   2038  HG2 GLU A 144      14.601  33.464  -5.430  1.00  0.00           H
ATOM   2039  HG3 GLU A 144      13.493  34.881  -5.611  1.00  0.00           H
ATOM   2040  N   SER A 145      10.748  33.544  -1.345  1.00  0.00           N
ATOM   2041  CA  SER A 145      10.195  33.492  -0.015  1.00  0.00           C
ATOM   2042  C   SER A 145      10.440  32.154   0.720  1.00  0.00           C
ATOM   2043  O   SER A 145      10.452  32.202   1.968  1.00  0.00           O
ATOM   2044  CB  SER A 145       8.683  33.757  -0.050  1.00  0.00           C
ATOM   2045  OG  SER A 145       8.501  35.158  -0.339  1.00  0.00           O
ATOM   2046  H   SER A 145      10.062  33.549  -2.088  1.00  0.00           H
ATOM   2047  HA  SER A 145      10.604  34.328   0.553  1.00  0.00           H
ATOM   2048  HB2 SER A 145       8.216  33.204  -0.865  1.00  0.00           H
ATOM   2049  HB3 SER A 145       8.245  33.461   0.903  1.00  0.00           H
ATOM   2050  HG  SER A 145       8.650  35.320  -1.273  1.00  0.00           H
ATOM   2051  N   PHE A 146      10.596  31.063  -0.029  1.00  0.00           N
ATOM   2052  CA  PHE A 146      10.752  29.728   0.586  1.00  0.00           C
ATOM   2053  C   PHE A 146      11.877  28.892  -0.058  1.00  0.00           C
ATOM   2054  O   PHE A 146      12.332  29.121  -1.224  1.00  0.00           O
ATOM   2055  CB  PHE A 146       9.377  28.985   0.519  1.00  0.00           C
ATOM   2056  CG  PHE A 146       8.313  29.706   1.260  1.00  0.00           C
ATOM   2057  CD1 PHE A 146       8.145  29.629   2.672  1.00  0.00           C
ATOM   2058  CD2 PHE A 146       7.496  30.578   0.530  1.00  0.00           C
ATOM   2059  CE1 PHE A 146       7.167  30.391   3.289  1.00  0.00           C
ATOM   2060  CE2 PHE A 146       6.594  31.350   1.238  1.00  0.00           C
ATOM   2061  CZ  PHE A 146       6.371  31.250   2.571  1.00  0.00           C
ATOM   2062  H   PHE A 146      10.575  31.177  -1.032  1.00  0.00           H
ATOM   2063  HA  PHE A 146      11.053  29.807   1.630  1.00  0.00           H
ATOM   2064  HB2 PHE A 146       9.060  28.860  -0.516  1.00  0.00           H
ATOM   2065  HB3 PHE A 146       9.407  27.955   0.874  1.00  0.00           H
ATOM   2066  HD1 PHE A 146       8.836  29.031   3.249  1.00  0.00           H
ATOM   2067  HD2 PHE A 146       7.692  30.673  -0.528  1.00  0.00           H
ATOM   2068  HE1 PHE A 146       7.068  30.342   4.363  1.00  0.00           H
ATOM   2069  HE2 PHE A 146       6.150  32.146   0.659  1.00  0.00           H
ATOM   2070  HZ  PHE A 146       5.651  31.856   3.101  1.00  0.00           H
ATOM   2071  N   ASP A 147      12.442  28.016   0.725  1.00  0.00           N
ATOM   2072  CA  ASP A 147      13.692  27.340   0.463  1.00  0.00           C
ATOM   2073  C   ASP A 147      13.466  26.075  -0.451  1.00  0.00           C
ATOM   2074  O   ASP A 147      14.097  25.883  -1.477  1.00  0.00           O
ATOM   2075  CB  ASP A 147      14.310  26.877   1.863  1.00  0.00           C
ATOM   2076  CG  ASP A 147      14.803  28.028   2.796  1.00  0.00           C
ATOM   2077  OD1 ASP A 147      15.443  28.986   2.347  1.00  0.00           O
ATOM   2078  OD2 ASP A 147      14.490  27.923   4.001  1.00  0.00           O
ATOM   2079  H   ASP A 147      12.062  27.910   1.654  1.00  0.00           H
ATOM   2080  HA  ASP A 147      14.428  28.030   0.050  1.00  0.00           H
ATOM   2081  HB2 ASP A 147      13.675  26.144   2.358  1.00  0.00           H
ATOM   2082  HB3 ASP A 147      15.256  26.355   1.717  1.00  0.00           H
ATOM   2083  N   CYS A 148      12.529  25.278  -0.026  1.00  0.00           N
ATOM   2084  CA  CYS A 148      11.902  24.128  -0.717  1.00  0.00           C
ATOM   2085  C   CYS A 148      10.407  24.163  -0.608  1.00  0.00           C
ATOM   2086  O   CYS A 148       9.763  24.891   0.114  1.00  0.00           O
ATOM   2087  CB  CYS A 148      12.539  22.743  -0.419  1.00  0.00           C
ATOM   2088  SG  CYS A 148      11.906  22.353   1.267  1.00  0.00           S
ATOM   2089  H   CYS A 148      12.035  25.623   0.785  1.00  0.00           H
ATOM   2090  HA  CYS A 148      12.016  24.420  -1.761  1.00  0.00           H
ATOM   2091  HB2 CYS A 148      12.108  22.049  -1.141  1.00  0.00           H
ATOM   2092  HB3 CYS A 148      13.628  22.724  -0.477  1.00  0.00           H
ATOM   2093  HG  CYS A 148      13.131  22.525   1.773  1.00  0.00           H
ATOM   2094  N   ALA A 149       9.778  23.322  -1.431  1.00  0.00           N
ATOM   2095  CA  ALA A 149       8.340  23.348  -1.527  1.00  0.00           C
ATOM   2096  C   ALA A 149       7.747  22.097  -2.164  1.00  0.00           C
ATOM   2097  O   ALA A 149       8.443  21.367  -2.914  1.00  0.00           O
ATOM   2098  CB  ALA A 149       7.902  24.526  -2.357  1.00  0.00           C
ATOM   2099  H   ALA A 149      10.301  22.728  -2.059  1.00  0.00           H
ATOM   2100  HA  ALA A 149       7.908  23.381  -0.528  1.00  0.00           H
ATOM   2101  HB1 ALA A 149       8.245  24.501  -3.392  1.00  0.00           H
ATOM   2102  HB2 ALA A 149       8.232  25.510  -2.026  1.00  0.00           H
ATOM   2103  HB3 ALA A 149       6.821  24.620  -2.256  1.00  0.00           H
ATOM   2104  N   TRP A 150       6.406  21.870  -1.961  1.00  0.00           N
ATOM   2105  CA  TRP A 150       5.589  20.794  -2.590  1.00  0.00           C
ATOM   2106  C   TRP A 150       4.123  21.211  -2.846  1.00  0.00           C
ATOM   2107  O   TRP A 150       3.621  22.024  -2.126  1.00  0.00           O
ATOM   2108  CB  TRP A 150       5.635  19.525  -1.730  1.00  0.00           C
ATOM   2109  CG  TRP A 150       5.420  19.585  -0.326  1.00  0.00           C
ATOM   2110  CD1 TRP A 150       4.270  20.073   0.245  1.00  0.00           C
ATOM   2111  CD2 TRP A 150       6.019  18.663   0.657  1.00  0.00           C
ATOM   2112  CE2 TRP A 150       5.361  18.926   1.882  1.00  0.00           C
ATOM   2113  CE3 TRP A 150       7.075  17.751   0.712  1.00  0.00           C
ATOM   2114  NE1 TRP A 150       4.370  19.821   1.582  1.00  0.00           N
ATOM   2115  CZ2 TRP A 150       5.768  18.407   3.136  1.00  0.00           C
ATOM   2116  CZ3 TRP A 150       7.421  17.172   1.961  1.00  0.00           C
ATOM   2117  CH2 TRP A 150       6.800  17.510   3.191  1.00  0.00           C
ATOM   2118  H   TRP A 150       5.871  22.549  -1.439  1.00  0.00           H
ATOM   2119  HA  TRP A 150       6.001  20.699  -3.595  1.00  0.00           H
ATOM   2120  HB2 TRP A 150       4.950  18.786  -2.148  1.00  0.00           H
ATOM   2121  HB3 TRP A 150       6.630  19.151  -1.971  1.00  0.00           H
ATOM   2122  HD1 TRP A 150       3.425  20.502  -0.273  1.00  0.00           H
ATOM   2123  HE1 TRP A 150       3.592  20.019   2.195  1.00  0.00           H
ATOM   2124  HE3 TRP A 150       7.720  17.657  -0.149  1.00  0.00           H
ATOM   2125  HZ2 TRP A 150       5.157  18.655   3.991  1.00  0.00           H
ATOM   2126  HZ3 TRP A 150       8.215  16.443   1.892  1.00  0.00           H
ATOM   2127  HH2 TRP A 150       7.203  17.085   4.099  1.00  0.00           H
ATOM   2128  N   ALA A 151       3.592  20.645  -3.988  1.00  0.00           N
ATOM   2129  CA  ALA A 151       2.268  20.723  -4.557  1.00  0.00           C
ATOM   2130  C   ALA A 151       1.668  19.266  -4.568  1.00  0.00           C
ATOM   2131  O   ALA A 151       1.652  18.630  -5.628  1.00  0.00           O
ATOM   2132  CB  ALA A 151       2.344  21.278  -5.950  1.00  0.00           C
ATOM   2133  H   ALA A 151       4.222  20.146  -4.598  1.00  0.00           H
ATOM   2134  HA  ALA A 151       1.649  21.331  -3.896  1.00  0.00           H
ATOM   2135  HB1 ALA A 151       2.888  20.647  -6.653  1.00  0.00           H
ATOM   2136  HB2 ALA A 151       2.822  22.256  -6.001  1.00  0.00           H
ATOM   2137  HB3 ALA A 151       1.352  21.337  -6.397  1.00  0.00           H
ATOM   2138  N   ILE A 152       1.472  18.697  -3.380  1.00  0.00           N
ATOM   2139  CA  ILE A 152       0.972  17.300  -3.213  1.00  0.00           C
ATOM   2140  C   ILE A 152      -0.441  17.202  -3.751  1.00  0.00           C
ATOM   2141  O   ILE A 152      -1.345  17.733  -3.064  1.00  0.00           O
ATOM   2142  CB  ILE A 152       0.987  16.826  -1.748  1.00  0.00           C
ATOM   2143  CG1 ILE A 152       2.385  16.734  -1.244  1.00  0.00           C
ATOM   2144  CG2 ILE A 152       0.275  15.471  -1.662  1.00  0.00           C
ATOM   2145  CD1 ILE A 152       2.569  16.755   0.253  1.00  0.00           C
ATOM   2146  H   ILE A 152       1.781  19.262  -2.602  1.00  0.00           H
ATOM   2147  HA  ILE A 152       1.544  16.589  -3.808  1.00  0.00           H
ATOM   2148  HB  ILE A 152       0.517  17.559  -1.092  1.00  0.00           H
ATOM   2149 HG12 ILE A 152       2.786  15.788  -1.609  1.00  0.00           H
ATOM   2150 HG13 ILE A 152       3.033  17.524  -1.627  1.00  0.00           H
ATOM   2151 HG21 ILE A 152      -0.798  15.576  -1.826  1.00  0.00           H
ATOM   2152 HG22 ILE A 152       0.359  14.980  -0.693  1.00  0.00           H
ATOM   2153 HG23 ILE A 152       0.720  14.818  -2.413  1.00  0.00           H
ATOM   2154 HD11 ILE A 152       2.307  17.632   0.845  1.00  0.00           H
ATOM   2155 HD12 ILE A 152       3.629  16.646   0.481  1.00  0.00           H
ATOM   2156 HD13 ILE A 152       2.029  15.915   0.687  1.00  0.00           H
ATOM   2157  N   GLU A 153      -0.572  16.762  -5.030  1.00  0.00           N
ATOM   2158  CA  GLU A 153      -1.847  16.440  -5.663  1.00  0.00           C
ATOM   2159  C   GLU A 153      -2.825  17.648  -5.872  1.00  0.00           C
ATOM   2160  O   GLU A 153      -3.636  17.570  -6.745  1.00  0.00           O
ATOM   2161  CB  GLU A 153      -2.552  15.227  -4.912  1.00  0.00           C
ATOM   2162  CG  GLU A 153      -1.855  13.978  -5.257  1.00  0.00           C
ATOM   2163  CD  GLU A 153      -1.384  13.115  -4.053  1.00  0.00           C
ATOM   2164  OE1 GLU A 153      -2.211  12.606  -3.311  1.00  0.00           O
ATOM   2165  OE2 GLU A 153      -0.159  13.062  -3.941  1.00  0.00           O
ATOM   2166  H   GLU A 153       0.211  16.821  -5.664  1.00  0.00           H
ATOM   2167  HA  GLU A 153      -1.546  16.102  -6.655  1.00  0.00           H
ATOM   2168  HB2 GLU A 153      -2.613  15.484  -3.855  1.00  0.00           H
ATOM   2169  HB3 GLU A 153      -3.597  15.129  -5.209  1.00  0.00           H
ATOM   2170  HG2 GLU A 153      -2.517  13.510  -5.986  1.00  0.00           H
ATOM   2171  HG3 GLU A 153      -0.980  14.315  -5.813  1.00  0.00           H
ATOM   2172  N   SER A 154      -2.504  18.824  -5.365  1.00  0.00           N
ATOM   2173  CA  SER A 154      -3.284  20.018  -5.439  1.00  0.00           C
ATOM   2174  C   SER A 154      -3.309  20.557  -6.794  1.00  0.00           C
ATOM   2175  O   SER A 154      -4.090  21.448  -7.000  1.00  0.00           O
ATOM   2176  CB  SER A 154      -2.756  21.022  -4.345  1.00  0.00           C
ATOM   2177  OG  SER A 154      -1.520  21.538  -4.765  1.00  0.00           O
ATOM   2178  H   SER A 154      -1.725  18.852  -4.721  1.00  0.00           H
ATOM   2179  HA  SER A 154      -4.332  19.783  -5.253  1.00  0.00           H
ATOM   2180  HB2 SER A 154      -3.485  21.767  -4.026  1.00  0.00           H
ATOM   2181  HB3 SER A 154      -2.566  20.510  -3.402  1.00  0.00           H
ATOM   2182  HG  SER A 154      -1.180  21.988  -3.989  1.00  0.00           H
ATOM   2183  N   LEU A 155      -2.520  20.179  -7.784  1.00  0.00           N
ATOM   2184  CA  LEU A 155      -2.499  20.762  -9.135  1.00  0.00           C
ATOM   2185  C   LEU A 155      -3.716  20.371  -9.911  1.00  0.00           C
ATOM   2186  O   LEU A 155      -4.221  21.191 -10.644  1.00  0.00           O
ATOM   2187  CB  LEU A 155      -1.277  20.355  -9.966  1.00  0.00           C
ATOM   2188  CG  LEU A 155       0.027  21.014  -9.593  1.00  0.00           C
ATOM   2189  CD1 LEU A 155       0.925  20.630 -10.724  1.00  0.00           C
ATOM   2190  CD2 LEU A 155      -0.146  22.555  -9.603  1.00  0.00           C
ATOM   2191  H   LEU A 155      -1.858  19.440  -7.600  1.00  0.00           H
ATOM   2192  HA  LEU A 155      -2.608  21.839  -9.014  1.00  0.00           H
ATOM   2193  HB2 LEU A 155      -1.201  19.268  -9.938  1.00  0.00           H
ATOM   2194  HB3 LEU A 155      -1.508  20.556 -11.012  1.00  0.00           H
ATOM   2195  HG  LEU A 155       0.407  20.645  -8.641  1.00  0.00           H
ATOM   2196 HD11 LEU A 155       1.047  19.551 -10.819  1.00  0.00           H
ATOM   2197 HD12 LEU A 155       1.891  21.124 -10.612  1.00  0.00           H
ATOM   2198 HD13 LEU A 155       0.627  20.983 -11.712  1.00  0.00           H
ATOM   2199 HD21 LEU A 155       0.776  23.096  -9.812  1.00  0.00           H
ATOM   2200 HD22 LEU A 155      -0.921  22.777 -10.338  1.00  0.00           H
ATOM   2201 HD23 LEU A 155      -0.481  22.846  -8.608  1.00  0.00           H
ATOM   2202  N   CYS A 156      -4.313  19.195  -9.673  1.00  0.00           N
ATOM   2203  CA  CYS A 156      -5.665  18.889 -10.185  1.00  0.00           C
ATOM   2204  C   CYS A 156      -6.860  19.783  -9.742  1.00  0.00           C
ATOM   2205  O   CYS A 156      -8.065  19.505  -9.968  1.00  0.00           O
ATOM   2206  CB  CYS A 156      -5.892  17.373 -10.157  1.00  0.00           C
ATOM   2207  SG  CYS A 156      -6.340  16.816  -8.520  1.00  0.00           S
ATOM   2208  H   CYS A 156      -3.848  18.530  -9.071  1.00  0.00           H
ATOM   2209  HA  CYS A 156      -5.577  19.122 -11.246  1.00  0.00           H
ATOM   2210  HB2 CYS A 156      -6.690  17.066 -10.832  1.00  0.00           H
ATOM   2211  HB3 CYS A 156      -4.959  16.854 -10.382  1.00  0.00           H
ATOM   2212  HG  CYS A 156      -5.088  16.840  -8.054  1.00  0.00           H
ATOM   2213  N   HID A 157      -6.533  20.901  -9.152  1.00  0.00           N
ATOM   2214  CA  HID A 157      -7.419  21.995  -8.736  1.00  0.00           C
ATOM   2215  C   HID A 157      -6.940  23.337  -9.197  1.00  0.00           C
ATOM   2216  O   HID A 157      -7.435  24.406  -8.791  1.00  0.00           O
ATOM   2217  CB  HID A 157      -7.570  22.129  -7.207  1.00  0.00           C
ATOM   2218  CG  HID A 157      -7.684  20.743  -6.507  1.00  0.00           C
ATOM   2219  CD2 HID A 157      -7.028  20.376  -5.414  1.00  0.00           C
ATOM   2220  ND1 HID A 157      -8.338  19.596  -6.956  1.00  0.00           N
ATOM   2221  CE1 HID A 157      -8.101  18.570  -6.041  1.00  0.00           C
ATOM   2222  NE2 HID A 157      -7.352  19.113  -5.030  1.00  0.00           N
ATOM   2223  H   HID A 157      -5.549  20.941  -8.926  1.00  0.00           H
ATOM   2224  HA  HID A 157      -8.420  21.754  -9.094  1.00  0.00           H
ATOM   2225  HB2 HID A 157      -6.706  22.626  -6.766  1.00  0.00           H
ATOM   2226  HB3 HID A 157      -8.511  22.609  -6.939  1.00  0.00           H
ATOM   2227  HD1 HID A 157      -8.811  19.462  -7.840  1.00  0.00           H
ATOM   2228  HD2 HID A 157      -6.488  21.051  -4.766  1.00  0.00           H
ATOM   2229  HE1 HID A 157      -8.645  17.638  -6.078  1.00  0.00           H
ATOM   2230  N   MET A 158      -5.929  23.279 -10.070  1.00  0.00           N
ATOM   2231  CA  MET A 158      -5.356  24.502 -10.701  1.00  0.00           C
ATOM   2232  C   MET A 158      -4.996  24.417 -12.149  1.00  0.00           C
ATOM   2233  O   MET A 158      -4.958  23.317 -12.731  1.00  0.00           O
ATOM   2234  CB  MET A 158      -4.063  24.852  -9.990  1.00  0.00           C
ATOM   2235  CG  MET A 158      -4.168  24.777  -8.431  1.00  0.00           C
ATOM   2236  SD  MET A 158      -2.704  25.457  -7.637  1.00  0.00           S
ATOM   2237  CE  MET A 158      -2.876  24.677  -6.000  1.00  0.00           C
ATOM   2238  H   MET A 158      -5.572  22.395 -10.403  1.00  0.00           H
ATOM   2239  HA  MET A 158      -5.957  25.392 -10.517  1.00  0.00           H
ATOM   2240  HB2 MET A 158      -3.253  24.168 -10.241  1.00  0.00           H
ATOM   2241  HB3 MET A 158      -3.649  25.805 -10.321  1.00  0.00           H
ATOM   2242  HG2 MET A 158      -5.100  25.173  -8.027  1.00  0.00           H
ATOM   2243  HG3 MET A 158      -4.256  23.744  -8.094  1.00  0.00           H
ATOM   2244  HE1 MET A 158      -2.295  25.083  -5.171  1.00  0.00           H
ATOM   2245  HE2 MET A 158      -3.900  24.819  -5.655  1.00  0.00           H
ATOM   2246  HE3 MET A 158      -2.646  23.624  -6.161  1.00  0.00           H
ATOM   2247  N   ASP A 159      -4.784  25.618 -12.776  1.00  0.00           N
ATOM   2248  CA  ASP A 159      -4.194  25.663 -14.072  1.00  0.00           C
ATOM   2249  C   ASP A 159      -2.650  25.610 -13.945  1.00  0.00           C
ATOM   2250  O   ASP A 159      -2.055  26.238 -13.073  1.00  0.00           O
ATOM   2251  CB  ASP A 159      -4.648  26.848 -14.870  1.00  0.00           C
ATOM   2252  CG  ASP A 159      -3.812  27.044 -16.147  1.00  0.00           C
ATOM   2253  OD1 ASP A 159      -4.223  26.685 -17.261  1.00  0.00           O
ATOM   2254  OD2 ASP A 159      -2.699  27.619 -16.029  1.00  0.00           O
ATOM   2255  H   ASP A 159      -4.843  26.419 -12.164  1.00  0.00           H
ATOM   2256  HA  ASP A 159      -4.605  24.839 -14.655  1.00  0.00           H
ATOM   2257  HB2 ASP A 159      -5.706  26.686 -15.079  1.00  0.00           H
ATOM   2258  HB3 ASP A 159      -4.715  27.749 -14.259  1.00  0.00           H
ATOM   2259  N   ARG A 160      -2.081  24.613 -14.606  1.00  0.00           N
ATOM   2260  CA  ARG A 160      -0.692  24.143 -14.362  1.00  0.00           C
ATOM   2261  C   ARG A 160       0.438  25.195 -14.689  1.00  0.00           C
ATOM   2262  O   ARG A 160       1.418  25.308 -13.961  1.00  0.00           O
ATOM   2263  CB  ARG A 160      -0.541  22.910 -15.191  1.00  0.00           C
ATOM   2264  CG  ARG A 160      -0.968  21.641 -14.489  1.00  0.00           C
ATOM   2265  CD  ARG A 160      -2.338  21.578 -13.821  1.00  0.00           C
ATOM   2266  NE  ARG A 160      -2.836  20.181 -13.632  1.00  0.00           N
ATOM   2267  CZ  ARG A 160      -4.045  19.738 -13.601  1.00  0.00           C
ATOM   2268  NH1 ARG A 160      -5.100  20.441 -13.804  1.00  0.00           N
ATOM   2269  NH2 ARG A 160      -4.374  18.479 -13.379  1.00  0.00           N
ATOM   2270  H   ARG A 160      -2.657  24.113 -15.268  1.00  0.00           H
ATOM   2271  HA  ARG A 160      -0.522  23.904 -13.312  1.00  0.00           H
ATOM   2272  HB2 ARG A 160      -1.115  22.950 -16.117  1.00  0.00           H
ATOM   2273  HB3 ARG A 160       0.526  22.818 -15.393  1.00  0.00           H
ATOM   2274  HG2 ARG A 160      -0.887  20.768 -15.136  1.00  0.00           H
ATOM   2275  HG3 ARG A 160      -0.203  21.464 -13.733  1.00  0.00           H
ATOM   2276  HD2 ARG A 160      -2.333  22.083 -12.856  1.00  0.00           H
ATOM   2277  HD3 ARG A 160      -3.023  22.107 -14.483  1.00  0.00           H
ATOM   2278  HE  ARG A 160      -2.100  19.510 -13.464  1.00  0.00           H
ATOM   2279 HH11 ARG A 160      -5.019  21.427 -13.605  1.00  0.00           H
ATOM   2280 HH12 ARG A 160      -6.030  20.051 -13.852  1.00  0.00           H
ATOM   2281 HH21 ARG A 160      -3.601  17.919 -13.048  1.00  0.00           H
ATOM   2282 HH22 ARG A 160      -5.301  18.093 -13.485  1.00  0.00           H
ATOM   2283  N   ALA A 161       0.145  25.931 -15.801  1.00  0.00           N
ATOM   2284  CA  ALA A 161       0.977  27.051 -16.145  1.00  0.00           C
ATOM   2285  C   ALA A 161       0.756  28.170 -15.160  1.00  0.00           C
ATOM   2286  O   ALA A 161       1.838  28.658 -14.799  1.00  0.00           O
ATOM   2287  CB  ALA A 161       0.573  27.398 -17.597  1.00  0.00           C
ATOM   2288  H   ALA A 161      -0.721  25.876 -16.317  1.00  0.00           H
ATOM   2289  HA  ALA A 161       2.030  26.778 -16.214  1.00  0.00           H
ATOM   2290  HB1 ALA A 161       0.956  26.713 -18.353  1.00  0.00           H
ATOM   2291  HB2 ALA A 161       1.072  28.323 -17.886  1.00  0.00           H
ATOM   2292  HB3 ALA A 161      -0.490  27.498 -17.821  1.00  0.00           H
ATOM   2293  N   LYS A 162      -0.447  28.458 -14.655  1.00  0.00           N
ATOM   2294  CA  LYS A 162      -0.701  29.454 -13.564  1.00  0.00           C
ATOM   2295  C   LYS A 162       0.116  29.131 -12.298  1.00  0.00           C
ATOM   2296  O   LYS A 162       0.740  29.933 -11.631  1.00  0.00           O
ATOM   2297  CB  LYS A 162      -2.133  29.561 -13.132  1.00  0.00           C
ATOM   2298  CG  LYS A 162      -2.876  30.304 -14.180  1.00  0.00           C
ATOM   2299  CD  LYS A 162      -4.291  30.781 -13.957  1.00  0.00           C
ATOM   2300  CE  LYS A 162      -5.038  31.498 -15.113  1.00  0.00           C
ATOM   2301  NZ  LYS A 162      -6.481  31.866 -14.695  1.00  0.00           N
ATOM   2302  H   LYS A 162      -1.274  28.053 -15.070  1.00  0.00           H
ATOM   2303  HA  LYS A 162      -0.385  30.418 -13.963  1.00  0.00           H
ATOM   2304  HB2 LYS A 162      -2.606  28.584 -13.034  1.00  0.00           H
ATOM   2305  HB3 LYS A 162      -2.259  30.200 -12.258  1.00  0.00           H
ATOM   2306  HG2 LYS A 162      -2.323  31.233 -14.312  1.00  0.00           H
ATOM   2307  HG3 LYS A 162      -2.793  29.675 -15.067  1.00  0.00           H
ATOM   2308  HD2 LYS A 162      -4.907  29.905 -13.753  1.00  0.00           H
ATOM   2309  HD3 LYS A 162      -4.342  31.422 -13.077  1.00  0.00           H
ATOM   2310  HE2 LYS A 162      -4.548  32.466 -15.225  1.00  0.00           H
ATOM   2311  HE3 LYS A 162      -4.939  30.977 -16.066  1.00  0.00           H
ATOM   2312  HZ1 LYS A 162      -6.428  32.222 -13.750  1.00  0.00           H
ATOM   2313  HZ2 LYS A 162      -7.006  31.015 -14.832  1.00  0.00           H
ATOM   2314  HZ3 LYS A 162      -6.846  32.567 -15.325  1.00  0.00           H
ATOM   2315  N   ALA A 163       0.083  27.869 -11.931  1.00  0.00           N
ATOM   2316  CA  ALA A 163       0.667  27.411 -10.639  1.00  0.00           C
ATOM   2317  C   ALA A 163       2.186  27.289 -10.736  1.00  0.00           C
ATOM   2318  O   ALA A 163       2.867  28.147 -10.139  1.00  0.00           O
ATOM   2319  CB  ALA A 163      -0.086  26.077 -10.356  1.00  0.00           C
ATOM   2320  H   ALA A 163      -0.417  27.198 -12.498  1.00  0.00           H
ATOM   2321  HA  ALA A 163       0.403  28.094  -9.831  1.00  0.00           H
ATOM   2322  HB1 ALA A 163      -1.159  26.219 -10.236  1.00  0.00           H
ATOM   2323  HB2 ALA A 163       0.263  25.729  -9.384  1.00  0.00           H
ATOM   2324  HB3 ALA A 163       0.199  25.327 -11.094  1.00  0.00           H
ATOM   2325  N   LEU A 164       2.748  26.420 -11.614  1.00  0.00           N
ATOM   2326  CA  LEU A 164       4.215  26.168 -11.764  1.00  0.00           C
ATOM   2327  C   LEU A 164       5.091  27.393 -11.951  1.00  0.00           C
ATOM   2328  O   LEU A 164       6.223  27.267 -11.506  1.00  0.00           O
ATOM   2329  CB  LEU A 164       4.446  25.090 -12.835  1.00  0.00           C
ATOM   2330  CG  LEU A 164       4.068  23.641 -12.295  1.00  0.00           C
ATOM   2331  CD1 LEU A 164       3.999  22.835 -13.625  1.00  0.00           C
ATOM   2332  CD2 LEU A 164       5.144  23.032 -11.442  1.00  0.00           C
ATOM   2333  H   LEU A 164       2.122  25.855 -12.169  1.00  0.00           H
ATOM   2334  HA  LEU A 164       4.590  25.695 -10.856  1.00  0.00           H
ATOM   2335  HB2 LEU A 164       3.853  25.425 -13.686  1.00  0.00           H
ATOM   2336  HB3 LEU A 164       5.500  25.190 -13.096  1.00  0.00           H
ATOM   2337  HG  LEU A 164       3.115  23.771 -11.784  1.00  0.00           H
ATOM   2338 HD11 LEU A 164       3.101  23.202 -14.122  1.00  0.00           H
ATOM   2339 HD12 LEU A 164       3.990  21.772 -13.384  1.00  0.00           H
ATOM   2340 HD13 LEU A 164       4.852  23.204 -14.194  1.00  0.00           H
ATOM   2341 HD21 LEU A 164       5.983  22.975 -12.136  1.00  0.00           H
ATOM   2342 HD22 LEU A 164       5.276  23.561 -10.498  1.00  0.00           H
ATOM   2343 HD23 LEU A 164       4.971  22.001 -11.134  1.00  0.00           H
ATOM   2344  N   GLY A 165       4.557  28.465 -12.485  1.00  0.00           N
ATOM   2345  CA  GLY A 165       5.296  29.734 -12.681  1.00  0.00           C
ATOM   2346  C   GLY A 165       5.450  30.533 -11.366  1.00  0.00           C
ATOM   2347  O   GLY A 165       6.520  30.961 -11.025  1.00  0.00           O
ATOM   2348  H   GLY A 165       3.564  28.513 -12.663  1.00  0.00           H
ATOM   2349  HA2 GLY A 165       6.283  29.623 -13.131  1.00  0.00           H
ATOM   2350  HA3 GLY A 165       4.730  30.340 -13.389  1.00  0.00           H
ATOM   2351  N   GLU A 166       4.315  30.746 -10.669  1.00  0.00           N
ATOM   2352  CA  GLU A 166       4.178  31.501  -9.433  1.00  0.00           C
ATOM   2353  C   GLU A 166       4.989  30.764  -8.367  1.00  0.00           C
ATOM   2354  O   GLU A 166       5.823  31.241  -7.572  1.00  0.00           O
ATOM   2355  CB  GLU A 166       2.622  31.701  -9.211  1.00  0.00           C
ATOM   2356  CG  GLU A 166       2.119  32.638  -8.078  1.00  0.00           C
ATOM   2357  CD  GLU A 166       2.411  34.092  -8.297  1.00  0.00           C
ATOM   2358  OE1 GLU A 166       3.234  34.536  -9.142  1.00  0.00           O
ATOM   2359  OE2 GLU A 166       1.923  34.857  -7.430  1.00  0.00           O
ATOM   2360  H   GLU A 166       3.513  30.161 -10.855  1.00  0.00           H
ATOM   2361  HA  GLU A 166       4.606  32.502  -9.506  1.00  0.00           H
ATOM   2362  HB2 GLU A 166       2.175  32.117 -10.113  1.00  0.00           H
ATOM   2363  HB3 GLU A 166       2.116  30.742  -9.104  1.00  0.00           H
ATOM   2364  HG2 GLU A 166       1.037  32.516  -8.054  1.00  0.00           H
ATOM   2365  HG3 GLU A 166       2.595  32.347  -7.142  1.00  0.00           H
ATOM   2366  N   ALA A 167       4.754  29.456  -8.317  1.00  0.00           N
ATOM   2367  CA  ALA A 167       5.634  28.493  -7.563  1.00  0.00           C
ATOM   2368  C   ALA A 167       7.169  28.703  -7.758  1.00  0.00           C
ATOM   2369  O   ALA A 167       7.864  29.115  -6.833  1.00  0.00           O
ATOM   2370  CB  ALA A 167       5.213  27.053  -7.940  1.00  0.00           C
ATOM   2371  H   ALA A 167       4.138  29.127  -9.046  1.00  0.00           H
ATOM   2372  HA  ALA A 167       5.325  28.655  -6.530  1.00  0.00           H
ATOM   2373  HB1 ALA A 167       5.413  26.893  -8.999  1.00  0.00           H
ATOM   2374  HB2 ALA A 167       4.145  26.880  -7.801  1.00  0.00           H
ATOM   2375  HB3 ALA A 167       5.689  26.223  -7.416  1.00  0.00           H
ATOM   2376  N   TRP A 168       7.620  28.766  -9.063  1.00  0.00           N
ATOM   2377  CA  TRP A 168       8.973  29.165  -9.526  1.00  0.00           C
ATOM   2378  C   TRP A 168       9.540  30.467  -9.010  1.00  0.00           C
ATOM   2379  O   TRP A 168      10.729  30.490  -8.610  1.00  0.00           O
ATOM   2380  CB  TRP A 168       9.112  28.997 -11.043  1.00  0.00           C
ATOM   2381  CG  TRP A 168      10.548  29.214 -11.567  1.00  0.00           C
ATOM   2382  CD1 TRP A 168      11.334  28.196 -12.012  1.00  0.00           C
ATOM   2383  CD2 TRP A 168      11.386  30.409 -11.747  1.00  0.00           C
ATOM   2384  CE2 TRP A 168      12.695  30.005 -12.210  1.00  0.00           C
ATOM   2385  CE3 TRP A 168      11.154  31.765 -11.558  1.00  0.00           C
ATOM   2386  NE1 TRP A 168      12.611  28.633 -12.385  1.00  0.00           N
ATOM   2387  CZ2 TRP A 168      13.667  30.931 -12.533  1.00  0.00           C
ATOM   2388  CZ3 TRP A 168      12.141  32.697 -11.875  1.00  0.00           C
ATOM   2389  CH2 TRP A 168      13.422  32.329 -12.390  1.00  0.00           C
ATOM   2390  H   TRP A 168       6.969  28.427  -9.758  1.00  0.00           H
ATOM   2391  HA  TRP A 168       9.668  28.479  -9.042  1.00  0.00           H
ATOM   2392  HB2 TRP A 168       8.817  27.975 -11.276  1.00  0.00           H
ATOM   2393  HB3 TRP A 168       8.444  29.682 -11.565  1.00  0.00           H
ATOM   2394  HD1 TRP A 168      11.016  27.169 -12.112  1.00  0.00           H
ATOM   2395  HE1 TRP A 168      13.305  28.149 -12.937  1.00  0.00           H
ATOM   2396  HE3 TRP A 168      10.228  32.161 -11.167  1.00  0.00           H
ATOM   2397  HZ2 TRP A 168      14.656  30.644 -12.859  1.00  0.00           H
ATOM   2398  HZ3 TRP A 168      11.913  33.744 -11.745  1.00  0.00           H
ATOM   2399  HH2 TRP A 168      14.217  32.974 -12.734  1.00  0.00           H
ATOM   2400  N   ARG A 169       8.666  31.475  -8.917  1.00  0.00           N
ATOM   2401  CA  ARG A 169       8.860  32.846  -8.401  1.00  0.00           C
ATOM   2402  C   ARG A 169       9.280  32.807  -6.944  1.00  0.00           C
ATOM   2403  O   ARG A 169      10.256  33.397  -6.554  1.00  0.00           O
ATOM   2404  CB  ARG A 169       7.576  33.677  -8.595  1.00  0.00           C
ATOM   2405  CG  ARG A 169       7.907  35.156  -8.433  1.00  0.00           C
ATOM   2406  CD  ARG A 169       6.660  35.974  -8.664  1.00  0.00           C
ATOM   2407  NE  ARG A 169       5.487  35.630  -7.779  1.00  0.00           N
ATOM   2408  CZ  ARG A 169       5.350  36.161  -6.564  1.00  0.00           C
ATOM   2409  NH1 ARG A 169       6.123  37.042  -6.073  1.00  0.00           N
ATOM   2410  NH2 ARG A 169       4.299  35.808  -5.905  1.00  0.00           N
ATOM   2411  H   ARG A 169       7.717  31.236  -9.162  1.00  0.00           H
ATOM   2412  HA  ARG A 169       9.721  33.238  -8.942  1.00  0.00           H
ATOM   2413  HB2 ARG A 169       7.133  33.493  -9.573  1.00  0.00           H
ATOM   2414  HB3 ARG A 169       6.751  33.342  -7.967  1.00  0.00           H
ATOM   2415  HG2 ARG A 169       8.206  35.306  -7.396  1.00  0.00           H
ATOM   2416  HG3 ARG A 169       8.647  35.428  -9.186  1.00  0.00           H
ATOM   2417  HD2 ARG A 169       6.938  37.020  -8.539  1.00  0.00           H
ATOM   2418  HD3 ARG A 169       6.324  35.919  -9.699  1.00  0.00           H
ATOM   2419  HE  ARG A 169       4.605  35.404  -8.215  1.00  0.00           H
ATOM   2420 HH11 ARG A 169       6.874  37.419  -6.633  1.00  0.00           H
ATOM   2421 HH12 ARG A 169       5.676  37.566  -5.333  1.00  0.00           H
ATOM   2422 HH21 ARG A 169       3.524  35.367  -6.380  1.00  0.00           H
ATOM   2423 HH22 ARG A 169       4.173  36.044  -4.932  1.00  0.00           H
ATOM   2424  N   VAL A 170       8.434  32.216  -6.109  1.00  0.00           N
ATOM   2425  CA  VAL A 170       8.556  32.277  -4.636  1.00  0.00           C
ATOM   2426  C   VAL A 170       9.626  31.261  -4.086  1.00  0.00           C
ATOM   2427  O   VAL A 170       9.904  31.359  -2.914  1.00  0.00           O
ATOM   2428  CB  VAL A 170       7.254  32.258  -3.841  1.00  0.00           C
ATOM   2429  CG1 VAL A 170       6.224  33.226  -4.397  1.00  0.00           C
ATOM   2430  CG2 VAL A 170       6.672  30.829  -3.831  1.00  0.00           C
ATOM   2431  H   VAL A 170       7.532  31.914  -6.453  1.00  0.00           H
ATOM   2432  HA  VAL A 170       8.984  33.237  -4.351  1.00  0.00           H
ATOM   2433  HB  VAL A 170       7.425  32.494  -2.791  1.00  0.00           H
ATOM   2434 HG11 VAL A 170       5.367  33.241  -3.723  1.00  0.00           H
ATOM   2435 HG12 VAL A 170       6.699  34.199  -4.527  1.00  0.00           H
ATOM   2436 HG13 VAL A 170       5.869  32.830  -5.347  1.00  0.00           H
ATOM   2437 HG21 VAL A 170       6.834  30.299  -4.769  1.00  0.00           H
ATOM   2438 HG22 VAL A 170       5.620  30.963  -3.583  1.00  0.00           H
ATOM   2439 HG23 VAL A 170       7.195  30.160  -3.147  1.00  0.00           H
ATOM   2440  N   LEU A 171      10.320  30.480  -4.934  1.00  0.00           N
ATOM   2441  CA  LEU A 171      11.436  29.611  -4.429  1.00  0.00           C
ATOM   2442  C   LEU A 171      12.782  30.354  -4.575  1.00  0.00           C
ATOM   2443  O   LEU A 171      13.020  31.112  -5.565  1.00  0.00           O
ATOM   2444  CB  LEU A 171      11.523  28.238  -5.157  1.00  0.00           C
ATOM   2445  CG  LEU A 171      10.582  27.295  -4.508  1.00  0.00           C
ATOM   2446  CD1 LEU A 171      10.114  26.306  -5.612  1.00  0.00           C
ATOM   2447  CD2 LEU A 171      11.242  26.420  -3.480  1.00  0.00           C
ATOM   2448  H   LEU A 171       9.937  30.393  -5.865  1.00  0.00           H
ATOM   2449  HA  LEU A 171      11.386  29.451  -3.352  1.00  0.00           H
ATOM   2450  HB2 LEU A 171      11.246  28.490  -6.181  1.00  0.00           H
ATOM   2451  HB3 LEU A 171      12.535  27.855  -5.030  1.00  0.00           H
ATOM   2452  HG  LEU A 171       9.709  27.766  -4.056  1.00  0.00           H
ATOM   2453 HD11 LEU A 171       9.233  26.736  -6.090  1.00  0.00           H
ATOM   2454 HD12 LEU A 171       9.911  25.353  -5.124  1.00  0.00           H
ATOM   2455 HD13 LEU A 171      10.803  26.247  -6.454  1.00  0.00           H
ATOM   2456 HD21 LEU A 171      12.040  25.905  -4.014  1.00  0.00           H
ATOM   2457 HD22 LEU A 171      11.753  27.067  -2.767  1.00  0.00           H
ATOM   2458 HD23 LEU A 171      10.468  25.776  -3.062  1.00  0.00           H
ATOM   2459  N   LYS A 172      13.640  30.063  -3.611  1.00  0.00           N
ATOM   2460  CA  LYS A 172      15.058  30.499  -3.700  1.00  0.00           C
ATOM   2461  C   LYS A 172      15.856  29.957  -4.910  1.00  0.00           C
ATOM   2462  O   LYS A 172      15.546  28.843  -5.315  1.00  0.00           O
ATOM   2463  CB  LYS A 172      15.812  30.245  -2.367  1.00  0.00           C
ATOM   2464  CG  LYS A 172      15.420  31.267  -1.372  1.00  0.00           C
ATOM   2465  CD  LYS A 172      16.163  31.165  -0.044  1.00  0.00           C
ATOM   2466  CE  LYS A 172      15.331  31.890   0.985  1.00  0.00           C
ATOM   2467  NZ  LYS A 172      15.808  31.655   2.405  1.00  0.00           N
ATOM   2468  H   LYS A 172      13.334  29.598  -2.769  1.00  0.00           H
ATOM   2469  HA  LYS A 172      15.085  31.576  -3.862  1.00  0.00           H
ATOM   2470  HB2 LYS A 172      15.741  29.210  -2.033  1.00  0.00           H
ATOM   2471  HB3 LYS A 172      16.838  30.401  -2.699  1.00  0.00           H
ATOM   2472  HG2 LYS A 172      15.478  32.190  -1.949  1.00  0.00           H
ATOM   2473  HG3 LYS A 172      14.363  31.112  -1.155  1.00  0.00           H
ATOM   2474  HD2 LYS A 172      16.350  30.133   0.253  1.00  0.00           H
ATOM   2475  HD3 LYS A 172      17.107  31.643  -0.309  1.00  0.00           H
ATOM   2476  HE2 LYS A 172      15.235  32.965   0.828  1.00  0.00           H
ATOM   2477  HE3 LYS A 172      14.356  31.406   0.962  1.00  0.00           H
ATOM   2478  HZ1 LYS A 172      16.715  32.060   2.592  1.00  0.00           H
ATOM   2479  HZ2 LYS A 172      15.742  30.664   2.587  1.00  0.00           H
ATOM   2480  HZ3 LYS A 172      15.139  32.102   3.016  1.00  0.00           H
ATOM   2481  N   PRO A 173      16.823  30.670  -5.508  1.00  0.00           N
ATOM   2482  CA  PRO A 173      17.614  30.269  -6.685  1.00  0.00           C
ATOM   2483  C   PRO A 173      18.426  28.995  -6.389  1.00  0.00           C
ATOM   2484  O   PRO A 173      19.186  28.994  -5.444  1.00  0.00           O
ATOM   2485  CB  PRO A 173      18.533  31.484  -7.048  1.00  0.00           C
ATOM   2486  CG  PRO A 173      18.789  32.024  -5.617  1.00  0.00           C
ATOM   2487  CD  PRO A 173      17.395  31.858  -5.018  1.00  0.00           C
ATOM   2488  HA  PRO A 173      16.918  30.113  -7.510  1.00  0.00           H
ATOM   2489  HB2 PRO A 173      19.481  31.127  -7.451  1.00  0.00           H
ATOM   2490  HB3 PRO A 173      18.067  32.211  -7.712  1.00  0.00           H
ATOM   2491  HG2 PRO A 173      19.594  31.460  -5.145  1.00  0.00           H
ATOM   2492  HG3 PRO A 173      18.993  33.088  -5.732  1.00  0.00           H
ATOM   2493  HD2 PRO A 173      17.622  31.802  -3.954  1.00  0.00           H
ATOM   2494  HD3 PRO A 173      16.734  32.704  -5.209  1.00  0.00           H
ATOM   2495  N   GLY A 174      18.215  27.922  -7.128  1.00  0.00           N
ATOM   2496  CA  GLY A 174      18.737  26.573  -6.856  1.00  0.00           C
ATOM   2497  C   GLY A 174      17.721  25.684  -6.184  1.00  0.00           C
ATOM   2498  O   GLY A 174      18.001  24.509  -5.854  1.00  0.00           O
ATOM   2499  H   GLY A 174      17.780  28.028  -8.033  1.00  0.00           H
ATOM   2500  HA2 GLY A 174      19.060  26.064  -7.764  1.00  0.00           H
ATOM   2501  HA3 GLY A 174      19.574  26.475  -6.166  1.00  0.00           H
ATOM   2502  N   GLY A 175      16.577  26.266  -6.020  1.00  0.00           N
ATOM   2503  CA  GLY A 175      15.483  25.734  -5.182  1.00  0.00           C
ATOM   2504  C   GLY A 175      14.764  24.469  -5.675  1.00  0.00           C
ATOM   2505  O   GLY A 175      14.490  24.385  -6.859  1.00  0.00           O
ATOM   2506  H   GLY A 175      16.510  27.219  -6.348  1.00  0.00           H
ATOM   2507  HA2 GLY A 175      15.897  25.506  -4.201  1.00  0.00           H
ATOM   2508  HA3 GLY A 175      14.765  26.535  -5.004  1.00  0.00           H
ATOM   2509  N   ASP A 176      14.517  23.513  -4.809  1.00  0.00           N
ATOM   2510  CA  ASP A 176      13.771  22.194  -5.114  1.00  0.00           C
ATOM   2511  C   ASP A 176      12.203  22.341  -5.117  1.00  0.00           C
ATOM   2512  O   ASP A 176      11.604  22.885  -4.182  1.00  0.00           O
ATOM   2513  CB  ASP A 176      14.238  21.146  -4.006  1.00  0.00           C
ATOM   2514  CG  ASP A 176      15.675  21.085  -3.691  1.00  0.00           C
ATOM   2515  OD1 ASP A 176      16.291  19.998  -3.825  1.00  0.00           O
ATOM   2516  OD2 ASP A 176      16.223  22.032  -3.102  1.00  0.00           O
ATOM   2517  H   ASP A 176      14.899  23.632  -3.882  1.00  0.00           H
ATOM   2518  HA  ASP A 176      14.115  21.838  -6.084  1.00  0.00           H
ATOM   2519  HB2 ASP A 176      13.912  21.449  -3.010  1.00  0.00           H
ATOM   2520  HB3 ASP A 176      13.854  20.180  -4.332  1.00  0.00           H
ATOM   2521  N   LEU A 177      11.449  21.772  -6.078  1.00  0.00           N
ATOM   2522  CA  LEU A 177       9.974  21.646  -5.911  1.00  0.00           C
ATOM   2523  C   LEU A 177       9.397  20.281  -6.268  1.00  0.00           C
ATOM   2524  O   LEU A 177       9.725  19.746  -7.343  1.00  0.00           O
ATOM   2525  CB  LEU A 177       9.339  22.668  -6.835  1.00  0.00           C
ATOM   2526  CG  LEU A 177       7.795  22.656  -6.914  1.00  0.00           C
ATOM   2527  CD1 LEU A 177       7.175  23.135  -5.564  1.00  0.00           C
ATOM   2528  CD2 LEU A 177       7.201  23.341  -8.211  1.00  0.00           C
ATOM   2529  H   LEU A 177      11.907  21.208  -6.779  1.00  0.00           H
ATOM   2530  HA  LEU A 177       9.683  21.799  -4.871  1.00  0.00           H
ATOM   2531  HB2 LEU A 177       9.667  23.659  -6.521  1.00  0.00           H
ATOM   2532  HB3 LEU A 177       9.759  22.631  -7.841  1.00  0.00           H
ATOM   2533  HG  LEU A 177       7.449  21.623  -6.938  1.00  0.00           H
ATOM   2534 HD11 LEU A 177       7.423  22.398  -4.801  1.00  0.00           H
ATOM   2535 HD12 LEU A 177       6.088  23.182  -5.635  1.00  0.00           H
ATOM   2536 HD13 LEU A 177       7.508  24.149  -5.341  1.00  0.00           H
ATOM   2537 HD21 LEU A 177       7.153  24.421  -8.081  1.00  0.00           H
ATOM   2538 HD22 LEU A 177       7.817  23.344  -9.110  1.00  0.00           H
ATOM   2539 HD23 LEU A 177       6.212  22.918  -8.388  1.00  0.00           H
ATOM   2540  N   LEU A 178       8.625  19.632  -5.387  1.00  0.00           N
ATOM   2541  CA  LEU A 178       8.126  18.275  -5.615  1.00  0.00           C
ATOM   2542  C   LEU A 178       6.592  18.388  -5.972  1.00  0.00           C
ATOM   2543  O   LEU A 178       5.749  18.988  -5.288  1.00  0.00           O
ATOM   2544  CB  LEU A 178       8.202  17.474  -4.326  1.00  0.00           C
ATOM   2545  CG  LEU A 178       7.645  16.066  -4.259  1.00  0.00           C
ATOM   2546  CD1 LEU A 178       8.310  15.079  -5.261  1.00  0.00           C
ATOM   2547  CD2 LEU A 178       7.825  15.487  -2.849  1.00  0.00           C
ATOM   2548  H   LEU A 178       8.527  20.030  -4.462  1.00  0.00           H
ATOM   2549  HA  LEU A 178       8.761  17.752  -6.329  1.00  0.00           H
ATOM   2550  HB2 LEU A 178       9.248  17.352  -4.044  1.00  0.00           H
ATOM   2551  HB3 LEU A 178       7.729  17.939  -3.460  1.00  0.00           H
ATOM   2552  HG  LEU A 178       6.570  16.148  -4.417  1.00  0.00           H
ATOM   2553 HD11 LEU A 178       8.174  15.563  -6.228  1.00  0.00           H
ATOM   2554 HD12 LEU A 178       7.614  14.241  -5.273  1.00  0.00           H
ATOM   2555 HD13 LEU A 178       9.303  14.753  -4.952  1.00  0.00           H
ATOM   2556 HD21 LEU A 178       8.869  15.250  -2.643  1.00  0.00           H
ATOM   2557 HD22 LEU A 178       7.453  16.190  -2.104  1.00  0.00           H
ATOM   2558 HD23 LEU A 178       7.185  14.606  -2.793  1.00  0.00           H
ATOM   2559  N   VAL A 179       6.258  17.851  -7.136  1.00  0.00           N
ATOM   2560  CA  VAL A 179       4.866  17.916  -7.688  1.00  0.00           C
ATOM   2561  C   VAL A 179       4.312  16.522  -7.853  1.00  0.00           C
ATOM   2562  O   VAL A 179       5.057  15.594  -8.112  1.00  0.00           O
ATOM   2563  CB  VAL A 179       4.873  18.642  -9.042  1.00  0.00           C
ATOM   2564  CG1 VAL A 179       3.589  18.881  -9.708  1.00  0.00           C
ATOM   2565  CG2 VAL A 179       5.795  19.870  -8.969  1.00  0.00           C
ATOM   2566  H   VAL A 179       6.839  17.265  -7.717  1.00  0.00           H
ATOM   2567  HA  VAL A 179       4.181  18.432  -7.015  1.00  0.00           H
ATOM   2568  HB  VAL A 179       5.481  18.005  -9.685  1.00  0.00           H
ATOM   2569 HG11 VAL A 179       2.901  19.399  -9.040  1.00  0.00           H
ATOM   2570 HG12 VAL A 179       3.725  19.476 -10.611  1.00  0.00           H
ATOM   2571 HG13 VAL A 179       3.117  17.967 -10.068  1.00  0.00           H
ATOM   2572 HG21 VAL A 179       5.850  20.353  -9.944  1.00  0.00           H
ATOM   2573 HG22 VAL A 179       6.823  19.598  -8.723  1.00  0.00           H
ATOM   2574 HG23 VAL A 179       5.452  20.684  -8.331  1.00  0.00           H
ATOM   2575  N   LEU A 180       2.970  16.402  -7.748  1.00  0.00           N
ATOM   2576  CA  LEU A 180       2.331  15.049  -7.840  1.00  0.00           C
ATOM   2577  C   LEU A 180       0.987  15.269  -8.511  1.00  0.00           C
ATOM   2578  O   LEU A 180       0.280  16.213  -8.062  1.00  0.00           O
ATOM   2579  CB  LEU A 180       2.213  14.225  -6.478  1.00  0.00           C
ATOM   2580  CG  LEU A 180       3.531  13.607  -6.049  1.00  0.00           C
ATOM   2581  CD1 LEU A 180       4.141  14.580  -4.939  1.00  0.00           C
ATOM   2582  CD2 LEU A 180       3.256  12.268  -5.400  1.00  0.00           C
ATOM   2583  H   LEU A 180       2.357  17.194  -7.625  1.00  0.00           H
ATOM   2584  HA  LEU A 180       2.922  14.364  -8.449  1.00  0.00           H
ATOM   2585  HB2 LEU A 180       1.699  14.853  -5.751  1.00  0.00           H
ATOM   2586  HB3 LEU A 180       1.433  13.486  -6.652  1.00  0.00           H
ATOM   2587  HG  LEU A 180       4.233  13.589  -6.883  1.00  0.00           H
ATOM   2588 HD11 LEU A 180       4.219  15.618  -5.261  1.00  0.00           H
ATOM   2589 HD12 LEU A 180       5.114  14.224  -4.601  1.00  0.00           H
ATOM   2590 HD13 LEU A 180       3.459  14.623  -4.089  1.00  0.00           H
ATOM   2591 HD21 LEU A 180       2.567  12.435  -4.572  1.00  0.00           H
ATOM   2592 HD22 LEU A 180       2.752  11.605  -6.102  1.00  0.00           H
ATOM   2593 HD23 LEU A 180       4.117  11.700  -5.051  1.00  0.00           H
ATOM   2594  N   GLU A 181       0.677  14.511  -9.507  1.00  0.00           N
ATOM   2595  CA  GLU A 181      -0.027  15.034 -10.640  1.00  0.00           C
ATOM   2596  C   GLU A 181      -0.645  13.891 -11.471  1.00  0.00           C
ATOM   2597  O   GLU A 181      -0.123  12.714 -11.419  1.00  0.00           O
ATOM   2598  CB  GLU A 181       0.866  15.905 -11.577  1.00  0.00           C
ATOM   2599  CG  GLU A 181       0.299  16.580 -12.881  1.00  0.00           C
ATOM   2600  CD  GLU A 181      -0.891  17.478 -12.721  1.00  0.00           C
ATOM   2601  OE1 GLU A 181      -1.979  16.990 -12.315  1.00  0.00           O
ATOM   2602  OE2 GLU A 181      -0.801  18.672 -13.078  1.00  0.00           O
ATOM   2603  H   GLU A 181       1.239  13.673  -9.561  1.00  0.00           H
ATOM   2604  HA  GLU A 181      -0.892  15.642 -10.376  1.00  0.00           H
ATOM   2605  HB2 GLU A 181       1.179  16.769 -10.992  1.00  0.00           H
ATOM   2606  HB3 GLU A 181       1.818  15.386 -11.684  1.00  0.00           H
ATOM   2607  HG2 GLU A 181       1.083  17.144 -13.387  1.00  0.00           H
ATOM   2608  HG3 GLU A 181       0.070  15.828 -13.637  1.00  0.00           H
ATOM   2609  N   GLH A 182      -1.787  14.146 -12.192  1.00  0.00           N
ATOM   2610  CA  GLH A 182      -2.523  13.291 -13.198  1.00  0.00           C
ATOM   2611  C   GLH A 182      -2.118  13.611 -14.627  1.00  0.00           C
ATOM   2612  O   GLH A 182      -2.000  14.765 -15.043  1.00  0.00           O
ATOM   2613  CB  GLH A 182      -4.084  13.451 -13.083  1.00  0.00           C
ATOM   2614  CG  GLH A 182      -4.533  14.890 -12.949  1.00  0.00           C
ATOM   2615  CD  GLH A 182      -6.056  15.060 -13.056  1.00  0.00           C
ATOM   2616  OE1 GLH A 182      -6.986  14.260 -13.046  1.00  0.00           O
ATOM   2617  OE2 GLH A 182      -6.471  16.301 -13.151  1.00  0.00           O
ATOM   2618  H   GLH A 182      -2.012  15.128 -12.252  1.00  0.00           H
ATOM   2619  HA  GLH A 182      -2.230  12.267 -12.965  1.00  0.00           H
ATOM   2620  HB2 GLH A 182      -4.593  13.088 -13.976  1.00  0.00           H
ATOM   2621  HB3 GLH A 182      -4.403  12.750 -12.312  1.00  0.00           H
ATOM   2622  HG2 GLH A 182      -4.261  15.376 -12.013  1.00  0.00           H
ATOM   2623  HG3 GLH A 182      -4.101  15.485 -13.753  1.00  0.00           H
ATOM   2624  HE2 GLH A 182      -7.424  16.213 -13.232  1.00  0.00           H
ATOM   2625  N   VAL A 183      -2.038  12.550 -15.414  1.00  0.00           N
ATOM   2626  CA  VAL A 183      -1.617  12.625 -16.889  1.00  0.00           C
ATOM   2627  C   VAL A 183      -2.634  11.848 -17.702  1.00  0.00           C
ATOM   2628  O   VAL A 183      -3.245  10.851 -17.283  1.00  0.00           O
ATOM   2629  CB  VAL A 183      -0.185  11.944 -17.072  1.00  0.00           C
ATOM   2630  CG1 VAL A 183       0.026  10.438 -16.711  1.00  0.00           C
ATOM   2631  CG2 VAL A 183       0.308  12.351 -18.411  1.00  0.00           C
ATOM   2632  H   VAL A 183      -2.365  11.662 -15.062  1.00  0.00           H
ATOM   2633  HA  VAL A 183      -1.511  13.679 -17.144  1.00  0.00           H
ATOM   2634  HB  VAL A 183       0.442  12.534 -16.404  1.00  0.00           H
ATOM   2635 HG11 VAL A 183      -0.671   9.893 -17.348  1.00  0.00           H
ATOM   2636 HG12 VAL A 183       1.043  10.116 -16.939  1.00  0.00           H
ATOM   2637 HG13 VAL A 183      -0.165  10.337 -15.643  1.00  0.00           H
ATOM   2638 HG21 VAL A 183       1.178  11.727 -18.616  1.00  0.00           H
ATOM   2639 HG22 VAL A 183       0.515  13.421 -18.397  1.00  0.00           H
ATOM   2640 HG23 VAL A 183      -0.411  12.184 -19.214  1.00  0.00           H
ATOM   2641  N   VAL A 184      -3.033  12.351 -18.853  1.00  0.00           N
ATOM   2642  CA  VAL A 184      -3.760  11.601 -19.901  1.00  0.00           C
ATOM   2643  C   VAL A 184      -2.846  10.485 -20.503  1.00  0.00           C
ATOM   2644  O   VAL A 184      -1.718  10.780 -20.867  1.00  0.00           O
ATOM   2645  CB  VAL A 184      -4.102  12.579 -21.064  1.00  0.00           C
ATOM   2646  CG1 VAL A 184      -4.568  11.846 -22.309  1.00  0.00           C
ATOM   2647  CG2 VAL A 184      -5.283  13.487 -20.728  1.00  0.00           C
ATOM   2648  H   VAL A 184      -2.771  13.298 -19.087  1.00  0.00           H
ATOM   2649  HA  VAL A 184      -4.535  10.994 -19.432  1.00  0.00           H
ATOM   2650  HB  VAL A 184      -3.209  13.150 -21.319  1.00  0.00           H
ATOM   2651 HG11 VAL A 184      -3.828  11.251 -22.844  1.00  0.00           H
ATOM   2652 HG12 VAL A 184      -5.322  11.127 -21.990  1.00  0.00           H
ATOM   2653 HG13 VAL A 184      -5.073  12.478 -23.040  1.00  0.00           H
ATOM   2654 HG21 VAL A 184      -6.247  13.022 -20.524  1.00  0.00           H
ATOM   2655 HG22 VAL A 184      -5.440  13.988 -21.683  1.00  0.00           H
ATOM   2656 HG23 VAL A 184      -5.087  14.265 -19.992  1.00  0.00           H
ATOM   2657  N   THR A 185      -3.420   9.362 -20.840  1.00  0.00           N
ATOM   2658  CA  THR A 185      -2.811   8.341 -21.712  1.00  0.00           C
ATOM   2659  C   THR A 185      -3.639   8.067 -22.961  1.00  0.00           C
ATOM   2660  O   THR A 185      -3.059   7.644 -23.962  1.00  0.00           O
ATOM   2661  CB  THR A 185      -2.396   7.060 -20.917  1.00  0.00           C
ATOM   2662  CG2 THR A 185      -1.292   7.344 -19.898  1.00  0.00           C
ATOM   2663  OG1 THR A 185      -3.465   6.467 -20.268  1.00  0.00           O
ATOM   2664  H   THR A 185      -4.385   9.287 -20.551  1.00  0.00           H
ATOM   2665  HA  THR A 185      -1.820   8.668 -22.024  1.00  0.00           H
ATOM   2666  HB  THR A 185      -2.072   6.258 -21.579  1.00  0.00           H
ATOM   2667  HG1 THR A 185      -3.966   5.961 -20.912  1.00  0.00           H
ATOM   2668 HG21 THR A 185      -0.401   7.727 -20.397  1.00  0.00           H
ATOM   2669 HG22 THR A 185      -0.868   6.418 -19.510  1.00  0.00           H
ATOM   2670 HG23 THR A 185      -1.570   8.117 -19.183  1.00  0.00           H
ATOM   2671  N   GLU A 186      -4.972   8.253 -22.975  1.00  0.00           N
ATOM   2672  CA  GLU A 186      -5.890   7.995 -24.141  1.00  0.00           C
ATOM   2673  C   GLU A 186      -6.663   9.298 -24.526  1.00  0.00           C
ATOM   2674  O   GLU A 186      -6.694  10.298 -23.805  1.00  0.00           O
ATOM   2675  CB  GLU A 186      -6.841   6.827 -23.922  1.00  0.00           C
ATOM   2676  CG  GLU A 186      -6.180   5.498 -24.035  1.00  0.00           C
ATOM   2677  CD  GLU A 186      -4.865   5.152 -23.316  1.00  0.00           C
ATOM   2678  OE1 GLU A 186      -4.133   4.387 -23.943  1.00  0.00           O
ATOM   2679  OE2 GLU A 186      -4.713   5.293 -22.122  1.00  0.00           O
ATOM   2680  H   GLU A 186      -5.353   8.610 -22.110  1.00  0.00           H
ATOM   2681  HA  GLU A 186      -5.311   7.659 -25.002  1.00  0.00           H
ATOM   2682  HB2 GLU A 186      -7.124   6.919 -22.873  1.00  0.00           H
ATOM   2683  HB3 GLU A 186      -7.780   6.924 -24.468  1.00  0.00           H
ATOM   2684  HG2 GLU A 186      -6.935   4.826 -23.629  1.00  0.00           H
ATOM   2685  HG3 GLU A 186      -6.123   5.192 -25.079  1.00  0.00           H
ATOM   2686  N   GLU A 187      -7.258   9.330 -25.711  1.00  0.00           N
ATOM   2687  CA  GLU A 187      -8.083  10.440 -26.181  1.00  0.00           C
ATOM   2688  C   GLU A 187      -9.193  11.027 -25.227  1.00  0.00           C
ATOM   2689  O   GLU A 187      -9.479  12.231 -25.273  1.00  0.00           O
ATOM   2690  CB  GLU A 187      -8.650  10.002 -27.602  1.00  0.00           C
ATOM   2691  CG  GLU A 187      -9.504  11.075 -28.284  1.00  0.00           C
ATOM   2692  CD  GLU A 187     -10.095  10.608 -29.602  1.00  0.00           C
ATOM   2693  OE1 GLU A 187      -9.315  10.062 -30.431  1.00  0.00           O
ATOM   2694  OE2 GLU A 187     -11.316  10.799 -29.865  1.00  0.00           O
ATOM   2695  H   GLU A 187      -7.285   8.464 -26.232  1.00  0.00           H
ATOM   2696  HA  GLU A 187      -7.347  11.244 -26.201  1.00  0.00           H
ATOM   2697  HB2 GLU A 187      -7.704   9.831 -28.115  1.00  0.00           H
ATOM   2698  HB3 GLU A 187      -9.217   9.123 -27.297  1.00  0.00           H
ATOM   2699  HG2 GLU A 187     -10.311  11.339 -27.600  1.00  0.00           H
ATOM   2700  HG3 GLU A 187      -8.906  11.976 -28.416  1.00  0.00           H
ATOM   2701  N   LEU A 188      -9.738  10.177 -24.306  1.00  0.00           N
ATOM   2702  CA  LEU A 188     -10.874  10.452 -23.478  1.00  0.00           C
ATOM   2703  C   LEU A 188     -12.235  10.819 -24.216  1.00  0.00           C
ATOM   2704  O   LEU A 188     -12.193  11.386 -25.264  1.00  0.00           O
ATOM   2705  CB  LEU A 188     -10.504  11.467 -22.380  1.00  0.00           C
ATOM   2706  CG  LEU A 188      -9.555  11.017 -21.330  1.00  0.00           C
ATOM   2707  CD1 LEU A 188      -8.901  12.248 -20.624  1.00  0.00           C
ATOM   2708  CD2 LEU A 188     -10.305  10.208 -20.284  1.00  0.00           C
ATOM   2709  H   LEU A 188      -9.493   9.200 -24.379  1.00  0.00           H
ATOM   2710  HA  LEU A 188     -11.107   9.552 -22.908  1.00  0.00           H
ATOM   2711  HB2 LEU A 188     -10.085  12.380 -22.803  1.00  0.00           H
ATOM   2712  HB3 LEU A 188     -11.387  11.874 -21.887  1.00  0.00           H
ATOM   2713  HG  LEU A 188      -8.842  10.353 -21.819  1.00  0.00           H
ATOM   2714 HD11 LEU A 188      -8.328  12.815 -21.359  1.00  0.00           H
ATOM   2715 HD12 LEU A 188      -8.281  11.823 -19.835  1.00  0.00           H
ATOM   2716 HD13 LEU A 188      -9.597  12.932 -20.138  1.00  0.00           H
ATOM   2717 HD21 LEU A 188     -10.986  10.913 -19.808  1.00  0.00           H
ATOM   2718 HD22 LEU A 188     -10.859   9.353 -20.672  1.00  0.00           H
ATOM   2719 HD23 LEU A 188      -9.645   9.802 -19.517  1.00  0.00           H
ATOM   2720  N   THR A 189     -13.387  10.446 -23.640  1.00  0.00           N
ATOM   2721  CA  THR A 189     -14.728  10.966 -24.093  1.00  0.00           C
ATOM   2722  C   THR A 189     -15.187  12.141 -23.278  1.00  0.00           C
ATOM   2723  O   THR A 189     -14.626  12.467 -22.233  1.00  0.00           O
ATOM   2724  CB  THR A 189     -15.686   9.732 -24.178  1.00  0.00           C
ATOM   2725  CG2 THR A 189     -15.270   8.666 -25.087  1.00  0.00           C
ATOM   2726  OG1 THR A 189     -15.922   9.261 -22.900  1.00  0.00           O
ATOM   2727  H   THR A 189     -13.353   9.818 -22.850  1.00  0.00           H
ATOM   2728  HA  THR A 189     -14.547  11.355 -25.095  1.00  0.00           H
ATOM   2729  HB  THR A 189     -16.642  10.145 -24.499  1.00  0.00           H
ATOM   2730  HG1 THR A 189     -15.066   9.075 -22.508  1.00  0.00           H
ATOM   2731 HG21 THR A 189     -16.069   7.935 -25.217  1.00  0.00           H
ATOM   2732 HG22 THR A 189     -14.270   8.270 -24.904  1.00  0.00           H
ATOM   2733 HG23 THR A 189     -15.241   8.998 -26.125  1.00  0.00           H
ATOM   2734  N   GLU A 190     -16.254  12.821 -23.716  1.00  0.00           N
ATOM   2735  CA  GLU A 190     -17.036  13.796 -22.918  1.00  0.00           C
ATOM   2736  C   GLU A 190     -17.559  13.404 -21.510  1.00  0.00           C
ATOM   2737  O   GLU A 190     -17.318  14.142 -20.477  1.00  0.00           O
ATOM   2738  CB  GLU A 190     -18.090  14.590 -23.734  1.00  0.00           C
ATOM   2739  CG  GLU A 190     -19.058  15.432 -22.952  1.00  0.00           C
ATOM   2740  CD  GLU A 190     -20.085  16.267 -23.701  1.00  0.00           C
ATOM   2741  OE1 GLU A 190     -20.924  15.642 -24.372  1.00  0.00           O
ATOM   2742  OE2 GLU A 190     -19.921  17.505 -23.840  1.00  0.00           O
ATOM   2743  H   GLU A 190     -16.529  12.670 -24.676  1.00  0.00           H
ATOM   2744  HA  GLU A 190     -16.334  14.599 -22.697  1.00  0.00           H
ATOM   2745  HB2 GLU A 190     -17.578  15.235 -24.447  1.00  0.00           H
ATOM   2746  HB3 GLU A 190     -18.619  13.963 -24.452  1.00  0.00           H
ATOM   2747  HG2 GLU A 190     -19.599  14.783 -22.262  1.00  0.00           H
ATOM   2748  HG3 GLU A 190     -18.547  16.112 -22.270  1.00  0.00           H
ATOM   2749  N   PRO A 191     -18.274  12.253 -21.329  1.00  0.00           N
ATOM   2750  CA  PRO A 191     -18.681  11.721 -20.038  1.00  0.00           C
ATOM   2751  C   PRO A 191     -17.515  11.433 -19.061  1.00  0.00           C
ATOM   2752  O   PRO A 191     -17.727  11.297 -17.847  1.00  0.00           O
ATOM   2753  CB  PRO A 191     -19.460  10.463 -20.340  1.00  0.00           C
ATOM   2754  CG  PRO A 191     -19.809  10.477 -21.797  1.00  0.00           C
ATOM   2755  CD  PRO A 191     -18.766  11.405 -22.423  1.00  0.00           C
ATOM   2756  HA  PRO A 191     -19.351  12.260 -19.368  1.00  0.00           H
ATOM   2757  HB2 PRO A 191     -18.791   9.607 -20.242  1.00  0.00           H
ATOM   2758  HB3 PRO A 191     -20.331  10.350 -19.696  1.00  0.00           H
ATOM   2759  HG2 PRO A 191     -19.757   9.457 -22.176  1.00  0.00           H
ATOM   2760  HG3 PRO A 191     -20.784  10.940 -21.957  1.00  0.00           H
ATOM   2761  HD2 PRO A 191     -18.020  10.723 -22.831  1.00  0.00           H
ATOM   2762  HD3 PRO A 191     -19.119  12.072 -23.208  1.00  0.00           H
ATOM   2763  N   GLU A 192     -16.295  11.369 -19.484  1.00  0.00           N
ATOM   2764  CA  GLU A 192     -15.192  10.968 -18.651  1.00  0.00           C
ATOM   2765  C   GLU A 192     -14.673  12.275 -18.043  1.00  0.00           C
ATOM   2766  O   GLU A 192     -14.018  12.373 -16.959  1.00  0.00           O
ATOM   2767  CB  GLU A 192     -14.071  10.312 -19.484  1.00  0.00           C
ATOM   2768  CG  GLU A 192     -14.581   8.914 -19.824  1.00  0.00           C
ATOM   2769  CD  GLU A 192     -13.616   8.065 -20.659  1.00  0.00           C
ATOM   2770  OE1 GLU A 192     -13.572   8.253 -21.889  1.00  0.00           O
ATOM   2771  OE2 GLU A 192     -12.989   7.143 -20.169  1.00  0.00           O
ATOM   2772  H   GLU A 192     -16.125  11.421 -20.478  1.00  0.00           H
ATOM   2773  HA  GLU A 192     -15.522  10.249 -17.902  1.00  0.00           H
ATOM   2774  HB2 GLU A 192     -13.847  10.878 -20.388  1.00  0.00           H
ATOM   2775  HB3 GLU A 192     -13.210  10.206 -18.824  1.00  0.00           H
ATOM   2776  HG2 GLU A 192     -14.863   8.379 -18.917  1.00  0.00           H
ATOM   2777  HG3 GLU A 192     -15.533   8.979 -20.352  1.00  0.00           H
ATOM   2778  N   THR A 193     -14.698  13.392 -18.855  1.00  0.00           N
ATOM   2779  CA  THR A 193     -14.194  14.668 -18.311  1.00  0.00           C
ATOM   2780  C   THR A 193     -15.259  15.348 -17.332  1.00  0.00           C
ATOM   2781  O   THR A 193     -15.024  16.055 -16.329  1.00  0.00           O
ATOM   2782  CB  THR A 193     -13.833  15.642 -19.480  1.00  0.00           C
ATOM   2783  CG2 THR A 193     -12.795  15.051 -20.423  1.00  0.00           C
ATOM   2784  OG1 THR A 193     -14.945  16.007 -20.188  1.00  0.00           O
ATOM   2785  H   THR A 193     -15.047  13.370 -19.802  1.00  0.00           H
ATOM   2786  HA  THR A 193     -13.252  14.497 -17.791  1.00  0.00           H
ATOM   2787  HB  THR A 193     -13.412  16.525 -19.000  1.00  0.00           H
ATOM   2788  HG1 THR A 193     -14.642  16.319 -21.044  1.00  0.00           H
ATOM   2789 HG21 THR A 193     -13.184  14.213 -21.002  1.00  0.00           H
ATOM   2790 HG22 THR A 193     -11.890  14.794 -19.871  1.00  0.00           H
ATOM   2791 HG23 THR A 193     -12.422  15.783 -21.140  1.00  0.00           H
ATOM   2792  N   ALA A 194     -16.513  14.968 -17.644  1.00  0.00           N
ATOM   2793  CA  ALA A 194     -17.676  15.081 -16.753  1.00  0.00           C
ATOM   2794  C   ALA A 194     -17.586  14.321 -15.421  1.00  0.00           C
ATOM   2795  O   ALA A 194     -18.020  14.882 -14.399  1.00  0.00           O
ATOM   2796  CB  ALA A 194     -18.955  14.771 -17.518  1.00  0.00           C
ATOM   2797  H   ALA A 194     -16.601  14.484 -18.525  1.00  0.00           H
ATOM   2798  HA  ALA A 194     -17.580  16.128 -16.463  1.00  0.00           H
ATOM   2799  HB1 ALA A 194     -18.923  13.742 -17.875  1.00  0.00           H
ATOM   2800  HB2 ALA A 194     -18.936  15.495 -18.334  1.00  0.00           H
ATOM   2801  HB3 ALA A 194     -19.787  14.889 -16.825  1.00  0.00           H
ATOM   2802  N   LEU A 195     -17.052  13.156 -15.337  1.00  0.00           N
ATOM   2803  CA  LEU A 195     -16.835  12.453 -14.080  1.00  0.00           C
ATOM   2804  C   LEU A 195     -15.906  13.131 -13.091  1.00  0.00           C
ATOM   2805  O   LEU A 195     -15.985  13.061 -11.888  1.00  0.00           O
ATOM   2806  CB  LEU A 195     -16.344  11.000 -14.345  1.00  0.00           C
ATOM   2807  CG  LEU A 195     -17.426  10.053 -14.766  1.00  0.00           C
ATOM   2808  CD1 LEU A 195     -16.932   8.844 -15.622  1.00  0.00           C
ATOM   2809  CD2 LEU A 195     -18.203   9.511 -13.613  1.00  0.00           C
ATOM   2810  H   LEU A 195     -16.698  12.868 -16.238  1.00  0.00           H
ATOM   2811  HA  LEU A 195     -17.785  12.420 -13.548  1.00  0.00           H
ATOM   2812  HB2 LEU A 195     -15.562  11.124 -15.095  1.00  0.00           H
ATOM   2813  HB3 LEU A 195     -15.860  10.734 -13.406  1.00  0.00           H
ATOM   2814  HG  LEU A 195     -18.120  10.638 -15.368  1.00  0.00           H
ATOM   2815 HD11 LEU A 195     -16.597   9.067 -16.635  1.00  0.00           H
ATOM   2816 HD12 LEU A 195     -17.718   8.120 -15.838  1.00  0.00           H
ATOM   2817 HD13 LEU A 195     -16.079   8.362 -15.146  1.00  0.00           H
ATOM   2818 HD21 LEU A 195     -17.566   8.849 -13.027  1.00  0.00           H
ATOM   2819 HD22 LEU A 195     -18.383  10.307 -12.891  1.00  0.00           H
ATOM   2820 HD23 LEU A 195     -19.128   9.012 -13.899  1.00  0.00           H
ATOM   2821  N   PHE A 196     -14.814  13.814 -13.629  1.00  0.00           N
ATOM   2822  CA  PHE A 196     -13.824  14.443 -12.877  1.00  0.00           C
ATOM   2823  C   PHE A 196     -14.291  15.820 -12.342  1.00  0.00           C
ATOM   2824  O   PHE A 196     -13.999  16.090 -11.169  1.00  0.00           O
ATOM   2825  CB  PHE A 196     -12.564  14.530 -13.606  1.00  0.00           C
ATOM   2826  CG  PHE A 196     -11.334  15.048 -12.828  1.00  0.00           C
ATOM   2827  CD1 PHE A 196     -10.641  14.327 -11.847  1.00  0.00           C
ATOM   2828  CD2 PHE A 196     -10.974  16.369 -13.155  1.00  0.00           C
ATOM   2829  CE1 PHE A 196      -9.702  15.026 -11.048  1.00  0.00           C
ATOM   2830  CE2 PHE A 196      -9.981  16.963 -12.425  1.00  0.00           C
ATOM   2831  CZ  PHE A 196      -9.369  16.353 -11.327  1.00  0.00           C
ATOM   2832  H   PHE A 196     -14.877  13.948 -14.628  1.00  0.00           H
ATOM   2833  HA  PHE A 196     -13.627  13.879 -11.966  1.00  0.00           H
ATOM   2834  HB2 PHE A 196     -12.374  13.531 -13.999  1.00  0.00           H
ATOM   2835  HB3 PHE A 196     -12.711  15.239 -14.421  1.00  0.00           H
ATOM   2836  HD1 PHE A 196     -10.877  13.297 -11.623  1.00  0.00           H
ATOM   2837  HD2 PHE A 196     -11.565  16.930 -13.865  1.00  0.00           H
ATOM   2838  HE1 PHE A 196      -9.261  14.506 -10.211  1.00  0.00           H
ATOM   2839  HE2 PHE A 196      -9.729  17.992 -12.636  1.00  0.00           H
ATOM   2840  HZ  PHE A 196      -8.665  16.851 -10.676  1.00  0.00           H
ATOM   2841  N   GLU A 197     -15.121  16.482 -13.120  1.00  0.00           N
ATOM   2842  CA  GLU A 197     -15.780  17.786 -12.786  1.00  0.00           C
ATOM   2843  C   GLU A 197     -16.904  17.561 -11.806  1.00  0.00           C
ATOM   2844  O   GLU A 197     -17.168  18.350 -10.844  1.00  0.00           O
ATOM   2845  CB  GLU A 197     -16.237  18.493 -14.102  1.00  0.00           C
ATOM   2846  CG  GLU A 197     -17.153  19.683 -13.915  1.00  0.00           C
ATOM   2847  CD  GLU A 197     -17.534  20.377 -15.222  1.00  0.00           C
ATOM   2848  OE1 GLU A 197     -17.692  19.620 -16.218  1.00  0.00           O
ATOM   2849  OE2 GLU A 197     -17.628  21.636 -15.195  1.00  0.00           O
ATOM   2850  H   GLU A 197     -15.115  16.182 -14.084  1.00  0.00           H
ATOM   2851  HA  GLU A 197     -14.994  18.367 -12.300  1.00  0.00           H
ATOM   2852  HB2 GLU A 197     -15.281  18.765 -14.551  1.00  0.00           H
ATOM   2853  HB3 GLU A 197     -16.790  17.743 -14.667  1.00  0.00           H
ATOM   2854  HG2 GLU A 197     -18.089  19.353 -13.466  1.00  0.00           H
ATOM   2855  HG3 GLU A 197     -16.686  20.336 -13.176  1.00  0.00           H
ATOM   2856  N   THR A 198     -17.529  16.439 -11.911  1.00  0.00           N
ATOM   2857  CA  THR A 198     -18.604  16.110 -10.959  1.00  0.00           C
ATOM   2858  C   THR A 198     -18.049  15.794  -9.601  1.00  0.00           C
ATOM   2859  O   THR A 198     -18.704  16.248  -8.614  1.00  0.00           O
ATOM   2860  CB  THR A 198     -19.477  14.994 -11.571  1.00  0.00           C
ATOM   2861  CG2 THR A 198     -20.548  14.529 -10.615  1.00  0.00           C
ATOM   2862  OG1 THR A 198     -20.054  15.299 -12.841  1.00  0.00           O
ATOM   2863  H   THR A 198     -17.521  15.916 -12.775  1.00  0.00           H
ATOM   2864  HA  THR A 198     -19.260  16.972 -10.834  1.00  0.00           H
ATOM   2865  HB  THR A 198     -18.859  14.132 -11.821  1.00  0.00           H
ATOM   2866  HG1 THR A 198     -19.434  15.186 -13.567  1.00  0.00           H
ATOM   2867 HG21 THR A 198     -21.257  15.312 -10.347  1.00  0.00           H
ATOM   2868 HG22 THR A 198     -20.089  13.997  -9.781  1.00  0.00           H
ATOM   2869 HG23 THR A 198     -21.255  13.924 -11.181  1.00  0.00           H
ATOM   2870  N   LEU A 199     -16.962  14.969  -9.489  1.00  0.00           N
ATOM   2871  CA  LEU A 199     -16.590  14.359  -8.254  1.00  0.00           C
ATOM   2872  C   LEU A 199     -15.599  15.189  -7.448  1.00  0.00           C
ATOM   2873  O   LEU A 199     -15.581  15.133  -6.216  1.00  0.00           O
ATOM   2874  CB  LEU A 199     -15.964  12.923  -8.448  1.00  0.00           C
ATOM   2875  CG  LEU A 199     -16.985  11.896  -8.968  1.00  0.00           C
ATOM   2876  CD1 LEU A 199     -16.314  10.782  -9.725  1.00  0.00           C
ATOM   2877  CD2 LEU A 199     -17.712  11.218  -7.831  1.00  0.00           C
ATOM   2878  H   LEU A 199     -16.592  14.633 -10.367  1.00  0.00           H
ATOM   2879  HA  LEU A 199     -17.434  14.298  -7.567  1.00  0.00           H
ATOM   2880  HB2 LEU A 199     -15.132  12.993  -9.151  1.00  0.00           H
ATOM   2881  HB3 LEU A 199     -15.468  12.587  -7.538  1.00  0.00           H
ATOM   2882  HG  LEU A 199     -17.672  12.505  -9.556  1.00  0.00           H
ATOM   2883 HD11 LEU A 199     -15.612  11.278 -10.395  1.00  0.00           H
ATOM   2884 HD12 LEU A 199     -17.071  10.314 -10.354  1.00  0.00           H
ATOM   2885 HD13 LEU A 199     -15.670  10.110  -9.156  1.00  0.00           H
ATOM   2886 HD21 LEU A 199     -17.016  10.948  -7.038  1.00  0.00           H
ATOM   2887 HD22 LEU A 199     -18.511  11.871  -7.481  1.00  0.00           H
ATOM   2888 HD23 LEU A 199     -18.227  10.329  -8.193  1.00  0.00           H
ATOM   2889  N   PHE A 200     -14.780  15.948  -8.164  1.00  0.00           N
ATOM   2890  CA  PHE A 200     -13.667  16.759  -7.654  1.00  0.00           C
ATOM   2891  C   PHE A 200     -13.575  18.135  -8.412  1.00  0.00           C
ATOM   2892  O   PHE A 200     -14.366  18.433  -9.302  1.00  0.00           O
ATOM   2893  CB  PHE A 200     -12.295  15.986  -7.542  1.00  0.00           C
ATOM   2894  CG  PHE A 200     -12.328  14.473  -7.213  1.00  0.00           C
ATOM   2895  CD1 PHE A 200     -11.851  13.974  -5.961  1.00  0.00           C
ATOM   2896  CD2 PHE A 200     -12.681  13.596  -8.239  1.00  0.00           C
ATOM   2897  CE1 PHE A 200     -11.861  12.586  -5.671  1.00  0.00           C
ATOM   2898  CE2 PHE A 200     -12.688  12.214  -7.944  1.00  0.00           C
ATOM   2899  CZ  PHE A 200     -12.321  11.732  -6.678  1.00  0.00           C
ATOM   2900  H   PHE A 200     -14.658  15.747  -9.146  1.00  0.00           H
ATOM   2901  HA  PHE A 200     -13.997  17.017  -6.647  1.00  0.00           H
ATOM   2902  HB2 PHE A 200     -11.741  15.998  -8.482  1.00  0.00           H
ATOM   2903  HB3 PHE A 200     -11.742  16.447  -6.723  1.00  0.00           H
ATOM   2904  HD1 PHE A 200     -11.582  14.707  -5.215  1.00  0.00           H
ATOM   2905  HD2 PHE A 200     -13.019  13.998  -9.182  1.00  0.00           H
ATOM   2906  HE1 PHE A 200     -11.483  12.254  -4.714  1.00  0.00           H
ATOM   2907  HE2 PHE A 200     -13.127  11.480  -8.604  1.00  0.00           H
ATOM   2908  HZ  PHE A 200     -12.280  10.671  -6.480  1.00  0.00           H
ATOM   2909  N   ALA A 201     -12.547  18.954  -8.085  1.00  0.00           N
ATOM   2910  CA  ALA A 201     -12.300  20.261  -8.729  1.00  0.00           C
ATOM   2911  C   ALA A 201     -11.746  20.360 -10.126  1.00  0.00           C
ATOM   2912  O   ALA A 201     -11.011  21.317 -10.444  1.00  0.00           O
ATOM   2913  CB  ALA A 201     -11.492  21.009  -7.646  1.00  0.00           C
ATOM   2914  H   ALA A 201     -11.914  18.598  -7.383  1.00  0.00           H
ATOM   2915  HA  ALA A 201     -13.248  20.799  -8.744  1.00  0.00           H
ATOM   2916  HB1 ALA A 201     -10.520  20.520  -7.562  1.00  0.00           H
ATOM   2917  HB2 ALA A 201     -12.046  20.973  -6.709  1.00  0.00           H
ATOM   2918  HB3 ALA A 201     -11.354  22.067  -7.868  1.00  0.00           H
ATOM   2919  N   ALA A 202     -12.330  19.544 -11.028  1.00  0.00           N
ATOM   2920  CA  ALA A 202     -12.740  19.778 -12.430  1.00  0.00           C
ATOM   2921  C   ALA A 202     -11.647  20.152 -13.407  1.00  0.00           C
ATOM   2922  O   ALA A 202     -11.884  20.277 -14.601  1.00  0.00           O
ATOM   2923  CB  ALA A 202     -13.912  20.759 -12.505  1.00  0.00           C
ATOM   2924  H   ALA A 202     -12.927  18.821 -10.653  1.00  0.00           H
ATOM   2925  HA  ALA A 202     -13.143  18.798 -12.687  1.00  0.00           H
ATOM   2926  HB1 ALA A 202     -14.547  20.561 -13.369  1.00  0.00           H
ATOM   2927  HB2 ALA A 202     -13.542  21.770 -12.675  1.00  0.00           H
ATOM   2928  HB3 ALA A 202     -14.520  20.642 -11.607  1.00  0.00           H
ATOM   2929  N   ASN A 203     -10.410  20.554 -13.014  1.00  0.00           N
ATOM   2930  CA  ASN A 203      -9.279  20.959 -13.869  1.00  0.00           C
ATOM   2931  C   ASN A 203      -8.575  19.738 -14.494  1.00  0.00           C
ATOM   2932  O   ASN A 203      -7.692  19.198 -13.832  1.00  0.00           O
ATOM   2933  CB  ASN A 203      -8.321  21.817 -13.015  1.00  0.00           C
ATOM   2934  CG  ASN A 203      -8.798  23.226 -12.754  1.00  0.00           C
ATOM   2935  ND2 ASN A 203      -9.447  23.524 -11.635  1.00  0.00           N
ATOM   2936  OD1 ASN A 203      -8.546  24.114 -13.531  1.00  0.00           O
ATOM   2937  H   ASN A 203     -10.267  20.582 -12.014  1.00  0.00           H
ATOM   2938  HA  ASN A 203      -9.616  21.564 -14.710  1.00  0.00           H
ATOM   2939  HB2 ASN A 203      -8.048  21.307 -12.091  1.00  0.00           H
ATOM   2940  HB3 ASN A 203      -7.328  21.923 -13.453  1.00  0.00           H
ATOM   2941 HD21 ASN A 203      -9.846  22.781 -11.080  1.00  0.00           H
ATOM   2942 HD22 ASN A 203      -9.783  24.474 -11.567  1.00  0.00           H
ATOM   2943  N   VAL A 204      -8.872  19.428 -15.716  1.00  0.00           N
ATOM   2944  CA  VAL A 204      -8.630  18.065 -16.229  1.00  0.00           C
ATOM   2945  C   VAL A 204      -7.201  17.794 -16.805  1.00  0.00           C
ATOM   2946  O   VAL A 204      -6.515  18.759 -17.280  1.00  0.00           O
ATOM   2947  CB  VAL A 204      -9.658  17.748 -17.445  1.00  0.00           C
ATOM   2948  CG1 VAL A 204     -11.176  17.680 -16.987  1.00  0.00           C
ATOM   2949  CG2 VAL A 204      -9.504  18.709 -18.596  1.00  0.00           C
ATOM   2950  H   VAL A 204      -9.125  20.188 -16.332  1.00  0.00           H
ATOM   2951  HA  VAL A 204      -8.764  17.434 -15.350  1.00  0.00           H
ATOM   2952  HB  VAL A 204      -9.461  16.761 -17.862  1.00  0.00           H
ATOM   2953 HG11 VAL A 204     -11.846  17.333 -17.774  1.00  0.00           H
ATOM   2954 HG12 VAL A 204     -11.283  17.014 -16.130  1.00  0.00           H
ATOM   2955 HG13 VAL A 204     -11.599  18.600 -16.583  1.00  0.00           H
ATOM   2956 HG21 VAL A 204      -8.481  18.600 -18.955  1.00  0.00           H
ATOM   2957 HG22 VAL A 204      -9.716  19.720 -18.250  1.00  0.00           H
ATOM   2958 HG23 VAL A 204     -10.262  18.501 -19.350  1.00  0.00           H
ATOM   2959  N   PRO A 205      -6.647  16.580 -16.616  1.00  0.00           N
ATOM   2960  CA  PRO A 205      -5.225  16.293 -16.773  1.00  0.00           C
ATOM   2961  C   PRO A 205      -4.654  16.884 -18.086  1.00  0.00           C
ATOM   2962  O   PRO A 205      -5.368  16.757 -19.117  1.00  0.00           O
ATOM   2963  CB  PRO A 205      -5.112  14.764 -16.700  1.00  0.00           C
ATOM   2964  CG  PRO A 205      -6.491  14.229 -16.830  1.00  0.00           C
ATOM   2965  CD  PRO A 205      -7.388  15.341 -16.340  1.00  0.00           C
ATOM   2966  HA  PRO A 205      -4.728  16.589 -15.849  1.00  0.00           H
ATOM   2967  HB2 PRO A 205      -4.437  14.370 -17.460  1.00  0.00           H
ATOM   2968  HB3 PRO A 205      -4.566  14.479 -15.802  1.00  0.00           H
ATOM   2969  HG2 PRO A 205      -6.705  14.046 -17.883  1.00  0.00           H
ATOM   2970  HG3 PRO A 205      -6.549  13.307 -16.252  1.00  0.00           H
ATOM   2971  HD2 PRO A 205      -8.297  15.417 -16.934  1.00  0.00           H
ATOM   2972  HD3 PRO A 205      -7.459  15.275 -15.254  1.00  0.00           H
ATOM   2973  N   PRO A 206      -3.412  17.374 -18.197  1.00  0.00           N
ATOM   2974  CA  PRO A 206      -2.520  17.467 -19.368  1.00  0.00           C
ATOM   2975  C   PRO A 206      -2.019  16.055 -19.821  1.00  0.00           C
ATOM   2976  O   PRO A 206      -2.207  15.065 -19.117  1.00  0.00           O
ATOM   2977  CB  PRO A 206      -1.387  18.376 -18.854  1.00  0.00           C
ATOM   2978  CG  PRO A 206      -1.214  18.082 -17.346  1.00  0.00           C
ATOM   2979  CD  PRO A 206      -2.676  17.731 -16.988  1.00  0.00           C
ATOM   2980  HA  PRO A 206      -2.929  17.992 -20.231  1.00  0.00           H
ATOM   2981  HB2 PRO A 206      -0.431  18.235 -19.356  1.00  0.00           H
ATOM   2982  HB3 PRO A 206      -1.659  19.430 -18.924  1.00  0.00           H
ATOM   2983  HG2 PRO A 206      -0.611  17.182 -17.215  1.00  0.00           H
ATOM   2984  HG3 PRO A 206      -0.734  18.853 -16.743  1.00  0.00           H
ATOM   2985  HD2 PRO A 206      -2.635  16.941 -16.238  1.00  0.00           H
ATOM   2986  HD3 PRO A 206      -3.197  18.570 -16.527  1.00  0.00           H
ATOM   2987  N   ARG A 207      -1.292  15.993 -20.924  1.00  0.00           N
ATOM   2988  CA  ARG A 207      -0.476  14.781 -21.339  1.00  0.00           C
ATOM   2989  C   ARG A 207       0.960  14.810 -20.754  1.00  0.00           C
ATOM   2990  O   ARG A 207       1.445  15.865 -20.294  1.00  0.00           O
ATOM   2991  CB  ARG A 207      -0.385  14.719 -22.877  1.00  0.00           C
ATOM   2992  CG  ARG A 207      -1.598  14.019 -23.455  1.00  0.00           C
ATOM   2993  CD  ARG A 207      -1.289  13.596 -24.975  1.00  0.00           C
ATOM   2994  NE  ARG A 207      -2.439  12.914 -25.578  1.00  0.00           N
ATOM   2995  CZ  ARG A 207      -2.350  11.687 -26.048  1.00  0.00           C
ATOM   2996  NH1 ARG A 207      -1.400  10.857 -25.816  1.00  0.00           N
ATOM   2997  NH2 ARG A 207      -3.252  11.238 -26.833  1.00  0.00           N
ATOM   2998  H   ARG A 207      -1.183  16.941 -21.253  1.00  0.00           H
ATOM   2999  HA  ARG A 207      -0.893  13.856 -20.941  1.00  0.00           H
ATOM   3000  HB2 ARG A 207      -0.329  15.726 -23.290  1.00  0.00           H
ATOM   3001  HB3 ARG A 207       0.540  14.236 -23.192  1.00  0.00           H
ATOM   3002  HG2 ARG A 207      -1.782  13.084 -22.929  1.00  0.00           H
ATOM   3003  HG3 ARG A 207      -2.460  14.686 -23.432  1.00  0.00           H
ATOM   3004  HD2 ARG A 207      -1.057  14.548 -25.453  1.00  0.00           H
ATOM   3005  HD3 ARG A 207      -0.420  12.940 -24.906  1.00  0.00           H
ATOM   3006  HE  ARG A 207      -3.284  13.398 -25.845  1.00  0.00           H
ATOM   3007 HH11 ARG A 207      -0.602  11.141 -25.266  1.00  0.00           H
ATOM   3008 HH12 ARG A 207      -1.433   9.945 -26.250  1.00  0.00           H
ATOM   3009 HH21 ARG A 207      -4.141  11.715 -26.898  1.00  0.00           H
ATOM   3010 HH22 ARG A 207      -3.247  10.278 -27.146  1.00  0.00           H
ATOM   3011  N   LEU A 208       1.785  13.711 -20.851  1.00  0.00           N
ATOM   3012  CA  LEU A 208       3.155  13.640 -20.196  1.00  0.00           C
ATOM   3013  C   LEU A 208       4.214  14.548 -20.840  1.00  0.00           C
ATOM   3014  O   LEU A 208       4.940  15.307 -20.197  1.00  0.00           O
ATOM   3015  CB  LEU A 208       3.529  12.089 -20.205  1.00  0.00           C
ATOM   3016  CG  LEU A 208       4.451  11.455 -19.140  1.00  0.00           C
ATOM   3017  CD1 LEU A 208       5.751  12.188 -18.942  1.00  0.00           C
ATOM   3018  CD2 LEU A 208       3.769  11.259 -17.814  1.00  0.00           C
ATOM   3019  H   LEU A 208       1.467  12.922 -21.396  1.00  0.00           H
ATOM   3020  HA  LEU A 208       2.949  14.006 -19.191  1.00  0.00           H
ATOM   3021  HB2 LEU A 208       2.623  11.483 -20.174  1.00  0.00           H
ATOM   3022  HB3 LEU A 208       3.966  11.894 -21.185  1.00  0.00           H
ATOM   3023  HG  LEU A 208       4.719  10.490 -19.569  1.00  0.00           H
ATOM   3024 HD11 LEU A 208       6.187  12.363 -19.926  1.00  0.00           H
ATOM   3025 HD12 LEU A 208       6.437  11.508 -18.438  1.00  0.00           H
ATOM   3026 HD13 LEU A 208       5.651  13.120 -18.385  1.00  0.00           H
ATOM   3027 HD21 LEU A 208       3.472  12.194 -17.341  1.00  0.00           H
ATOM   3028 HD22 LEU A 208       2.932  10.561 -17.784  1.00  0.00           H
ATOM   3029 HD23 LEU A 208       4.469  10.746 -17.155  1.00  0.00           H
ATOM   3030  N   GLY A 209       4.222  14.714 -22.201  1.00  0.00           N
ATOM   3031  CA  GLY A 209       4.936  15.763 -22.915  1.00  0.00           C
ATOM   3032  C   GLY A 209       4.493  17.144 -22.562  1.00  0.00           C
ATOM   3033  O   GLY A 209       5.282  18.049 -22.216  1.00  0.00           O
ATOM   3034  H   GLY A 209       3.629  14.069 -22.703  1.00  0.00           H
ATOM   3035  HA2 GLY A 209       6.000  15.783 -22.681  1.00  0.00           H
ATOM   3036  HA3 GLY A 209       4.817  15.553 -23.978  1.00  0.00           H
ATOM   3037  N   GLU A 210       3.214  17.481 -22.682  1.00  0.00           N
ATOM   3038  CA  GLU A 210       2.642  18.734 -22.377  1.00  0.00           C
ATOM   3039  C   GLU A 210       2.837  19.229 -20.938  1.00  0.00           C
ATOM   3040  O   GLU A 210       3.205  20.408 -20.815  1.00  0.00           O
ATOM   3041  CB  GLU A 210       1.085  18.680 -22.754  1.00  0.00           C
ATOM   3042  CG  GLU A 210       0.450  20.123 -22.738  1.00  0.00           C
ATOM   3043  CD  GLU A 210      -1.145  20.072 -22.782  1.00  0.00           C
ATOM   3044  OE1 GLU A 210      -1.729  19.213 -22.153  1.00  0.00           O
ATOM   3045  OE2 GLU A 210      -1.780  20.955 -23.374  1.00  0.00           O
ATOM   3046  H   GLU A 210       2.603  16.717 -22.933  1.00  0.00           H
ATOM   3047  HA  GLU A 210       3.072  19.432 -23.095  1.00  0.00           H
ATOM   3048  HB2 GLU A 210       0.957  18.168 -23.707  1.00  0.00           H
ATOM   3049  HB3 GLU A 210       0.622  18.037 -22.005  1.00  0.00           H
ATOM   3050  HG2 GLU A 210       0.695  20.525 -21.754  1.00  0.00           H
ATOM   3051  HG3 GLU A 210       0.857  20.653 -23.599  1.00  0.00           H
ATOM   3052  N   PHE A 211       2.820  18.344 -19.876  1.00  0.00           N
ATOM   3053  CA  PHE A 211       3.431  18.678 -18.598  1.00  0.00           C
ATOM   3054  C   PHE A 211       4.959  19.067 -18.711  1.00  0.00           C
ATOM   3055  O   PHE A 211       5.369  20.099 -18.171  1.00  0.00           O
ATOM   3056  CB  PHE A 211       3.212  17.539 -17.704  1.00  0.00           C
ATOM   3057  CG  PHE A 211       3.854  17.553 -16.310  1.00  0.00           C
ATOM   3058  CD1 PHE A 211       3.079  18.031 -15.199  1.00  0.00           C
ATOM   3059  CD2 PHE A 211       5.169  17.124 -16.151  1.00  0.00           C
ATOM   3060  CE1 PHE A 211       3.837  18.232 -13.974  1.00  0.00           C
ATOM   3061  CE2 PHE A 211       5.867  17.359 -14.974  1.00  0.00           C
ATOM   3062  CZ  PHE A 211       5.182  17.872 -13.831  1.00  0.00           C
ATOM   3063  H   PHE A 211       2.498  17.399 -20.033  1.00  0.00           H
ATOM   3064  HA  PHE A 211       2.964  19.569 -18.178  1.00  0.00           H
ATOM   3065  HB2 PHE A 211       2.154  17.292 -17.616  1.00  0.00           H
ATOM   3066  HB3 PHE A 211       3.573  16.584 -18.089  1.00  0.00           H
ATOM   3067  HD1 PHE A 211       2.043  18.328 -15.264  1.00  0.00           H
ATOM   3068  HD2 PHE A 211       5.737  16.751 -16.992  1.00  0.00           H
ATOM   3069  HE1 PHE A 211       3.275  18.573 -13.117  1.00  0.00           H
ATOM   3070  HE2 PHE A 211       6.921  17.132 -14.945  1.00  0.00           H
ATOM   3071  HZ  PHE A 211       5.802  17.937 -12.949  1.00  0.00           H
ATOM   3072  N   PHE A 212       5.855  18.304 -19.322  1.00  0.00           N
ATOM   3073  CA  PHE A 212       7.263  18.695 -19.424  1.00  0.00           C
ATOM   3074  C   PHE A 212       7.521  20.037 -20.131  1.00  0.00           C
ATOM   3075  O   PHE A 212       8.467  20.830 -19.872  1.00  0.00           O
ATOM   3076  CB  PHE A 212       8.087  17.571 -20.218  1.00  0.00           C
ATOM   3077  CG  PHE A 212       8.749  16.507 -19.351  1.00  0.00           C
ATOM   3078  CD1 PHE A 212       9.911  16.775 -18.587  1.00  0.00           C
ATOM   3079  CD2 PHE A 212       8.179  15.220 -19.326  1.00  0.00           C
ATOM   3080  CE1 PHE A 212      10.493  15.704 -17.873  1.00  0.00           C
ATOM   3081  CE2 PHE A 212       8.828  14.152 -18.664  1.00  0.00           C
ATOM   3082  CZ  PHE A 212      10.024  14.362 -17.926  1.00  0.00           C
ATOM   3083  H   PHE A 212       5.540  17.466 -19.790  1.00  0.00           H
ATOM   3084  HA  PHE A 212       7.778  18.776 -18.467  1.00  0.00           H
ATOM   3085  HB2 PHE A 212       7.542  17.128 -21.051  1.00  0.00           H
ATOM   3086  HB3 PHE A 212       8.836  18.084 -20.823  1.00  0.00           H
ATOM   3087  HD1 PHE A 212      10.390  17.738 -18.482  1.00  0.00           H
ATOM   3088  HD2 PHE A 212       7.302  15.110 -19.949  1.00  0.00           H
ATOM   3089  HE1 PHE A 212      11.281  15.839 -17.147  1.00  0.00           H
ATOM   3090  HE2 PHE A 212       8.401  13.159 -18.659  1.00  0.00           H
ATOM   3091  HZ  PHE A 212      10.519  13.516 -17.474  1.00  0.00           H
ATOM   3092  N   ASP A 213       6.650  20.412 -21.084  1.00  0.00           N
ATOM   3093  CA  ASP A 213       6.742  21.672 -21.860  1.00  0.00           C
ATOM   3094  C   ASP A 213       6.190  22.852 -21.044  1.00  0.00           C
ATOM   3095  O   ASP A 213       6.806  23.872 -20.978  1.00  0.00           O
ATOM   3096  CB  ASP A 213       6.062  21.572 -23.252  1.00  0.00           C
ATOM   3097  CG  ASP A 213       6.595  20.580 -24.176  1.00  0.00           C
ATOM   3098  OD1 ASP A 213       7.785  20.193 -23.953  1.00  0.00           O
ATOM   3099  OD2 ASP A 213       5.989  20.260 -25.208  1.00  0.00           O
ATOM   3100  H   ASP A 213       5.998  19.681 -21.334  1.00  0.00           H
ATOM   3101  HA  ASP A 213       7.802  21.852 -22.039  1.00  0.00           H
ATOM   3102  HB2 ASP A 213       4.978  21.459 -23.261  1.00  0.00           H
ATOM   3103  HB3 ASP A 213       6.308  22.539 -23.691  1.00  0.00           H
ATOM   3104  N   ILE A 214       5.073  22.627 -20.321  1.00  0.00           N
ATOM   3105  CA  ILE A 214       4.594  23.569 -19.259  1.00  0.00           C
ATOM   3106  C   ILE A 214       5.643  23.778 -18.183  1.00  0.00           C
ATOM   3107  O   ILE A 214       5.975  24.965 -17.915  1.00  0.00           O
ATOM   3108  CB  ILE A 214       3.173  23.084 -18.743  1.00  0.00           C
ATOM   3109  CG1 ILE A 214       2.092  23.363 -19.887  1.00  0.00           C
ATOM   3110  CG2 ILE A 214       2.818  23.870 -17.475  1.00  0.00           C
ATOM   3111  CD1 ILE A 214       0.750  22.733 -19.463  1.00  0.00           C
ATOM   3112  H   ILE A 214       4.565  21.758 -20.390  1.00  0.00           H
ATOM   3113  HA  ILE A 214       4.481  24.601 -19.594  1.00  0.00           H
ATOM   3114  HB  ILE A 214       3.198  22.037 -18.443  1.00  0.00           H
ATOM   3115 HG12 ILE A 214       2.047  24.443 -20.018  1.00  0.00           H
ATOM   3116 HG13 ILE A 214       2.464  22.959 -20.829  1.00  0.00           H
ATOM   3117 HG21 ILE A 214       3.263  23.552 -16.532  1.00  0.00           H
ATOM   3118 HG22 ILE A 214       1.749  23.805 -17.267  1.00  0.00           H
ATOM   3119 HG23 ILE A 214       2.994  24.908 -17.756  1.00  0.00           H
ATOM   3120 HD11 ILE A 214      -0.011  22.790 -20.241  1.00  0.00           H
ATOM   3121 HD12 ILE A 214       0.409  23.205 -18.541  1.00  0.00           H
ATOM   3122 HD13 ILE A 214       0.988  21.694 -19.235  1.00  0.00           H
ATOM   3123  N   VAL A 215       6.295  22.768 -17.612  1.00  0.00           N
ATOM   3124  CA  VAL A 215       7.373  22.800 -16.627  1.00  0.00           C
ATOM   3125  C   VAL A 215       8.609  23.524 -17.195  1.00  0.00           C
ATOM   3126  O   VAL A 215       9.063  24.473 -16.528  1.00  0.00           O
ATOM   3127  CB  VAL A 215       7.526  21.361 -16.164  1.00  0.00           C
ATOM   3128  CG1 VAL A 215       8.893  21.113 -15.461  1.00  0.00           C
ATOM   3129  CG2 VAL A 215       6.365  21.017 -15.184  1.00  0.00           C
ATOM   3130  H   VAL A 215       5.951  21.862 -17.898  1.00  0.00           H
ATOM   3131  HA  VAL A 215       7.028  23.303 -15.724  1.00  0.00           H
ATOM   3132  HB  VAL A 215       7.533  20.699 -17.030  1.00  0.00           H
ATOM   3133 HG11 VAL A 215       9.809  21.018 -16.046  1.00  0.00           H
ATOM   3134 HG12 VAL A 215       8.973  21.976 -14.802  1.00  0.00           H
ATOM   3135 HG13 VAL A 215       8.817  20.195 -14.877  1.00  0.00           H
ATOM   3136 HG21 VAL A 215       5.351  21.068 -15.582  1.00  0.00           H
ATOM   3137 HG22 VAL A 215       6.450  21.630 -14.287  1.00  0.00           H
ATOM   3138 HG23 VAL A 215       6.464  19.992 -14.829  1.00  0.00           H
ATOM   3139  N   SER A 216       9.046  23.281 -18.405  1.00  0.00           N
ATOM   3140  CA  SER A 216      10.184  23.921 -19.115  1.00  0.00           C
ATOM   3141  C   SER A 216       9.918  25.381 -19.316  1.00  0.00           C
ATOM   3142  O   SER A 216      10.818  26.260 -19.093  1.00  0.00           O
ATOM   3143  CB  SER A 216      10.537  23.171 -20.466  1.00  0.00           C
ATOM   3144  OG  SER A 216      10.855  21.790 -20.121  1.00  0.00           O
ATOM   3145  H   SER A 216       8.659  22.411 -18.742  1.00  0.00           H
ATOM   3146  HA  SER A 216      10.976  23.922 -18.366  1.00  0.00           H
ATOM   3147  HB2 SER A 216       9.679  23.267 -21.131  1.00  0.00           H
ATOM   3148  HB3 SER A 216      11.428  23.525 -20.983  1.00  0.00           H
ATOM   3149  HG  SER A 216      10.055  21.261 -20.169  1.00  0.00           H
ATOM   3150  N   GLY A 217       8.679  25.709 -19.650  1.00  0.00           N
ATOM   3151  CA  GLY A 217       8.175  27.063 -19.825  1.00  0.00           C
ATOM   3152  C   GLY A 217       8.024  27.930 -18.572  1.00  0.00           C
ATOM   3153  O   GLY A 217       8.386  29.101 -18.614  1.00  0.00           O
ATOM   3154  H   GLY A 217       8.024  24.968 -19.858  1.00  0.00           H
ATOM   3155  HA2 GLY A 217       8.893  27.598 -20.447  1.00  0.00           H
ATOM   3156  HA3 GLY A 217       7.224  27.084 -20.357  1.00  0.00           H
ATOM   3157  N   ALA A 218       7.708  27.301 -17.417  1.00  0.00           N
ATOM   3158  CA  ALA A 218       7.754  27.864 -16.048  1.00  0.00           C
ATOM   3159  C   ALA A 218       9.123  28.088 -15.528  1.00  0.00           C
ATOM   3160  O   ALA A 218       9.213  28.766 -14.521  1.00  0.00           O
ATOM   3161  CB  ALA A 218       6.992  26.932 -15.137  1.00  0.00           C
ATOM   3162  H   ALA A 218       7.463  26.331 -17.561  1.00  0.00           H
ATOM   3163  HA  ALA A 218       7.246  28.828 -16.024  1.00  0.00           H
ATOM   3164  HB1 ALA A 218       5.939  26.844 -15.401  1.00  0.00           H
ATOM   3165  HB2 ALA A 218       7.075  27.303 -14.115  1.00  0.00           H
ATOM   3166  HB3 ALA A 218       7.465  25.955 -15.241  1.00  0.00           H
ATOM   3167  N   GLY A 219      10.134  27.541 -16.216  1.00  0.00           N
ATOM   3168  CA  GLY A 219      11.572  27.612 -16.087  1.00  0.00           C
ATOM   3169  C   GLY A 219      12.272  26.636 -15.051  1.00  0.00           C
ATOM   3170  O   GLY A 219      13.411  26.968 -14.533  1.00  0.00           O
ATOM   3171  H   GLY A 219       9.778  26.842 -16.851  1.00  0.00           H
ATOM   3172  HA2 GLY A 219      12.002  27.385 -17.062  1.00  0.00           H
ATOM   3173  HA3 GLY A 219      11.815  28.657 -15.892  1.00  0.00           H
ATOM   3174  N   PHE A 220      11.608  25.525 -14.742  1.00  0.00           N
ATOM   3175  CA  PHE A 220      12.108  24.453 -13.967  1.00  0.00           C
ATOM   3176  C   PHE A 220      12.956  23.481 -14.785  1.00  0.00           C
ATOM   3177  O   PHE A 220      12.738  23.353 -15.964  1.00  0.00           O
ATOM   3178  CB  PHE A 220      10.884  23.781 -13.272  1.00  0.00           C
ATOM   3179  CG  PHE A 220      10.541  24.289 -11.924  1.00  0.00           C
ATOM   3180  CD1 PHE A 220      11.223  23.988 -10.742  1.00  0.00           C
ATOM   3181  CD2 PHE A 220       9.384  25.110 -11.756  1.00  0.00           C
ATOM   3182  CE1 PHE A 220      10.951  24.638  -9.488  1.00  0.00           C
ATOM   3183  CE2 PHE A 220       8.966  25.617 -10.479  1.00  0.00           C
ATOM   3184  CZ  PHE A 220       9.858  25.451  -9.384  1.00  0.00           C
ATOM   3185  H   PHE A 220      10.802  25.306 -15.312  1.00  0.00           H
ATOM   3186  HA  PHE A 220      12.831  24.824 -13.240  1.00  0.00           H
ATOM   3187  HB2 PHE A 220      10.035  23.820 -13.954  1.00  0.00           H
ATOM   3188  HB3 PHE A 220      11.043  22.715 -13.107  1.00  0.00           H
ATOM   3189  HD1 PHE A 220      12.024  23.306 -10.986  1.00  0.00           H
ATOM   3190  HD2 PHE A 220       8.673  25.322 -12.540  1.00  0.00           H
ATOM   3191  HE1 PHE A 220      11.703  24.585  -8.715  1.00  0.00           H
ATOM   3192  HE2 PHE A 220       8.056  26.171 -10.295  1.00  0.00           H
ATOM   3193  HZ  PHE A 220       9.581  25.955  -8.470  1.00  0.00           H
ATOM   3194  N   HID A 221      13.673  22.607 -14.087  1.00  0.00           N
ATOM   3195  CA  HID A 221      14.367  21.467 -14.679  1.00  0.00           C
ATOM   3196  C   HID A 221      14.055  20.218 -13.872  1.00  0.00           C
ATOM   3197  O   HID A 221      14.084  20.276 -12.657  1.00  0.00           O
ATOM   3198  CB  HID A 221      15.911  21.687 -14.676  1.00  0.00           C
ATOM   3199  CG  HID A 221      16.375  23.137 -15.119  1.00  0.00           C
ATOM   3200  CD2 HID A 221      17.019  23.962 -14.233  1.00  0.00           C
ATOM   3201  ND1 HID A 221      16.214  23.772 -16.295  1.00  0.00           N
ATOM   3202  CE1 HID A 221      16.861  24.951 -16.235  1.00  0.00           C
ATOM   3203  NE2 HID A 221      17.299  25.117 -14.960  1.00  0.00           N
ATOM   3204  H   HID A 221      13.867  22.852 -13.127  1.00  0.00           H
ATOM   3205  HA  HID A 221      14.005  21.365 -15.702  1.00  0.00           H
ATOM   3206  HB2 HID A 221      16.308  21.360 -13.716  1.00  0.00           H
ATOM   3207  HB3 HID A 221      16.301  20.968 -15.396  1.00  0.00           H
ATOM   3208  HD1 HID A 221      15.707  23.384 -17.079  1.00  0.00           H
ATOM   3209  HD2 HID A 221      17.144  23.881 -13.163  1.00  0.00           H
ATOM   3210  HE1 HID A 221      16.841  25.742 -16.971  1.00  0.00           H
ATOM   3211  N   THR A 222      13.917  19.132 -14.562  1.00  0.00           N
ATOM   3212  CA  THR A 222      13.314  17.918 -13.905  1.00  0.00           C
ATOM   3213  C   THR A 222      14.464  17.031 -13.407  1.00  0.00           C
ATOM   3214  O   THR A 222      15.324  16.677 -14.206  1.00  0.00           O
ATOM   3215  CB  THR A 222      12.376  17.194 -14.853  1.00  0.00           C
ATOM   3216  CG2 THR A 222      11.807  15.933 -14.197  1.00  0.00           C
ATOM   3217  OG1 THR A 222      11.343  18.020 -15.366  1.00  0.00           O
ATOM   3218  H   THR A 222      13.975  19.276 -15.560  1.00  0.00           H
ATOM   3219  HA  THR A 222      12.648  18.193 -13.087  1.00  0.00           H
ATOM   3220  HB  THR A 222      13.003  16.776 -15.641  1.00  0.00           H
ATOM   3221  HG1 THR A 222      11.672  18.510 -16.124  1.00  0.00           H
ATOM   3222 HG21 THR A 222      12.568  15.151 -14.216  1.00  0.00           H
ATOM   3223 HG22 THR A 222      10.933  15.644 -14.781  1.00  0.00           H
ATOM   3224 HG23 THR A 222      11.356  16.086 -13.216  1.00  0.00           H
ATOM   3225  N   LEU A 223      14.478  16.603 -12.087  1.00  0.00           N
ATOM   3226  CA  LEU A 223      15.517  15.802 -11.481  1.00  0.00           C
ATOM   3227  C   LEU A 223      15.108  14.376 -11.563  1.00  0.00           C
ATOM   3228  O   LEU A 223      15.964  13.509 -11.915  1.00  0.00           O
ATOM   3229  CB  LEU A 223      15.736  16.238  -9.986  1.00  0.00           C
ATOM   3230  CG  LEU A 223      15.961  17.751  -9.746  1.00  0.00           C
ATOM   3231  CD1 LEU A 223      16.103  17.994  -8.251  1.00  0.00           C
ATOM   3232  CD2 LEU A 223      17.220  18.266 -10.413  1.00  0.00           C
ATOM   3233  H   LEU A 223      13.650  16.837 -11.556  1.00  0.00           H
ATOM   3234  HA  LEU A 223      16.468  15.854 -12.011  1.00  0.00           H
ATOM   3235  HB2 LEU A 223      14.859  16.002  -9.383  1.00  0.00           H
ATOM   3236  HB3 LEU A 223      16.601  15.698  -9.599  1.00  0.00           H
ATOM   3237  HG  LEU A 223      14.998  18.239  -9.890  1.00  0.00           H
ATOM   3238 HD11 LEU A 223      15.133  17.900  -7.762  1.00  0.00           H
ATOM   3239 HD12 LEU A 223      16.414  19.037  -8.188  1.00  0.00           H
ATOM   3240 HD13 LEU A 223      16.871  17.390  -7.768  1.00  0.00           H
ATOM   3241 HD21 LEU A 223      18.046  17.556 -10.451  1.00  0.00           H
ATOM   3242 HD22 LEU A 223      16.939  18.439 -11.451  1.00  0.00           H
ATOM   3243 HD23 LEU A 223      17.521  19.282 -10.154  1.00  0.00           H
ATOM   3244  N   SER A 224      13.845  14.028 -11.292  1.00  0.00           N
ATOM   3245  CA  SER A 224      13.298  12.631 -11.448  1.00  0.00           C
ATOM   3246  C   SER A 224      11.797  12.632 -11.592  1.00  0.00           C
ATOM   3247  O   SER A 224      11.108  13.309 -10.838  1.00  0.00           O
ATOM   3248  CB  SER A 224      13.768  11.602 -10.359  1.00  0.00           C
ATOM   3249  OG  SER A 224      13.580  12.004  -8.997  1.00  0.00           O
ATOM   3250  H   SER A 224      13.259  14.805 -11.024  1.00  0.00           H
ATOM   3251  HA  SER A 224      13.744  12.287 -12.380  1.00  0.00           H
ATOM   3252  HB2 SER A 224      13.227  10.664 -10.485  1.00  0.00           H
ATOM   3253  HB3 SER A 224      14.843  11.454 -10.467  1.00  0.00           H
ATOM   3254  HG  SER A 224      14.369  12.471  -8.710  1.00  0.00           H
ATOM   3255  N   LEU A 225      11.327  11.781 -12.561  1.00  0.00           N
ATOM   3256  CA  LEU A 225       9.900  11.402 -12.674  1.00  0.00           C
ATOM   3257  C   LEU A 225       9.691   9.954 -11.971  1.00  0.00           C
ATOM   3258  O   LEU A 225      10.639   9.155 -12.009  1.00  0.00           O
ATOM   3259  CB  LEU A 225       9.430  11.532 -14.095  1.00  0.00           C
ATOM   3260  CG  LEU A 225       7.882  11.612 -14.098  1.00  0.00           C
ATOM   3261  CD1 LEU A 225       7.580  12.858 -14.963  1.00  0.00           C
ATOM   3262  CD2 LEU A 225       7.232  10.369 -14.745  1.00  0.00           C
ATOM   3263  H   LEU A 225      11.996  11.283 -13.131  1.00  0.00           H
ATOM   3264  HA  LEU A 225       9.238  12.046 -12.094  1.00  0.00           H
ATOM   3265  HB2 LEU A 225       9.833  12.491 -14.416  1.00  0.00           H
ATOM   3266  HB3 LEU A 225       9.726  10.740 -14.782  1.00  0.00           H
ATOM   3267  HG  LEU A 225       7.475  11.718 -13.092  1.00  0.00           H
ATOM   3268 HD11 LEU A 225       7.972  13.750 -14.473  1.00  0.00           H
ATOM   3269 HD12 LEU A 225       6.490  12.854 -14.957  1.00  0.00           H
ATOM   3270 HD13 LEU A 225       7.968  12.814 -15.981  1.00  0.00           H
ATOM   3271 HD21 LEU A 225       7.370  10.354 -15.826  1.00  0.00           H
ATOM   3272 HD22 LEU A 225       7.742   9.544 -14.250  1.00  0.00           H
ATOM   3273 HD23 LEU A 225       6.148  10.424 -14.640  1.00  0.00           H
ATOM   3274  N   LYS A 226       8.535   9.698 -11.429  1.00  0.00           N
ATOM   3275  CA  LYS A 226       8.093   8.342 -10.937  1.00  0.00           C
ATOM   3276  C   LYS A 226       6.580   7.966 -11.119  1.00  0.00           C
ATOM   3277  O   LYS A 226       5.678   8.661 -10.647  1.00  0.00           O
ATOM   3278  CB  LYS A 226       8.534   8.236  -9.478  1.00  0.00           C
ATOM   3279  CG  LYS A 226       8.266   6.815  -8.909  1.00  0.00           C
ATOM   3280  CD  LYS A 226       8.925   6.723  -7.509  1.00  0.00           C
ATOM   3281  CE  LYS A 226       8.766   5.304  -6.844  1.00  0.00           C
ATOM   3282  NZ  LYS A 226       9.378   4.119  -7.517  1.00  0.00           N
ATOM   3283  H   LYS A 226       7.849  10.434 -11.344  1.00  0.00           H
ATOM   3284  HA  LYS A 226       8.642   7.568 -11.475  1.00  0.00           H
ATOM   3285  HB2 LYS A 226       9.577   8.512  -9.325  1.00  0.00           H
ATOM   3286  HB3 LYS A 226       7.982   8.969  -8.890  1.00  0.00           H
ATOM   3287  HG2 LYS A 226       7.238   6.456  -8.882  1.00  0.00           H
ATOM   3288  HG3 LYS A 226       8.764   6.052  -9.506  1.00  0.00           H
ATOM   3289  HD2 LYS A 226       9.952   7.065  -7.635  1.00  0.00           H
ATOM   3290  HD3 LYS A 226       8.542   7.473  -6.818  1.00  0.00           H
ATOM   3291  HE2 LYS A 226       9.258   5.466  -5.886  1.00  0.00           H
ATOM   3292  HE3 LYS A 226       7.720   5.044  -6.689  1.00  0.00           H
ATOM   3293  HZ1 LYS A 226       9.276   3.266  -6.986  1.00  0.00           H
ATOM   3294  HZ2 LYS A 226      10.324   4.271  -7.836  1.00  0.00           H
ATOM   3295  HZ3 LYS A 226       8.840   3.992  -8.363  1.00  0.00           H
ATOM   3296  N   ASP A 227       6.316   6.855 -11.795  1.00  0.00           N
ATOM   3297  CA  ASP A 227       4.989   6.192 -11.830  1.00  0.00           C
ATOM   3298  C   ASP A 227       4.657   5.732 -10.510  1.00  0.00           C
ATOM   3299  O   ASP A 227       5.377   4.950  -9.922  1.00  0.00           O
ATOM   3300  CB  ASP A 227       4.923   5.064 -12.896  1.00  0.00           C
ATOM   3301  CG  ASP A 227       3.525   4.444 -13.222  1.00  0.00           C
ATOM   3302  OD1 ASP A 227       3.479   3.548 -14.104  1.00  0.00           O
ATOM   3303  OD2 ASP A 227       2.543   4.835 -12.573  1.00  0.00           O
ATOM   3304  H   ASP A 227       6.997   6.238 -12.215  1.00  0.00           H
ATOM   3305  HA  ASP A 227       4.252   6.962 -12.062  1.00  0.00           H
ATOM   3306  HB2 ASP A 227       5.336   5.482 -13.813  1.00  0.00           H
ATOM   3307  HB3 ASP A 227       5.518   4.209 -12.571  1.00  0.00           H
ATOM   3308  N   LEU A 228       3.477   6.225 -10.025  1.00  0.00           N
ATOM   3309  CA  LEU A 228       2.984   5.849  -8.731  1.00  0.00           C
ATOM   3310  C   LEU A 228       1.514   5.484  -8.785  1.00  0.00           C
ATOM   3311  O   LEU A 228       0.857   5.466  -7.744  1.00  0.00           O
ATOM   3312  CB  LEU A 228       3.205   6.981  -7.675  1.00  0.00           C
ATOM   3313  CG  LEU A 228       4.694   7.106  -7.174  1.00  0.00           C
ATOM   3314  CD1 LEU A 228       4.772   8.390  -6.283  1.00  0.00           C
ATOM   3315  CD2 LEU A 228       5.174   5.899  -6.293  1.00  0.00           C
ATOM   3316  H   LEU A 228       2.948   6.815 -10.652  1.00  0.00           H
ATOM   3317  HA  LEU A 228       3.510   4.929  -8.478  1.00  0.00           H
ATOM   3318  HB2 LEU A 228       2.909   7.882  -8.214  1.00  0.00           H
ATOM   3319  HB3 LEU A 228       2.506   6.892  -6.843  1.00  0.00           H
ATOM   3320  HG  LEU A 228       5.411   7.140  -7.995  1.00  0.00           H
ATOM   3321 HD11 LEU A 228       4.399   9.292  -6.770  1.00  0.00           H
ATOM   3322 HD12 LEU A 228       5.822   8.461  -6.000  1.00  0.00           H
ATOM   3323 HD13 LEU A 228       4.148   8.186  -5.414  1.00  0.00           H
ATOM   3324 HD21 LEU A 228       4.419   5.442  -5.653  1.00  0.00           H
ATOM   3325 HD22 LEU A 228       5.417   5.152  -7.049  1.00  0.00           H
ATOM   3326 HD23 LEU A 228       6.003   6.250  -5.677  1.00  0.00           H
ATOM   3327  N   SER A 229       0.992   5.047  -9.982  1.00  0.00           N
ATOM   3328  CA  SER A 229      -0.451   5.087 -10.229  1.00  0.00           C
ATOM   3329  C   SER A 229      -1.308   4.233  -9.277  1.00  0.00           C
ATOM   3330  O   SER A 229      -2.461   4.560  -9.006  1.00  0.00           O
ATOM   3331  CB  SER A 229      -0.845   4.720 -11.648  1.00  0.00           C
ATOM   3332  OG  SER A 229      -0.024   5.512 -12.543  1.00  0.00           O
ATOM   3333  H   SER A 229       1.504   5.180 -10.843  1.00  0.00           H
ATOM   3334  HA  SER A 229      -0.761   6.128 -10.140  1.00  0.00           H
ATOM   3335  HB2 SER A 229      -0.644   3.685 -11.923  1.00  0.00           H
ATOM   3336  HB3 SER A 229      -1.885   5.036 -11.727  1.00  0.00           H
ATOM   3337  HG  SER A 229       0.866   5.153 -12.546  1.00  0.00           H
ATOM   3338  N   ALA A 230      -0.692   3.146  -8.802  1.00  0.00           N
ATOM   3339  CA  ALA A 230      -1.339   2.112  -7.907  1.00  0.00           C
ATOM   3340  C   ALA A 230      -1.697   2.635  -6.536  1.00  0.00           C
ATOM   3341  O   ALA A 230      -2.519   2.010  -5.834  1.00  0.00           O
ATOM   3342  CB  ALA A 230      -0.485   0.874  -7.853  1.00  0.00           C
ATOM   3343  H   ALA A 230       0.255   3.012  -9.126  1.00  0.00           H
ATOM   3344  HA  ALA A 230      -2.270   1.804  -8.380  1.00  0.00           H
ATOM   3345  HB1 ALA A 230      -0.916   0.090  -7.230  1.00  0.00           H
ATOM   3346  HB2 ALA A 230       0.485   1.143  -7.438  1.00  0.00           H
ATOM   3347  HB3 ALA A 230      -0.357   0.466  -8.856  1.00  0.00           H
ATOM   3348  N   ASN A 231      -1.095   3.733  -6.141  1.00  0.00           N
ATOM   3349  CA  ASN A 231      -1.205   4.234  -4.744  1.00  0.00           C
ATOM   3350  C   ASN A 231      -2.502   5.006  -4.672  1.00  0.00           C
ATOM   3351  O   ASN A 231      -3.369   4.791  -3.776  1.00  0.00           O
ATOM   3352  CB  ASN A 231       0.055   5.111  -4.410  1.00  0.00           C
ATOM   3353  CG  ASN A 231       1.233   4.193  -4.103  1.00  0.00           C
ATOM   3354  ND2 ASN A 231       2.121   4.050  -5.061  1.00  0.00           N
ATOM   3355  OD1 ASN A 231       1.278   3.560  -3.026  1.00  0.00           O
ATOM   3356  H   ASN A 231      -0.734   4.362  -6.844  1.00  0.00           H
ATOM   3357  HA  ASN A 231      -1.128   3.424  -4.018  1.00  0.00           H
ATOM   3358  HB2 ASN A 231       0.356   5.790  -5.207  1.00  0.00           H
ATOM   3359  HB3 ASN A 231      -0.104   5.737  -3.532  1.00  0.00           H
ATOM   3360 HD21 ASN A 231       1.936   4.619  -5.874  1.00  0.00           H
ATOM   3361 HD22 ASN A 231       2.827   3.333  -4.968  1.00  0.00           H
ATOM   3362  N   LEU A 232      -2.723   5.869  -5.693  1.00  0.00           N
ATOM   3363  CA  LEU A 232      -3.989   6.517  -6.060  1.00  0.00           C
ATOM   3364  C   LEU A 232      -5.008   5.453  -6.467  1.00  0.00           C
ATOM   3365  O   LEU A 232      -6.110   5.481  -5.913  1.00  0.00           O
ATOM   3366  CB  LEU A 232      -3.679   7.576  -7.153  1.00  0.00           C
ATOM   3367  CG  LEU A 232      -4.962   8.466  -7.576  1.00  0.00           C
ATOM   3368  CD1 LEU A 232      -5.388   9.529  -6.511  1.00  0.00           C
ATOM   3369  CD2 LEU A 232      -4.516   9.181  -8.802  1.00  0.00           C
ATOM   3370  H   LEU A 232      -2.001   6.042  -6.378  1.00  0.00           H
ATOM   3371  HA  LEU A 232      -4.421   7.010  -5.189  1.00  0.00           H
ATOM   3372  HB2 LEU A 232      -2.831   8.184  -6.837  1.00  0.00           H
ATOM   3373  HB3 LEU A 232      -3.345   7.053  -8.048  1.00  0.00           H
ATOM   3374  HG  LEU A 232      -5.770   7.789  -7.850  1.00  0.00           H
ATOM   3375 HD11 LEU A 232      -5.264   9.051  -5.539  1.00  0.00           H
ATOM   3376 HD12 LEU A 232      -6.433   9.789  -6.675  1.00  0.00           H
ATOM   3377 HD13 LEU A 232      -4.681  10.349  -6.632  1.00  0.00           H
ATOM   3378 HD21 LEU A 232      -3.605   9.712  -8.526  1.00  0.00           H
ATOM   3379 HD22 LEU A 232      -4.337   8.451  -9.591  1.00  0.00           H
ATOM   3380 HD23 LEU A 232      -5.370   9.821  -9.022  1.00  0.00           H
ATOM   3381  N   ALA A 233      -4.676   4.434  -7.266  1.00  0.00           N
ATOM   3382  CA  ALA A 233      -5.701   3.406  -7.623  1.00  0.00           C
ATOM   3383  C   ALA A 233      -6.319   2.608  -6.401  1.00  0.00           C
ATOM   3384  O   ALA A 233      -7.505   2.255  -6.371  1.00  0.00           O
ATOM   3385  CB  ALA A 233      -5.053   2.385  -8.627  1.00  0.00           C
ATOM   3386  H   ALA A 233      -3.822   4.376  -7.803  1.00  0.00           H
ATOM   3387  HA  ALA A 233      -6.516   3.975  -8.067  1.00  0.00           H
ATOM   3388  HB1 ALA A 233      -5.790   1.729  -9.087  1.00  0.00           H
ATOM   3389  HB2 ALA A 233      -4.289   1.781  -8.138  1.00  0.00           H
ATOM   3390  HB3 ALA A 233      -4.512   2.912  -9.413  1.00  0.00           H
ATOM   3391  N   MET A 234      -5.515   2.307  -5.433  1.00  0.00           N
ATOM   3392  CA  MET A 234      -5.926   1.745  -4.142  1.00  0.00           C
ATOM   3393  C   MET A 234      -6.738   2.790  -3.357  1.00  0.00           C
ATOM   3394  O   MET A 234      -7.878   2.568  -2.950  1.00  0.00           O
ATOM   3395  CB  MET A 234      -4.821   1.232  -3.276  1.00  0.00           C
ATOM   3396  CG  MET A 234      -4.591  -0.185  -3.763  1.00  0.00           C
ATOM   3397  SD  MET A 234      -5.765  -1.495  -3.211  1.00  0.00           S
ATOM   3398  CE  MET A 234      -5.839  -1.237  -1.365  1.00  0.00           C
ATOM   3399  H   MET A 234      -4.531   2.533  -5.409  1.00  0.00           H
ATOM   3400  HA  MET A 234      -6.703   1.020  -4.380  1.00  0.00           H
ATOM   3401  HB2 MET A 234      -3.903   1.792  -3.461  1.00  0.00           H
ATOM   3402  HB3 MET A 234      -5.075   1.206  -2.216  1.00  0.00           H
ATOM   3403  HG2 MET A 234      -4.711  -0.312  -4.839  1.00  0.00           H
ATOM   3404  HG3 MET A 234      -3.540  -0.428  -3.602  1.00  0.00           H
ATOM   3405  HE1 MET A 234      -6.186  -2.202  -0.995  1.00  0.00           H
ATOM   3406  HE2 MET A 234      -4.849  -1.157  -0.916  1.00  0.00           H
ATOM   3407  HE3 MET A 234      -6.447  -0.403  -1.013  1.00  0.00           H
ATOM   3408  N   THR A 235      -6.249   4.001  -3.232  1.00  0.00           N
ATOM   3409  CA  THR A 235      -6.890   5.103  -2.466  1.00  0.00           C
ATOM   3410  C   THR A 235      -8.264   5.501  -2.981  1.00  0.00           C
ATOM   3411  O   THR A 235      -9.146   5.906  -2.180  1.00  0.00           O
ATOM   3412  CB  THR A 235      -6.035   6.367  -2.396  1.00  0.00           C
ATOM   3413  CG2 THR A 235      -6.708   7.526  -1.621  1.00  0.00           C
ATOM   3414  OG1 THR A 235      -4.783   6.161  -1.818  1.00  0.00           O
ATOM   3415  H   THR A 235      -5.266   4.021  -3.460  1.00  0.00           H
ATOM   3416  HA  THR A 235      -7.049   4.683  -1.473  1.00  0.00           H
ATOM   3417  HB  THR A 235      -5.817   6.684  -3.416  1.00  0.00           H
ATOM   3418  HG1 THR A 235      -4.192   5.817  -2.492  1.00  0.00           H
ATOM   3419 HG21 THR A 235      -7.051   7.138  -0.661  1.00  0.00           H
ATOM   3420 HG22 THR A 235      -7.370   8.075  -2.292  1.00  0.00           H
ATOM   3421 HG23 THR A 235      -5.955   8.281  -1.397  1.00  0.00           H
ATOM   3422  N   MET A 236      -8.413   5.494  -4.346  1.00  0.00           N
ATOM   3423  CA  MET A 236      -9.744   5.809  -5.053  1.00  0.00           C
ATOM   3424  C   MET A 236     -10.760   4.695  -4.865  1.00  0.00           C
ATOM   3425  O   MET A 236     -11.938   4.945  -4.719  1.00  0.00           O
ATOM   3426  CB  MET A 236      -9.369   6.089  -6.509  1.00  0.00           C
ATOM   3427  CG  MET A 236     -10.596   6.493  -7.341  1.00  0.00           C
ATOM   3428  SD  MET A 236     -11.306   8.165  -6.980  1.00  0.00           S
ATOM   3429  CE  MET A 236     -10.001   9.245  -7.696  1.00  0.00           C
ATOM   3430  H   MET A 236      -7.609   5.431  -4.952  1.00  0.00           H
ATOM   3431  HA  MET A 236     -10.252   6.706  -4.701  1.00  0.00           H
ATOM   3432  HB2 MET A 236      -8.654   6.910  -6.446  1.00  0.00           H
ATOM   3433  HB3 MET A 236      -8.883   5.225  -6.963  1.00  0.00           H
ATOM   3434  HG2 MET A 236     -10.354   6.553  -8.402  1.00  0.00           H
ATOM   3435  HG3 MET A 236     -11.393   5.751  -7.278  1.00  0.00           H
ATOM   3436  HE1 MET A 236     -10.274  10.286  -7.523  1.00  0.00           H
ATOM   3437  HE2 MET A 236      -9.060   8.966  -7.222  1.00  0.00           H
ATOM   3438  HE3 MET A 236      -9.874   8.965  -8.742  1.00  0.00           H
ATOM   3439  N   ASN A 237     -10.315   3.446  -4.864  1.00  0.00           N
ATOM   3440  CA  ASN A 237     -11.096   2.331  -4.421  1.00  0.00           C
ATOM   3441  C   ASN A 237     -11.558   2.496  -2.960  1.00  0.00           C
ATOM   3442  O   ASN A 237     -12.741   2.293  -2.669  1.00  0.00           O
ATOM   3443  CB  ASN A 237     -10.271   1.081  -4.493  1.00  0.00           C
ATOM   3444  CG  ASN A 237     -10.422   0.220  -5.686  1.00  0.00           C
ATOM   3445  ND2 ASN A 237      -9.389  -0.170  -6.330  1.00  0.00           N
ATOM   3446  OD1 ASN A 237     -11.527  -0.139  -6.106  1.00  0.00           O
ATOM   3447  H   ASN A 237      -9.331   3.363  -5.073  1.00  0.00           H
ATOM   3448  HA  ASN A 237     -11.957   2.212  -5.079  1.00  0.00           H
ATOM   3449  HB2 ASN A 237      -9.196   1.246  -4.426  1.00  0.00           H
ATOM   3450  HB3 ASN A 237     -10.402   0.467  -3.603  1.00  0.00           H
ATOM   3451 HD21 ASN A 237      -8.554   0.393  -6.257  1.00  0.00           H
ATOM   3452 HD22 ASN A 237      -9.595  -0.632  -7.205  1.00  0.00           H
ATOM   3453  N   VAL A 238     -10.701   2.798  -1.950  1.00  0.00           N
ATOM   3454  CA  VAL A 238     -11.017   3.076  -0.508  1.00  0.00           C
ATOM   3455  C   VAL A 238     -11.823   4.359  -0.350  1.00  0.00           C
ATOM   3456  O   VAL A 238     -12.759   4.447   0.573  1.00  0.00           O
ATOM   3457  CB  VAL A 238      -9.603   3.225   0.263  1.00  0.00           C
ATOM   3458  CG1 VAL A 238      -9.616   3.737   1.680  1.00  0.00           C
ATOM   3459  CG2 VAL A 238      -8.877   1.922   0.328  1.00  0.00           C
ATOM   3460  H   VAL A 238      -9.719   2.725  -2.177  1.00  0.00           H
ATOM   3461  HA  VAL A 238     -11.629   2.257  -0.132  1.00  0.00           H
ATOM   3462  HB  VAL A 238      -8.925   3.844  -0.325  1.00  0.00           H
ATOM   3463 HG11 VAL A 238     -10.309   4.576   1.754  1.00  0.00           H
ATOM   3464 HG12 VAL A 238     -10.038   2.943   2.295  1.00  0.00           H
ATOM   3465 HG13 VAL A 238      -8.600   3.921   2.027  1.00  0.00           H
ATOM   3466 HG21 VAL A 238      -8.435   1.564  -0.602  1.00  0.00           H
ATOM   3467 HG22 VAL A 238      -9.531   1.080   0.552  1.00  0.00           H
ATOM   3468 HG23 VAL A 238      -8.076   1.961   1.067  1.00  0.00           H
ATOM   3469  N   PHE A 239     -11.712   5.394  -1.194  1.00  0.00           N
ATOM   3470  CA  PHE A 239     -12.676   6.540  -1.256  1.00  0.00           C
ATOM   3471  C   PHE A 239     -14.112   6.073  -1.408  1.00  0.00           C
ATOM   3472  O   PHE A 239     -14.931   6.317  -0.587  1.00  0.00           O
ATOM   3473  CB  PHE A 239     -12.234   7.467  -2.406  1.00  0.00           C
ATOM   3474  CG  PHE A 239     -13.069   8.739  -2.464  1.00  0.00           C
ATOM   3475  CD1 PHE A 239     -13.487   9.542  -1.365  1.00  0.00           C
ATOM   3476  CD2 PHE A 239     -13.476   9.175  -3.723  1.00  0.00           C
ATOM   3477  CE1 PHE A 239     -14.427  10.552  -1.543  1.00  0.00           C
ATOM   3478  CE2 PHE A 239     -14.436  10.181  -3.912  1.00  0.00           C
ATOM   3479  CZ  PHE A 239     -14.792  10.965  -2.823  1.00  0.00           C
ATOM   3480  H   PHE A 239     -10.858   5.395  -1.731  1.00  0.00           H
ATOM   3481  HA  PHE A 239     -12.604   7.083  -0.313  1.00  0.00           H
ATOM   3482  HB2 PHE A 239     -11.219   7.743  -2.121  1.00  0.00           H
ATOM   3483  HB3 PHE A 239     -12.190   6.905  -3.340  1.00  0.00           H
ATOM   3484  HD1 PHE A 239     -13.123   9.404  -0.358  1.00  0.00           H
ATOM   3485  HD2 PHE A 239     -13.105   8.676  -4.606  1.00  0.00           H
ATOM   3486  HE1 PHE A 239     -14.809  11.106  -0.698  1.00  0.00           H
ATOM   3487  HE2 PHE A 239     -14.688  10.365  -4.947  1.00  0.00           H
ATOM   3488  HZ  PHE A 239     -15.377  11.873  -2.846  1.00  0.00           H
ATOM   3489  N   ALA A 240     -14.397   5.395  -2.565  1.00  0.00           N
ATOM   3490  CA  ALA A 240     -15.687   4.748  -2.922  1.00  0.00           C
ATOM   3491  C   ALA A 240     -16.278   3.807  -1.840  1.00  0.00           C
ATOM   3492  O   ALA A 240     -17.436   3.969  -1.463  1.00  0.00           O
ATOM   3493  CB  ALA A 240     -15.539   3.984  -4.188  1.00  0.00           C
ATOM   3494  H   ALA A 240     -13.580   5.197  -3.125  1.00  0.00           H
ATOM   3495  HA  ALA A 240     -16.409   5.552  -3.062  1.00  0.00           H
ATOM   3496  HB1 ALA A 240     -16.514   3.809  -4.643  1.00  0.00           H
ATOM   3497  HB2 ALA A 240     -15.003   3.048  -4.033  1.00  0.00           H
ATOM   3498  HB3 ALA A 240     -14.947   4.561  -4.899  1.00  0.00           H
ATOM   3499  N   LEU A 241     -15.553   2.886  -1.267  1.00  0.00           N
ATOM   3500  CA  LEU A 241     -15.944   1.960  -0.166  1.00  0.00           C
ATOM   3501  C   LEU A 241     -16.244   2.663   1.150  1.00  0.00           C
ATOM   3502  O   LEU A 241     -17.095   2.274   1.947  1.00  0.00           O
ATOM   3503  CB  LEU A 241     -14.768   0.960  -0.007  1.00  0.00           C
ATOM   3504  CG  LEU A 241     -14.969  -0.201   1.037  1.00  0.00           C
ATOM   3505  CD1 LEU A 241     -16.263  -1.049   0.816  1.00  0.00           C
ATOM   3506  CD2 LEU A 241     -13.754  -1.118   0.976  1.00  0.00           C
ATOM   3507  H   LEU A 241     -14.676   2.603  -1.681  1.00  0.00           H
ATOM   3508  HA  LEU A 241     -16.857   1.470  -0.505  1.00  0.00           H
ATOM   3509  HB2 LEU A 241     -14.649   0.437  -0.956  1.00  0.00           H
ATOM   3510  HB3 LEU A 241     -13.826   1.444   0.251  1.00  0.00           H
ATOM   3511  HG  LEU A 241     -14.947   0.302   2.004  1.00  0.00           H
ATOM   3512 HD11 LEU A 241     -17.172  -0.446   0.822  1.00  0.00           H
ATOM   3513 HD12 LEU A 241     -16.417  -1.745   1.640  1.00  0.00           H
ATOM   3514 HD13 LEU A 241     -16.287  -1.601  -0.123  1.00  0.00           H
ATOM   3515 HD21 LEU A 241     -13.657  -1.497  -0.041  1.00  0.00           H
ATOM   3516 HD22 LEU A 241     -12.821  -0.601   1.203  1.00  0.00           H
ATOM   3517 HD23 LEU A 241     -13.852  -1.945   1.679  1.00  0.00           H
ATOM   3518  N   GLY A 242     -15.715   3.861   1.292  1.00  0.00           N
ATOM   3519  CA  GLY A 242     -16.061   4.858   2.309  1.00  0.00           C
ATOM   3520  C   GLY A 242     -17.578   5.337   2.064  1.00  0.00           C
ATOM   3521  O   GLY A 242     -18.494   4.902   2.811  1.00  0.00           O
ATOM   3522  H   GLY A 242     -15.064   4.049   0.544  1.00  0.00           H
ATOM   3523  HA2 GLY A 242     -15.943   4.489   3.328  1.00  0.00           H
ATOM   3524  HA3 GLY A 242     -15.382   5.698   2.156  1.00  0.00           H
ATOM   3525  N   VAL A 243     -17.799   6.048   0.942  1.00  0.00           N
ATOM   3526  CA  VAL A 243     -19.137   6.358   0.462  1.00  0.00           C
ATOM   3527  C   VAL A 243     -20.122   5.116   0.490  1.00  0.00           C
ATOM   3528  O   VAL A 243     -21.257   5.247   0.871  1.00  0.00           O
ATOM   3529  CB  VAL A 243     -19.157   7.029  -1.021  1.00  0.00           C
ATOM   3530  CG1 VAL A 243     -20.436   7.781  -1.415  1.00  0.00           C
ATOM   3531  CG2 VAL A 243     -17.932   7.992  -1.227  1.00  0.00           C
ATOM   3532  H   VAL A 243     -17.034   6.423   0.400  1.00  0.00           H
ATOM   3533  HA  VAL A 243     -19.566   7.137   1.093  1.00  0.00           H
ATOM   3534  HB  VAL A 243     -19.023   6.279  -1.799  1.00  0.00           H
ATOM   3535 HG11 VAL A 243     -20.353   8.152  -2.437  1.00  0.00           H
ATOM   3536 HG12 VAL A 243     -21.370   7.227  -1.346  1.00  0.00           H
ATOM   3537 HG13 VAL A 243     -20.467   8.721  -0.863  1.00  0.00           H
ATOM   3538 HG21 VAL A 243     -17.909   8.994  -0.800  1.00  0.00           H
ATOM   3539 HG22 VAL A 243     -17.843   8.173  -2.298  1.00  0.00           H
ATOM   3540 HG23 VAL A 243     -16.927   7.589  -1.105  1.00  0.00           H
ATOM   3541  N   TYR A 244     -19.671   3.879   0.105  1.00  0.00           N
ATOM   3542  CA  TYR A 244     -20.603   2.782  -0.016  1.00  0.00           C
ATOM   3543  C   TYR A 244     -21.070   2.179   1.339  1.00  0.00           C
ATOM   3544  O   TYR A 244     -22.252   1.802   1.597  1.00  0.00           O
ATOM   3545  CB  TYR A 244     -20.010   1.572  -0.727  1.00  0.00           C
ATOM   3546  CG  TYR A 244     -19.551   1.814  -2.153  1.00  0.00           C
ATOM   3547  CD1 TYR A 244     -20.058   2.825  -3.005  1.00  0.00           C
ATOM   3548  CD2 TYR A 244     -18.605   0.870  -2.709  1.00  0.00           C
ATOM   3549  CE1 TYR A 244     -19.552   3.025  -4.245  1.00  0.00           C
ATOM   3550  CE2 TYR A 244     -18.213   1.058  -4.074  1.00  0.00           C
ATOM   3551  CZ  TYR A 244     -18.676   2.141  -4.819  1.00  0.00           C
ATOM   3552  OH  TYR A 244     -18.371   2.208  -6.135  1.00  0.00           O
ATOM   3553  H   TYR A 244     -18.745   3.756  -0.279  1.00  0.00           H
ATOM   3554  HA  TYR A 244     -21.466   3.042  -0.628  1.00  0.00           H
ATOM   3555  HB2 TYR A 244     -19.116   1.189  -0.234  1.00  0.00           H
ATOM   3556  HB3 TYR A 244     -20.703   0.730  -0.726  1.00  0.00           H
ATOM   3557  HD1 TYR A 244     -20.849   3.474  -2.661  1.00  0.00           H
ATOM   3558  HD2 TYR A 244     -18.243   0.030  -2.135  1.00  0.00           H
ATOM   3559  HE1 TYR A 244     -19.968   3.836  -4.826  1.00  0.00           H
ATOM   3560  HE2 TYR A 244     -17.515   0.357  -4.509  1.00  0.00           H
ATOM   3561  HH  TYR A 244     -18.967   2.795  -6.604  1.00  0.00           H
ATOM   3562  N   SER A 245     -20.157   2.134   2.312  1.00  0.00           N
ATOM   3563  CA  SER A 245     -20.315   1.300   3.530  1.00  0.00           C
ATOM   3564  C   SER A 245     -21.104   2.089   4.592  1.00  0.00           C
ATOM   3565  O   SER A 245     -21.907   1.510   5.408  1.00  0.00           O
ATOM   3566  CB  SER A 245     -18.925   0.862   3.958  1.00  0.00           C
ATOM   3567  OG  SER A 245     -18.181   1.993   4.362  1.00  0.00           O
ATOM   3568  H   SER A 245     -19.304   2.674   2.268  1.00  0.00           H
ATOM   3569  HA  SER A 245     -20.942   0.440   3.300  1.00  0.00           H
ATOM   3570  HB2 SER A 245     -19.051   0.143   4.767  1.00  0.00           H
ATOM   3571  HB3 SER A 245     -18.481   0.299   3.137  1.00  0.00           H
ATOM   3572  HG  SER A 245     -17.951   2.438   3.542  1.00  0.00           H
ATOM   3573  N   ARG A 246     -21.104   3.407   4.491  1.00  0.00           N
ATOM   3574  CA  ARG A 246     -21.894   4.301   5.394  1.00  0.00           C
ATOM   3575  C   ARG A 246     -22.708   5.342   4.688  1.00  0.00           C
ATOM   3576  O   ARG A 246     -22.932   6.420   5.196  1.00  0.00           O
ATOM   3577  CB  ARG A 246     -20.871   4.893   6.418  1.00  0.00           C
ATOM   3578  CG  ARG A 246     -19.924   3.920   7.087  1.00  0.00           C
ATOM   3579  CD  ARG A 246     -19.100   4.684   8.189  1.00  0.00           C
ATOM   3580  NE  ARG A 246     -17.628   4.893   7.830  1.00  0.00           N
ATOM   3581  CZ  ARG A 246     -17.091   5.940   7.182  1.00  0.00           C
ATOM   3582  NH1 ARG A 246     -17.710   6.999   6.784  1.00  0.00           N
ATOM   3583  NH2 ARG A 246     -15.802   5.973   6.930  1.00  0.00           N
ATOM   3584  H   ARG A 246     -20.475   3.765   3.787  1.00  0.00           H
ATOM   3585  HA  ARG A 246     -22.645   3.675   5.877  1.00  0.00           H
ATOM   3586  HB2 ARG A 246     -20.199   5.542   5.857  1.00  0.00           H
ATOM   3587  HB3 ARG A 246     -21.422   5.438   7.185  1.00  0.00           H
ATOM   3588  HG2 ARG A 246     -20.547   3.165   7.565  1.00  0.00           H
ATOM   3589  HG3 ARG A 246     -19.310   3.435   6.328  1.00  0.00           H
ATOM   3590  HD2 ARG A 246     -19.406   5.621   8.654  1.00  0.00           H
ATOM   3591  HD3 ARG A 246     -19.069   3.960   9.004  1.00  0.00           H
ATOM   3592  HE  ARG A 246     -16.985   4.180   8.147  1.00  0.00           H
ATOM   3593 HH11 ARG A 246     -18.664   7.261   6.985  1.00  0.00           H
ATOM   3594 HH12 ARG A 246     -17.176   7.698   6.289  1.00  0.00           H
ATOM   3595 HH21 ARG A 246     -15.248   5.131   6.989  1.00  0.00           H
ATOM   3596 HH22 ARG A 246     -15.417   6.738   6.395  1.00  0.00           H
ATOM   3597  N   ARG A 247     -23.420   4.981   3.614  1.00  0.00           N
ATOM   3598  CA  ARG A 247     -24.194   5.810   2.678  1.00  0.00           C
ATOM   3599  C   ARG A 247     -25.118   6.879   3.356  1.00  0.00           C
ATOM   3600  O   ARG A 247     -25.422   7.932   2.827  1.00  0.00           O
ATOM   3601  CB  ARG A 247     -24.912   4.856   1.698  1.00  0.00           C
ATOM   3602  CG  ARG A 247     -25.528   5.512   0.400  1.00  0.00           C
ATOM   3603  CD  ARG A 247     -27.024   5.050   0.260  1.00  0.00           C
ATOM   3604  NE  ARG A 247     -27.671   5.450  -0.941  1.00  0.00           N
ATOM   3605  CZ  ARG A 247     -28.073   6.643  -1.394  1.00  0.00           C
ATOM   3606  NH1 ARG A 247     -27.874   7.641  -0.497  1.00  0.00           N
ATOM   3607  NH2 ARG A 247     -28.635   6.825  -2.581  1.00  0.00           N
ATOM   3608  H   ARG A 247     -23.350   3.999   3.388  1.00  0.00           H
ATOM   3609  HA  ARG A 247     -23.408   6.396   2.201  1.00  0.00           H
ATOM   3610  HB2 ARG A 247     -24.219   4.110   1.309  1.00  0.00           H
ATOM   3611  HB3 ARG A 247     -25.749   4.371   2.200  1.00  0.00           H
ATOM   3612  HG2 ARG A 247     -25.513   6.601   0.355  1.00  0.00           H
ATOM   3613  HG3 ARG A 247     -24.903   5.119  -0.401  1.00  0.00           H
ATOM   3614  HD2 ARG A 247     -27.074   3.963   0.213  1.00  0.00           H
ATOM   3615  HD3 ARG A 247     -27.618   5.317   1.135  1.00  0.00           H
ATOM   3616  HE  ARG A 247     -27.818   4.687  -1.586  1.00  0.00           H
ATOM   3617 HH11 ARG A 247     -27.697   7.310   0.441  1.00  0.00           H
ATOM   3618 HH12 ARG A 247     -28.247   8.565  -0.659  1.00  0.00           H
ATOM   3619 HH21 ARG A 247     -28.563   6.076  -3.253  1.00  0.00           H
ATOM   3620 HH22 ARG A 247     -28.908   7.720  -2.963  1.00  0.00           H
ATOM   3621  N   ALA A 248     -25.755   6.493   4.420  1.00  0.00           N
ATOM   3622  CA  ALA A 248     -26.726   7.308   5.167  1.00  0.00           C
ATOM   3623  C   ALA A 248     -26.068   8.307   6.047  1.00  0.00           C
ATOM   3624  O   ALA A 248     -26.701   9.397   6.277  1.00  0.00           O
ATOM   3625  CB  ALA A 248     -27.658   6.353   5.954  1.00  0.00           C
ATOM   3626  H   ALA A 248     -25.677   5.497   4.573  1.00  0.00           H
ATOM   3627  HA  ALA A 248     -27.325   7.884   4.461  1.00  0.00           H
ATOM   3628  HB1 ALA A 248     -28.221   6.902   6.709  1.00  0.00           H
ATOM   3629  HB2 ALA A 248     -27.023   5.756   6.610  1.00  0.00           H
ATOM   3630  HB3 ALA A 248     -28.279   5.703   5.337  1.00  0.00           H
ATOM   3631  N   GLU A 249     -24.743   8.161   6.489  1.00  0.00           N
ATOM   3632  CA  GLU A 249     -23.966   9.161   7.289  1.00  0.00           C
ATOM   3633  C   GLU A 249     -23.830  10.424   6.366  1.00  0.00           C
ATOM   3634  O   GLU A 249     -23.834  11.567   6.898  1.00  0.00           O
ATOM   3635  CB  GLU A 249     -22.605   8.505   7.628  1.00  0.00           C
ATOM   3636  CG  GLU A 249     -21.616   9.542   8.238  1.00  0.00           C
ATOM   3637  CD  GLU A 249     -20.467   8.862   8.851  1.00  0.00           C
ATOM   3638  OE1 GLU A 249     -19.488   8.415   8.162  1.00  0.00           O
ATOM   3639  OE2 GLU A 249     -20.448   8.786  10.104  1.00  0.00           O
ATOM   3640  H   GLU A 249     -24.242   7.373   6.105  1.00  0.00           H
ATOM   3641  HA  GLU A 249     -24.423   9.502   8.219  1.00  0.00           H
ATOM   3642  HB2 GLU A 249     -22.727   7.754   8.409  1.00  0.00           H
ATOM   3643  HB3 GLU A 249     -22.083   8.030   6.798  1.00  0.00           H
ATOM   3644  HG2 GLU A 249     -21.271  10.201   7.441  1.00  0.00           H
ATOM   3645  HG3 GLU A 249     -22.179  10.138   8.957  1.00  0.00           H
ATOM   3646  N   PHE A 250     -23.642  10.220   5.057  1.00  0.00           N
ATOM   3647  CA  PHE A 250     -23.316  11.283   4.071  1.00  0.00           C
ATOM   3648  C   PHE A 250     -24.499  12.157   3.671  1.00  0.00           C
ATOM   3649  O   PHE A 250     -24.404  13.413   3.510  1.00  0.00           O
ATOM   3650  CB  PHE A 250     -22.714  10.754   2.722  1.00  0.00           C
ATOM   3651  CG  PHE A 250     -21.433   9.957   2.859  1.00  0.00           C
ATOM   3652  CD1 PHE A 250     -20.145  10.599   2.845  1.00  0.00           C
ATOM   3653  CD2 PHE A 250     -21.535   8.544   3.160  1.00  0.00           C
ATOM   3654  CE1 PHE A 250     -18.997   9.845   3.070  1.00  0.00           C
ATOM   3655  CE2 PHE A 250     -20.348   7.861   3.574  1.00  0.00           C
ATOM   3656  CZ  PHE A 250     -19.082   8.491   3.476  1.00  0.00           C
ATOM   3657  H   PHE A 250     -23.636   9.257   4.752  1.00  0.00           H
ATOM   3658  HA  PHE A 250     -22.517  11.934   4.426  1.00  0.00           H
ATOM   3659  HB2 PHE A 250     -23.478  10.145   2.236  1.00  0.00           H
ATOM   3660  HB3 PHE A 250     -22.539  11.585   2.040  1.00  0.00           H
ATOM   3661  HD1 PHE A 250     -20.012  11.653   2.654  1.00  0.00           H
ATOM   3662  HD2 PHE A 250     -22.495   8.056   3.242  1.00  0.00           H
ATOM   3663  HE1 PHE A 250     -18.018  10.256   2.870  1.00  0.00           H
ATOM   3664  HE2 PHE A 250     -20.485   6.839   3.895  1.00  0.00           H
ATOM   3665  HZ  PHE A 250     -18.156   8.010   3.757  1.00  0.00           H
ATOM   3666  N   THR A 251     -25.715  11.638   3.566  1.00  0.00           N
ATOM   3667  CA  THR A 251     -26.823  12.517   3.117  1.00  0.00           C
ATOM   3668  C   THR A 251     -27.255  13.466   4.259  1.00  0.00           C
ATOM   3669  O   THR A 251     -27.752  14.574   3.953  1.00  0.00           O
ATOM   3670  CB  THR A 251     -28.031  11.712   2.718  1.00  0.00           C
ATOM   3671  CG2 THR A 251     -27.843  10.884   1.456  1.00  0.00           C
ATOM   3672  OG1 THR A 251     -28.250  10.843   3.717  1.00  0.00           O
ATOM   3673  H   THR A 251     -25.803  10.633   3.581  1.00  0.00           H
ATOM   3674  HA  THR A 251     -26.536  13.138   2.268  1.00  0.00           H
ATOM   3675  HB  THR A 251     -28.777  12.490   2.557  1.00  0.00           H
ATOM   3676  HG1 THR A 251     -29.180  10.616   3.645  1.00  0.00           H
ATOM   3677 HG21 THR A 251     -27.465  11.591   0.717  1.00  0.00           H
ATOM   3678 HG22 THR A 251     -28.784  10.443   1.129  1.00  0.00           H
ATOM   3679 HG23 THR A 251     -27.128  10.107   1.726  1.00  0.00           H
ATOM   3680  N   GLU A 252     -26.957  13.083   5.497  1.00  0.00           N
ATOM   3681  CA  GLU A 252     -27.006  13.887   6.698  1.00  0.00           C
ATOM   3682  C   GLU A 252     -26.017  15.058   6.629  1.00  0.00           C
ATOM   3683  O   GLU A 252     -26.459  16.232   6.782  1.00  0.00           O
ATOM   3684  CB  GLU A 252     -26.760  12.849   7.856  1.00  0.00           C
ATOM   3685  CG  GLU A 252     -27.309  13.394   9.196  1.00  0.00           C
ATOM   3686  CD  GLU A 252     -26.366  14.342   9.845  1.00  0.00           C
ATOM   3687  OE1 GLU A 252     -25.169  14.029  10.058  1.00  0.00           O
ATOM   3688  OE2 GLU A 252     -26.880  15.439  10.148  1.00  0.00           O
ATOM   3689  H   GLU A 252     -26.872  12.083   5.597  1.00  0.00           H
ATOM   3690  HA  GLU A 252     -27.989  14.321   6.882  1.00  0.00           H
ATOM   3691  HB2 GLU A 252     -27.350  11.965   7.614  1.00  0.00           H
ATOM   3692  HB3 GLU A 252     -25.698  12.633   7.973  1.00  0.00           H
ATOM   3693  HG2 GLU A 252     -28.300  13.828   9.063  1.00  0.00           H
ATOM   3694  HG3 GLU A 252     -27.466  12.527   9.837  1.00  0.00           H
ATOM   3695  N   ARG A 253     -24.784  14.828   6.312  1.00  0.00           N
ATOM   3696  CA  ARG A 253     -23.781  15.853   6.118  1.00  0.00           C
ATOM   3697  C   ARG A 253     -24.099  16.865   5.009  1.00  0.00           C
ATOM   3698  O   ARG A 253     -23.900  18.048   5.220  1.00  0.00           O
ATOM   3699  CB  ARG A 253     -22.504  15.171   5.765  1.00  0.00           C
ATOM   3700  CG  ARG A 253     -21.758  14.622   7.000  1.00  0.00           C
ATOM   3701  CD  ARG A 253     -20.962  15.584   7.836  1.00  0.00           C
ATOM   3702  NE  ARG A 253     -20.477  14.950   9.071  1.00  0.00           N
ATOM   3703  CZ  ARG A 253     -19.353  15.048   9.738  1.00  0.00           C
ATOM   3704  NH1 ARG A 253     -18.454  15.911   9.480  1.00  0.00           N
ATOM   3705  NH2 ARG A 253     -19.017  14.209  10.674  1.00  0.00           N
ATOM   3706  H   ARG A 253     -24.489  13.866   6.227  1.00  0.00           H
ATOM   3707  HA  ARG A 253     -23.651  16.389   7.057  1.00  0.00           H
ATOM   3708  HB2 ARG A 253     -22.715  14.447   4.978  1.00  0.00           H
ATOM   3709  HB3 ARG A 253     -21.848  15.831   5.198  1.00  0.00           H
ATOM   3710  HG2 ARG A 253     -22.379  13.955   7.598  1.00  0.00           H
ATOM   3711  HG3 ARG A 253     -21.049  13.985   6.468  1.00  0.00           H
ATOM   3712  HD2 ARG A 253     -20.126  16.014   7.284  1.00  0.00           H
ATOM   3713  HD3 ARG A 253     -21.635  16.367   8.187  1.00  0.00           H
ATOM   3714  HE  ARG A 253     -21.131  14.290   9.468  1.00  0.00           H
ATOM   3715 HH11 ARG A 253     -18.601  16.521   8.688  1.00  0.00           H
ATOM   3716 HH12 ARG A 253     -17.566  15.805   9.950  1.00  0.00           H
ATOM   3717 HH21 ARG A 253     -19.737  13.548  10.932  1.00  0.00           H
ATOM   3718 HH22 ARG A 253     -18.134  14.229  11.163  1.00  0.00           H
ATOM   3719  N   PHE A 254     -24.608  16.380   3.833  1.00  0.00           N
ATOM   3720  CA  PHE A 254     -24.483  17.139   2.523  1.00  0.00           C
ATOM   3721  C   PHE A 254     -25.802  17.255   1.816  1.00  0.00           C
ATOM   3722  O   PHE A 254     -25.798  17.987   0.780  1.00  0.00           O
ATOM   3723  CB  PHE A 254     -23.335  16.415   1.696  1.00  0.00           C
ATOM   3724  CG  PHE A 254     -22.024  16.329   2.409  1.00  0.00           C
ATOM   3725  CD1 PHE A 254     -21.298  17.502   2.764  1.00  0.00           C
ATOM   3726  CD2 PHE A 254     -21.386  15.077   2.415  1.00  0.00           C
ATOM   3727  CE1 PHE A 254     -20.091  17.340   3.505  1.00  0.00           C
ATOM   3728  CE2 PHE A 254     -20.116  14.977   3.045  1.00  0.00           C
ATOM   3729  CZ  PHE A 254     -19.549  16.079   3.602  1.00  0.00           C
ATOM   3730  H   PHE A 254     -24.500  15.377   3.808  1.00  0.00           H
ATOM   3731  HA  PHE A 254     -24.150  18.154   2.739  1.00  0.00           H
ATOM   3732  HB2 PHE A 254     -23.742  15.477   1.318  1.00  0.00           H
ATOM   3733  HB3 PHE A 254     -23.217  16.901   0.727  1.00  0.00           H
ATOM   3734  HD1 PHE A 254     -21.802  18.457   2.777  1.00  0.00           H
ATOM   3735  HD2 PHE A 254     -21.890  14.129   2.301  1.00  0.00           H
ATOM   3736  HE1 PHE A 254     -19.673  18.175   4.047  1.00  0.00           H
ATOM   3737  HE2 PHE A 254     -19.625  14.017   3.109  1.00  0.00           H
ATOM   3738  HZ  PHE A 254     -18.638  16.013   4.179  1.00  0.00           H
ATOM   3739  N   GLY A 255     -26.866  16.622   2.175  1.00  0.00           N
ATOM   3740  CA  GLY A 255     -28.030  16.572   1.326  1.00  0.00           C
ATOM   3741  C   GLY A 255     -27.895  15.369   0.476  1.00  0.00           C
ATOM   3742  O   GLY A 255     -26.797  14.795   0.446  1.00  0.00           O
ATOM   3743  H   GLY A 255     -26.756  15.978   2.944  1.00  0.00           H
ATOM   3744  HA2 GLY A 255     -28.879  16.335   1.966  1.00  0.00           H
ATOM   3745  HA3 GLY A 255     -28.149  17.567   0.896  1.00  0.00           H
ATOM   3746  N   ALA A 256     -28.926  14.997  -0.300  1.00  0.00           N
ATOM   3747  CA  ALA A 256     -28.952  13.725  -1.010  1.00  0.00           C
ATOM   3748  C   ALA A 256     -28.387  13.797  -2.414  1.00  0.00           C
ATOM   3749  O   ALA A 256     -27.641  12.907  -2.822  1.00  0.00           O
ATOM   3750  CB  ALA A 256     -30.401  13.191  -0.986  1.00  0.00           C
ATOM   3751  H   ALA A 256     -29.713  15.618  -0.425  1.00  0.00           H
ATOM   3752  HA  ALA A 256     -28.319  13.035  -0.450  1.00  0.00           H
ATOM   3753  HB1 ALA A 256     -30.558  12.876   0.046  1.00  0.00           H
ATOM   3754  HB2 ALA A 256     -30.437  12.295  -1.605  1.00  0.00           H
ATOM   3755  HB3 ALA A 256     -31.124  13.921  -1.350  1.00  0.00           H
ATOM   3756  N   GLU A 257     -28.798  14.819  -3.117  1.00  0.00           N
ATOM   3757  CA  GLU A 257     -28.357  14.989  -4.511  1.00  0.00           C
ATOM   3758  C   GLU A 257     -26.818  14.952  -4.866  1.00  0.00           C
ATOM   3759  O   GLU A 257     -26.413  14.359  -5.852  1.00  0.00           O
ATOM   3760  CB  GLU A 257     -28.817  16.405  -4.967  1.00  0.00           C
ATOM   3761  CG  GLU A 257     -28.931  16.513  -6.472  1.00  0.00           C
ATOM   3762  CD  GLU A 257     -29.944  17.650  -6.776  1.00  0.00           C
ATOM   3763  OE1 GLU A 257     -29.721  18.823  -6.293  1.00  0.00           O
ATOM   3764  OE2 GLU A 257     -30.966  17.434  -7.543  1.00  0.00           O
ATOM   3765  H   GLU A 257     -29.356  15.565  -2.726  1.00  0.00           H
ATOM   3766  HA  GLU A 257     -28.721  14.138  -5.087  1.00  0.00           H
ATOM   3767  HB2 GLU A 257     -29.779  16.662  -4.524  1.00  0.00           H
ATOM   3768  HB3 GLU A 257     -28.175  17.196  -4.579  1.00  0.00           H
ATOM   3769  HG2 GLU A 257     -27.957  16.711  -6.918  1.00  0.00           H
ATOM   3770  HG3 GLU A 257     -29.373  15.642  -6.958  1.00  0.00           H
ATOM   3771  N   PHE A 258     -25.941  15.410  -3.880  1.00  0.00           N
ATOM   3772  CA  PHE A 258     -24.461  15.311  -4.021  1.00  0.00           C
ATOM   3773  C   PHE A 258     -24.003  13.866  -3.886  1.00  0.00           C
ATOM   3774  O   PHE A 258     -23.243  13.318  -4.679  1.00  0.00           O
ATOM   3775  CB  PHE A 258     -23.848  16.175  -2.865  1.00  0.00           C
ATOM   3776  CG  PHE A 258     -22.339  16.130  -2.692  1.00  0.00           C
ATOM   3777  CD1 PHE A 258     -21.502  16.631  -3.667  1.00  0.00           C
ATOM   3778  CD2 PHE A 258     -21.734  15.487  -1.560  1.00  0.00           C
ATOM   3779  CE1 PHE A 258     -20.094  16.497  -3.572  1.00  0.00           C
ATOM   3780  CE2 PHE A 258     -20.374  15.340  -1.467  1.00  0.00           C
ATOM   3781  CZ  PHE A 258     -19.519  15.844  -2.433  1.00  0.00           C
ATOM   3782  H   PHE A 258     -26.314  15.847  -3.049  1.00  0.00           H
ATOM   3783  HA  PHE A 258     -24.127  15.635  -5.006  1.00  0.00           H
ATOM   3784  HB2 PHE A 258     -24.064  17.229  -3.038  1.00  0.00           H
ATOM   3785  HB3 PHE A 258     -24.312  15.898  -1.918  1.00  0.00           H
ATOM   3786  HD1 PHE A 258     -21.924  17.097  -4.544  1.00  0.00           H
ATOM   3787  HD2 PHE A 258     -22.407  15.167  -0.777  1.00  0.00           H
ATOM   3788  HE1 PHE A 258     -19.472  16.787  -4.406  1.00  0.00           H
ATOM   3789  HE2 PHE A 258     -19.956  14.828  -0.613  1.00  0.00           H
ATOM   3790  HZ  PHE A 258     -18.464  15.650  -2.306  1.00  0.00           H
ATOM   3791  N   VAL A 259     -24.469  13.155  -2.824  1.00  0.00           N
ATOM   3792  CA  VAL A 259     -24.003  11.739  -2.519  1.00  0.00           C
ATOM   3793  C   VAL A 259     -24.512  10.850  -3.639  1.00  0.00           C
ATOM   3794  O   VAL A 259     -23.859   9.899  -3.996  1.00  0.00           O
ATOM   3795  CB  VAL A 259     -24.619  11.312  -1.200  1.00  0.00           C
ATOM   3796  CG1 VAL A 259     -24.076   9.963  -0.633  1.00  0.00           C
ATOM   3797  CG2 VAL A 259     -24.215  12.325  -0.130  1.00  0.00           C
ATOM   3798  H   VAL A 259     -25.317  13.542  -2.437  1.00  0.00           H
ATOM   3799  HA  VAL A 259     -22.913  11.767  -2.516  1.00  0.00           H
ATOM   3800  HB  VAL A 259     -25.703  11.266  -1.304  1.00  0.00           H
ATOM   3801 HG11 VAL A 259     -24.321   9.136  -1.299  1.00  0.00           H
ATOM   3802 HG12 VAL A 259     -23.001  10.005  -0.459  1.00  0.00           H
ATOM   3803 HG13 VAL A 259     -24.509   9.723   0.338  1.00  0.00           H
ATOM   3804 HG21 VAL A 259     -24.467  13.347  -0.411  1.00  0.00           H
ATOM   3805 HG22 VAL A 259     -23.133  12.406  -0.022  1.00  0.00           H
ATOM   3806 HG23 VAL A 259     -24.680  12.097   0.830  1.00  0.00           H
ATOM   3807  N   ASP A 260     -25.667  11.091  -4.309  1.00  0.00           N
ATOM   3808  CA  ASP A 260     -26.251  10.230  -5.381  1.00  0.00           C
ATOM   3809  C   ASP A 260     -25.391  10.398  -6.632  1.00  0.00           C
ATOM   3810  O   ASP A 260     -24.991   9.432  -7.278  1.00  0.00           O
ATOM   3811  CB  ASP A 260     -27.750  10.665  -5.723  1.00  0.00           C
ATOM   3812  CG  ASP A 260     -28.790   9.906  -4.947  1.00  0.00           C
ATOM   3813  OD1 ASP A 260     -28.509   8.981  -4.179  1.00  0.00           O
ATOM   3814  OD2 ASP A 260     -30.024  10.101  -5.238  1.00  0.00           O
ATOM   3815  H   ASP A 260     -26.211  11.916  -4.100  1.00  0.00           H
ATOM   3816  HA  ASP A 260     -26.223   9.164  -5.150  1.00  0.00           H
ATOM   3817  HB2 ASP A 260     -27.894  11.741  -5.636  1.00  0.00           H
ATOM   3818  HB3 ASP A 260     -27.902  10.557  -6.798  1.00  0.00           H
ATOM   3819  N   GLY A 261     -24.849  11.598  -6.942  1.00  0.00           N
ATOM   3820  CA  GLY A 261     -23.743  11.740  -7.950  1.00  0.00           C
ATOM   3821  C   GLY A 261     -22.445  10.958  -7.675  1.00  0.00           C
ATOM   3822  O   GLY A 261     -21.813  10.439  -8.628  1.00  0.00           O
ATOM   3823  H   GLY A 261     -25.186  12.371  -6.388  1.00  0.00           H
ATOM   3824  HA2 GLY A 261     -24.130  11.535  -8.947  1.00  0.00           H
ATOM   3825  HA3 GLY A 261     -23.488  12.800  -7.947  1.00  0.00           H
ATOM   3826  N   LEU A 262     -22.019  10.909  -6.383  1.00  0.00           N
ATOM   3827  CA  LEU A 262     -20.802  10.198  -5.991  1.00  0.00           C
ATOM   3828  C   LEU A 262     -21.013   8.727  -6.305  1.00  0.00           C
ATOM   3829  O   LEU A 262     -20.254   8.001  -6.926  1.00  0.00           O
ATOM   3830  CB  LEU A 262     -20.498  10.429  -4.470  1.00  0.00           C
ATOM   3831  CG  LEU A 262     -20.242  11.805  -4.030  1.00  0.00           C
ATOM   3832  CD1 LEU A 262     -19.736  11.703  -2.596  1.00  0.00           C
ATOM   3833  CD2 LEU A 262     -19.139  12.534  -4.722  1.00  0.00           C
ATOM   3834  H   LEU A 262     -22.631  11.320  -5.693  1.00  0.00           H
ATOM   3835  HA  LEU A 262     -20.038  10.630  -6.637  1.00  0.00           H
ATOM   3836  HB2 LEU A 262     -21.369  10.094  -3.908  1.00  0.00           H
ATOM   3837  HB3 LEU A 262     -19.664   9.777  -4.211  1.00  0.00           H
ATOM   3838  HG  LEU A 262     -21.188  12.342  -4.083  1.00  0.00           H
ATOM   3839 HD11 LEU A 262     -20.467  11.265  -1.916  1.00  0.00           H
ATOM   3840 HD12 LEU A 262     -19.433  12.698  -2.267  1.00  0.00           H
ATOM   3841 HD13 LEU A 262     -18.867  11.054  -2.485  1.00  0.00           H
ATOM   3842 HD21 LEU A 262     -19.394  12.968  -5.688  1.00  0.00           H
ATOM   3843 HD22 LEU A 262     -18.712  13.356  -4.148  1.00  0.00           H
ATOM   3844 HD23 LEU A 262     -18.245  11.920  -4.833  1.00  0.00           H
ATOM   3845  N   LEU A 263     -22.139   8.238  -5.667  1.00  0.00           N
ATOM   3846  CA  LEU A 263     -22.592   6.869  -5.713  1.00  0.00           C
ATOM   3847  C   LEU A 263     -22.690   6.337  -7.144  1.00  0.00           C
ATOM   3848  O   LEU A 263     -22.163   5.194  -7.388  1.00  0.00           O
ATOM   3849  CB  LEU A 263     -23.893   6.561  -4.980  1.00  0.00           C
ATOM   3850  CG  LEU A 263     -23.729   6.565  -3.385  1.00  0.00           C
ATOM   3851  CD1 LEU A 263     -25.115   6.719  -2.762  1.00  0.00           C
ATOM   3852  CD2 LEU A 263     -22.930   5.425  -2.780  1.00  0.00           C
ATOM   3853  H   LEU A 263     -22.609   8.859  -5.024  1.00  0.00           H
ATOM   3854  HA  LEU A 263     -21.771   6.287  -5.292  1.00  0.00           H
ATOM   3855  HB2 LEU A 263     -24.648   7.271  -5.318  1.00  0.00           H
ATOM   3856  HB3 LEU A 263     -24.192   5.532  -5.179  1.00  0.00           H
ATOM   3857  HG  LEU A 263     -23.305   7.539  -3.141  1.00  0.00           H
ATOM   3858 HD11 LEU A 263     -25.653   7.620  -3.058  1.00  0.00           H
ATOM   3859 HD12 LEU A 263     -25.033   6.787  -1.678  1.00  0.00           H
ATOM   3860 HD13 LEU A 263     -25.659   5.789  -2.923  1.00  0.00           H
ATOM   3861 HD21 LEU A 263     -23.470   4.496  -2.962  1.00  0.00           H
ATOM   3862 HD22 LEU A 263     -21.947   5.396  -3.253  1.00  0.00           H
ATOM   3863 HD23 LEU A 263     -22.864   5.551  -1.700  1.00  0.00           H
ATOM   3864  N   ALA A 264     -23.335   7.072  -8.091  1.00  0.00           N
ATOM   3865  CA  ALA A 264     -23.384   6.756  -9.483  1.00  0.00           C
ATOM   3866  C   ALA A 264     -22.030   6.847 -10.243  1.00  0.00           C
ATOM   3867  O   ALA A 264     -21.754   6.033 -11.088  1.00  0.00           O
ATOM   3868  CB  ALA A 264     -24.486   7.630 -10.091  1.00  0.00           C
ATOM   3869  H   ALA A 264     -23.834   7.901  -7.802  1.00  0.00           H
ATOM   3870  HA  ALA A 264     -23.748   5.733  -9.570  1.00  0.00           H
ATOM   3871  HB1 ALA A 264     -24.495   7.630 -11.180  1.00  0.00           H
ATOM   3872  HB2 ALA A 264     -24.250   8.657  -9.811  1.00  0.00           H
ATOM   3873  HB3 ALA A 264     -25.494   7.373  -9.767  1.00  0.00           H
ATOM   3874  N   GLY A 265     -21.182   7.926  -9.998  1.00  0.00           N
ATOM   3875  CA  GLY A 265     -19.892   8.179 -10.652  1.00  0.00           C
ATOM   3876  C   GLY A 265     -18.740   7.172 -10.427  1.00  0.00           C
ATOM   3877  O   GLY A 265     -17.963   6.892 -11.371  1.00  0.00           O
ATOM   3878  H   GLY A 265     -21.607   8.692  -9.497  1.00  0.00           H
ATOM   3879  HA2 GLY A 265     -19.994   8.221 -11.737  1.00  0.00           H
ATOM   3880  HA3 GLY A 265     -19.513   9.140 -10.305  1.00  0.00           H
ATOM   3881  N   LEU A 266     -18.556   6.670  -9.171  1.00  0.00           N
ATOM   3882  CA  LEU A 266     -17.214   6.322  -8.726  1.00  0.00           C
ATOM   3883  C   LEU A 266     -16.639   5.016  -9.308  1.00  0.00           C
ATOM   3884  O   LEU A 266     -15.473   5.100  -9.760  1.00  0.00           O
ATOM   3885  CB  LEU A 266     -17.250   6.263  -7.118  1.00  0.00           C
ATOM   3886  CG  LEU A 266     -16.793   7.598  -6.641  1.00  0.00           C
ATOM   3887  CD1 LEU A 266     -16.976   7.722  -5.123  1.00  0.00           C
ATOM   3888  CD2 LEU A 266     -15.355   7.995  -6.925  1.00  0.00           C
ATOM   3889  H   LEU A 266     -19.255   6.944  -8.495  1.00  0.00           H
ATOM   3890  HA  LEU A 266     -16.552   7.132  -9.035  1.00  0.00           H
ATOM   3891  HB2 LEU A 266     -18.250   6.002  -6.774  1.00  0.00           H
ATOM   3892  HB3 LEU A 266     -16.546   5.493  -6.805  1.00  0.00           H
ATOM   3893  HG  LEU A 266     -17.374   8.284  -7.259  1.00  0.00           H
ATOM   3894 HD11 LEU A 266     -17.913   7.200  -4.932  1.00  0.00           H
ATOM   3895 HD12 LEU A 266     -16.914   8.770  -4.831  1.00  0.00           H
ATOM   3896 HD13 LEU A 266     -16.175   7.193  -4.607  1.00  0.00           H
ATOM   3897 HD21 LEU A 266     -15.187   8.990  -6.510  1.00  0.00           H
ATOM   3898 HD22 LEU A 266     -14.607   7.310  -6.524  1.00  0.00           H
ATOM   3899 HD23 LEU A 266     -15.164   8.095  -7.992  1.00  0.00           H
ATOM   3900  N   GLY A 267     -17.300   3.873  -9.304  1.00  0.00           N
ATOM   3901  CA  GLY A 267     -16.864   2.618 -10.031  1.00  0.00           C
ATOM   3902  C   GLY A 267     -16.655   2.901 -11.514  1.00  0.00           C
ATOM   3903  O   GLY A 267     -15.887   2.259 -12.160  1.00  0.00           O
ATOM   3904  H   GLY A 267     -18.239   3.984  -8.951  1.00  0.00           H
ATOM   3905  HA2 GLY A 267     -15.938   2.239  -9.603  1.00  0.00           H
ATOM   3906  HA3 GLY A 267     -17.622   1.837  -9.961  1.00  0.00           H
ATOM   3907  N   SER A 268     -17.383   3.823 -12.090  1.00  0.00           N
ATOM   3908  CA  SER A 268     -17.140   4.255 -13.509  1.00  0.00           C
ATOM   3909  C   SER A 268     -15.912   5.201 -13.697  1.00  0.00           C
ATOM   3910  O   SER A 268     -15.078   4.897 -14.558  1.00  0.00           O
ATOM   3911  CB  SER A 268     -18.392   4.915 -14.024  1.00  0.00           C
ATOM   3912  OG  SER A 268     -18.269   5.062 -15.425  1.00  0.00           O
ATOM   3913  H   SER A 268     -18.174   4.204 -11.592  1.00  0.00           H
ATOM   3914  HA  SER A 268     -16.968   3.395 -14.155  1.00  0.00           H
ATOM   3915  HB2 SER A 268     -19.242   4.252 -13.861  1.00  0.00           H
ATOM   3916  HB3 SER A 268     -18.562   5.922 -13.643  1.00  0.00           H
ATOM   3917  HG  SER A 268     -17.984   4.225 -15.799  1.00  0.00           H
ATOM   3918  N   ALA A 269     -15.729   6.248 -12.818  1.00  0.00           N
ATOM   3919  CA  ALA A 269     -14.501   7.106 -12.810  1.00  0.00           C
ATOM   3920  C   ALA A 269     -13.161   6.258 -12.646  1.00  0.00           C
ATOM   3921  O   ALA A 269     -12.292   6.515 -13.443  1.00  0.00           O
ATOM   3922  CB  ALA A 269     -14.599   8.195 -11.799  1.00  0.00           C
ATOM   3923  H   ALA A 269     -16.406   6.290 -12.070  1.00  0.00           H
ATOM   3924  HA  ALA A 269     -14.447   7.571 -13.793  1.00  0.00           H
ATOM   3925  HB1 ALA A 269     -15.410   8.838 -12.139  1.00  0.00           H
ATOM   3926  HB2 ALA A 269     -13.710   8.814 -11.683  1.00  0.00           H
ATOM   3927  HB3 ALA A 269     -14.900   7.967 -10.777  1.00  0.00           H
ATOM   3928  N   GLN A 270     -13.167   5.209 -11.819  1.00  0.00           N
ATOM   3929  CA  GLN A 270     -12.145   4.239 -11.536  1.00  0.00           C
ATOM   3930  C   GLN A 270     -11.803   3.494 -12.842  1.00  0.00           C
ATOM   3931  O   GLN A 270     -10.604   3.248 -13.084  1.00  0.00           O
ATOM   3932  CB  GLN A 270     -12.678   3.353 -10.401  1.00  0.00           C
ATOM   3933  CG  GLN A 270     -11.610   2.282  -9.963  1.00  0.00           C
ATOM   3934  CD  GLN A 270     -10.579   2.536  -8.877  1.00  0.00           C
ATOM   3935  NE2 GLN A 270      -9.420   1.872  -8.753  1.00  0.00           N
ATOM   3936  OE1 GLN A 270     -10.854   3.429  -8.058  1.00  0.00           O
ATOM   3937  H   GLN A 270     -13.994   5.124 -11.246  1.00  0.00           H
ATOM   3938  HA  GLN A 270     -11.337   4.791 -11.054  1.00  0.00           H
ATOM   3939  HB2 GLN A 270     -12.944   3.946  -9.526  1.00  0.00           H
ATOM   3940  HB3 GLN A 270     -13.580   2.797 -10.654  1.00  0.00           H
ATOM   3941  HG2 GLN A 270     -12.090   1.419  -9.501  1.00  0.00           H
ATOM   3942  HG3 GLN A 270     -11.070   1.864 -10.812  1.00  0.00           H
ATOM   3943 HE21 GLN A 270      -8.891   2.214  -7.963  1.00  0.00           H
ATOM   3944 HE22 GLN A 270      -9.177   1.062  -9.304  1.00  0.00           H
ATOM   3945  N   GLU A 271     -12.746   3.312 -13.786  1.00  0.00           N
ATOM   3946  CA  GLU A 271     -12.346   2.568 -15.093  1.00  0.00           C
ATOM   3947  C   GLU A 271     -11.572   3.585 -15.998  1.00  0.00           C
ATOM   3948  O   GLU A 271     -10.597   3.262 -16.602  1.00  0.00           O
ATOM   3949  CB  GLU A 271     -13.609   1.973 -15.638  1.00  0.00           C
ATOM   3950  CG  GLU A 271     -13.414   0.835 -16.576  1.00  0.00           C
ATOM   3951  CD  GLU A 271     -13.031  -0.523 -15.928  1.00  0.00           C
ATOM   3952  OE1 GLU A 271     -13.793  -1.486 -15.886  1.00  0.00           O
ATOM   3953  OE2 GLU A 271     -11.803  -0.655 -15.621  1.00  0.00           O
ATOM   3954  H   GLU A 271     -13.714   3.603 -13.780  1.00  0.00           H
ATOM   3955  HA  GLU A 271     -11.645   1.750 -14.921  1.00  0.00           H
ATOM   3956  HB2 GLU A 271     -14.127   1.554 -14.776  1.00  0.00           H
ATOM   3957  HB3 GLU A 271     -14.395   2.667 -15.937  1.00  0.00           H
ATOM   3958  HG2 GLU A 271     -14.343   0.686 -17.124  1.00  0.00           H
ATOM   3959  HG3 GLU A 271     -12.686   1.213 -17.295  1.00  0.00           H
ATOM   3960  N   THR A 272     -11.986   4.845 -16.061  1.00  0.00           N
ATOM   3961  CA  THR A 272     -11.199   5.893 -16.679  1.00  0.00           C
ATOM   3962  C   THR A 272      -9.860   6.093 -15.888  1.00  0.00           C
ATOM   3963  O   THR A 272      -8.822   6.527 -16.446  1.00  0.00           O
ATOM   3964  CB  THR A 272     -11.910   7.270 -16.766  1.00  0.00           C
ATOM   3965  CG2 THR A 272     -11.136   8.325 -17.484  1.00  0.00           C
ATOM   3966  OG1 THR A 272     -13.236   7.214 -17.312  1.00  0.00           O
ATOM   3967  H   THR A 272     -12.783   5.130 -15.510  1.00  0.00           H
ATOM   3968  HA  THR A 272     -11.015   5.599 -17.712  1.00  0.00           H
ATOM   3969  HB  THR A 272     -12.123   7.670 -15.776  1.00  0.00           H
ATOM   3970  HG1 THR A 272     -13.164   7.275 -18.267  1.00  0.00           H
ATOM   3971 HG21 THR A 272     -10.127   8.498 -17.110  1.00  0.00           H
ATOM   3972 HG22 THR A 272     -11.705   9.253 -17.461  1.00  0.00           H
ATOM   3973 HG23 THR A 272     -11.015   7.913 -18.486  1.00  0.00           H
ATOM   3974  N   LEU A 273      -9.860   5.796 -14.599  1.00  0.00           N
ATOM   3975  CA  LEU A 273      -8.604   5.782 -13.809  1.00  0.00           C
ATOM   3976  C   LEU A 273      -7.684   4.638 -14.347  1.00  0.00           C
ATOM   3977  O   LEU A 273      -6.533   4.849 -14.723  1.00  0.00           O
ATOM   3978  CB  LEU A 273      -8.820   5.771 -12.280  1.00  0.00           C
ATOM   3979  CG  LEU A 273      -7.475   6.079 -11.556  1.00  0.00           C
ATOM   3980  CD1 LEU A 273      -7.213   7.603 -11.549  1.00  0.00           C
ATOM   3981  CD2 LEU A 273      -7.427   5.544 -10.139  1.00  0.00           C
ATOM   3982  H   LEU A 273     -10.721   5.536 -14.138  1.00  0.00           H
ATOM   3983  HA  LEU A 273      -8.080   6.710 -14.036  1.00  0.00           H
ATOM   3984  HB2 LEU A 273      -9.570   6.477 -11.923  1.00  0.00           H
ATOM   3985  HB3 LEU A 273      -9.127   4.782 -11.942  1.00  0.00           H
ATOM   3986  HG  LEU A 273      -6.644   5.530 -12.001  1.00  0.00           H
ATOM   3987 HD11 LEU A 273      -7.383   8.021 -12.541  1.00  0.00           H
ATOM   3988 HD12 LEU A 273      -6.160   7.684 -11.280  1.00  0.00           H
ATOM   3989 HD13 LEU A 273      -7.906   8.097 -10.868  1.00  0.00           H
ATOM   3990 HD21 LEU A 273      -7.975   6.214  -9.475  1.00  0.00           H
ATOM   3991 HD22 LEU A 273      -7.931   4.579 -10.180  1.00  0.00           H
ATOM   3992 HD23 LEU A 273      -6.386   5.513  -9.818  1.00  0.00           H
ATOM   3993  N   ILE A 274      -8.236   3.442 -14.483  1.00  0.00           N
ATOM   3994  CA  ILE A 274      -7.449   2.251 -14.831  1.00  0.00           C
ATOM   3995  C   ILE A 274      -7.013   2.288 -16.275  1.00  0.00           C
ATOM   3996  O   ILE A 274      -5.879   1.858 -16.471  1.00  0.00           O
ATOM   3997  CB  ILE A 274      -8.347   1.085 -14.595  1.00  0.00           C
ATOM   3998  CG1 ILE A 274      -8.336   0.712 -13.077  1.00  0.00           C
ATOM   3999  CG2 ILE A 274      -8.092  -0.249 -15.369  1.00  0.00           C
ATOM   4000  CD1 ILE A 274      -9.488  -0.130 -12.603  1.00  0.00           C
ATOM   4001  H   ILE A 274      -9.084   3.338 -13.944  1.00  0.00           H
ATOM   4002  HA  ILE A 274      -6.585   2.118 -14.178  1.00  0.00           H
ATOM   4003  HB  ILE A 274      -9.353   1.453 -14.800  1.00  0.00           H
ATOM   4004 HG12 ILE A 274      -7.384   0.243 -12.828  1.00  0.00           H
ATOM   4005 HG13 ILE A 274      -8.333   1.656 -12.533  1.00  0.00           H
ATOM   4006 HG21 ILE A 274      -8.159  -0.101 -16.446  1.00  0.00           H
ATOM   4007 HG22 ILE A 274      -8.775  -1.058 -15.107  1.00  0.00           H
ATOM   4008 HG23 ILE A 274      -7.059  -0.587 -15.279  1.00  0.00           H
ATOM   4009 HD11 ILE A 274     -10.419   0.290 -12.982  1.00  0.00           H
ATOM   4010 HD12 ILE A 274      -9.383  -0.224 -11.522  1.00  0.00           H
ATOM   4011 HD13 ILE A 274      -9.356  -1.132 -13.011  1.00  0.00           H
ATOM   4012  N   ARG A 275      -7.802   2.729 -17.228  1.00  0.00           N
ATOM   4013  CA  ARG A 275      -7.716   2.554 -18.659  1.00  0.00           C
ATOM   4014  C   ARG A 275      -7.110   3.789 -19.385  1.00  0.00           C
ATOM   4015  O   ARG A 275      -6.216   3.600 -20.199  1.00  0.00           O
ATOM   4016  CB  ARG A 275      -9.131   2.278 -19.256  1.00  0.00           C
ATOM   4017  CG  ARG A 275      -9.596   0.896 -18.817  1.00  0.00           C
ATOM   4018  CD  ARG A 275     -10.877   0.433 -19.549  1.00  0.00           C
ATOM   4019  NE  ARG A 275     -11.330  -0.914 -19.145  1.00  0.00           N
ATOM   4020  CZ  ARG A 275     -12.564  -1.376 -19.178  1.00  0.00           C
ATOM   4021  NH1 ARG A 275     -13.558  -0.650 -19.470  1.00  0.00           N
ATOM   4022  NH2 ARG A 275     -12.822  -2.592 -18.832  1.00  0.00           N
ATOM   4023  H   ARG A 275      -8.711   3.056 -16.934  1.00  0.00           H
ATOM   4024  HA  ARG A 275      -7.027   1.748 -18.915  1.00  0.00           H
ATOM   4025  HB2 ARG A 275      -9.861   3.038 -18.974  1.00  0.00           H
ATOM   4026  HB3 ARG A 275      -9.045   2.218 -20.342  1.00  0.00           H
ATOM   4027  HG2 ARG A 275      -8.783   0.203 -19.033  1.00  0.00           H
ATOM   4028  HG3 ARG A 275      -9.813   0.939 -17.749  1.00  0.00           H
ATOM   4029  HD2 ARG A 275     -11.603   1.233 -19.406  1.00  0.00           H
ATOM   4030  HD3 ARG A 275     -10.684   0.380 -20.620  1.00  0.00           H
ATOM   4031  HE  ARG A 275     -10.626  -1.515 -18.740  1.00  0.00           H
ATOM   4032 HH11 ARG A 275     -13.398   0.332 -19.646  1.00  0.00           H
ATOM   4033 HH12 ARG A 275     -14.504  -0.996 -19.401  1.00  0.00           H
ATOM   4034 HH21 ARG A 275     -12.091  -3.108 -18.364  1.00  0.00           H
ATOM   4035 HH22 ARG A 275     -13.762  -2.851 -18.571  1.00  0.00           H
ATOM   4036  N   LYS A 276      -7.570   5.017 -19.095  1.00  0.00           N
ATOM   4037  CA  LYS A 276      -7.333   6.143 -19.926  1.00  0.00           C
ATOM   4038  C   LYS A 276      -6.445   7.194 -19.219  1.00  0.00           C
ATOM   4039  O   LYS A 276      -5.993   8.112 -19.920  1.00  0.00           O
ATOM   4040  CB  LYS A 276      -8.570   6.793 -20.382  1.00  0.00           C
ATOM   4041  CG  LYS A 276      -9.448   5.717 -21.124  1.00  0.00           C
ATOM   4042  CD  LYS A 276     -10.477   6.458 -22.009  1.00  0.00           C
ATOM   4043  CE  LYS A 276     -11.512   5.426 -22.530  1.00  0.00           C
ATOM   4044  NZ  LYS A 276     -12.687   6.070 -23.106  1.00  0.00           N
ATOM   4045  H   LYS A 276      -8.246   5.054 -18.346  1.00  0.00           H
ATOM   4046  HA  LYS A 276      -6.797   5.820 -20.819  1.00  0.00           H
ATOM   4047  HB2 LYS A 276      -9.108   7.278 -19.567  1.00  0.00           H
ATOM   4048  HB3 LYS A 276      -8.302   7.557 -21.112  1.00  0.00           H
ATOM   4049  HG2 LYS A 276      -8.827   5.107 -21.779  1.00  0.00           H
ATOM   4050  HG3 LYS A 276     -10.002   5.097 -20.419  1.00  0.00           H
ATOM   4051  HD2 LYS A 276     -10.978   7.273 -21.487  1.00  0.00           H
ATOM   4052  HD3 LYS A 276      -9.989   6.925 -22.864  1.00  0.00           H
ATOM   4053  HE2 LYS A 276     -11.077   4.773 -23.285  1.00  0.00           H
ATOM   4054  HE3 LYS A 276     -11.819   4.734 -21.745  1.00  0.00           H
ATOM   4055  HZ1 LYS A 276     -13.111   5.335 -23.655  1.00  0.00           H
ATOM   4056  HZ2 LYS A 276     -12.321   6.817 -23.680  1.00  0.00           H
ATOM   4057  HZ3 LYS A 276     -13.206   6.571 -22.399  1.00  0.00           H
ATOM   4058  N   THR A 277      -6.179   7.096 -17.900  1.00  0.00           N
ATOM   4059  CA  THR A 277      -5.240   7.995 -17.240  1.00  0.00           C
ATOM   4060  C   THR A 277      -4.146   7.269 -16.425  1.00  0.00           C
ATOM   4061  O   THR A 277      -4.155   6.022 -16.249  1.00  0.00           O
ATOM   4062  CB  THR A 277      -5.941   9.050 -16.399  1.00  0.00           C
ATOM   4063  CG2 THR A 277      -6.934   9.976 -17.003  1.00  0.00           C
ATOM   4064  OG1 THR A 277      -6.633   8.349 -15.376  1.00  0.00           O
ATOM   4065  H   THR A 277      -6.452   6.300 -17.342  1.00  0.00           H
ATOM   4066  HA  THR A 277      -4.661   8.581 -17.954  1.00  0.00           H
ATOM   4067  HB  THR A 277      -5.240   9.677 -15.851  1.00  0.00           H
ATOM   4068  HG1 THR A 277      -7.317   7.862 -15.841  1.00  0.00           H
ATOM   4069 HG21 THR A 277      -6.460  10.552 -17.798  1.00  0.00           H
ATOM   4070 HG22 THR A 277      -7.270  10.536 -16.130  1.00  0.00           H
ATOM   4071 HG23 THR A 277      -7.799   9.401 -17.332  1.00  0.00           H
ATOM   4072  N   ARG A 278      -3.108   7.970 -16.000  1.00  0.00           N
ATOM   4073  CA  ARG A 278      -2.144   7.481 -15.040  1.00  0.00           C
ATOM   4074  C   ARG A 278      -1.761   8.727 -14.128  1.00  0.00           C
ATOM   4075  O   ARG A 278      -2.243   9.826 -14.295  1.00  0.00           O
ATOM   4076  CB  ARG A 278      -0.903   6.772 -15.675  1.00  0.00           C
ATOM   4077  CG  ARG A 278      -1.125   5.267 -16.022  1.00  0.00           C
ATOM   4078  CD  ARG A 278       0.049   4.227 -15.842  1.00  0.00           C
ATOM   4079  NE  ARG A 278      -0.443   2.789 -16.060  1.00  0.00           N
ATOM   4080  CZ  ARG A 278      -0.009   1.784 -15.299  1.00  0.00           C
ATOM   4081  NH1 ARG A 278       0.958   1.914 -14.480  1.00  0.00           N
ATOM   4082  NH2 ARG A 278      -0.580   0.657 -15.374  1.00  0.00           N
ATOM   4083  H   ARG A 278      -2.964   8.904 -16.357  1.00  0.00           H
ATOM   4084  HA  ARG A 278      -2.528   6.704 -14.379  1.00  0.00           H
ATOM   4085  HB2 ARG A 278      -0.536   7.305 -16.553  1.00  0.00           H
ATOM   4086  HB3 ARG A 278      -0.036   6.858 -15.019  1.00  0.00           H
ATOM   4087  HG2 ARG A 278      -1.805   4.947 -15.233  1.00  0.00           H
ATOM   4088  HG3 ARG A 278      -1.685   5.142 -16.949  1.00  0.00           H
ATOM   4089  HD2 ARG A 278       0.919   4.425 -16.467  1.00  0.00           H
ATOM   4090  HD3 ARG A 278       0.385   4.338 -14.810  1.00  0.00           H
ATOM   4091  HE  ARG A 278      -1.232   2.636 -16.671  1.00  0.00           H
ATOM   4092 HH11 ARG A 278       1.571   2.716 -14.445  1.00  0.00           H
ATOM   4093 HH12 ARG A 278       1.218   1.059 -14.010  1.00  0.00           H
ATOM   4094 HH21 ARG A 278      -1.306   0.584 -16.073  1.00  0.00           H
ATOM   4095 HH22 ARG A 278      -0.230  -0.147 -14.874  1.00  0.00           H
ATOM   4096  N   PHE A 279      -0.990   8.389 -13.034  1.00  0.00           N
ATOM   4097  CA  PHE A 279      -0.612   9.353 -11.985  1.00  0.00           C
ATOM   4098  C   PHE A 279       0.854   9.158 -11.469  1.00  0.00           C
ATOM   4099  O   PHE A 279       1.366   8.057 -11.266  1.00  0.00           O
ATOM   4100  CB  PHE A 279      -1.564   9.269 -10.781  1.00  0.00           C
ATOM   4101  CG  PHE A 279      -1.051   9.768  -9.415  1.00  0.00           C
ATOM   4102  CD1 PHE A 279      -1.301  11.139  -9.044  1.00  0.00           C
ATOM   4103  CD2 PHE A 279      -0.061   9.082  -8.725  1.00  0.00           C
ATOM   4104  CE1 PHE A 279      -0.814  11.695  -7.864  1.00  0.00           C
ATOM   4105  CE2 PHE A 279       0.519   9.678  -7.538  1.00  0.00           C
ATOM   4106  CZ  PHE A 279       0.081  10.946  -7.134  1.00  0.00           C
ATOM   4107  H   PHE A 279      -0.629   7.447 -12.983  1.00  0.00           H
ATOM   4108  HA  PHE A 279      -0.701  10.372 -12.360  1.00  0.00           H
ATOM   4109  HB2 PHE A 279      -2.525   9.733 -11.004  1.00  0.00           H
ATOM   4110  HB3 PHE A 279      -1.678   8.207 -10.565  1.00  0.00           H
ATOM   4111  HD1 PHE A 279      -2.076  11.570  -9.660  1.00  0.00           H
ATOM   4112  HD2 PHE A 279       0.173   8.083  -9.061  1.00  0.00           H
ATOM   4113  HE1 PHE A 279      -1.129  12.688  -7.576  1.00  0.00           H
ATOM   4114  HE2 PHE A 279       1.326   9.113  -7.093  1.00  0.00           H
ATOM   4115  HZ  PHE A 279       0.446  11.293  -6.180  1.00  0.00           H
ATOM   4116  N   PHE A 280       1.523  10.284 -11.352  1.00  0.00           N
ATOM   4117  CA  PHE A 280       3.004  10.414 -11.185  1.00  0.00           C
ATOM   4118  C   PHE A 280       3.458  11.437 -10.175  1.00  0.00           C
ATOM   4119  O   PHE A 280       2.731  12.383  -9.811  1.00  0.00           O
ATOM   4120  CB  PHE A 280       3.774  10.638 -12.504  1.00  0.00           C
ATOM   4121  CG  PHE A 280       3.463  12.063 -13.036  1.00  0.00           C
ATOM   4122  CD1 PHE A 280       4.405  13.096 -12.969  1.00  0.00           C
ATOM   4123  CD2 PHE A 280       2.260  12.282 -13.771  1.00  0.00           C
ATOM   4124  CE1 PHE A 280       4.129  14.407 -13.458  1.00  0.00           C
ATOM   4125  CE2 PHE A 280       1.959  13.549 -14.237  1.00  0.00           C
ATOM   4126  CZ  PHE A 280       2.939  14.530 -14.217  1.00  0.00           C
ATOM   4127  H   PHE A 280       0.989  11.141 -11.319  1.00  0.00           H
ATOM   4128  HA  PHE A 280       3.351   9.466 -10.774  1.00  0.00           H
ATOM   4129  HB2 PHE A 280       4.858  10.584 -12.413  1.00  0.00           H
ATOM   4130  HB3 PHE A 280       3.520   9.884 -13.249  1.00  0.00           H
ATOM   4131  HD1 PHE A 280       5.232  12.861 -12.315  1.00  0.00           H
ATOM   4132  HD2 PHE A 280       1.544  11.479 -13.864  1.00  0.00           H
ATOM   4133  HE1 PHE A 280       4.776  15.262 -13.318  1.00  0.00           H
ATOM   4134  HE2 PHE A 280       0.946  13.756 -14.547  1.00  0.00           H
ATOM   4135  HZ  PHE A 280       2.726  15.513 -14.610  1.00  0.00           H
ATOM   4136  N   MET A 281       4.709  11.190  -9.772  1.00  0.00           N
ATOM   4137  CA  MET A 281       5.518  12.232  -9.104  1.00  0.00           C
ATOM   4138  C   MET A 281       6.606  12.844 -10.049  1.00  0.00           C
ATOM   4139  O   MET A 281       7.187  12.097 -10.777  1.00  0.00           O
ATOM   4140  CB  MET A 281       6.198  11.512  -7.918  1.00  0.00           C
ATOM   4141  CG  MET A 281       7.237  12.345  -7.103  1.00  0.00           C
ATOM   4142  SD  MET A 281       8.870  11.586  -6.823  1.00  0.00           S
ATOM   4143  CE  MET A 281       9.763  11.845  -8.336  1.00  0.00           C
ATOM   4144  H   MET A 281       5.195  10.445 -10.249  1.00  0.00           H
ATOM   4145  HA  MET A 281       4.897  13.080  -8.816  1.00  0.00           H
ATOM   4146  HB2 MET A 281       5.415  11.216  -7.220  1.00  0.00           H
ATOM   4147  HB3 MET A 281       6.695  10.615  -8.287  1.00  0.00           H
ATOM   4148  HG2 MET A 281       7.377  13.305  -7.601  1.00  0.00           H
ATOM   4149  HG3 MET A 281       6.686  12.533  -6.182  1.00  0.00           H
ATOM   4150  HE1 MET A 281      10.818  11.699  -8.099  1.00  0.00           H
ATOM   4151  HE2 MET A 281       9.403  11.158  -9.101  1.00  0.00           H
ATOM   4152  HE3 MET A 281       9.615  12.879  -8.644  1.00  0.00           H
ATOM   4153  N   ALA A 282       6.921  14.166  -9.898  1.00  0.00           N
ATOM   4154  CA  ALA A 282       8.124  14.752 -10.518  1.00  0.00           C
ATOM   4155  C   ALA A 282       8.942  15.588  -9.459  1.00  0.00           C
ATOM   4156  O   ALA A 282       8.322  16.449  -8.834  1.00  0.00           O
ATOM   4157  CB  ALA A 282       7.609  15.575 -11.753  1.00  0.00           C
ATOM   4158  H   ALA A 282       6.402  14.705  -9.219  1.00  0.00           H
ATOM   4159  HA  ALA A 282       8.714  13.900 -10.859  1.00  0.00           H
ATOM   4160  HB1 ALA A 282       8.455  15.980 -12.308  1.00  0.00           H
ATOM   4161  HB2 ALA A 282       6.999  16.387 -11.358  1.00  0.00           H
ATOM   4162  HB3 ALA A 282       6.931  14.947 -12.332  1.00  0.00           H
ATOM   4163  N   THR A 283      10.261  15.428  -9.305  1.00  0.00           N
ATOM   4164  CA  THR A 283      11.069  16.440  -8.486  1.00  0.00           C
ATOM   4165  C   THR A 283      11.794  17.351  -9.428  1.00  0.00           C
ATOM   4166  O   THR A 283      12.415  16.897 -10.297  1.00  0.00           O
ATOM   4167  CB  THR A 283      12.083  15.859  -7.480  1.00  0.00           C
ATOM   4168  CG2 THR A 283      12.585  17.029  -6.625  1.00  0.00           C
ATOM   4169  OG1 THR A 283      11.464  14.945  -6.614  1.00  0.00           O
ATOM   4170  H   THR A 283      10.679  14.758  -9.933  1.00  0.00           H
ATOM   4171  HA  THR A 283      10.391  17.023  -7.862  1.00  0.00           H
ATOM   4172  HB  THR A 283      12.870  15.322  -8.009  1.00  0.00           H
ATOM   4173  HG1 THR A 283      11.241  14.130  -7.071  1.00  0.00           H
ATOM   4174 HG21 THR A 283      11.733  17.362  -6.032  1.00  0.00           H
ATOM   4175 HG22 THR A 283      12.973  17.923  -7.114  1.00  0.00           H
ATOM   4176 HG23 THR A 283      13.345  16.607  -5.968  1.00  0.00           H
ATOM   4177  N   LEU A 284      11.695  18.622  -9.187  1.00  0.00           N
ATOM   4178  CA  LEU A 284      12.125  19.704 -10.061  1.00  0.00           C
ATOM   4179  C   LEU A 284      13.115  20.551  -9.336  1.00  0.00           C
ATOM   4180  O   LEU A 284      13.200  20.572  -8.093  1.00  0.00           O
ATOM   4181  CB  LEU A 284      10.896  20.532 -10.464  1.00  0.00           C
ATOM   4182  CG  LEU A 284       9.724  19.660 -10.892  1.00  0.00           C
ATOM   4183  CD1 LEU A 284       8.541  20.566 -11.242  1.00  0.00           C
ATOM   4184  CD2 LEU A 284      10.094  18.893 -12.133  1.00  0.00           C
ATOM   4185  H   LEU A 284      11.272  18.836  -8.295  1.00  0.00           H
ATOM   4186  HA  LEU A 284      12.696  19.315 -10.904  1.00  0.00           H
ATOM   4187  HB2 LEU A 284      10.608  21.284  -9.729  1.00  0.00           H
ATOM   4188  HB3 LEU A 284      11.200  21.093 -11.347  1.00  0.00           H
ATOM   4189  HG  LEU A 284       9.451  18.944 -10.117  1.00  0.00           H
ATOM   4190 HD11 LEU A 284       8.132  21.012 -10.336  1.00  0.00           H
ATOM   4191 HD12 LEU A 284       7.786  19.861 -11.592  1.00  0.00           H
ATOM   4192 HD13 LEU A 284       8.775  21.297 -12.017  1.00  0.00           H
ATOM   4193 HD21 LEU A 284      10.278  19.560 -12.975  1.00  0.00           H
ATOM   4194 HD22 LEU A 284      10.938  18.224 -11.963  1.00  0.00           H
ATOM   4195 HD23 LEU A 284       9.344  18.184 -12.482  1.00  0.00           H
ATOM   4196  N   ARG A 285      13.859  21.365 -10.117  1.00  0.00           N
ATOM   4197  CA  ARG A 285      14.760  22.454  -9.605  1.00  0.00           C
ATOM   4198  C   ARG A 285      14.736  23.771 -10.413  1.00  0.00           C
ATOM   4199  O   ARG A 285      14.432  23.807 -11.630  1.00  0.00           O
ATOM   4200  CB  ARG A 285      16.185  21.886  -9.576  1.00  0.00           C
ATOM   4201  CG  ARG A 285      17.202  22.734  -8.877  1.00  0.00           C
ATOM   4202  CD  ARG A 285      18.565  22.160  -8.671  1.00  0.00           C
ATOM   4203  NE  ARG A 285      18.533  20.986  -7.775  1.00  0.00           N
ATOM   4204  CZ  ARG A 285      18.144  20.836  -6.513  1.00  0.00           C
ATOM   4205  NH1 ARG A 285      17.626  21.787  -5.731  1.00  0.00           N
ATOM   4206  NH2 ARG A 285      18.242  19.679  -5.854  1.00  0.00           N
ATOM   4207  H   ARG A 285      13.893  21.172 -11.109  1.00  0.00           H
ATOM   4208  HA  ARG A 285      14.365  22.592  -8.599  1.00  0.00           H
ATOM   4209  HB2 ARG A 285      16.064  20.896  -9.137  1.00  0.00           H
ATOM   4210  HB3 ARG A 285      16.494  21.612 -10.584  1.00  0.00           H
ATOM   4211  HG2 ARG A 285      17.466  23.513  -9.593  1.00  0.00           H
ATOM   4212  HG3 ARG A 285      16.822  22.960  -7.881  1.00  0.00           H
ATOM   4213  HD2 ARG A 285      18.925  21.847  -9.651  1.00  0.00           H
ATOM   4214  HD3 ARG A 285      19.240  22.923  -8.284  1.00  0.00           H
ATOM   4215  HE  ARG A 285      18.882  20.121  -8.162  1.00  0.00           H
ATOM   4216 HH11 ARG A 285      17.635  22.767  -5.976  1.00  0.00           H
ATOM   4217 HH12 ARG A 285      17.456  21.478  -4.785  1.00  0.00           H
ATOM   4218 HH21 ARG A 285      18.608  18.813  -6.224  1.00  0.00           H
ATOM   4219 HH22 ARG A 285      17.721  19.720  -4.989  1.00  0.00           H
ATOM   4220  N   LYS A 286      14.837  24.894  -9.675  1.00  0.00           N
ATOM   4221  CA  LYS A 286      15.003  26.257 -10.157  1.00  0.00           C
ATOM   4222  C   LYS A 286      16.459  26.561 -10.352  1.00  0.00           C
ATOM   4223  O   LYS A 286      17.239  26.099  -9.496  1.00  0.00           O
ATOM   4224  CB  LYS A 286      14.301  27.177  -9.146  1.00  0.00           C
ATOM   4225  CG  LYS A 286      14.579  28.687  -9.397  1.00  0.00           C
ATOM   4226  CD  LYS A 286      13.666  29.519  -8.574  1.00  0.00           C
ATOM   4227  CE  LYS A 286      13.882  31.011  -9.002  1.00  0.00           C
ATOM   4228  NZ  LYS A 286      13.174  31.981  -8.168  1.00  0.00           N
ATOM   4229  H   LYS A 286      14.940  24.779  -8.677  1.00  0.00           H
ATOM   4230  HA  LYS A 286      14.396  26.465 -11.038  1.00  0.00           H
ATOM   4231  HB2 LYS A 286      13.231  26.967  -9.138  1.00  0.00           H
ATOM   4232  HB3 LYS A 286      14.598  26.811  -8.163  1.00  0.00           H
ATOM   4233  HG2 LYS A 286      15.610  28.891  -9.113  1.00  0.00           H
ATOM   4234  HG3 LYS A 286      14.568  28.894 -10.467  1.00  0.00           H
ATOM   4235  HD2 LYS A 286      12.630  29.259  -8.789  1.00  0.00           H
ATOM   4236  HD3 LYS A 286      14.043  29.403  -7.557  1.00  0.00           H
ATOM   4237  HE2 LYS A 286      14.939  31.239  -8.869  1.00  0.00           H
ATOM   4238  HE3 LYS A 286      13.681  31.188 -10.058  1.00  0.00           H
ATOM   4239  HZ1 LYS A 286      13.100  31.562  -7.252  1.00  0.00           H
ATOM   4240  HZ2 LYS A 286      12.238  32.065  -8.538  1.00  0.00           H
ATOM   4241  HZ3 LYS A 286      13.656  32.867  -8.107  1.00  0.00           H
ATOM   4242  N   PRO A 287      16.917  27.260 -11.397  1.00  0.00           N
ATOM   4243  CA  PRO A 287      18.352  27.773 -11.466  1.00  0.00           C
ATOM   4244  C   PRO A 287      18.945  28.359 -10.230  1.00  0.00           C
ATOM   4245  O   PRO A 287      18.261  29.153  -9.544  1.00  0.00           O
ATOM   4246  CB  PRO A 287      18.277  28.888 -12.566  1.00  0.00           C
ATOM   4247  CG  PRO A 287      17.232  28.276 -13.505  1.00  0.00           C
ATOM   4248  CD  PRO A 287      16.244  27.535 -12.614  1.00  0.00           C
ATOM   4249  HA  PRO A 287      19.098  27.022 -11.722  1.00  0.00           H
ATOM   4250  HB2 PRO A 287      17.852  29.802 -12.150  1.00  0.00           H
ATOM   4251  HB3 PRO A 287      19.246  29.118 -13.006  1.00  0.00           H
ATOM   4252  HG2 PRO A 287      16.847  29.177 -13.983  1.00  0.00           H
ATOM   4253  HG3 PRO A 287      17.685  27.596 -14.225  1.00  0.00           H
ATOM   4254  HD2 PRO A 287      15.392  28.190 -12.437  1.00  0.00           H
ATOM   4255  HD3 PRO A 287      15.874  26.625 -13.088  1.00  0.00           H
ATOM   4256  N   ALA A 288      20.277  28.121 -10.066  1.00  0.00           N
ATOM   4257  CA  ALA A 288      21.190  28.688  -9.014  1.00  0.00           C
ATOM   4258  C   ALA A 288      21.980  29.872  -9.464  1.00  0.00           C
ATOM   4259  O   ALA A 288      22.092  30.100 -10.672  1.00  0.00           O
ATOM   4260  CB  ALA A 288      22.140  27.626  -8.583  1.00  0.00           C
ATOM   4261  H   ALA A 288      20.756  27.500 -10.703  1.00  0.00           H
ATOM   4262  HA  ALA A 288      20.539  28.926  -8.173  1.00  0.00           H
ATOM   4263  HB1 ALA A 288      22.624  27.166  -9.446  1.00  0.00           H
ATOM   4264  HB2 ALA A 288      21.664  26.836  -8.003  1.00  0.00           H
ATOM   4265  HB3 ALA A 288      22.944  28.011  -7.956  1.00  0.00           H
ATOM   4266  N   VAL A 289      22.571  30.721  -8.609  1.00  0.00           N
ATOM   4267  CA  VAL A 289      23.528  31.769  -9.025  1.00  0.00           C
ATOM   4268  C   VAL A 289      24.803  31.022  -9.338  1.00  0.00           C
ATOM   4269  O   VAL A 289      25.194  30.086  -8.620  1.00  0.00           O
ATOM   4270  CB  VAL A 289      23.709  32.902  -7.981  1.00  0.00           C
ATOM   4271  CG1 VAL A 289      22.426  33.680  -7.681  1.00  0.00           C
ATOM   4272  CG2 VAL A 289      24.141  32.376  -6.608  1.00  0.00           C
ATOM   4273  H   VAL A 289      22.527  30.539  -7.616  1.00  0.00           H
ATOM   4274  HA  VAL A 289      23.211  32.123 -10.006  1.00  0.00           H
ATOM   4275  HB  VAL A 289      24.500  33.573  -8.313  1.00  0.00           H
ATOM   4276 HG11 VAL A 289      21.953  34.169  -8.532  1.00  0.00           H
ATOM   4277 HG12 VAL A 289      21.744  32.952  -7.239  1.00  0.00           H
ATOM   4278 HG13 VAL A 289      22.611  34.418  -6.900  1.00  0.00           H
ATOM   4279 HG21 VAL A 289      24.175  33.128  -5.820  1.00  0.00           H
ATOM   4280 HG22 VAL A 289      25.127  31.922  -6.708  1.00  0.00           H
ATOM   4281 HG23 VAL A 289      23.536  31.524  -6.295  1.00  0.00           H
ATOM   4282  N   LEU A 290      25.538  31.449 -10.425  1.00  0.00           N
ATOM   4283  CA  LEU A 290      26.946  31.232 -10.609  1.00  0.00           C
ATOM   4284  C   LEU A 290      27.751  32.518 -10.489  1.00  0.00           C
ATOM   4285  O   LEU A 290      27.371  33.532 -11.140  1.00  0.00           O
ATOM   4286  CB  LEU A 290      27.224  30.464 -11.966  1.00  0.00           C
ATOM   4287  CG  LEU A 290      28.419  29.462 -12.231  1.00  0.00           C
ATOM   4288  CD1 LEU A 290      29.859  30.066 -12.013  1.00  0.00           C
ATOM   4289  CD2 LEU A 290      28.245  28.347 -11.197  1.00  0.00           C
ATOM   4290  OXT LEU A 290      28.745  32.513  -9.730  1.00  0.00           O
ATOM   4291  H   LEU A 290      25.024  32.188 -10.881  1.00  0.00           H
ATOM   4292  HA  LEU A 290      27.301  30.684  -9.737  1.00  0.00           H
ATOM   4293  HB2 LEU A 290      26.322  29.878 -12.147  1.00  0.00           H
ATOM   4294  HB3 LEU A 290      27.290  31.258 -12.709  1.00  0.00           H
ATOM   4295  HG  LEU A 290      28.367  28.945 -13.190  1.00  0.00           H
ATOM   4296 HD11 LEU A 290      30.610  29.298 -12.197  1.00  0.00           H
ATOM   4297 HD12 LEU A 290      29.996  30.405 -10.986  1.00  0.00           H
ATOM   4298 HD13 LEU A 290      29.923  30.969 -12.620  1.00  0.00           H
ATOM   4299 HD21 LEU A 290      27.985  28.787 -10.235  1.00  0.00           H
ATOM   4300 HD22 LEU A 290      27.382  27.713 -11.401  1.00  0.00           H
ATOM   4301 HD23 LEU A 290      29.148  27.744 -11.103  1.00  0.00           H
TER    4302      LEU A 290 
ATOM   4303  N   GLN B   9     -12.455  31.979 -15.295  1.00  0.00           N
ATOM   4304  CA  GLN B   9     -11.786  31.305 -16.476  1.00  0.00           C
ATOM   4305  C   GLN B   9     -11.637  29.784 -16.382  1.00  0.00           C
ATOM   4306  O   GLN B   9     -12.149  29.156 -17.295  1.00  0.00           O
ATOM   4307  CB  GLN B   9     -10.474  31.856 -16.965  1.00  0.00           C
ATOM   4308  CG  GLN B   9     -10.634  33.308 -17.355  1.00  0.00           C
ATOM   4309  CD  GLN B   9     -11.310  33.402 -18.776  1.00  0.00           C
ATOM   4310  NE2 GLN B   9     -11.392  34.603 -19.308  1.00  0.00           N
ATOM   4311  OE1 GLN B   9     -11.728  32.402 -19.410  1.00  0.00           O
ATOM   4312  HA  GLN B   9     -12.470  31.395 -17.320  1.00  0.00           H
ATOM   4313  HB2 GLN B   9      -9.799  31.850 -16.109  1.00  0.00           H
ATOM   4314  HB3 GLN B   9     -10.056  31.224 -17.749  1.00  0.00           H
ATOM   4315  HG2 GLN B   9     -11.191  33.828 -16.576  1.00  0.00           H
ATOM   4316  HG3 GLN B   9      -9.653  33.784 -17.345  1.00  0.00           H
ATOM   4317 HE21 GLN B   9     -11.987  34.772 -20.106  1.00  0.00           H
ATOM   4318 HE22 GLN B   9     -11.280  35.385 -18.681  1.00  0.00           H
ATOM   4319  H1  GLN B   9     -13.289  31.425 -15.159  1.00  0.00           H
ATOM   4320  H2  GLN B   9     -11.945  31.784 -14.447  1.00  0.00           H
ATOM   4321  H3  GLN B   9     -12.710  32.945 -15.446  1.00  0.00           H
ATOM   4322  N   GLN B  10     -10.958  29.277 -15.308  1.00  0.00           N
ATOM   4323  CA  GLN B  10     -10.907  27.791 -15.044  1.00  0.00           C
ATOM   4324  C   GLN B  10     -12.386  27.237 -14.832  1.00  0.00           C
ATOM   4325  O   GLN B  10     -13.076  27.865 -14.039  1.00  0.00           O
ATOM   4326  CB  GLN B  10      -9.969  27.479 -13.937  1.00  0.00           C
ATOM   4327  CG  GLN B  10      -8.542  27.167 -14.523  1.00  0.00           C
ATOM   4328  CD  GLN B  10      -8.022  28.259 -15.424  1.00  0.00           C
ATOM   4329  NE2 GLN B  10      -7.712  27.929 -16.671  1.00  0.00           N
ATOM   4330  OE1 GLN B  10      -7.789  29.427 -15.019  1.00  0.00           O
ATOM   4331  H   GLN B  10     -10.617  29.926 -14.612  1.00  0.00           H
ATOM   4332  HA  GLN B  10     -10.481  27.333 -15.937  1.00  0.00           H
ATOM   4333  HB2 GLN B  10      -9.878  28.367 -13.311  1.00  0.00           H
ATOM   4334  HB3 GLN B  10     -10.268  26.541 -13.468  1.00  0.00           H
ATOM   4335  HG2 GLN B  10      -7.825  27.030 -13.713  1.00  0.00           H
ATOM   4336  HG3 GLN B  10      -8.522  26.194 -15.015  1.00  0.00           H
ATOM   4337 HE21 GLN B  10      -7.202  28.582 -17.249  1.00  0.00           H
ATOM   4338 HE22 GLN B  10      -7.806  26.930 -16.794  1.00  0.00           H
ATOM   4339  N   GLN B  11     -12.760  26.044 -15.383  1.00  0.00           N
ATOM   4340  CA  GLN B  11     -14.141  25.640 -15.315  1.00  0.00           C
ATOM   4341  C   GLN B  11     -14.682  25.489 -13.861  1.00  0.00           C
ATOM   4342  O   GLN B  11     -15.875  25.782 -13.696  1.00  0.00           O
ATOM   4343  CB  GLN B  11     -14.488  24.425 -16.195  1.00  0.00           C
ATOM   4344  CG  GLN B  11     -13.988  23.038 -15.691  1.00  0.00           C
ATOM   4345  CD  GLN B  11     -14.281  21.943 -16.725  1.00  0.00           C
ATOM   4346  NE2 GLN B  11     -14.057  20.685 -16.403  1.00  0.00           N
ATOM   4347  OE1 GLN B  11     -14.610  22.212 -17.866  1.00  0.00           O
ATOM   4348  H   GLN B  11     -12.143  25.524 -15.991  1.00  0.00           H
ATOM   4349  HA  GLN B  11     -14.670  26.498 -15.729  1.00  0.00           H
ATOM   4350  HB2 GLN B  11     -15.558  24.291 -16.354  1.00  0.00           H
ATOM   4351  HB3 GLN B  11     -14.097  24.700 -17.174  1.00  0.00           H
ATOM   4352  HG2 GLN B  11     -12.935  23.057 -15.413  1.00  0.00           H
ATOM   4353  HG3 GLN B  11     -14.611  22.711 -14.858  1.00  0.00           H
ATOM   4354 HE21 GLN B  11     -14.459  20.018 -17.047  1.00  0.00           H
ATOM   4355 HE22 GLN B  11     -13.602  20.447 -15.533  1.00  0.00           H
ATOM   4356  N   VAL B  12     -13.885  25.147 -12.848  1.00  0.00           N
ATOM   4357  CA  VAL B  12     -14.016  25.780 -11.524  1.00  0.00           C
ATOM   4358  C   VAL B  12     -12.809  26.661 -11.184  1.00  0.00           C
ATOM   4359  O   VAL B  12     -11.614  26.249 -11.293  1.00  0.00           O
ATOM   4360  CB  VAL B  12     -14.310  24.801 -10.360  1.00  0.00           C
ATOM   4361  CG1 VAL B  12     -15.668  24.123 -10.521  1.00  0.00           C
ATOM   4362  CG2 VAL B  12     -13.206  23.716 -10.151  1.00  0.00           C
ATOM   4363  H   VAL B  12     -12.957  24.886 -13.151  1.00  0.00           H
ATOM   4364  HA  VAL B  12     -14.938  26.361 -11.557  1.00  0.00           H
ATOM   4365  HB  VAL B  12     -14.367  25.290  -9.388  1.00  0.00           H
ATOM   4366 HG11 VAL B  12     -16.486  24.841 -10.451  1.00  0.00           H
ATOM   4367 HG12 VAL B  12     -15.811  23.770 -11.542  1.00  0.00           H
ATOM   4368 HG13 VAL B  12     -15.724  23.356  -9.749  1.00  0.00           H
ATOM   4369 HG21 VAL B  12     -13.171  23.115 -11.060  1.00  0.00           H
ATOM   4370 HG22 VAL B  12     -13.484  23.112  -9.287  1.00  0.00           H
ATOM   4371 HG23 VAL B  12     -12.240  24.197 -10.004  1.00  0.00           H
ATOM   4372  N   THR B  13     -13.121  27.788 -10.665  1.00  0.00           N
ATOM   4373  CA  THR B  13     -12.145  28.773 -10.244  1.00  0.00           C
ATOM   4374  C   THR B  13     -11.793  28.596  -8.741  1.00  0.00           C
ATOM   4375  O   THR B  13     -12.572  28.024  -7.951  1.00  0.00           O
ATOM   4376  CB  THR B  13     -12.683  30.224 -10.383  1.00  0.00           C
ATOM   4377  CG2 THR B  13     -13.087  30.585 -11.779  1.00  0.00           C
ATOM   4378  OG1 THR B  13     -13.823  30.464  -9.610  1.00  0.00           O
ATOM   4379  H   THR B  13     -14.110  27.917 -10.508  1.00  0.00           H
ATOM   4380  HA  THR B  13     -11.301  28.640 -10.921  1.00  0.00           H
ATOM   4381  HB  THR B  13     -11.969  30.948  -9.993  1.00  0.00           H
ATOM   4382  HG1 THR B  13     -14.504  29.913 -10.003  1.00  0.00           H
ATOM   4383 HG21 THR B  13     -13.335  31.646 -11.738  1.00  0.00           H
ATOM   4384 HG22 THR B  13     -13.888  30.017 -12.251  1.00  0.00           H
ATOM   4385 HG23 THR B  13     -12.281  30.455 -12.500  1.00  0.00           H
ATOM   4386  N   ALA B  14     -10.678  29.265  -8.407  1.00  0.00           N
ATOM   4387  CA  ALA B  14     -10.278  29.069  -7.031  1.00  0.00           C
ATOM   4388  C   ALA B  14     -11.131  29.798  -5.915  1.00  0.00           C
ATOM   4389  O   ALA B  14     -11.043  29.431  -4.736  1.00  0.00           O
ATOM   4390  CB  ALA B  14      -8.760  29.443  -6.985  1.00  0.00           C
ATOM   4391  H   ALA B  14     -10.193  29.917  -9.006  1.00  0.00           H
ATOM   4392  HA  ALA B  14     -10.379  27.996  -6.871  1.00  0.00           H
ATOM   4393  HB1 ALA B  14      -8.129  28.679  -7.441  1.00  0.00           H
ATOM   4394  HB2 ALA B  14      -8.338  29.384  -5.982  1.00  0.00           H
ATOM   4395  HB3 ALA B  14      -8.627  30.405  -7.481  1.00  0.00           H
ATOM   4396  N   ASP B  15     -11.990  30.754  -6.281  1.00  0.00           N
ATOM   4397  CA  ASP B  15     -13.039  31.354  -5.540  1.00  0.00           C
ATOM   4398  C   ASP B  15     -14.300  30.561  -5.406  1.00  0.00           C
ATOM   4399  O   ASP B  15     -14.965  30.646  -4.371  1.00  0.00           O
ATOM   4400  CB  ASP B  15     -13.458  32.726  -6.180  1.00  0.00           C
ATOM   4401  CG  ASP B  15     -12.336  33.704  -5.892  1.00  0.00           C
ATOM   4402  OD1 ASP B  15     -11.685  33.677  -4.780  1.00  0.00           O
ATOM   4403  OD2 ASP B  15     -12.065  34.609  -6.756  1.00  0.00           O
ATOM   4404  H   ASP B  15     -11.903  31.147  -7.207  1.00  0.00           H
ATOM   4405  HA  ASP B  15     -12.685  31.538  -4.525  1.00  0.00           H
ATOM   4406  HB2 ASP B  15     -13.726  32.582  -7.227  1.00  0.00           H
ATOM   4407  HB3 ASP B  15     -14.243  33.162  -5.561  1.00  0.00           H
ATOM   4408  N   GLU B  16     -14.614  29.691  -6.363  1.00  0.00           N
ATOM   4409  CA  GLU B  16     -15.561  28.558  -6.108  1.00  0.00           C
ATOM   4410  C   GLU B  16     -14.981  27.378  -5.234  1.00  0.00           C
ATOM   4411  O   GLU B  16     -15.756  26.815  -4.406  1.00  0.00           O
ATOM   4412  CB  GLU B  16     -16.119  28.081  -7.459  1.00  0.00           C
ATOM   4413  CG  GLU B  16     -17.192  28.972  -8.218  1.00  0.00           C
ATOM   4414  CD  GLU B  16     -17.166  28.781  -9.726  1.00  0.00           C
ATOM   4415  OE1 GLU B  16     -16.103  28.748 -10.416  1.00  0.00           O
ATOM   4416  OE2 GLU B  16     -18.288  28.626 -10.262  1.00  0.00           O
ATOM   4417  H   GLU B  16     -14.002  29.605  -7.163  1.00  0.00           H
ATOM   4418  HA  GLU B  16     -16.419  28.919  -5.542  1.00  0.00           H
ATOM   4419  HB2 GLU B  16     -15.196  28.043  -8.036  1.00  0.00           H
ATOM   4420  HB3 GLU B  16     -16.683  27.150  -7.398  1.00  0.00           H
ATOM   4421  HG2 GLU B  16     -18.168  28.631  -7.873  1.00  0.00           H
ATOM   4422  HG3 GLU B  16     -16.994  29.980  -7.855  1.00  0.00           H
ATOM   4423  N   VAL B  17     -13.749  27.062  -5.522  1.00  0.00           N
ATOM   4424  CA  VAL B  17     -13.125  25.888  -4.936  1.00  0.00           C
ATOM   4425  C   VAL B  17     -12.834  26.087  -3.432  1.00  0.00           C
ATOM   4426  O   VAL B  17     -12.911  25.099  -2.729  1.00  0.00           O
ATOM   4427  CB  VAL B  17     -11.743  25.487  -5.615  1.00  0.00           C
ATOM   4428  CG1 VAL B  17     -10.780  24.491  -4.984  1.00  0.00           C
ATOM   4429  CG2 VAL B  17     -12.063  24.890  -6.975  1.00  0.00           C
ATOM   4430  H   VAL B  17     -13.304  27.541  -6.293  1.00  0.00           H
ATOM   4431  HA  VAL B  17     -13.928  25.176  -5.126  1.00  0.00           H
ATOM   4432  HB  VAL B  17     -11.125  26.378  -5.725  1.00  0.00           H
ATOM   4433 HG11 VAL B  17     -10.503  24.727  -3.956  1.00  0.00           H
ATOM   4434 HG12 VAL B  17     -11.201  23.486  -4.991  1.00  0.00           H
ATOM   4435 HG13 VAL B  17      -9.862  24.442  -5.570  1.00  0.00           H
ATOM   4436 HG21 VAL B  17     -11.200  24.761  -7.628  1.00  0.00           H
ATOM   4437 HG22 VAL B  17     -12.677  25.524  -7.615  1.00  0.00           H
ATOM   4438 HG23 VAL B  17     -12.524  23.902  -6.970  1.00  0.00           H
ATOM   4439  N   GLY B  18     -12.665  27.330  -2.962  1.00  0.00           N
ATOM   4440  CA  GLY B  18     -12.511  27.635  -1.546  1.00  0.00           C
ATOM   4441  C   GLY B  18     -13.863  27.401  -0.846  1.00  0.00           C
ATOM   4442  O   GLY B  18     -14.013  26.901   0.238  1.00  0.00           O
ATOM   4443  H   GLY B  18     -12.715  28.070  -3.647  1.00  0.00           H
ATOM   4444  HA2 GLY B  18     -11.724  26.951  -1.229  1.00  0.00           H
ATOM   4445  HA3 GLY B  18     -12.251  28.692  -1.486  1.00  0.00           H
ATOM   4446  N   ASP B  19     -14.963  27.822  -1.470  1.00  0.00           N
ATOM   4447  CA  ASP B  19     -16.313  27.778  -0.877  1.00  0.00           C
ATOM   4448  C   ASP B  19     -16.844  26.333  -0.935  1.00  0.00           C
ATOM   4449  O   ASP B  19     -17.576  25.927  -0.043  1.00  0.00           O
ATOM   4450  CB  ASP B  19     -17.185  28.663  -1.813  1.00  0.00           C
ATOM   4451  CG  ASP B  19     -18.458  29.130  -1.162  1.00  0.00           C
ATOM   4452  OD1 ASP B  19     -18.326  29.748  -0.076  1.00  0.00           O
ATOM   4453  OD2 ASP B  19     -19.637  29.126  -1.637  1.00  0.00           O
ATOM   4454  H   ASP B  19     -14.910  28.185  -2.411  1.00  0.00           H
ATOM   4455  HA  ASP B  19     -16.314  28.062   0.176  1.00  0.00           H
ATOM   4456  HB2 ASP B  19     -16.610  29.562  -2.035  1.00  0.00           H
ATOM   4457  HB3 ASP B  19     -17.286  28.091  -2.735  1.00  0.00           H
ATOM   4458  N   TRP B  20     -16.419  25.580  -1.899  1.00  0.00           N
ATOM   4459  CA  TRP B  20     -16.744  24.148  -2.103  1.00  0.00           C
ATOM   4460  C   TRP B  20     -16.067  23.203  -1.141  1.00  0.00           C
ATOM   4461  O   TRP B  20     -16.664  22.267  -0.618  1.00  0.00           O
ATOM   4462  CB  TRP B  20     -16.285  23.744  -3.531  1.00  0.00           C
ATOM   4463  CG  TRP B  20     -16.741  22.419  -4.042  1.00  0.00           C
ATOM   4464  CD1 TRP B  20     -18.011  22.206  -4.411  1.00  0.00           C
ATOM   4465  CD2 TRP B  20     -16.077  21.176  -3.929  1.00  0.00           C
ATOM   4466  CE2 TRP B  20     -16.998  20.162  -4.438  1.00  0.00           C
ATOM   4467  CE3 TRP B  20     -14.872  20.738  -3.530  1.00  0.00           C
ATOM   4468  NE1 TRP B  20     -18.124  20.889  -4.686  1.00  0.00           N
ATOM   4469  CZ2 TRP B  20     -16.620  18.822  -4.509  1.00  0.00           C
ATOM   4470  CZ3 TRP B  20     -14.552  19.374  -3.539  1.00  0.00           C
ATOM   4471  CH2 TRP B  20     -15.394  18.406  -4.060  1.00  0.00           C
ATOM   4472  H   TRP B  20     -15.987  26.041  -2.686  1.00  0.00           H
ATOM   4473  HA  TRP B  20     -17.800  23.908  -1.981  1.00  0.00           H
ATOM   4474  HB2 TRP B  20     -16.735  24.407  -4.270  1.00  0.00           H
ATOM   4475  HB3 TRP B  20     -15.202  23.823  -3.625  1.00  0.00           H
ATOM   4476  HD1 TRP B  20     -18.730  23.010  -4.460  1.00  0.00           H
ATOM   4477  HE1 TRP B  20     -18.995  20.493  -5.011  1.00  0.00           H
ATOM   4478  HE3 TRP B  20     -14.176  21.519  -3.261  1.00  0.00           H
ATOM   4479  HZ2 TRP B  20     -17.368  18.074  -4.726  1.00  0.00           H
ATOM   4480  HZ3 TRP B  20     -13.590  19.019  -3.203  1.00  0.00           H
ATOM   4481  HH2 TRP B  20     -15.101  17.367  -4.030  1.00  0.00           H
ATOM   4482  N   TYR B  21     -14.711  23.360  -0.906  1.00  0.00           N
ATOM   4483  CA  TYR B  21     -14.058  22.617   0.219  1.00  0.00           C
ATOM   4484  C   TYR B  21     -14.516  23.056   1.623  1.00  0.00           C
ATOM   4485  O   TYR B  21     -14.571  22.214   2.535  1.00  0.00           O
ATOM   4486  CB  TYR B  21     -12.562  22.726  -0.018  1.00  0.00           C
ATOM   4487  CG  TYR B  21     -11.911  21.649  -0.872  1.00  0.00           C
ATOM   4488  CD1 TYR B  21     -11.524  20.451  -0.280  1.00  0.00           C
ATOM   4489  CD2 TYR B  21     -11.428  21.980  -2.157  1.00  0.00           C
ATOM   4490  CE1 TYR B  21     -10.843  19.537  -1.046  1.00  0.00           C
ATOM   4491  CE2 TYR B  21     -10.696  21.062  -2.926  1.00  0.00           C
ATOM   4492  CZ  TYR B  21     -10.450  19.795  -2.419  1.00  0.00           C
ATOM   4493  OH  TYR B  21      -9.836  18.871  -3.196  1.00  0.00           O
ATOM   4494  H   TYR B  21     -14.148  24.117  -1.267  1.00  0.00           H
ATOM   4495  HA  TYR B  21     -14.273  21.557   0.084  1.00  0.00           H
ATOM   4496  HB2 TYR B  21     -12.334  23.714  -0.417  1.00  0.00           H
ATOM   4497  HB3 TYR B  21     -12.126  22.671   0.980  1.00  0.00           H
ATOM   4498  HD1 TYR B  21     -11.899  20.259   0.715  1.00  0.00           H
ATOM   4499  HD2 TYR B  21     -11.729  22.884  -2.664  1.00  0.00           H
ATOM   4500  HE1 TYR B  21     -10.719  18.510  -0.738  1.00  0.00           H
ATOM   4501  HE2 TYR B  21     -10.426  21.333  -3.937  1.00  0.00           H
ATOM   4502  HH  TYR B  21      -9.110  19.153  -3.756  1.00  0.00           H
ATOM   4503  N   ASP B  22     -14.949  24.326   1.750  1.00  0.00           N
ATOM   4504  CA  ASP B  22     -15.544  24.760   2.968  1.00  0.00           C
ATOM   4505  C   ASP B  22     -16.907  24.096   3.230  1.00  0.00           C
ATOM   4506  O   ASP B  22     -17.315  23.817   4.433  1.00  0.00           O
ATOM   4507  CB  ASP B  22     -15.775  26.307   2.946  1.00  0.00           C
ATOM   4508  CG  ASP B  22     -14.442  27.112   3.012  1.00  0.00           C
ATOM   4509  OD1 ASP B  22     -13.398  26.491   3.354  1.00  0.00           O
ATOM   4510  OD2 ASP B  22     -14.450  28.344   2.912  1.00  0.00           O
ATOM   4511  H   ASP B  22     -14.843  24.999   1.005  1.00  0.00           H
ATOM   4512  HA  ASP B  22     -14.829  24.453   3.731  1.00  0.00           H
ATOM   4513  HB2 ASP B  22     -16.411  26.683   2.145  1.00  0.00           H
ATOM   4514  HB3 ASP B  22     -16.325  26.478   3.872  1.00  0.00           H
ATOM   4515  N   LYS B  23     -17.683  23.895   2.150  1.00  0.00           N
ATOM   4516  CA  LYS B  23     -19.062  23.311   2.268  1.00  0.00           C
ATOM   4517  C   LYS B  23     -19.195  21.783   2.154  1.00  0.00           C
ATOM   4518  O   LYS B  23     -20.145  21.233   2.765  1.00  0.00           O
ATOM   4519  CB  LYS B  23     -19.966  24.025   1.242  1.00  0.00           C
ATOM   4520  CG  LYS B  23     -20.502  25.467   1.606  1.00  0.00           C
ATOM   4521  CD  LYS B  23     -21.180  26.202   0.384  1.00  0.00           C
ATOM   4522  CE  LYS B  23     -21.623  27.603   0.699  1.00  0.00           C
ATOM   4523  NZ  LYS B  23     -22.560  27.642   1.868  1.00  0.00           N
ATOM   4524  H   LYS B  23     -17.388  24.318   1.281  1.00  0.00           H
ATOM   4525  HA  LYS B  23     -19.520  23.549   3.228  1.00  0.00           H
ATOM   4526  HB2 LYS B  23     -19.456  24.003   0.278  1.00  0.00           H
ATOM   4527  HB3 LYS B  23     -20.851  23.402   1.112  1.00  0.00           H
ATOM   4528  HG2 LYS B  23     -21.210  25.274   2.411  1.00  0.00           H
ATOM   4529  HG3 LYS B  23     -19.611  26.014   1.915  1.00  0.00           H
ATOM   4530  HD2 LYS B  23     -20.485  26.141  -0.454  1.00  0.00           H
ATOM   4531  HD3 LYS B  23     -22.131  25.689   0.243  1.00  0.00           H
ATOM   4532  HE2 LYS B  23     -20.749  28.246   0.801  1.00  0.00           H
ATOM   4533  HE3 LYS B  23     -22.185  27.903  -0.186  1.00  0.00           H
ATOM   4534  HZ1 LYS B  23     -23.352  27.028   1.742  1.00  0.00           H
ATOM   4535  HZ2 LYS B  23     -22.972  28.538   2.082  1.00  0.00           H
ATOM   4536  HZ3 LYS B  23     -22.072  27.361   2.707  1.00  0.00           H
ATOM   4537  N   PHE B  24     -18.286  21.118   1.445  1.00  0.00           N
ATOM   4538  CA  PHE B  24     -18.378  19.644   1.226  1.00  0.00           C
ATOM   4539  C   PHE B  24     -17.040  18.900   1.394  1.00  0.00           C
ATOM   4540  O   PHE B  24     -17.090  17.672   1.531  1.00  0.00           O
ATOM   4541  CB  PHE B  24     -18.981  19.316  -0.093  1.00  0.00           C
ATOM   4542  CG  PHE B  24     -20.345  19.927  -0.472  1.00  0.00           C
ATOM   4543  CD1 PHE B  24     -21.502  19.151  -0.408  1.00  0.00           C
ATOM   4544  CD2 PHE B  24     -20.470  21.271  -0.909  1.00  0.00           C
ATOM   4545  CE1 PHE B  24     -22.737  19.776  -0.720  1.00  0.00           C
ATOM   4546  CE2 PHE B  24     -21.671  21.873  -1.127  1.00  0.00           C
ATOM   4547  CZ  PHE B  24     -22.791  21.068  -1.265  1.00  0.00           C
ATOM   4548  H   PHE B  24     -17.660  21.641   0.850  1.00  0.00           H
ATOM   4549  HA  PHE B  24     -19.081  19.283   1.976  1.00  0.00           H
ATOM   4550  HB2 PHE B  24     -18.222  19.597  -0.823  1.00  0.00           H
ATOM   4551  HB3 PHE B  24     -19.155  18.239  -0.120  1.00  0.00           H
ATOM   4552  HD1 PHE B  24     -21.459  18.192   0.085  1.00  0.00           H
ATOM   4553  HD2 PHE B  24     -19.559  21.812  -1.114  1.00  0.00           H
ATOM   4554  HE1 PHE B  24     -23.676  19.255  -0.609  1.00  0.00           H
ATOM   4555  HE2 PHE B  24     -21.712  22.901  -1.455  1.00  0.00           H
ATOM   4556  HZ  PHE B  24     -23.726  21.538  -1.534  1.00  0.00           H
ATOM   4557  N   GLY B  25     -15.908  19.572   1.549  1.00  0.00           N
ATOM   4558  CA  GLY B  25     -14.616  18.969   1.590  1.00  0.00           C
ATOM   4559  C   GLY B  25     -14.178  18.086   2.786  1.00  0.00           C
ATOM   4560  O   GLY B  25     -13.154  17.323   2.875  1.00  0.00           O
ATOM   4561  H   GLY B  25     -15.974  20.576   1.479  1.00  0.00           H
ATOM   4562  HA2 GLY B  25     -14.422  18.397   0.683  1.00  0.00           H
ATOM   4563  HA3 GLY B  25     -13.909  19.795   1.657  1.00  0.00           H
ATOM   4564  N   GLU B  26     -15.110  18.023   3.756  1.00  0.00           N
ATOM   4565  CA  GLU B  26     -15.112  17.081   4.865  1.00  0.00           C
ATOM   4566  C   GLU B  26     -15.364  15.642   4.500  1.00  0.00           C
ATOM   4567  O   GLU B  26     -14.748  14.784   5.164  1.00  0.00           O
ATOM   4568  CB  GLU B  26     -16.056  17.514   6.045  1.00  0.00           C
ATOM   4569  CG  GLU B  26     -15.779  16.764   7.376  1.00  0.00           C
ATOM   4570  CD  GLU B  26     -14.464  17.170   8.067  1.00  0.00           C
ATOM   4571  OE1 GLU B  26     -13.733  18.109   7.597  1.00  0.00           O
ATOM   4572  OE2 GLU B  26     -14.132  16.668   9.144  1.00  0.00           O
ATOM   4573  H   GLU B  26     -15.863  18.693   3.699  1.00  0.00           H
ATOM   4574  HA  GLU B  26     -14.091  17.192   5.230  1.00  0.00           H
ATOM   4575  HB2 GLU B  26     -15.864  18.566   6.254  1.00  0.00           H
ATOM   4576  HB3 GLU B  26     -17.077  17.347   5.701  1.00  0.00           H
ATOM   4577  HG2 GLU B  26     -16.622  16.986   8.030  1.00  0.00           H
ATOM   4578  HG3 GLU B  26     -15.852  15.697   7.163  1.00  0.00           H
ATOM   4579  N   VAL B  27     -15.849  15.398   3.304  1.00  0.00           N
ATOM   4580  CA  VAL B  27     -15.962  13.996   2.775  1.00  0.00           C
ATOM   4581  C   VAL B  27     -14.699  13.190   2.618  1.00  0.00           C
ATOM   4582  O   VAL B  27     -14.727  11.952   2.706  1.00  0.00           O
ATOM   4583  CB  VAL B  27     -16.733  14.023   1.455  1.00  0.00           C
ATOM   4584  CG1 VAL B  27     -15.976  14.545   0.221  1.00  0.00           C
ATOM   4585  CG2 VAL B  27     -17.202  12.591   1.052  1.00  0.00           C
ATOM   4586  H   VAL B  27     -16.378  16.064   2.760  1.00  0.00           H
ATOM   4587  HA  VAL B  27     -16.503  13.446   3.546  1.00  0.00           H
ATOM   4588  HB  VAL B  27     -17.620  14.633   1.626  1.00  0.00           H
ATOM   4589 HG11 VAL B  27     -15.103  13.926   0.012  1.00  0.00           H
ATOM   4590 HG12 VAL B  27     -16.648  14.649  -0.631  1.00  0.00           H
ATOM   4591 HG13 VAL B  27     -15.627  15.540   0.498  1.00  0.00           H
ATOM   4592 HG21 VAL B  27     -17.887  12.591   0.204  1.00  0.00           H
ATOM   4593 HG22 VAL B  27     -17.623  12.125   1.944  1.00  0.00           H
ATOM   4594 HG23 VAL B  27     -16.420  11.918   0.699  1.00  0.00           H
ATOM   4595  N   TYR B  28     -13.536  13.867   2.391  1.00  0.00           N
ATOM   4596  CA  TYR B  28     -12.184  13.195   2.496  1.00  0.00           C
ATOM   4597  C   TYR B  28     -11.743  12.831   3.949  1.00  0.00           C
ATOM   4598  O   TYR B  28     -10.945  11.962   4.265  1.00  0.00           O
ATOM   4599  CB  TYR B  28     -11.135  14.047   1.749  1.00  0.00           C
ATOM   4600  CG  TYR B  28     -11.638  14.442   0.378  1.00  0.00           C
ATOM   4601  CD1 TYR B  28     -11.937  13.502  -0.628  1.00  0.00           C
ATOM   4602  CD2 TYR B  28     -11.810  15.790  -0.007  1.00  0.00           C
ATOM   4603  CE1 TYR B  28     -12.591  13.812  -1.875  1.00  0.00           C
ATOM   4604  CE2 TYR B  28     -12.273  16.195  -1.284  1.00  0.00           C
ATOM   4605  CZ  TYR B  28     -12.809  15.196  -2.168  1.00  0.00           C
ATOM   4606  OH  TYR B  28     -13.366  15.594  -3.378  1.00  0.00           O
ATOM   4607  H   TYR B  28     -13.672  14.855   2.231  1.00  0.00           H
ATOM   4608  HA  TYR B  28     -12.166  12.312   1.858  1.00  0.00           H
ATOM   4609  HB2 TYR B  28     -10.860  14.981   2.241  1.00  0.00           H
ATOM   4610  HB3 TYR B  28     -10.179  13.550   1.584  1.00  0.00           H
ATOM   4611  HD1 TYR B  28     -11.785  12.472  -0.338  1.00  0.00           H
ATOM   4612  HD2 TYR B  28     -11.414  16.601   0.587  1.00  0.00           H
ATOM   4613  HE1 TYR B  28     -12.993  13.043  -2.515  1.00  0.00           H
ATOM   4614  HE2 TYR B  28     -12.351  17.224  -1.600  1.00  0.00           H
ATOM   4615  HH  TYR B  28     -13.835  14.864  -3.789  1.00  0.00           H
ATOM   4616  N   HID B  29     -12.381  13.429   4.977  1.00  0.00           N
ATOM   4617  CA  HID B  29     -12.187  13.096   6.407  1.00  0.00           C
ATOM   4618  C   HID B  29     -13.078  11.949   6.722  1.00  0.00           C
ATOM   4619  O   HID B  29     -12.738  11.075   7.549  1.00  0.00           O
ATOM   4620  CB  HID B  29     -12.091  14.376   7.216  1.00  0.00           C
ATOM   4621  CG  HID B  29     -10.988  15.167   6.570  1.00  0.00           C
ATOM   4622  CD2 HID B  29     -11.108  16.395   5.884  1.00  0.00           C
ATOM   4623  ND1 HID B  29      -9.687  14.775   6.374  1.00  0.00           N
ATOM   4624  CE1 HID B  29      -9.035  15.712   5.646  1.00  0.00           C
ATOM   4625  NE2 HID B  29      -9.901  16.678   5.362  1.00  0.00           N
ATOM   4626  H   HID B  29     -13.188  14.002   4.777  1.00  0.00           H
ATOM   4627  HA  HID B  29     -11.220  12.603   6.515  1.00  0.00           H
ATOM   4628  HB2 HID B  29     -13.069  14.848   7.123  1.00  0.00           H
ATOM   4629  HB3 HID B  29     -11.874  14.261   8.277  1.00  0.00           H
ATOM   4630  HD1 HID B  29      -9.398  13.894   6.777  1.00  0.00           H
ATOM   4631  HD2 HID B  29     -12.017  16.945   5.692  1.00  0.00           H
ATOM   4632  HE1 HID B  29      -8.039  15.612   5.239  1.00  0.00           H
ATOM   4633  N   LEU B  30     -14.256  11.882   6.200  1.00  0.00           N
ATOM   4634  CA  LEU B  30     -15.294  10.796   6.353  1.00  0.00           C
ATOM   4635  C   LEU B  30     -14.956   9.570   5.572  1.00  0.00           C
ATOM   4636  O   LEU B  30     -15.749   8.668   5.494  1.00  0.00           O
ATOM   4637  CB  LEU B  30     -16.677  11.369   5.953  1.00  0.00           C
ATOM   4638  CG  LEU B  30     -17.229  12.364   7.046  1.00  0.00           C
ATOM   4639  CD1 LEU B  30     -17.935  13.553   6.416  1.00  0.00           C
ATOM   4640  CD2 LEU B  30     -18.115  11.637   8.112  1.00  0.00           C
ATOM   4641  H   LEU B  30     -14.493  12.671   5.616  1.00  0.00           H
ATOM   4642  HA  LEU B  30     -15.378  10.547   7.411  1.00  0.00           H
ATOM   4643  HB2 LEU B  30     -16.565  11.847   4.980  1.00  0.00           H
ATOM   4644  HB3 LEU B  30     -17.350  10.535   5.755  1.00  0.00           H
ATOM   4645  HG  LEU B  30     -16.401  12.843   7.569  1.00  0.00           H
ATOM   4646 HD11 LEU B  30     -18.162  14.329   7.147  1.00  0.00           H
ATOM   4647 HD12 LEU B  30     -18.809  13.005   6.064  1.00  0.00           H
ATOM   4648 HD13 LEU B  30     -17.307  13.881   5.586  1.00  0.00           H
ATOM   4649 HD21 LEU B  30     -19.008  11.183   7.680  1.00  0.00           H
ATOM   4650 HD22 LEU B  30     -17.557  10.845   8.612  1.00  0.00           H
ATOM   4651 HD23 LEU B  30     -18.438  12.356   8.863  1.00  0.00           H
ATOM   4652  N   THR B  31     -13.846   9.542   4.803  1.00  0.00           N
ATOM   4653  CA  THR B  31     -13.369   8.393   3.990  1.00  0.00           C
ATOM   4654  C   THR B  31     -11.881   8.119   4.077  1.00  0.00           C
ATOM   4655  O   THR B  31     -11.511   6.960   4.308  1.00  0.00           O
ATOM   4656  CB  THR B  31     -13.957   8.448   2.587  1.00  0.00           C
ATOM   4657  CG2 THR B  31     -15.474   8.715   2.375  1.00  0.00           C
ATOM   4658  OG1 THR B  31     -13.428   9.596   2.025  1.00  0.00           O
ATOM   4659  H   THR B  31     -13.161  10.272   4.938  1.00  0.00           H
ATOM   4660  HA  THR B  31     -13.928   7.545   4.383  1.00  0.00           H
ATOM   4661  HB  THR B  31     -13.604   7.565   2.055  1.00  0.00           H
ATOM   4662  HG1 THR B  31     -13.971  10.298   2.389  1.00  0.00           H
ATOM   4663 HG21 THR B  31     -15.818   9.658   2.799  1.00  0.00           H
ATOM   4664 HG22 THR B  31     -16.036   7.929   2.878  1.00  0.00           H
ATOM   4665 HG23 THR B  31     -15.792   8.562   1.344  1.00  0.00           H
ATOM   4666  N   LEU B  32     -11.022   9.096   3.623  1.00  0.00           N
ATOM   4667  CA  LEU B  32      -9.621   8.913   3.291  1.00  0.00           C
ATOM   4668  C   LEU B  32      -8.673   9.033   4.519  1.00  0.00           C
ATOM   4669  O   LEU B  32      -7.703   8.263   4.606  1.00  0.00           O
ATOM   4670  CB  LEU B  32      -9.183   9.980   2.332  1.00  0.00           C
ATOM   4671  CG  LEU B  32      -9.706   9.803   0.853  1.00  0.00           C
ATOM   4672  CD1 LEU B  32      -8.820  10.617  -0.112  1.00  0.00           C
ATOM   4673  CD2 LEU B  32      -9.631   8.355   0.402  1.00  0.00           C
ATOM   4674  H   LEU B  32     -11.381  10.038   3.685  1.00  0.00           H
ATOM   4675  HA  LEU B  32      -9.554   7.901   2.893  1.00  0.00           H
ATOM   4676  HB2 LEU B  32      -9.476  10.962   2.702  1.00  0.00           H
ATOM   4677  HB3 LEU B  32      -8.113   9.833   2.187  1.00  0.00           H
ATOM   4678  HG  LEU B  32     -10.713  10.218   0.809  1.00  0.00           H
ATOM   4679 HD11 LEU B  32      -9.009  11.620   0.268  1.00  0.00           H
ATOM   4680 HD12 LEU B  32      -9.240  10.542  -1.115  1.00  0.00           H
ATOM   4681 HD13 LEU B  32      -7.747  10.442  -0.025  1.00  0.00           H
ATOM   4682 HD21 LEU B  32      -8.764   7.840   0.813  1.00  0.00           H
ATOM   4683 HD22 LEU B  32     -10.534   7.855   0.751  1.00  0.00           H
ATOM   4684 HD23 LEU B  32      -9.567   8.311  -0.686  1.00  0.00           H
ATOM   4685  N   GLY B  33      -8.943   9.891   5.530  1.00  0.00           N
ATOM   4686  CA  GLY B  33      -8.211   9.880   6.724  1.00  0.00           C
ATOM   4687  C   GLY B  33      -8.180  11.328   7.331  1.00  0.00           C
ATOM   4688  O   GLY B  33      -9.161  11.961   7.416  1.00  0.00           O
ATOM   4689  H   GLY B  33      -9.774  10.466   5.560  1.00  0.00           H
ATOM   4690  HA2 GLY B  33      -8.670   9.282   7.512  1.00  0.00           H
ATOM   4691  HA3 GLY B  33      -7.161   9.620   6.585  1.00  0.00           H
ATOM   4692  N   GLU B  34      -6.958  11.757   7.701  1.00  0.00           N
ATOM   4693  CA  GLU B  34      -6.646  13.070   8.344  1.00  0.00           C
ATOM   4694  C   GLU B  34      -5.691  14.022   7.617  1.00  0.00           C
ATOM   4695  O   GLU B  34      -5.616  15.187   8.041  1.00  0.00           O
ATOM   4696  CB  GLU B  34      -5.953  12.714   9.700  1.00  0.00           C
ATOM   4697  CG  GLU B  34      -6.859  12.018  10.653  1.00  0.00           C
ATOM   4698  CD  GLU B  34      -6.390  12.045  12.114  1.00  0.00           C
ATOM   4699  OE1 GLU B  34      -5.314  12.561  12.372  1.00  0.00           O
ATOM   4700  OE2 GLU B  34      -7.078  11.558  13.017  1.00  0.00           O
ATOM   4701  H   GLU B  34      -6.134  11.264   7.388  1.00  0.00           H
ATOM   4702  HA  GLU B  34      -7.537  13.671   8.522  1.00  0.00           H
ATOM   4703  HB2 GLU B  34      -5.095  12.046   9.633  1.00  0.00           H
ATOM   4704  HB3 GLU B  34      -5.518  13.564  10.226  1.00  0.00           H
ATOM   4705  HG2 GLU B  34      -7.870  12.423  10.630  1.00  0.00           H
ATOM   4706  HG3 GLU B  34      -6.830  10.977  10.334  1.00  0.00           H
ATOM   4707  N   SER B  35      -4.935  13.503   6.620  1.00  0.00           N
ATOM   4708  CA  SER B  35      -4.645  14.425   5.511  1.00  0.00           C
ATOM   4709  C   SER B  35      -5.672  14.263   4.433  1.00  0.00           C
ATOM   4710  O   SER B  35      -6.644  13.486   4.528  1.00  0.00           O
ATOM   4711  CB  SER B  35      -3.213  14.083   5.025  1.00  0.00           C
ATOM   4712  OG  SER B  35      -2.127  14.181   5.916  1.00  0.00           O
ATOM   4713  H   SER B  35      -5.016  12.526   6.376  1.00  0.00           H
ATOM   4714  HA  SER B  35      -4.789  15.444   5.871  1.00  0.00           H
ATOM   4715  HB2 SER B  35      -3.164  13.142   4.476  1.00  0.00           H
ATOM   4716  HB3 SER B  35      -3.011  14.727   4.169  1.00  0.00           H
ATOM   4717  HG  SER B  35      -1.532  14.822   5.519  1.00  0.00           H
ATOM   4718  N   VAL B  36      -5.524  15.013   3.311  1.00  0.00           N
ATOM   4719  CA  VAL B  36      -6.307  14.705   2.057  1.00  0.00           C
ATOM   4720  C   VAL B  36      -5.574  13.846   0.952  1.00  0.00           C
ATOM   4721  O   VAL B  36      -6.270  13.159   0.162  1.00  0.00           O
ATOM   4722  CB  VAL B  36      -6.910  16.016   1.522  1.00  0.00           C
ATOM   4723  CG1 VAL B  36      -7.778  15.872   0.226  1.00  0.00           C
ATOM   4724  CG2 VAL B  36      -7.799  16.730   2.490  1.00  0.00           C
ATOM   4725  H   VAL B  36      -4.704  15.600   3.254  1.00  0.00           H
ATOM   4726  HA  VAL B  36      -7.107  14.056   2.410  1.00  0.00           H
ATOM   4727  HB  VAL B  36      -6.076  16.680   1.293  1.00  0.00           H
ATOM   4728 HG11 VAL B  36      -8.586  15.182   0.467  1.00  0.00           H
ATOM   4729 HG12 VAL B  36      -8.014  16.834  -0.226  1.00  0.00           H
ATOM   4730 HG13 VAL B  36      -7.172  15.343  -0.509  1.00  0.00           H
ATOM   4731 HG21 VAL B  36      -8.138  17.607   1.938  1.00  0.00           H
ATOM   4732 HG22 VAL B  36      -7.409  16.861   3.499  1.00  0.00           H
ATOM   4733 HG23 VAL B  36      -8.664  16.067   2.517  1.00  0.00           H
ATOM   4734  N   HID B  37      -4.251  13.864   0.916  1.00  0.00           N
ATOM   4735  CA  HID B  37      -3.452  13.201  -0.059  1.00  0.00           C
ATOM   4736  C   HID B  37      -3.545  11.668  -0.033  1.00  0.00           C
ATOM   4737  O   HID B  37      -4.134  11.070   0.888  1.00  0.00           O
ATOM   4738  CB  HID B  37      -1.994  13.579   0.181  1.00  0.00           C
ATOM   4739  CG  HID B  37      -1.303  13.264   1.434  1.00  0.00           C
ATOM   4740  CD2 HID B  37      -0.068  13.769   1.768  1.00  0.00           C
ATOM   4741  ND1 HID B  37      -1.465  12.142   2.207  1.00  0.00           N
ATOM   4742  CE1 HID B  37      -0.365  12.010   3.064  1.00  0.00           C
ATOM   4743  NE2 HID B  37       0.498  12.973   2.737  1.00  0.00           N
ATOM   4744  H   HID B  37      -3.692  14.294   1.639  1.00  0.00           H
ATOM   4745  HA  HID B  37      -3.781  13.601  -1.019  1.00  0.00           H
ATOM   4746  HB2 HID B  37      -1.375  13.215  -0.638  1.00  0.00           H
ATOM   4747  HB3 HID B  37      -1.972  14.665   0.090  1.00  0.00           H
ATOM   4748  HD1 HID B  37      -2.089  11.402   1.918  1.00  0.00           H
ATOM   4749  HD2 HID B  37       0.538  14.564   1.360  1.00  0.00           H
ATOM   4750  HE1 HID B  37      -0.104  11.095   3.575  1.00  0.00           H
ATOM   4751  N   CYS B  38      -3.037  11.019  -1.090  1.00  0.00           N
ATOM   4752  CA  CYS B  38      -3.027   9.574  -1.284  1.00  0.00           C
ATOM   4753  C   CYS B  38      -2.461   8.787  -0.047  1.00  0.00           C
ATOM   4754  O   CYS B  38      -1.748   9.300   0.782  1.00  0.00           O
ATOM   4755  CB  CYS B  38      -2.172   9.176  -2.470  1.00  0.00           C
ATOM   4756  SG  CYS B  38      -2.899   9.302  -4.121  1.00  0.00           S
ATOM   4757  H   CYS B  38      -2.799  11.564  -1.905  1.00  0.00           H
ATOM   4758  HA  CYS B  38      -4.043   9.242  -1.501  1.00  0.00           H
ATOM   4759  HB2 CYS B  38      -1.334   9.867  -2.374  1.00  0.00           H
ATOM   4760  HB3 CYS B  38      -1.788   8.175  -2.279  1.00  0.00           H
ATOM   4761  HG  CYS B  38      -3.081  10.618  -3.986  1.00  0.00           H
ATOM   4762  N   GLY B  39      -2.859   7.492  -0.036  1.00  0.00           N
ATOM   4763  CA  GLY B  39      -2.117   6.368   0.679  1.00  0.00           C
ATOM   4764  C   GLY B  39      -0.876   5.762  -0.062  1.00  0.00           C
ATOM   4765  O   GLY B  39      -0.986   5.517  -1.280  1.00  0.00           O
ATOM   4766  H   GLY B  39      -3.517   7.242  -0.760  1.00  0.00           H
ATOM   4767  HA2 GLY B  39      -1.811   6.590   1.700  1.00  0.00           H
ATOM   4768  HA3 GLY B  39      -2.903   5.625   0.809  1.00  0.00           H
ATOM   4769  N   LEU B  40       0.196   5.480   0.709  1.00  0.00           N
ATOM   4770  CA  LEU B  40       1.319   4.605   0.258  1.00  0.00           C
ATOM   4771  C   LEU B  40       1.052   3.140   0.596  1.00  0.00           C
ATOM   4772  O   LEU B  40       1.459   2.611   1.629  1.00  0.00           O
ATOM   4773  CB  LEU B  40       2.629   5.289   0.852  1.00  0.00           C
ATOM   4774  CG  LEU B  40       3.917   4.509   0.506  1.00  0.00           C
ATOM   4775  CD1 LEU B  40       3.956   3.989  -0.942  1.00  0.00           C
ATOM   4776  CD2 LEU B  40       5.199   5.346   0.775  1.00  0.00           C
ATOM   4777  H   LEU B  40       0.205   5.773   1.675  1.00  0.00           H
ATOM   4778  HA  LEU B  40       1.452   4.643  -0.823  1.00  0.00           H
ATOM   4779  HB2 LEU B  40       2.725   6.316   0.499  1.00  0.00           H
ATOM   4780  HB3 LEU B  40       2.485   5.398   1.927  1.00  0.00           H
ATOM   4781  HG  LEU B  40       3.913   3.672   1.206  1.00  0.00           H
ATOM   4782 HD11 LEU B  40       3.367   3.088  -1.115  1.00  0.00           H
ATOM   4783 HD12 LEU B  40       4.984   3.679  -1.134  1.00  0.00           H
ATOM   4784 HD13 LEU B  40       3.692   4.757  -1.668  1.00  0.00           H
ATOM   4785 HD21 LEU B  40       5.260   6.050  -0.055  1.00  0.00           H
ATOM   4786 HD22 LEU B  40       5.038   5.951   1.667  1.00  0.00           H
ATOM   4787 HD23 LEU B  40       6.124   4.775   0.858  1.00  0.00           H
ATOM   4788  N   TRP B  41       0.312   2.570  -0.350  1.00  0.00           N
ATOM   4789  CA  TRP B  41      -0.148   1.207  -0.441  1.00  0.00           C
ATOM   4790  C   TRP B  41       0.964   0.316  -1.094  1.00  0.00           C
ATOM   4791  O   TRP B  41       1.329  -0.752  -0.629  1.00  0.00           O
ATOM   4792  CB  TRP B  41      -1.506   1.222  -1.222  1.00  0.00           C
ATOM   4793  CG  TRP B  41      -2.520   1.994  -0.426  1.00  0.00           C
ATOM   4794  CD1 TRP B  41      -2.931   3.191  -0.811  1.00  0.00           C
ATOM   4795  CD2 TRP B  41      -3.228   1.557   0.677  1.00  0.00           C
ATOM   4796  CE2 TRP B  41      -4.210   2.553   0.979  1.00  0.00           C
ATOM   4797  CE3 TRP B  41      -3.099   0.484   1.591  1.00  0.00           C
ATOM   4798  NE1 TRP B  41      -4.012   3.543   0.041  1.00  0.00           N
ATOM   4799  CZ2 TRP B  41      -5.176   2.406   1.984  1.00  0.00           C
ATOM   4800  CZ3 TRP B  41      -3.970   0.364   2.685  1.00  0.00           C
ATOM   4801  CH2 TRP B  41      -5.050   1.278   2.904  1.00  0.00           C
ATOM   4802  H   TRP B  41      -0.047   3.202  -1.052  1.00  0.00           H
ATOM   4803  HA  TRP B  41      -0.275   0.765   0.547  1.00  0.00           H
ATOM   4804  HB2 TRP B  41      -1.420   1.688  -2.204  1.00  0.00           H
ATOM   4805  HB3 TRP B  41      -1.873   0.204  -1.350  1.00  0.00           H
ATOM   4806  HD1 TRP B  41      -2.506   3.741  -1.636  1.00  0.00           H
ATOM   4807  HE1 TRP B  41      -4.379   4.479   0.139  1.00  0.00           H
ATOM   4808  HE3 TRP B  41      -2.194  -0.105   1.581  1.00  0.00           H
ATOM   4809  HZ2 TRP B  41      -5.945   3.163   1.959  1.00  0.00           H
ATOM   4810  HZ3 TRP B  41      -3.770  -0.394   3.428  1.00  0.00           H
ATOM   4811  HH2 TRP B  41      -5.609   1.315   3.827  1.00  0.00           H
ATOM   4812  N   PHE B  42       1.513   0.788  -2.232  1.00  0.00           N
ATOM   4813  CA  PHE B  42       2.518   0.094  -3.071  1.00  0.00           C
ATOM   4814  C   PHE B  42       3.921   0.718  -2.757  1.00  0.00           C
ATOM   4815  O   PHE B  42       4.102   1.831  -3.236  1.00  0.00           O
ATOM   4816  CB  PHE B  42       2.245   0.150  -4.578  1.00  0.00           C
ATOM   4817  CG  PHE B  42       1.101  -0.846  -4.923  1.00  0.00           C
ATOM   4818  CD1 PHE B  42      -0.200  -0.732  -4.292  1.00  0.00           C
ATOM   4819  CD2 PHE B  42       1.391  -1.924  -5.739  1.00  0.00           C
ATOM   4820  CE1 PHE B  42      -1.072  -1.822  -4.322  1.00  0.00           C
ATOM   4821  CE2 PHE B  42       0.508  -3.030  -5.742  1.00  0.00           C
ATOM   4822  CZ  PHE B  42      -0.759  -2.946  -5.129  1.00  0.00           C
ATOM   4823  H   PHE B  42       1.288   1.722  -2.544  1.00  0.00           H
ATOM   4824  HA  PHE B  42       2.532  -0.942  -2.734  1.00  0.00           H
ATOM   4825  HB2 PHE B  42       1.983   1.181  -4.815  1.00  0.00           H
ATOM   4826  HB3 PHE B  42       3.173  -0.129  -5.079  1.00  0.00           H
ATOM   4827  HD1 PHE B  42      -0.436   0.081  -3.621  1.00  0.00           H
ATOM   4828  HD2 PHE B  42       2.305  -1.935  -6.314  1.00  0.00           H
ATOM   4829  HE1 PHE B  42      -1.993  -1.914  -3.766  1.00  0.00           H
ATOM   4830  HE2 PHE B  42       0.756  -3.928  -6.289  1.00  0.00           H
ATOM   4831  HZ  PHE B  42      -1.391  -3.821  -5.149  1.00  0.00           H
ATOM   4832  N   PRO B  43       4.872   0.017  -2.004  1.00  0.00           N
ATOM   4833  CA  PRO B  43       6.180   0.575  -1.595  1.00  0.00           C
ATOM   4834  C   PRO B  43       7.034   1.199  -2.750  1.00  0.00           C
ATOM   4835  O   PRO B  43       6.985   0.775  -3.860  1.00  0.00           O
ATOM   4836  CB  PRO B  43       6.903  -0.544  -0.873  1.00  0.00           C
ATOM   4837  CG  PRO B  43       5.750  -1.405  -0.303  1.00  0.00           C
ATOM   4838  CD  PRO B  43       4.679  -1.295  -1.377  1.00  0.00           C
ATOM   4839  HA  PRO B  43       5.992   1.283  -0.787  1.00  0.00           H
ATOM   4840  HB2 PRO B  43       7.570  -1.036  -1.581  1.00  0.00           H
ATOM   4841  HB3 PRO B  43       7.578  -0.151  -0.111  1.00  0.00           H
ATOM   4842  HG2 PRO B  43       6.064  -2.436  -0.136  1.00  0.00           H
ATOM   4843  HG3 PRO B  43       5.338  -0.889   0.563  1.00  0.00           H
ATOM   4844  HD2 PRO B  43       4.714  -2.118  -2.089  1.00  0.00           H
ATOM   4845  HD3 PRO B  43       3.743  -1.363  -0.822  1.00  0.00           H
ATOM   4846  N   PRO B  44       7.852   2.255  -2.438  1.00  0.00           N
ATOM   4847  CA  PRO B  44       8.580   3.036  -3.383  1.00  0.00           C
ATOM   4848  C   PRO B  44       9.557   2.220  -4.248  1.00  0.00           C
ATOM   4849  O   PRO B  44       9.929   2.647  -5.370  1.00  0.00           O
ATOM   4850  CB  PRO B  44       9.100   4.248  -2.657  1.00  0.00           C
ATOM   4851  CG  PRO B  44       9.204   3.779  -1.189  1.00  0.00           C
ATOM   4852  CD  PRO B  44       8.085   2.740  -1.087  1.00  0.00           C
ATOM   4853  HA  PRO B  44       7.846   3.332  -4.131  1.00  0.00           H
ATOM   4854  HB2 PRO B  44      10.112   4.440  -3.013  1.00  0.00           H
ATOM   4855  HB3 PRO B  44       8.360   5.041  -2.768  1.00  0.00           H
ATOM   4856  HG2 PRO B  44      10.152   3.351  -0.861  1.00  0.00           H
ATOM   4857  HG3 PRO B  44       9.062   4.670  -0.577  1.00  0.00           H
ATOM   4858  HD2 PRO B  44       8.390   1.994  -0.355  1.00  0.00           H
ATOM   4859  HD3 PRO B  44       7.163   3.278  -0.864  1.00  0.00           H
ATOM   4860  N   ASP B  45      10.055   1.060  -3.715  1.00  0.00           N
ATOM   4861  CA  ASP B  45      10.823   0.096  -4.516  1.00  0.00           C
ATOM   4862  C   ASP B  45       9.933  -0.692  -5.493  1.00  0.00           C
ATOM   4863  O   ASP B  45      10.356  -0.866  -6.597  1.00  0.00           O
ATOM   4864  CB  ASP B  45      11.493  -0.880  -3.568  1.00  0.00           C
ATOM   4865  CG  ASP B  45      10.645  -1.431  -2.413  1.00  0.00           C
ATOM   4866  OD1 ASP B  45      10.202  -0.698  -1.524  1.00  0.00           O
ATOM   4867  OD2 ASP B  45      10.296  -2.631  -2.321  1.00  0.00           O
ATOM   4868  H   ASP B  45       9.756   0.808  -2.783  1.00  0.00           H
ATOM   4869  HA  ASP B  45      11.554   0.760  -4.980  1.00  0.00           H
ATOM   4870  HB2 ASP B  45      11.798  -1.755  -4.144  1.00  0.00           H
ATOM   4871  HB3 ASP B  45      12.418  -0.415  -3.226  1.00  0.00           H
ATOM   4872  N   ALA B  46       8.740  -1.160  -5.192  1.00  0.00           N
ATOM   4873  CA  ALA B  46       8.078  -2.029  -6.134  1.00  0.00           C
ATOM   4874  C   ALA B  46       7.691  -1.375  -7.501  1.00  0.00           C
ATOM   4875  O   ALA B  46       7.185  -0.273  -7.495  1.00  0.00           O
ATOM   4876  CB  ALA B  46       6.882  -2.471  -5.304  1.00  0.00           C
ATOM   4877  H   ALA B  46       8.235  -0.759  -4.414  1.00  0.00           H
ATOM   4878  HA  ALA B  46       8.737  -2.875  -6.329  1.00  0.00           H
ATOM   4879  HB1 ALA B  46       6.235  -1.604  -5.174  1.00  0.00           H
ATOM   4880  HB2 ALA B  46       7.145  -2.871  -4.325  1.00  0.00           H
ATOM   4881  HB3 ALA B  46       6.256  -3.190  -5.834  1.00  0.00           H
ATOM   4882  N   PRO B  47       7.691  -2.049  -8.627  1.00  0.00           N
ATOM   4883  CA  PRO B  47       7.070  -1.621  -9.911  1.00  0.00           C
ATOM   4884  C   PRO B  47       5.539  -1.510  -9.779  1.00  0.00           C
ATOM   4885  O   PRO B  47       4.784  -2.275  -9.148  1.00  0.00           O
ATOM   4886  CB  PRO B  47       7.423  -2.763 -10.849  1.00  0.00           C
ATOM   4887  CG  PRO B  47       7.511  -4.051  -9.980  1.00  0.00           C
ATOM   4888  CD  PRO B  47       8.088  -3.391  -8.724  1.00  0.00           C
ATOM   4889  HA  PRO B  47       7.490  -0.698 -10.312  1.00  0.00           H
ATOM   4890  HB2 PRO B  47       6.720  -2.835 -11.679  1.00  0.00           H
ATOM   4891  HB3 PRO B  47       8.370  -2.667 -11.380  1.00  0.00           H
ATOM   4892  HG2 PRO B  47       6.542  -4.495  -9.752  1.00  0.00           H
ATOM   4893  HG3 PRO B  47       8.198  -4.782 -10.407  1.00  0.00           H
ATOM   4894  HD2 PRO B  47       7.831  -3.988  -7.849  1.00  0.00           H
ATOM   4895  HD3 PRO B  47       9.163  -3.551  -8.814  1.00  0.00           H
ATOM   4896  N   VAL B  48       4.875  -0.544 -10.464  1.00  0.00           N
ATOM   4897  CA  VAL B  48       3.401  -0.468 -10.767  1.00  0.00           C
ATOM   4898  C   VAL B  48       2.920  -1.673 -11.631  1.00  0.00           C
ATOM   4899  O   VAL B  48       3.550  -1.912 -12.686  1.00  0.00           O
ATOM   4900  CB  VAL B  48       2.968   0.871 -11.367  1.00  0.00           C
ATOM   4901  CG1 VAL B  48       1.456   0.985 -11.455  1.00  0.00           C
ATOM   4902  CG2 VAL B  48       3.363   2.058 -10.435  1.00  0.00           C
ATOM   4903  H   VAL B  48       5.520   0.206 -10.666  1.00  0.00           H
ATOM   4904  HA  VAL B  48       2.933  -0.535  -9.785  1.00  0.00           H
ATOM   4905  HB  VAL B  48       3.288   1.083 -12.387  1.00  0.00           H
ATOM   4906 HG11 VAL B  48       1.135   1.972 -11.784  1.00  0.00           H
ATOM   4907 HG12 VAL B  48       1.111   0.340 -12.264  1.00  0.00           H
ATOM   4908 HG13 VAL B  48       0.988   0.609 -10.545  1.00  0.00           H
ATOM   4909 HG21 VAL B  48       2.915   2.975 -10.816  1.00  0.00           H
ATOM   4910 HG22 VAL B  48       4.446   2.162 -10.369  1.00  0.00           H
ATOM   4911 HG23 VAL B  48       2.885   1.970  -9.460  1.00  0.00           H
ATOM   4912  N   PRO B  49       1.798  -2.383 -11.263  1.00  0.00           N
ATOM   4913  CA  PRO B  49       1.135  -3.367 -12.161  1.00  0.00           C
ATOM   4914  C   PRO B  49       0.677  -2.830 -13.516  1.00  0.00           C
ATOM   4915  O   PRO B  49       0.181  -1.688 -13.580  1.00  0.00           O
ATOM   4916  CB  PRO B  49      -0.038  -3.862 -11.318  1.00  0.00           C
ATOM   4917  CG  PRO B  49       0.440  -3.692  -9.880  1.00  0.00           C
ATOM   4918  CD  PRO B  49       1.173  -2.335 -10.006  1.00  0.00           C
ATOM   4919  HA  PRO B  49       1.849  -4.168 -12.354  1.00  0.00           H
ATOM   4920  HB2 PRO B  49      -0.943  -3.266 -11.424  1.00  0.00           H
ATOM   4921  HB3 PRO B  49      -0.378  -4.878 -11.516  1.00  0.00           H
ATOM   4922  HG2 PRO B  49      -0.333  -3.563  -9.124  1.00  0.00           H
ATOM   4923  HG3 PRO B  49       1.188  -4.439  -9.613  1.00  0.00           H
ATOM   4924  HD2 PRO B  49       0.449  -1.528  -9.899  1.00  0.00           H
ATOM   4925  HD3 PRO B  49       1.928  -2.220  -9.228  1.00  0.00           H
ATOM   4926  N   GLN B  50       0.844  -3.624 -14.616  1.00  0.00           N
ATOM   4927  CA  GLN B  50       0.484  -3.377 -16.026  1.00  0.00           C
ATOM   4928  C   GLN B  50      -1.025  -3.139 -16.216  1.00  0.00           C
ATOM   4929  O   GLN B  50      -1.387  -2.271 -16.961  1.00  0.00           O
ATOM   4930  CB  GLN B  50       1.085  -4.550 -16.881  1.00  0.00           C
ATOM   4931  CG  GLN B  50       2.519  -4.881 -16.790  1.00  0.00           C
ATOM   4932  CD  GLN B  50       3.418  -3.795 -17.470  1.00  0.00           C
ATOM   4933  NE2 GLN B  50       4.675  -3.909 -17.517  1.00  0.00           N
ATOM   4934  OE1 GLN B  50       2.907  -2.813 -17.942  1.00  0.00           O
ATOM   4935  H   GLN B  50       1.389  -4.444 -14.388  1.00  0.00           H
ATOM   4936  HA  GLN B  50       0.988  -2.469 -16.356  1.00  0.00           H
ATOM   4937  HB2 GLN B  50       0.552  -5.495 -16.780  1.00  0.00           H
ATOM   4938  HB3 GLN B  50       0.943  -4.279 -17.926  1.00  0.00           H
ATOM   4939  HG2 GLN B  50       2.813  -4.979 -15.744  1.00  0.00           H
ATOM   4940  HG3 GLN B  50       2.703  -5.873 -17.205  1.00  0.00           H
ATOM   4941 HE21 GLN B  50       5.220  -3.193 -17.975  1.00  0.00           H
ATOM   4942 HE22 GLN B  50       5.108  -4.647 -16.981  1.00  0.00           H
ATOM   4943  N   ASP B  51      -1.907  -3.862 -15.516  1.00  0.00           N
ATOM   4944  CA  ASP B  51      -3.323  -3.414 -15.386  1.00  0.00           C
ATOM   4945  C   ASP B  51      -3.662  -3.337 -13.910  1.00  0.00           C
ATOM   4946  O   ASP B  51      -3.437  -4.222 -13.092  1.00  0.00           O
ATOM   4947  CB  ASP B  51      -4.311  -4.421 -16.046  1.00  0.00           C
ATOM   4948  CG  ASP B  51      -4.153  -5.902 -15.716  1.00  0.00           C
ATOM   4949  OD1 ASP B  51      -3.555  -6.638 -16.467  1.00  0.00           O
ATOM   4950  OD2 ASP B  51      -4.808  -6.429 -14.780  1.00  0.00           O
ATOM   4951  H   ASP B  51      -1.536  -4.607 -14.944  1.00  0.00           H
ATOM   4952  HA  ASP B  51      -3.383  -2.418 -15.823  1.00  0.00           H
ATOM   4953  HB2 ASP B  51      -5.288  -4.027 -15.764  1.00  0.00           H
ATOM   4954  HB3 ASP B  51      -4.245  -4.229 -17.116  1.00  0.00           H
ATOM   4955  N   MET B  52      -4.157  -2.132 -13.502  1.00  0.00           N
ATOM   4956  CA  MET B  52      -4.594  -1.877 -12.077  1.00  0.00           C
ATOM   4957  C   MET B  52      -6.056  -2.356 -11.802  1.00  0.00           C
ATOM   4958  O   MET B  52      -6.740  -1.665 -11.037  1.00  0.00           O
ATOM   4959  CB  MET B  52      -4.388  -0.416 -11.741  1.00  0.00           C
ATOM   4960  CG  MET B  52      -2.876  -0.034 -11.899  1.00  0.00           C
ATOM   4961  SD  MET B  52      -2.249   1.689 -11.638  1.00  0.00           S
ATOM   4962  CE  MET B  52      -3.062   2.388 -13.109  1.00  0.00           C
ATOM   4963  H   MET B  52      -4.201  -1.361 -14.153  1.00  0.00           H
ATOM   4964  HA  MET B  52      -3.973  -2.467 -11.404  1.00  0.00           H
ATOM   4965  HB2 MET B  52      -4.896   0.086 -12.564  1.00  0.00           H
ATOM   4966  HB3 MET B  52      -4.767  -0.149 -10.755  1.00  0.00           H
ATOM   4967  HG2 MET B  52      -2.367  -0.659 -11.165  1.00  0.00           H
ATOM   4968  HG3 MET B  52      -2.603  -0.426 -12.879  1.00  0.00           H
ATOM   4969  HE1 MET B  52      -2.845   1.887 -14.052  1.00  0.00           H
ATOM   4970  HE2 MET B  52      -4.118   2.380 -12.837  1.00  0.00           H
ATOM   4971  HE3 MET B  52      -2.839   3.454 -13.158  1.00  0.00           H
ATOM   4972  N   GLU B  53      -6.439  -3.516 -12.278  1.00  0.00           N
ATOM   4973  CA  GLU B  53      -7.628  -4.157 -11.780  1.00  0.00           C
ATOM   4974  C   GLU B  53      -7.303  -4.734 -10.356  1.00  0.00           C
ATOM   4975  O   GLU B  53      -6.187  -5.251 -10.151  1.00  0.00           O
ATOM   4976  CB  GLU B  53      -8.069  -5.199 -12.737  1.00  0.00           C
ATOM   4977  CG  GLU B  53      -8.481  -4.591 -14.102  1.00  0.00           C
ATOM   4978  CD  GLU B  53      -9.885  -3.993 -14.060  1.00  0.00           C
ATOM   4979  OE1 GLU B  53     -10.370  -3.521 -13.045  1.00  0.00           O
ATOM   4980  OE2 GLU B  53     -10.536  -4.075 -15.160  1.00  0.00           O
ATOM   4981  H   GLU B  53      -5.784  -4.120 -12.754  1.00  0.00           H
ATOM   4982  HA  GLU B  53      -8.426  -3.426 -11.652  1.00  0.00           H
ATOM   4983  HB2 GLU B  53      -7.226  -5.873 -12.882  1.00  0.00           H
ATOM   4984  HB3 GLU B  53      -8.889  -5.751 -12.277  1.00  0.00           H
ATOM   4985  HG2 GLU B  53      -7.874  -3.766 -14.473  1.00  0.00           H
ATOM   4986  HG3 GLU B  53      -8.549  -5.312 -14.918  1.00  0.00           H
ATOM   4987  N   LEU B  54      -8.215  -4.443  -9.417  1.00  0.00           N
ATOM   4988  CA  LEU B  54      -7.930  -4.511  -7.974  1.00  0.00           C
ATOM   4989  C   LEU B  54      -7.500  -5.955  -7.546  1.00  0.00           C
ATOM   4990  O   LEU B  54      -6.701  -6.061  -6.592  1.00  0.00           O
ATOM   4991  CB  LEU B  54      -9.197  -4.054  -7.235  1.00  0.00           C
ATOM   4992  CG  LEU B  54      -9.260  -4.162  -5.718  1.00  0.00           C
ATOM   4993  CD1 LEU B  54      -8.371  -3.271  -4.855  1.00  0.00           C
ATOM   4994  CD2 LEU B  54     -10.692  -4.007  -5.135  1.00  0.00           C
ATOM   4995  H   LEU B  54      -9.055  -3.948  -9.680  1.00  0.00           H
ATOM   4996  HA  LEU B  54      -7.118  -3.818  -7.758  1.00  0.00           H
ATOM   4997  HB2 LEU B  54      -9.272  -2.984  -7.429  1.00  0.00           H
ATOM   4998  HB3 LEU B  54     -10.056  -4.562  -7.671  1.00  0.00           H
ATOM   4999  HG  LEU B  54      -8.926  -5.144  -5.383  1.00  0.00           H
ATOM   5000 HD11 LEU B  54      -8.257  -3.574  -3.815  1.00  0.00           H
ATOM   5001 HD12 LEU B  54      -8.807  -2.272  -4.881  1.00  0.00           H
ATOM   5002 HD13 LEU B  54      -7.373  -3.188  -5.285  1.00  0.00           H
ATOM   5003 HD21 LEU B  54     -11.038  -2.980  -5.245  1.00  0.00           H
ATOM   5004 HD22 LEU B  54     -11.358  -4.713  -5.631  1.00  0.00           H
ATOM   5005 HD23 LEU B  54     -10.703  -4.214  -4.065  1.00  0.00           H
ATOM   5006  N   VAL B  55      -7.892  -7.019  -8.290  1.00  0.00           N
ATOM   5007  CA  VAL B  55      -7.562  -8.469  -8.194  1.00  0.00           C
ATOM   5008  C   VAL B  55      -6.077  -8.633  -8.606  1.00  0.00           C
ATOM   5009  O   VAL B  55      -5.341  -9.450  -8.068  1.00  0.00           O
ATOM   5010  CB  VAL B  55      -8.476  -9.238  -9.148  1.00  0.00           C
ATOM   5011  CG1 VAL B  55      -8.404  -8.909 -10.628  1.00  0.00           C
ATOM   5012  CG2 VAL B  55      -8.254 -10.731  -9.086  1.00  0.00           C
ATOM   5013  H   VAL B  55      -8.547  -6.930  -9.054  1.00  0.00           H
ATOM   5014  HA  VAL B  55      -7.705  -8.790  -7.162  1.00  0.00           H
ATOM   5015  HB  VAL B  55      -9.480  -8.980  -8.812  1.00  0.00           H
ATOM   5016 HG11 VAL B  55      -9.086  -9.529 -11.209  1.00  0.00           H
ATOM   5017 HG12 VAL B  55      -8.637  -7.925 -11.035  1.00  0.00           H
ATOM   5018 HG13 VAL B  55      -7.392  -9.076 -11.001  1.00  0.00           H
ATOM   5019 HG21 VAL B  55      -9.032 -11.291  -9.607  1.00  0.00           H
ATOM   5020 HG22 VAL B  55      -8.539 -11.020  -8.074  1.00  0.00           H
ATOM   5021 HG23 VAL B  55      -7.207 -11.031  -9.108  1.00  0.00           H
ATOM   5022  N   THR B  56      -5.520  -7.887  -9.643  1.00  0.00           N
ATOM   5023  CA  THR B  56      -4.110  -7.815 -10.118  1.00  0.00           C
ATOM   5024  C   THR B  56      -3.271  -7.164  -8.964  1.00  0.00           C
ATOM   5025  O   THR B  56      -2.129  -7.561  -8.656  1.00  0.00           O
ATOM   5026  CB  THR B  56      -3.930  -7.168 -11.502  1.00  0.00           C
ATOM   5027  CG2 THR B  56      -2.505  -7.322 -12.001  1.00  0.00           C
ATOM   5028  OG1 THR B  56      -4.764  -7.755 -12.503  1.00  0.00           O
ATOM   5029  H   THR B  56      -6.140  -7.327 -10.212  1.00  0.00           H
ATOM   5030  HA  THR B  56      -3.780  -8.852 -10.198  1.00  0.00           H
ATOM   5031  HB  THR B  56      -4.225  -6.132 -11.332  1.00  0.00           H
ATOM   5032  HG1 THR B  56      -4.769  -7.313 -13.354  1.00  0.00           H
ATOM   5033 HG21 THR B  56      -1.917  -6.564 -11.482  1.00  0.00           H
ATOM   5034 HG22 THR B  56      -2.476  -7.120 -13.072  1.00  0.00           H
ATOM   5035 HG23 THR B  56      -2.140  -8.349 -11.984  1.00  0.00           H
ATOM   5036  N   MET B  57      -3.747  -6.124  -8.326  1.00  0.00           N
ATOM   5037  CA  MET B  57      -3.094  -5.532  -7.219  1.00  0.00           C
ATOM   5038  C   MET B  57      -3.072  -6.336  -5.963  1.00  0.00           C
ATOM   5039  O   MET B  57      -2.137  -6.335  -5.180  1.00  0.00           O
ATOM   5040  CB  MET B  57      -3.834  -4.227  -6.901  1.00  0.00           C
ATOM   5041  CG  MET B  57      -3.481  -3.241  -7.986  1.00  0.00           C
ATOM   5042  SD  MET B  57      -3.811  -1.661  -7.363  1.00  0.00           S
ATOM   5043  CE  MET B  57      -5.614  -1.516  -7.440  1.00  0.00           C
ATOM   5044  H   MET B  57      -4.626  -5.680  -8.552  1.00  0.00           H
ATOM   5045  HA  MET B  57      -2.068  -5.288  -7.493  1.00  0.00           H
ATOM   5046  HB2 MET B  57      -4.891  -4.486  -6.974  1.00  0.00           H
ATOM   5047  HB3 MET B  57      -3.628  -3.871  -5.891  1.00  0.00           H
ATOM   5048  HG2 MET B  57      -2.444  -3.402  -8.278  1.00  0.00           H
ATOM   5049  HG3 MET B  57      -4.061  -3.391  -8.898  1.00  0.00           H
ATOM   5050  HE1 MET B  57      -6.024  -1.916  -6.513  1.00  0.00           H
ATOM   5051  HE2 MET B  57      -5.964  -0.484  -7.480  1.00  0.00           H
ATOM   5052  HE3 MET B  57      -5.959  -2.028  -8.338  1.00  0.00           H
ATOM   5053  N   SER B  58      -4.159  -7.163  -5.787  1.00  0.00           N
ATOM   5054  CA  SER B  58      -4.121  -8.109  -4.675  1.00  0.00           C
ATOM   5055  C   SER B  58      -3.192  -9.320  -5.022  1.00  0.00           C
ATOM   5056  O   SER B  58      -2.398  -9.670  -4.146  1.00  0.00           O
ATOM   5057  CB  SER B  58      -5.561  -8.601  -4.343  1.00  0.00           C
ATOM   5058  OG  SER B  58      -5.437  -9.490  -3.247  1.00  0.00           O
ATOM   5059  H   SER B  58      -5.016  -7.123  -6.319  1.00  0.00           H
ATOM   5060  HA  SER B  58      -3.724  -7.655  -3.768  1.00  0.00           H
ATOM   5061  HB2 SER B  58      -6.235  -7.803  -4.032  1.00  0.00           H
ATOM   5062  HB3 SER B  58      -5.929  -9.090  -5.245  1.00  0.00           H
ATOM   5063  HG  SER B  58      -5.172 -10.385  -3.476  1.00  0.00           H
[truncated: 287,593 more chars]
