# Supplementary material for: Total enzymatic synthesis of cis-α-irone from a simple carbon source
Source: Nat Commun. 2022 Dec 2;13:7421. doi: 10.1038/s41467-022-35232-2 (PMC9715568; doi:10.1038/s41467-022-35232-2)
Supplement: Supplementary file 4 — Supplementary Data 1 [file 41467_2022_35232_MOESM4_ESM.zip › Supplementary file 1_pdb/pdb/FigureS4a_and_S6a_5gm2_pMT3_1RS_SAH.pdb]

ATOM      1  N   GLN A  10     -15.428 -29.230  15.443  1.00  0.00           N
ATOM      2  CA  GLN A  10     -15.829 -29.848  14.165  1.00  0.00           C
ATOM      3  C   GLN A  10     -17.163 -29.354  13.670  1.00  0.00           C
ATOM      4  O   GLN A  10     -18.137 -29.467  14.342  1.00  0.00           O
ATOM      5  CB  GLN A  10     -15.742 -31.320  14.240  1.00  0.00           C
ATOM      6  CG  GLN A  10     -14.298 -31.836  14.367  1.00  0.00           C
ATOM      7  CD  GLN A  10     -14.267 -33.199  15.063  1.00  0.00           C
ATOM      8  NE2 GLN A  10     -13.117 -33.671  15.517  1.00  0.00           N
ATOM      9  OE1 GLN A  10     -15.198 -33.885  15.310  1.00  0.00           O
ATOM     10  HA  GLN A  10     -15.088 -29.386  13.513  1.00  0.00           H
ATOM     11  HB2 GLN A  10     -16.382 -31.635  15.065  1.00  0.00           H
ATOM     12  HB3 GLN A  10     -16.102 -31.824  13.344  1.00  0.00           H
ATOM     13  HG2 GLN A  10     -13.758 -31.932  13.425  1.00  0.00           H
ATOM     14  HG3 GLN A  10     -13.733 -31.203  15.051  1.00  0.00           H
ATOM     15 HE21 GLN A  10     -13.056 -34.469  16.133  1.00  0.00           H
ATOM     16 HE22 GLN A  10     -12.262 -33.144  15.405  1.00  0.00           H
ATOM     17  H1  GLN A  10     -15.436 -28.226  15.330  1.00  0.00           H
ATOM     18  H2  GLN A  10     -16.051 -29.400  16.219  1.00  0.00           H
ATOM     19  H3  GLN A  10     -14.478 -29.524  15.621  1.00  0.00           H
ATOM     20  N   GLN A  11     -17.157 -28.879  12.424  1.00  0.00           N
ATOM     21  CA  GLN A  11     -18.368 -28.265  11.818  1.00  0.00           C
ATOM     22  C   GLN A  11     -18.299 -28.287  10.280  1.00  0.00           C
ATOM     23  O   GLN A  11     -19.306 -28.162   9.552  1.00  0.00           O
ATOM     24  CB  GLN A  11     -18.489 -26.858  12.403  1.00  0.00           C
ATOM     25  CG  GLN A  11     -19.919 -26.307  12.290  1.00  0.00           C
ATOM     26  CD  GLN A  11     -20.243 -25.003  13.066  1.00  0.00           C
ATOM     27  NE2 GLN A  11     -21.120 -24.143  12.687  1.00  0.00           N
ATOM     28  OE1 GLN A  11     -19.741 -24.746  14.138  1.00  0.00           O
ATOM     29  H   GLN A  11     -16.288 -28.745  11.928  1.00  0.00           H
ATOM     30  HA  GLN A  11     -19.230 -28.850  12.139  1.00  0.00           H
ATOM     31  HB2 GLN A  11     -18.211 -26.810  13.456  1.00  0.00           H
ATOM     32  HB3 GLN A  11     -17.858 -26.226  11.777  1.00  0.00           H
ATOM     33  HG2 GLN A  11     -20.033 -26.076  11.230  1.00  0.00           H
ATOM     34  HG3 GLN A  11     -20.657 -27.044  12.608  1.00  0.00           H
ATOM     35 HE21 GLN A  11     -21.221 -23.382  13.345  1.00  0.00           H
ATOM     36 HE22 GLN A  11     -21.723 -24.255  11.884  1.00  0.00           H
ATOM     37  N   VAL A  12     -17.188 -28.664   9.657  1.00  0.00           N
ATOM     38  CA  VAL A  12     -17.017 -29.238   8.345  1.00  0.00           C
ATOM     39  C   VAL A  12     -16.065 -30.382   8.400  1.00  0.00           C
ATOM     40  O   VAL A  12     -15.053 -30.402   9.057  1.00  0.00           O
ATOM     41  CB  VAL A  12     -16.596 -28.171   7.237  1.00  0.00           C
ATOM     42  CG1 VAL A  12     -17.726 -27.313   6.753  1.00  0.00           C
ATOM     43  CG2 VAL A  12     -15.410 -27.301   7.692  1.00  0.00           C
ATOM     44  H   VAL A  12     -16.384 -28.685  10.269  1.00  0.00           H
ATOM     45  HA  VAL A  12     -17.947 -29.733   8.064  1.00  0.00           H
ATOM     46  HB  VAL A  12     -16.262 -28.785   6.401  1.00  0.00           H
ATOM     47 HG11 VAL A  12     -18.552 -27.965   6.469  1.00  0.00           H
ATOM     48 HG12 VAL A  12     -18.125 -26.612   7.486  1.00  0.00           H
ATOM     49 HG13 VAL A  12     -17.407 -26.791   5.850  1.00  0.00           H
ATOM     50 HG21 VAL A  12     -15.635 -26.731   8.594  1.00  0.00           H
ATOM     51 HG22 VAL A  12     -15.243 -26.546   6.924  1.00  0.00           H
ATOM     52 HG23 VAL A  12     -14.531 -27.940   7.774  1.00  0.00           H
ATOM     53  N   THR A  13     -16.441 -31.542   7.817  1.00  0.00           N
ATOM     54  CA  THR A  13     -15.476 -32.572   7.505  1.00  0.00           C
ATOM     55  C   THR A  13     -14.674 -32.130   6.254  1.00  0.00           C
ATOM     56  O   THR A  13     -15.186 -31.447   5.321  1.00  0.00           O
ATOM     57  CB  THR A  13     -16.211 -33.926   7.425  1.00  0.00           C
ATOM     58  CG2 THR A  13     -16.983 -34.162   8.714  1.00  0.00           C
ATOM     59  OG1 THR A  13     -17.111 -33.931   6.343  1.00  0.00           O
ATOM     60  H   THR A  13     -17.334 -31.599   7.349  1.00  0.00           H
ATOM     61  HA  THR A  13     -14.785 -32.632   8.345  1.00  0.00           H
ATOM     62  HB  THR A  13     -15.454 -34.697   7.281  1.00  0.00           H
ATOM     63  HG1 THR A  13     -17.631 -33.127   6.415  1.00  0.00           H
ATOM     64 HG21 THR A  13     -16.354 -34.359   9.582  1.00  0.00           H
ATOM     65 HG22 THR A  13     -17.526 -35.094   8.551  1.00  0.00           H
ATOM     66 HG23 THR A  13     -17.774 -33.434   8.895  1.00  0.00           H
ATOM     67  N   ALA A  14     -13.495 -32.688   6.176  1.00  0.00           N
ATOM     68  CA  ALA A  14     -12.598 -32.563   5.030  1.00  0.00           C
ATOM     69  C   ALA A  14     -13.299 -32.803   3.605  1.00  0.00           C
ATOM     70  O   ALA A  14     -13.042 -32.006   2.667  1.00  0.00           O
ATOM     71  CB  ALA A  14     -11.237 -33.261   5.225  1.00  0.00           C
ATOM     72  H   ALA A  14     -13.099 -33.082   7.017  1.00  0.00           H
ATOM     73  HA  ALA A  14     -12.275 -31.523   4.982  1.00  0.00           H
ATOM     74  HB1 ALA A  14     -10.598 -32.988   4.384  1.00  0.00           H
ATOM     75  HB2 ALA A  14     -11.249 -34.340   5.073  1.00  0.00           H
ATOM     76  HB3 ALA A  14     -10.720 -33.050   6.162  1.00  0.00           H
ATOM     77  N   ASP A  15     -14.296 -33.659   3.590  1.00  0.00           N
ATOM     78  CA  ASP A  15     -15.148 -33.880   2.403  1.00  0.00           C
ATOM     79  C   ASP A  15     -15.972 -32.646   1.992  1.00  0.00           C
ATOM     80  O   ASP A  15     -15.882 -32.209   0.840  1.00  0.00           O
ATOM     81  CB  ASP A  15     -16.146 -35.037   2.623  1.00  0.00           C
ATOM     82  CG  ASP A  15     -15.483 -36.403   2.721  1.00  0.00           C
ATOM     83  OD1 ASP A  15     -14.627 -36.809   1.862  1.00  0.00           O
ATOM     84  OD2 ASP A  15     -15.830 -37.125   3.701  1.00  0.00           O
ATOM     85  H   ASP A  15     -14.373 -34.139   4.474  1.00  0.00           H
ATOM     86  HA  ASP A  15     -14.420 -34.116   1.627  1.00  0.00           H
ATOM     87  HB2 ASP A  15     -16.779 -34.848   3.491  1.00  0.00           H
ATOM     88  HB3 ASP A  15     -16.691 -35.148   1.685  1.00  0.00           H
ATOM     89  N   GLU A  16     -16.614 -32.020   2.939  1.00  0.00           N
ATOM     90  CA  GLU A  16     -17.411 -30.821   2.715  1.00  0.00           C
ATOM     91  C   GLU A  16     -16.510 -29.614   2.408  1.00  0.00           C
ATOM     92  O   GLU A  16     -16.997 -28.636   1.783  1.00  0.00           O
ATOM     93  CB  GLU A  16     -18.288 -30.579   3.970  1.00  0.00           C
ATOM     94  CG  GLU A  16     -19.265 -31.687   4.294  1.00  0.00           C
ATOM     95  CD  GLU A  16     -19.624 -31.471   5.754  1.00  0.00           C
ATOM     96  OE1 GLU A  16     -18.930 -32.043   6.574  1.00  0.00           O
ATOM     97  OE2 GLU A  16     -20.544 -30.655   5.966  1.00  0.00           O
ATOM     98  H   GLU A  16     -16.451 -32.326   3.888  1.00  0.00           H
ATOM     99  HA  GLU A  16     -18.064 -31.102   1.887  1.00  0.00           H
ATOM    100  HB2 GLU A  16     -17.596 -30.354   4.780  1.00  0.00           H
ATOM    101  HB3 GLU A  16     -18.763 -29.627   3.730  1.00  0.00           H
ATOM    102  HG2 GLU A  16     -20.174 -31.583   3.702  1.00  0.00           H
ATOM    103  HG3 GLU A  16     -18.787 -32.622   4.001  1.00  0.00           H
ATOM    104  N   VAL A  17     -15.250 -29.588   2.839  1.00  0.00           N
ATOM    105  CA  VAL A  17     -14.179 -28.624   2.513  1.00  0.00           C
ATOM    106  C   VAL A  17     -13.710 -28.728   1.082  1.00  0.00           C
ATOM    107  O   VAL A  17     -13.594 -27.728   0.363  1.00  0.00           O
ATOM    108  CB  VAL A  17     -13.022 -28.570   3.529  1.00  0.00           C
ATOM    109  CG1 VAL A  17     -12.313 -27.255   3.273  1.00  0.00           C
ATOM    110  CG2 VAL A  17     -13.541 -28.440   5.025  1.00  0.00           C
ATOM    111  H   VAL A  17     -14.972 -30.308   3.491  1.00  0.00           H
ATOM    112  HA  VAL A  17     -14.666 -27.650   2.564  1.00  0.00           H
ATOM    113  HB  VAL A  17     -12.358 -29.422   3.383  1.00  0.00           H
ATOM    114 HG11 VAL A  17     -11.552 -27.003   4.012  1.00  0.00           H
ATOM    115 HG12 VAL A  17     -11.875 -27.272   2.276  1.00  0.00           H
ATOM    116 HG13 VAL A  17     -12.949 -26.370   3.260  1.00  0.00           H
ATOM    117 HG21 VAL A  17     -12.738 -28.146   5.701  1.00  0.00           H
ATOM    118 HG22 VAL A  17     -13.711 -29.434   5.439  1.00  0.00           H
ATOM    119 HG23 VAL A  17     -14.385 -27.756   5.114  1.00  0.00           H
ATOM    120  N   GLY A  18     -13.478 -29.979   0.635  1.00  0.00           N
ATOM    121  CA  GLY A  18     -13.059 -30.257  -0.727  1.00  0.00           C
ATOM    122  C   GLY A  18     -14.112 -30.041  -1.856  1.00  0.00           C
ATOM    123  O   GLY A  18     -13.791 -29.633  -3.008  1.00  0.00           O
ATOM    124  H   GLY A  18     -13.470 -30.785   1.242  1.00  0.00           H
ATOM    125  HA2 GLY A  18     -12.168 -29.674  -0.959  1.00  0.00           H
ATOM    126  HA3 GLY A  18     -12.789 -31.313  -0.717  1.00  0.00           H
ATOM    127  N   ASP A  19     -15.340 -30.263  -1.475  1.00  0.00           N
ATOM    128  CA  ASP A  19     -16.509 -29.806  -2.235  1.00  0.00           C
ATOM    129  C   ASP A  19     -16.520 -28.220  -2.280  1.00  0.00           C
ATOM    130  O   ASP A  19     -16.699 -27.655  -3.368  1.00  0.00           O
ATOM    131  CB  ASP A  19     -17.766 -30.412  -1.569  1.00  0.00           C
ATOM    132  CG  ASP A  19     -17.956 -31.889  -1.795  1.00  0.00           C
ATOM    133  OD1 ASP A  19     -17.463 -32.530  -2.751  1.00  0.00           O
ATOM    134  OD2 ASP A  19     -18.603 -32.563  -0.965  1.00  0.00           O
ATOM    135  H   ASP A  19     -15.509 -30.543  -0.520  1.00  0.00           H
ATOM    136  HA  ASP A  19     -16.462 -30.192  -3.253  1.00  0.00           H
ATOM    137  HB2 ASP A  19     -17.718 -30.298  -0.485  1.00  0.00           H
ATOM    138  HB3 ASP A  19     -18.699 -29.971  -1.919  1.00  0.00           H
ATOM    139  N   TRP A  20     -16.396 -27.406  -1.177  1.00  0.00           N
ATOM    140  CA  TRP A  20     -16.583 -25.979  -1.202  1.00  0.00           C
ATOM    141  C   TRP A  20     -15.541 -25.411  -2.149  1.00  0.00           C
ATOM    142  O   TRP A  20     -15.831 -24.497  -2.922  1.00  0.00           O
ATOM    143  CB  TRP A  20     -16.471 -25.433   0.251  1.00  0.00           C
ATOM    144  CG  TRP A  20     -16.788 -23.972   0.506  1.00  0.00           C
ATOM    145  CD1 TRP A  20     -17.916 -23.606   1.145  1.00  0.00           C
ATOM    146  CD2 TRP A  20     -16.016 -22.766   0.121  1.00  0.00           C
ATOM    147  CE2 TRP A  20     -16.803 -21.673   0.565  1.00  0.00           C
ATOM    148  CE3 TRP A  20     -14.804 -22.508  -0.546  1.00  0.00           C
ATOM    149  NE1 TRP A  20     -17.895 -22.220   1.181  1.00  0.00           N
ATOM    150  CZ2 TRP A  20     -16.362 -20.348   0.396  1.00  0.00           C
ATOM    151  CZ3 TRP A  20     -14.380 -21.192  -0.768  1.00  0.00           C
ATOM    152  CH2 TRP A  20     -15.170 -20.128  -0.313  1.00  0.00           C
ATOM    153  H   TRP A  20     -16.195 -27.768  -0.256  1.00  0.00           H
ATOM    154  HA  TRP A  20     -17.556 -25.679  -1.592  1.00  0.00           H
ATOM    155  HB2 TRP A  20     -17.082 -25.937   1.000  1.00  0.00           H
ATOM    156  HB3 TRP A  20     -15.437 -25.494   0.588  1.00  0.00           H
ATOM    157  HD1 TRP A  20     -18.671 -24.316   1.449  1.00  0.00           H
ATOM    158  HE1 TRP A  20     -18.516 -21.681   1.769  1.00  0.00           H
ATOM    159  HE3 TRP A  20     -14.273 -23.358  -0.948  1.00  0.00           H
ATOM    160  HZ2 TRP A  20     -16.882 -19.540   0.888  1.00  0.00           H
ATOM    161  HZ3 TRP A  20     -13.533 -21.062  -1.425  1.00  0.00           H
ATOM    162  HH2 TRP A  20     -14.770 -19.130  -0.419  1.00  0.00           H
ATOM    163  N   TYR A  21     -14.296 -25.855  -2.109  1.00  0.00           N
ATOM    164  CA  TYR A  21     -13.133 -25.296  -2.842  1.00  0.00           C
ATOM    165  C   TYR A  21     -13.088 -25.734  -4.351  1.00  0.00           C
ATOM    166  O   TYR A  21     -12.677 -24.882  -5.162  1.00  0.00           O
ATOM    167  CB  TYR A  21     -11.870 -25.584  -1.968  1.00  0.00           C
ATOM    168  CG  TYR A  21     -11.650 -24.483  -0.903  1.00  0.00           C
ATOM    169  CD1 TYR A  21     -12.171 -24.540   0.369  1.00  0.00           C
ATOM    170  CD2 TYR A  21     -10.957 -23.363  -1.312  1.00  0.00           C
ATOM    171  CE1 TYR A  21     -12.010 -23.474   1.292  1.00  0.00           C
ATOM    172  CE2 TYR A  21     -10.913 -22.236  -0.490  1.00  0.00           C
ATOM    173  CZ  TYR A  21     -11.316 -22.367   0.880  1.00  0.00           C
ATOM    174  OH  TYR A  21     -11.219 -21.266   1.714  1.00  0.00           O
ATOM    175  H   TYR A  21     -14.086 -26.551  -1.408  1.00  0.00           H
ATOM    176  HA  TYR A  21     -13.212 -24.209  -2.888  1.00  0.00           H
ATOM    177  HB2 TYR A  21     -12.023 -26.567  -1.525  1.00  0.00           H
ATOM    178  HB3 TYR A  21     -10.993 -25.583  -2.616  1.00  0.00           H
ATOM    179  HD1 TYR A  21     -12.824 -25.358   0.634  1.00  0.00           H
ATOM    180  HD2 TYR A  21     -10.709 -23.380  -2.362  1.00  0.00           H
ATOM    181  HE1 TYR A  21     -12.485 -23.658   2.244  1.00  0.00           H
ATOM    182  HE2 TYR A  21     -10.504 -21.301  -0.841  1.00  0.00           H
ATOM    183  HH  TYR A  21     -11.371 -21.514   2.628  1.00  0.00           H
ATOM    184  N   ASP A  22     -13.518 -26.895  -4.714  1.00  0.00           N
ATOM    185  CA  ASP A  22     -13.910 -27.144  -6.089  1.00  0.00           C
ATOM    186  C   ASP A  22     -15.071 -26.263  -6.482  1.00  0.00           C
ATOM    187  O   ASP A  22     -15.090 -25.738  -7.562  1.00  0.00           O
ATOM    188  CB  ASP A  22     -14.118 -28.599  -6.278  1.00  0.00           C
ATOM    189  CG  ASP A  22     -12.846 -29.426  -6.283  1.00  0.00           C
ATOM    190  OD1 ASP A  22     -11.711 -28.917  -6.216  1.00  0.00           O
ATOM    191  OD2 ASP A  22     -13.006 -30.671  -6.407  1.00  0.00           O
ATOM    192  H   ASP A  22     -13.736 -27.589  -4.013  1.00  0.00           H
ATOM    193  HA  ASP A  22     -13.144 -26.822  -6.794  1.00  0.00           H
ATOM    194  HB2 ASP A  22     -14.699 -28.878  -5.399  1.00  0.00           H
ATOM    195  HB3 ASP A  22     -14.582 -28.726  -7.256  1.00  0.00           H
ATOM    196  N   LYS A  23     -16.126 -26.112  -5.636  1.00  0.00           N
ATOM    197  CA  LYS A  23     -17.402 -25.400  -5.975  1.00  0.00           C
ATOM    198  C   LYS A  23     -17.221 -23.935  -6.227  1.00  0.00           C
ATOM    199  O   LYS A  23     -17.679 -23.458  -7.252  1.00  0.00           O
ATOM    200  CB  LYS A  23     -18.529 -25.603  -4.881  1.00  0.00           C
ATOM    201  CG  LYS A  23     -19.382 -26.901  -5.041  1.00  0.00           C
ATOM    202  CD  LYS A  23     -20.419 -27.095  -3.935  1.00  0.00           C
ATOM    203  CE  LYS A  23     -21.142 -28.448  -4.062  1.00  0.00           C
ATOM    204  NZ  LYS A  23     -21.933 -28.678  -5.267  1.00  0.00           N
ATOM    205  H   LYS A  23     -15.944 -26.435  -4.696  1.00  0.00           H
ATOM    206  HA  LYS A  23     -17.747 -25.819  -6.920  1.00  0.00           H
ATOM    207  HB2 LYS A  23     -18.103 -25.535  -3.879  1.00  0.00           H
ATOM    208  HB3 LYS A  23     -19.260 -24.796  -4.921  1.00  0.00           H
ATOM    209  HG2 LYS A  23     -19.997 -26.915  -5.941  1.00  0.00           H
ATOM    210  HG3 LYS A  23     -18.824 -27.838  -5.005  1.00  0.00           H
ATOM    211  HD2 LYS A  23     -19.926 -27.366  -3.001  1.00  0.00           H
ATOM    212  HD3 LYS A  23     -21.110 -26.260  -3.814  1.00  0.00           H
ATOM    213  HE2 LYS A  23     -20.339 -29.184  -4.049  1.00  0.00           H
ATOM    214  HE3 LYS A  23     -21.803 -28.594  -3.207  1.00  0.00           H
ATOM    215  HZ1 LYS A  23     -21.405 -28.716  -6.126  1.00  0.00           H
ATOM    216  HZ2 LYS A  23     -22.654 -27.971  -5.310  1.00  0.00           H
ATOM    217  HZ3 LYS A  23     -22.354 -29.592  -5.180  1.00  0.00           H
ATOM    218  N   PHE A  24     -16.620 -23.276  -5.258  1.00  0.00           N
ATOM    219  CA  PHE A  24     -16.484 -21.808  -5.123  1.00  0.00           C
ATOM    220  C   PHE A  24     -15.061 -21.156  -4.994  1.00  0.00           C
ATOM    221  O   PHE A  24     -14.977 -19.959  -5.166  1.00  0.00           O
ATOM    222  CB  PHE A  24     -17.472 -21.317  -4.006  1.00  0.00           C
ATOM    223  CG  PHE A  24     -18.891 -21.995  -3.795  1.00  0.00           C
ATOM    224  CD1 PHE A  24     -19.958 -21.754  -4.707  1.00  0.00           C
ATOM    225  CD2 PHE A  24     -19.068 -22.903  -2.751  1.00  0.00           C
ATOM    226  CE1 PHE A  24     -21.179 -22.524  -4.592  1.00  0.00           C
ATOM    227  CE2 PHE A  24     -20.298 -23.579  -2.600  1.00  0.00           C
ATOM    228  CZ  PHE A  24     -21.291 -23.445  -3.543  1.00  0.00           C
ATOM    229  H   PHE A  24     -16.397 -23.776  -4.409  1.00  0.00           H
ATOM    230  HA  PHE A  24     -16.886 -21.356  -6.029  1.00  0.00           H
ATOM    231  HB2 PHE A  24     -16.965 -21.301  -3.041  1.00  0.00           H
ATOM    232  HB3 PHE A  24     -17.724 -20.281  -4.235  1.00  0.00           H
ATOM    233  HD1 PHE A  24     -19.791 -21.035  -5.496  1.00  0.00           H
ATOM    234  HD2 PHE A  24     -18.243 -23.096  -2.080  1.00  0.00           H
ATOM    235  HE1 PHE A  24     -21.960 -22.388  -5.325  1.00  0.00           H
ATOM    236  HE2 PHE A  24     -20.377 -24.343  -1.841  1.00  0.00           H
ATOM    237  HZ  PHE A  24     -22.153 -24.095  -3.536  1.00  0.00           H
ATOM    238  N   GLY A  25     -13.990 -21.888  -4.909  1.00  0.00           N
ATOM    239  CA  GLY A  25     -12.591 -21.389  -4.929  1.00  0.00           C
ATOM    240  C   GLY A  25     -12.305 -20.490  -6.095  1.00  0.00           C
ATOM    241  O   GLY A  25     -11.360 -19.699  -5.793  1.00  0.00           O
ATOM    242  H   GLY A  25     -14.074 -22.895  -4.923  1.00  0.00           H
ATOM    243  HA2 GLY A  25     -12.460 -20.795  -4.025  1.00  0.00           H
ATOM    244  HA3 GLY A  25     -11.880 -22.214  -4.916  1.00  0.00           H
ATOM    245  N   GLU A  26     -12.987 -20.487  -7.256  1.00  0.00           N
ATOM    246  CA  GLU A  26     -12.629 -19.593  -8.340  1.00  0.00           C
ATOM    247  C   GLU A  26     -12.798 -18.130  -7.879  1.00  0.00           C
ATOM    248  O   GLU A  26     -12.118 -17.268  -8.413  1.00  0.00           O
ATOM    249  CB  GLU A  26     -13.431 -19.856  -9.625  1.00  0.00           C
ATOM    250  CG  GLU A  26     -12.978 -19.087 -10.879  1.00  0.00           C
ATOM    251  CD  GLU A  26     -13.248 -19.854 -12.212  1.00  0.00           C
ATOM    252  OE1 GLU A  26     -14.360 -20.271 -12.486  1.00  0.00           O
ATOM    253  OE2 GLU A  26     -12.204 -20.083 -12.850  1.00  0.00           O
ATOM    254  H   GLU A  26     -13.628 -21.220  -7.523  1.00  0.00           H
ATOM    255  HA  GLU A  26     -11.584 -19.745  -8.611  1.00  0.00           H
ATOM    256  HB2 GLU A  26     -13.221 -20.905  -9.839  1.00  0.00           H
ATOM    257  HB3 GLU A  26     -14.489 -19.837  -9.365  1.00  0.00           H
ATOM    258  HG2 GLU A  26     -13.459 -18.112 -10.956  1.00  0.00           H
ATOM    259  HG3 GLU A  26     -11.928 -18.841 -10.722  1.00  0.00           H
ATOM    260  N   VAL A  27     -13.555 -17.832  -6.785  1.00  0.00           N
ATOM    261  CA  VAL A  27     -13.753 -16.461  -6.332  1.00  0.00           C
ATOM    262  C   VAL A  27     -12.461 -15.799  -5.757  1.00  0.00           C
ATOM    263  O   VAL A  27     -12.172 -14.638  -6.072  1.00  0.00           O
ATOM    264  CB  VAL A  27     -14.944 -16.356  -5.342  1.00  0.00           C
ATOM    265  CG1 VAL A  27     -14.604 -16.687  -3.856  1.00  0.00           C
ATOM    266  CG2 VAL A  27     -15.470 -14.917  -5.383  1.00  0.00           C
ATOM    267  H   VAL A  27     -14.065 -18.583  -6.342  1.00  0.00           H
ATOM    268  HA  VAL A  27     -13.999 -15.761  -7.131  1.00  0.00           H
ATOM    269  HB  VAL A  27     -15.755 -17.015  -5.651  1.00  0.00           H
ATOM    270 HG11 VAL A  27     -13.804 -16.030  -3.514  1.00  0.00           H
ATOM    271 HG12 VAL A  27     -15.502 -16.490  -3.271  1.00  0.00           H
ATOM    272 HG13 VAL A  27     -14.332 -17.716  -3.626  1.00  0.00           H
ATOM    273 HG21 VAL A  27     -16.161 -14.827  -4.545  1.00  0.00           H
ATOM    274 HG22 VAL A  27     -15.836 -14.528  -6.332  1.00  0.00           H
ATOM    275 HG23 VAL A  27     -14.780 -14.231  -4.891  1.00  0.00           H
ATOM    276  N   TYR A  28     -11.510 -16.673  -5.262  1.00  0.00           N
ATOM    277  CA  TYR A  28     -10.161 -16.171  -4.847  1.00  0.00           C
ATOM    278  C   TYR A  28      -9.413 -15.654  -6.053  1.00  0.00           C
ATOM    279  O   TYR A  28      -8.796 -14.559  -6.062  1.00  0.00           O
ATOM    280  CB  TYR A  28      -9.368 -17.202  -4.062  1.00  0.00           C
ATOM    281  CG  TYR A  28      -9.812 -17.456  -2.639  1.00  0.00           C
ATOM    282  CD1 TYR A  28      -9.256 -16.762  -1.553  1.00  0.00           C
ATOM    283  CD2 TYR A  28     -10.794 -18.406  -2.477  1.00  0.00           C
ATOM    284  CE1 TYR A  28      -9.782 -16.990  -0.263  1.00  0.00           C
ATOM    285  CE2 TYR A  28     -11.373 -18.666  -1.190  1.00  0.00           C
ATOM    286  CZ  TYR A  28     -10.852 -17.934  -0.136  1.00  0.00           C
ATOM    287  OH  TYR A  28     -11.363 -18.167   1.117  1.00  0.00           O
ATOM    288  H   TYR A  28     -11.752 -17.653  -5.219  1.00  0.00           H
ATOM    289  HA  TYR A  28     -10.303 -15.259  -4.268  1.00  0.00           H
ATOM    290  HB2 TYR A  28      -9.304 -18.145  -4.604  1.00  0.00           H
ATOM    291  HB3 TYR A  28      -8.390 -16.744  -3.909  1.00  0.00           H
ATOM    292  HD1 TYR A  28      -8.463 -16.037  -1.658  1.00  0.00           H
ATOM    293  HD2 TYR A  28     -11.090 -19.000  -3.329  1.00  0.00           H
ATOM    294  HE1 TYR A  28      -9.438 -16.426   0.591  1.00  0.00           H
ATOM    295  HE2 TYR A  28     -12.277 -19.255  -1.133  1.00  0.00           H
ATOM    296  HH  TYR A  28     -11.768 -19.037   1.120  1.00  0.00           H
ATOM    297  N   HID A  29      -9.569 -16.388  -7.165  1.00  0.00           N
ATOM    298  CA  HID A  29      -8.819 -15.996  -8.391  1.00  0.00           C
ATOM    299  C   HID A  29      -9.507 -14.810  -9.099  1.00  0.00           C
ATOM    300  O   HID A  29      -8.772 -13.933  -9.572  1.00  0.00           O
ATOM    301  CB  HID A  29      -8.578 -17.222  -9.331  1.00  0.00           C
ATOM    302  CG  HID A  29      -7.862 -18.252  -8.502  1.00  0.00           C
ATOM    303  CD2 HID A  29      -8.419 -19.455  -8.099  1.00  0.00           C
ATOM    304  ND1 HID A  29      -6.686 -18.072  -7.755  1.00  0.00           N
ATOM    305  CE1 HID A  29      -6.582 -19.093  -6.900  1.00  0.00           C
ATOM    306  NE2 HID A  29      -7.659 -19.944  -7.055  1.00  0.00           N
ATOM    307  H   HID A  29      -9.944 -17.315  -7.028  1.00  0.00           H
ATOM    308  HA  HID A  29      -7.836 -15.577  -8.175  1.00  0.00           H
ATOM    309  HB2 HID A  29      -9.554 -17.576  -9.661  1.00  0.00           H
ATOM    310  HB3 HID A  29      -7.935 -16.944 -10.167  1.00  0.00           H
ATOM    311  HD1 HID A  29      -6.102 -17.254  -7.847  1.00  0.00           H
ATOM    312  HD2 HID A  29      -9.349 -19.886  -8.439  1.00  0.00           H
ATOM    313  HE1 HID A  29      -5.746 -19.311  -6.252  1.00  0.00           H
ATOM    314  N   LEU A  30     -10.843 -14.650  -9.055  1.00  0.00           N
ATOM    315  CA  LEU A  30     -11.518 -13.492  -9.659  1.00  0.00           C
ATOM    316  C   LEU A  30     -11.429 -12.239  -8.720  1.00  0.00           C
ATOM    317  O   LEU A  30     -11.519 -11.140  -9.256  1.00  0.00           O
ATOM    318  CB  LEU A  30     -12.985 -13.916  -9.751  1.00  0.00           C
ATOM    319  CG  LEU A  30     -13.424 -15.040 -10.738  1.00  0.00           C
ATOM    320  CD1 LEU A  30     -14.749 -15.620 -10.243  1.00  0.00           C
ATOM    321  CD2 LEU A  30     -13.620 -14.443 -12.202  1.00  0.00           C
ATOM    322  H   LEU A  30     -11.280 -15.364  -8.491  1.00  0.00           H
ATOM    323  HA  LEU A  30     -11.028 -13.289 -10.611  1.00  0.00           H
ATOM    324  HB2 LEU A  30     -13.241 -14.121  -8.712  1.00  0.00           H
ATOM    325  HB3 LEU A  30     -13.576 -13.058 -10.066  1.00  0.00           H
ATOM    326  HG  LEU A  30     -12.651 -15.807 -10.680  1.00  0.00           H
ATOM    327 HD11 LEU A  30     -14.532 -16.001  -9.245  1.00  0.00           H
ATOM    328 HD12 LEU A  30     -15.204 -16.473 -10.746  1.00  0.00           H
ATOM    329 HD13 LEU A  30     -15.440 -14.777 -10.242  1.00  0.00           H
ATOM    330 HD21 LEU A  30     -14.355 -13.639 -12.237  1.00  0.00           H
ATOM    331 HD22 LEU A  30     -12.709 -14.056 -12.658  1.00  0.00           H
ATOM    332 HD23 LEU A  30     -13.973 -15.179 -12.924  1.00  0.00           H
ATOM    333  N   THR A  31     -11.296 -12.340  -7.366  1.00  0.00           N
ATOM    334  CA  THR A  31     -11.349 -11.230  -6.410  1.00  0.00           C
ATOM    335  C   THR A  31      -9.888 -10.886  -5.758  1.00  0.00           C
ATOM    336  O   THR A  31      -9.671  -9.753  -5.264  1.00  0.00           O
ATOM    337  CB  THR A  31     -12.281 -11.425  -5.258  1.00  0.00           C
ATOM    338  CG2 THR A  31     -13.731 -11.617  -5.600  1.00  0.00           C
ATOM    339  OG1 THR A  31     -11.813 -12.524  -4.439  1.00  0.00           O
ATOM    340  H   THR A  31     -11.288 -13.285  -7.010  1.00  0.00           H
ATOM    341  HA  THR A  31     -11.789 -10.456  -7.039  1.00  0.00           H
ATOM    342  HB  THR A  31     -12.202 -10.528  -4.644  1.00  0.00           H
ATOM    343  HG1 THR A  31     -11.875 -13.336  -4.948  1.00  0.00           H
ATOM    344 HG21 THR A  31     -14.013 -10.724  -6.157  1.00  0.00           H
ATOM    345 HG22 THR A  31     -14.315 -11.693  -4.682  1.00  0.00           H
ATOM    346 HG23 THR A  31     -13.819 -12.485  -6.252  1.00  0.00           H
ATOM    347  N   LEU A  32      -8.921 -11.795  -5.653  1.00  0.00           N
ATOM    348  CA  LEU A  32      -7.725 -11.807  -4.773  1.00  0.00           C
ATOM    349  C   LEU A  32      -6.386 -12.072  -5.430  1.00  0.00           C
ATOM    350  O   LEU A  32      -5.367 -11.494  -5.105  1.00  0.00           O
ATOM    351  CB  LEU A  32      -8.071 -12.603  -3.526  1.00  0.00           C
ATOM    352  CG  LEU A  32      -8.983 -12.035  -2.406  1.00  0.00           C
ATOM    353  CD1 LEU A  32      -9.325 -13.040  -1.291  1.00  0.00           C
ATOM    354  CD2 LEU A  32      -8.279 -10.839  -1.663  1.00  0.00           C
ATOM    355  H   LEU A  32      -9.012 -12.726  -6.031  1.00  0.00           H
ATOM    356  HA  LEU A  32      -7.683 -10.774  -4.426  1.00  0.00           H
ATOM    357  HB2 LEU A  32      -8.563 -13.511  -3.877  1.00  0.00           H
ATOM    358  HB3 LEU A  32      -7.155 -12.884  -3.006  1.00  0.00           H
ATOM    359  HG  LEU A  32      -9.871 -11.642  -2.900  1.00  0.00           H
ATOM    360 HD11 LEU A  32     -10.116 -12.774  -0.591  1.00  0.00           H
ATOM    361 HD12 LEU A  32      -8.467 -13.278  -0.661  1.00  0.00           H
ATOM    362 HD13 LEU A  32      -9.707 -13.892  -1.853  1.00  0.00           H
ATOM    363 HD21 LEU A  32      -7.331 -11.228  -1.293  1.00  0.00           H
ATOM    364 HD22 LEU A  32      -8.212  -9.990  -2.345  1.00  0.00           H
ATOM    365 HD23 LEU A  32      -8.896 -10.412  -0.873  1.00  0.00           H
ATOM    366  N   GLY A  33      -6.337 -13.068  -6.364  1.00  0.00           N
ATOM    367  CA  GLY A  33      -5.202 -13.139  -7.281  1.00  0.00           C
ATOM    368  C   GLY A  33      -4.789 -14.539  -7.667  1.00  0.00           C
ATOM    369  O   GLY A  33      -5.600 -15.484  -7.686  1.00  0.00           O
ATOM    370  H   GLY A  33      -7.185 -13.583  -6.556  1.00  0.00           H
ATOM    371  HA2 GLY A  33      -5.506 -12.591  -8.174  1.00  0.00           H
ATOM    372  HA3 GLY A  33      -4.365 -12.563  -6.888  1.00  0.00           H
ATOM    373  N   GLU A  34      -3.493 -14.772  -7.993  1.00  0.00           N
ATOM    374  CA  GLU A  34      -2.837 -16.066  -8.316  1.00  0.00           C
ATOM    375  C   GLU A  34      -2.676 -16.986  -7.020  1.00  0.00           C
ATOM    376  O   GLU A  34      -2.051 -18.063  -7.146  1.00  0.00           O
ATOM    377  CB  GLU A  34      -1.471 -15.807  -9.024  1.00  0.00           C
ATOM    378  CG  GLU A  34      -1.591 -14.905 -10.267  1.00  0.00           C
ATOM    379  CD  GLU A  34      -2.751 -15.315 -11.142  1.00  0.00           C
ATOM    380  OE1 GLU A  34      -2.617 -16.198 -12.026  1.00  0.00           O
ATOM    381  OE2 GLU A  34      -3.888 -14.788 -11.088  1.00  0.00           O
ATOM    382  H   GLU A  34      -2.843 -14.009  -7.869  1.00  0.00           H
ATOM    383  HA  GLU A  34      -3.500 -16.586  -9.007  1.00  0.00           H
ATOM    384  HB2 GLU A  34      -0.965 -15.202  -8.271  1.00  0.00           H
ATOM    385  HB3 GLU A  34      -0.965 -16.737  -9.288  1.00  0.00           H
ATOM    386  HG2 GLU A  34      -1.724 -13.882  -9.912  1.00  0.00           H
ATOM    387  HG3 GLU A  34      -0.622 -14.923 -10.765  1.00  0.00           H
ATOM    388  N   SER A  35      -3.094 -16.494  -5.849  1.00  0.00           N
ATOM    389  CA  SER A  35      -2.958 -17.196  -4.533  1.00  0.00           C
ATOM    390  C   SER A  35      -4.163 -16.806  -3.576  1.00  0.00           C
ATOM    391  O   SER A  35      -5.036 -16.125  -4.006  1.00  0.00           O
ATOM    392  CB  SER A  35      -1.574 -16.845  -3.918  1.00  0.00           C
ATOM    393  OG  SER A  35      -1.156 -17.767  -2.905  1.00  0.00           O
ATOM    394  H   SER A  35      -3.540 -15.588  -5.860  1.00  0.00           H
ATOM    395  HA  SER A  35      -2.907 -18.277  -4.661  1.00  0.00           H
ATOM    396  HB2 SER A  35      -0.788 -16.853  -4.673  1.00  0.00           H
ATOM    397  HB3 SER A  35      -1.565 -15.858  -3.455  1.00  0.00           H
ATOM    398  HG  SER A  35      -0.759 -17.240  -2.208  1.00  0.00           H
ATOM    399  N   VAL A  36      -4.258 -17.447  -2.407  1.00  0.00           N
ATOM    400  CA  VAL A  36      -5.447 -17.862  -1.739  1.00  0.00           C
ATOM    401  C   VAL A  36      -5.462 -17.395  -0.276  1.00  0.00           C
ATOM    402  O   VAL A  36      -6.251 -17.834   0.547  1.00  0.00           O
ATOM    403  CB  VAL A  36      -5.655 -19.370  -1.912  1.00  0.00           C
ATOM    404  CG1 VAL A  36      -7.077 -19.803  -1.396  1.00  0.00           C
ATOM    405  CG2 VAL A  36      -5.623 -19.715  -3.427  1.00  0.00           C
ATOM    406  H   VAL A  36      -3.370 -17.717  -2.007  1.00  0.00           H
ATOM    407  HA  VAL A  36      -6.238 -17.383  -2.317  1.00  0.00           H
ATOM    408  HB  VAL A  36      -4.912 -19.848  -1.275  1.00  0.00           H
ATOM    409 HG11 VAL A  36      -7.914 -19.224  -1.785  1.00  0.00           H
ATOM    410 HG12 VAL A  36      -7.182 -20.851  -1.678  1.00  0.00           H
ATOM    411 HG13 VAL A  36      -6.997 -19.829  -0.309  1.00  0.00           H
ATOM    412 HG21 VAL A  36      -4.615 -19.504  -3.785  1.00  0.00           H
ATOM    413 HG22 VAL A  36      -6.422 -19.165  -3.924  1.00  0.00           H
ATOM    414 HG23 VAL A  36      -5.828 -20.778  -3.550  1.00  0.00           H
ATOM    415  N   HID A  37      -4.642 -16.404   0.119  1.00  0.00           N
ATOM    416  CA  HID A  37      -4.335 -15.912   1.518  1.00  0.00           C
ATOM    417  C   HID A  37      -4.366 -14.364   1.690  1.00  0.00           C
ATOM    418  O   HID A  37      -4.672 -13.673   0.705  1.00  0.00           O
ATOM    419  CB  HID A  37      -3.043 -16.643   1.961  1.00  0.00           C
ATOM    420  CG  HID A  37      -1.884 -16.304   0.989  1.00  0.00           C
ATOM    421  CD2 HID A  37      -1.003 -17.247   0.488  1.00  0.00           C
ATOM    422  ND1 HID A  37      -1.514 -15.070   0.450  1.00  0.00           N
ATOM    423  CE1 HID A  37      -0.411 -15.192  -0.348  1.00  0.00           C
ATOM    424  NE2 HID A  37      -0.061 -16.517  -0.392  1.00  0.00           N
ATOM    425  H   HID A  37      -4.163 -15.891  -0.607  1.00  0.00           H
ATOM    426  HA  HID A  37      -5.114 -16.255   2.199  1.00  0.00           H
ATOM    427  HB2 HID A  37      -2.671 -16.341   2.939  1.00  0.00           H
ATOM    428  HB3 HID A  37      -3.312 -17.692   1.838  1.00  0.00           H
ATOM    429  HD1 HID A  37      -1.833 -14.175   0.794  1.00  0.00           H
ATOM    430  HD2 HID A  37      -1.074 -18.322   0.574  1.00  0.00           H
ATOM    431  HE1 HID A  37       0.025 -14.330  -0.832  1.00  0.00           H
ATOM    432  N   CYS A  38      -3.922 -13.749   2.801  1.00  0.00           N
ATOM    433  CA  CYS A  38      -3.746 -12.312   2.950  1.00  0.00           C
ATOM    434  C   CYS A  38      -2.766 -11.687   1.992  1.00  0.00           C
ATOM    435  O   CYS A  38      -1.851 -12.384   1.523  1.00  0.00           O
ATOM    436  CB  CYS A  38      -3.422 -11.947   4.447  1.00  0.00           C
ATOM    437  SG  CYS A  38      -4.769 -12.430   5.523  1.00  0.00           S
ATOM    438  H   CYS A  38      -3.730 -14.290   3.632  1.00  0.00           H
ATOM    439  HA  CYS A  38      -4.667 -11.842   2.606  1.00  0.00           H
ATOM    440  HB2 CYS A  38      -2.561 -12.531   4.771  1.00  0.00           H
ATOM    441  HB3 CYS A  38      -3.257 -10.869   4.457  1.00  0.00           H
ATOM    442  HG  CYS A  38      -4.425 -13.702   5.746  1.00  0.00           H
ATOM    443  N   GLY A  39      -2.916 -10.411   1.709  1.00  0.00           N
ATOM    444  CA  GLY A  39      -1.803  -9.616   1.134  1.00  0.00           C
ATOM    445  C   GLY A  39      -1.000  -8.790   2.118  1.00  0.00           C
ATOM    446  O   GLY A  39      -1.575  -8.309   3.070  1.00  0.00           O
ATOM    447  H   GLY A  39      -3.707  -9.898   2.075  1.00  0.00           H
ATOM    448  HA2 GLY A  39      -1.062 -10.289   0.703  1.00  0.00           H
ATOM    449  HA3 GLY A  39      -2.167  -8.968   0.337  1.00  0.00           H
ATOM    450  N   LEU A  40       0.285  -8.618   1.861  1.00  0.00           N
ATOM    451  CA  LEU A  40       1.058  -7.757   2.681  1.00  0.00           C
ATOM    452  C   LEU A  40       0.747  -6.303   2.156  1.00  0.00           C
ATOM    453  O   LEU A  40       1.450  -5.700   1.299  1.00  0.00           O
ATOM    454  CB  LEU A  40       2.591  -8.166   2.646  1.00  0.00           C
ATOM    455  CG  LEU A  40       3.422  -7.530   3.813  1.00  0.00           C
ATOM    456  CD1 LEU A  40       3.069  -7.995   5.259  1.00  0.00           C
ATOM    457  CD2 LEU A  40       4.829  -7.955   3.774  1.00  0.00           C
ATOM    458  H   LEU A  40       0.694  -9.050   1.044  1.00  0.00           H
ATOM    459  HA  LEU A  40       0.749  -7.857   3.722  1.00  0.00           H
ATOM    460  HB2 LEU A  40       2.651  -9.237   2.834  1.00  0.00           H
ATOM    461  HB3 LEU A  40       3.036  -7.895   1.689  1.00  0.00           H
ATOM    462  HG  LEU A  40       3.311  -6.447   3.866  1.00  0.00           H
ATOM    463 HD11 LEU A  40       2.026  -7.742   5.453  1.00  0.00           H
ATOM    464 HD12 LEU A  40       3.521  -7.480   6.107  1.00  0.00           H
ATOM    465 HD13 LEU A  40       3.230  -9.069   5.358  1.00  0.00           H
ATOM    466 HD21 LEU A  40       4.941  -9.036   3.860  1.00  0.00           H
ATOM    467 HD22 LEU A  40       5.198  -7.670   2.788  1.00  0.00           H
ATOM    468 HD23 LEU A  40       5.432  -7.388   4.483  1.00  0.00           H
ATOM    469  N   TRP A  41      -0.365  -5.823   2.665  1.00 -0.01           N
ATOM    470  CA  TRP A  41      -0.844  -4.488   2.445  1.00 -0.01           C
ATOM    471  C   TRP A  41      -0.108  -3.378   3.328  1.00 -0.01           C
ATOM    472  O   TRP A  41       0.033  -2.243   2.917  1.00 -0.01           O
ATOM    473  CB  TRP A  41      -2.385  -4.490   2.602  1.00 -0.01           C
ATOM    474  CG  TRP A  41      -3.117  -5.222   1.591  1.00 -0.01           C
ATOM    475  CD1 TRP A  41      -3.747  -6.426   1.720  1.00 -0.01           C
ATOM    476  CD2 TRP A  41      -3.405  -4.739   0.252  1.00 -0.01           C
ATOM    477  CE2 TRP A  41      -4.210  -5.808  -0.385  1.00 -0.01           C
ATOM    478  CE3 TRP A  41      -3.163  -3.551  -0.420  1.00 -0.01           C
ATOM    479  NE1 TRP A  41      -4.276  -6.818   0.496  1.00 -0.01           N
ATOM    480  CZ2 TRP A  41      -4.677  -5.605  -1.691  1.00 -0.01           C
ATOM    481  CZ3 TRP A  41      -3.595  -3.363  -1.708  1.00 -0.01           C
ATOM    482  CH2 TRP A  41      -4.411  -4.365  -2.323  1.00 -0.01           C
ATOM    483  H   TRP A  41      -0.780  -6.313   3.443  1.00 -0.01           H
ATOM    484  HA  TRP A  41      -0.678  -4.105   1.438  1.00 -0.01           H
ATOM    485  HB2 TRP A  41      -2.503  -4.882   3.613  1.00 -0.01           H
ATOM    486  HB3 TRP A  41      -2.694  -3.445   2.573  1.00 -0.01           H
ATOM    487  HD1 TRP A  41      -3.657  -7.078   2.575  1.00 -0.01           H
ATOM    488  HE1 TRP A  41      -4.938  -7.581   0.533  1.00 -0.01           H
ATOM    489  HE3 TRP A  41      -2.613  -2.784   0.105  1.00 -0.01           H
ATOM    490  HZ2 TRP A  41      -5.304  -6.403  -2.062  1.00 -0.01           H
ATOM    491  HZ3 TRP A  41      -3.469  -2.443  -2.259  1.00 -0.01           H
ATOM    492  HH2 TRP A  41      -4.871  -4.097  -3.263  1.00 -0.01           H
ATOM    493  N   PHE A  42       0.371  -3.842   4.495  1.00 -0.01           N
ATOM    494  CA  PHE A  42       1.046  -2.978   5.510  1.00 -0.01           C
ATOM    495  C   PHE A  42       2.485  -3.540   5.752  1.00 -0.01           C
ATOM    496  O   PHE A  42       2.625  -4.693   6.139  1.00 -0.01           O
ATOM    497  CB  PHE A  42       0.224  -2.955   6.850  1.00 -0.01           C
ATOM    498  CG  PHE A  42      -0.810  -1.936   7.047  1.00 -0.01           C
ATOM    499  CD1 PHE A  42      -2.017  -2.001   6.293  1.00 -0.01           C
ATOM    500  CD2 PHE A  42      -0.666  -0.990   8.073  1.00 -0.01           C
ATOM    501  CE1 PHE A  42      -3.073  -1.106   6.635  1.00 -0.01           C
ATOM    502  CE2 PHE A  42      -1.694  -0.076   8.375  1.00 -0.01           C
ATOM    503  CZ  PHE A  42      -2.905  -0.156   7.661  1.00 -0.01           C
ATOM    504  H   PHE A  42       0.442  -4.836   4.662  1.00 -0.01           H
ATOM    505  HA  PHE A  42       1.022  -1.964   5.110  1.00 -0.01           H
ATOM    506  HB2 PHE A  42      -0.214  -3.953   6.887  1.00 -0.01           H
ATOM    507  HB3 PHE A  42       0.867  -3.124   7.714  1.00 -0.01           H
ATOM    508  HD1 PHE A  42      -2.192  -2.850   5.648  1.00 -0.01           H
ATOM    509  HD2 PHE A  42       0.227  -0.897   8.675  1.00 -0.01           H
ATOM    510  HE1 PHE A  42      -4.058  -1.193   6.200  1.00 -0.01           H
ATOM    511  HE2 PHE A  42      -1.659   0.618   9.200  1.00 -0.01           H
ATOM    512  HZ  PHE A  42      -3.741   0.510   7.819  1.00 -0.01           H
ATOM    513  N   PRO A  43       3.562  -2.738   5.623  1.00  0.00           N
ATOM    514  CA  PRO A  43       4.877  -3.105   5.979  1.00  0.00           C
ATOM    515  C   PRO A  43       5.016  -3.680   7.393  1.00  0.00           C
ATOM    516  O   PRO A  43       4.342  -3.223   8.356  1.00  0.00           O
ATOM    517  CB  PRO A  43       5.692  -1.859   5.761  1.00  0.00           C
ATOM    518  CG  PRO A  43       4.976  -1.103   4.699  1.00  0.00           C
ATOM    519  CD  PRO A  43       3.501  -1.357   5.094  1.00  0.00           C
ATOM    520  HA  PRO A  43       5.164  -3.818   5.207  1.00  0.00           H
ATOM    521  HB2 PRO A  43       5.722  -1.258   6.670  1.00  0.00           H
ATOM    522  HB3 PRO A  43       6.735  -1.983   5.468  1.00  0.00           H
ATOM    523  HG2 PRO A  43       5.189  -0.036   4.770  1.00  0.00           H
ATOM    524  HG3 PRO A  43       5.168  -1.445   3.682  1.00  0.00           H
ATOM    525  HD2 PRO A  43       3.144  -0.638   5.831  1.00  0.00           H
ATOM    526  HD3 PRO A  43       2.937  -1.323   4.162  1.00  0.00           H
ATOM    527  N   PRO A  44       5.694  -4.803   7.662  1.00  0.00           N
ATOM    528  CA  PRO A  44       5.692  -5.469   8.944  1.00  0.00           C
ATOM    529  C   PRO A  44       6.362  -4.703  10.097  1.00  0.00           C
ATOM    530  O   PRO A  44       5.979  -4.740  11.294  1.00  0.00           O
ATOM    531  CB  PRO A  44       6.409  -6.769   8.668  1.00  0.00           C
ATOM    532  CG  PRO A  44       7.368  -6.472   7.559  1.00  0.00           C
ATOM    533  CD  PRO A  44       6.650  -5.436   6.672  1.00  0.00           C
ATOM    534  HA  PRO A  44       4.672  -5.651   9.280  1.00  0.00           H
ATOM    535  HB2 PRO A  44       6.887  -7.215   9.541  1.00  0.00           H
ATOM    536  HB3 PRO A  44       5.662  -7.502   8.363  1.00  0.00           H
ATOM    537  HG2 PRO A  44       8.260  -5.981   7.948  1.00  0.00           H
ATOM    538  HG3 PRO A  44       7.614  -7.368   6.988  1.00  0.00           H
ATOM    539  HD2 PRO A  44       7.373  -4.746   6.237  1.00  0.00           H
ATOM    540  HD3 PRO A  44       5.983  -5.937   5.970  1.00  0.00           H
ATOM    541  N   ASP A  45       7.301  -3.832   9.782  1.00  0.00           N
ATOM    542  CA  ASP A  45       7.915  -2.882  10.721  1.00  0.00           C
ATOM    543  C   ASP A  45       7.032  -1.587  11.075  1.00  0.00           C
ATOM    544  O   ASP A  45       7.364  -0.891  12.044  1.00  0.00           O
ATOM    545  CB  ASP A  45       9.366  -2.646  10.433  1.00  0.00           C
ATOM    546  CG  ASP A  45       9.602  -1.959   9.068  1.00  0.00           C
ATOM    547  OD1 ASP A  45       8.958  -2.306   8.026  1.00  0.00           O
ATOM    548  OD2 ASP A  45      10.421  -1.022   9.106  1.00  0.00           O
ATOM    549  H   ASP A  45       7.717  -3.770   8.863  1.00  0.00           H
ATOM    550  HA  ASP A  45       7.983  -3.476  11.632  1.00  0.00           H
ATOM    551  HB2 ASP A  45       9.847  -2.159  11.281  1.00  0.00           H
ATOM    552  HB3 ASP A  45       9.840  -3.626  10.378  1.00  0.00           H
ATOM    553  N   ALA A  46       5.905  -1.341  10.397  1.00  0.00           N
ATOM    554  CA  ALA A  46       4.916  -0.338  10.845  1.00  0.00           C
ATOM    555  C   ALA A  46       4.026  -0.762  12.045  1.00  0.00           C
ATOM    556  O   ALA A  46       3.690  -1.956  12.148  1.00  0.00           O
ATOM    557  CB  ALA A  46       4.091   0.276   9.671  1.00  0.00           C
ATOM    558  H   ALA A  46       5.521  -2.005   9.740  1.00  0.00           H
ATOM    559  HA  ALA A  46       5.435   0.506  11.299  1.00  0.00           H
ATOM    560  HB1 ALA A  46       3.590   1.166  10.053  1.00  0.00           H
ATOM    561  HB2 ALA A  46       3.335  -0.456   9.390  1.00  0.00           H
ATOM    562  HB3 ALA A  46       4.846   0.428   8.899  1.00  0.00           H
ATOM    563  N   PRO A  47       3.636   0.206  12.947  1.00  0.00           N
ATOM    564  CA  PRO A  47       2.752  -0.176  14.051  1.00  0.00           C
ATOM    565  C   PRO A  47       1.412  -0.964  13.651  1.00  0.00           C
ATOM    566  O   PRO A  47       0.708  -0.684  12.640  1.00  0.00           O
ATOM    567  CB  PRO A  47       2.320   1.115  14.752  1.00  0.00           C
ATOM    568  CG  PRO A  47       3.473   2.117  14.333  1.00  0.00           C
ATOM    569  CD  PRO A  47       3.734   1.618  12.928  1.00  0.00           C
ATOM    570  HA  PRO A  47       3.321  -0.673  14.837  1.00  0.00           H
ATOM    571  HB2 PRO A  47       1.362   1.350  14.289  1.00  0.00           H
ATOM    572  HB3 PRO A  47       2.242   1.027  15.836  1.00  0.00           H
ATOM    573  HG2 PRO A  47       3.103   3.141  14.391  1.00  0.00           H
ATOM    574  HG3 PRO A  47       4.355   2.060  14.971  1.00  0.00           H
ATOM    575  HD2 PRO A  47       2.965   2.018  12.267  1.00  0.00           H
ATOM    576  HD3 PRO A  47       4.667   1.913  12.447  1.00  0.00           H
ATOM    577  N   VAL A  48       0.975  -1.880  14.518  1.00  0.00           N
ATOM    578  CA  VAL A  48      -0.440  -2.279  14.438  1.00  0.00           C
ATOM    579  C   VAL A  48      -1.287  -1.055  14.617  1.00  0.00           C
ATOM    580  O   VAL A  48      -0.924  -0.134  15.393  1.00  0.00           O
ATOM    581  CB  VAL A  48      -0.816  -3.367  15.480  1.00  0.00           C
ATOM    582  CG1 VAL A  48      -2.340  -3.853  15.439  1.00  0.00           C
ATOM    583  CG2 VAL A  48       0.005  -4.578  15.455  1.00  0.00           C
ATOM    584  H   VAL A  48       1.419  -1.958  15.421  1.00  0.00           H
ATOM    585  HA  VAL A  48      -0.720  -2.729  13.486  1.00  0.00           H
ATOM    586  HB  VAL A  48      -0.736  -2.882  16.453  1.00  0.00           H
ATOM    587 HG11 VAL A  48      -2.940  -2.949  15.332  1.00  0.00           H
ATOM    588 HG12 VAL A  48      -2.533  -4.592  14.661  1.00  0.00           H
ATOM    589 HG13 VAL A  48      -2.568  -4.201  16.446  1.00  0.00           H
ATOM    590 HG21 VAL A  48      -0.261  -5.214  16.300  1.00  0.00           H
ATOM    591 HG22 VAL A  48       1.061  -4.356  15.608  1.00  0.00           H
ATOM    592 HG23 VAL A  48      -0.189  -5.134  14.538  1.00  0.00           H
ATOM    593  N   PRO A  49      -2.305  -0.884  13.824  1.00  0.00           N
ATOM    594  CA  PRO A  49      -3.162   0.313  13.893  1.00  0.00           C
ATOM    595  C   PRO A  49      -4.059   0.314  15.180  1.00  0.00           C
ATOM    596  O   PRO A  49      -4.211  -0.712  15.877  1.00  0.00           O
ATOM    597  CB  PRO A  49      -3.953   0.391  12.590  1.00  0.00           C
ATOM    598  CG  PRO A  49      -3.980  -1.101  12.193  1.00  0.00           C
ATOM    599  CD  PRO A  49      -2.809  -1.801  12.809  1.00  0.00           C
ATOM    600  HA  PRO A  49      -2.504   1.179  13.953  1.00  0.00           H
ATOM    601  HB2 PRO A  49      -4.985   0.742  12.597  1.00  0.00           H
ATOM    602  HB3 PRO A  49      -3.246   0.873  11.915  1.00  0.00           H
ATOM    603  HG2 PRO A  49      -4.845  -1.603  12.626  1.00  0.00           H
ATOM    604  HG3 PRO A  49      -4.023  -1.219  11.111  1.00  0.00           H
ATOM    605  HD2 PRO A  49      -3.119  -2.761  13.222  1.00  0.00           H
ATOM    606  HD3 PRO A  49      -2.112  -1.916  11.978  1.00  0.00           H
ATOM    607  N   GLN A  50      -4.561   1.518  15.570  1.00  0.00           N
ATOM    608  CA  GLN A  50      -5.379   1.726  16.792  1.00  0.00           C
ATOM    609  C   GLN A  50      -6.770   1.078  16.738  1.00  0.00           C
ATOM    610  O   GLN A  50      -7.338   0.701  17.735  1.00  0.00           O
ATOM    611  CB  GLN A  50      -5.570   3.306  16.951  1.00  0.00           C
ATOM    612  CG  GLN A  50      -4.238   4.083  17.020  1.00  0.00           C
ATOM    613  CD  GLN A  50      -3.538   3.908  18.409  1.00  0.00           C
ATOM    614  NE2 GLN A  50      -2.492   3.122  18.411  1.00  0.00           N
ATOM    615  OE1 GLN A  50      -3.980   4.299  19.435  1.00  0.00           O
ATOM    616  H   GLN A  50      -4.222   2.252  14.964  1.00  0.00           H
ATOM    617  HA  GLN A  50      -4.866   1.293  17.651  1.00  0.00           H
ATOM    618  HB2 GLN A  50      -6.114   3.638  16.066  1.00  0.00           H
ATOM    619  HB3 GLN A  50      -6.261   3.433  17.783  1.00  0.00           H
ATOM    620  HG2 GLN A  50      -3.607   3.806  16.176  1.00  0.00           H
ATOM    621  HG3 GLN A  50      -4.536   5.130  17.040  1.00  0.00           H
ATOM    622 HE21 GLN A  50      -2.034   3.115  19.311  1.00  0.00           H
ATOM    623 HE22 GLN A  50      -1.991   2.841  17.580  1.00  0.00           H
ATOM    624  N   ASP A  51      -7.275   0.743  15.540  1.00  0.00           N
ATOM    625  CA  ASP A  51      -8.436  -0.150  15.282  1.00  0.00           C
ATOM    626  C   ASP A  51      -8.397  -0.687  13.842  1.00  0.00           C
ATOM    627  O   ASP A  51      -7.768  -0.055  13.003  1.00  0.00           O
ATOM    628  CB  ASP A  51      -9.796   0.592  15.336  1.00  0.00           C
ATOM    629  CG  ASP A  51     -10.392   0.712  16.694  1.00  0.00           C
ATOM    630  OD1 ASP A  51     -10.670  -0.395  17.271  1.00  0.00           O
ATOM    631  OD2 ASP A  51     -10.555   1.828  17.184  1.00  0.00           O
ATOM    632  H   ASP A  51      -6.731   1.069  14.753  1.00  0.00           H
ATOM    633  HA  ASP A  51      -8.403  -0.948  16.024  1.00  0.00           H
ATOM    634  HB2 ASP A  51      -9.639   1.573  14.886  1.00  0.00           H
ATOM    635  HB3 ASP A  51     -10.470   0.085  14.646  1.00  0.00           H
ATOM    636  N   MET A  52      -9.085  -1.789  13.590  1.00  0.00           N
ATOM    637  CA  MET A  52      -9.204  -2.374  12.216  1.00  0.00           C
ATOM    638  C   MET A  52     -10.385  -1.779  11.524  1.00  0.00           C
ATOM    639  O   MET A  52     -11.059  -2.461  10.739  1.00  0.00           O
ATOM    640  CB  MET A  52      -9.272  -3.876  12.316  1.00  0.00           C
ATOM    641  CG  MET A  52      -8.290  -4.626  13.236  1.00  0.00           C
ATOM    642  SD  MET A  52      -6.463  -4.320  12.916  1.00  0.00           S
ATOM    643  CE  MET A  52      -5.834  -3.769  14.512  1.00  0.00           C
ATOM    644  H   MET A  52      -9.700  -2.184  14.286  1.00  0.00           H
ATOM    645  HA  MET A  52      -8.304  -2.103  11.665  1.00  0.00           H
ATOM    646  HB2 MET A  52     -10.284  -4.237  12.500  1.00  0.00           H
ATOM    647  HB3 MET A  52      -9.095  -4.219  11.297  1.00  0.00           H
ATOM    648  HG2 MET A  52      -8.574  -4.414  14.267  1.00  0.00           H
ATOM    649  HG3 MET A  52      -8.567  -5.658  13.021  1.00  0.00           H
ATOM    650  HE1 MET A  52      -6.257  -2.819  14.840  1.00  0.00           H
ATOM    651  HE2 MET A  52      -6.107  -4.515  15.257  1.00  0.00           H
ATOM    652  HE3 MET A  52      -4.762  -3.599  14.418  1.00  0.00           H
ATOM    653  N   GLU A  53     -10.660  -0.533  11.761  1.00 -0.01           N
ATOM    654  CA  GLU A  53     -11.636   0.258  10.962  1.00 -0.01           C
ATOM    655  C   GLU A  53     -10.946   0.907   9.853  1.00 -0.01           C
ATOM    656  O   GLU A  53      -9.739   1.184   9.907  1.00 -0.01           O
ATOM    657  CB  GLU A  53     -12.230   1.417  11.822  1.00 -0.01           C
ATOM    658  CG  GLU A  53     -13.181   1.013  12.986  1.00 -0.01           C
ATOM    659  CD  GLU A  53     -14.781   0.891  12.661  1.00 -0.01           C
ATOM    660  OE1 GLU A  53     -15.298   1.192  11.561  1.00 -0.01           O
ATOM    661  OE2 GLU A  53     -15.481   0.709  13.654  1.00 -0.01           O
ATOM    662  H   GLU A  53     -10.011  -0.076  12.386  1.00 -0.01           H
ATOM    663  HA  GLU A  53     -12.408  -0.384  10.540  1.00 -0.01           H
ATOM    664  HB2 GLU A  53     -11.436   2.006  12.281  1.00 -0.01           H
ATOM    665  HB3 GLU A  53     -12.784   2.052  11.130  1.00 -0.01           H
ATOM    666  HG2 GLU A  53     -12.813   0.045  13.327  1.00 -0.01           H
ATOM    667  HG3 GLU A  53     -13.053   1.610  13.889  1.00 -0.01           H
ATOM    668  N   LEU A  54     -11.661   1.021   8.677  1.00 -0.02           N
ATOM    669  CA  LEU A  54     -11.023   1.490   7.466  1.00 -0.02           C
ATOM    670  C   LEU A  54     -10.338   2.877   7.624  1.00 -0.02           C
ATOM    671  O   LEU A  54      -9.180   3.003   7.266  1.00 -0.02           O
ATOM    672  CB  LEU A  54     -11.952   1.298   6.250  1.00 -0.02           C
ATOM    673  CG  LEU A  54     -11.202   1.502   4.873  1.00 -0.02           C
ATOM    674  CD1 LEU A  54      -9.950   0.615   4.853  1.00 -0.02           C
ATOM    675  CD2 LEU A  54     -12.130   1.176   3.717  1.00 -0.02           C
ATOM    676  H   LEU A  54     -12.644   0.793   8.702  1.00 -0.02           H
ATOM    677  HA  LEU A  54     -10.148   0.857   7.311  1.00 -0.02           H
ATOM    678  HB2 LEU A  54     -12.357   0.287   6.266  1.00 -0.02           H
ATOM    679  HB3 LEU A  54     -12.783   1.988   6.395  1.00 -0.02           H
ATOM    680  HG  LEU A  54     -11.014   2.574   4.805  1.00 -0.02           H
ATOM    681 HD11 LEU A  54      -9.162   0.997   5.502  1.00 -0.02           H
ATOM    682 HD12 LEU A  54      -9.491   0.698   3.868  1.00 -0.02           H
ATOM    683 HD13 LEU A  54     -10.192  -0.433   5.031  1.00 -0.02           H
ATOM    684 HD21 LEU A  54     -12.513   0.162   3.836  1.00 -0.02           H
ATOM    685 HD22 LEU A  54     -12.907   1.914   3.520  1.00 -0.02           H
ATOM    686 HD23 LEU A  54     -11.530   1.220   2.807  1.00 -0.02           H
ATOM    687  N   VAL A  55     -10.979   3.907   8.145  1.00 -0.01           N
ATOM    688  CA  VAL A  55     -10.387   5.257   8.250  1.00 -0.01           C
ATOM    689  C   VAL A  55      -9.131   5.292   9.107  1.00 -0.01           C
ATOM    690  O   VAL A  55      -8.177   6.023   8.796  1.00 -0.01           O
ATOM    691  CB  VAL A  55     -11.414   6.221   8.727  1.00 -0.01           C
ATOM    692  CG1 VAL A  55     -11.989   5.998  10.203  1.00 -0.01           C
ATOM    693  CG2 VAL A  55     -11.024   7.655   8.629  1.00 -0.01           C
ATOM    694  H   VAL A  55     -11.946   3.799   8.412  1.00 -0.01           H
ATOM    695  HA  VAL A  55      -9.993   5.552   7.278  1.00 -0.01           H
ATOM    696  HB  VAL A  55     -12.228   6.073   8.018  1.00 -0.01           H
ATOM    697 HG11 VAL A  55     -11.253   6.374  10.914  1.00 -0.01           H
ATOM    698 HG12 VAL A  55     -12.921   6.558  10.290  1.00 -0.01           H
ATOM    699 HG13 VAL A  55     -12.119   4.944  10.451  1.00 -0.01           H
ATOM    700 HG21 VAL A  55     -10.616   7.944   7.661  1.00 -0.01           H
ATOM    701 HG22 VAL A  55     -10.331   7.797   9.459  1.00 -0.01           H
ATOM    702 HG23 VAL A  55     -11.863   8.346   8.716  1.00 -0.01           H
ATOM    703  N   THR A  56      -9.168   4.571  10.202  1.00  0.01           N
ATOM    704  CA  THR A  56      -8.104   4.491  11.207  1.00  0.01           C
ATOM    705  C   THR A  56      -6.818   3.764  10.698  1.00  0.01           C
ATOM    706  O   THR A  56      -5.731   4.302  10.742  1.00  0.01           O
ATOM    707  CB  THR A  56      -8.571   3.920  12.555  1.00  0.01           C
ATOM    708  CG2 THR A  56      -7.427   3.688  13.571  1.00  0.01           C
ATOM    709  OG1 THR A  56      -9.464   4.785  13.204  1.00  0.01           O
ATOM    710  H   THR A  56      -9.957   3.950  10.310  1.00  0.01           H
ATOM    711  HA  THR A  56      -7.674   5.464  11.449  1.00  0.01           H
ATOM    712  HB  THR A  56      -9.071   2.975  12.339  1.00  0.01           H
ATOM    713  HG1 THR A  56     -10.192   4.374  13.678  1.00  0.01           H
ATOM    714 HG21 THR A  56      -6.700   2.959  13.213  1.00  0.01           H
ATOM    715 HG22 THR A  56      -7.775   3.444  14.574  1.00  0.01           H
ATOM    716 HG23 THR A  56      -6.776   4.552  13.694  1.00  0.01           H
ATOM    717  N   MET A  57      -6.947   2.633  10.063  1.00  0.01           N
ATOM    718  CA  MET A  57      -5.934   1.946   9.167  1.00  0.01           C
ATOM    719  C   MET A  57      -5.410   2.865   8.059  1.00  0.01           C
ATOM    720  O   MET A  57      -4.226   2.983   7.714  1.00  0.01           O
ATOM    721  CB  MET A  57      -6.607   0.746   8.509  1.00  0.01           C
ATOM    722  CG  MET A  57      -6.736  -0.480   9.432  1.00  0.01           C
ATOM    723  SD  MET A  57      -8.104  -1.625   8.882  1.00  0.01           S
ATOM    724  CE  MET A  57      -7.764  -1.915   7.064  1.00  0.01           C
ATOM    725  H   MET A  57      -7.730   2.047  10.317  1.00  0.01           H
ATOM    726  HA  MET A  57      -5.033   1.577   9.660  1.00  0.01           H
ATOM    727  HB2 MET A  57      -7.549   1.051   8.054  1.00  0.01           H
ATOM    728  HB3 MET A  57      -5.990   0.413   7.676  1.00  0.01           H
ATOM    729  HG2 MET A  57      -5.769  -0.972   9.540  1.00  0.01           H
ATOM    730  HG3 MET A  57      -7.005  -0.126  10.426  1.00  0.01           H
ATOM    731  HE1 MET A  57      -6.713  -2.154   6.900  1.00  0.01           H
ATOM    732  HE2 MET A  57      -8.292  -2.792   6.688  1.00  0.01           H
ATOM    733  HE3 MET A  57      -8.188  -1.074   6.515  1.00  0.01           H
ATOM    734  N   SER A  58      -6.332   3.603   7.380  1.00 -0.02           N
ATOM    735  CA  SER A  58      -6.053   4.384   6.172  1.00 -0.02           C
ATOM    736  C   SER A  58      -5.358   5.732   6.573  1.00 -0.02           C
ATOM    737  O   SER A  58      -4.407   6.081   5.841  1.00 -0.02           O
ATOM    738  CB  SER A  58      -7.397   4.721   5.465  1.00 -0.02           C
ATOM    739  OG  SER A  58      -7.145   5.538   4.316  1.00 -0.02           O
ATOM    740  H   SER A  58      -7.286   3.337   7.580  1.00 -0.02           H
ATOM    741  HA  SER A  58      -5.405   3.821   5.500  1.00 -0.02           H
ATOM    742  HB2 SER A  58      -7.948   3.846   5.118  1.00 -0.02           H
ATOM    743  HB3 SER A  58      -8.049   5.310   6.109  1.00 -0.02           H
ATOM    744  HG  SER A  58      -7.116   6.459   4.584  1.00 -0.02           H
ATOM    745  N   SER A  59      -5.620   6.328   7.742  1.00  0.02           N
ATOM    746  CA  SER A  59      -4.801   7.407   8.312  1.00  0.02           C
ATOM    747  C   SER A  59      -3.329   7.022   8.521  1.00  0.02           C
ATOM    748  O   SER A  59      -2.480   7.934   8.539  1.00  0.02           O
ATOM    749  CB  SER A  59      -5.477   7.787   9.606  1.00  0.02           C
ATOM    750  OG  SER A  59      -4.806   8.865  10.236  1.00  0.02           O
ATOM    751  H   SER A  59      -6.421   5.991   8.258  1.00  0.02           H
ATOM    752  HA  SER A  59      -4.855   8.268   7.647  1.00  0.02           H
ATOM    753  HB2 SER A  59      -6.455   8.228   9.419  1.00  0.02           H
ATOM    754  HB3 SER A  59      -5.621   6.960  10.301  1.00  0.02           H
ATOM    755  HG  SER A  59      -4.101   8.583  10.822  1.00  0.02           H
ATOM    756  N   GLN A  60      -2.982   5.727   8.648  1.00  0.01           N
ATOM    757  CA  GLN A  60      -1.573   5.268   8.715  1.00  0.01           C
ATOM    758  C   GLN A  60      -0.914   5.261   7.301  1.00  0.01           C
ATOM    759  O   GLN A  60       0.269   5.597   7.099  1.00  0.01           O
ATOM    760  CB  GLN A  60      -1.422   3.839   9.351  1.00  0.01           C
ATOM    761  CG  GLN A  60       0.054   3.495   9.658  1.00  0.01           C
ATOM    762  CD  GLN A  60       0.396   2.042   9.982  1.00  0.01           C
ATOM    763  NE2 GLN A  60       0.281   1.530  11.159  1.00  0.01           N
ATOM    764  OE1 GLN A  60       0.956   1.393   9.152  1.00  0.01           O
ATOM    765  H   GLN A  60      -3.693   5.012   8.692  1.00  0.01           H
ATOM    766  HA  GLN A  60      -0.942   5.928   9.310  1.00  0.01           H
ATOM    767  HB2 GLN A  60      -1.975   3.739  10.285  1.00  0.01           H
ATOM    768  HB3 GLN A  60      -1.812   3.139   8.612  1.00  0.01           H
ATOM    769  HG2 GLN A  60       0.708   3.683   8.806  1.00  0.01           H
ATOM    770  HG3 GLN A  60       0.385   4.064  10.526  1.00  0.01           H
ATOM    771 HE21 GLN A  60       0.714   0.630  11.308  1.00  0.01           H
ATOM    772 HE22 GLN A  60      -0.101   2.058  11.930  1.00  0.01           H
ATOM    773  N   ALA A  61      -1.750   4.889   6.278  1.00 -0.02           N
ATOM    774  CA  ALA A  61      -1.335   5.063   4.963  1.00 -0.02           C
ATOM    775  C   ALA A  61      -1.281   6.526   4.521  1.00 -0.02           C
ATOM    776  O   ALA A  61      -0.304   6.885   3.873  1.00 -0.02           O
ATOM    777  CB  ALA A  61      -2.307   4.145   4.205  1.00 -0.02           C
ATOM    778  H   ALA A  61      -2.748   4.763   6.363  1.00 -0.02           H
ATOM    779  HA  ALA A  61      -0.331   4.689   4.762  1.00 -0.02           H
ATOM    780  HB1 ALA A  61      -2.070   4.172   3.142  1.00 -0.02           H
ATOM    781  HB2 ALA A  61      -3.336   4.489   4.312  1.00 -0.02           H
ATOM    782  HB3 ALA A  61      -2.066   3.147   4.570  1.00 -0.02           H
ATOM    783  N   GLN A  62      -2.088   7.451   5.039  1.00 -0.13           N
ATOM    784  CA  GLN A  62      -1.859   8.894   5.027  1.00 -0.13           C
ATOM    785  C   GLN A  62      -0.636   9.361   5.774  1.00 -0.13           C
ATOM    786  O   GLN A  62       0.164  10.055   5.184  1.00 -0.13           O
ATOM    787  CB  GLN A  62      -2.985   9.716   5.606  1.00 -0.13           C
ATOM    788  CG  GLN A  62      -4.263   9.490   4.802  1.00 -0.13           C
ATOM    789  CD  GLN A  62      -5.299  10.528   5.271  1.00 -0.13           C
ATOM    790  NE2 GLN A  62      -5.944  11.220   4.355  1.00 -0.13           N
ATOM    791  OE1 GLN A  62      -5.445  10.711   6.519  1.00 -0.13           O
ATOM    792  H   GLN A  62      -2.988   7.128   5.365  1.00 -0.13           H
ATOM    793  HA  GLN A  62      -1.677   9.167   3.987  1.00 -0.13           H
ATOM    794  HB2 GLN A  62      -3.147   9.421   6.643  1.00 -0.13           H
ATOM    795  HB3 GLN A  62      -2.655  10.751   5.706  1.00 -0.13           H
ATOM    796  HG2 GLN A  62      -3.982   9.599   3.755  1.00 -0.13           H
ATOM    797  HG3 GLN A  62      -4.684   8.490   4.919  1.00 -0.13           H
ATOM    798 HE21 GLN A  62      -6.490  12.036   4.591  1.00 -0.13           H
ATOM    799 HE22 GLN A  62      -5.693  11.119   3.381  1.00 -0.13           H
ATOM    800  N   ASP A  63      -0.305   8.965   7.011  1.00  0.00           N
ATOM    801  CA  ASP A  63       1.045   9.264   7.682  1.00  0.00           C
ATOM    802  C   ASP A  63       2.345   8.841   6.944  1.00  0.00           C
ATOM    803  O   ASP A  63       3.263   9.617   6.747  1.00  0.00           O
ATOM    804  CB  ASP A  63       0.861   8.653   9.045  1.00  0.00           C
ATOM    805  CG  ASP A  63       0.336   9.520  10.195  1.00  0.00           C
ATOM    806  OD1 ASP A  63       0.707  10.692  10.131  1.00  0.00           O
ATOM    807  OD2 ASP A  63      -0.341   9.118  11.164  1.00  0.00           O
ATOM    808  H   ASP A  63      -0.967   8.318   7.413  1.00  0.00           H
ATOM    809  HA  ASP A  63       0.983  10.351   7.724  1.00  0.00           H
ATOM    810  HB2 ASP A  63       0.274   7.736   9.027  1.00  0.00           H
ATOM    811  HB3 ASP A  63       1.843   8.370   9.423  1.00  0.00           H
ATOM    812  N   ARG A  64       2.239   7.590   6.404  1.00  0.03           N
ATOM    813  CA  ARG A  64       3.249   7.027   5.544  1.00  0.03           C
ATOM    814  C   ARG A  64       3.440   7.887   4.319  1.00  0.03           C
ATOM    815  O   ARG A  64       4.620   8.184   3.971  1.00  0.03           O
ATOM    816  CB  ARG A  64       2.884   5.563   5.223  1.00  0.03           C
ATOM    817  CG  ARG A  64       3.852   4.763   4.392  1.00  0.03           C
ATOM    818  CD  ARG A  64       3.999   3.261   4.758  1.00  0.03           C
ATOM    819  NE  ARG A  64       2.595   2.653   4.837  1.00  0.03           N
ATOM    820  CZ  ARG A  64       2.002   2.209   5.945  1.00  0.03           C
ATOM    821  NH1 ARG A  64       2.293   2.482   7.149  1.00  0.03           N
ATOM    822  NH2 ARG A  64       0.961   1.440   5.819  1.00  0.03           N
ATOM    823  H   ARG A  64       1.427   7.025   6.610  1.00  0.03           H
ATOM    824  HA  ARG A  64       4.208   7.076   6.060  1.00  0.03           H
ATOM    825  HB2 ARG A  64       2.816   5.132   6.222  1.00  0.03           H
ATOM    826  HB3 ARG A  64       1.906   5.537   4.744  1.00  0.03           H
ATOM    827  HG2 ARG A  64       3.533   4.744   3.349  1.00  0.03           H
ATOM    828  HG3 ARG A  64       4.905   5.018   4.513  1.00  0.03           H
ATOM    829  HD2 ARG A  64       4.479   2.565   4.070  1.00  0.03           H
ATOM    830  HD3 ARG A  64       4.438   3.370   5.749  1.00  0.03           H
ATOM    831  HE  ARG A  64       2.189   2.261   4.000  1.00  0.03           H
ATOM    832 HH11 ARG A  64       3.018   3.166   7.313  1.00  0.03           H
ATOM    833 HH12 ARG A  64       1.624   2.099   7.801  1.00  0.03           H
ATOM    834 HH21 ARG A  64       0.786   1.033   4.910  1.00  0.03           H
ATOM    835 HH22 ARG A  64       0.414   1.030   6.563  1.00  0.03           H
ATOM    836  N   TYR A  65       2.331   8.365   3.674  1.00 -0.03           N
ATOM    837  CA  TYR A  65       2.375   9.190   2.451  1.00 -0.03           C
ATOM    838  C   TYR A  65       3.181  10.490   2.669  1.00 -0.03           C
ATOM    839  O   TYR A  65       4.244  10.561   2.092  1.00 -0.03           O
ATOM    840  CB  TYR A  65       0.926   9.447   1.924  1.00 -0.03           C
ATOM    841  CG  TYR A  65       0.830   9.965   0.465  1.00 -0.03           C
ATOM    842  CD1 TYR A  65       0.704   9.071  -0.592  1.00 -0.03           C
ATOM    843  CD2 TYR A  65       0.888  11.368   0.228  1.00 -0.03           C
ATOM    844  CE1 TYR A  65       0.525   9.588  -1.928  1.00 -0.03           C
ATOM    845  CE2 TYR A  65       0.686  11.814  -1.073  1.00 -0.03           C
ATOM    846  CZ  TYR A  65       0.400  10.941  -2.158  1.00 -0.03           C
ATOM    847  OH  TYR A  65       0.192  11.514  -3.309  1.00 -0.03           O
ATOM    848  H   TYR A  65       1.441   8.063   4.045  1.00 -0.03           H
ATOM    849  HA  TYR A  65       2.853   8.687   1.610  1.00 -0.03           H
ATOM    850  HB2 TYR A  65       0.341   8.552   2.132  1.00 -0.03           H
ATOM    851  HB3 TYR A  65       0.472  10.209   2.557  1.00 -0.03           H
ATOM    852  HD1 TYR A  65       0.733   8.023  -0.335  1.00 -0.03           H
ATOM    853  HD2 TYR A  65       1.021  12.074   1.034  1.00 -0.03           H
ATOM    854  HE1 TYR A  65       0.514   8.879  -2.743  1.00 -0.03           H
ATOM    855  HE2 TYR A  65       0.572  12.884  -1.171  1.00 -0.03           H
ATOM    856  HH  TYR A  65       0.056  12.445  -3.124  1.00 -0.03           H
ATOM    857  N   THR A  66       2.801  11.258   3.634  1.00  0.01           N
ATOM    858  CA  THR A  66       3.486  12.485   4.117  1.00  0.01           C
ATOM    859  C   THR A  66       4.952  12.183   4.422  1.00  0.01           C
ATOM    860  O   THR A  66       5.850  12.903   4.014  1.00  0.01           O
ATOM    861  CB  THR A  66       2.645  12.959   5.307  1.00  0.01           C
ATOM    862  CG2 THR A  66       3.469  13.734   6.280  1.00  0.01           C
ATOM    863  OG1 THR A  66       1.494  13.714   4.895  1.00  0.01           O
ATOM    864  H   THR A  66       2.005  10.908   4.149  1.00  0.01           H
ATOM    865  HA  THR A  66       3.422  13.368   3.480  1.00  0.01           H
ATOM    866  HB  THR A  66       2.334  12.118   5.927  1.00  0.01           H
ATOM    867  HG1 THR A  66       0.973  13.143   4.324  1.00  0.01           H
ATOM    868 HG21 THR A  66       2.786  14.312   6.901  1.00  0.01           H
ATOM    869 HG22 THR A  66       4.005  14.485   5.699  1.00  0.01           H
ATOM    870 HG23 THR A  66       4.219  13.111   6.768  1.00  0.01           H
ATOM    871  N   ASP A  67       5.299  11.041   5.055  1.00  0.00           N
ATOM    872  CA  ASP A  67       6.612  10.669   5.553  1.00  0.00           C
ATOM    873  C   ASP A  67       7.567  10.323   4.436  1.00  0.00           C
ATOM    874  O   ASP A  67       8.722  10.637   4.608  1.00  0.00           O
ATOM    875  CB  ASP A  67       6.637   9.473   6.505  1.00  0.00           C
ATOM    876  CG  ASP A  67       6.106   9.771   7.914  1.00  0.00           C
ATOM    877  OD1 ASP A  67       5.840  10.963   8.174  1.00  0.00           O
ATOM    878  OD2 ASP A  67       5.737   8.801   8.695  1.00  0.00           O
ATOM    879  H   ASP A  67       4.583  10.462   5.470  1.00  0.00           H
ATOM    880  HA  ASP A  67       7.045  11.547   6.034  1.00  0.00           H
ATOM    881  HB2 ASP A  67       6.067   8.632   6.109  1.00  0.00           H
ATOM    882  HB3 ASP A  67       7.669   9.168   6.675  1.00  0.00           H
ATOM    883  N   TYR A  68       7.053   9.758   3.340  1.00  0.00           N
ATOM    884  CA  TYR A  68       7.712   9.552   2.009  1.00  0.00           C
ATOM    885  C   TYR A  68       7.849  10.791   1.121  1.00  0.00           C
ATOM    886  O   TYR A  68       8.987  11.045   0.564  1.00  0.00           O
ATOM    887  CB  TYR A  68       6.920   8.459   1.284  1.00  0.00           C
ATOM    888  CG  TYR A  68       7.559   8.086  -0.045  1.00  0.00           C
ATOM    889  CD1 TYR A  68       8.959   7.745  -0.099  1.00  0.00           C
ATOM    890  CD2 TYR A  68       6.793   8.125  -1.221  1.00  0.00           C
ATOM    891  CE1 TYR A  68       9.581   7.392  -1.284  1.00  0.00           C
ATOM    892  CE2 TYR A  68       7.443   7.864  -2.446  1.00  0.00           C
ATOM    893  CZ  TYR A  68       8.774   7.327  -2.481  1.00  0.00           C
ATOM    894  OH  TYR A  68       9.319   6.795  -3.661  1.00  0.00           O
ATOM    895  H   TYR A  68       6.045   9.692   3.314  1.00  0.00           H
ATOM    896  HA  TYR A  68       8.741   9.232   2.175  1.00  0.00           H
ATOM    897  HB2 TYR A  68       6.870   7.540   1.866  1.00  0.00           H
ATOM    898  HB3 TYR A  68       5.874   8.737   1.150  1.00  0.00           H
ATOM    899  HD1 TYR A  68       9.496   7.713   0.837  1.00  0.00           H
ATOM    900  HD2 TYR A  68       5.817   8.584  -1.174  1.00  0.00           H
ATOM    901  HE1 TYR A  68      10.650   7.231  -1.269  1.00  0.00           H
ATOM    902  HE2 TYR A  68       6.902   7.947  -3.377  1.00  0.00           H
ATOM    903  HH  TYR A  68      10.133   6.307  -3.522  1.00  0.00           H
ATOM    904  N   LEU A  69       6.946  11.731   1.333  1.00  0.00           N
ATOM    905  CA  LEU A  69       7.195  13.173   0.853  1.00  0.00           C
ATOM    906  C   LEU A  69       8.388  13.871   1.563  1.00  0.00           C
ATOM    907  O   LEU A  69       9.252  14.512   0.936  1.00  0.00           O
ATOM    908  CB  LEU A  69       5.887  14.037   0.895  1.00  0.00           C
ATOM    909  CG  LEU A  69       4.545  13.560   0.182  1.00  0.00           C
ATOM    910  CD1 LEU A  69       3.556  14.627  -0.001  1.00  0.00           C
ATOM    911  CD2 LEU A  69       4.882  12.890  -1.109  1.00  0.00           C
ATOM    912  H   LEU A  69       6.100  11.536   1.850  1.00  0.00           H
ATOM    913  HA  LEU A  69       7.587  13.118  -0.163  1.00  0.00           H
ATOM    914  HB2 LEU A  69       5.689  14.236   1.948  1.00  0.00           H
ATOM    915  HB3 LEU A  69       6.181  14.996   0.468  1.00  0.00           H
ATOM    916  HG  LEU A  69       4.135  12.795   0.841  1.00  0.00           H
ATOM    917 HD11 LEU A  69       3.314  14.996   0.996  1.00  0.00           H
ATOM    918 HD12 LEU A  69       2.660  14.198  -0.451  1.00  0.00           H
ATOM    919 HD13 LEU A  69       3.858  15.436  -0.665  1.00  0.00           H
ATOM    920 HD21 LEU A  69       5.279  13.663  -1.767  1.00  0.00           H
ATOM    921 HD22 LEU A  69       5.555  12.036  -1.024  1.00  0.00           H
ATOM    922 HD23 LEU A  69       3.968  12.542  -1.589  1.00  0.00           H
ATOM    923  N   ILE A  70       8.429  13.696   2.854  1.00  0.00           N
ATOM    924  CA  ILE A  70       9.435  14.317   3.680  1.00  0.00           C
ATOM    925  C   ILE A  70      10.812  13.679   3.438  1.00  0.00           C
ATOM    926  O   ILE A  70      11.849  14.347   3.327  1.00  0.00           O
ATOM    927  CB  ILE A  70       9.124  14.374   5.254  1.00  0.00           C
ATOM    928  CG1 ILE A  70       7.818  15.123   5.491  1.00  0.00           C
ATOM    929  CG2 ILE A  70      10.214  14.987   6.090  1.00  0.00           C
ATOM    930  CD1 ILE A  70       7.046  14.645   6.701  1.00  0.00           C
ATOM    931  H   ILE A  70       7.608  13.264   3.257  1.00  0.00           H
ATOM    932  HA  ILE A  70       9.503  15.360   3.369  1.00  0.00           H
ATOM    933  HB  ILE A  70       8.978  13.367   5.645  1.00  0.00           H
ATOM    934 HG12 ILE A  70       7.996  16.182   5.673  1.00  0.00           H
ATOM    935 HG13 ILE A  70       7.237  15.149   4.569  1.00  0.00           H
ATOM    936 HG21 ILE A  70      10.057  15.047   7.167  1.00  0.00           H
ATOM    937 HG22 ILE A  70      10.402  16.008   5.758  1.00  0.00           H
ATOM    938 HG23 ILE A  70      11.147  14.435   5.969  1.00  0.00           H
ATOM    939 HD11 ILE A  70       6.681  13.638   6.502  1.00  0.00           H
ATOM    940 HD12 ILE A  70       6.172  15.254   6.931  1.00  0.00           H
ATOM    941 HD13 ILE A  70       7.624  14.703   7.624  1.00  0.00           H
ATOM    942  N   GLU A  71      10.905  12.373   3.097  1.00  0.00           N
ATOM    943  CA  GLU A  71      12.118  11.586   2.738  1.00  0.00           C
ATOM    944  C   GLU A  71      12.569  11.901   1.299  1.00  0.00           C
ATOM    945  O   GLU A  71      13.754  11.880   0.994  1.00  0.00           O
ATOM    946  CB  GLU A  71      11.745  10.071   2.904  1.00  0.00           C
ATOM    947  CG  GLU A  71      12.257   9.064   1.795  1.00  0.00           C
ATOM    948  CD  GLU A  71      12.214   7.618   2.185  1.00  0.00           C
ATOM    949  OE1 GLU A  71      11.469   7.217   3.127  1.00  0.00           O
ATOM    950  OE2 GLU A  71      13.097   6.853   1.767  1.00  0.00           O
ATOM    951  H   GLU A  71      10.036  11.864   3.189  1.00  0.00           H
ATOM    952  HA  GLU A  71      12.921  11.795   3.445  1.00  0.00           H
ATOM    953  HB2 GLU A  71      12.095   9.771   3.891  1.00  0.00           H
ATOM    954  HB3 GLU A  71      10.668   9.916   2.855  1.00  0.00           H
ATOM    955  HG2 GLU A  71      11.607   9.170   0.927  1.00  0.00           H
ATOM    956  HG3 GLU A  71      13.262   9.320   1.461  1.00  0.00           H
ATOM    957  N   THR A  72      11.618  12.293   0.415  1.00  0.01           N
ATOM    958  CA  THR A  72      11.895  12.549  -1.004  1.00  0.01           C
ATOM    959  C   THR A  72      12.325  13.944  -1.216  1.00  0.01           C
ATOM    960  O   THR A  72      13.352  14.147  -1.936  1.00  0.01           O
ATOM    961  CB  THR A  72      10.689  12.230  -1.907  1.00  0.01           C
ATOM    962  CG2 THR A  72      10.687  12.570  -3.403  1.00  0.01           C
ATOM    963  OG1 THR A  72      10.492  10.835  -1.805  1.00  0.01           O
ATOM    964  H   THR A  72      10.641  12.257   0.671  1.00  0.01           H
ATOM    965  HA  THR A  72      12.707  11.896  -1.328  1.00  0.01           H
ATOM    966  HB  THR A  72       9.797  12.731  -1.531  1.00  0.01           H
ATOM    967  HG1 THR A  72      10.092  10.796  -0.932  1.00  0.01           H
ATOM    968 HG21 THR A  72      11.361  11.859  -3.879  1.00  0.01           H
ATOM    969 HG22 THR A  72      10.958  13.612  -3.570  1.00  0.01           H
ATOM    970 HG23 THR A  72       9.726  12.326  -3.855  1.00  0.01           H
ATOM    971  N   LEU A  73      11.706  14.919  -0.547  1.00  0.00           N
ATOM    972  CA  LEU A  73      12.115  16.296  -0.631  1.00  0.00           C
ATOM    973  C   LEU A  73      13.448  16.495   0.066  1.00  0.00           C
ATOM    974  O   LEU A  73      14.290  17.401  -0.249  1.00  0.00           O
ATOM    975  CB  LEU A  73      11.072  17.288  -0.088  1.00  0.00           C
ATOM    976  CG  LEU A  73      11.381  18.775  -0.370  1.00  0.00           C
ATOM    977  CD1 LEU A  73      11.432  19.079  -1.928  1.00  0.00           C
ATOM    978  CD2 LEU A  73      10.239  19.799   0.042  1.00  0.00           C
ATOM    979  H   LEU A  73      10.886  14.769   0.024  1.00  0.00           H
ATOM    980  HA  LEU A  73      12.286  16.444  -1.698  1.00  0.00           H
ATOM    981  HB2 LEU A  73      10.150  16.948  -0.559  1.00  0.00           H
ATOM    982  HB3 LEU A  73      10.962  17.022   0.965  1.00  0.00           H
ATOM    983  HG  LEU A  73      12.305  19.002   0.161  1.00  0.00           H
ATOM    984 HD11 LEU A  73      12.057  18.479  -2.591  1.00  0.00           H
ATOM    985 HD12 LEU A  73      11.522  20.140  -2.162  1.00  0.00           H
ATOM    986 HD13 LEU A  73      10.458  18.719  -2.258  1.00  0.00           H
ATOM    987 HD21 LEU A  73       9.237  19.403  -0.127  1.00  0.00           H
ATOM    988 HD22 LEU A  73      10.220  19.881   1.129  1.00  0.00           H
ATOM    989 HD23 LEU A  73      10.476  20.774  -0.383  1.00  0.00           H
ATOM    990  N   ASP A  74      13.612  15.743   1.172  1.00  0.00           N
ATOM    991  CA  ASP A  74      14.777  15.742   2.103  1.00  0.00           C
ATOM    992  C   ASP A  74      15.169  17.138   2.714  1.00  0.00           C
ATOM    993  O   ASP A  74      16.302  17.560   2.519  1.00  0.00           O
ATOM    994  CB  ASP A  74      15.983  15.038   1.508  1.00  0.00           C
ATOM    995  CG  ASP A  74      17.141  14.769   2.571  1.00  0.00           C
ATOM    996  OD1 ASP A  74      16.907  14.634   3.767  1.00  0.00           O
ATOM    997  OD2 ASP A  74      18.298  14.527   2.096  1.00  0.00           O
ATOM    998  H   ASP A  74      12.806  15.177   1.394  1.00  0.00           H
ATOM    999  HA  ASP A  74      14.557  15.154   2.995  1.00  0.00           H
ATOM   1000  HB2 ASP A  74      15.781  14.075   1.040  1.00  0.00           H
ATOM   1001  HB3 ASP A  74      16.451  15.593   0.695  1.00  0.00           H
ATOM   1002  N   PRO A  75      14.218  17.840   3.362  1.00  0.00           N
ATOM   1003  CA  PRO A  75      14.485  19.227   3.822  1.00  0.00           C
ATOM   1004  C   PRO A  75      15.589  19.371   4.918  1.00  0.00           C
ATOM   1005  O   PRO A  75      15.741  18.516   5.753  1.00  0.00           O
ATOM   1006  CB  PRO A  75      13.132  19.750   4.213  1.00  0.00           C
ATOM   1007  CG  PRO A  75      12.024  18.833   3.589  1.00  0.00           C
ATOM   1008  CD  PRO A  75      12.842  17.513   3.664  1.00  0.00           C
ATOM   1009  HA  PRO A  75      14.883  19.843   3.015  1.00  0.00           H
ATOM   1010  HB2 PRO A  75      12.925  19.914   5.271  1.00  0.00           H
ATOM   1011  HB3 PRO A  75      12.904  20.710   3.752  1.00  0.00           H
ATOM   1012  HG2 PRO A  75      11.188  18.775   4.287  1.00  0.00           H
ATOM   1013  HG3 PRO A  75      11.871  19.034   2.528  1.00  0.00           H
ATOM   1014  HD2 PRO A  75      12.750  17.231   4.713  1.00  0.00           H
ATOM   1015  HD3 PRO A  75      12.398  16.739   3.039  1.00  0.00           H
ATOM   1016  N   LYS A  76      16.238  20.555   4.915  1.00  0.00           N
ATOM   1017  CA  LYS A  76      17.509  20.767   5.757  1.00  0.00           C
ATOM   1018  C   LYS A  76      17.403  21.895   6.779  1.00  0.00           C
ATOM   1019  O   LYS A  76      16.744  22.897   6.536  1.00  0.00           O
ATOM   1020  CB  LYS A  76      18.818  21.009   4.968  1.00  0.00           C
ATOM   1021  CG  LYS A  76      19.241  19.966   3.950  1.00  0.00           C
ATOM   1022  CD  LYS A  76      19.546  18.550   4.481  1.00  0.00           C
ATOM   1023  CE  LYS A  76      19.804  17.576   3.320  1.00  0.00           C
ATOM   1024  NZ  LYS A  76      20.821  17.957   2.301  1.00  0.00           N
ATOM   1025  H   LYS A  76      15.870  21.364   4.435  1.00  0.00           H
ATOM   1026  HA  LYS A  76      17.664  19.863   6.347  1.00  0.00           H
ATOM   1027  HB2 LYS A  76      18.742  21.960   4.442  1.00  0.00           H
ATOM   1028  HB3 LYS A  76      19.614  20.967   5.713  1.00  0.00           H
ATOM   1029  HG2 LYS A  76      18.441  19.762   3.237  1.00  0.00           H
ATOM   1030  HG3 LYS A  76      20.168  20.386   3.562  1.00  0.00           H
ATOM   1031  HD2 LYS A  76      20.416  18.627   5.133  1.00  0.00           H
ATOM   1032  HD3 LYS A  76      18.658  18.177   4.989  1.00  0.00           H
ATOM   1033  HE2 LYS A  76      20.022  16.577   3.699  1.00  0.00           H
ATOM   1034  HE3 LYS A  76      18.851  17.476   2.802  1.00  0.00           H
ATOM   1035  HZ1 LYS A  76      20.412  18.635   1.674  1.00  0.00           H
ATOM   1036  HZ2 LYS A  76      21.066  17.132   1.773  1.00  0.00           H
ATOM   1037  HZ3 LYS A  76      21.662  18.329   2.720  1.00  0.00           H
ATOM   1038  N   ALA A  77      17.931  21.772   7.973  1.00  0.00           N
ATOM   1039  CA  ALA A  77      18.025  22.948   8.975  1.00  0.00           C
ATOM   1040  C   ALA A  77      18.464  24.336   8.517  1.00  0.00           C
ATOM   1041  O   ALA A  77      19.336  24.511   7.692  1.00  0.00           O
ATOM   1042  CB  ALA A  77      18.902  22.484  10.118  1.00  0.00           C
ATOM   1043  H   ALA A  77      18.295  20.865   8.228  1.00  0.00           H
ATOM   1044  HA  ALA A  77      17.063  22.981   9.487  1.00  0.00           H
ATOM   1045  HB1 ALA A  77      19.895  22.279   9.717  1.00  0.00           H
ATOM   1046  HB2 ALA A  77      18.500  21.524  10.445  1.00  0.00           H
ATOM   1047  HB3 ALA A  77      19.070  23.246  10.879  1.00  0.00           H
ATOM   1048  N   GLY A  78      17.819  25.325   9.132  1.00  0.00           N
ATOM   1049  CA  GLY A  78      17.869  26.684   8.646  1.00  0.00           C
ATOM   1050  C   GLY A  78      17.098  26.959   7.340  1.00  0.00           C
ATOM   1051  O   GLY A  78      17.100  28.149   6.990  1.00  0.00           O
ATOM   1052  H   GLY A  78      17.231  25.104   9.923  1.00  0.00           H
ATOM   1053  HA2 GLY A  78      17.508  27.297   9.472  1.00  0.00           H
ATOM   1054  HA3 GLY A  78      18.904  26.967   8.456  1.00  0.00           H
ATOM   1055  N   GLN A  79      16.352  26.069   6.727  1.00  0.00           N
ATOM   1056  CA  GLN A  79      15.489  26.462   5.547  1.00  0.00           C
ATOM   1057  C   GLN A  79      14.101  26.782   5.983  1.00  0.00           C
ATOM   1058  O   GLN A  79      13.640  26.557   7.134  1.00  0.00           O
ATOM   1059  CB  GLN A  79      15.453  25.224   4.608  1.00  0.00           C
ATOM   1060  CG  GLN A  79      16.809  24.893   3.933  1.00  0.00           C
ATOM   1061  CD  GLN A  79      16.695  23.777   2.985  1.00  0.00           C
ATOM   1062  NE2 GLN A  79      17.749  23.498   2.316  1.00  0.00           N
ATOM   1063  OE1 GLN A  79      15.675  23.085   2.897  1.00  0.00           O
ATOM   1064  H   GLN A  79      16.333  25.115   7.056  1.00  0.00           H
ATOM   1065  HA  GLN A  79      15.817  27.335   4.984  1.00  0.00           H
ATOM   1066  HB2 GLN A  79      15.061  24.359   5.141  1.00  0.00           H
ATOM   1067  HB3 GLN A  79      14.675  25.392   3.864  1.00  0.00           H
ATOM   1068  HG2 GLN A  79      17.144  25.734   3.325  1.00  0.00           H
ATOM   1069  HG3 GLN A  79      17.494  24.644   4.743  1.00  0.00           H
ATOM   1070 HE21 GLN A  79      17.818  22.796   1.592  1.00  0.00           H
ATOM   1071 HE22 GLN A  79      18.633  23.971   2.437  1.00  0.00           H
ATOM   1072  N   HID A  80      13.222  27.263   5.019  1.00  0.00           N
ATOM   1073  CA  HID A  80      11.841  27.548   5.219  1.00  0.00           C
ATOM   1074  C   HID A  80      11.154  26.993   3.951  1.00  0.00           C
ATOM   1075  O   HID A  80      11.472  27.319   2.809  1.00  0.00           O
ATOM   1076  CB  HID A  80      11.598  29.020   5.470  1.00  0.00           C
ATOM   1077  CG  HID A  80      10.200  29.497   5.910  1.00  0.00           C
ATOM   1078  CD2 HID A  80       8.952  28.923   5.852  1.00  0.00           C
ATOM   1079  ND1 HID A  80      10.003  30.705   6.538  1.00  0.00           N
ATOM   1080  CE1 HID A  80       8.667  30.871   6.775  1.00  0.00           C
ATOM   1081  NE2 HID A  80       7.984  29.811   6.367  1.00  0.00           N
ATOM   1082  H   HID A  80      13.656  27.604   4.174  1.00  0.00           H
ATOM   1083  HA  HID A  80      11.411  27.006   6.062  1.00  0.00           H
ATOM   1084  HB2 HID A  80      12.340  29.353   6.197  1.00  0.00           H
ATOM   1085  HB3 HID A  80      11.814  29.536   4.534  1.00  0.00           H
ATOM   1086  HD1 HID A  80      10.744  31.350   6.775  1.00  0.00           H
ATOM   1087  HD2 HID A  80       8.597  28.001   5.414  1.00  0.00           H
ATOM   1088  HE1 HID A  80       8.221  31.765   7.185  1.00  0.00           H
ATOM   1089  N   LEU A  81      10.137  26.138   4.193  1.00  0.00           N
ATOM   1090  CA  LEU A  81       9.506  25.311   3.153  1.00  0.00           C
ATOM   1091  C   LEU A  81       8.117  25.847   2.689  1.00  0.00           C
ATOM   1092  O   LEU A  81       7.378  26.340   3.556  1.00  0.00           O
ATOM   1093  CB  LEU A  81       9.354  23.907   3.755  1.00  0.00           C
ATOM   1094  CG  LEU A  81       8.665  22.876   2.801  1.00  0.00           C
ATOM   1095  CD1 LEU A  81       9.196  21.490   3.155  1.00  0.00           C
ATOM   1096  CD2 LEU A  81       7.138  22.734   2.974  1.00  0.00           C
ATOM   1097  H   LEU A  81       9.992  25.883   5.159  1.00  0.00           H
ATOM   1098  HA  LEU A  81      10.097  25.281   2.238  1.00  0.00           H
ATOM   1099  HB2 LEU A  81      10.383  23.555   3.846  1.00  0.00           H
ATOM   1100  HB3 LEU A  81       8.814  24.013   4.696  1.00  0.00           H
ATOM   1101  HG  LEU A  81       9.029  23.085   1.795  1.00  0.00           H
ATOM   1102 HD11 LEU A  81      10.276  21.488   2.999  1.00  0.00           H
ATOM   1103 HD12 LEU A  81       8.788  20.731   2.490  1.00  0.00           H
ATOM   1104 HD13 LEU A  81       8.888  21.146   4.143  1.00  0.00           H
ATOM   1105 HD21 LEU A  81       6.900  22.407   3.986  1.00  0.00           H
ATOM   1106 HD22 LEU A  81       6.649  23.698   2.838  1.00  0.00           H
ATOM   1107 HD23 LEU A  81       6.748  22.017   2.251  1.00  0.00           H
ATOM   1108  N   LEU A  82       7.711  25.635   1.416  1.00  0.00           N
ATOM   1109  CA  LEU A  82       6.357  26.017   0.850  1.00  0.00           C
ATOM   1110  C   LEU A  82       5.447  24.875   0.546  1.00  0.00           C
ATOM   1111  O   LEU A  82       5.717  24.093  -0.338  1.00  0.00           O
ATOM   1112  CB  LEU A  82       6.542  27.052  -0.314  1.00  0.00           C
ATOM   1113  CG  LEU A  82       5.245  27.597  -0.952  1.00  0.00           C
ATOM   1114  CD1 LEU A  82       4.535  28.630  -0.085  1.00  0.00           C
ATOM   1115  CD2 LEU A  82       5.487  28.252  -2.317  1.00  0.00           C
ATOM   1116  H   LEU A  82       8.393  25.267   0.769  1.00  0.00           H
ATOM   1117  HA  LEU A  82       5.847  26.570   1.639  1.00  0.00           H
ATOM   1118  HB2 LEU A  82       7.114  27.878   0.105  1.00  0.00           H
ATOM   1119  HB3 LEU A  82       7.111  26.536  -1.088  1.00  0.00           H
ATOM   1120  HG  LEU A  82       4.534  26.802  -1.180  1.00  0.00           H
ATOM   1121 HD11 LEU A  82       4.087  28.044   0.717  1.00  0.00           H
ATOM   1122 HD12 LEU A  82       3.716  29.049  -0.670  1.00  0.00           H
ATOM   1123 HD13 LEU A  82       5.272  29.372   0.223  1.00  0.00           H
ATOM   1124 HD21 LEU A  82       5.862  29.239  -2.047  1.00  0.00           H
ATOM   1125 HD22 LEU A  82       6.233  27.633  -2.817  1.00  0.00           H
ATOM   1126 HD23 LEU A  82       4.555  28.483  -2.831  1.00  0.00           H
ATOM   1127  N   ASP A  83       4.375  24.831   1.344  1.00 -0.03           N
ATOM   1128  CA  ASP A  83       3.357  23.781   1.236  1.00 -0.03           C
ATOM   1129  C   ASP A  83       2.094  24.145   0.430  1.00 -0.03           C
ATOM   1130  O   ASP A  83       1.123  24.827   0.788  1.00 -0.03           O
ATOM   1131  CB  ASP A  83       3.025  23.261   2.648  1.00 -0.03           C
ATOM   1132  CG  ASP A  83       2.089  22.105   2.670  1.00 -0.03           C
ATOM   1133  OD1 ASP A  83       1.761  21.527   1.600  1.00 -0.03           O
ATOM   1134  OD2 ASP A  83       1.467  21.896   3.769  1.00 -0.03           O
ATOM   1135  H   ASP A  83       4.373  25.338   2.219  1.00 -0.03           H
ATOM   1136  HA  ASP A  83       3.857  23.003   0.659  1.00 -0.03           H
ATOM   1137  HB2 ASP A  83       3.881  22.825   3.165  1.00 -0.03           H
ATOM   1138  HB3 ASP A  83       2.578  24.057   3.243  1.00 -0.03           H
ATOM   1139  N   ILE A  84       2.153  23.887  -0.919  1.00 -0.04           N
ATOM   1140  CA  ILE A  84       1.201  24.459  -1.948  1.00 -0.04           C
ATOM   1141  C   ILE A  84      -0.072  23.601  -1.900  1.00 -0.04           C
ATOM   1142  O   ILE A  84      -0.157  22.513  -2.498  1.00 -0.04           O
ATOM   1143  CB  ILE A  84       1.769  24.578  -3.356  1.00 -0.04           C
ATOM   1144  CG1 ILE A  84       3.015  25.529  -3.386  1.00 -0.04           C
ATOM   1145  CG2 ILE A  84       0.642  25.002  -4.328  1.00 -0.04           C
ATOM   1146  CD1 ILE A  84       3.647  25.692  -4.756  1.00 -0.04           C
ATOM   1147  H   ILE A  84       2.834  23.255  -1.317  1.00 -0.04           H
ATOM   1148  HA  ILE A  84       1.055  25.503  -1.671  1.00 -0.04           H
ATOM   1149  HB  ILE A  84       2.226  23.632  -3.645  1.00 -0.04           H
ATOM   1150 HG12 ILE A  84       2.687  26.507  -3.035  1.00 -0.04           H
ATOM   1151 HG13 ILE A  84       3.687  25.154  -2.614  1.00 -0.04           H
ATOM   1152 HG21 ILE A  84       1.016  25.263  -5.319  1.00 -0.04           H
ATOM   1153 HG22 ILE A  84       0.289  25.961  -3.950  1.00 -0.04           H
ATOM   1154 HG23 ILE A  84      -0.229  24.349  -4.356  1.00 -0.04           H
ATOM   1155 HD11 ILE A  84       3.980  24.747  -5.187  1.00 -0.04           H
ATOM   1156 HD12 ILE A  84       4.519  26.342  -4.689  1.00 -0.04           H
ATOM   1157 HD13 ILE A  84       2.977  26.148  -5.483  1.00 -0.04           H
ATOM   1158  N   GLY A  85      -1.189  24.058  -1.282  1.00 -0.03           N
ATOM   1159  CA  GLY A  85      -2.343  23.242  -1.031  1.00 -0.03           C
ATOM   1160  C   GLY A  85      -2.128  22.395   0.267  1.00 -0.03           C
ATOM   1161  O   GLY A  85      -2.477  21.219   0.342  1.00 -0.03           O
ATOM   1162  H   GLY A  85      -1.094  24.925  -0.771  1.00 -0.03           H
ATOM   1163  HA2 GLY A  85      -3.124  23.980  -0.851  1.00 -0.03           H
ATOM   1164  HA3 GLY A  85      -2.633  22.559  -1.829  1.00 -0.03           H
ATOM   1165  N   CYS A  86      -1.647  23.071   1.321  1.00 -0.05           N
ATOM   1166  CA  CYS A  86      -1.433  22.510   2.651  1.00 -0.05           C
ATOM   1167  C   CYS A  86      -2.741  21.857   3.230  1.00 -0.05           C
ATOM   1168  O   CYS A  86      -2.636  20.951   4.051  1.00 -0.05           O
ATOM   1169  CB  CYS A  86      -0.887  23.579   3.596  1.00 -0.05           C
ATOM   1170  SG  CYS A  86      -2.096  24.870   4.150  1.00 -0.05           S
ATOM   1171  H   CYS A  86      -1.363  24.024   1.143  1.00 -0.05           H
ATOM   1172  HA  CYS A  86      -0.720  21.690   2.736  1.00 -0.05           H
ATOM   1173  HB2 CYS A  86      -0.436  23.039   4.429  1.00 -0.05           H
ATOM   1174  HB3 CYS A  86      -0.051  24.092   3.121  1.00 -0.05           H
ATOM   1175  HG  CYS A  86      -2.925  24.094   4.854  1.00 -0.05           H
ATOM   1176  N   GLY A  87      -3.903  22.455   2.941  1.00 -0.03           N
ATOM   1177  CA  GLY A  87      -5.163  22.010   3.494  1.00 -0.03           C
ATOM   1178  C   GLY A  87      -5.053  21.857   5.037  1.00 -0.03           C
ATOM   1179  O   GLY A  87      -5.006  22.897   5.652  1.00 -0.03           O
ATOM   1180  H   GLY A  87      -3.948  23.336   2.449  1.00 -0.03           H
ATOM   1181  HA2 GLY A  87      -5.937  22.774   3.423  1.00 -0.03           H
ATOM   1182  HA3 GLY A  87      -5.454  21.042   3.085  1.00 -0.03           H
ATOM   1183  N   THR A  88      -5.231  20.690   5.631  1.00  0.02           N
ATOM   1184  CA  THR A  88      -5.206  20.682   7.059  1.00  0.02           C
ATOM   1185  C   THR A  88      -3.828  20.581   7.625  1.00  0.02           C
ATOM   1186  O   THR A  88      -3.738  20.611   8.835  1.00  0.02           O
ATOM   1187  CB  THR A  88      -6.110  19.569   7.567  1.00  0.02           C
ATOM   1188  CG2 THR A  88      -7.572  19.647   7.186  1.00  0.02           C
ATOM   1189  OG1 THR A  88      -5.551  18.365   7.205  1.00  0.02           O
ATOM   1190  H   THR A  88      -5.482  19.833   5.158  1.00  0.02           H
ATOM   1191  HA  THR A  88      -5.690  21.552   7.501  1.00  0.02           H
ATOM   1192  HB  THR A  88      -6.008  19.564   8.653  1.00  0.02           H
ATOM   1193  HG1 THR A  88      -5.489  18.304   6.248  1.00  0.02           H
ATOM   1194 HG21 THR A  88      -7.944  20.666   7.286  1.00  0.02           H
ATOM   1195 HG22 THR A  88      -8.125  18.973   7.841  1.00  0.02           H
ATOM   1196 HG23 THR A  88      -7.676  19.434   6.122  1.00  0.02           H
ATOM   1197  N   GLY A  89      -2.767  20.620   6.842  1.00  0.01           N
ATOM   1198  CA  GLY A  89      -1.389  20.874   7.284  1.00  0.01           C
ATOM   1199  C   GLY A  89      -0.658  19.747   8.067  1.00  0.01           C
ATOM   1200  O   GLY A  89       0.370  20.090   8.660  1.00  0.01           O
ATOM   1201  H   GLY A  89      -2.927  20.580   5.846  1.00  0.01           H
ATOM   1202  HA2 GLY A  89      -0.827  21.183   6.403  1.00  0.01           H
ATOM   1203  HA3 GLY A  89      -1.343  21.725   7.965  1.00  0.01           H
ATOM   1204  N   ARG A  90      -1.058  18.482   7.836  1.00  0.04           N
ATOM   1205  CA  ARG A  90      -0.350  17.384   8.418  1.00  0.04           C
ATOM   1206  C   ARG A  90       1.102  17.221   8.037  1.00  0.04           C
ATOM   1207  O   ARG A  90       1.983  17.036   8.876  1.00  0.04           O
ATOM   1208  CB  ARG A  90      -1.194  16.142   8.079  1.00  0.04           C
ATOM   1209  CG  ARG A  90      -1.013  15.083   9.184  1.00  0.04           C
ATOM   1210  CD  ARG A  90      -1.727  13.738   8.867  1.00  0.04           C
ATOM   1211  NE  ARG A  90      -1.463  12.649   9.867  1.00  0.04           N
ATOM   1212  CZ  ARG A  90      -2.003  12.448  11.094  1.00  0.04           C
ATOM   1213  NH1 ARG A  90      -2.819  13.297  11.636  1.00  0.04           N
ATOM   1214  NH2 ARG A  90      -1.565  11.334  11.805  1.00  0.04           N
ATOM   1215  H   ARG A  90      -1.794  18.394   7.148  1.00  0.04           H
ATOM   1216  HA  ARG A  90      -0.381  17.559   9.493  1.00  0.04           H
ATOM   1217  HB2 ARG A  90      -2.229  16.422   7.886  1.00  0.04           H
ATOM   1218  HB3 ARG A  90      -0.863  15.684   7.148  1.00  0.04           H
ATOM   1219  HG2 ARG A  90       0.053  14.865   9.253  1.00  0.04           H
ATOM   1220  HG3 ARG A  90      -1.363  15.368  10.175  1.00  0.04           H
ATOM   1221  HD2 ARG A  90      -2.814  13.798   8.923  1.00  0.04           H
ATOM   1222  HD3 ARG A  90      -1.498  13.315   7.889  1.00  0.04           H
ATOM   1223  HE  ARG A  90      -0.594  12.137   9.811  1.00  0.04           H
ATOM   1224 HH11 ARG A  90      -3.167  14.071  11.088  1.00  0.04           H
ATOM   1225 HH12 ARG A  90      -3.322  13.119  12.495  1.00  0.04           H
ATOM   1226 HH21 ARG A  90      -0.942  10.688  11.341  1.00  0.04           H
ATOM   1227 HH22 ARG A  90      -1.993  11.120  12.694  1.00  0.04           H
ATOM   1228  N   THR A  91       1.276  17.248   6.698  1.00  0.00           N
ATOM   1229  CA  THR A  91       2.622  17.237   6.050  1.00  0.00           C
ATOM   1230  C   THR A  91       3.591  18.337   6.567  1.00  0.00           C
ATOM   1231  O   THR A  91       4.661  18.107   7.119  1.00  0.00           O
ATOM   1232  CB  THR A  91       2.400  17.385   4.558  1.00  0.00           C
ATOM   1233  CG2 THR A  91       3.518  16.800   3.702  1.00  0.00           C
ATOM   1234  OG1 THR A  91       1.220  16.770   4.260  1.00  0.00           O
ATOM   1235  H   THR A  91       0.490  17.264   6.065  1.00  0.00           H
ATOM   1236  HA  THR A  91       3.248  16.365   6.242  1.00  0.00           H
ATOM   1237  HB  THR A  91       2.235  18.450   4.393  1.00  0.00           H
ATOM   1238  HG1 THR A  91       1.385  15.854   4.499  1.00  0.00           H
ATOM   1239 HG21 THR A  91       3.502  15.711   3.659  1.00  0.00           H
ATOM   1240 HG22 THR A  91       4.471  17.203   4.046  1.00  0.00           H
ATOM   1241 HG23 THR A  91       3.473  17.015   2.635  1.00  0.00           H
ATOM   1242  N   ALA A  92       3.075  19.598   6.498  1.00  0.01           N
ATOM   1243  CA  ALA A  92       3.648  20.649   7.223  1.00  0.01           C
ATOM   1244  C   ALA A  92       4.002  20.391   8.776  1.00  0.01           C
ATOM   1245  O   ALA A  92       5.138  20.691   9.167  1.00  0.01           O
ATOM   1246  CB  ALA A  92       2.706  21.807   6.997  1.00  0.01           C
ATOM   1247  H   ALA A  92       2.214  19.803   6.014  1.00  0.01           H
ATOM   1248  HA  ALA A  92       4.652  20.883   6.868  1.00  0.01           H
ATOM   1249  HB1 ALA A  92       1.760  21.630   7.507  1.00  0.01           H
ATOM   1250  HB2 ALA A  92       2.697  22.052   5.935  1.00  0.01           H
ATOM   1251  HB3 ALA A  92       3.020  22.679   7.571  1.00  0.01           H
ATOM   1252  N   LEU A  93       3.073  19.816   9.587  1.00  0.01           N
ATOM   1253  CA  LEU A  93       3.257  19.626  10.981  1.00  0.01           C
ATOM   1254  C   LEU A  93       4.368  18.614  11.222  1.00  0.01           C
ATOM   1255  O   LEU A  93       5.244  18.826  12.075  1.00  0.01           O
ATOM   1256  CB  LEU A  93       1.900  19.245  11.618  1.00  0.01           C
ATOM   1257  CG  LEU A  93       1.993  18.769  13.085  1.00  0.01           C
ATOM   1258  CD1 LEU A  93       2.237  19.893  14.107  1.00  0.01           C
ATOM   1259  CD2 LEU A  93       0.640  18.015  13.518  1.00  0.01           C
ATOM   1260  H   LEU A  93       2.263  19.481   9.087  1.00  0.01           H
ATOM   1261  HA  LEU A  93       3.508  20.586  11.432  1.00  0.01           H
ATOM   1262  HB2 LEU A  93       1.162  20.046  11.621  1.00  0.01           H
ATOM   1263  HB3 LEU A  93       1.485  18.420  11.039  1.00  0.01           H
ATOM   1264  HG  LEU A  93       2.865  18.131  13.230  1.00  0.01           H
ATOM   1265 HD11 LEU A  93       3.115  20.519  13.939  1.00  0.01           H
ATOM   1266 HD12 LEU A  93       2.393  19.517  15.118  1.00  0.01           H
ATOM   1267 HD13 LEU A  93       1.335  20.498  14.204  1.00  0.01           H
ATOM   1268 HD21 LEU A  93      -0.084  18.829  13.465  1.00  0.01           H
ATOM   1269 HD22 LEU A  93       0.211  17.337  12.782  1.00  0.01           H
ATOM   1270 HD23 LEU A  93       0.741  17.538  14.493  1.00  0.01           H
ATOM   1271  N   LYS A  94       4.385  17.524  10.414  1.00  0.03           N
ATOM   1272  CA  LYS A  94       5.463  16.483  10.488  1.00  0.03           C
ATOM   1273  C   LYS A  94       6.818  17.040  10.066  1.00  0.03           C
ATOM   1274  O   LYS A  94       7.797  16.906  10.804  1.00  0.03           O
ATOM   1275  CB  LYS A  94       4.966  15.207   9.788  1.00  0.03           C
ATOM   1276  CG  LYS A  94       3.773  14.623  10.560  1.00  0.03           C
ATOM   1277  CD  LYS A  94       3.165  13.335   9.918  1.00  0.03           C
ATOM   1278  CE  LYS A  94       4.013  12.122  10.332  1.00  0.03           C
ATOM   1279  NZ  LYS A  94       3.588  10.794   9.787  1.00  0.03           N
ATOM   1280  H   LYS A  94       3.718  17.430   9.662  1.00  0.03           H
ATOM   1281  HA  LYS A  94       5.550  16.284  11.555  1.00  0.03           H
ATOM   1282  HB2 LYS A  94       4.564  15.361   8.787  1.00  0.03           H
ATOM   1283  HB3 LYS A  94       5.759  14.461   9.738  1.00  0.03           H
ATOM   1284  HG2 LYS A  94       4.070  14.342  11.571  1.00  0.03           H
ATOM   1285  HG3 LYS A  94       2.926  15.300  10.453  1.00  0.03           H
ATOM   1286  HD2 LYS A  94       2.168  13.127  10.308  1.00  0.03           H
ATOM   1287  HD3 LYS A  94       3.144  13.510   8.842  1.00  0.03           H
ATOM   1288  HE2 LYS A  94       5.016  12.247   9.926  1.00  0.03           H
ATOM   1289  HE3 LYS A  94       4.229  11.915  11.380  1.00  0.03           H
ATOM   1290  HZ1 LYS A  94       3.390  10.176  10.562  1.00  0.03           H
ATOM   1291  HZ2 LYS A  94       4.369  10.318   9.359  1.00  0.03           H
ATOM   1292  HZ3 LYS A  94       2.692  10.787   9.320  1.00  0.03           H
ATOM   1293  N   ALA A  95       6.871  17.995   9.097  1.00  0.00           N
ATOM   1294  CA  ALA A  95       8.190  18.620   8.648  1.00  0.00           C
ATOM   1295  C   ALA A  95       8.755  19.474   9.770  1.00  0.00           C
ATOM   1296  O   ALA A  95       9.880  19.311  10.326  1.00  0.00           O
ATOM   1297  CB  ALA A  95       8.111  19.350   7.240  1.00  0.00           C
ATOM   1298  H   ALA A  95       5.994  18.097   8.607  1.00  0.00           H
ATOM   1299  HA  ALA A  95       8.837  17.747   8.561  1.00  0.00           H
ATOM   1300  HB1 ALA A  95       9.137  19.528   6.919  1.00  0.00           H
ATOM   1301  HB2 ALA A  95       7.689  20.348   7.350  1.00  0.00           H
ATOM   1302  HB3 ALA A  95       7.539  18.717   6.561  1.00  0.00           H
ATOM   1303  N   ALA A  96       7.845  20.311  10.288  1.00  0.00           N
ATOM   1304  CA  ALA A  96       8.020  21.163  11.479  1.00  0.00           C
ATOM   1305  C   ALA A  96       8.438  20.430  12.776  1.00  0.00           C
ATOM   1306  O   ALA A  96       8.933  21.114  13.685  1.00  0.00           O
ATOM   1307  CB  ALA A  96       6.809  22.029  11.677  1.00  0.00           C
ATOM   1308  H   ALA A  96       6.969  20.405   9.794  1.00  0.00           H
ATOM   1309  HA  ALA A  96       8.799  21.844  11.139  1.00  0.00           H
ATOM   1310  HB1 ALA A  96       6.582  22.605  10.779  1.00  0.00           H
ATOM   1311  HB2 ALA A  96       6.907  22.657  12.563  1.00  0.00           H
ATOM   1312  HB3 ALA A  96       5.970  21.345  11.792  1.00  0.00           H
ATOM   1313  N   ARG A  97       8.310  19.076  12.879  1.00  0.00           N
ATOM   1314  CA  ARG A  97       8.732  18.243  13.992  1.00  0.00           C
ATOM   1315  C   ARG A  97       9.901  17.319  13.636  1.00  0.00           C
ATOM   1316  O   ARG A  97      10.863  17.264  14.408  1.00  0.00           O
ATOM   1317  CB  ARG A  97       7.569  17.446  14.554  1.00  0.00           C
ATOM   1318  CG  ARG A  97       6.377  18.310  15.108  1.00  0.00           C
ATOM   1319  CD  ARG A  97       5.304  17.390  15.780  1.00  0.00           C
ATOM   1320  NE  ARG A  97       4.883  16.431  14.694  1.00  0.00           N
ATOM   1321  CZ  ARG A  97       3.856  15.597  14.786  1.00  0.00           C
ATOM   1322  NH1 ARG A  97       3.290  15.411  15.949  1.00  0.00           N
ATOM   1323  NH2 ARG A  97       3.563  14.792  13.809  1.00  0.00           N
ATOM   1324  H   ARG A  97       8.042  18.605  12.028  1.00  0.00           H
ATOM   1325  HA  ARG A  97       9.079  18.839  14.836  1.00  0.00           H
ATOM   1326  HB2 ARG A  97       7.190  16.752  13.803  1.00  0.00           H
ATOM   1327  HB3 ARG A  97       7.943  16.919  15.432  1.00  0.00           H
ATOM   1328  HG2 ARG A  97       6.762  19.014  15.846  1.00  0.00           H
ATOM   1329  HG3 ARG A  97       5.924  18.913  14.321  1.00  0.00           H
ATOM   1330  HD2 ARG A  97       5.799  16.856  16.591  1.00  0.00           H
ATOM   1331  HD3 ARG A  97       4.415  17.943  16.083  1.00  0.00           H
ATOM   1332  HE  ARG A  97       5.335  16.406  13.791  1.00  0.00           H
ATOM   1333 HH11 ARG A  97       3.686  15.895  16.743  1.00  0.00           H
ATOM   1334 HH12 ARG A  97       2.542  14.732  15.971  1.00  0.00           H
ATOM   1335 HH21 ARG A  97       4.310  14.619  13.152  1.00  0.00           H
ATOM   1336 HH22 ARG A  97       2.775  14.160  13.816  1.00  0.00           H
ATOM   1337  N   GLN A  98       9.889  16.554  12.523  1.00  0.00           N
ATOM   1338  CA  GLN A  98      10.926  15.572  12.127  1.00  0.00           C
ATOM   1339  C   GLN A  98      12.215  16.322  11.727  1.00  0.00           C
ATOM   1340  O   GLN A  98      13.298  16.016  12.223  1.00  0.00           O
ATOM   1341  CB  GLN A  98      10.397  14.819  10.920  1.00  0.00           C
ATOM   1342  CG  GLN A  98       9.150  13.922  11.221  1.00  0.00           C
ATOM   1343  CD  GLN A  98       8.616  13.123  10.071  1.00  0.00           C
ATOM   1344  NE2 GLN A  98       7.569  12.321  10.241  1.00  0.00           N
ATOM   1345  OE1 GLN A  98       9.149  13.046   8.984  1.00  0.00           O
ATOM   1346  H   GLN A  98       9.234  16.669  11.762  1.00  0.00           H
ATOM   1347  HA  GLN A  98      11.283  14.965  12.958  1.00  0.00           H
ATOM   1348  HB2 GLN A  98      10.177  15.428  10.043  1.00  0.00           H
ATOM   1349  HB3 GLN A  98      11.200  14.168  10.576  1.00  0.00           H
ATOM   1350  HG2 GLN A  98       9.383  13.255  12.050  1.00  0.00           H
ATOM   1351  HG3 GLN A  98       8.412  14.608  11.635  1.00  0.00           H
ATOM   1352 HE21 GLN A  98       7.375  11.732   9.444  1.00  0.00           H
ATOM   1353 HE22 GLN A  98       7.076  12.326  11.123  1.00  0.00           H
ATOM   1354  N   ARG A  99      12.207  17.415  10.997  1.00  0.00           N
ATOM   1355  CA  ARG A  99      13.414  18.183  10.567  1.00  0.00           C
ATOM   1356  C   ARG A  99      13.495  19.431  11.393  1.00  0.00           C
ATOM   1357  O   ARG A  99      14.528  20.041  11.415  1.00  0.00           O
ATOM   1358  CB  ARG A  99      13.347  18.440   9.029  1.00  0.00           C
ATOM   1359  CG  ARG A  99      13.238  17.133   8.183  1.00  0.00           C
ATOM   1360  CD  ARG A  99      14.374  16.169   8.419  1.00  0.00           C
ATOM   1361  NE  ARG A  99      14.222  15.024   7.544  1.00  0.00           N
ATOM   1362  CZ  ARG A  99      14.712  14.831   6.318  1.00  0.00           C
ATOM   1363  NH1 ARG A  99      15.631  15.599   5.939  1.00  0.00           N
ATOM   1364  NH2 ARG A  99      14.398  13.834   5.588  1.00  0.00           N
ATOM   1365  H   ARG A  99      11.320  17.767  10.668  1.00  0.00           H
ATOM   1366  HA  ARG A  99      14.286  17.587  10.838  1.00  0.00           H
ATOM   1367  HB2 ARG A  99      12.458  19.039   8.830  1.00  0.00           H
ATOM   1368  HB3 ARG A  99      14.217  19.011   8.708  1.00  0.00           H
ATOM   1369  HG2 ARG A  99      12.321  16.572   8.358  1.00  0.00           H
ATOM   1370  HG3 ARG A  99      13.230  17.523   7.165  1.00  0.00           H
ATOM   1371  HD2 ARG A  99      15.293  16.719   8.219  1.00  0.00           H
ATOM   1372  HD3 ARG A  99      14.339  15.758   9.429  1.00  0.00           H
ATOM   1373  HE  ARG A  99      13.584  14.283   7.798  1.00  0.00           H
ATOM   1374 HH11 ARG A  99      15.875  16.449   6.428  1.00  0.00           H
ATOM   1375 HH12 ARG A  99      16.112  15.479   5.060  1.00  0.00           H
ATOM   1376 HH21 ARG A  99      13.599  13.259   5.811  1.00  0.00           H
ATOM   1377 HH22 ARG A  99      14.858  13.711   4.697  1.00  0.00           H
ATOM   1378  N   GLY A 100      12.389  19.909  11.965  1.00  0.00           N
ATOM   1379  CA  GLY A 100      12.397  21.168  12.820  1.00  0.00           C
ATOM   1380  C   GLY A 100      12.434  22.516  12.016  1.00  0.00           C
ATOM   1381  O   GLY A 100      12.731  23.567  12.561  1.00  0.00           O
ATOM   1382  H   GLY A 100      11.448  19.709  11.654  1.00  0.00           H
ATOM   1383  HA2 GLY A 100      11.530  21.121  13.478  1.00  0.00           H
ATOM   1384  HA3 GLY A 100      13.299  21.009  13.409  1.00  0.00           H
ATOM   1385  N   ILE A 101      12.054  22.448  10.700  1.00  0.00           N
ATOM   1386  CA  ILE A 101      12.094  23.653   9.875  1.00  0.00           C
ATOM   1387  C   ILE A 101      10.867  24.536  10.038  1.00  0.00           C
ATOM   1388  O   ILE A 101       9.798  24.161  10.483  1.00  0.00           O
ATOM   1389  CB  ILE A 101      12.543  23.286   8.470  1.00  0.00           C
ATOM   1390  CG1 ILE A 101      11.435  22.578   7.628  1.00  0.00           C
ATOM   1391  CG2 ILE A 101      13.770  22.381   8.337  1.00  0.00           C
ATOM   1392  CD1 ILE A 101      11.540  23.070   6.205  1.00  0.00           C
ATOM   1393  H   ILE A 101      11.707  21.573  10.334  1.00  0.00           H
ATOM   1394  HA  ILE A 101      12.897  24.280  10.263  1.00  0.00           H
ATOM   1395  HB  ILE A 101      12.886  24.208   8.002  1.00  0.00           H
ATOM   1396 HG12 ILE A 101      11.412  21.490   7.666  1.00  0.00           H
ATOM   1397 HG13 ILE A 101      10.450  22.890   7.974  1.00  0.00           H
ATOM   1398 HG21 ILE A 101      14.652  23.017   8.249  1.00  0.00           H
ATOM   1399 HG22 ILE A 101      13.784  21.796   7.418  1.00  0.00           H
ATOM   1400 HG23 ILE A 101      13.862  21.604   9.097  1.00  0.00           H
ATOM   1401 HD11 ILE A 101      11.417  24.152   6.253  1.00  0.00           H
ATOM   1402 HD12 ILE A 101      10.657  22.632   5.740  1.00  0.00           H
ATOM   1403 HD13 ILE A 101      12.498  22.822   5.750  1.00  0.00           H
ATOM   1404  N   ALA A 102      10.980  25.726   9.429  1.00  0.00           N
ATOM   1405  CA  ALA A 102       9.821  26.627   9.225  1.00  0.00           C
ATOM   1406  C   ALA A 102       9.012  26.296   7.976  1.00  0.00           C
ATOM   1407  O   ALA A 102       9.631  25.872   6.955  1.00  0.00           O
ATOM   1408  CB  ALA A 102      10.173  28.133   9.302  1.00  0.00           C
ATOM   1409  H   ALA A 102      11.887  26.000   9.079  1.00  0.00           H
ATOM   1410  HA  ALA A 102       9.045  26.378   9.949  1.00  0.00           H
ATOM   1411  HB1 ALA A 102       9.230  28.680   9.300  1.00  0.00           H
ATOM   1412  HB2 ALA A 102      10.747  28.244   8.383  1.00  0.00           H
ATOM   1413  HB3 ALA A 102      10.840  28.324  10.143  1.00  0.00           H
ATOM   1414  N   VAL A 103       7.707  26.408   7.948  1.00  0.00           N
ATOM   1415  CA  VAL A 103       6.835  25.910   6.881  1.00  0.00           C
ATOM   1416  C   VAL A 103       5.701  26.938   6.684  1.00  0.00           C
ATOM   1417  O   VAL A 103       4.977  27.251   7.613  1.00  0.00           O
ATOM   1418  CB  VAL A 103       6.128  24.528   7.223  1.00  0.00           C
ATOM   1419  CG1 VAL A 103       5.407  23.987   5.965  1.00  0.00           C
ATOM   1420  CG2 VAL A 103       7.128  23.452   7.604  1.00  0.00           C
ATOM   1421  H   VAL A 103       7.219  26.478   8.831  1.00  0.00           H
ATOM   1422  HA  VAL A 103       7.357  25.795   5.930  1.00  0.00           H
ATOM   1423  HB  VAL A 103       5.395  24.681   8.015  1.00  0.00           H
ATOM   1424 HG11 VAL A 103       5.920  24.454   5.124  1.00  0.00           H
ATOM   1425 HG12 VAL A 103       5.341  22.911   5.806  1.00  0.00           H
ATOM   1426 HG13 VAL A 103       4.448  24.503   5.942  1.00  0.00           H
ATOM   1427 HG21 VAL A 103       7.705  23.781   8.468  1.00  0.00           H
ATOM   1428 HG22 VAL A 103       7.849  23.397   6.788  1.00  0.00           H
ATOM   1429 HG23 VAL A 103       6.596  22.504   7.684  1.00  0.00           H
ATOM   1430  N   THR A 104       5.549  27.465   5.446  1.00  0.00           N
ATOM   1431  CA  THR A 104       4.463  28.374   5.016  1.00  0.00           C
ATOM   1432  C   THR A 104       3.514  27.522   4.091  1.00  0.00           C
ATOM   1433  O   THR A 104       4.046  26.740   3.302  1.00  0.00           O
ATOM   1434  CB  THR A 104       4.978  29.661   4.314  1.00  0.00           C
ATOM   1435  CG2 THR A 104       3.879  30.575   3.740  1.00  0.00           C
ATOM   1436  OG1 THR A 104       5.595  30.402   5.327  1.00  0.00           O
ATOM   1437  H   THR A 104       6.178  27.197   4.703  1.00  0.00           H
ATOM   1438  HA  THR A 104       3.839  28.620   5.875  1.00  0.00           H
ATOM   1439  HB  THR A 104       5.776  29.432   3.609  1.00  0.00           H
ATOM   1440  HG1 THR A 104       6.340  29.843   5.560  1.00  0.00           H
ATOM   1441 HG21 THR A 104       3.215  30.891   4.544  1.00  0.00           H
ATOM   1442 HG22 THR A 104       3.262  30.008   3.043  1.00  0.00           H
ATOM   1443 HG23 THR A 104       4.249  31.466   3.232  1.00  0.00           H
ATOM   1444  N   GLY A 105       2.212  27.647   4.180  1.00  0.00           N
ATOM   1445  CA  GLY A 105       1.305  26.965   3.205  1.00  0.00           C
ATOM   1446  C   GLY A 105       0.099  27.791   2.863  1.00  0.00           C
ATOM   1447  O   GLY A 105      -0.329  28.682   3.576  1.00  0.00           O
ATOM   1448  H   GLY A 105       1.782  28.342   4.774  1.00  0.00           H
ATOM   1449  HA2 GLY A 105       1.876  26.774   2.296  1.00  0.00           H
ATOM   1450  HA3 GLY A 105       0.918  26.020   3.588  1.00  0.00           H
ATOM   1451  N   VAL A 106      -0.535  27.384   1.815  1.00 -0.01           N
ATOM   1452  CA  VAL A 106      -1.691  28.109   1.207  1.00 -0.01           C
ATOM   1453  C   VAL A 106      -2.775  27.105   0.823  1.00 -0.01           C
ATOM   1454  O   VAL A 106      -2.451  26.042   0.245  1.00 -0.01           O
ATOM   1455  CB  VAL A 106      -1.356  29.049   0.071  1.00 -0.01           C
ATOM   1456  CG1 VAL A 106      -0.858  30.319   0.759  1.00 -0.01           C
ATOM   1457  CG2 VAL A 106      -0.642  28.503  -1.205  1.00 -0.01           C
ATOM   1458  H   VAL A 106      -0.211  26.555   1.339  1.00 -0.01           H
ATOM   1459  HA  VAL A 106      -2.116  28.627   2.067  1.00 -0.01           H
ATOM   1460  HB  VAL A 106      -2.312  29.426  -0.290  1.00 -0.01           H
ATOM   1461 HG11 VAL A 106       0.070  30.081   1.279  1.00 -0.01           H
ATOM   1462 HG12 VAL A 106      -0.641  31.078   0.006  1.00 -0.01           H
ATOM   1463 HG13 VAL A 106      -1.654  30.741   1.372  1.00 -0.01           H
ATOM   1464 HG21 VAL A 106      -0.945  29.125  -2.049  1.00 -0.01           H
ATOM   1465 HG22 VAL A 106      -0.984  27.476  -1.330  1.00 -0.01           H
ATOM   1466 HG23 VAL A 106       0.439  28.508  -1.071  1.00 -0.01           H
ATOM   1467  N   ALA A 107      -4.088  27.391   1.117  1.00 -0.02           N
ATOM   1468  CA  ALA A 107      -5.150  26.663   0.460  1.00 -0.02           C
ATOM   1469  C   ALA A 107      -6.405  27.501   0.022  1.00 -0.02           C
ATOM   1470  O   ALA A 107      -6.519  28.613   0.492  1.00 -0.02           O
ATOM   1471  CB  ALA A 107      -5.476  25.472   1.268  1.00 -0.02           C
ATOM   1472  H   ALA A 107      -4.299  28.224   1.648  1.00 -0.02           H
ATOM   1473  HA  ALA A 107      -4.758  26.240  -0.466  1.00 -0.02           H
ATOM   1474  HB1 ALA A 107      -4.576  24.907   1.515  1.00 -0.02           H
ATOM   1475  HB2 ALA A 107      -6.162  24.795   0.756  1.00 -0.02           H
ATOM   1476  HB3 ALA A 107      -5.995  25.837   2.154  1.00 -0.02           H
ATOM   1477  N   VAL A 108      -7.282  27.003  -0.813  1.00 -0.01           N
ATOM   1478  CA  VAL A 108      -8.518  27.722  -1.246  1.00 -0.01           C
ATOM   1479  C   VAL A 108      -9.802  27.400  -0.407  1.00 -0.01           C
ATOM   1480  O   VAL A 108     -10.753  28.155  -0.487  1.00 -0.01           O
ATOM   1481  CB  VAL A 108      -8.897  27.675  -2.712  1.00 -0.01           C
ATOM   1482  CG1 VAL A 108      -7.878  28.417  -3.521  1.00 -0.01           C
ATOM   1483  CG2 VAL A 108      -8.882  26.252  -3.274  1.00 -0.01           C
ATOM   1484  H   VAL A 108      -7.170  26.061  -1.158  1.00 -0.01           H
ATOM   1485  HA  VAL A 108      -8.359  28.790  -1.098  1.00 -0.01           H
ATOM   1486  HB  VAL A 108      -9.857  28.170  -2.860  1.00 -0.01           H
ATOM   1487 HG11 VAL A 108      -6.909  27.959  -3.326  1.00 -0.01           H
ATOM   1488 HG12 VAL A 108      -8.089  28.440  -4.591  1.00 -0.01           H
ATOM   1489 HG13 VAL A 108      -7.732  29.360  -2.995  1.00 -0.01           H
ATOM   1490 HG21 VAL A 108      -9.240  26.203  -4.302  1.00 -0.01           H
ATOM   1491 HG22 VAL A 108      -9.572  25.588  -2.755  1.00 -0.01           H
ATOM   1492 HG23 VAL A 108      -7.885  25.843  -3.105  1.00 -0.01           H
ATOM   1493  N   SER A 109      -9.805  26.317   0.370  1.00 -0.01           N
ATOM   1494  CA  SER A 109     -10.693  26.022   1.510  1.00 -0.01           C
ATOM   1495  C   SER A 109     -10.321  26.606   2.833  1.00 -0.01           C
ATOM   1496  O   SER A 109      -9.334  26.234   3.462  1.00 -0.01           O
ATOM   1497  CB  SER A 109     -10.880  24.560   1.678  1.00 -0.01           C
ATOM   1498  OG  SER A 109     -11.571  24.171   2.823  1.00 -0.01           O
ATOM   1499  H   SER A 109      -8.926  25.827   0.283  1.00 -0.01           H
ATOM   1500  HA  SER A 109     -11.725  26.354   1.396  1.00 -0.01           H
ATOM   1501  HB2 SER A 109     -11.453  24.232   0.810  1.00 -0.01           H
ATOM   1502  HB3 SER A 109      -9.867  24.159   1.709  1.00 -0.01           H
ATOM   1503  HG  SER A 109     -12.369  24.690   2.954  1.00 -0.01           H
ATOM   1504  N   LYS A 110     -11.286  27.387   3.360  1.00  0.01           N
ATOM   1505  CA  LYS A 110     -11.252  28.020   4.661  1.00  0.01           C
ATOM   1506  C   LYS A 110     -11.477  27.063   5.795  1.00  0.01           C
ATOM   1507  O   LYS A 110     -10.818  27.104   6.784  1.00  0.01           O
ATOM   1508  CB  LYS A 110     -12.322  29.099   4.608  1.00  0.01           C
ATOM   1509  CG  LYS A 110     -11.971  30.237   3.622  1.00  0.01           C
ATOM   1510  CD  LYS A 110     -13.258  31.089   3.436  1.00  0.01           C
ATOM   1511  CE  LYS A 110     -13.094  32.180   2.388  1.00  0.01           C
ATOM   1512  NZ  LYS A 110     -14.155  33.194   2.405  1.00  0.01           N
ATOM   1513  H   LYS A 110     -12.127  27.503   2.815  1.00  0.01           H
ATOM   1514  HA  LYS A 110     -10.285  28.439   4.938  1.00  0.01           H
ATOM   1515  HB2 LYS A 110     -13.274  28.631   4.358  1.00  0.01           H
ATOM   1516  HB3 LYS A 110     -12.473  29.469   5.622  1.00  0.01           H
ATOM   1517  HG2 LYS A 110     -11.260  30.937   4.063  1.00  0.01           H
ATOM   1518  HG3 LYS A 110     -11.616  29.887   2.652  1.00  0.01           H
ATOM   1519  HD2 LYS A 110     -14.064  30.397   3.190  1.00  0.01           H
ATOM   1520  HD3 LYS A 110     -13.604  31.523   4.373  1.00  0.01           H
ATOM   1521  HE2 LYS A 110     -12.173  32.754   2.484  1.00  0.01           H
ATOM   1522  HE3 LYS A 110     -13.105  31.683   1.418  1.00  0.01           H
ATOM   1523  HZ1 LYS A 110     -14.289  33.906   3.109  1.00  0.01           H
ATOM   1524  HZ2 LYS A 110     -15.045  32.721   2.489  1.00  0.01           H
ATOM   1525  HZ3 LYS A 110     -14.098  33.647   1.504  1.00  0.01           H
ATOM   1526  N   GLU A 111     -12.409  26.113   5.571  1.00  0.00           N
ATOM   1527  CA  GLU A 111     -12.676  25.063   6.585  1.00  0.00           C
ATOM   1528  C   GLU A 111     -11.421  24.159   6.844  1.00  0.00           C
ATOM   1529  O   GLU A 111     -11.257  23.658   7.975  1.00  0.00           O
ATOM   1530  CB  GLU A 111     -13.980  24.325   6.177  1.00  0.00           C
ATOM   1531  CG  GLU A 111     -15.366  25.080   6.182  1.00  0.00           C
ATOM   1532  CD  GLU A 111     -15.783  25.745   7.522  1.00  0.00           C
ATOM   1533  OE1 GLU A 111     -15.454  25.239   8.624  1.00  0.00           O
ATOM   1534  OE2 GLU A 111     -16.297  26.845   7.518  1.00  0.00           O
ATOM   1535  H   GLU A 111     -13.015  26.154   4.763  1.00  0.00           H
ATOM   1536  HA  GLU A 111     -12.917  25.648   7.472  1.00  0.00           H
ATOM   1537  HB2 GLU A 111     -13.846  23.927   5.171  1.00  0.00           H
ATOM   1538  HB3 GLU A 111     -13.980  23.343   6.650  1.00  0.00           H
ATOM   1539  HG2 GLU A 111     -15.466  25.885   5.454  1.00  0.00           H
ATOM   1540  HG3 GLU A 111     -16.158  24.372   5.936  1.00  0.00           H
ATOM   1541  N   GLN A 112     -10.536  23.934   5.867  1.00 -0.01           N
ATOM   1542  CA  GLN A 112      -9.272  23.221   6.086  1.00 -0.01           C
ATOM   1543  C   GLN A 112      -8.202  24.131   6.735  1.00 -0.01           C
ATOM   1544  O   GLN A 112      -7.589  23.629   7.691  1.00 -0.01           O
ATOM   1545  CB  GLN A 112      -8.629  22.685   4.698  1.00 -0.01           C
ATOM   1546  CG  GLN A 112      -9.462  21.607   4.008  1.00 -0.01           C
ATOM   1547  CD  GLN A 112      -9.268  21.518   2.479  1.00 -0.01           C
ATOM   1548  NE2 GLN A 112     -10.078  20.650   1.914  1.00 -0.01           N
ATOM   1549  OE1 GLN A 112      -8.503  22.207   1.847  1.00 -0.01           O
ATOM   1550  H   GLN A 112     -10.688  24.256   4.922  1.00 -0.01           H
ATOM   1551  HA  GLN A 112      -9.389  22.380   6.769  1.00 -0.01           H
ATOM   1552  HB2 GLN A 112      -8.492  23.554   4.054  1.00 -0.01           H
ATOM   1553  HB3 GLN A 112      -7.646  22.240   4.864  1.00 -0.01           H
ATOM   1554  HG2 GLN A 112      -9.345  20.645   4.508  1.00 -0.01           H
ATOM   1555  HG3 GLN A 112     -10.522  21.862   4.023  1.00 -0.01           H
ATOM   1556 HE21 GLN A 112     -10.089  20.530   0.912  1.00 -0.01           H
ATOM   1557 HE22 GLN A 112     -10.811  20.309   2.519  1.00 -0.01           H
ATOM   1558  N   ILE A 113      -8.024  25.350   6.324  1.00  0.01           N
ATOM   1559  CA  ILE A 113      -7.147  26.315   7.079  1.00  0.01           C
ATOM   1560  C   ILE A 113      -7.607  26.506   8.546  1.00  0.01           C
ATOM   1561  O   ILE A 113      -6.759  26.506   9.419  1.00  0.01           O
ATOM   1562  CB  ILE A 113      -7.177  27.621   6.356  1.00  0.01           C
ATOM   1563  CG1 ILE A 113      -6.520  27.582   4.991  1.00  0.01           C
ATOM   1564  CG2 ILE A 113      -6.582  28.783   7.162  1.00  0.01           C
ATOM   1565  CD1 ILE A 113      -5.185  26.736   4.923  1.00  0.01           C
ATOM   1566  H   ILE A 113      -8.487  25.727   5.509  1.00  0.01           H
ATOM   1567  HA  ILE A 113      -6.126  25.935   7.113  1.00  0.01           H
ATOM   1568  HB  ILE A 113      -8.199  27.917   6.122  1.00  0.01           H
ATOM   1569 HG12 ILE A 113      -7.299  27.133   4.374  1.00  0.01           H
ATOM   1570 HG13 ILE A 113      -6.273  28.523   4.501  1.00  0.01           H
ATOM   1571 HG21 ILE A 113      -6.992  28.953   8.158  1.00  0.01           H
ATOM   1572 HG22 ILE A 113      -6.547  29.682   6.547  1.00  0.01           H
ATOM   1573 HG23 ILE A 113      -5.518  28.606   7.321  1.00  0.01           H
ATOM   1574 HD11 ILE A 113      -4.528  27.226   5.641  1.00  0.01           H
ATOM   1575 HD12 ILE A 113      -4.746  26.778   3.926  1.00  0.01           H
ATOM   1576 HD13 ILE A 113      -5.371  25.693   5.181  1.00  0.01           H
ATOM   1577  N   ALA A 114      -8.880  26.417   8.912  1.00  0.00           N
ATOM   1578  CA  ALA A 114      -9.318  26.470  10.346  1.00  0.00           C
ATOM   1579  C   ALA A 114      -8.860  25.206  11.154  1.00  0.00           C
ATOM   1580  O   ALA A 114      -8.309  25.322  12.209  1.00  0.00           O
ATOM   1581  CB  ALA A 114     -10.868  26.682  10.371  1.00  0.00           C
ATOM   1582  H   ALA A 114      -9.575  26.349   8.182  1.00  0.00           H
ATOM   1583  HA  ALA A 114      -8.923  27.345  10.863  1.00  0.00           H
ATOM   1584  HB1 ALA A 114     -11.285  26.554  11.369  1.00  0.00           H
ATOM   1585  HB2 ALA A 114     -11.337  25.902   9.770  1.00  0.00           H
ATOM   1586  HB3 ALA A 114     -11.128  27.644   9.930  1.00  0.00           H
ATOM   1587  N   ALA A 115      -8.909  24.024  10.531  1.00  0.01           N
ATOM   1588  CA  ALA A 115      -8.375  22.742  11.022  1.00  0.01           C
ATOM   1589  C   ALA A 115      -6.882  22.690  11.160  1.00  0.01           C
ATOM   1590  O   ALA A 115      -6.280  22.295  12.181  1.00  0.01           O
ATOM   1591  CB  ALA A 115      -8.840  21.650  10.092  1.00  0.01           C
ATOM   1592  H   ALA A 115      -9.247  24.151   9.588  1.00  0.01           H
ATOM   1593  HA  ALA A 115      -8.872  22.476  11.955  1.00  0.01           H
ATOM   1594  HB1 ALA A 115      -8.439  21.785   9.088  1.00  0.01           H
ATOM   1595  HB2 ALA A 115      -9.921  21.787  10.122  1.00  0.01           H
ATOM   1596  HB3 ALA A 115      -8.598  20.678  10.523  1.00  0.01           H
ATOM   1597  N   ALA A 116      -6.147  23.272  10.190  1.00  0.00           N
ATOM   1598  CA  ALA A 116      -4.693  23.566  10.307  1.00  0.00           C
ATOM   1599  C   ALA A 116      -4.362  24.593  11.426  1.00  0.00           C
ATOM   1600  O   ALA A 116      -3.332  24.341  12.070  1.00  0.00           O
ATOM   1601  CB  ALA A 116      -4.397  24.197   8.893  1.00  0.00           C
ATOM   1602  H   ALA A 116      -6.614  23.563   9.343  1.00  0.00           H
ATOM   1603  HA  ALA A 116      -4.039  22.703  10.429  1.00  0.00           H
ATOM   1604  HB1 ALA A 116      -5.212  23.927   8.222  1.00  0.00           H
ATOM   1605  HB2 ALA A 116      -3.560  23.686   8.418  1.00  0.00           H
ATOM   1606  HB3 ALA A 116      -4.285  25.281   8.900  1.00  0.00           H
ATOM   1607  N   ASN A 117      -5.136  25.625  11.732  1.00  0.00           N
ATOM   1608  CA  ASN A 117      -4.811  26.610  12.792  1.00  0.00           C
ATOM   1609  C   ASN A 117      -5.052  25.916  14.140  1.00  0.00           C
ATOM   1610  O   ASN A 117      -4.213  25.964  15.052  1.00  0.00           O
ATOM   1611  CB  ASN A 117      -5.425  27.992  12.642  1.00  0.00           C
ATOM   1612  CG  ASN A 117      -4.619  28.823  11.652  1.00  0.00           C
ATOM   1613  ND2 ASN A 117      -4.598  28.413  10.400  1.00  0.00           N
ATOM   1614  OD1 ASN A 117      -3.900  29.747  11.989  1.00  0.00           O
ATOM   1615  H   ASN A 117      -5.853  25.911  11.079  1.00  0.00           H
ATOM   1616  HA  ASN A 117      -3.724  26.693  12.837  1.00  0.00           H
ATOM   1617  HB2 ASN A 117      -6.447  27.824  12.304  1.00  0.00           H
ATOM   1618  HB3 ASN A 117      -5.280  28.450  13.621  1.00  0.00           H
ATOM   1619 HD21 ASN A 117      -5.277  27.692  10.200  1.00  0.00           H
ATOM   1620 HD22 ASN A 117      -4.109  29.003   9.741  1.00  0.00           H
ATOM   1621  N   ARG A 118      -6.223  25.202  14.330  1.00  0.01           N
ATOM   1622  CA  ARG A 118      -6.561  24.379  15.518  1.00  0.01           C
ATOM   1623  C   ARG A 118      -5.591  23.209  15.683  1.00  0.01           C
ATOM   1624  O   ARG A 118      -5.301  22.892  16.824  1.00  0.01           O
ATOM   1625  CB  ARG A 118      -7.990  23.825  15.287  1.00  0.01           C
ATOM   1626  CG  ARG A 118      -9.101  24.871  15.287  1.00  0.01           C
ATOM   1627  CD  ARG A 118     -10.396  24.522  14.489  1.00  0.01           C
ATOM   1628  NE  ARG A 118     -11.281  25.640  14.441  1.00  0.01           N
ATOM   1629  CZ  ARG A 118     -12.442  25.704  13.829  1.00  0.01           C
ATOM   1630  NH1 ARG A 118     -13.021  24.728  13.177  1.00  0.01           N
ATOM   1631  NH2 ARG A 118     -13.172  26.777  13.801  1.00  0.01           N
ATOM   1632  H   ARG A 118      -6.820  25.203  13.516  1.00  0.01           H
ATOM   1633  HA  ARG A 118      -6.654  24.985  16.420  1.00  0.01           H
ATOM   1634  HB2 ARG A 118      -7.986  23.403  14.282  1.00  0.01           H
ATOM   1635  HB3 ARG A 118      -8.235  23.043  16.006  1.00  0.01           H
ATOM   1636  HG2 ARG A 118      -9.367  25.078  16.324  1.00  0.01           H
ATOM   1637  HG3 ARG A 118      -8.765  25.805  14.836  1.00  0.01           H
ATOM   1638  HD2 ARG A 118     -10.070  24.078  13.548  1.00  0.01           H
ATOM   1639  HD3 ARG A 118     -10.825  23.627  14.937  1.00  0.01           H
ATOM   1640  HE  ARG A 118     -11.030  26.446  14.996  1.00  0.01           H
ATOM   1641 HH11 ARG A 118     -12.534  23.870  12.966  1.00  0.01           H
ATOM   1642 HH12 ARG A 118     -13.733  24.947  12.494  1.00  0.01           H
ATOM   1643 HH21 ARG A 118     -12.998  27.423  14.558  1.00  0.01           H
ATOM   1644 HH22 ARG A 118     -14.107  26.770  13.421  1.00  0.01           H
ATOM   1645  N   LEU A 119      -5.050  22.580  14.623  1.00  0.00           N
ATOM   1646  CA  LEU A 119      -3.941  21.641  14.702  1.00  0.00           C
ATOM   1647  C   LEU A 119      -2.685  22.354  15.274  1.00  0.00           C
ATOM   1648  O   LEU A 119      -2.142  21.908  16.292  1.00  0.00           O
ATOM   1649  CB  LEU A 119      -3.740  20.980  13.274  1.00  0.00           C
ATOM   1650  CG  LEU A 119      -2.618  19.911  13.082  1.00  0.00           C
ATOM   1651  CD1 LEU A 119      -3.305  18.566  13.440  1.00  0.00           C
ATOM   1652  CD2 LEU A 119      -1.934  19.861  11.734  1.00  0.00           C
ATOM   1653  H   LEU A 119      -5.336  22.836  13.690  1.00  0.00           H
ATOM   1654  HA  LEU A 119      -4.281  20.881  15.406  1.00  0.00           H
ATOM   1655  HB2 LEU A 119      -4.653  20.486  12.939  1.00  0.00           H
ATOM   1656  HB3 LEU A 119      -3.490  21.738  12.531  1.00  0.00           H
ATOM   1657  HG  LEU A 119      -1.901  20.082  13.886  1.00  0.00           H
ATOM   1658 HD11 LEU A 119      -3.889  18.673  14.354  1.00  0.00           H
ATOM   1659 HD12 LEU A 119      -2.567  17.765  13.404  1.00  0.00           H
ATOM   1660 HD13 LEU A 119      -4.068  18.370  12.687  1.00  0.00           H
ATOM   1661 HD21 LEU A 119      -2.738  19.691  11.017  1.00  0.00           H
ATOM   1662 HD22 LEU A 119      -1.468  20.817  11.493  1.00  0.00           H
ATOM   1663 HD23 LEU A 119      -1.148  19.112  11.635  1.00  0.00           H
ATOM   1664  N   ALA A 120      -2.234  23.498  14.707  1.00  0.00           N
ATOM   1665  CA  ALA A 120      -0.995  24.182  15.162  1.00  0.00           C
ATOM   1666  C   ALA A 120      -1.040  24.682  16.620  1.00  0.00           C
ATOM   1667  O   ALA A 120      -0.036  24.652  17.321  1.00  0.00           O
ATOM   1668  CB  ALA A 120      -0.531  25.195  14.130  1.00  0.00           C
ATOM   1669  H   ALA A 120      -2.593  23.860  13.835  1.00  0.00           H
ATOM   1670  HA  ALA A 120      -0.258  23.380  15.216  1.00  0.00           H
ATOM   1671  HB1 ALA A 120      -0.805  24.797  13.153  1.00  0.00           H
ATOM   1672  HB2 ALA A 120       0.526  25.332  14.361  1.00  0.00           H
ATOM   1673  HB3 ALA A 120      -0.994  26.170  14.285  1.00  0.00           H
ATOM   1674  N   ALA A 121      -2.181  25.308  16.979  1.00  0.00           N
ATOM   1675  CA  ALA A 121      -2.251  25.902  18.391  1.00  0.00           C
ATOM   1676  C   ALA A 121      -2.490  24.702  19.375  1.00  0.00           C
ATOM   1677  O   ALA A 121      -1.747  24.561  20.326  1.00  0.00           O
ATOM   1678  CB  ALA A 121      -3.445  26.951  18.621  1.00  0.00           C
ATOM   1679  H   ALA A 121      -2.983  25.432  16.378  1.00  0.00           H
ATOM   1680  HA  ALA A 121      -1.265  26.268  18.681  1.00  0.00           H
ATOM   1681  HB1 ALA A 121      -3.692  27.032  19.679  1.00  0.00           H
ATOM   1682  HB2 ALA A 121      -4.314  26.488  18.154  1.00  0.00           H
ATOM   1683  HB3 ALA A 121      -3.110  27.900  18.200  1.00  0.00           H
ATOM   1684  N   GLY A 122      -3.378  23.725  19.066  1.00  0.00           N
ATOM   1685  CA  GLY A 122      -3.452  22.443  19.734  1.00  0.00           C
ATOM   1686  C   GLY A 122      -2.077  21.873  20.054  1.00  0.00           C
ATOM   1687  O   GLY A 122      -1.807  21.560  21.192  1.00  0.00           O
ATOM   1688  H   GLY A 122      -3.849  23.858  18.183  1.00  0.00           H
ATOM   1689  HA2 GLY A 122      -4.004  22.492  20.672  1.00  0.00           H
ATOM   1690  HA3 GLY A 122      -4.030  21.748  19.125  1.00  0.00           H
ATOM   1691  N   HID A 123      -1.230  21.758  19.006  1.00  0.00           N
ATOM   1692  CA  HID A 123       0.107  21.180  19.106  1.00  0.00           C
ATOM   1693  C   HID A 123       1.242  22.187  19.437  1.00  0.00           C
ATOM   1694  O   HID A 123       2.313  21.671  19.788  1.00  0.00           O
ATOM   1695  CB  HID A 123       0.476  20.649  17.698  1.00  0.00           C
ATOM   1696  CG  HID A 123      -0.130  19.321  17.313  1.00  0.00           C
ATOM   1697  CD2 HID A 123       0.479  18.069  17.456  1.00  0.00           C
ATOM   1698  ND1 HID A 123      -1.371  19.172  16.905  1.00  0.00           N
ATOM   1699  CE1 HID A 123      -1.548  17.857  16.683  1.00  0.00           C
ATOM   1700  NE2 HID A 123      -0.487  17.158  17.030  1.00  0.00           N
ATOM   1701  H   HID A 123      -1.531  21.944  18.060  1.00  0.00           H
ATOM   1702  HA  HID A 123       0.020  20.386  19.847  1.00  0.00           H
ATOM   1703  HB2 HID A 123       0.190  21.359  16.921  1.00  0.00           H
ATOM   1704  HB3 HID A 123       1.551  20.467  17.670  1.00  0.00           H
ATOM   1705  HD1 HID A 123      -1.950  19.947  16.615  1.00  0.00           H
ATOM   1706  HD2 HID A 123       1.475  17.914  17.842  1.00  0.00           H
ATOM   1707  HE1 HID A 123      -2.349  17.381  16.137  1.00  0.00           H
ATOM   1708  N   GLY A 124       0.982  23.500  19.540  1.00  0.00           N
ATOM   1709  CA  GLY A 124       1.833  24.470  20.085  1.00  0.00           C
ATOM   1710  C   GLY A 124       3.101  24.645  19.255  1.00  0.00           C
ATOM   1711  O   GLY A 124       4.280  24.676  19.697  1.00  0.00           O
ATOM   1712  H   GLY A 124       0.029  23.787  19.367  1.00  0.00           H
ATOM   1713  HA2 GLY A 124       1.251  25.391  20.126  1.00  0.00           H
ATOM   1714  HA3 GLY A 124       2.053  24.278  21.135  1.00  0.00           H
ATOM   1715  N   LEU A 125       2.926  24.797  17.944  1.00  0.00           N
ATOM   1716  CA  LEU A 125       3.974  24.980  16.899  1.00  0.00           C
ATOM   1717  C   LEU A 125       3.789  26.138  15.911  1.00  0.00           C
ATOM   1718  O   LEU A 125       4.316  26.166  14.802  1.00  0.00           O
ATOM   1719  CB  LEU A 125       4.268  23.635  16.254  1.00  0.00           C
ATOM   1720  CG  LEU A 125       4.873  22.615  17.157  1.00  0.00           C
ATOM   1721  CD1 LEU A 125       5.017  21.216  16.590  1.00  0.00           C
ATOM   1722  CD2 LEU A 125       6.255  22.919  17.697  1.00  0.00           C
ATOM   1723  H   LEU A 125       1.951  24.634  17.734  1.00  0.00           H
ATOM   1724  HA  LEU A 125       4.935  25.223  17.353  1.00  0.00           H
ATOM   1725  HB2 LEU A 125       3.372  23.164  15.850  1.00  0.00           H
ATOM   1726  HB3 LEU A 125       4.977  23.748  15.434  1.00  0.00           H
ATOM   1727  HG  LEU A 125       4.256  22.453  18.042  1.00  0.00           H
ATOM   1728 HD11 LEU A 125       4.025  20.769  16.645  1.00  0.00           H
ATOM   1729 HD12 LEU A 125       5.673  20.597  17.201  1.00  0.00           H
ATOM   1730 HD13 LEU A 125       5.369  21.167  15.560  1.00  0.00           H
ATOM   1731 HD21 LEU A 125       6.946  22.974  16.855  1.00  0.00           H
ATOM   1732 HD22 LEU A 125       6.315  23.810  18.325  1.00  0.00           H
ATOM   1733 HD23 LEU A 125       6.487  22.098  18.375  1.00  0.00           H
ATOM   1734  N   THR A 126       2.998  27.156  16.175  1.00  0.00           N
ATOM   1735  CA  THR A 126       2.554  28.209  15.296  1.00  0.00           C
ATOM   1736  C   THR A 126       3.602  29.078  14.660  1.00  0.00           C
ATOM   1737  O   THR A 126       3.305  29.749  13.693  1.00  0.00           O
ATOM   1738  CB  THR A 126       1.498  29.054  15.998  1.00  0.00           C
ATOM   1739  CG2 THR A 126       0.264  28.259  16.422  1.00  0.00           C
ATOM   1740  OG1 THR A 126       2.010  29.801  17.092  1.00  0.00           O
ATOM   1741  H   THR A 126       2.514  27.029  17.052  1.00  0.00           H
ATOM   1742  HA  THR A 126       2.032  27.744  14.459  1.00  0.00           H
ATOM   1743  HB  THR A 126       1.107  29.739  15.246  1.00  0.00           H
ATOM   1744  HG1 THR A 126       2.342  29.136  17.699  1.00  0.00           H
ATOM   1745 HG21 THR A 126      -0.053  27.499  15.708  1.00  0.00           H
ATOM   1746 HG22 THR A 126      -0.572  28.904  16.690  1.00  0.00           H
ATOM   1747 HG23 THR A 126       0.522  27.737  17.344  1.00  0.00           H
ATOM   1748  N   GLU A 127       4.818  29.210  15.181  1.00  0.00           N
ATOM   1749  CA  GLU A 127       5.877  30.088  14.749  1.00  0.00           C
ATOM   1750  C   GLU A 127       6.659  29.229  13.659  1.00  0.00           C
ATOM   1751  O   GLU A 127       7.388  29.782  12.813  1.00  0.00           O
ATOM   1752  CB  GLU A 127       6.837  30.428  15.932  1.00  0.00           C
ATOM   1753  CG  GLU A 127       6.183  31.162  17.113  1.00  0.00           C
ATOM   1754  CD  GLU A 127       7.151  30.999  18.279  1.00  0.00           C
ATOM   1755  OE1 GLU A 127       8.204  31.702  18.413  1.00  0.00           O
ATOM   1756  OE2 GLU A 127       6.960  30.038  19.073  1.00  0.00           O
ATOM   1757  H   GLU A 127       5.008  28.756  16.063  1.00  0.00           H
ATOM   1758  HA  GLU A 127       5.543  31.001  14.258  1.00  0.00           H
ATOM   1759  HB2 GLU A 127       7.403  29.533  16.192  1.00  0.00           H
ATOM   1760  HB3 GLU A 127       7.593  31.049  15.451  1.00  0.00           H
ATOM   1761  HG2 GLU A 127       6.029  32.223  16.913  1.00  0.00           H
ATOM   1762  HG3 GLU A 127       5.261  30.706  17.473  1.00  0.00           H
ATOM   1763  N   ARG A 128       6.524  27.907  13.589  1.00  0.00           N
ATOM   1764  CA  ARG A 128       6.991  27.066  12.483  1.00  0.00           C
ATOM   1765  C   ARG A 128       5.986  26.934  11.451  1.00  0.00           C
ATOM   1766  O   ARG A 128       6.440  26.785  10.364  1.00  0.00           O
ATOM   1767  CB  ARG A 128       7.483  25.706  13.010  1.00  0.00           C
ATOM   1768  CG  ARG A 128       8.709  25.843  13.925  1.00  0.00           C
ATOM   1769  CD  ARG A 128       9.132  24.447  14.433  1.00  0.00           C
ATOM   1770  NE  ARG A 128      10.373  24.400  15.155  1.00  0.00           N
ATOM   1771  CZ  ARG A 128      11.097  23.367  15.488  1.00  0.00           C
ATOM   1772  NH1 ARG A 128      10.591  22.179  15.639  1.00  0.00           N
ATOM   1773  NH2 ARG A 128      12.323  23.523  15.880  1.00  0.00           N
ATOM   1774  H   ARG A 128       5.879  27.522  14.264  1.00  0.00           H
ATOM   1775  HA  ARG A 128       7.850  27.555  12.021  1.00  0.00           H
ATOM   1776  HB2 ARG A 128       6.602  25.341  13.538  1.00  0.00           H
ATOM   1777  HB3 ARG A 128       7.586  24.967  12.214  1.00  0.00           H
ATOM   1778  HG2 ARG A 128       9.565  26.245  13.382  1.00  0.00           H
ATOM   1779  HG3 ARG A 128       8.462  26.461  14.788  1.00  0.00           H
ATOM   1780  HD2 ARG A 128       8.295  24.090  15.035  1.00  0.00           H
ATOM   1781  HD3 ARG A 128       9.266  23.740  13.614  1.00  0.00           H
ATOM   1782  HE  ARG A 128      10.793  25.319  15.150  1.00  0.00           H
ATOM   1783 HH11 ARG A 128       9.613  21.983  15.479  1.00  0.00           H
ATOM   1784 HH12 ARG A 128      11.235  21.435  15.867  1.00  0.00           H
ATOM   1785 HH21 ARG A 128      12.777  24.425  15.867  1.00  0.00           H
ATOM   1786 HH22 ARG A 128      12.808  22.754  16.322  1.00  0.00           H
ATOM   1787  N   LEU A 129       4.678  26.876  11.764  1.00  0.00           N
ATOM   1788  CA  LEU A 129       3.568  26.580  10.913  1.00  0.00           C
ATOM   1789  C   LEU A 129       2.683  27.839  10.669  1.00  0.00           C
ATOM   1790  O   LEU A 129       1.772  28.175  11.422  1.00  0.00           O
ATOM   1791  CB  LEU A 129       2.790  25.429  11.583  1.00  0.00           C
ATOM   1792  CG  LEU A 129       3.419  24.044  11.744  1.00  0.00           C
ATOM   1793  CD1 LEU A 129       2.489  23.205  12.638  1.00  0.00           C
ATOM   1794  CD2 LEU A 129       3.617  23.361  10.469  1.00  0.00           C
ATOM   1795  H   LEU A 129       4.491  27.046  12.742  1.00  0.00           H
ATOM   1796  HA  LEU A 129       3.982  26.214   9.973  1.00  0.00           H
ATOM   1797  HB2 LEU A 129       2.585  25.783  12.594  1.00  0.00           H
ATOM   1798  HB3 LEU A 129       1.884  25.303  10.989  1.00  0.00           H
ATOM   1799  HG  LEU A 129       4.378  24.224  12.231  1.00  0.00           H
ATOM   1800 HD11 LEU A 129       2.247  23.743  13.554  1.00  0.00           H
ATOM   1801 HD12 LEU A 129       3.031  22.370  13.086  1.00  0.00           H
ATOM   1802 HD13 LEU A 129       1.657  22.836  12.039  1.00  0.00           H
ATOM   1803 HD21 LEU A 129       2.684  23.024  10.017  1.00  0.00           H
ATOM   1804 HD22 LEU A 129       4.093  23.986   9.714  1.00  0.00           H
ATOM   1805 HD23 LEU A 129       4.213  22.477  10.696  1.00  0.00           H
ATOM   1806  N   THR A 130       2.826  28.413   9.489  1.00  0.00           N
ATOM   1807  CA  THR A 130       2.092  29.531   8.906  1.00  0.00           C
ATOM   1808  C   THR A 130       1.162  29.102   7.834  1.00  0.00           C
ATOM   1809  O   THR A 130       1.652  28.820   6.711  1.00  0.00           O
ATOM   1810  CB  THR A 130       2.996  30.685   8.432  1.00  0.00           C
ATOM   1811  CG2 THR A 130       2.297  31.982   8.023  1.00  0.00           C
ATOM   1812  OG1 THR A 130       3.882  31.047   9.469  1.00  0.00           O
ATOM   1813  H   THR A 130       3.451  27.958   8.839  1.00  0.00           H
ATOM   1814  HA  THR A 130       1.531  30.038   9.691  1.00  0.00           H
ATOM   1815  HB  THR A 130       3.599  30.393   7.572  1.00  0.00           H
ATOM   1816  HG1 THR A 130       4.577  30.385   9.484  1.00  0.00           H
ATOM   1817 HG21 THR A 130       1.923  31.742   7.027  1.00  0.00           H
ATOM   1818 HG22 THR A 130       3.035  32.783   7.985  1.00  0.00           H
ATOM   1819 HG23 THR A 130       1.425  32.208   8.638  1.00  0.00           H
ATOM   1820  N   PHE A 131      -0.149  29.164   8.086  1.00  0.00           N
ATOM   1821  CA  PHE A 131      -1.195  28.762   7.137  1.00  0.00           C
ATOM   1822  C   PHE A 131      -2.167  29.864   6.789  1.00  0.00           C
ATOM   1823  O   PHE A 131      -2.821  30.505   7.643  1.00  0.00           O
ATOM   1824  CB  PHE A 131      -1.959  27.626   7.782  1.00  0.00           C
ATOM   1825  CG  PHE A 131      -1.304  26.357   8.094  1.00  0.00           C
ATOM   1826  CD1 PHE A 131      -0.378  25.722   7.196  1.00  0.00           C
ATOM   1827  CD2 PHE A 131      -1.426  25.733   9.440  1.00  0.00           C
ATOM   1828  CE1 PHE A 131       0.246  24.522   7.478  1.00  0.00           C
ATOM   1829  CE2 PHE A 131      -0.668  24.573   9.757  1.00  0.00           C
ATOM   1830  CZ  PHE A 131       0.084  23.954   8.778  1.00  0.00           C
ATOM   1831  H   PHE A 131      -0.467  29.519   8.977  1.00  0.00           H
ATOM   1832  HA  PHE A 131      -0.774  28.493   6.168  1.00  0.00           H
ATOM   1833  HB2 PHE A 131      -2.384  27.909   8.744  1.00  0.00           H
ATOM   1834  HB3 PHE A 131      -2.856  27.316   7.247  1.00  0.00           H
ATOM   1835  HD1 PHE A 131      -0.163  26.190   6.246  1.00  0.00           H
ATOM   1836  HD2 PHE A 131      -1.987  26.277  10.184  1.00  0.00           H
ATOM   1837  HE1 PHE A 131       0.839  24.115   6.671  1.00  0.00           H
ATOM   1838  HE2 PHE A 131      -0.693  24.265  10.792  1.00  0.00           H
ATOM   1839  HZ  PHE A 131       0.491  22.993   9.050  1.00  0.00           H
ATOM   1840  N   GLU A 132      -2.292  30.167   5.504  1.00  0.00           N
ATOM   1841  CA  GLU A 132      -3.086  31.319   4.978  1.00  0.00           C
ATOM   1842  C   GLU A 132      -4.038  31.097   3.718  1.00  0.00           C
ATOM   1843  O   GLU A 132      -3.618  30.506   2.669  1.00  0.00           O
ATOM   1844  CB  GLU A 132      -2.202  32.562   4.833  1.00  0.00           C
ATOM   1845  CG  GLU A 132      -1.558  33.015   6.144  1.00  0.00           C
ATOM   1846  CD  GLU A 132      -0.609  34.139   5.878  1.00  0.00           C
ATOM   1847  OE1 GLU A 132       0.381  33.849   5.148  1.00  0.00           O
ATOM   1848  OE2 GLU A 132      -0.875  35.345   6.194  1.00  0.00           O
ATOM   1849  H   GLU A 132      -1.571  29.840   4.879  1.00  0.00           H
ATOM   1850  HA  GLU A 132      -3.808  31.656   5.721  1.00  0.00           H
ATOM   1851  HB2 GLU A 132      -1.458  32.321   4.075  1.00  0.00           H
ATOM   1852  HB3 GLU A 132      -2.815  33.364   4.419  1.00  0.00           H
ATOM   1853  HG2 GLU A 132      -2.322  33.201   6.899  1.00  0.00           H
ATOM   1854  HG3 GLU A 132      -0.949  32.180   6.490  1.00  0.00           H
ATOM   1855  N   VAL A 133      -5.296  31.560   3.737  1.00  0.00           N
ATOM   1856  CA  VAL A 133      -6.236  31.490   2.586  1.00  0.00           C
ATOM   1857  C   VAL A 133      -5.744  32.344   1.423  1.00  0.00           C
ATOM   1858  O   VAL A 133      -5.897  33.558   1.455  1.00  0.00           O
ATOM   1859  CB  VAL A 133      -7.711  31.759   2.939  1.00  0.00           C
ATOM   1860  CG1 VAL A 133      -8.613  31.552   1.686  1.00  0.00           C
ATOM   1861  CG2 VAL A 133      -8.152  30.705   4.018  1.00  0.00           C
ATOM   1862  H   VAL A 133      -5.560  31.980   4.618  1.00  0.00           H
ATOM   1863  HA  VAL A 133      -6.158  30.437   2.311  1.00  0.00           H
ATOM   1864  HB  VAL A 133      -7.837  32.768   3.331  1.00  0.00           H
ATOM   1865 HG11 VAL A 133      -8.437  32.348   0.963  1.00  0.00           H
ATOM   1866 HG12 VAL A 133      -8.377  30.588   1.234  1.00  0.00           H
ATOM   1867 HG13 VAL A 133      -9.649  31.567   2.023  1.00  0.00           H
ATOM   1868 HG21 VAL A 133      -7.633  30.947   4.946  1.00  0.00           H
ATOM   1869 HG22 VAL A 133      -7.776  29.759   3.627  1.00  0.00           H
ATOM   1870 HG23 VAL A 133      -9.235  30.591   4.050  1.00  0.00           H
ATOM   1871  N   ALA A 134      -5.193  31.708   0.344  1.00  0.00           N
ATOM   1872  CA  ALA A 134      -4.848  32.450  -0.866  1.00  0.00           C
ATOM   1873  C   ALA A 134      -4.877  31.454  -2.140  1.00  0.00           C
ATOM   1874  O   ALA A 134      -4.802  30.288  -1.945  1.00  0.00           O
ATOM   1875  CB  ALA A 134      -3.463  33.113  -0.721  1.00  0.00           C
ATOM   1876  H   ALA A 134      -5.315  30.708   0.284  1.00  0.00           H
ATOM   1877  HA  ALA A 134      -5.574  33.226  -1.110  1.00  0.00           H
ATOM   1878  HB1 ALA A 134      -3.480  33.844   0.088  1.00  0.00           H
ATOM   1879  HB2 ALA A 134      -3.159  33.469  -1.706  1.00  0.00           H
ATOM   1880  HB3 ALA A 134      -2.828  32.298  -0.374  1.00  0.00           H
ATOM   1881  N   ASP A 135      -4.937  32.022  -3.387  1.00 -0.01           N
ATOM   1882  CA  ASP A 135      -4.742  31.274  -4.649  1.00 -0.01           C
ATOM   1883  C   ASP A 135      -3.201  31.200  -4.966  1.00 -0.01           C
ATOM   1884  O   ASP A 135      -2.584  32.220  -5.179  1.00 -0.01           O
ATOM   1885  CB  ASP A 135      -5.590  31.976  -5.646  1.00 -0.01           C
ATOM   1886  CG  ASP A 135      -5.476  31.400  -7.053  1.00 -0.01           C
ATOM   1887  OD1 ASP A 135      -4.864  30.313  -7.193  1.00 -0.01           O
ATOM   1888  OD2 ASP A 135      -5.916  32.050  -8.031  1.00 -0.01           O
ATOM   1889  H   ASP A 135      -4.859  33.028  -3.433  1.00 -0.01           H
ATOM   1890  HA  ASP A 135      -5.161  30.279  -4.500  1.00 -0.01           H
ATOM   1891  HB2 ASP A 135      -6.647  31.970  -5.379  1.00 -0.01           H
ATOM   1892  HB3 ASP A 135      -5.279  33.020  -5.694  1.00 -0.01           H
ATOM   1893  N   ALA A 136      -2.663  30.008  -5.201  1.00  0.01           N
ATOM   1894  CA  ALA A 136      -1.280  29.687  -5.530  1.00  0.01           C
ATOM   1895  C   ALA A 136      -0.832  30.017  -6.927  1.00  0.01           C
ATOM   1896  O   ALA A 136       0.364  30.105  -7.192  1.00  0.01           O
ATOM   1897  CB  ALA A 136      -1.172  28.144  -5.364  1.00  0.01           C
ATOM   1898  H   ALA A 136      -3.354  29.272  -5.218  1.00  0.01           H
ATOM   1899  HA  ALA A 136      -0.562  30.252  -4.937  1.00  0.01           H
ATOM   1900  HB1 ALA A 136      -1.736  27.586  -6.111  1.00  0.01           H
ATOM   1901  HB2 ALA A 136      -1.501  27.739  -4.407  1.00  0.01           H
ATOM   1902  HB3 ALA A 136      -0.194  27.718  -5.585  1.00  0.01           H
ATOM   1903  N   MET A 137      -1.848  30.368  -7.715  1.00  0.00           N
ATOM   1904  CA  MET A 137      -1.617  30.894  -9.070  1.00  0.00           C
ATOM   1905  C   MET A 137      -1.120  32.328  -8.985  1.00  0.00           C
ATOM   1906  O   MET A 137      -0.665  32.923  -9.930  1.00  0.00           O
ATOM   1907  CB  MET A 137      -2.902  30.688  -9.903  1.00  0.00           C
ATOM   1908  CG  MET A 137      -3.124  29.203 -10.410  1.00  0.00           C
ATOM   1909  SD  MET A 137      -4.592  28.963 -11.472  1.00  0.00           S
ATOM   1910  CE  MET A 137      -5.934  29.281 -10.196  1.00  0.00           C
ATOM   1911  H   MET A 137      -2.801  30.342  -7.383  1.00  0.00           H
ATOM   1912  HA  MET A 137      -0.776  30.356  -9.508  1.00  0.00           H
ATOM   1913  HB2 MET A 137      -3.834  31.044  -9.465  1.00  0.00           H
ATOM   1914  HB3 MET A 137      -2.718  31.327 -10.766  1.00  0.00           H
ATOM   1915  HG2 MET A 137      -2.257  28.906 -11.001  1.00  0.00           H
ATOM   1916  HG3 MET A 137      -3.126  28.480  -9.594  1.00  0.00           H
ATOM   1917  HE1 MET A 137      -6.084  30.330  -9.939  1.00  0.00           H
ATOM   1918  HE2 MET A 137      -6.954  28.959 -10.408  1.00  0.00           H
ATOM   1919  HE3 MET A 137      -5.639  28.788  -9.270  1.00  0.00           H
ATOM   1920  N   ARG A 138      -1.344  32.999  -7.828  1.00  0.01           N
ATOM   1921  CA  ARG A 138      -1.079  34.420  -7.579  1.00  0.01           C
ATOM   1922  C   ARG A 138      -0.596  34.696  -6.130  1.00  0.01           C
ATOM   1923  O   ARG A 138      -1.101  35.487  -5.360  1.00  0.01           O
ATOM   1924  CB  ARG A 138      -2.316  35.327  -7.954  1.00  0.01           C
ATOM   1925  CG  ARG A 138      -2.890  35.049  -9.406  1.00  0.01           C
ATOM   1926  CD  ARG A 138      -3.944  36.001  -9.809  1.00  0.01           C
ATOM   1927  NE  ARG A 138      -5.001  36.117  -8.826  1.00  0.01           N
ATOM   1928  CZ  ARG A 138      -5.377  37.250  -8.237  1.00  0.01           C
ATOM   1929  NH1 ARG A 138      -4.728  38.349  -8.396  1.00  0.01           N
ATOM   1930  NH2 ARG A 138      -6.272  37.157  -7.331  1.00  0.01           N
ATOM   1931  H   ARG A 138      -1.756  32.573  -7.011  1.00  0.01           H
ATOM   1932  HA  ARG A 138      -0.215  34.764  -8.147  1.00  0.01           H
ATOM   1933  HB2 ARG A 138      -3.082  35.167  -7.194  1.00  0.01           H
ATOM   1934  HB3 ARG A 138      -2.040  36.377  -7.862  1.00  0.01           H
ATOM   1935  HG2 ARG A 138      -2.061  35.106 -10.111  1.00  0.01           H
ATOM   1936  HG3 ARG A 138      -3.376  34.074  -9.426  1.00  0.01           H
ATOM   1937  HD2 ARG A 138      -3.630  36.976 -10.179  1.00  0.01           H
ATOM   1938  HD3 ARG A 138      -4.468  35.664 -10.704  1.00  0.01           H
ATOM   1939  HE  ARG A 138      -5.594  35.320  -8.646  1.00  0.01           H
ATOM   1940 HH11 ARG A 138      -3.943  38.498  -9.014  1.00  0.01           H
ATOM   1941 HH12 ARG A 138      -4.949  38.966  -7.627  1.00  0.01           H
ATOM   1942 HH21 ARG A 138      -6.773  36.329  -7.043  1.00  0.01           H
ATOM   1943 HH22 ARG A 138      -6.530  38.048  -6.931  1.00  0.01           H
ATOM   1944  N   LEU A 139       0.381  33.964  -5.681  1.00  0.00           N
ATOM   1945  CA  LEU A 139       0.828  33.893  -4.289  1.00  0.00           C
ATOM   1946  C   LEU A 139       1.115  35.300  -3.701  1.00  0.00           C
ATOM   1947  O   LEU A 139       1.791  36.076  -4.394  1.00  0.00           O
ATOM   1948  CB  LEU A 139       2.044  32.933  -4.125  1.00  0.00           C
ATOM   1949  CG  LEU A 139       1.970  31.438  -4.283  1.00  0.00           C
ATOM   1950  CD1 LEU A 139       3.294  30.737  -4.372  1.00  0.00           C
ATOM   1951  CD2 LEU A 139       1.344  30.873  -2.979  1.00  0.00           C
ATOM   1952  H   LEU A 139       0.680  33.218  -6.293  1.00  0.00           H
ATOM   1953  HA  LEU A 139      -0.010  33.443  -3.756  1.00  0.00           H
ATOM   1954  HB2 LEU A 139       2.765  33.149  -4.913  1.00  0.00           H
ATOM   1955  HB3 LEU A 139       2.584  33.094  -3.192  1.00  0.00           H
ATOM   1956  HG  LEU A 139       1.338  31.222  -5.145  1.00  0.00           H
ATOM   1957 HD11 LEU A 139       3.770  30.892  -5.340  1.00  0.00           H
ATOM   1958 HD12 LEU A 139       3.160  29.679  -4.144  1.00  0.00           H
ATOM   1959 HD13 LEU A 139       4.096  31.050  -3.704  1.00  0.00           H
ATOM   1960 HD21 LEU A 139       1.984  31.216  -2.166  1.00  0.00           H
ATOM   1961 HD22 LEU A 139       0.308  31.209  -2.929  1.00  0.00           H
ATOM   1962 HD23 LEU A 139       1.347  29.783  -2.975  1.00  0.00           H
ATOM   1963  N   PRO A 140       0.713  35.538  -2.459  1.00  0.00           N
ATOM   1964  CA  PRO A 140       1.073  36.813  -1.784  1.00  0.00           C
ATOM   1965  C   PRO A 140       2.490  36.893  -1.315  1.00  0.00           C
ATOM   1966  O   PRO A 140       2.911  38.010  -1.109  1.00  0.00           O
ATOM   1967  CB  PRO A 140       0.176  36.899  -0.535  1.00  0.00           C
ATOM   1968  CG  PRO A 140      -0.246  35.480  -0.218  1.00  0.00           C
ATOM   1969  CD  PRO A 140      -0.330  34.864  -1.587  1.00  0.00           C
ATOM   1970  HA  PRO A 140       0.881  37.676  -2.421  1.00  0.00           H
ATOM   1971  HB2 PRO A 140       0.685  37.316   0.333  1.00  0.00           H
ATOM   1972  HB3 PRO A 140      -0.695  37.509  -0.776  1.00  0.00           H
ATOM   1973  HG2 PRO A 140       0.508  35.033   0.429  1.00  0.00           H
ATOM   1974  HG3 PRO A 140      -1.258  35.521   0.184  1.00  0.00           H
ATOM   1975  HD2 PRO A 140      -0.203  33.782  -1.599  1.00  0.00           H
ATOM   1976  HD3 PRO A 140      -1.241  35.077  -2.149  1.00  0.00           H
ATOM   1977  N   TYR A 141       3.293  35.838  -1.265  1.00  0.00           N
ATOM   1978  CA  TYR A 141       4.635  35.813  -0.776  1.00  0.00           C
ATOM   1979  C   TYR A 141       5.675  36.414  -1.772  1.00  0.00           C
ATOM   1980  O   TYR A 141       5.624  36.241  -2.984  1.00  0.00           O
ATOM   1981  CB  TYR A 141       5.045  34.414  -0.270  1.00  0.00           C
ATOM   1982  CG  TYR A 141       4.027  33.821   0.657  1.00  0.00           C
ATOM   1983  CD1 TYR A 141       3.815  34.445   1.882  1.00  0.00           C
ATOM   1984  CD2 TYR A 141       3.358  32.659   0.333  1.00  0.00           C
ATOM   1985  CE1 TYR A 141       2.734  34.059   2.673  1.00  0.00           C
ATOM   1986  CE2 TYR A 141       2.328  32.243   1.095  1.00  0.00           C
ATOM   1987  CZ  TYR A 141       1.943  32.926   2.255  1.00  0.00           C
ATOM   1988  OH  TYR A 141       0.908  32.373   2.966  1.00  0.00           O
ATOM   1989  H   TYR A 141       2.854  34.929  -1.209  1.00  0.00           H
ATOM   1990  HA  TYR A 141       4.641  36.478   0.089  1.00  0.00           H
ATOM   1991  HB2 TYR A 141       5.112  33.766  -1.144  1.00  0.00           H
ATOM   1992  HB3 TYR A 141       6.021  34.511   0.205  1.00  0.00           H
ATOM   1993  HD1 TYR A 141       4.350  35.327   2.200  1.00  0.00           H
ATOM   1994  HD2 TYR A 141       3.453  32.209  -0.644  1.00  0.00           H
ATOM   1995  HE1 TYR A 141       2.503  34.611   3.572  1.00  0.00           H
ATOM   1996  HE2 TYR A 141       1.820  31.343   0.784  1.00  0.00           H
ATOM   1997  HH  TYR A 141       0.745  32.900   3.752  1.00  0.00           H
ATOM   1998  N   GLU A 142       6.727  37.044  -1.297  1.00  0.00           N
ATOM   1999  CA  GLU A 142       7.842  37.730  -1.945  1.00  0.00           C
ATOM   2000  C   GLU A 142       8.690  36.817  -2.802  1.00  0.00           C
ATOM   2001  O   GLU A 142       8.800  35.615  -2.546  1.00  0.00           O
ATOM   2002  CB  GLU A 142       8.626  38.498  -0.854  1.00  0.00           C
ATOM   2003  CG  GLU A 142       9.701  39.456  -1.404  1.00  0.00           C
ATOM   2004  CD  GLU A 142      10.025  40.684  -0.533  1.00  0.00           C
ATOM   2005  OE1 GLU A 142       9.530  40.776   0.609  1.00  0.00           O
ATOM   2006  OE2 GLU A 142      10.844  41.548  -1.003  1.00  0.00           O
ATOM   2007  H   GLU A 142       6.768  37.106  -0.289  1.00  0.00           H
ATOM   2008  HA  GLU A 142       7.344  38.467  -2.575  1.00  0.00           H
ATOM   2009  HB2 GLU A 142       7.861  39.031  -0.288  1.00  0.00           H
ATOM   2010  HB3 GLU A 142       9.127  37.754  -0.234  1.00  0.00           H
ATOM   2011  HG2 GLU A 142      10.504  38.766  -1.659  1.00  0.00           H
ATOM   2012  HG3 GLU A 142       9.434  39.804  -2.401  1.00  0.00           H
ATOM   2013  N   ASP A 143       9.374  37.340  -3.843  1.00  0.00           N
ATOM   2014  CA  ASP A 143      10.322  36.543  -4.635  1.00  0.00           C
ATOM   2015  C   ASP A 143      11.469  36.077  -3.744  1.00  0.00           C
ATOM   2016  O   ASP A 143      11.799  36.677  -2.697  1.00  0.00           O
ATOM   2017  CB  ASP A 143      10.951  37.261  -5.896  1.00  0.00           C
ATOM   2018  CG  ASP A 143      10.004  38.031  -6.796  1.00  0.00           C
ATOM   2019  OD1 ASP A 143       8.758  37.854  -6.614  1.00  0.00           O
ATOM   2020  OD2 ASP A 143      10.518  38.834  -7.668  1.00  0.00           O
ATOM   2021  H   ASP A 143       9.374  38.336  -4.010  1.00  0.00           H
ATOM   2022  HA  ASP A 143       9.748  35.711  -5.043  1.00  0.00           H
ATOM   2023  HB2 ASP A 143      11.626  37.914  -5.344  1.00  0.00           H
ATOM   2024  HB3 ASP A 143      11.506  36.531  -6.487  1.00  0.00           H
ATOM   2025  N   GLU A 144      11.987  34.880  -4.063  1.00  0.00           N
ATOM   2026  CA  GLU A 144      13.079  34.150  -3.467  1.00  0.00           C
ATOM   2027  C   GLU A 144      12.890  33.769  -1.978  1.00  0.00           C
ATOM   2028  O   GLU A 144      13.873  33.465  -1.304  1.00  0.00           O
ATOM   2029  CB  GLU A 144      14.418  34.711  -3.870  1.00  0.00           C
ATOM   2030  CG  GLU A 144      14.817  34.672  -5.362  1.00  0.00           C
ATOM   2031  CD  GLU A 144      15.982  35.632  -5.587  1.00  0.00           C
ATOM   2032  OE1 GLU A 144      16.906  35.720  -4.756  1.00  0.00           O
ATOM   2033  OE2 GLU A 144      15.927  36.372  -6.551  1.00  0.00           O
ATOM   2034  H   GLU A 144      11.552  34.506  -4.895  1.00  0.00           H
ATOM   2035  HA  GLU A 144      12.883  33.182  -3.927  1.00  0.00           H
ATOM   2036  HB2 GLU A 144      14.532  35.739  -3.526  1.00  0.00           H
ATOM   2037  HB3 GLU A 144      15.229  34.247  -3.307  1.00  0.00           H
ATOM   2038  HG2 GLU A 144      15.140  33.672  -5.651  1.00  0.00           H
ATOM   2039  HG3 GLU A 144      13.984  35.044  -5.959  1.00  0.00           H
ATOM   2040  N   SER A 145      11.672  33.824  -1.450  1.00  0.00           N
ATOM   2041  CA  SER A 145      11.339  33.590  -0.009  1.00  0.00           C
ATOM   2042  C   SER A 145      11.830  32.276   0.498  1.00  0.00           C
ATOM   2043  O   SER A 145      12.322  32.286   1.632  1.00  0.00           O
ATOM   2044  CB  SER A 145       9.867  33.724   0.273  1.00  0.00           C
ATOM   2045  OG  SER A 145       9.405  35.074   0.028  1.00  0.00           O
ATOM   2046  H   SER A 145      10.829  34.147  -1.902  1.00  0.00           H
ATOM   2047  HA  SER A 145      11.876  34.364   0.539  1.00  0.00           H
ATOM   2048  HB2 SER A 145       9.324  33.010  -0.348  1.00  0.00           H
ATOM   2049  HB3 SER A 145       9.593  33.395   1.276  1.00  0.00           H
ATOM   2050  HG  SER A 145       9.060  35.114  -0.866  1.00  0.00           H
ATOM   2051  N   PHE A 146      11.788  31.184  -0.254  1.00  0.00           N
ATOM   2052  CA  PHE A 146      11.834  29.746   0.188  1.00  0.00           C
ATOM   2053  C   PHE A 146      12.918  28.887  -0.390  1.00  0.00           C
ATOM   2054  O   PHE A 146      13.106  28.986  -1.542  1.00  0.00           O
ATOM   2055  CB  PHE A 146      10.469  29.150   0.082  1.00  0.00           C
ATOM   2056  CG  PHE A 146       9.331  29.941   0.750  1.00  0.00           C
ATOM   2057  CD1 PHE A 146       9.304  30.209   2.165  1.00  0.00           C
ATOM   2058  CD2 PHE A 146       8.282  30.404  -0.065  1.00  0.00           C
ATOM   2059  CE1 PHE A 146       8.236  30.931   2.699  1.00  0.00           C
ATOM   2060  CE2 PHE A 146       7.197  31.086   0.483  1.00  0.00           C
ATOM   2061  CZ  PHE A 146       7.214  31.361   1.877  1.00  0.00           C
ATOM   2062  H   PHE A 146      11.473  31.252  -1.211  1.00  0.00           H
ATOM   2063  HA  PHE A 146      12.054  29.836   1.252  1.00  0.00           H
ATOM   2064  HB2 PHE A 146      10.322  29.124  -0.997  1.00  0.00           H
ATOM   2065  HB3 PHE A 146      10.437  28.085   0.315  1.00  0.00           H
ATOM   2066  HD1 PHE A 146      10.176  29.966   2.754  1.00  0.00           H
ATOM   2067  HD2 PHE A 146       8.335  30.297  -1.138  1.00  0.00           H
ATOM   2068  HE1 PHE A 146       8.228  31.138   3.758  1.00  0.00           H
ATOM   2069  HE2 PHE A 146       6.381  31.418  -0.141  1.00  0.00           H
ATOM   2070  HZ  PHE A 146       6.360  31.891   2.272  1.00  0.00           H
ATOM   2071  N   ASP A 147      13.546  28.038   0.380  1.00  0.00           N
ATOM   2072  CA  ASP A 147      14.588  27.101  -0.084  1.00  0.00           C
ATOM   2073  C   ASP A 147      14.034  25.852  -0.822  1.00  0.00           C
ATOM   2074  O   ASP A 147      14.744  25.259  -1.565  1.00  0.00           O
ATOM   2075  CB  ASP A 147      15.492  26.681   1.055  1.00  0.00           C
ATOM   2076  CG  ASP A 147      16.116  27.828   1.859  1.00  0.00           C
ATOM   2077  OD1 ASP A 147      17.344  28.152   1.795  1.00  0.00           O
ATOM   2078  OD2 ASP A 147      15.387  28.496   2.602  1.00  0.00           O
ATOM   2079  H   ASP A 147      13.226  28.076   1.338  1.00  0.00           H
ATOM   2080  HA  ASP A 147      15.165  27.627  -0.844  1.00  0.00           H
ATOM   2081  HB2 ASP A 147      14.953  25.952   1.661  1.00  0.00           H
ATOM   2082  HB3 ASP A 147      16.371  26.172   0.660  1.00  0.00           H
ATOM   2083  N   CYS A 148      12.823  25.412  -0.467  1.00  0.00           N
ATOM   2084  CA  CYS A 148      12.179  24.332  -1.187  1.00  0.00           C
ATOM   2085  C   CYS A 148      10.634  24.301  -1.079  1.00  0.00           C
ATOM   2086  O   CYS A 148      10.051  24.875  -0.182  1.00  0.00           O
ATOM   2087  CB  CYS A 148      12.676  22.966  -0.739  1.00  0.00           C
ATOM   2088  SG  CYS A 148      12.281  22.687   1.052  1.00  0.00           S
ATOM   2089  H   CYS A 148      12.251  25.795   0.272  1.00  0.00           H
ATOM   2090  HA  CYS A 148      12.520  24.496  -2.209  1.00  0.00           H
ATOM   2091  HB2 CYS A 148      12.219  22.112  -1.238  1.00  0.00           H
ATOM   2092  HB3 CYS A 148      13.750  22.907  -0.915  1.00  0.00           H
ATOM   2093  HG  CYS A 148      13.214  23.497   1.558  1.00  0.00           H
ATOM   2094  N   ALA A 149       9.945  23.628  -1.984  1.00  0.00           N
ATOM   2095  CA  ALA A 149       8.430  23.554  -1.908  1.00  0.00           C
ATOM   2096  C   ALA A 149       7.900  22.110  -2.253  1.00  0.00           C
ATOM   2097  O   ALA A 149       8.525  21.361  -2.987  1.00  0.00           O
ATOM   2098  CB  ALA A 149       7.741  24.563  -2.906  1.00  0.00           C
ATOM   2099  H   ALA A 149      10.451  23.126  -2.701  1.00  0.00           H
ATOM   2100  HA  ALA A 149       8.083  23.818  -0.908  1.00  0.00           H
ATOM   2101  HB1 ALA A 149       8.085  24.184  -3.868  1.00  0.00           H
ATOM   2102  HB2 ALA A 149       8.088  25.582  -2.734  1.00  0.00           H
ATOM   2103  HB3 ALA A 149       6.652  24.560  -2.869  1.00  0.00           H
ATOM   2104  N   TRP A 150       6.653  21.784  -1.904  1.00 -0.02           N
ATOM   2105  CA  TRP A 150       5.890  20.615  -2.324  1.00 -0.02           C
ATOM   2106  C   TRP A 150       4.431  21.085  -2.713  1.00 -0.02           C
ATOM   2107  O   TRP A 150       3.934  22.137  -2.257  1.00 -0.02           O
ATOM   2108  CB  TRP A 150       5.879  19.433  -1.344  1.00 -0.02           C
ATOM   2109  CG  TRP A 150       5.582  19.569   0.115  1.00 -0.02           C
ATOM   2110  CD1 TRP A 150       4.593  20.281   0.608  1.00 -0.02           C
ATOM   2111  CD2 TRP A 150       6.257  18.913   1.197  1.00 -0.02           C
ATOM   2112  CE2 TRP A 150       5.743  19.468   2.337  1.00 -0.02           C
ATOM   2113  CE3 TRP A 150       7.340  17.979   1.270  1.00 -0.02           C
ATOM   2114  NE1 TRP A 150       4.646  20.239   1.943  1.00 -0.02           N
ATOM   2115  CZ2 TRP A 150       6.392  19.234   3.579  1.00 -0.02           C
ATOM   2116  CZ3 TRP A 150       8.016  17.776   2.462  1.00 -0.02           C
ATOM   2117  CH2 TRP A 150       7.528  18.489   3.611  1.00 -0.02           C
ATOM   2118  H   TRP A 150       6.165  22.383  -1.253  1.00 -0.02           H
ATOM   2119  HA  TRP A 150       6.253  20.274  -3.294  1.00 -0.02           H
ATOM   2120  HB2 TRP A 150       5.048  18.824  -1.702  1.00 -0.02           H
ATOM   2121  HB3 TRP A 150       6.796  18.846  -1.368  1.00 -0.02           H
ATOM   2122  HD1 TRP A 150       3.995  20.961   0.019  1.00 -0.02           H
ATOM   2123  HE1 TRP A 150       3.921  20.575   2.561  1.00 -0.02           H
ATOM   2124  HE3 TRP A 150       7.655  17.502   0.355  1.00 -0.02           H
ATOM   2125  HZ2 TRP A 150       6.106  19.832   4.433  1.00 -0.02           H
ATOM   2126  HZ3 TRP A 150       8.755  17.002   2.608  1.00 -0.02           H
ATOM   2127  HH2 TRP A 150       7.995  18.244   4.553  1.00 -0.02           H
ATOM   2128  N   ALA A 151       3.768  20.411  -3.641  1.00 -0.05           N
ATOM   2129  CA  ALA A 151       2.387  20.582  -4.120  1.00 -0.05           C
ATOM   2130  C   ALA A 151       1.783  19.205  -3.963  1.00 -0.05           C
ATOM   2131  O   ALA A 151       2.173  18.263  -4.625  1.00 -0.05           O
ATOM   2132  CB  ALA A 151       2.421  21.082  -5.537  1.00 -0.05           C
ATOM   2133  H   ALA A 151       4.317  19.682  -4.073  1.00 -0.05           H
ATOM   2134  HA  ALA A 151       1.944  21.370  -3.510  1.00 -0.05           H
ATOM   2135  HB1 ALA A 151       3.000  22.001  -5.461  1.00 -0.05           H
ATOM   2136  HB2 ALA A 151       1.368  21.233  -5.774  1.00 -0.05           H
ATOM   2137  HB3 ALA A 151       2.929  20.433  -6.249  1.00 -0.05           H
ATOM   2138  N   ILE A 152       0.861  19.136  -2.982  1.00 -0.13           N
ATOM   2139  CA  ILE A 152       0.347  17.825  -2.529  1.00 -0.13           C
ATOM   2140  C   ILE A 152      -0.913  17.379  -3.267  1.00 -0.13           C
ATOM   2141  O   ILE A 152      -1.996  17.735  -2.836  1.00 -0.13           O
ATOM   2142  CB  ILE A 152       0.311  17.760  -0.963  1.00 -0.13           C
ATOM   2143  CG1 ILE A 152       1.627  18.252  -0.330  1.00 -0.13           C
ATOM   2144  CG2 ILE A 152      -0.075  16.422  -0.431  1.00 -0.13           C
ATOM   2145  CD1 ILE A 152       1.494  18.283   1.178  1.00 -0.13           C
ATOM   2146  H   ILE A 152       0.604  19.979  -2.489  1.00 -0.13           H
ATOM   2147  HA  ILE A 152       1.157  17.155  -2.816  1.00 -0.13           H
ATOM   2148  HB  ILE A 152      -0.428  18.501  -0.658  1.00 -0.13           H
ATOM   2149 HG12 ILE A 152       2.394  17.516  -0.568  1.00 -0.13           H
ATOM   2150 HG13 ILE A 152       1.923  19.261  -0.616  1.00 -0.13           H
ATOM   2151 HG21 ILE A 152      -0.987  16.020  -0.871  1.00 -0.13           H
ATOM   2152 HG22 ILE A 152      -0.313  16.439   0.634  1.00 -0.13           H
ATOM   2153 HG23 ILE A 152       0.715  15.765  -0.792  1.00 -0.13           H
ATOM   2154 HD11 ILE A 152       0.643  18.896   1.472  1.00 -0.13           H
ATOM   2155 HD12 ILE A 152       2.382  18.752   1.605  1.00 -0.13           H
ATOM   2156 HD13 ILE A 152       1.371  17.272   1.566  1.00 -0.13           H
ATOM   2157  N   GLU A 153      -0.800  16.846  -4.493  1.00 -0.36           N
ATOM   2158  CA  GLU A 153      -1.828  16.573  -5.472  1.00 -0.36           C
ATOM   2159  C   GLU A 153      -2.512  17.858  -5.999  1.00 -0.36           C
ATOM   2160  O   GLU A 153      -3.215  17.826  -6.972  1.00 -0.36           O
ATOM   2161  CB  GLU A 153      -2.956  15.512  -4.957  1.00 -0.36           C
ATOM   2162  CG  GLU A 153      -2.270  14.165  -4.593  1.00 -0.36           C
ATOM   2163  CD  GLU A 153      -1.904  13.932  -3.135  1.00 -0.36           C
ATOM   2164  OE1 GLU A 153      -2.811  13.726  -2.288  1.00 -0.36           O
ATOM   2165  OE2 GLU A 153      -0.685  13.908  -2.865  1.00 -0.36           O
ATOM   2166  H   GLU A 153       0.093  16.535  -4.847  1.00 -0.36           H
ATOM   2167  HA  GLU A 153      -1.343  16.071  -6.309  1.00 -0.36           H
ATOM   2168  HB2 GLU A 153      -3.579  15.905  -4.154  1.00 -0.36           H
ATOM   2169  HB3 GLU A 153      -3.601  15.309  -5.812  1.00 -0.36           H
ATOM   2170  HG2 GLU A 153      -3.017  13.432  -4.898  1.00 -0.36           H
ATOM   2171  HG3 GLU A 153      -1.431  14.053  -5.279  1.00 -0.36           H
ATOM   2172  N   SER A 154      -2.282  19.034  -5.392  1.00 -0.12           N
ATOM   2173  CA  SER A 154      -3.067  20.315  -5.443  1.00 -0.12           C
ATOM   2174  C   SER A 154      -3.148  20.946  -6.793  1.00 -0.12           C
ATOM   2175  O   SER A 154      -4.168  21.455  -7.236  1.00 -0.12           O
ATOM   2176  CB  SER A 154      -2.514  21.269  -4.448  1.00 -0.12           C
ATOM   2177  OG  SER A 154      -1.178  21.623  -4.828  1.00 -0.12           O
ATOM   2178  H   SER A 154      -1.505  19.048  -4.747  1.00 -0.12           H
ATOM   2179  HA  SER A 154      -4.080  20.099  -5.103  1.00 -0.12           H
ATOM   2180  HB2 SER A 154      -3.230  22.089  -4.489  1.00 -0.12           H
ATOM   2181  HB3 SER A 154      -2.518  20.805  -3.463  1.00 -0.12           H
ATOM   2182  HG  SER A 154      -0.713  22.042  -4.100  1.00 -0.12           H
ATOM   2183  N   LEU A 155      -2.125  20.639  -7.588  1.00 -0.05           N
ATOM   2184  CA  LEU A 155      -2.013  21.020  -8.958  1.00 -0.05           C
ATOM   2185  C   LEU A 155      -3.206  20.405  -9.805  1.00 -0.05           C
ATOM   2186  O   LEU A 155      -3.636  21.059 -10.747  1.00 -0.05           O
ATOM   2187  CB  LEU A 155      -0.588  20.587  -9.421  1.00 -0.05           C
ATOM   2188  CG  LEU A 155       0.408  21.667  -9.172  1.00 -0.05           C
ATOM   2189  CD1 LEU A 155       1.816  21.015  -9.028  1.00 -0.05           C
ATOM   2190  CD2 LEU A 155       0.506  22.666 -10.365  1.00 -0.05           C
ATOM   2191  H   LEU A 155      -1.432  20.084  -7.108  1.00 -0.05           H
ATOM   2192  HA  LEU A 155      -2.059  22.104  -9.060  1.00 -0.05           H
ATOM   2193  HB2 LEU A 155      -0.309  19.675  -8.893  1.00 -0.05           H
ATOM   2194  HB3 LEU A 155      -0.477  20.329 -10.474  1.00 -0.05           H
ATOM   2195  HG  LEU A 155       0.157  22.174  -8.239  1.00 -0.05           H
ATOM   2196 HD11 LEU A 155       1.900  20.547  -8.047  1.00 -0.05           H
ATOM   2197 HD12 LEU A 155       2.631  21.729  -9.146  1.00 -0.05           H
ATOM   2198 HD13 LEU A 155       1.815  20.242  -9.796  1.00 -0.05           H
ATOM   2199 HD21 LEU A 155       1.010  22.205 -11.214  1.00 -0.05           H
ATOM   2200 HD22 LEU A 155      -0.484  23.029 -10.640  1.00 -0.05           H
ATOM   2201 HD23 LEU A 155       1.229  23.440 -10.110  1.00 -0.05           H
ATOM   2202  N   CYS A 156      -3.847  19.266  -9.491  1.00 -0.63           N
ATOM   2203  CA  CYS A 156      -4.929  18.678 -10.270  1.00 -0.63           C
ATOM   2204  C   CYS A 156      -6.260  19.518 -10.193  1.00 -0.63           C
ATOM   2205  O   CYS A 156      -7.251  19.047 -10.742  1.00 -0.63           O
ATOM   2206  CB  CYS A 156      -5.128  17.193 -10.025  1.00 -0.63           C
ATOM   2207  SG  CYS A 156      -5.910  16.971  -8.390  1.00 -0.63           S
ATOM   2208  H   CYS A 156      -3.529  18.732  -8.695  1.00 -0.63           H
ATOM   2209  HA  CYS A 156      -4.512  18.780 -11.271  1.00 -0.63           H
ATOM   2210  HB2 CYS A 156      -5.757  16.757 -10.802  1.00 -0.63           H
ATOM   2211  HB3 CYS A 156      -4.085  16.878 -10.062  1.00 -0.63           H
ATOM   2212  HG  CYS A 156      -4.783  17.166  -7.701  1.00 -0.63           H
ATOM   2213  N   HID A 157      -6.330  20.714  -9.519  1.00 -0.33           N
ATOM   2214  CA  HID A 157      -7.386  21.685  -9.534  1.00 -0.33           C
ATOM   2215  C   HID A 157      -7.028  23.036 -10.163  1.00 -0.33           C
ATOM   2216  O   HID A 157      -7.817  24.002 -10.157  1.00 -0.33           O
ATOM   2217  CB  HID A 157      -8.070  21.904  -8.155  1.00 -0.33           C
ATOM   2218  CG  HID A 157      -8.140  20.737  -7.217  1.00 -0.33           C
ATOM   2219  CD2 HID A 157      -8.095  20.767  -5.881  1.00 -0.33           C
ATOM   2220  ND1 HID A 157      -8.280  19.431  -7.609  1.00 -0.33           N
ATOM   2221  CE1 HID A 157      -8.183  18.676  -6.543  1.00 -0.33           C
ATOM   2222  NE2 HID A 157      -8.075  19.445  -5.445  1.00 -0.33           N
ATOM   2223  H   HID A 157      -5.479  20.920  -9.014  1.00 -0.33           H
ATOM   2224  HA  HID A 157      -8.175  21.282 -10.170  1.00 -0.33           H
ATOM   2225  HB2 HID A 157      -7.590  22.753  -7.669  1.00 -0.33           H
ATOM   2226  HB3 HID A 157      -9.083  22.188  -8.440  1.00 -0.33           H
ATOM   2227  HD1 HID A 157      -8.250  19.194  -8.590  1.00 -0.33           H
ATOM   2228  HD2 HID A 157      -8.064  21.592  -5.186  1.00 -0.33           H
ATOM   2229  HE1 HID A 157      -8.307  17.604  -6.531  1.00 -0.33           H
ATOM   2230  N   MET A 158      -5.759  23.206 -10.477  1.00  0.00           N
ATOM   2231  CA  MET A 158      -5.249  24.559 -10.945  1.00  0.00           C
ATOM   2232  C   MET A 158      -5.138  24.683 -12.481  1.00  0.00           C
ATOM   2233  O   MET A 158      -5.297  23.766 -13.299  1.00  0.00           O
ATOM   2234  CB  MET A 158      -3.859  24.944 -10.344  1.00  0.00           C
ATOM   2235  CG  MET A 158      -3.621  24.266  -8.962  1.00  0.00           C
ATOM   2236  SD  MET A 158      -2.087  24.816  -8.279  1.00  0.00           S
ATOM   2237  CE  MET A 158      -2.328  24.234  -6.606  1.00  0.00           C
ATOM   2238  H   MET A 158      -5.135  22.413 -10.433  1.00  0.00           H
ATOM   2239  HA  MET A 158      -6.056  25.279 -10.804  1.00  0.00           H
ATOM   2240  HB2 MET A 158      -3.083  24.712 -11.073  1.00  0.00           H
ATOM   2241  HB3 MET A 158      -3.722  26.013 -10.189  1.00  0.00           H
ATOM   2242  HG2 MET A 158      -4.395  24.579  -8.262  1.00  0.00           H
ATOM   2243  HG3 MET A 158      -3.590  23.176  -8.961  1.00  0.00           H
ATOM   2244  HE1 MET A 158      -1.635  23.406  -6.457  1.00  0.00           H
ATOM   2245  HE2 MET A 158      -2.206  25.030  -5.871  1.00  0.00           H
ATOM   2246  HE3 MET A 158      -3.376  23.943  -6.536  1.00  0.00           H
ATOM   2247  N   ASP A 159      -4.708  25.947 -12.902  1.00  0.00           N
ATOM   2248  CA  ASP A 159      -4.207  26.295 -14.215  1.00  0.00           C
ATOM   2249  C   ASP A 159      -2.656  26.163 -14.152  1.00  0.00           C
ATOM   2250  O   ASP A 159      -2.006  26.989 -13.525  1.00  0.00           O
ATOM   2251  CB  ASP A 159      -4.760  27.698 -14.620  1.00  0.00           C
ATOM   2252  CG  ASP A 159      -4.622  27.999 -16.153  1.00  0.00           C
ATOM   2253  OD1 ASP A 159      -4.157  27.114 -16.904  1.00  0.00           O
ATOM   2254  OD2 ASP A 159      -4.911  29.142 -16.537  1.00  0.00           O
ATOM   2255  H   ASP A 159      -4.563  26.652 -12.194  1.00  0.00           H
ATOM   2256  HA  ASP A 159      -4.581  25.524 -14.888  1.00  0.00           H
ATOM   2257  HB2 ASP A 159      -5.813  27.779 -14.349  1.00  0.00           H
ATOM   2258  HB3 ASP A 159      -4.189  28.454 -14.082  1.00  0.00           H
ATOM   2259  N   ARG A 160      -2.206  25.071 -14.750  1.00  0.07           N
ATOM   2260  CA  ARG A 160      -0.878  24.562 -14.452  1.00  0.07           C
ATOM   2261  C   ARG A 160       0.336  25.544 -14.658  1.00  0.07           C
ATOM   2262  O   ARG A 160       1.144  25.704 -13.724  1.00  0.07           O
ATOM   2263  CB  ARG A 160      -0.713  23.258 -15.229  1.00  0.07           C
ATOM   2264  CG  ARG A 160      -0.943  21.899 -14.576  1.00  0.07           C
ATOM   2265  CD  ARG A 160      -2.395  21.725 -14.062  1.00  0.07           C
ATOM   2266  NE  ARG A 160      -2.711  20.343 -13.804  1.00  0.07           N
ATOM   2267  CZ  ARG A 160      -3.882  19.736 -13.842  1.00  0.07           C
ATOM   2268  NH1 ARG A 160      -5.036  20.351 -14.195  1.00  0.07           N
ATOM   2269  NH2 ARG A 160      -3.972  18.459 -13.596  1.00  0.07           N
ATOM   2270  H   ARG A 160      -2.914  24.510 -15.201  1.00  0.07           H
ATOM   2271  HA  ARG A 160      -0.757  24.244 -13.417  1.00  0.07           H
ATOM   2272  HB2 ARG A 160      -1.274  23.261 -16.163  1.00  0.07           H
ATOM   2273  HB3 ARG A 160       0.317  23.174 -15.576  1.00  0.07           H
ATOM   2274  HG2 ARG A 160      -0.778  21.186 -15.385  1.00  0.07           H
ATOM   2275  HG3 ARG A 160      -0.268  21.788 -13.729  1.00  0.07           H
ATOM   2276  HD2 ARG A 160      -2.525  22.325 -13.161  1.00  0.07           H
ATOM   2277  HD3 ARG A 160      -3.040  22.049 -14.877  1.00  0.07           H
ATOM   2278  HE  ARG A 160      -1.960  19.721 -13.545  1.00  0.07           H
ATOM   2279 HH11 ARG A 160      -5.017  21.340 -14.400  1.00  0.07           H
ATOM   2280 HH12 ARG A 160      -5.883  19.801 -14.156  1.00  0.07           H
ATOM   2281 HH21 ARG A 160      -3.121  17.997 -13.310  1.00  0.07           H
ATOM   2282 HH22 ARG A 160      -4.852  17.966 -13.534  1.00  0.07           H
ATOM   2283  N   ALA A 161       0.379  26.238 -15.754  1.00  0.00           N
ATOM   2284  CA  ALA A 161       1.523  27.135 -16.188  1.00  0.00           C
ATOM   2285  C   ALA A 161       1.736  28.313 -15.181  1.00  0.00           C
ATOM   2286  O   ALA A 161       2.861  28.710 -14.998  1.00  0.00           O
ATOM   2287  CB  ALA A 161       1.247  27.644 -17.636  1.00  0.00           C
ATOM   2288  H   ALA A 161      -0.245  25.913 -16.478  1.00  0.00           H
ATOM   2289  HA  ALA A 161       2.456  26.573 -16.210  1.00  0.00           H
ATOM   2290  HB1 ALA A 161       1.074  26.756 -18.243  1.00  0.00           H
ATOM   2291  HB2 ALA A 161       2.069  28.292 -17.941  1.00  0.00           H
ATOM   2292  HB3 ALA A 161       0.349  28.261 -17.670  1.00  0.00           H
ATOM   2293  N   LYS A 162       0.627  28.923 -14.695  1.00  0.01           N
ATOM   2294  CA  LYS A 162       0.717  30.010 -13.773  1.00  0.01           C
ATOM   2295  C   LYS A 162       1.321  29.619 -12.396  1.00  0.01           C
ATOM   2296  O   LYS A 162       2.074  30.355 -11.841  1.00  0.01           O
ATOM   2297  CB  LYS A 162      -0.768  30.603 -13.537  1.00  0.01           C
ATOM   2298  CG  LYS A 162      -1.450  31.007 -14.849  1.00  0.01           C
ATOM   2299  CD  LYS A 162      -2.846  31.680 -14.585  1.00  0.01           C
ATOM   2300  CE  LYS A 162      -3.537  32.052 -15.847  1.00  0.01           C
ATOM   2301  NZ  LYS A 162      -4.884  32.538 -15.559  1.00  0.01           N
ATOM   2302  H   LYS A 162      -0.289  28.575 -14.940  1.00  0.01           H
ATOM   2303  HA  LYS A 162       1.432  30.751 -14.131  1.00  0.01           H
ATOM   2304  HB2 LYS A 162      -1.264  29.751 -13.073  1.00  0.01           H
ATOM   2305  HB3 LYS A 162      -0.741  31.527 -12.959  1.00  0.01           H
ATOM   2306  HG2 LYS A 162      -0.814  31.721 -15.374  1.00  0.01           H
ATOM   2307  HG3 LYS A 162      -1.541  30.145 -15.510  1.00  0.01           H
ATOM   2308  HD2 LYS A 162      -3.419  31.033 -13.920  1.00  0.01           H
ATOM   2309  HD3 LYS A 162      -2.707  32.601 -14.018  1.00  0.01           H
ATOM   2310  HE2 LYS A 162      -2.925  32.876 -16.214  1.00  0.01           H
ATOM   2311  HE3 LYS A 162      -3.629  31.249 -16.578  1.00  0.01           H
ATOM   2312  HZ1 LYS A 162      -5.511  31.829 -15.203  1.00  0.01           H
ATOM   2313  HZ2 LYS A 162      -5.368  32.898 -16.368  1.00  0.01           H
ATOM   2314  HZ3 LYS A 162      -4.846  33.305 -14.902  1.00  0.01           H
ATOM   2315  N   ALA A 163       0.880  28.421 -11.890  1.00  0.01           N
ATOM   2316  CA  ALA A 163       1.258  27.954 -10.539  1.00  0.01           C
ATOM   2317  C   ALA A 163       2.749  27.648 -10.471  1.00  0.01           C
ATOM   2318  O   ALA A 163       3.469  28.047  -9.551  1.00  0.01           O
ATOM   2319  CB  ALA A 163       0.400  26.707 -10.210  1.00  0.01           C
ATOM   2320  H   ALA A 163       0.283  27.857 -12.477  1.00  0.01           H
ATOM   2321  HA  ALA A 163       1.096  28.726  -9.787  1.00  0.01           H
ATOM   2322  HB1 ALA A 163      -0.621  27.025 -10.003  1.00  0.01           H
ATOM   2323  HB2 ALA A 163       0.732  26.150  -9.334  1.00  0.01           H
ATOM   2324  HB3 ALA A 163       0.364  26.009 -11.047  1.00  0.01           H
ATOM   2325  N   LEU A 164       3.202  26.903 -11.477  1.00  0.00           N
ATOM   2326  CA  LEU A 164       4.592  26.650 -11.617  1.00  0.00           C
ATOM   2327  C   LEU A 164       5.529  27.881 -11.769  1.00  0.00           C
ATOM   2328  O   LEU A 164       6.569  27.951 -11.105  1.00  0.00           O
ATOM   2329  CB  LEU A 164       4.707  25.731 -12.766  1.00  0.00           C
ATOM   2330  CG  LEU A 164       4.170  24.276 -12.657  1.00  0.00           C
ATOM   2331  CD1 LEU A 164       3.965  23.843 -14.089  1.00  0.00           C
ATOM   2332  CD2 LEU A 164       5.176  23.342 -11.899  1.00  0.00           C
ATOM   2333  H   LEU A 164       2.565  26.504 -12.151  1.00  0.00           H
ATOM   2334  HA  LEU A 164       4.934  26.049 -10.775  1.00  0.00           H
ATOM   2335  HB2 LEU A 164       4.203  26.275 -13.565  1.00  0.00           H
ATOM   2336  HB3 LEU A 164       5.779  25.709 -12.958  1.00  0.00           H
ATOM   2337  HG  LEU A 164       3.223  24.109 -12.145  1.00  0.00           H
ATOM   2338 HD11 LEU A 164       3.623  22.808 -14.051  1.00  0.00           H
ATOM   2339 HD12 LEU A 164       4.882  23.831 -14.676  1.00  0.00           H
ATOM   2340 HD13 LEU A 164       3.159  24.411 -14.553  1.00  0.00           H
ATOM   2341 HD21 LEU A 164       6.135  23.190 -12.394  1.00  0.00           H
ATOM   2342 HD22 LEU A 164       5.293  23.899 -10.970  1.00  0.00           H
ATOM   2343 HD23 LEU A 164       4.662  22.407 -11.677  1.00  0.00           H
ATOM   2344  N   GLY A 165       5.135  28.847 -12.619  1.00  0.00           N
ATOM   2345  CA  GLY A 165       5.753  30.195 -12.684  1.00  0.00           C
ATOM   2346  C   GLY A 165       5.730  30.915 -11.303  1.00  0.00           C
ATOM   2347  O   GLY A 165       6.820  31.485 -10.931  1.00  0.00           O
ATOM   2348  H   GLY A 165       4.283  28.648 -13.124  1.00  0.00           H
ATOM   2349  HA2 GLY A 165       6.750  30.224 -13.125  1.00  0.00           H
ATOM   2350  HA3 GLY A 165       5.135  30.803 -13.345  1.00  0.00           H
ATOM   2351  N   GLU A 166       4.630  30.901 -10.582  1.00  0.00           N
ATOM   2352  CA  GLU A 166       4.624  31.388  -9.212  1.00  0.00           C
ATOM   2353  C   GLU A 166       5.622  30.623  -8.304  1.00  0.00           C
ATOM   2354  O   GLU A 166       6.334  31.270  -7.500  1.00  0.00           O
ATOM   2355  CB  GLU A 166       3.151  31.352  -8.713  1.00  0.00           C
ATOM   2356  CG  GLU A 166       2.985  32.457  -7.684  1.00  0.00           C
ATOM   2357  CD  GLU A 166       2.973  33.914  -8.276  1.00  0.00           C
ATOM   2358  OE1 GLU A 166       2.949  34.082  -9.536  1.00  0.00           O
ATOM   2359  OE2 GLU A 166       2.687  34.840  -7.515  1.00  0.00           O
ATOM   2360  H   GLU A 166       3.752  30.571 -10.957  1.00  0.00           H
ATOM   2361  HA  GLU A 166       4.902  32.441  -9.175  1.00  0.00           H
ATOM   2362  HB2 GLU A 166       2.456  31.582  -9.521  1.00  0.00           H
ATOM   2363  HB3 GLU A 166       2.955  30.384  -8.252  1.00  0.00           H
ATOM   2364  HG2 GLU A 166       2.042  32.154  -7.229  1.00  0.00           H
ATOM   2365  HG3 GLU A 166       3.739  32.447  -6.896  1.00  0.00           H
ATOM   2366  N   ALA A 167       5.605  29.280  -8.366  1.00  0.00           N
ATOM   2367  CA  ALA A 167       6.543  28.463  -7.550  1.00  0.00           C
ATOM   2368  C   ALA A 167       8.061  28.805  -7.941  1.00  0.00           C
ATOM   2369  O   ALA A 167       8.811  28.988  -6.994  1.00  0.00           O
ATOM   2370  CB  ALA A 167       6.188  26.998  -7.855  1.00  0.00           C
ATOM   2371  H   ALA A 167       5.133  28.818  -9.130  1.00  0.00           H
ATOM   2372  HA  ALA A 167       6.560  28.684  -6.482  1.00  0.00           H
ATOM   2373  HB1 ALA A 167       6.256  26.910  -8.940  1.00  0.00           H
ATOM   2374  HB2 ALA A 167       5.160  26.839  -7.532  1.00  0.00           H
ATOM   2375  HB3 ALA A 167       6.884  26.332  -7.345  1.00  0.00           H
ATOM   2376  N   TRP A 168       8.346  29.108  -9.204  1.00  0.00           N
ATOM   2377  CA  TRP A 168       9.600  29.655  -9.715  1.00  0.00           C
ATOM   2378  C   TRP A 168       9.789  31.070  -9.187  1.00  0.00           C
ATOM   2379  O   TRP A 168      10.971  31.348  -8.931  1.00  0.00           O
ATOM   2380  CB  TRP A 168       9.707  29.514 -11.238  1.00  0.00           C
ATOM   2381  CG  TRP A 168      11.099  29.619 -11.769  1.00  0.00           C
ATOM   2382  CD1 TRP A 168      11.753  28.495 -12.212  1.00  0.00           C
ATOM   2383  CD2 TRP A 168      11.980  30.767 -12.008  1.00  0.00           C
ATOM   2384  CE2 TRP A 168      13.200  30.249 -12.515  1.00  0.00           C
ATOM   2385  CE3 TRP A 168      11.974  32.172 -11.732  1.00  0.00           C
ATOM   2386  NE1 TRP A 168      12.965  28.901 -12.678  1.00  0.00           N
ATOM   2387  CZ2 TRP A 168      14.319  31.048 -12.728  1.00  0.00           C
ATOM   2388  CZ3 TRP A 168      13.083  33.034 -11.904  1.00  0.00           C
ATOM   2389  CH2 TRP A 168      14.238  32.429 -12.357  1.00  0.00           C
ATOM   2390  H   TRP A 168       7.612  29.101  -9.897  1.00  0.00           H
ATOM   2391  HA  TRP A 168      10.377  28.981  -9.356  1.00  0.00           H
ATOM   2392  HB2 TRP A 168       9.326  28.540 -11.543  1.00  0.00           H
ATOM   2393  HB3 TRP A 168       9.164  30.237 -11.846  1.00  0.00           H
ATOM   2394  HD1 TRP A 168      11.399  27.479 -12.294  1.00  0.00           H
ATOM   2395  HE1 TRP A 168      13.464  28.362 -13.370  1.00  0.00           H
ATOM   2396  HE3 TRP A 168      11.083  32.480 -11.204  1.00  0.00           H
ATOM   2397  HZ2 TRP A 168      15.197  30.702 -13.254  1.00  0.00           H
ATOM   2398  HZ3 TRP A 168      13.102  34.097 -11.724  1.00  0.00           H
ATOM   2399  HH2 TRP A 168      15.114  33.057 -12.434  1.00  0.00           H
ATOM   2400  N   ARG A 169       8.781  31.865  -8.871  1.00  0.00           N
ATOM   2401  CA  ARG A 169       8.940  33.225  -8.382  1.00  0.00           C
ATOM   2402  C   ARG A 169       9.413  33.199  -6.933  1.00  0.00           C
ATOM   2403  O   ARG A 169      10.203  34.033  -6.600  1.00  0.00           O
ATOM   2404  CB  ARG A 169       7.539  33.976  -8.444  1.00  0.00           C
ATOM   2405  CG  ARG A 169       7.788  35.477  -8.469  1.00  0.00           C
ATOM   2406  CD  ARG A 169       6.486  36.254  -8.622  1.00  0.00           C
ATOM   2407  NE  ARG A 169       5.428  35.953  -7.614  1.00  0.00           N
ATOM   2408  CZ  ARG A 169       5.485  36.105  -6.312  1.00  0.00           C
ATOM   2409  NH1 ARG A 169       6.492  36.571  -5.660  1.00  0.00           N
ATOM   2410  NH2 ARG A 169       4.545  35.667  -5.513  1.00  0.00           N
ATOM   2411  H   ARG A 169       7.845  31.565  -9.103  1.00  0.00           H
ATOM   2412  HA  ARG A 169       9.723  33.754  -8.926  1.00  0.00           H
ATOM   2413  HB2 ARG A 169       7.080  33.731  -9.401  1.00  0.00           H
ATOM   2414  HB3 ARG A 169       6.838  33.639  -7.680  1.00  0.00           H
ATOM   2415  HG2 ARG A 169       8.336  35.757  -7.569  1.00  0.00           H
ATOM   2416  HG3 ARG A 169       8.439  35.769  -9.292  1.00  0.00           H
ATOM   2417  HD2 ARG A 169       6.703  37.319  -8.711  1.00  0.00           H
ATOM   2418  HD3 ARG A 169       6.033  35.932  -9.561  1.00  0.00           H
ATOM   2419  HE  ARG A 169       4.590  35.510  -7.961  1.00  0.00           H
ATOM   2420 HH11 ARG A 169       7.376  36.865  -6.051  1.00  0.00           H
ATOM   2421 HH12 ARG A 169       6.461  36.498  -4.653  1.00  0.00           H
ATOM   2422 HH21 ARG A 169       3.682  35.334  -5.917  1.00  0.00           H
ATOM   2423 HH22 ARG A 169       4.590  35.986  -4.556  1.00  0.00           H
ATOM   2424  N   VAL A 170       9.028  32.263  -6.044  1.00  0.00           N
ATOM   2425  CA  VAL A 170       9.308  32.384  -4.620  1.00  0.00           C
ATOM   2426  C   VAL A 170      10.438  31.468  -4.130  1.00  0.00           C
ATOM   2427  O   VAL A 170      10.946  31.634  -2.993  1.00  0.00           O
ATOM   2428  CB  VAL A 170       8.047  32.119  -3.736  1.00  0.00           C
ATOM   2429  CG1 VAL A 170       6.910  33.048  -4.085  1.00  0.00           C
ATOM   2430  CG2 VAL A 170       7.452  30.729  -3.942  1.00  0.00           C
ATOM   2431  H   VAL A 170       8.335  31.589  -6.336  1.00  0.00           H
ATOM   2432  HA  VAL A 170       9.609  33.405  -4.387  1.00  0.00           H
ATOM   2433  HB  VAL A 170       8.241  32.293  -2.677  1.00  0.00           H
ATOM   2434 HG11 VAL A 170       6.221  33.052  -3.240  1.00  0.00           H
ATOM   2435 HG12 VAL A 170       7.281  34.068  -4.192  1.00  0.00           H
ATOM   2436 HG13 VAL A 170       6.366  32.677  -4.954  1.00  0.00           H
ATOM   2437 HG21 VAL A 170       7.109  30.657  -4.975  1.00  0.00           H
ATOM   2438 HG22 VAL A 170       6.591  30.561  -3.294  1.00  0.00           H
ATOM   2439 HG23 VAL A 170       8.226  30.019  -3.652  1.00  0.00           H
ATOM   2440  N   LEU A 171      10.762  30.448  -4.903  1.00  0.00           N
ATOM   2441  CA  LEU A 171      11.913  29.623  -4.625  1.00  0.00           C
ATOM   2442  C   LEU A 171      13.198  30.323  -4.959  1.00  0.00           C
ATOM   2443  O   LEU A 171      13.301  31.204  -5.793  1.00  0.00           O
ATOM   2444  CB  LEU A 171      11.928  28.321  -5.434  1.00  0.00           C
ATOM   2445  CG  LEU A 171      10.823  27.361  -4.843  1.00  0.00           C
ATOM   2446  CD1 LEU A 171      10.268  26.367  -5.879  1.00  0.00           C
ATOM   2447  CD2 LEU A 171      11.160  26.535  -3.593  1.00  0.00           C
ATOM   2448  H   LEU A 171      10.289  30.271  -5.777  1.00  0.00           H
ATOM   2449  HA  LEU A 171      11.839  29.430  -3.556  1.00  0.00           H
ATOM   2450  HB2 LEU A 171      11.710  28.443  -6.495  1.00  0.00           H
ATOM   2451  HB3 LEU A 171      12.878  27.795  -5.341  1.00  0.00           H
ATOM   2452  HG  LEU A 171      10.001  28.020  -4.564  1.00  0.00           H
ATOM   2453 HD11 LEU A 171      10.251  26.777  -6.889  1.00  0.00           H
ATOM   2454 HD12 LEU A 171       9.265  26.047  -5.599  1.00  0.00           H
ATOM   2455 HD13 LEU A 171      10.919  25.494  -5.860  1.00  0.00           H
ATOM   2456 HD21 LEU A 171      11.971  25.840  -3.809  1.00  0.00           H
ATOM   2457 HD22 LEU A 171      11.484  27.104  -2.723  1.00  0.00           H
ATOM   2458 HD23 LEU A 171      10.419  25.781  -3.325  1.00  0.00           H
ATOM   2459  N   LYS A 172      14.206  29.933  -4.178  1.00  0.00           N
ATOM   2460  CA  LYS A 172      15.572  30.495  -4.336  1.00  0.00           C
ATOM   2461  C   LYS A 172      16.328  29.961  -5.591  1.00  0.00           C
ATOM   2462  O   LYS A 172      15.890  29.039  -6.270  1.00  0.00           O
ATOM   2463  CB  LYS A 172      16.454  30.232  -3.070  1.00  0.00           C
ATOM   2464  CG  LYS A 172      15.880  31.003  -1.833  1.00  0.00           C
ATOM   2465  CD  LYS A 172      16.581  30.618  -0.548  1.00  0.00           C
ATOM   2466  CE  LYS A 172      16.057  31.290   0.763  1.00  0.00           C
ATOM   2467  NZ  LYS A 172      16.905  30.884   1.872  1.00  0.00           N
ATOM   2468  H   LYS A 172      14.045  29.248  -3.455  1.00  0.00           H
ATOM   2469  HA  LYS A 172      15.471  31.560  -4.542  1.00  0.00           H
ATOM   2470  HB2 LYS A 172      16.450  29.165  -2.848  1.00  0.00           H
ATOM   2471  HB3 LYS A 172      17.444  30.621  -3.308  1.00  0.00           H
ATOM   2472  HG2 LYS A 172      16.169  32.030  -2.056  1.00  0.00           H
ATOM   2473  HG3 LYS A 172      14.792  30.994  -1.771  1.00  0.00           H
ATOM   2474  HD2 LYS A 172      16.543  29.539  -0.395  1.00  0.00           H
ATOM   2475  HD3 LYS A 172      17.641  30.857  -0.629  1.00  0.00           H
ATOM   2476  HE2 LYS A 172      16.165  32.365   0.624  1.00  0.00           H
ATOM   2477  HE3 LYS A 172      14.985  31.127   0.876  1.00  0.00           H
ATOM   2478  HZ1 LYS A 172      17.862  31.206   1.838  1.00  0.00           H
ATOM   2479  HZ2 LYS A 172      16.901  29.874   1.860  1.00  0.00           H
ATOM   2480  HZ3 LYS A 172      16.589  31.240   2.762  1.00  0.00           H
ATOM   2481  N   PRO A 173      17.319  30.723  -6.088  1.00  0.00           N
ATOM   2482  CA  PRO A 173      18.138  30.156  -7.164  1.00  0.00           C
ATOM   2483  C   PRO A 173      18.902  28.980  -6.610  1.00  0.00           C
ATOM   2484  O   PRO A 173      19.568  28.984  -5.559  1.00  0.00           O
ATOM   2485  CB  PRO A 173      19.015  31.319  -7.681  1.00  0.00           C
ATOM   2486  CG  PRO A 173      18.512  32.530  -6.933  1.00  0.00           C
ATOM   2487  CD  PRO A 173      17.836  31.974  -5.664  1.00  0.00           C
ATOM   2488  HA  PRO A 173      17.511  29.827  -7.992  1.00  0.00           H
ATOM   2489  HB2 PRO A 173      20.094  31.164  -7.671  1.00  0.00           H
ATOM   2490  HB3 PRO A 173      18.793  31.554  -8.722  1.00  0.00           H
ATOM   2491  HG2 PRO A 173      19.291  33.251  -6.681  1.00  0.00           H
ATOM   2492  HG3 PRO A 173      17.777  33.123  -7.477  1.00  0.00           H
ATOM   2493  HD2 PRO A 173      18.590  31.740  -4.912  1.00  0.00           H
ATOM   2494  HD3 PRO A 173      17.157  32.648  -5.140  1.00  0.00           H
ATOM   2495  N   GLY A 174      18.628  27.900  -7.353  1.00  0.00           N
ATOM   2496  CA  GLY A 174      18.964  26.537  -6.975  1.00  0.00           C
ATOM   2497  C   GLY A 174      17.934  25.791  -6.203  1.00  0.00           C
ATOM   2498  O   GLY A 174      18.142  24.615  -5.799  1.00  0.00           O
ATOM   2499  H   GLY A 174      18.084  28.058  -8.190  1.00  0.00           H
ATOM   2500  HA2 GLY A 174      19.172  26.015  -7.909  1.00  0.00           H
ATOM   2501  HA3 GLY A 174      19.825  26.494  -6.308  1.00  0.00           H
ATOM   2502  N   GLY A 175      16.732  26.302  -5.978  1.00  0.00           N
ATOM   2503  CA  GLY A 175      15.740  25.727  -5.088  1.00  0.00           C
ATOM   2504  C   GLY A 175      14.836  24.582  -5.633  1.00  0.00           C
ATOM   2505  O   GLY A 175      14.428  24.667  -6.770  1.00  0.00           O
ATOM   2506  H   GLY A 175      16.575  27.252  -6.281  1.00  0.00           H
ATOM   2507  HA2 GLY A 175      16.296  25.332  -4.238  1.00  0.00           H
ATOM   2508  HA3 GLY A 175      15.162  26.568  -4.705  1.00  0.00           H
ATOM   2509  N   ASP A 176      14.377  23.665  -4.814  1.00  0.00           N
ATOM   2510  CA  ASP A 176      13.671  22.427  -5.154  1.00  0.00           C
ATOM   2511  C   ASP A 176      12.147  22.633  -5.224  1.00  0.00           C
ATOM   2512  O   ASP A 176      11.601  23.425  -4.420  1.00  0.00           O
ATOM   2513  CB  ASP A 176      13.903  21.318  -4.083  1.00  0.00           C
ATOM   2514  CG  ASP A 176      15.369  21.096  -3.604  1.00  0.00           C
ATOM   2515  OD1 ASP A 176      15.865  19.917  -3.632  1.00  0.00           O
ATOM   2516  OD2 ASP A 176      16.110  22.075  -3.318  1.00  0.00           O
ATOM   2517  H   ASP A 176      14.714  23.784  -3.869  1.00  0.00           H
ATOM   2518  HA  ASP A 176      14.026  22.032  -6.105  1.00  0.00           H
ATOM   2519  HB2 ASP A 176      13.333  21.612  -3.202  1.00  0.00           H
ATOM   2520  HB3 ASP A 176      13.542  20.371  -4.487  1.00  0.00           H
ATOM   2521  N   LEU A 177      11.456  21.911  -6.100  1.00  0.00           N
ATOM   2522  CA  LEU A 177       9.992  21.835  -6.062  1.00  0.00           C
ATOM   2523  C   LEU A 177       9.484  20.383  -6.247  1.00  0.00           C
ATOM   2524  O   LEU A 177       9.609  19.744  -7.334  1.00  0.00           O
ATOM   2525  CB  LEU A 177       9.355  22.845  -7.136  1.00  0.00           C
ATOM   2526  CG  LEU A 177       7.807  22.625  -7.342  1.00  0.00           C
ATOM   2527  CD1 LEU A 177       6.983  23.025  -6.126  1.00  0.00           C
ATOM   2528  CD2 LEU A 177       7.281  23.456  -8.528  1.00  0.00           C
ATOM   2529  H   LEU A 177      11.975  21.321  -6.733  1.00  0.00           H
ATOM   2530  HA  LEU A 177       9.658  22.051  -5.046  1.00  0.00           H
ATOM   2531  HB2 LEU A 177       9.596  23.873  -6.867  1.00  0.00           H
ATOM   2532  HB3 LEU A 177       9.882  22.738  -8.083  1.00  0.00           H
ATOM   2533  HG  LEU A 177       7.591  21.581  -7.570  1.00  0.00           H
ATOM   2534 HD11 LEU A 177       7.376  22.569  -5.216  1.00  0.00           H
ATOM   2535 HD12 LEU A 177       6.023  22.566  -6.360  1.00  0.00           H
ATOM   2536 HD13 LEU A 177       6.854  24.106  -6.067  1.00  0.00           H
ATOM   2537 HD21 LEU A 177       8.034  23.257  -9.291  1.00  0.00           H
ATOM   2538 HD22 LEU A 177       6.286  23.217  -8.902  1.00  0.00           H
ATOM   2539 HD23 LEU A 177       7.235  24.532  -8.358  1.00  0.00           H
ATOM   2540  N   LEU A 178       8.858  19.721  -5.299  1.00 -0.01           N
ATOM   2541  CA  LEU A 178       8.296  18.382  -5.533  1.00 -0.01           C
ATOM   2542  C   LEU A 178       6.867  18.542  -6.055  1.00 -0.01           C
ATOM   2543  O   LEU A 178       6.129  19.376  -5.558  1.00 -0.01           O
ATOM   2544  CB  LEU A 178       8.220  17.593  -4.170  1.00 -0.01           C
ATOM   2545  CG  LEU A 178       7.515  16.230  -4.183  1.00 -0.01           C
ATOM   2546  CD1 LEU A 178       8.383  15.131  -4.747  1.00 -0.01           C
ATOM   2547  CD2 LEU A 178       7.190  15.829  -2.851  1.00 -0.01           C
ATOM   2548  H   LEU A 178       8.696  20.126  -4.389  1.00 -0.01           H
ATOM   2549  HA  LEU A 178       8.909  17.782  -6.205  1.00 -0.01           H
ATOM   2550  HB2 LEU A 178       9.225  17.551  -3.750  1.00 -0.01           H
ATOM   2551  HB3 LEU A 178       7.682  18.242  -3.477  1.00 -0.01           H
ATOM   2552  HG  LEU A 178       6.562  16.340  -4.700  1.00 -0.01           H
ATOM   2553 HD11 LEU A 178       8.311  15.126  -5.834  1.00 -0.01           H
ATOM   2554 HD12 LEU A 178       7.946  14.191  -4.411  1.00 -0.01           H
ATOM   2555 HD13 LEU A 178       9.387  15.236  -4.336  1.00 -0.01           H
ATOM   2556 HD21 LEU A 178       8.020  15.827  -2.146  1.00 -0.01           H
ATOM   2557 HD22 LEU A 178       6.569  16.601  -2.397  1.00 -0.01           H
ATOM   2558 HD23 LEU A 178       6.818  14.805  -2.850  1.00 -0.01           H
ATOM   2559  N   VAL A 179       6.433  17.788  -7.032  1.00 -0.01           N
ATOM   2560  CA  VAL A 179       5.232  17.967  -7.828  1.00 -0.01           C
ATOM   2561  C   VAL A 179       4.358  16.655  -7.856  1.00 -0.01           C
ATOM   2562  O   VAL A 179       4.929  15.578  -8.270  1.00 -0.01           O
ATOM   2563  CB  VAL A 179       5.592  18.373  -9.332  1.00 -0.01           C
ATOM   2564  CG1 VAL A 179       4.364  18.389 -10.303  1.00 -0.01           C
ATOM   2565  CG2 VAL A 179       6.113  19.814  -9.266  1.00 -0.01           C
ATOM   2566  H   VAL A 179       7.114  17.134  -7.389  1.00 -0.01           H
ATOM   2567  HA  VAL A 179       4.569  18.723  -7.407  1.00 -0.01           H
ATOM   2568  HB  VAL A 179       6.380  17.711  -9.689  1.00 -0.01           H
ATOM   2569 HG11 VAL A 179       3.660  19.049  -9.795  1.00 -0.01           H
ATOM   2570 HG12 VAL A 179       4.651  18.828 -11.258  1.00 -0.01           H
ATOM   2571 HG13 VAL A 179       4.101  17.346 -10.475  1.00 -0.01           H
ATOM   2572 HG21 VAL A 179       6.116  20.279 -10.251  1.00 -0.01           H
ATOM   2573 HG22 VAL A 179       7.106  19.757  -8.819  1.00 -0.01           H
ATOM   2574 HG23 VAL A 179       5.474  20.435  -8.639  1.00 -0.01           H
ATOM   2575  N   LEU A 180       3.140  16.685  -7.377  1.00 -0.03           N
ATOM   2576  CA  LEU A 180       2.283  15.541  -7.465  1.00 -0.03           C
ATOM   2577  C   LEU A 180       1.126  15.813  -8.379  1.00 -0.03           C
ATOM   2578  O   LEU A 180       0.351  16.735  -8.134  1.00 -0.03           O
ATOM   2579  CB  LEU A 180       1.880  15.061  -6.058  1.00 -0.03           C
ATOM   2580  CG  LEU A 180       3.068  14.545  -5.238  1.00 -0.03           C
ATOM   2581  CD1 LEU A 180       3.556  15.445  -4.121  1.00 -0.03           C
ATOM   2582  CD2 LEU A 180       2.843  13.182  -4.567  1.00 -0.03           C
ATOM   2583  H   LEU A 180       2.665  17.555  -7.181  1.00 -0.03           H
ATOM   2584  HA  LEU A 180       2.849  14.697  -7.862  1.00 -0.03           H
ATOM   2585  HB2 LEU A 180       1.334  15.909  -5.642  1.00 -0.03           H
ATOM   2586  HB3 LEU A 180       1.195  14.240  -6.268  1.00 -0.03           H
ATOM   2587  HG  LEU A 180       3.926  14.528  -5.912  1.00 -0.03           H
ATOM   2588 HD11 LEU A 180       4.494  15.032  -3.748  1.00 -0.03           H
ATOM   2589 HD12 LEU A 180       2.780  15.582  -3.367  1.00 -0.03           H
ATOM   2590 HD13 LEU A 180       3.702  16.437  -4.548  1.00 -0.03           H
ATOM   2591 HD21 LEU A 180       2.153  13.303  -3.733  1.00 -0.03           H
ATOM   2592 HD22 LEU A 180       2.354  12.562  -5.319  1.00 -0.03           H
ATOM   2593 HD23 LEU A 180       3.758  12.653  -4.299  1.00 -0.03           H
ATOM   2594  N   GLU A 181       0.960  14.973  -9.421  1.00 -0.15           N
ATOM   2595  CA  GLU A 181       0.319  15.315 -10.691  1.00 -0.15           C
ATOM   2596  C   GLU A 181       0.033  14.049 -11.548  1.00 -0.15           C
ATOM   2597  O   GLU A 181       0.544  12.978 -11.309  1.00 -0.15           O
ATOM   2598  CB  GLU A 181       1.084  16.351 -11.504  1.00 -0.15           C
ATOM   2599  CG  GLU A 181       0.639  16.966 -12.816  1.00 -0.15           C
ATOM   2600  CD  GLU A 181      -0.818  17.451 -12.767  1.00 -0.15           C
ATOM   2601  OE1 GLU A 181      -1.755  16.577 -12.601  1.00 -0.15           O
ATOM   2602  OE2 GLU A 181      -0.930  18.632 -12.941  1.00 -0.15           O
ATOM   2603  H   GLU A 181       1.462  14.096  -9.435  1.00 -0.15           H
ATOM   2604  HA  GLU A 181      -0.715  15.603 -10.497  1.00 -0.15           H
ATOM   2605  HB2 GLU A 181       1.211  17.101 -10.724  1.00 -0.15           H
ATOM   2606  HB3 GLU A 181       2.062  15.891 -11.649  1.00 -0.15           H
ATOM   2607  HG2 GLU A 181       1.354  17.706 -13.177  1.00 -0.15           H
ATOM   2608  HG3 GLU A 181       0.661  16.164 -13.553  1.00 -0.15           H
ATOM   2609  N   GLH A 182      -0.757  14.112 -12.674  1.00 -0.88           N
ATOM   2610  CA  GLH A 182      -1.287  13.017 -13.454  1.00 -0.88           C
ATOM   2611  C   GLH A 182      -1.240  13.363 -14.984  1.00 -0.88           C
ATOM   2612  O   GLH A 182      -0.927  14.503 -15.365  1.00 -0.88           O
ATOM   2613  CB  GLH A 182      -2.666  12.572 -12.884  1.00 -0.88           C
ATOM   2614  CG  GLH A 182      -3.589  13.659 -12.183  1.00 -0.88           C
ATOM   2615  CD  GLH A 182      -5.003  13.091 -11.901  1.00 -0.88           C
ATOM   2616  OE1 GLH A 182      -5.443  12.004 -12.248  1.00 -0.88           O
ATOM   2617  OE2 GLH A 182      -5.840  13.934 -11.364  1.00 -0.88           O
ATOM   2618  H   GLH A 182      -1.095  14.998 -13.021  1.00 -0.88           H
ATOM   2619  HA  GLH A 182      -0.598  12.183 -13.320  1.00 -0.88           H
ATOM   2620  HB2 GLH A 182      -3.269  12.178 -13.702  1.00 -0.88           H
ATOM   2621  HB3 GLH A 182      -2.495  11.759 -12.179  1.00 -0.88           H
ATOM   2622  HG2 GLH A 182      -3.154  13.933 -11.222  1.00 -0.88           H
ATOM   2623  HG3 GLH A 182      -3.575  14.518 -12.855  1.00 -0.88           H
ATOM   2624  HE2 GLH A 182      -6.605  13.419 -11.101  1.00 -0.88           H
ATOM   2625  N   VAL A 183      -1.366  12.319 -15.751  1.00 -0.01           N
ATOM   2626  CA  VAL A 183      -1.195  12.306 -17.193  1.00 -0.01           C
ATOM   2627  C   VAL A 183      -2.357  11.604 -17.902  1.00 -0.01           C
ATOM   2628  O   VAL A 183      -2.932  10.614 -17.443  1.00 -0.01           O
ATOM   2629  CB  VAL A 183       0.126  11.668 -17.484  1.00 -0.01           C
ATOM   2630  CG1 VAL A 183       0.304  10.268 -16.852  1.00 -0.01           C
ATOM   2631  CG2 VAL A 183       0.257  11.572 -19.026  1.00 -0.01           C
ATOM   2632  H   VAL A 183      -1.654  11.457 -15.311  1.00 -0.01           H
ATOM   2633  HA  VAL A 183      -1.197  13.321 -17.590  1.00 -0.01           H
ATOM   2634  HB  VAL A 183       0.875  12.341 -17.068  1.00 -0.01           H
ATOM   2635 HG11 VAL A 183      -0.392   9.578 -17.329  1.00 -0.01           H
ATOM   2636 HG12 VAL A 183       1.332   9.914 -16.935  1.00 -0.01           H
ATOM   2637 HG13 VAL A 183      -0.005  10.245 -15.807  1.00 -0.01           H
ATOM   2638 HG21 VAL A 183       1.307  11.639 -19.309  1.00 -0.01           H
ATOM   2639 HG22 VAL A 183      -0.036  12.510 -19.499  1.00 -0.01           H
ATOM   2640 HG23 VAL A 183      -0.149  10.625 -19.382  1.00 -0.01           H
ATOM   2641  N   VAL A 184      -2.800  12.220 -19.009  1.00  0.01           N
ATOM   2642  CA  VAL A 184      -3.758  11.608 -19.995  1.00  0.01           C
ATOM   2643  C   VAL A 184      -3.130  10.579 -20.932  1.00  0.01           C
ATOM   2644  O   VAL A 184      -1.984  10.837 -21.331  1.00  0.01           O
ATOM   2645  CB  VAL A 184      -4.240  12.839 -20.840  1.00  0.01           C
ATOM   2646  CG1 VAL A 184      -4.831  12.453 -22.098  1.00  0.01           C
ATOM   2647  CG2 VAL A 184      -5.113  13.849 -20.122  1.00  0.01           C
ATOM   2648  H   VAL A 184      -2.215  12.986 -19.309  1.00  0.01           H
ATOM   2649  HA  VAL A 184      -4.669  11.224 -19.536  1.00  0.01           H
ATOM   2650  HB  VAL A 184      -3.347  13.407 -21.098  1.00  0.01           H
ATOM   2651 HG11 VAL A 184      -4.073  12.013 -22.746  1.00  0.01           H
ATOM   2652 HG12 VAL A 184      -5.624  11.724 -21.937  1.00  0.01           H
ATOM   2653 HG13 VAL A 184      -5.302  13.275 -22.637  1.00  0.01           H
ATOM   2654 HG21 VAL A 184      -6.045  13.356 -19.849  1.00  0.01           H
ATOM   2655 HG22 VAL A 184      -5.372  14.677 -20.782  1.00  0.01           H
ATOM   2656 HG23 VAL A 184      -4.612  14.132 -19.197  1.00  0.01           H
ATOM   2657  N   THR A 185      -3.742   9.455 -21.249  1.00  0.00           N
ATOM   2658  CA  THR A 185      -3.231   8.528 -22.289  1.00  0.00           C
ATOM   2659  C   THR A 185      -4.173   8.356 -23.521  1.00  0.00           C
ATOM   2660  O   THR A 185      -3.867   7.552 -24.398  1.00  0.00           O
ATOM   2661  CB  THR A 185      -2.794   7.100 -21.724  1.00  0.00           C
ATOM   2662  CG2 THR A 185      -1.537   7.250 -20.788  1.00  0.00           C
ATOM   2663  OG1 THR A 185      -3.744   6.476 -20.853  1.00  0.00           O
ATOM   2664  H   THR A 185      -4.477   9.186 -20.609  1.00  0.00           H
ATOM   2665  HA  THR A 185      -2.340   8.993 -22.709  1.00  0.00           H
ATOM   2666  HB  THR A 185      -2.627   6.483 -22.607  1.00  0.00           H
ATOM   2667  HG1 THR A 185      -4.495   6.396 -21.446  1.00  0.00           H
ATOM   2668 HG21 THR A 185      -0.752   7.768 -21.339  1.00  0.00           H
ATOM   2669 HG22 THR A 185      -1.097   6.265 -20.633  1.00  0.00           H
ATOM   2670 HG23 THR A 185      -1.690   7.725 -19.820  1.00  0.00           H
ATOM   2671  N   GLU A 186      -5.351   9.004 -23.511  1.00  0.01           N
ATOM   2672  CA  GLU A 186      -6.489   8.817 -24.382  1.00  0.01           C
ATOM   2673  C   GLU A 186      -7.304  10.080 -24.589  1.00  0.01           C
ATOM   2674  O   GLU A 186      -7.275  10.967 -23.691  1.00  0.01           O
ATOM   2675  CB  GLU A 186      -7.370   7.684 -23.913  1.00  0.01           C
ATOM   2676  CG  GLU A 186      -7.068   6.279 -24.536  1.00  0.01           C
ATOM   2677  CD  GLU A 186      -6.373   5.244 -23.630  1.00  0.01           C
ATOM   2678  OE1 GLU A 186      -5.709   5.674 -22.657  1.00  0.01           O
ATOM   2679  OE2 GLU A 186      -6.452   4.005 -23.772  1.00  0.01           O
ATOM   2680  H   GLU A 186      -5.465   9.687 -22.775  1.00  0.01           H
ATOM   2681  HA  GLU A 186      -6.333   8.428 -25.388  1.00  0.01           H
ATOM   2682  HB2 GLU A 186      -7.377   7.638 -22.824  1.00  0.01           H
ATOM   2683  HB3 GLU A 186      -8.426   7.830 -24.139  1.00  0.01           H
ATOM   2684  HG2 GLU A 186      -8.003   5.816 -24.850  1.00  0.01           H
ATOM   2685  HG3 GLU A 186      -6.504   6.421 -25.458  1.00  0.01           H
ATOM   2686  N   GLU A 187      -8.138  10.030 -25.607  1.00  0.01           N
ATOM   2687  CA  GLU A 187      -8.901  11.306 -25.946  1.00  0.01           C
ATOM   2688  C   GLU A 187      -9.847  11.761 -24.847  1.00  0.01           C
ATOM   2689  O   GLU A 187      -9.989  12.949 -24.651  1.00  0.01           O
ATOM   2690  CB  GLU A 187      -9.504  11.194 -27.375  1.00  0.01           C
ATOM   2691  CG  GLU A 187     -10.335  12.372 -27.954  1.00  0.01           C
ATOM   2692  CD  GLU A 187     -11.154  11.940 -29.169  1.00  0.01           C
ATOM   2693  OE1 GLU A 187     -10.779  12.415 -30.271  1.00  0.01           O
ATOM   2694  OE2 GLU A 187     -12.079  11.090 -29.117  1.00  0.01           O
ATOM   2695  H   GLU A 187      -8.197   9.249 -26.244  1.00  0.01           H
ATOM   2696  HA  GLU A 187      -8.234  12.168 -25.951  1.00  0.01           H
ATOM   2697  HB2 GLU A 187      -8.643  10.944 -27.995  1.00  0.01           H
ATOM   2698  HB3 GLU A 187     -10.103  10.284 -27.350  1.00  0.01           H
ATOM   2699  HG2 GLU A 187     -11.120  12.677 -27.261  1.00  0.01           H
ATOM   2700  HG3 GLU A 187      -9.713  13.250 -28.129  1.00  0.01           H
ATOM   2701  N   LEU A 188     -10.416  10.798 -24.146  1.00  0.00           N
ATOM   2702  CA  LEU A 188     -11.572  10.958 -23.221  1.00  0.00           C
ATOM   2703  C   LEU A 188     -12.782  11.618 -23.858  1.00  0.00           C
ATOM   2704  O   LEU A 188     -12.796  12.087 -25.001  1.00  0.00           O
ATOM   2705  CB  LEU A 188     -11.087  11.694 -21.949  1.00  0.00           C
ATOM   2706  CG  LEU A 188      -9.940  11.152 -21.025  1.00  0.00           C
ATOM   2707  CD1 LEU A 188      -9.379  12.154 -20.093  1.00  0.00           C
ATOM   2708  CD2 LEU A 188     -10.580  10.107 -20.131  1.00  0.00           C
ATOM   2709  H   LEU A 188     -10.339   9.876 -24.547  1.00  0.00           H
ATOM   2710  HA  LEU A 188     -11.816   9.970 -22.829  1.00  0.00           H
ATOM   2711  HB2 LEU A 188     -10.781  12.707 -22.210  1.00  0.00           H
ATOM   2712  HB3 LEU A 188     -11.943  11.818 -21.286  1.00  0.00           H
ATOM   2713  HG  LEU A 188      -9.165  10.684 -21.632  1.00  0.00           H
ATOM   2714 HD11 LEU A 188      -8.869  12.905 -20.695  1.00  0.00           H
ATOM   2715 HD12 LEU A 188      -8.514  11.759 -19.558  1.00  0.00           H
ATOM   2716 HD13 LEU A 188     -10.115  12.609 -19.429  1.00  0.00           H
ATOM   2717 HD21 LEU A 188     -11.436  10.531 -19.605  1.00  0.00           H
ATOM   2718 HD22 LEU A 188     -11.081   9.359 -20.746  1.00  0.00           H
ATOM   2719 HD23 LEU A 188      -9.839   9.783 -19.401  1.00  0.00           H
ATOM   2720  N   THR A 189     -13.930  11.576 -23.120  1.00  0.00           N
ATOM   2721  CA  THR A 189     -15.224  12.027 -23.671  1.00  0.00           C
ATOM   2722  C   THR A 189     -15.974  12.931 -22.720  1.00  0.00           C
ATOM   2723  O   THR A 189     -15.641  13.002 -21.516  1.00  0.00           O
ATOM   2724  CB  THR A 189     -16.082  10.793 -23.900  1.00  0.00           C
ATOM   2725  CG2 THR A 189     -15.569   9.764 -24.844  1.00  0.00           C
ATOM   2726  OG1 THR A 189     -16.250  10.237 -22.560  1.00  0.00           O
ATOM   2727  H   THR A 189     -13.941  11.172 -22.195  1.00  0.00           H
ATOM   2728  HA  THR A 189     -15.071  12.643 -24.558  1.00  0.00           H
ATOM   2729  HB  THR A 189     -17.023  11.171 -24.301  1.00  0.00           H
ATOM   2730  HG1 THR A 189     -15.353   9.941 -22.390  1.00  0.00           H
ATOM   2731 HG21 THR A 189     -16.343   8.997 -24.891  1.00  0.00           H
ATOM   2732 HG22 THR A 189     -14.594   9.391 -24.531  1.00  0.00           H
ATOM   2733 HG23 THR A 189     -15.549  10.147 -25.865  1.00  0.00           H
ATOM   2734  N   GLU A 190     -16.927  13.799 -23.170  1.00  0.01           N
ATOM   2735  CA  GLU A 190     -17.762  14.619 -22.317  1.00  0.01           C
ATOM   2736  C   GLU A 190     -18.442  13.983 -21.109  1.00  0.01           C
ATOM   2737  O   GLU A 190     -18.549  14.641 -20.042  1.00  0.01           O
ATOM   2738  CB  GLU A 190     -18.591  15.480 -23.241  1.00  0.01           C
ATOM   2739  CG  GLU A 190     -19.472  16.432 -22.345  1.00  0.01           C
ATOM   2740  CD  GLU A 190     -20.168  17.495 -23.269  1.00  0.01           C
ATOM   2741  OE1 GLU A 190     -21.023  17.187 -24.149  1.00  0.01           O
ATOM   2742  OE2 GLU A 190     -19.982  18.686 -22.947  1.00  0.01           O
ATOM   2743  H   GLU A 190     -17.224  13.820 -24.136  1.00  0.01           H
ATOM   2744  HA  GLU A 190     -17.037  15.326 -21.914  1.00  0.01           H
ATOM   2745  HB2 GLU A 190     -17.961  16.085 -23.893  1.00  0.01           H
ATOM   2746  HB3 GLU A 190     -19.237  14.836 -23.837  1.00  0.01           H
ATOM   2747  HG2 GLU A 190     -20.184  15.896 -21.716  1.00  0.01           H
ATOM   2748  HG3 GLU A 190     -18.863  16.902 -21.573  1.00  0.01           H
ATOM   2749  N   PRO A 191     -18.960  12.761 -21.254  1.00  0.00           N
ATOM   2750  CA  PRO A 191     -19.377  11.959 -20.110  1.00  0.00           C
ATOM   2751  C   PRO A 191     -18.145  11.691 -19.136  1.00  0.00           C
ATOM   2752  O   PRO A 191     -18.384  11.727 -17.968  1.00  0.00           O
ATOM   2753  CB  PRO A 191     -19.955  10.696 -20.671  1.00  0.00           C
ATOM   2754  CG  PRO A 191     -20.418  11.056 -22.107  1.00  0.00           C
ATOM   2755  CD  PRO A 191     -19.404  12.142 -22.491  1.00  0.00           C
ATOM   2756  HA  PRO A 191     -20.137  12.530 -19.578  1.00  0.00           H
ATOM   2757  HB2 PRO A 191     -19.141   9.971 -20.670  1.00  0.00           H
ATOM   2758  HB3 PRO A 191     -20.752  10.323 -20.029  1.00  0.00           H
ATOM   2759  HG2 PRO A 191     -20.556  10.155 -22.705  1.00  0.00           H
ATOM   2760  HG3 PRO A 191     -21.426  11.472 -22.106  1.00  0.00           H
ATOM   2761  HD2 PRO A 191     -18.558  11.591 -22.900  1.00  0.00           H
ATOM   2762  HD3 PRO A 191     -19.806  12.913 -23.150  1.00  0.00           H
ATOM   2763  N   GLU A 192     -16.913  11.438 -19.486  1.00  0.00           N
ATOM   2764  CA  GLU A 192     -15.800  11.200 -18.557  1.00  0.00           C
ATOM   2765  C   GLU A 192     -15.276  12.520 -17.920  1.00  0.00           C
ATOM   2766  O   GLU A 192     -15.023  12.668 -16.768  1.00  0.00           O
ATOM   2767  CB  GLU A 192     -14.618  10.516 -19.282  1.00  0.00           C
ATOM   2768  CG  GLU A 192     -15.026   9.047 -19.612  1.00  0.00           C
ATOM   2769  CD  GLU A 192     -14.253   8.414 -20.861  1.00  0.00           C
ATOM   2770  OE1 GLU A 192     -13.815   9.205 -21.689  1.00  0.00           O
ATOM   2771  OE2 GLU A 192     -14.212   7.171 -20.947  1.00  0.00           O
ATOM   2772  H   GLU A 192     -16.732  11.276 -20.466  1.00  0.00           H
ATOM   2773  HA  GLU A 192     -16.231  10.555 -17.791  1.00  0.00           H
ATOM   2774  HB2 GLU A 192     -14.414  11.071 -20.197  1.00  0.00           H
ATOM   2775  HB3 GLU A 192     -13.706  10.490 -18.685  1.00  0.00           H
ATOM   2776  HG2 GLU A 192     -14.820   8.461 -18.717  1.00  0.00           H
ATOM   2777  HG3 GLU A 192     -16.103   9.007 -19.770  1.00  0.00           H
ATOM   2778  N   THR A 193     -15.272  13.643 -18.654  1.00  0.00           N
ATOM   2779  CA  THR A 193     -14.949  14.949 -18.025  1.00  0.00           C
ATOM   2780  C   THR A 193     -15.972  15.356 -16.964  1.00  0.00           C
ATOM   2781  O   THR A 193     -15.527  15.795 -15.901  1.00  0.00           O
ATOM   2782  CB  THR A 193     -14.711  16.005 -19.080  1.00  0.00           C
ATOM   2783  CG2 THR A 193     -13.486  15.798 -19.970  1.00  0.00           C
ATOM   2784  OG1 THR A 193     -15.866  16.271 -19.820  1.00  0.00           O
ATOM   2785  H   THR A 193     -15.590  13.591 -19.610  1.00  0.00           H
ATOM   2786  HA  THR A 193     -14.072  14.883 -17.380  1.00  0.00           H
ATOM   2787  HB  THR A 193     -14.428  16.876 -18.490  1.00  0.00           H
ATOM   2788  HG1 THR A 193     -15.418  16.563 -20.617  1.00  0.00           H
ATOM   2789 HG21 THR A 193     -13.701  14.950 -20.620  1.00  0.00           H
ATOM   2790 HG22 THR A 193     -12.652  15.516 -19.326  1.00  0.00           H
ATOM   2791 HG23 THR A 193     -13.164  16.644 -20.577  1.00  0.00           H
ATOM   2792  N   ALA A 194     -17.283  15.113 -17.178  1.00  0.00           N
ATOM   2793  CA  ALA A 194     -18.446  15.264 -16.298  1.00  0.00           C
ATOM   2794  C   ALA A 194     -18.214  14.342 -15.052  1.00  0.00           C
ATOM   2795  O   ALA A 194     -18.461  14.791 -13.883  1.00  0.00           O
ATOM   2796  CB  ALA A 194     -19.729  14.871 -16.976  1.00  0.00           C
ATOM   2797  H   ALA A 194     -17.529  14.650 -18.042  1.00  0.00           H
ATOM   2798  HA  ALA A 194     -18.495  16.308 -15.988  1.00  0.00           H
ATOM   2799  HB1 ALA A 194     -19.777  13.786 -17.069  1.00  0.00           H
ATOM   2800  HB2 ALA A 194     -19.731  15.196 -18.017  1.00  0.00           H
ATOM   2801  HB3 ALA A 194     -20.673  15.165 -16.519  1.00  0.00           H
ATOM   2802  N   LEU A 195     -17.755  13.068 -15.177  1.00 -0.10           N
ATOM   2803  CA  LEU A 195     -17.353  12.169 -13.983  1.00 -0.10           C
ATOM   2804  C   LEU A 195     -16.334  12.914 -13.097  1.00 -0.10           C
ATOM   2805  O   LEU A 195     -16.362  12.935 -11.864  1.00 -0.10           O
ATOM   2806  CB  LEU A 195     -16.868  10.801 -14.399  1.00 -0.10           C
ATOM   2807  CG  LEU A 195     -17.948   9.910 -15.073  1.00 -0.10           C
ATOM   2808  CD1 LEU A 195     -17.297   8.673 -15.715  1.00 -0.10           C
ATOM   2809  CD2 LEU A 195     -18.874   9.483 -13.903  1.00 -0.10           C
ATOM   2810  H   LEU A 195     -17.564  12.678 -16.088  1.00 -0.10           H
ATOM   2811  HA  LEU A 195     -18.175  12.143 -13.268  1.00 -0.10           H
ATOM   2812  HB2 LEU A 195     -16.092  10.982 -15.142  1.00 -0.10           H
ATOM   2813  HB3 LEU A 195     -16.384  10.400 -13.509  1.00 -0.10           H
ATOM   2814  HG  LEU A 195     -18.512  10.406 -15.863  1.00 -0.10           H
ATOM   2815 HD11 LEU A 195     -16.716   8.983 -16.584  1.00 -0.10           H
ATOM   2816 HD12 LEU A 195     -18.160   8.128 -16.100  1.00 -0.10           H
ATOM   2817 HD13 LEU A 195     -16.701   8.048 -15.050  1.00 -0.10           H
ATOM   2818 HD21 LEU A 195     -19.218  10.394 -13.413  1.00 -0.10           H
ATOM   2819 HD22 LEU A 195     -19.668   8.803 -14.210  1.00 -0.10           H
ATOM   2820 HD23 LEU A 195     -18.296   8.899 -13.186  1.00 -0.10           H
ATOM   2821  N   PHE A 196     -15.358  13.576 -13.682  1.00 -0.16           N
ATOM   2822  CA  PHE A 196     -14.279  14.247 -12.915  1.00 -0.16           C
ATOM   2823  C   PHE A 196     -14.791  15.553 -12.215  1.00 -0.16           C
ATOM   2824  O   PHE A 196     -14.316  15.780 -11.133  1.00 -0.16           O
ATOM   2825  CB  PHE A 196     -13.043  14.532 -13.799  1.00 -0.16           C
ATOM   2826  CG  PHE A 196     -12.244  13.228 -14.215  1.00 -0.16           C
ATOM   2827  CD1 PHE A 196     -12.173  12.821 -15.563  1.00 -0.16           C
ATOM   2828  CD2 PHE A 196     -11.857  12.329 -13.182  1.00 -0.16           C
ATOM   2829  CE1 PHE A 196     -11.478  11.602 -15.952  1.00 -0.16           C
ATOM   2830  CE2 PHE A 196     -11.233  11.094 -13.483  1.00 -0.16           C
ATOM   2831  CZ  PHE A 196     -11.019  10.741 -14.888  1.00 -0.16           C
ATOM   2832  H   PHE A 196     -15.315  13.567 -14.691  1.00 -0.16           H
ATOM   2833  HA  PHE A 196     -13.914  13.599 -12.117  1.00 -0.16           H
ATOM   2834  HB2 PHE A 196     -13.352  15.067 -14.696  1.00 -0.16           H
ATOM   2835  HB3 PHE A 196     -12.291  15.080 -13.232  1.00 -0.16           H
ATOM   2836  HD1 PHE A 196     -12.720  13.379 -16.308  1.00 -0.16           H
ATOM   2837  HD2 PHE A 196     -12.021  12.577 -12.144  1.00 -0.16           H
ATOM   2838  HE1 PHE A 196     -11.221  11.428 -16.986  1.00 -0.16           H
ATOM   2839  HE2 PHE A 196     -11.108  10.354 -12.705  1.00 -0.16           H
ATOM   2840  HZ  PHE A 196     -10.377   9.890 -15.060  1.00 -0.16           H
ATOM   2841  N   GLU A 197     -15.727  16.276 -12.795  1.00  0.01           N
ATOM   2842  CA  GLU A 197     -16.424  17.394 -12.126  1.00  0.01           C
ATOM   2843  C   GLU A 197     -17.490  16.794 -11.174  1.00  0.01           C
ATOM   2844  O   GLU A 197     -17.859  17.493 -10.245  1.00  0.01           O
ATOM   2845  CB  GLU A 197     -17.085  18.332 -13.246  1.00  0.01           C
ATOM   2846  CG  GLU A 197     -17.417  19.662 -12.551  1.00  0.01           C
ATOM   2847  CD  GLU A 197     -18.701  20.327 -13.020  1.00  0.01           C
ATOM   2848  OE1 GLU A 197     -19.288  19.802 -13.994  1.00  0.01           O
ATOM   2849  OE2 GLU A 197     -19.197  21.300 -12.484  1.00  0.01           O
ATOM   2850  H   GLU A 197     -16.058  16.017 -13.713  1.00  0.01           H
ATOM   2851  HA  GLU A 197     -15.707  18.033 -11.610  1.00  0.01           H
ATOM   2852  HB2 GLU A 197     -16.446  18.482 -14.116  1.00  0.01           H
ATOM   2853  HB3 GLU A 197     -17.909  17.720 -13.614  1.00  0.01           H
ATOM   2854  HG2 GLU A 197     -17.395  19.552 -11.466  1.00  0.01           H
ATOM   2855  HG3 GLU A 197     -16.542  20.277 -12.759  1.00  0.01           H
ATOM   2856  N   THR A 198     -17.911  15.533 -11.291  1.00  0.00           N
ATOM   2857  CA  THR A 198     -18.738  14.859 -10.278  1.00  0.00           C
ATOM   2858  C   THR A 198     -17.932  14.396  -9.016  1.00  0.00           C
ATOM   2859  O   THR A 198     -18.380  14.652  -7.915  1.00  0.00           O
ATOM   2860  CB  THR A 198     -19.538  13.649 -10.939  1.00  0.00           C
ATOM   2861  CG2 THR A 198     -20.434  12.929  -9.926  1.00  0.00           C
ATOM   2862  OG1 THR A 198     -20.320  14.208 -11.935  1.00  0.00           O
ATOM   2863  H   THR A 198     -17.670  15.092 -12.166  1.00  0.00           H
ATOM   2864  HA  THR A 198     -19.565  15.513 -10.000  1.00  0.00           H
ATOM   2865  HB  THR A 198     -18.871  12.945 -11.437  1.00  0.00           H
ATOM   2866  HG1 THR A 198     -19.777  14.676 -12.573  1.00  0.00           H
ATOM   2867 HG21 THR A 198     -21.061  13.715  -9.504  1.00  0.00           H
ATOM   2868 HG22 THR A 198     -19.865  12.301  -9.240  1.00  0.00           H
ATOM   2869 HG23 THR A 198     -21.124  12.267 -10.449  1.00  0.00           H
ATOM   2870  N   LEU A 199     -16.830  13.686  -9.241  1.00  0.02           N
ATOM   2871  CA  LEU A 199     -16.158  13.030  -8.192  1.00  0.02           C
ATOM   2872  C   LEU A 199     -15.001  13.822  -7.602  1.00  0.02           C
ATOM   2873  O   LEU A 199     -14.674  13.700  -6.505  1.00  0.02           O
ATOM   2874  CB  LEU A 199     -15.793  11.655  -8.605  1.00  0.02           C
ATOM   2875  CG  LEU A 199     -16.954  10.886  -9.201  1.00  0.02           C
ATOM   2876  CD1 LEU A 199     -16.413   9.700  -9.885  1.00  0.02           C
ATOM   2877  CD2 LEU A 199     -18.010  10.334  -8.213  1.00  0.02           C
ATOM   2878  H   LEU A 199     -16.543  13.556 -10.201  1.00  0.02           H
ATOM   2879  HA  LEU A 199     -16.862  12.911  -7.368  1.00  0.02           H
ATOM   2880  HB2 LEU A 199     -15.027  11.760  -9.374  1.00  0.02           H
ATOM   2881  HB3 LEU A 199     -15.361  11.196  -7.715  1.00  0.02           H
ATOM   2882  HG  LEU A 199     -17.443  11.474  -9.976  1.00  0.02           H
ATOM   2883 HD11 LEU A 199     -15.552   9.974 -10.495  1.00  0.02           H
ATOM   2884 HD12 LEU A 199     -17.225   9.291 -10.488  1.00  0.02           H
ATOM   2885 HD13 LEU A 199     -16.240   8.825  -9.258  1.00  0.02           H
ATOM   2886 HD21 LEU A 199     -17.638  10.081  -7.220  1.00  0.02           H
ATOM   2887 HD22 LEU A 199     -18.847  11.031  -8.267  1.00  0.02           H
ATOM   2888 HD23 LEU A 199     -18.414   9.372  -8.528  1.00  0.02           H
ATOM   2889  N   PHE A 200     -14.374  14.690  -8.466  1.00 -2.14           N
ATOM   2890  CA  PHE A 200     -13.345  15.614  -7.868  1.00 -2.14           C
ATOM   2891  C   PHE A 200     -13.606  17.133  -8.226  1.00 -2.14           C
ATOM   2892  O   PHE A 200     -14.552  17.510  -8.938  1.00 -2.14           O
ATOM   2893  CB  PHE A 200     -11.892  15.335  -8.333  1.00 -2.14           C
ATOM   2894  CG  PHE A 200     -11.456  13.848  -8.414  1.00 -2.14           C
ATOM   2895  CD1 PHE A 200     -11.753  12.939  -7.410  1.00 -2.14           C
ATOM   2896  CD2 PHE A 200     -10.665  13.420  -9.510  1.00 -2.14           C
ATOM   2897  CE1 PHE A 200     -11.314  11.601  -7.450  1.00 -2.14           C
ATOM   2898  CE2 PHE A 200     -10.187  12.065  -9.560  1.00 -2.14           C
ATOM   2899  CZ  PHE A 200     -10.521  11.130  -8.524  1.00 -2.14           C
ATOM   2900  H   PHE A 200     -14.658  14.800  -9.429  1.00 -2.14           H
ATOM   2901  HA  PHE A 200     -13.199  15.576  -6.788  1.00 -2.14           H
ATOM   2902  HB2 PHE A 200     -11.967  15.770  -9.329  1.00 -2.14           H
ATOM   2903  HB3 PHE A 200     -11.208  15.840  -7.649  1.00 -2.14           H
ATOM   2904  HD1 PHE A 200     -12.304  13.285  -6.547  1.00 -2.14           H
ATOM   2905  HD2 PHE A 200     -10.419  14.065 -10.340  1.00 -2.14           H
ATOM   2906  HE1 PHE A 200     -11.820  10.927  -6.775  1.00 -2.14           H
ATOM   2907  HE2 PHE A 200      -9.594  11.819 -10.429  1.00 -2.14           H
ATOM   2908  HZ  PHE A 200     -10.245  10.087  -8.568  1.00 -2.14           H
ATOM   2909  N   ALA A 201     -12.657  18.003  -7.920  1.00 -2.07           N
ATOM   2910  CA  ALA A 201     -12.655  19.381  -8.386  1.00 -2.07           C
ATOM   2911  C   ALA A 201     -12.193  19.461  -9.859  1.00 -2.07           C
ATOM   2912  O   ALA A 201     -11.345  20.308 -10.168  1.00 -2.07           O
ATOM   2913  CB  ALA A 201     -11.934  20.309  -7.425  1.00 -2.07           C
ATOM   2914  H   ALA A 201     -11.891  17.722  -7.325  1.00 -2.07           H
ATOM   2915  HA  ALA A 201     -13.666  19.782  -8.446  1.00 -2.07           H
ATOM   2916  HB1 ALA A 201     -11.831  21.342  -7.759  1.00 -2.07           H
ATOM   2917  HB2 ALA A 201     -10.928  19.962  -7.187  1.00 -2.07           H
ATOM   2918  HB3 ALA A 201     -12.595  20.380  -6.561  1.00 -2.07           H
ATOM   2919  N   ALA A 202     -12.676  18.561 -10.707  1.00 -0.03           N
ATOM   2920  CA  ALA A 202     -12.906  18.875 -12.106  1.00 -0.03           C
ATOM   2921  C   ALA A 202     -11.707  19.086 -13.131  1.00 -0.03           C
ATOM   2922  O   ALA A 202     -11.954  18.943 -14.347  1.00 -0.03           O
ATOM   2923  CB  ALA A 202     -13.890  20.018 -12.264  1.00 -0.03           C
ATOM   2924  H   ALA A 202     -13.307  17.893 -10.286  1.00 -0.03           H
ATOM   2925  HA  ALA A 202     -13.485  18.040 -12.502  1.00 -0.03           H
ATOM   2926  HB1 ALA A 202     -14.291  20.040 -13.278  1.00 -0.03           H
ATOM   2927  HB2 ALA A 202     -13.451  21.010 -12.158  1.00 -0.03           H
ATOM   2928  HB3 ALA A 202     -14.694  19.853 -11.547  1.00 -0.03           H
ATOM   2929  N   ASN A 203     -10.572  19.593 -12.785  1.00  0.00           N
ATOM   2930  CA  ASN A 203      -9.622  20.145 -13.822  1.00  0.00           C
ATOM   2931  C   ASN A 203      -8.604  19.157 -14.318  1.00  0.00           C
ATOM   2932  O   ASN A 203      -7.468  18.993 -13.850  1.00  0.00           O
ATOM   2933  CB  ASN A 203      -8.999  21.447 -13.232  1.00  0.00           C
ATOM   2934  CG  ASN A 203      -9.851  22.713 -13.327  1.00  0.00           C
ATOM   2935  ND2 ASN A 203      -9.274  23.850 -12.887  1.00  0.00           N
ATOM   2936  OD1 ASN A 203     -10.995  22.733 -13.795  1.00  0.00           O
ATOM   2937  H   ASN A 203     -10.544  19.974 -11.851  1.00  0.00           H
ATOM   2938  HA  ASN A 203     -10.129  20.394 -14.753  1.00  0.00           H
ATOM   2939  HB2 ASN A 203      -8.732  21.328 -12.181  1.00  0.00           H
ATOM   2940  HB3 ASN A 203      -8.027  21.721 -13.640  1.00  0.00           H
ATOM   2941 HD21 ASN A 203      -8.531  23.914 -12.206  1.00  0.00           H
ATOM   2942 HD22 ASN A 203      -9.903  24.639 -12.933  1.00  0.00           H
ATOM   2943  N   VAL A 204      -8.958  18.394 -15.433  1.00  0.01           N
ATOM   2944  CA  VAL A 204      -8.222  17.201 -15.897  1.00  0.01           C
ATOM   2945  C   VAL A 204      -6.682  17.312 -16.399  1.00  0.01           C
ATOM   2946  O   VAL A 204      -6.267  18.411 -16.688  1.00  0.01           O
ATOM   2947  CB  VAL A 204      -9.176  16.407 -16.884  1.00  0.01           C
ATOM   2948  CG1 VAL A 204     -10.697  16.266 -16.403  1.00  0.01           C
ATOM   2949  CG2 VAL A 204      -9.052  17.032 -18.293  1.00  0.01           C
ATOM   2950  H   VAL A 204      -9.861  18.532 -15.867  1.00  0.01           H
ATOM   2951  HA  VAL A 204      -8.149  16.519 -15.050  1.00  0.01           H
ATOM   2952  HB  VAL A 204      -8.733  15.411 -16.893  1.00  0.01           H
ATOM   2953 HG11 VAL A 204     -11.241  17.105 -16.838  1.00  0.01           H
ATOM   2954 HG12 VAL A 204     -10.988  15.275 -16.755  1.00  0.01           H
ATOM   2955 HG13 VAL A 204     -10.919  16.338 -15.339  1.00  0.01           H
ATOM   2956 HG21 VAL A 204      -7.988  17.160 -18.492  1.00  0.01           H
ATOM   2957 HG22 VAL A 204      -9.458  18.043 -18.313  1.00  0.01           H
ATOM   2958 HG23 VAL A 204      -9.401  16.256 -18.975  1.00  0.01           H
ATOM   2959  N   PRO A 205      -5.879  16.209 -16.332  1.00  0.02           N
ATOM   2960  CA  PRO A 205      -4.402  16.238 -16.479  1.00  0.02           C
ATOM   2961  C   PRO A 205      -3.899  16.722 -17.858  1.00  0.02           C
ATOM   2962  O   PRO A 205      -4.639  16.605 -18.805  1.00  0.02           O
ATOM   2963  CB  PRO A 205      -3.937  14.829 -16.104  1.00  0.02           C
ATOM   2964  CG  PRO A 205      -5.170  13.944 -16.166  1.00  0.02           C
ATOM   2965  CD  PRO A 205      -6.262  14.878 -15.793  1.00  0.02           C
ATOM   2966  HA  PRO A 205      -4.091  16.993 -15.759  1.00  0.02           H
ATOM   2967  HB2 PRO A 205      -3.172  14.531 -16.821  1.00  0.02           H
ATOM   2968  HB3 PRO A 205      -3.516  15.023 -15.118  1.00  0.02           H
ATOM   2969  HG2 PRO A 205      -5.377  13.542 -17.157  1.00  0.02           H
ATOM   2970  HG3 PRO A 205      -5.104  13.113 -15.464  1.00  0.02           H
ATOM   2971  HD2 PRO A 205      -7.143  14.385 -16.206  1.00  0.02           H
ATOM   2972  HD3 PRO A 205      -6.312  14.913 -14.705  1.00  0.02           H
ATOM   2973  N   PRO A 206      -2.660  17.232 -17.931  1.00 -0.02           N
ATOM   2974  CA  PRO A 206      -2.017  17.327 -19.252  1.00 -0.02           C
ATOM   2975  C   PRO A 206      -1.624  15.965 -19.871  1.00 -0.02           C
ATOM   2976  O   PRO A 206      -1.814  14.852 -19.340  1.00 -0.02           O
ATOM   2977  CB  PRO A 206      -0.800  18.239 -19.023  1.00 -0.02           C
ATOM   2978  CG  PRO A 206      -0.396  18.060 -17.531  1.00 -0.02           C
ATOM   2979  CD  PRO A 206      -1.826  17.670 -16.833  1.00 -0.02           C
ATOM   2980  HA  PRO A 206      -2.783  17.821 -19.850  1.00 -0.02           H
ATOM   2981  HB2 PRO A 206      -0.012  17.906 -19.700  1.00 -0.02           H
ATOM   2982  HB3 PRO A 206      -1.030  19.285 -19.224  1.00 -0.02           H
ATOM   2983  HG2 PRO A 206       0.288  17.213 -17.478  1.00 -0.02           H
ATOM   2984  HG3 PRO A 206       0.098  18.894 -17.032  1.00 -0.02           H
ATOM   2985  HD2 PRO A 206      -1.644  16.862 -16.125  1.00 -0.02           H
ATOM   2986  HD3 PRO A 206      -2.198  18.591 -16.383  1.00 -0.02           H
ATOM   2987  N   ARG A 207      -1.110  16.028 -21.117  1.00  0.00           N
ATOM   2988  CA  ARG A 207      -0.267  15.052 -21.823  1.00  0.00           C
ATOM   2989  C   ARG A 207       1.197  15.043 -21.338  1.00  0.00           C
ATOM   2990  O   ARG A 207       1.575  16.001 -20.666  1.00  0.00           O
ATOM   2991  CB  ARG A 207      -0.391  15.038 -23.354  1.00  0.00           C
ATOM   2992  CG  ARG A 207      -1.807  14.438 -23.534  1.00  0.00           C
ATOM   2993  CD  ARG A 207      -2.139  14.227 -25.005  1.00  0.00           C
ATOM   2994  NE  ARG A 207      -3.579  13.895 -25.199  1.00  0.00           N
ATOM   2995  CZ  ARG A 207      -3.940  12.755 -25.747  1.00  0.00           C
ATOM   2996  NH1 ARG A 207      -3.130  11.818 -26.001  1.00  0.00           N
ATOM   2997  NH2 ARG A 207      -5.150  12.529 -26.195  1.00  0.00           N
ATOM   2998  H   ARG A 207      -1.199  16.951 -21.519  1.00  0.00           H
ATOM   2999  HA  ARG A 207      -0.613  14.076 -21.481  1.00  0.00           H
ATOM   3000  HB2 ARG A 207      -0.409  16.010 -23.847  1.00  0.00           H
ATOM   3001  HB3 ARG A 207       0.325  14.408 -23.879  1.00  0.00           H
ATOM   3002  HG2 ARG A 207      -1.806  13.431 -23.118  1.00  0.00           H
ATOM   3003  HG3 ARG A 207      -2.592  15.083 -23.140  1.00  0.00           H
ATOM   3004  HD2 ARG A 207      -2.002  15.133 -25.594  1.00  0.00           H
ATOM   3005  HD3 ARG A 207      -1.472  13.504 -25.473  1.00  0.00           H
ATOM   3006  HE  ARG A 207      -4.190  14.694 -25.302  1.00  0.00           H
ATOM   3007 HH11 ARG A 207      -2.216  11.807 -25.571  1.00  0.00           H
ATOM   3008 HH12 ARG A 207      -3.417  11.026 -26.560  1.00  0.00           H
ATOM   3009 HH21 ARG A 207      -5.763  13.325 -26.284  1.00  0.00           H
ATOM   3010 HH22 ARG A 207      -5.204  11.693 -26.761  1.00  0.00           H
ATOM   3011  N   LEU A 208       1.982  13.938 -21.499  1.00  0.00           N
ATOM   3012  CA  LEU A 208       3.328  13.934 -20.994  1.00  0.00           C
ATOM   3013  C   LEU A 208       4.163  14.960 -21.718  1.00  0.00           C
ATOM   3014  O   LEU A 208       4.851  15.824 -21.137  1.00  0.00           O
ATOM   3015  CB  LEU A 208       3.845  12.559 -21.222  1.00  0.00           C
ATOM   3016  CG  LEU A 208       4.891  11.961 -20.305  1.00  0.00           C
ATOM   3017  CD1 LEU A 208       6.063  12.910 -20.171  1.00  0.00           C
ATOM   3018  CD2 LEU A 208       4.405  11.617 -18.920  1.00  0.00           C
ATOM   3019  H   LEU A 208       1.542  13.086 -21.816  1.00  0.00           H
ATOM   3020  HA  LEU A 208       3.252  14.115 -19.922  1.00  0.00           H
ATOM   3021  HB2 LEU A 208       2.992  11.887 -21.134  1.00  0.00           H
ATOM   3022  HB3 LEU A 208       4.160  12.391 -22.252  1.00  0.00           H
ATOM   3023  HG  LEU A 208       5.326  11.126 -20.856  1.00  0.00           H
ATOM   3024 HD11 LEU A 208       6.597  13.069 -21.108  1.00  0.00           H
ATOM   3025 HD12 LEU A 208       6.828  12.465 -19.534  1.00  0.00           H
ATOM   3026 HD13 LEU A 208       5.777  13.871 -19.742  1.00  0.00           H
ATOM   3027 HD21 LEU A 208       3.907  12.442 -18.411  1.00  0.00           H
ATOM   3028 HD22 LEU A 208       3.823  10.712 -19.093  1.00  0.00           H
ATOM   3029 HD23 LEU A 208       5.231  11.265 -18.302  1.00  0.00           H
ATOM   3030  N   GLY A 209       3.991  14.984 -23.046  1.00  0.00           N
ATOM   3031  CA  GLY A 209       4.615  16.010 -23.875  1.00  0.00           C
ATOM   3032  C   GLY A 209       4.227  17.422 -23.412  1.00  0.00           C
ATOM   3033  O   GLY A 209       5.091  18.319 -23.355  1.00  0.00           O
ATOM   3034  H   GLY A 209       3.383  14.349 -23.543  1.00  0.00           H
ATOM   3035  HA2 GLY A 209       5.679  15.926 -23.655  1.00  0.00           H
ATOM   3036  HA3 GLY A 209       4.300  15.903 -24.913  1.00  0.00           H
ATOM   3037  N   GLU A 210       2.951  17.706 -23.091  1.00  0.01           N
ATOM   3038  CA  GLU A 210       2.452  18.995 -22.603  1.00  0.01           C
ATOM   3039  C   GLU A 210       2.847  19.377 -21.182  1.00  0.01           C
ATOM   3040  O   GLU A 210       3.013  20.645 -20.991  1.00  0.01           O
ATOM   3041  CB  GLU A 210       0.895  18.981 -22.715  1.00  0.01           C
ATOM   3042  CG  GLU A 210      -0.042  20.010 -22.051  1.00  0.01           C
ATOM   3043  CD  GLU A 210      -1.560  19.843 -22.459  1.00  0.01           C
ATOM   3044  OE1 GLU A 210      -2.033  18.727 -22.708  1.00  0.01           O
ATOM   3045  OE2 GLU A 210      -2.284  20.889 -22.390  1.00  0.01           O
ATOM   3046  H   GLU A 210       2.315  16.932 -23.221  1.00  0.01           H
ATOM   3047  HA  GLU A 210       2.704  19.837 -23.248  1.00  0.01           H
ATOM   3048  HB2 GLU A 210       0.638  18.854 -23.766  1.00  0.01           H
ATOM   3049  HB3 GLU A 210       0.648  17.993 -22.326  1.00  0.01           H
ATOM   3050  HG2 GLU A 210       0.095  19.942 -20.971  1.00  0.01           H
ATOM   3051  HG3 GLU A 210       0.300  20.956 -22.471  1.00  0.01           H
ATOM   3052  N   PHE A 211       3.138  18.424 -20.286  1.00 -0.01           N
ATOM   3053  CA  PHE A 211       3.562  18.743 -18.875  1.00 -0.01           C
ATOM   3054  C   PHE A 211       5.028  19.313 -19.020  1.00 -0.01           C
ATOM   3055  O   PHE A 211       5.292  20.351 -18.397  1.00 -0.01           O
ATOM   3056  CB  PHE A 211       3.425  17.507 -18.065  1.00 -0.01           C
ATOM   3057  CG  PHE A 211       4.078  17.593 -16.709  1.00 -0.01           C
ATOM   3058  CD1 PHE A 211       3.309  18.156 -15.612  1.00 -0.01           C
ATOM   3059  CD2 PHE A 211       5.399  17.234 -16.483  1.00 -0.01           C
ATOM   3060  CE1 PHE A 211       3.892  18.312 -14.327  1.00 -0.01           C
ATOM   3061  CE2 PHE A 211       5.918  17.345 -15.207  1.00 -0.01           C
ATOM   3062  CZ  PHE A 211       5.162  17.852 -14.108  1.00 -0.01           C
ATOM   3063  H   PHE A 211       3.048  17.445 -20.518  1.00 -0.01           H
ATOM   3064  HA  PHE A 211       2.989  19.566 -18.448  1.00 -0.01           H
ATOM   3065  HB2 PHE A 211       2.364  17.259 -18.000  1.00 -0.01           H
ATOM   3066  HB3 PHE A 211       3.928  16.727 -18.636  1.00 -0.01           H
ATOM   3067  HD1 PHE A 211       2.339  18.589 -15.804  1.00 -0.01           H
ATOM   3068  HD2 PHE A 211       6.030  16.880 -17.286  1.00 -0.01           H
ATOM   3069  HE1 PHE A 211       3.227  18.763 -13.606  1.00 -0.01           H
ATOM   3070  HE2 PHE A 211       6.951  17.078 -15.047  1.00 -0.01           H
ATOM   3071  HZ  PHE A 211       5.668  17.950 -13.159  1.00 -0.01           H
ATOM   3072  N   PHE A 212       5.982  18.802 -19.852  1.00  0.00           N
ATOM   3073  CA  PHE A 212       7.388  19.347 -19.982  1.00  0.00           C
ATOM   3074  C   PHE A 212       7.439  20.584 -20.851  1.00  0.00           C
ATOM   3075  O   PHE A 212       8.335  21.443 -20.596  1.00  0.00           O
ATOM   3076  CB  PHE A 212       8.327  18.244 -20.633  1.00  0.00           C
ATOM   3077  CG  PHE A 212       8.740  17.020 -19.778  1.00  0.00           C
ATOM   3078  CD1 PHE A 212       9.191  17.228 -18.492  1.00  0.00           C
ATOM   3079  CD2 PHE A 212       8.475  15.730 -20.230  1.00  0.00           C
ATOM   3080  CE1 PHE A 212       9.405  16.128 -17.603  1.00  0.00           C
ATOM   3081  CE2 PHE A 212       8.846  14.631 -19.389  1.00  0.00           C
ATOM   3082  CZ  PHE A 212       9.298  14.821 -18.075  1.00  0.00           C
ATOM   3083  H   PHE A 212       5.791  17.991 -20.421  1.00  0.00           H
ATOM   3084  HA  PHE A 212       7.753  19.541 -18.973  1.00  0.00           H
ATOM   3085  HB2 PHE A 212       7.829  17.858 -21.522  1.00  0.00           H
ATOM   3086  HB3 PHE A 212       9.258  18.771 -20.848  1.00  0.00           H
ATOM   3087  HD1 PHE A 212       9.448  18.160 -18.011  1.00  0.00           H
ATOM   3088  HD2 PHE A 212       8.081  15.549 -21.219  1.00  0.00           H
ATOM   3089  HE1 PHE A 212       9.802  16.316 -16.617  1.00  0.00           H
ATOM   3090  HE2 PHE A 212       8.718  13.647 -19.816  1.00  0.00           H
ATOM   3091  HZ  PHE A 212       9.597  13.941 -17.526  1.00  0.00           H
ATOM   3092  N   ASP A 213       6.477  20.867 -21.717  1.00  0.00           N
ATOM   3093  CA  ASP A 213       6.364  22.137 -22.443  1.00  0.00           C
ATOM   3094  C   ASP A 213       5.972  23.207 -21.436  1.00  0.00           C
ATOM   3095  O   ASP A 213       6.549  24.258 -21.469  1.00  0.00           O
ATOM   3096  CB  ASP A 213       5.243  22.123 -23.472  1.00  0.00           C
ATOM   3097  CG  ASP A 213       5.572  21.634 -24.898  1.00  0.00           C
ATOM   3098  OD1 ASP A 213       6.777  21.492 -25.199  1.00  0.00           O
ATOM   3099  OD2 ASP A 213       4.639  21.355 -25.750  1.00  0.00           O
ATOM   3100  H   ASP A 213       5.886  20.105 -22.019  1.00  0.00           H
ATOM   3101  HA  ASP A 213       7.293  22.424 -22.937  1.00  0.00           H
ATOM   3102  HB2 ASP A 213       4.425  21.491 -23.128  1.00  0.00           H
ATOM   3103  HB3 ASP A 213       4.935  23.151 -23.669  1.00  0.00           H
ATOM   3104  N   ILE A 214       5.084  22.900 -20.506  1.00  0.00           N
ATOM   3105  CA  ILE A 214       4.614  23.772 -19.425  1.00  0.00           C
ATOM   3106  C   ILE A 214       5.815  23.900 -18.396  1.00  0.00           C
ATOM   3107  O   ILE A 214       6.091  25.037 -18.061  1.00  0.00           O
ATOM   3108  CB  ILE A 214       3.342  23.238 -18.822  1.00  0.00           C
ATOM   3109  CG1 ILE A 214       2.098  23.700 -19.700  1.00  0.00           C
ATOM   3110  CG2 ILE A 214       2.933  23.989 -17.498  1.00  0.00           C
ATOM   3111  CD1 ILE A 214       0.924  22.759 -19.417  1.00  0.00           C
ATOM   3112  H   ILE A 214       4.467  22.123 -20.694  1.00  0.00           H
ATOM   3113  HA  ILE A 214       4.459  24.758 -19.863  1.00  0.00           H
ATOM   3114  HB  ILE A 214       3.377  22.173 -18.588  1.00  0.00           H
ATOM   3115 HG12 ILE A 214       1.844  24.735 -19.471  1.00  0.00           H
ATOM   3116 HG13 ILE A 214       2.369  23.704 -20.756  1.00  0.00           H
ATOM   3117 HG21 ILE A 214       1.888  23.859 -17.220  1.00  0.00           H
ATOM   3118 HG22 ILE A 214       3.242  25.035 -17.473  1.00  0.00           H
ATOM   3119 HG23 ILE A 214       3.498  23.427 -16.754  1.00  0.00           H
ATOM   3120 HD11 ILE A 214       1.200  21.709 -19.319  1.00  0.00           H
ATOM   3121 HD12 ILE A 214       0.216  22.937 -20.226  1.00  0.00           H
ATOM   3122 HD13 ILE A 214       0.444  23.093 -18.498  1.00  0.00           H
ATOM   3123  N   VAL A 215       6.533  22.852 -17.926  1.00  0.00           N
ATOM   3124  CA  VAL A 215       7.588  23.056 -16.940  1.00  0.00           C
ATOM   3125  C   VAL A 215       8.736  23.982 -17.472  1.00  0.00           C
ATOM   3126  O   VAL A 215       9.374  24.769 -16.785  1.00  0.00           O
ATOM   3127  CB  VAL A 215       8.035  21.695 -16.368  1.00  0.00           C
ATOM   3128  CG1 VAL A 215       9.219  21.922 -15.428  1.00  0.00           C
ATOM   3129  CG2 VAL A 215       6.997  20.884 -15.614  1.00  0.00           C
ATOM   3130  H   VAL A 215       6.339  21.936 -18.302  1.00  0.00           H
ATOM   3131  HA  VAL A 215       7.165  23.539 -16.059  1.00  0.00           H
ATOM   3132  HB  VAL A 215       8.315  21.114 -17.247  1.00  0.00           H
ATOM   3133 HG11 VAL A 215      10.079  22.270 -15.999  1.00  0.00           H
ATOM   3134 HG12 VAL A 215       8.950  22.714 -14.730  1.00  0.00           H
ATOM   3135 HG13 VAL A 215       9.534  21.047 -14.858  1.00  0.00           H
ATOM   3136 HG21 VAL A 215       6.191  20.578 -16.283  1.00  0.00           H
ATOM   3137 HG22 VAL A 215       6.547  21.372 -14.750  1.00  0.00           H
ATOM   3138 HG23 VAL A 215       7.352  19.976 -15.129  1.00  0.00           H
ATOM   3139  N   SER A 216       9.023  23.795 -18.781  1.00  0.00           N
ATOM   3140  CA  SER A 216       9.916  24.692 -19.468  1.00  0.00           C
ATOM   3141  C   SER A 216       9.329  26.116 -19.673  1.00  0.00           C
ATOM   3142  O   SER A 216      10.135  27.038 -19.724  1.00  0.00           O
ATOM   3143  CB  SER A 216      10.361  24.051 -20.885  1.00  0.00           C
ATOM   3144  OG  SER A 216      10.751  22.690 -20.791  1.00  0.00           O
ATOM   3145  H   SER A 216       8.540  23.094 -19.325  1.00  0.00           H
ATOM   3146  HA  SER A 216      10.899  24.729 -18.996  1.00  0.00           H
ATOM   3147  HB2 SER A 216       9.492  24.174 -21.532  1.00  0.00           H
ATOM   3148  HB3 SER A 216      11.127  24.732 -21.258  1.00  0.00           H
ATOM   3149  HG  SER A 216       9.932  22.212 -20.640  1.00  0.00           H
ATOM   3150  N   GLY A 217       8.026  26.280 -19.720  1.00  0.00           N
ATOM   3151  CA  GLY A 217       7.360  27.574 -19.624  1.00  0.00           C
ATOM   3152  C   GLY A 217       7.704  28.281 -18.278  1.00  0.00           C
ATOM   3153  O   GLY A 217       7.790  29.517 -18.186  1.00  0.00           O
ATOM   3154  H   GLY A 217       7.493  25.443 -19.529  1.00  0.00           H
ATOM   3155  HA2 GLY A 217       7.651  28.151 -20.502  1.00  0.00           H
ATOM   3156  HA3 GLY A 217       6.287  27.387 -19.615  1.00  0.00           H
ATOM   3157  N   ALA A 218       7.860  27.427 -17.273  1.00  0.00           N
ATOM   3158  CA  ALA A 218       8.195  27.765 -15.932  1.00  0.00           C
ATOM   3159  C   ALA A 218       9.641  27.970 -15.547  1.00  0.00           C
ATOM   3160  O   ALA A 218       9.892  28.741 -14.682  1.00  0.00           O
ATOM   3161  CB  ALA A 218       7.618  26.659 -15.040  1.00  0.00           C
ATOM   3162  H   ALA A 218       7.830  26.440 -17.485  1.00  0.00           H
ATOM   3163  HA  ALA A 218       7.761  28.707 -15.598  1.00  0.00           H
ATOM   3164  HB1 ALA A 218       6.568  26.420 -15.215  1.00  0.00           H
ATOM   3165  HB2 ALA A 218       7.767  27.041 -14.030  1.00  0.00           H
ATOM   3166  HB3 ALA A 218       8.234  25.761 -15.035  1.00  0.00           H
ATOM   3167  N   GLY A 219      10.580  27.437 -16.326  1.00  0.00           N
ATOM   3168  CA  GLY A 219      12.007  27.539 -16.104  1.00  0.00           C
ATOM   3169  C   GLY A 219      12.667  26.416 -15.257  1.00  0.00           C
ATOM   3170  O   GLY A 219      13.895  26.345 -15.204  1.00  0.00           O
ATOM   3171  H   GLY A 219      10.286  26.801 -17.053  1.00  0.00           H
ATOM   3172  HA2 GLY A 219      12.503  27.316 -17.049  1.00  0.00           H
ATOM   3173  HA3 GLY A 219      12.292  28.506 -15.690  1.00  0.00           H
ATOM   3174  N   PHE A 220      11.885  25.420 -14.721  1.00  0.00           N
ATOM   3175  CA  PHE A 220      12.607  24.393 -13.819  1.00  0.00           C
ATOM   3176  C   PHE A 220      13.318  23.277 -14.680  1.00  0.00           C
ATOM   3177  O   PHE A 220      12.831  22.923 -15.783  1.00  0.00           O
ATOM   3178  CB  PHE A 220      11.522  23.644 -13.009  1.00  0.00           C
ATOM   3179  CG  PHE A 220      10.716  24.496 -12.039  1.00  0.00           C
ATOM   3180  CD1 PHE A 220      11.265  24.730 -10.767  1.00  0.00           C
ATOM   3181  CD2 PHE A 220       9.381  24.846 -12.277  1.00  0.00           C
ATOM   3182  CE1 PHE A 220      10.630  25.578  -9.943  1.00  0.00           C
ATOM   3183  CE2 PHE A 220       8.682  25.635 -11.343  1.00  0.00           C
ATOM   3184  CZ  PHE A 220       9.324  25.986 -10.142  1.00  0.00           C
ATOM   3185  H   PHE A 220      10.878  25.390 -14.789  1.00  0.00           H
ATOM   3186  HA  PHE A 220      13.387  24.807 -13.181  1.00  0.00           H
ATOM   3187  HB2 PHE A 220      10.781  23.204 -13.677  1.00  0.00           H
ATOM   3188  HB3 PHE A 220      12.116  22.865 -12.529  1.00  0.00           H
ATOM   3189  HD1 PHE A 220      12.204  24.271 -10.494  1.00  0.00           H
ATOM   3190  HD2 PHE A 220       8.828  24.425 -13.105  1.00  0.00           H
ATOM   3191  HE1 PHE A 220      11.070  25.780  -8.978  1.00  0.00           H
ATOM   3192  HE2 PHE A 220       7.631  25.861 -11.451  1.00  0.00           H
ATOM   3193  HZ  PHE A 220       8.815  26.469  -9.320  1.00  0.00           H
ATOM   3194  N   HID A 221      14.374  22.708 -14.122  1.00  0.00           N
ATOM   3195  CA  HID A 221      14.997  21.372 -14.406  1.00  0.00           C
ATOM   3196  C   HID A 221      14.037  20.287 -13.799  1.00  0.00           C
ATOM   3197  O   HID A 221      13.409  20.547 -12.767  1.00  0.00           O
ATOM   3198  CB  HID A 221      16.385  21.273 -13.737  1.00  0.00           C
ATOM   3199  CG  HID A 221      17.580  22.145 -14.168  1.00  0.00           C
ATOM   3200  CD2 HID A 221      18.010  23.263 -13.507  1.00  0.00           C
ATOM   3201  ND1 HID A 221      18.296  22.126 -15.317  1.00  0.00           N
ATOM   3202  CE1 HID A 221      19.163  23.152 -15.365  1.00  0.00           C
ATOM   3203  NE2 HID A 221      19.087  23.849 -14.213  1.00  0.00           N
ATOM   3204  H   HID A 221      14.684  23.053 -13.225  1.00  0.00           H
ATOM   3205  HA  HID A 221      15.175  21.120 -15.452  1.00  0.00           H
ATOM   3206  HB2 HID A 221      16.296  21.497 -12.675  1.00  0.00           H
ATOM   3207  HB3 HID A 221      16.726  20.241 -13.793  1.00  0.00           H
ATOM   3208  HD1 HID A 221      18.126  21.531 -16.115  1.00  0.00           H
ATOM   3209  HD2 HID A 221      17.661  23.693 -12.581  1.00  0.00           H
ATOM   3210  HE1 HID A 221      19.841  23.281 -16.195  1.00  0.00           H
ATOM   3211  N   THR A 222      14.033  19.158 -14.403  1.00  0.00           N
ATOM   3212  CA  THR A 222      13.561  17.896 -13.833  1.00  0.00           C
ATOM   3213  C   THR A 222      14.802  17.096 -13.399  1.00  0.00           C
ATOM   3214  O   THR A 222      15.867  17.036 -14.045  1.00  0.00           O
ATOM   3215  CB  THR A 222      12.643  17.081 -14.772  1.00  0.00           C
ATOM   3216  CG2 THR A 222      12.250  15.699 -14.332  1.00  0.00           C
ATOM   3217  OG1 THR A 222      11.514  17.843 -14.978  1.00  0.00           O
ATOM   3218  H   THR A 222      14.583  19.048 -15.243  1.00  0.00           H
ATOM   3219  HA  THR A 222      13.100  18.060 -12.859  1.00  0.00           H
ATOM   3220  HB  THR A 222      13.099  16.872 -15.740  1.00  0.00           H
ATOM   3221  HG1 THR A 222      11.812  18.677 -15.347  1.00  0.00           H
ATOM   3222 HG21 THR A 222      13.146  15.083 -14.239  1.00  0.00           H
ATOM   3223 HG22 THR A 222      11.569  15.217 -15.034  1.00  0.00           H
ATOM   3224 HG23 THR A 222      11.715  15.686 -13.383  1.00  0.00           H
ATOM   3225  N   LEU A 223      14.730  16.515 -12.174  1.00  0.00           N
ATOM   3226  CA  LEU A 223      15.764  15.606 -11.691  1.00  0.00           C
ATOM   3227  C   LEU A 223      15.388  14.139 -11.699  1.00  0.00           C
ATOM   3228  O   LEU A 223      16.229  13.321 -12.053  1.00  0.00           O
ATOM   3229  CB  LEU A 223      16.056  15.993 -10.206  1.00  0.00           C
ATOM   3230  CG  LEU A 223      16.283  17.514  -9.964  1.00  0.00           C
ATOM   3231  CD1 LEU A 223      16.449  17.693  -8.484  1.00  0.00           C
ATOM   3232  CD2 LEU A 223      17.604  17.942 -10.721  1.00  0.00           C
ATOM   3233  H   LEU A 223      14.057  16.876 -11.514  1.00  0.00           H
ATOM   3234  HA  LEU A 223      16.654  15.603 -12.322  1.00  0.00           H
ATOM   3235  HB2 LEU A 223      15.178  15.782  -9.596  1.00  0.00           H
ATOM   3236  HB3 LEU A 223      16.989  15.479  -9.974  1.00  0.00           H
ATOM   3237  HG  LEU A 223      15.442  18.078 -10.367  1.00  0.00           H
ATOM   3238 HD11 LEU A 223      17.392  17.238  -8.180  1.00  0.00           H
ATOM   3239 HD12 LEU A 223      15.724  17.044  -7.993  1.00  0.00           H
ATOM   3240 HD13 LEU A 223      16.310  18.744  -8.225  1.00  0.00           H
ATOM   3241 HD21 LEU A 223      17.333  17.929 -11.777  1.00  0.00           H
ATOM   3242 HD22 LEU A 223      17.769  18.975 -10.417  1.00  0.00           H
ATOM   3243 HD23 LEU A 223      18.447  17.298 -10.472  1.00  0.00           H
ATOM   3244  N   SER A 224      14.190  13.807 -11.288  1.00  0.00           N
ATOM   3245  CA  SER A 224      13.653  12.494 -11.038  1.00  0.00           C
ATOM   3246  C   SER A 224      12.131  12.377 -11.120  1.00  0.00           C
ATOM   3247  O   SER A 224      11.475  13.343 -10.731  1.00  0.00           O
ATOM   3248  CB  SER A 224      14.154  11.976  -9.660  1.00  0.00           C
ATOM   3249  OG  SER A 224      13.766  12.857  -8.635  1.00  0.00           O
ATOM   3250  H   SER A 224      13.559  14.520 -10.950  1.00  0.00           H
ATOM   3251  HA  SER A 224      14.008  11.934 -11.904  1.00  0.00           H
ATOM   3252  HB2 SER A 224      13.740  10.984  -9.475  1.00  0.00           H
ATOM   3253  HB3 SER A 224      15.239  11.972  -9.753  1.00  0.00           H
ATOM   3254  HG  SER A 224      13.970  12.515  -7.761  1.00  0.00           H
ATOM   3255  N   LEU A 225      11.482  11.280 -11.516  1.00  0.01           N
ATOM   3256  CA  LEU A 225      10.027  11.181 -11.706  1.00  0.01           C
ATOM   3257  C   LEU A 225       9.665   9.722 -11.259  1.00  0.01           C
ATOM   3258  O   LEU A 225      10.311   8.712 -11.645  1.00  0.01           O
ATOM   3259  CB  LEU A 225       9.629  11.381 -13.161  1.00  0.01           C
ATOM   3260  CG  LEU A 225       8.076  11.427 -13.286  1.00  0.01           C
ATOM   3261  CD1 LEU A 225       7.434  12.495 -14.162  1.00  0.01           C
ATOM   3262  CD2 LEU A 225       7.590  10.079 -13.856  1.00  0.01           C
ATOM   3263  H   LEU A 225      11.976  10.409 -11.655  1.00  0.01           H
ATOM   3264  HA  LEU A 225       9.503  11.801 -10.979  1.00  0.01           H
ATOM   3265  HB2 LEU A 225      10.082  12.291 -13.554  1.00  0.01           H
ATOM   3266  HB3 LEU A 225      10.107  10.592 -13.742  1.00  0.01           H
ATOM   3267  HG  LEU A 225       7.681  11.639 -12.293  1.00  0.01           H
ATOM   3268 HD11 LEU A 225       7.773  13.499 -13.904  1.00  0.01           H
ATOM   3269 HD12 LEU A 225       6.359  12.517 -13.984  1.00  0.01           H
ATOM   3270 HD13 LEU A 225       7.639  12.425 -15.229  1.00  0.01           H
ATOM   3271 HD21 LEU A 225       7.968   9.909 -14.864  1.00  0.01           H
ATOM   3272 HD22 LEU A 225       7.871   9.285 -13.165  1.00  0.01           H
ATOM   3273 HD23 LEU A 225       6.504  10.048 -13.947  1.00  0.01           H
ATOM   3274  N   LYS A 226       8.526   9.499 -10.551  1.00  0.01           N
ATOM   3275  CA  LYS A 226       8.059   8.184 -10.188  1.00  0.01           C
ATOM   3276  C   LYS A 226       6.556   7.990 -10.384  1.00  0.01           C
ATOM   3277  O   LYS A 226       5.794   8.894 -10.079  1.00  0.01           O
ATOM   3278  CB  LYS A 226       8.370   7.987  -8.739  1.00  0.01           C
ATOM   3279  CG  LYS A 226       8.468   6.554  -8.234  1.00  0.01           C
ATOM   3280  CD  LYS A 226       8.920   6.325  -6.781  1.00  0.01           C
ATOM   3281  CE  LYS A 226       8.793   4.896  -6.328  1.00  0.01           C
ATOM   3282  NZ  LYS A 226       9.710   4.001  -7.125  1.00  0.01           N
ATOM   3283  H   LYS A 226       8.012  10.272 -10.153  1.00  0.01           H
ATOM   3284  HA  LYS A 226       8.511   7.343 -10.716  1.00  0.01           H
ATOM   3285  HB2 LYS A 226       9.332   8.442  -8.503  1.00  0.01           H
ATOM   3286  HB3 LYS A 226       7.624   8.476  -8.112  1.00  0.01           H
ATOM   3287  HG2 LYS A 226       7.467   6.133  -8.330  1.00  0.01           H
ATOM   3288  HG3 LYS A 226       9.166   6.106  -8.942  1.00  0.01           H
ATOM   3289  HD2 LYS A 226      10.002   6.434  -6.701  1.00  0.01           H
ATOM   3290  HD3 LYS A 226       8.401   6.970  -6.072  1.00  0.01           H
ATOM   3291  HE2 LYS A 226       8.895   4.859  -5.243  1.00  0.01           H
ATOM   3292  HE3 LYS A 226       7.767   4.556  -6.469  1.00  0.01           H
ATOM   3293  HZ1 LYS A 226       9.560   3.033  -6.880  1.00  0.01           H
ATOM   3294  HZ2 LYS A 226      10.688   4.155  -6.921  1.00  0.01           H
ATOM   3295  HZ3 LYS A 226       9.567   4.124  -8.117  1.00  0.01           H
ATOM   3296  N   ASP A 227       6.110   6.839 -10.846  1.00 -0.01           N
ATOM   3297  CA  ASP A 227       4.722   6.385 -10.931  1.00 -0.01           C
ATOM   3298  C   ASP A 227       4.283   5.949  -9.550  1.00 -0.01           C
ATOM   3299  O   ASP A 227       4.920   5.066  -8.953  1.00 -0.01           O
ATOM   3300  CB  ASP A 227       4.634   5.199 -11.980  1.00 -0.01           C
ATOM   3301  CG  ASP A 227       3.155   4.950 -12.316  1.00 -0.01           C
ATOM   3302  OD1 ASP A 227       2.799   4.918 -13.521  1.00 -0.01           O
ATOM   3303  OD2 ASP A 227       2.377   4.785 -11.387  1.00 -0.01           O
ATOM   3304  H   ASP A 227       6.809   6.177 -11.150  1.00 -0.01           H
ATOM   3305  HA  ASP A 227       4.107   7.195 -11.322  1.00 -0.01           H
ATOM   3306  HB2 ASP A 227       5.134   5.361 -12.934  1.00 -0.01           H
ATOM   3307  HB3 ASP A 227       5.110   4.300 -11.590  1.00 -0.01           H
ATOM   3308  N   LEU A 228       3.146   6.522  -9.038  1.00 -0.02           N
ATOM   3309  CA  LEU A 228       2.481   6.153  -7.771  1.00 -0.02           C
ATOM   3310  C   LEU A 228       0.983   5.751  -8.037  1.00 -0.02           C
ATOM   3311  O   LEU A 228       0.201   5.737  -7.084  1.00 -0.02           O
ATOM   3312  CB  LEU A 228       2.547   7.371  -6.788  1.00 -0.02           C
ATOM   3313  CG  LEU A 228       3.870   7.937  -6.169  1.00 -0.02           C
ATOM   3314  CD1 LEU A 228       3.433   8.922  -5.067  1.00 -0.02           C
ATOM   3315  CD2 LEU A 228       4.744   6.847  -5.619  1.00 -0.02           C
ATOM   3316  H   LEU A 228       2.793   7.275  -9.610  1.00 -0.02           H
ATOM   3317  HA  LEU A 228       3.067   5.360  -7.307  1.00 -0.02           H
ATOM   3318  HB2 LEU A 228       1.971   8.133  -7.314  1.00 -0.02           H
ATOM   3319  HB3 LEU A 228       1.937   6.994  -5.966  1.00 -0.02           H
ATOM   3320  HG  LEU A 228       4.465   8.354  -6.981  1.00 -0.02           H
ATOM   3321 HD11 LEU A 228       2.629   9.544  -5.460  1.00 -0.02           H
ATOM   3322 HD12 LEU A 228       4.317   9.493  -4.780  1.00 -0.02           H
ATOM   3323 HD13 LEU A 228       3.067   8.428  -4.166  1.00 -0.02           H
ATOM   3324 HD21 LEU A 228       4.192   6.161  -4.978  1.00 -0.02           H
ATOM   3325 HD22 LEU A 228       5.375   6.335  -6.346  1.00 -0.02           H
ATOM   3326 HD23 LEU A 228       5.384   7.301  -4.863  1.00 -0.02           H
ATOM   3327  N   SER A 229       0.605   5.593  -9.331  1.00 -0.02           N
ATOM   3328  CA  SER A 229      -0.798   5.452  -9.675  1.00 -0.02           C
ATOM   3329  C   SER A 229      -1.705   4.498  -8.844  1.00 -0.02           C
ATOM   3330  O   SER A 229      -2.806   4.871  -8.420  1.00 -0.02           O
ATOM   3331  CB  SER A 229      -1.042   4.989 -11.098  1.00 -0.02           C
ATOM   3332  OG  SER A 229      -0.173   5.684 -11.918  1.00 -0.02           O
ATOM   3333  H   SER A 229       1.340   5.467 -10.013  1.00 -0.02           H
ATOM   3334  HA  SER A 229      -1.337   6.397  -9.594  1.00 -0.02           H
ATOM   3335  HB2 SER A 229      -0.780   3.955 -11.318  1.00 -0.02           H
ATOM   3336  HB3 SER A 229      -2.056   5.210 -11.432  1.00 -0.02           H
ATOM   3337  HG  SER A 229       0.691   5.291 -11.768  1.00 -0.02           H
ATOM   3338  N   ALA A 230      -1.217   3.368  -8.469  1.00 -0.03           N
ATOM   3339  CA  ALA A 230      -1.905   2.394  -7.626  1.00 -0.03           C
ATOM   3340  C   ALA A 230      -2.430   3.010  -6.285  1.00 -0.03           C
ATOM   3341  O   ALA A 230      -3.454   2.569  -5.735  1.00 -0.03           O
ATOM   3342  CB  ALA A 230      -0.917   1.314  -7.358  1.00 -0.03           C
ATOM   3343  H   ALA A 230      -0.276   3.100  -8.720  1.00 -0.03           H
ATOM   3344  HA  ALA A 230      -2.721   1.949  -8.195  1.00 -0.03           H
ATOM   3345  HB1 ALA A 230      -0.281   1.072  -8.210  1.00 -0.03           H
ATOM   3346  HB2 ALA A 230      -1.408   0.382  -7.081  1.00 -0.03           H
ATOM   3347  HB3 ALA A 230      -0.279   1.527  -6.501  1.00 -0.03           H
ATOM   3348  N   ASN A 231      -1.734   4.007  -5.734  1.00 -0.06           N
ATOM   3349  CA  ASN A 231      -2.121   4.636  -4.501  1.00 -0.06           C
ATOM   3350  C   ASN A 231      -3.201   5.649  -4.575  1.00 -0.06           C
ATOM   3351  O   ASN A 231      -3.935   5.798  -3.620  1.00 -0.06           O
ATOM   3352  CB  ASN A 231      -0.840   5.312  -3.944  1.00 -0.06           C
ATOM   3353  CG  ASN A 231       0.336   4.404  -3.730  1.00 -0.06           C
ATOM   3354  ND2 ASN A 231       1.289   4.527  -4.569  1.00 -0.06           N
ATOM   3355  OD1 ASN A 231       0.281   3.533  -2.920  1.00 -0.06           O
ATOM   3356  H   ASN A 231      -1.101   4.475  -6.366  1.00 -0.06           H
ATOM   3357  HA  ASN A 231      -2.443   3.846  -3.822  1.00 -0.06           H
ATOM   3358  HB2 ASN A 231      -0.516   6.138  -4.576  1.00 -0.06           H
ATOM   3359  HB3 ASN A 231      -1.127   5.756  -2.990  1.00 -0.06           H
ATOM   3360 HD21 ASN A 231       1.225   5.083  -5.411  1.00 -0.06           H
ATOM   3361 HD22 ASN A 231       1.953   3.767  -4.536  1.00 -0.06           H
ATOM   3362  N   LEU A 232      -3.325   6.329  -5.719  1.00 -1.21           N
ATOM   3363  CA  LEU A 232      -4.544   7.073  -6.120  1.00 -1.21           C
ATOM   3364  C   LEU A 232      -5.725   6.147  -6.399  1.00 -1.21           C
ATOM   3365  O   LEU A 232      -6.797   6.274  -5.850  1.00 -1.21           O
ATOM   3366  CB  LEU A 232      -4.217   7.856  -7.394  1.00 -1.21           C
ATOM   3367  CG  LEU A 232      -5.401   8.567  -8.055  1.00 -1.21           C
ATOM   3368  CD1 LEU A 232      -6.007   9.786  -7.319  1.00 -1.21           C
ATOM   3369  CD2 LEU A 232      -4.899   9.249  -9.353  1.00 -1.21           C
ATOM   3370  H   LEU A 232      -2.653   6.177  -6.457  1.00 -1.21           H
ATOM   3371  HA  LEU A 232      -4.843   7.766  -5.335  1.00 -1.21           H
ATOM   3372  HB2 LEU A 232      -3.553   8.679  -7.129  1.00 -1.21           H
ATOM   3373  HB3 LEU A 232      -3.731   7.217  -8.130  1.00 -1.21           H
ATOM   3374  HG  LEU A 232      -6.218   7.869  -8.236  1.00 -1.21           H
ATOM   3375 HD11 LEU A 232      -6.478   9.445  -6.397  1.00 -1.21           H
ATOM   3376 HD12 LEU A 232      -6.900  10.195  -7.792  1.00 -1.21           H
ATOM   3377 HD13 LEU A 232      -5.288  10.586  -7.145  1.00 -1.21           H
ATOM   3378 HD21 LEU A 232      -4.358  10.164  -9.109  1.00 -1.21           H
ATOM   3379 HD22 LEU A 232      -4.342   8.598 -10.026  1.00 -1.21           H
ATOM   3380 HD23 LEU A 232      -5.728   9.479 -10.021  1.00 -1.21           H
ATOM   3381  N   ALA A 233      -5.406   4.993  -7.001  1.00 -0.04           N
ATOM   3382  CA  ALA A 233      -6.438   4.044  -7.346  1.00 -0.04           C
ATOM   3383  C   ALA A 233      -7.005   3.252  -6.169  1.00 -0.04           C
ATOM   3384  O   ALA A 233      -8.229   3.190  -6.110  1.00 -0.04           O
ATOM   3385  CB  ALA A 233      -6.023   3.157  -8.471  1.00 -0.04           C
ATOM   3386  H   ALA A 233      -4.502   4.909  -7.443  1.00 -0.04           H
ATOM   3387  HA  ALA A 233      -7.253   4.694  -7.663  1.00 -0.04           H
ATOM   3388  HB1 ALA A 233      -6.851   2.773  -9.066  1.00 -0.04           H
ATOM   3389  HB2 ALA A 233      -5.403   2.328  -8.133  1.00 -0.04           H
ATOM   3390  HB3 ALA A 233      -5.428   3.730  -9.182  1.00 -0.04           H
ATOM   3391  N   MET A 234      -6.179   2.695  -5.226  1.00 -0.08           N
ATOM   3392  CA  MET A 234      -6.482   2.339  -3.831  1.00 -0.08           C
ATOM   3393  C   MET A 234      -7.223   3.371  -2.938  1.00 -0.08           C
ATOM   3394  O   MET A 234      -8.256   3.060  -2.355  1.00 -0.08           O
ATOM   3395  CB  MET A 234      -5.176   1.880  -3.084  1.00 -0.08           C
ATOM   3396  CG  MET A 234      -4.672   0.532  -3.634  1.00 -0.08           C
ATOM   3397  SD  MET A 234      -5.852  -0.818  -3.652  1.00 -0.08           S
ATOM   3398  CE  MET A 234      -6.404  -0.862  -1.926  1.00 -0.08           C
ATOM   3399  H   MET A 234      -5.237   2.754  -5.584  1.00 -0.08           H
ATOM   3400  HA  MET A 234      -7.195   1.516  -3.887  1.00 -0.08           H
ATOM   3401  HB2 MET A 234      -4.409   2.645  -3.203  1.00 -0.08           H
ATOM   3402  HB3 MET A 234      -5.349   1.814  -2.011  1.00 -0.08           H
ATOM   3403  HG2 MET A 234      -4.299   0.623  -4.654  1.00 -0.08           H
ATOM   3404  HG3 MET A 234      -3.824   0.288  -2.993  1.00 -0.08           H
ATOM   3405  HE1 MET A 234      -6.881  -1.807  -1.668  1.00 -0.08           H
ATOM   3406  HE2 MET A 234      -5.488  -0.752  -1.344  1.00 -0.08           H
ATOM   3407  HE3 MET A 234      -7.081  -0.031  -1.727  1.00 -0.08           H
ATOM   3408  N   THR A 235      -6.768   4.668  -2.986  1.00 -0.53           N
ATOM   3409  CA  THR A 235      -7.401   5.798  -2.232  1.00 -0.53           C
ATOM   3410  C   THR A 235      -8.780   5.985  -2.842  1.00 -0.53           C
ATOM   3411  O   THR A 235      -9.729   6.028  -2.093  1.00 -0.53           O
ATOM   3412  CB  THR A 235      -6.552   7.057  -2.335  1.00 -0.53           C
ATOM   3413  CG2 THR A 235      -7.313   8.301  -1.827  1.00 -0.53           C
ATOM   3414  OG1 THR A 235      -5.402   6.918  -1.694  1.00 -0.53           O
ATOM   3415  H   THR A 235      -5.871   4.798  -3.430  1.00 -0.53           H
ATOM   3416  HA  THR A 235      -7.478   5.564  -1.170  1.00 -0.53           H
ATOM   3417  HB  THR A 235      -6.302   7.193  -3.388  1.00 -0.53           H
ATOM   3418  HG1 THR A 235      -4.862   6.437  -2.326  1.00 -0.53           H
ATOM   3419 HG21 THR A 235      -7.162   8.350  -0.749  1.00 -0.53           H
ATOM   3420 HG22 THR A 235      -8.378   8.271  -2.061  1.00 -0.53           H
ATOM   3421 HG23 THR A 235      -6.974   9.260  -2.217  1.00 -0.53           H
ATOM   3422  N   MET A 236      -8.962   6.051  -4.182  1.00 -0.61           N
ATOM   3423  CA  MET A 236     -10.312   6.234  -4.828  1.00 -0.61           C
ATOM   3424  C   MET A 236     -11.235   5.110  -4.477  1.00 -0.61           C
ATOM   3425  O   MET A 236     -12.321   5.356  -3.986  1.00 -0.61           O
ATOM   3426  CB  MET A 236     -10.090   6.381  -6.361  1.00 -0.61           C
ATOM   3427  CG  MET A 236     -11.395   6.531  -7.064  1.00 -0.61           C
ATOM   3428  SD  MET A 236     -12.125   8.184  -6.808  1.00 -0.61           S
ATOM   3429  CE  MET A 236     -13.292   8.174  -8.214  1.00 -0.61           C
ATOM   3430  H   MET A 236      -8.172   5.962  -4.806  1.00 -0.61           H
ATOM   3431  HA  MET A 236     -10.775   7.184  -4.564  1.00 -0.61           H
ATOM   3432  HB2 MET A 236      -9.474   7.275  -6.458  1.00 -0.61           H
ATOM   3433  HB3 MET A 236      -9.540   5.551  -6.807  1.00 -0.61           H
ATOM   3434  HG2 MET A 236     -11.264   6.346  -8.130  1.00 -0.61           H
ATOM   3435  HG3 MET A 236     -12.097   5.788  -6.684  1.00 -0.61           H
ATOM   3436  HE1 MET A 236     -13.961   7.330  -8.053  1.00 -0.61           H
ATOM   3437  HE2 MET A 236     -13.840   9.115  -8.158  1.00 -0.61           H
ATOM   3438  HE3 MET A 236     -12.841   7.981  -9.188  1.00 -0.61           H
ATOM   3439  N   ASN A 237     -10.822   3.846  -4.526  1.00  0.01           N
ATOM   3440  CA  ASN A 237     -11.591   2.664  -4.061  1.00  0.01           C
ATOM   3441  C   ASN A 237     -11.828   2.701  -2.515  1.00  0.01           C
ATOM   3442  O   ASN A 237     -12.904   2.344  -2.105  1.00  0.01           O
ATOM   3443  CB  ASN A 237     -10.669   1.374  -4.342  1.00  0.01           C
ATOM   3444  CG  ASN A 237     -10.686   0.671  -5.680  1.00  0.01           C
ATOM   3445  ND2 ASN A 237      -9.565   0.486  -6.302  1.00  0.01           N
ATOM   3446  OD1 ASN A 237     -11.782   0.274  -6.120  1.00  0.01           O
ATOM   3447  H   ASN A 237     -10.008   3.628  -5.081  1.00  0.01           H
ATOM   3448  HA  ASN A 237     -12.560   2.597  -4.555  1.00  0.01           H
ATOM   3449  HB2 ASN A 237      -9.599   1.489  -4.174  1.00  0.01           H
ATOM   3450  HB3 ASN A 237     -11.106   0.617  -3.691  1.00  0.01           H
ATOM   3451 HD21 ASN A 237      -8.708   0.889  -5.949  1.00  0.01           H
ATOM   3452 HD22 ASN A 237      -9.528   0.031  -7.203  1.00  0.01           H
ATOM   3453  N   VAL A 238     -10.888   3.175  -1.661  1.00 -0.13           N
ATOM   3454  CA  VAL A 238     -11.145   3.268  -0.211  1.00 -0.13           C
ATOM   3455  C   VAL A 238     -12.078   4.455   0.037  1.00 -0.13           C
ATOM   3456  O   VAL A 238     -12.848   4.500   1.015  1.00 -0.13           O
ATOM   3457  CB  VAL A 238      -9.844   3.345   0.520  1.00 -0.13           C
ATOM   3458  CG1 VAL A 238      -9.842   3.979   1.961  1.00 -0.13           C
ATOM   3459  CG2 VAL A 238      -9.337   1.876   0.609  1.00 -0.13           C
ATOM   3460  H   VAL A 238      -9.984   3.392  -2.056  1.00 -0.13           H
ATOM   3461  HA  VAL A 238     -11.547   2.288   0.045  1.00 -0.13           H
ATOM   3462  HB  VAL A 238      -9.075   3.916  -0.001  1.00 -0.13           H
ATOM   3463 HG11 VAL A 238     -10.553   3.563   2.674  1.00 -0.13           H
ATOM   3464 HG12 VAL A 238      -8.846   3.910   2.397  1.00 -0.13           H
ATOM   3465 HG13 VAL A 238      -9.967   5.060   1.894  1.00 -0.13           H
ATOM   3466 HG21 VAL A 238      -9.225   1.401  -0.365  1.00 -0.13           H
ATOM   3467 HG22 VAL A 238     -10.001   1.258   1.214  1.00 -0.13           H
ATOM   3468 HG23 VAL A 238      -8.321   1.780   0.990  1.00 -0.13           H
ATOM   3469  N   PHE A 239     -12.143   5.459  -0.818  1.00 -0.26           N
ATOM   3470  CA  PHE A 239     -13.252   6.420  -0.808  1.00 -0.26           C
ATOM   3471  C   PHE A 239     -14.589   5.850  -1.285  1.00 -0.26           C
ATOM   3472  O   PHE A 239     -15.549   6.157  -0.590  1.00 -0.26           O
ATOM   3473  CB  PHE A 239     -12.756   7.740  -1.495  1.00 -0.26           C
ATOM   3474  CG  PHE A 239     -13.781   8.626  -2.073  1.00 -0.26           C
ATOM   3475  CD1 PHE A 239     -14.675   9.307  -1.206  1.00 -0.26           C
ATOM   3476  CD2 PHE A 239     -13.930   8.932  -3.437  1.00 -0.26           C
ATOM   3477  CE1 PHE A 239     -15.634  10.229  -1.657  1.00 -0.26           C
ATOM   3478  CE2 PHE A 239     -14.922   9.758  -3.924  1.00 -0.26           C
ATOM   3479  CZ  PHE A 239     -15.776  10.453  -3.061  1.00 -0.26           C
ATOM   3480  H   PHE A 239     -11.396   5.570  -1.488  1.00 -0.26           H
ATOM   3481  HA  PHE A 239     -13.520   6.725   0.203  1.00 -0.26           H
ATOM   3482  HB2 PHE A 239     -12.132   8.432  -0.931  1.00 -0.26           H
ATOM   3483  HB3 PHE A 239     -12.076   7.562  -2.328  1.00 -0.26           H
ATOM   3484  HD1 PHE A 239     -14.676   9.040  -0.160  1.00 -0.26           H
ATOM   3485  HD2 PHE A 239     -13.228   8.537  -4.157  1.00 -0.26           H
ATOM   3486  HE1 PHE A 239     -16.265  10.741  -0.944  1.00 -0.26           H
ATOM   3487  HE2 PHE A 239     -14.991   9.970  -4.980  1.00 -0.26           H
ATOM   3488  HZ  PHE A 239     -16.466  11.182  -3.460  1.00 -0.26           H
ATOM   3489  N   ALA A 240     -14.675   5.059  -2.350  1.00  0.01           N
ATOM   3490  CA  ALA A 240     -15.938   4.442  -2.823  1.00  0.01           C
ATOM   3491  C   ALA A 240     -16.527   3.451  -1.862  1.00  0.01           C
ATOM   3492  O   ALA A 240     -17.649   3.590  -1.477  1.00  0.01           O
ATOM   3493  CB  ALA A 240     -15.615   3.807  -4.158  1.00  0.01           C
ATOM   3494  H   ALA A 240     -13.866   4.866  -2.921  1.00  0.01           H
ATOM   3495  HA  ALA A 240     -16.598   5.290  -3.003  1.00  0.01           H
ATOM   3496  HB1 ALA A 240     -16.489   3.237  -4.470  1.00  0.01           H
ATOM   3497  HB2 ALA A 240     -14.865   3.067  -3.879  1.00  0.01           H
ATOM   3498  HB3 ALA A 240     -15.231   4.445  -4.954  1.00  0.01           H
ATOM   3499  N   LEU A 241     -15.754   2.458  -1.365  1.00  0.01           N
ATOM   3500  CA  LEU A 241     -16.082   1.425  -0.387  1.00  0.01           C
ATOM   3501  C   LEU A 241     -16.729   2.051   0.833  1.00  0.01           C
ATOM   3502  O   LEU A 241     -17.671   1.546   1.401  1.00  0.01           O
ATOM   3503  CB  LEU A 241     -14.791   0.745   0.025  1.00  0.01           C
ATOM   3504  CG  LEU A 241     -15.068  -0.185   1.235  1.00  0.01           C
ATOM   3505  CD1 LEU A 241     -16.160  -1.207   1.029  1.00  0.01           C
ATOM   3506  CD2 LEU A 241     -13.820  -0.970   1.759  1.00  0.01           C
ATOM   3507  H   LEU A 241     -14.812   2.485  -1.729  1.00  0.01           H
ATOM   3508  HA  LEU A 241     -16.787   0.716  -0.821  1.00  0.01           H
ATOM   3509  HB2 LEU A 241     -14.467   0.160  -0.836  1.00  0.01           H
ATOM   3510  HB3 LEU A 241     -13.964   1.424   0.235  1.00  0.01           H
ATOM   3511  HG  LEU A 241     -15.370   0.536   1.994  1.00  0.01           H
ATOM   3512 HD11 LEU A 241     -17.137  -0.823   0.739  1.00  0.01           H
ATOM   3513 HD12 LEU A 241     -16.360  -1.703   1.978  1.00  0.01           H
ATOM   3514 HD13 LEU A 241     -15.892  -1.986   0.314  1.00  0.01           H
ATOM   3515 HD21 LEU A 241     -13.673  -1.915   1.238  1.00  0.01           H
ATOM   3516 HD22 LEU A 241     -12.946  -0.398   1.446  1.00  0.01           H
ATOM   3517 HD23 LEU A 241     -13.934  -1.215   2.815  1.00  0.01           H
ATOM   3518  N   GLY A 242     -16.264   3.229   1.162  1.00 -0.02           N
ATOM   3519  CA  GLY A 242     -16.875   4.185   2.137  1.00 -0.02           C
ATOM   3520  C   GLY A 242     -18.240   4.659   1.867  1.00 -0.02           C
ATOM   3521  O   GLY A 242     -19.169   4.393   2.664  1.00 -0.02           O
ATOM   3522  H   GLY A 242     -15.425   3.536   0.691  1.00 -0.02           H
ATOM   3523  HA2 GLY A 242     -16.844   3.781   3.149  1.00 -0.02           H
ATOM   3524  HA3 GLY A 242     -16.206   5.044   2.180  1.00 -0.02           H
ATOM   3525  N   VAL A 243     -18.436   5.294   0.756  1.00 -0.02           N
ATOM   3526  CA  VAL A 243     -19.687   5.730   0.187  1.00 -0.02           C
ATOM   3527  C   VAL A 243     -20.685   4.589   0.028  1.00 -0.02           C
ATOM   3528  O   VAL A 243     -21.837   4.927   0.289  1.00 -0.02           O
ATOM   3529  CB  VAL A 243     -19.426   6.651  -1.066  1.00 -0.02           C
ATOM   3530  CG1 VAL A 243     -20.702   6.694  -1.906  1.00 -0.02           C
ATOM   3531  CG2 VAL A 243     -19.156   8.024  -0.569  1.00 -0.02           C
ATOM   3532  H   VAL A 243     -17.620   5.372   0.165  1.00 -0.02           H
ATOM   3533  HA  VAL A 243     -20.050   6.442   0.928  1.00 -0.02           H
ATOM   3534  HB  VAL A 243     -18.625   6.268  -1.700  1.00 -0.02           H
ATOM   3535 HG11 VAL A 243     -20.497   7.427  -2.686  1.00 -0.02           H
ATOM   3536 HG12 VAL A 243     -20.999   5.784  -2.428  1.00 -0.02           H
ATOM   3537 HG13 VAL A 243     -21.475   6.975  -1.191  1.00 -0.02           H
ATOM   3538 HG21 VAL A 243     -20.040   8.346  -0.018  1.00 -0.02           H
ATOM   3539 HG22 VAL A 243     -19.056   8.659  -1.449  1.00 -0.02           H
ATOM   3540 HG23 VAL A 243     -18.209   8.061  -0.029  1.00 -0.02           H
ATOM   3541  N   TYR A 244     -20.388   3.383  -0.295  1.00  0.01           N
ATOM   3542  CA  TYR A 244     -21.294   2.249  -0.445  1.00  0.01           C
ATOM   3543  C   TYR A 244     -21.746   1.693   0.911  1.00  0.01           C
ATOM   3544  O   TYR A 244     -22.924   1.606   1.245  1.00  0.01           O
ATOM   3545  CB  TYR A 244     -20.621   1.137  -1.149  1.00  0.01           C
ATOM   3546  CG  TYR A 244     -20.206   1.257  -2.576  1.00  0.01           C
ATOM   3547  CD1 TYR A 244     -20.735   2.310  -3.424  1.00  0.01           C
ATOM   3548  CD2 TYR A 244     -19.415   0.266  -3.168  1.00  0.01           C
ATOM   3549  CE1 TYR A 244     -20.422   2.269  -4.775  1.00  0.01           C
ATOM   3550  CE2 TYR A 244     -19.317   0.225  -4.566  1.00  0.01           C
ATOM   3551  CZ  TYR A 244     -19.732   1.267  -5.385  1.00  0.01           C
ATOM   3552  OH  TYR A 244     -19.295   1.360  -6.712  1.00  0.01           O
ATOM   3553  H   TYR A 244     -19.405   3.193  -0.426  1.00  0.01           H
ATOM   3554  HA  TYR A 244     -22.222   2.543  -0.937  1.00  0.01           H
ATOM   3555  HB2 TYR A 244     -19.778   0.689  -0.625  1.00  0.01           H
ATOM   3556  HB3 TYR A 244     -21.284   0.278  -1.254  1.00  0.01           H
ATOM   3557  HD1 TYR A 244     -21.494   2.980  -3.048  1.00  0.01           H
ATOM   3558  HD2 TYR A 244     -18.976  -0.547  -2.607  1.00  0.01           H
ATOM   3559  HE1 TYR A 244     -20.813   2.984  -5.483  1.00  0.01           H
ATOM   3560  HE2 TYR A 244     -18.749  -0.576  -5.016  1.00  0.01           H
ATOM   3561  HH  TYR A 244     -19.772   2.031  -7.206  1.00  0.01           H
ATOM   3562  N   SER A 245     -20.768   1.407   1.752  1.00  0.01           N
ATOM   3563  CA  SER A 245     -20.915   0.723   3.043  1.00  0.01           C
ATOM   3564  C   SER A 245     -21.549   1.553   4.166  1.00  0.01           C
ATOM   3565  O   SER A 245     -22.302   1.022   5.018  1.00  0.01           O
ATOM   3566  CB  SER A 245     -19.603   0.136   3.576  1.00  0.01           C
ATOM   3567  OG  SER A 245     -18.622   1.192   3.721  1.00  0.01           O
ATOM   3568  H   SER A 245     -19.830   1.524   1.394  1.00  0.01           H
ATOM   3569  HA  SER A 245     -21.640  -0.085   2.955  1.00  0.01           H
ATOM   3570  HB2 SER A 245     -19.776  -0.376   4.522  1.00  0.01           H
ATOM   3571  HB3 SER A 245     -19.225  -0.649   2.920  1.00  0.01           H
ATOM   3572  HG  SER A 245     -18.246   1.407   2.863  1.00  0.01           H
ATOM   3573  N   ARG A 246     -21.208   2.809   4.247  1.00  0.02           N
ATOM   3574  CA  ARG A 246     -21.666   3.863   5.218  1.00  0.02           C
ATOM   3575  C   ARG A 246     -22.416   4.925   4.431  1.00  0.02           C
ATOM   3576  O   ARG A 246     -22.132   6.097   4.595  1.00  0.02           O
ATOM   3577  CB  ARG A 246     -20.520   4.249   6.048  1.00  0.02           C
ATOM   3578  CG  ARG A 246     -19.994   3.179   7.051  1.00  0.02           C
ATOM   3579  CD  ARG A 246     -19.033   3.739   8.117  1.00  0.02           C
ATOM   3580  NE  ARG A 246     -17.817   4.339   7.455  1.00  0.02           N
ATOM   3581  CZ  ARG A 246     -17.351   5.552   7.601  1.00  0.02           C
ATOM   3582  NH1 ARG A 246     -17.972   6.550   8.263  1.00  0.02           N
ATOM   3583  NH2 ARG A 246     -16.172   5.795   7.147  1.00  0.02           N
ATOM   3584  H   ARG A 246     -20.404   3.094   3.707  1.00  0.02           H
ATOM   3585  HA  ARG A 246     -22.326   3.422   5.964  1.00  0.02           H
ATOM   3586  HB2 ARG A 246     -19.708   4.581   5.404  1.00  0.02           H
ATOM   3587  HB3 ARG A 246     -20.886   5.082   6.649  1.00  0.02           H
ATOM   3588  HG2 ARG A 246     -20.778   2.722   7.655  1.00  0.02           H
ATOM   3589  HG3 ARG A 246     -19.590   2.347   6.473  1.00  0.02           H
ATOM   3590  HD2 ARG A 246     -19.587   4.523   8.632  1.00  0.02           H
ATOM   3591  HD3 ARG A 246     -18.778   2.902   8.769  1.00  0.02           H
ATOM   3592  HE  ARG A 246     -17.114   3.697   7.118  1.00  0.02           H
ATOM   3593 HH11 ARG A 246     -18.933   6.512   8.567  1.00  0.02           H
ATOM   3594 HH12 ARG A 246     -17.492   7.419   8.447  1.00  0.02           H
ATOM   3595 HH21 ARG A 246     -15.790   5.144   6.477  1.00  0.02           H
ATOM   3596 HH22 ARG A 246     -15.830   6.739   7.253  1.00  0.02           H
ATOM   3597  N   ARG A 247     -23.345   4.491   3.543  1.00  0.01           N
ATOM   3598  CA  ARG A 247     -24.153   5.447   2.753  1.00  0.01           C
ATOM   3599  C   ARG A 247     -25.040   6.384   3.645  1.00  0.01           C
ATOM   3600  O   ARG A 247     -25.072   7.571   3.364  1.00  0.01           O
ATOM   3601  CB  ARG A 247     -24.943   4.678   1.690  1.00  0.01           C
ATOM   3602  CG  ARG A 247     -25.509   5.706   0.604  1.00  0.01           C
ATOM   3603  CD  ARG A 247     -26.770   5.197  -0.065  1.00  0.01           C
ATOM   3604  NE  ARG A 247     -26.628   3.893  -0.767  1.00  0.01           N
ATOM   3605  CZ  ARG A 247     -27.285   3.371  -1.741  1.00  0.01           C
ATOM   3606  NH1 ARG A 247     -28.216   3.968  -2.378  1.00  0.01           N
ATOM   3607  NH2 ARG A 247     -26.879   2.221  -2.154  1.00  0.01           N
ATOM   3608  H   ARG A 247     -23.493   3.500   3.418  1.00  0.01           H
ATOM   3609  HA  ARG A 247     -23.505   6.187   2.282  1.00  0.01           H
ATOM   3610  HB2 ARG A 247     -24.314   3.890   1.275  1.00  0.01           H
ATOM   3611  HB3 ARG A 247     -25.736   4.186   2.253  1.00  0.01           H
ATOM   3612  HG2 ARG A 247     -25.742   6.719   0.933  1.00  0.01           H
ATOM   3613  HG3 ARG A 247     -24.729   5.681  -0.156  1.00  0.01           H
ATOM   3614  HD2 ARG A 247     -27.521   4.924   0.676  1.00  0.01           H
ATOM   3615  HD3 ARG A 247     -27.091   5.981  -0.751  1.00  0.01           H
ATOM   3616  HE  ARG A 247     -26.057   3.190  -0.320  1.00  0.01           H
ATOM   3617 HH11 ARG A 247     -28.239   4.954  -2.162  1.00  0.01           H
ATOM   3618 HH12 ARG A 247     -28.764   3.569  -3.128  1.00  0.01           H
ATOM   3619 HH21 ARG A 247     -26.229   1.746  -1.545  1.00  0.01           H
ATOM   3620 HH22 ARG A 247     -27.334   1.705  -2.893  1.00  0.01           H
ATOM   3621  N   ALA A 248     -25.698   5.887   4.703  1.00  0.00           N
ATOM   3622  CA  ALA A 248     -26.687   6.610   5.480  1.00  0.00           C
ATOM   3623  C   ALA A 248     -26.050   7.643   6.395  1.00  0.00           C
ATOM   3624  O   ALA A 248     -26.637   8.594   6.856  1.00  0.00           O
ATOM   3625  CB  ALA A 248     -27.652   5.691   6.264  1.00  0.00           C
ATOM   3626  H   ALA A 248     -25.630   4.915   4.968  1.00  0.00           H
ATOM   3627  HA  ALA A 248     -27.349   7.122   4.782  1.00  0.00           H
ATOM   3628  HB1 ALA A 248     -28.379   6.351   6.736  1.00  0.00           H
ATOM   3629  HB2 ALA A 248     -27.269   4.988   7.004  1.00  0.00           H
ATOM   3630  HB3 ALA A 248     -28.209   5.080   5.553  1.00  0.00           H
ATOM   3631  N   GLU A 249     -24.749   7.415   6.606  1.00  0.00           N
ATOM   3632  CA  GLU A 249     -23.844   8.475   7.105  1.00  0.00           C
ATOM   3633  C   GLU A 249     -23.756   9.694   6.239  1.00  0.00           C
ATOM   3634  O   GLU A 249     -23.783  10.830   6.684  1.00  0.00           O
ATOM   3635  CB  GLU A 249     -22.498   7.897   7.574  1.00  0.00           C
ATOM   3636  CG  GLU A 249     -21.519   8.930   8.274  1.00  0.00           C
ATOM   3637  CD  GLU A 249     -20.814   8.082   9.417  1.00  0.00           C
ATOM   3638  OE1 GLU A 249     -20.536   6.889   9.199  1.00  0.00           O
ATOM   3639  OE2 GLU A 249     -20.511   8.663  10.475  1.00  0.00           O
ATOM   3640  H   GLU A 249     -24.350   6.577   6.211  1.00  0.00           H
ATOM   3641  HA  GLU A 249     -24.273   8.772   8.062  1.00  0.00           H
ATOM   3642  HB2 GLU A 249     -22.826   7.125   8.270  1.00  0.00           H
ATOM   3643  HB3 GLU A 249     -21.953   7.365   6.794  1.00  0.00           H
ATOM   3644  HG2 GLU A 249     -20.815   9.384   7.576  1.00  0.00           H
ATOM   3645  HG3 GLU A 249     -22.036   9.800   8.679  1.00  0.00           H
ATOM   3646  N   PHE A 250     -23.590   9.570   4.900  1.00  0.02           N
ATOM   3647  CA  PHE A 250     -23.142  10.664   4.078  1.00  0.02           C
ATOM   3648  C   PHE A 250     -24.324  11.513   3.521  1.00  0.02           C
ATOM   3649  O   PHE A 250     -24.236  12.729   3.338  1.00  0.02           O
ATOM   3650  CB  PHE A 250     -22.280  10.033   2.993  1.00  0.02           C
ATOM   3651  CG  PHE A 250     -21.018   9.449   3.610  1.00  0.02           C
ATOM   3652  CD1 PHE A 250     -20.337  10.225   4.604  1.00  0.02           C
ATOM   3653  CD2 PHE A 250     -20.463   8.233   3.178  1.00  0.02           C
ATOM   3654  CE1 PHE A 250     -19.162   9.745   5.225  1.00  0.02           C
ATOM   3655  CE2 PHE A 250     -19.321   7.712   3.881  1.00  0.02           C
ATOM   3656  CZ  PHE A 250     -18.657   8.491   4.852  1.00  0.02           C
ATOM   3657  H   PHE A 250     -23.628   8.685   4.417  1.00  0.02           H
ATOM   3658  HA  PHE A 250     -22.607  11.424   4.647  1.00  0.02           H
ATOM   3659  HB2 PHE A 250     -22.759   9.217   2.453  1.00  0.02           H
ATOM   3660  HB3 PHE A 250     -21.995  10.670   2.156  1.00  0.02           H
ATOM   3661  HD1 PHE A 250     -20.758  11.177   4.892  1.00  0.02           H
ATOM   3662  HD2 PHE A 250     -20.949   7.637   2.420  1.00  0.02           H
ATOM   3663  HE1 PHE A 250     -18.721  10.276   6.056  1.00  0.02           H
ATOM   3664  HE2 PHE A 250     -19.049   6.679   3.725  1.00  0.02           H
ATOM   3665  HZ  PHE A 250     -17.780   8.066   5.320  1.00  0.02           H
ATOM   3666  N   THR A 251     -25.485  10.835   3.275  1.00  0.00           N
ATOM   3667  CA  THR A 251     -26.734  11.520   2.989  1.00  0.00           C
ATOM   3668  C   THR A 251     -27.182  12.437   4.106  1.00  0.00           C
ATOM   3669  O   THR A 251     -27.623  13.580   3.802  1.00  0.00           O
ATOM   3670  CB  THR A 251     -27.852  10.516   2.508  1.00  0.00           C
ATOM   3671  CG2 THR A 251     -27.492   9.964   1.153  1.00  0.00           C
ATOM   3672  OG1 THR A 251     -28.057   9.541   3.510  1.00  0.00           O
ATOM   3673  H   THR A 251     -25.555   9.835   3.392  1.00  0.00           H
ATOM   3674  HA  THR A 251     -26.578  12.185   2.139  1.00  0.00           H
ATOM   3675  HB  THR A 251     -28.741  11.136   2.394  1.00  0.00           H
ATOM   3676  HG1 THR A 251     -28.890   9.598   3.985  1.00  0.00           H
ATOM   3677 HG21 THR A 251     -28.384   9.694   0.588  1.00  0.00           H
ATOM   3678 HG22 THR A 251     -26.724   9.207   1.315  1.00  0.00           H
ATOM   3679 HG23 THR A 251     -27.071  10.675   0.443  1.00  0.00           H
ATOM   3680  N   GLU A 252     -27.095  12.023   5.368  1.00  0.00           N
ATOM   3681  CA  GLU A 252     -27.280  12.840   6.487  1.00  0.00           C
ATOM   3682  C   GLU A 252     -26.323  14.064   6.561  1.00  0.00           C
ATOM   3683  O   GLU A 252     -26.763  15.176   6.937  1.00  0.00           O
ATOM   3684  CB  GLU A 252     -27.315  11.929   7.701  1.00  0.00           C
ATOM   3685  CG  GLU A 252     -27.868  12.694   8.967  1.00  0.00           C
ATOM   3686  CD  GLU A 252     -26.789  13.468   9.735  1.00  0.00           C
ATOM   3687  OE1 GLU A 252     -25.561  13.375   9.501  1.00  0.00           O
ATOM   3688  OE2 GLU A 252     -27.276  14.234  10.580  1.00  0.00           O
ATOM   3689  H   GLU A 252     -27.004  11.027   5.509  1.00  0.00           H
ATOM   3690  HA  GLU A 252     -28.286  13.247   6.385  1.00  0.00           H
ATOM   3691  HB2 GLU A 252     -27.932  11.040   7.576  1.00  0.00           H
ATOM   3692  HB3 GLU A 252     -26.329  11.514   7.912  1.00  0.00           H
ATOM   3693  HG2 GLU A 252     -28.624  13.410   8.642  1.00  0.00           H
ATOM   3694  HG3 GLU A 252     -28.248  11.955   9.674  1.00  0.00           H
ATOM   3695  N   ARG A 253     -25.079  13.922   6.125  1.00  0.01           N
ATOM   3696  CA  ARG A 253     -24.065  15.048   5.991  1.00  0.01           C
ATOM   3697  C   ARG A 253     -24.381  16.006   4.863  1.00  0.01           C
ATOM   3698  O   ARG A 253     -24.371  17.173   5.100  1.00  0.01           O
ATOM   3699  CB  ARG A 253     -22.615  14.659   5.893  1.00  0.01           C
ATOM   3700  CG  ARG A 253     -21.956  14.027   7.164  1.00  0.01           C
ATOM   3701  CD  ARG A 253     -21.699  15.090   8.251  1.00  0.01           C
ATOM   3702  NE  ARG A 253     -21.263  14.299   9.446  1.00  0.01           N
ATOM   3703  CZ  ARG A 253     -20.303  14.626  10.295  1.00  0.01           C
ATOM   3704  NH1 ARG A 253     -19.537  15.665  10.214  1.00  0.01           N
ATOM   3705  NH2 ARG A 253     -20.075  13.793  11.287  1.00  0.01           N
ATOM   3706  H   ARG A 253     -24.885  12.950   5.929  1.00  0.01           H
ATOM   3707  HA  ARG A 253     -24.139  15.611   6.921  1.00  0.01           H
ATOM   3708  HB2 ARG A 253     -22.599  13.941   5.073  1.00  0.01           H
ATOM   3709  HB3 ARG A 253     -21.987  15.487   5.568  1.00  0.01           H
ATOM   3710  HG2 ARG A 253     -22.580  13.213   7.535  1.00  0.01           H
ATOM   3711  HG3 ARG A 253     -21.004  13.633   6.806  1.00  0.01           H
ATOM   3712  HD2 ARG A 253     -20.984  15.825   7.883  1.00  0.01           H
ATOM   3713  HD3 ARG A 253     -22.605  15.567   8.626  1.00  0.01           H
ATOM   3714  HE  ARG A 253     -21.702  13.394   9.539  1.00  0.01           H
ATOM   3715 HH11 ARG A 253     -19.765  16.421   9.584  1.00  0.01           H
ATOM   3716 HH12 ARG A 253     -18.835  15.778  10.932  1.00  0.01           H
ATOM   3717 HH21 ARG A 253     -20.467  12.861  11.317  1.00  0.01           H
ATOM   3718 HH22 ARG A 253     -19.339  14.044  11.931  1.00  0.01           H
ATOM   3719  N   PHE A 254     -24.619  15.478   3.678  1.00  0.01           N
ATOM   3720  CA  PHE A 254     -24.571  16.213   2.442  1.00  0.01           C
ATOM   3721  C   PHE A 254     -25.913  16.292   1.699  1.00  0.01           C
ATOM   3722  O   PHE A 254     -25.933  16.860   0.632  1.00  0.01           O
ATOM   3723  CB  PHE A 254     -23.414  15.687   1.578  1.00  0.01           C
ATOM   3724  CG  PHE A 254     -22.085  15.506   2.319  1.00  0.01           C
ATOM   3725  CD1 PHE A 254     -21.527  16.671   2.920  1.00  0.01           C
ATOM   3726  CD2 PHE A 254     -21.468  14.277   2.524  1.00  0.01           C
ATOM   3727  CE1 PHE A 254     -20.237  16.608   3.542  1.00  0.01           C
ATOM   3728  CE2 PHE A 254     -20.299  14.174   3.215  1.00  0.01           C
ATOM   3729  CZ  PHE A 254     -19.672  15.351   3.752  1.00  0.01           C
ATOM   3730  H   PHE A 254     -24.620  14.475   3.560  1.00  0.01           H
ATOM   3731  HA  PHE A 254     -24.385  17.266   2.654  1.00  0.01           H
ATOM   3732  HB2 PHE A 254     -23.840  14.773   1.163  1.00  0.01           H
ATOM   3733  HB3 PHE A 254     -23.208  16.363   0.749  1.00  0.01           H
ATOM   3734  HD1 PHE A 254     -21.926  17.674   2.941  1.00  0.01           H
ATOM   3735  HD2 PHE A 254     -21.886  13.380   2.094  1.00  0.01           H
ATOM   3736  HE1 PHE A 254     -19.711  17.434   3.997  1.00  0.01           H
ATOM   3737  HE2 PHE A 254     -19.844  13.241   3.510  1.00  0.01           H
ATOM   3738  HZ  PHE A 254     -18.677  15.302   4.168  1.00  0.01           H
ATOM   3739  N   GLY A 255     -27.037  15.906   2.289  1.00  0.00           N
ATOM   3740  CA  GLY A 255     -28.166  15.616   1.421  1.00  0.00           C
ATOM   3741  C   GLY A 255     -28.079  14.473   0.443  1.00  0.00           C
ATOM   3742  O   GLY A 255     -26.999  14.000   0.033  1.00  0.00           O
ATOM   3743  H   GLY A 255     -26.963  15.458   3.190  1.00  0.00           H
ATOM   3744  HA2 GLY A 255     -28.994  15.541   2.126  1.00  0.00           H
ATOM   3745  HA3 GLY A 255     -28.229  16.588   0.932  1.00  0.00           H
ATOM   3746  N   ALA A 256     -29.255  14.033  -0.061  1.00  0.00           N
ATOM   3747  CA  ALA A 256     -29.348  12.798  -0.870  1.00  0.00           C
ATOM   3748  C   ALA A 256     -28.977  13.016  -2.339  1.00  0.00           C
ATOM   3749  O   ALA A 256     -28.366  12.106  -2.935  1.00  0.00           O
ATOM   3750  CB  ALA A 256     -30.715  12.162  -0.538  1.00  0.00           C
ATOM   3751  H   ALA A 256     -30.074  14.537   0.247  1.00  0.00           H
ATOM   3752  HA  ALA A 256     -28.648  12.058  -0.482  1.00  0.00           H
ATOM   3753  HB1 ALA A 256     -31.468  12.801  -0.999  1.00  0.00           H
ATOM   3754  HB2 ALA A 256     -30.856  12.123   0.543  1.00  0.00           H
ATOM   3755  HB3 ALA A 256     -30.757  11.136  -0.901  1.00  0.00           H
ATOM   3756  N   GLU A 257     -29.235  14.205  -2.913  1.00  0.00           N
ATOM   3757  CA  GLU A 257     -28.782  14.413  -4.243  1.00  0.00           C
ATOM   3758  C   GLU A 257     -27.243  14.553  -4.406  1.00  0.00           C
ATOM   3759  O   GLU A 257     -26.700  14.263  -5.495  1.00  0.00           O
ATOM   3760  CB  GLU A 257     -29.594  15.538  -4.895  1.00  0.00           C
ATOM   3761  CG  GLU A 257     -29.388  15.856  -6.392  1.00  0.00           C
ATOM   3762  CD  GLU A 257     -30.414  16.888  -6.801  1.00  0.00           C
ATOM   3763  OE1 GLU A 257     -31.247  16.626  -7.700  1.00  0.00           O
ATOM   3764  OE2 GLU A 257     -30.355  18.040  -6.325  1.00  0.00           O
ATOM   3765  H   GLU A 257     -29.535  14.987  -2.348  1.00  0.00           H
ATOM   3766  HA  GLU A 257     -29.094  13.498  -4.747  1.00  0.00           H
ATOM   3767  HB2 GLU A 257     -30.646  15.298  -4.742  1.00  0.00           H
ATOM   3768  HB3 GLU A 257     -29.401  16.501  -4.419  1.00  0.00           H
ATOM   3769  HG2 GLU A 257     -28.394  16.292  -6.492  1.00  0.00           H
ATOM   3770  HG3 GLU A 257     -29.585  15.007  -7.047  1.00  0.00           H
ATOM   3771  N   PHE A 258     -26.424  14.847  -3.389  1.00  0.01           N
ATOM   3772  CA  PHE A 258     -24.945  14.860  -3.556  1.00  0.01           C
ATOM   3773  C   PHE A 258     -24.458  13.415  -3.815  1.00  0.01           C
ATOM   3774  O   PHE A 258     -23.652  13.135  -4.711  1.00  0.01           O
ATOM   3775  CB  PHE A 258     -24.302  15.395  -2.227  1.00  0.01           C
ATOM   3776  CG  PHE A 258     -22.798  15.214  -2.167  1.00  0.01           C
ATOM   3777  CD1 PHE A 258     -21.863  16.031  -2.850  1.00  0.01           C
ATOM   3778  CD2 PHE A 258     -22.408  14.170  -1.303  1.00  0.01           C
ATOM   3779  CE1 PHE A 258     -20.520  15.761  -2.727  1.00  0.01           C
ATOM   3780  CE2 PHE A 258     -21.020  13.913  -1.213  1.00  0.01           C
ATOM   3781  CZ  PHE A 258     -20.112  14.677  -1.956  1.00  0.01           C
ATOM   3782  H   PHE A 258     -26.740  15.130  -2.472  1.00  0.01           H
ATOM   3783  HA  PHE A 258     -24.657  15.511  -4.381  1.00  0.01           H
ATOM   3784  HB2 PHE A 258     -24.569  16.426  -1.996  1.00  0.01           H
ATOM   3785  HB3 PHE A 258     -24.746  14.773  -1.451  1.00  0.01           H
ATOM   3786  HD1 PHE A 258     -22.153  16.935  -3.367  1.00  0.01           H
ATOM   3787  HD2 PHE A 258     -23.048  13.569  -0.673  1.00  0.01           H
ATOM   3788  HE1 PHE A 258     -19.831  16.496  -3.116  1.00  0.01           H
ATOM   3789  HE2 PHE A 258     -20.670  13.115  -0.575  1.00  0.01           H
ATOM   3790  HZ  PHE A 258     -19.060  14.442  -1.910  1.00  0.01           H
ATOM   3791  N   VAL A 259     -24.982  12.458  -3.025  1.00  0.00           N
ATOM   3792  CA  VAL A 259     -24.539  11.075  -3.098  1.00  0.00           C
ATOM   3793  C   VAL A 259     -25.132  10.345  -4.250  1.00  0.00           C
ATOM   3794  O   VAL A 259     -24.504   9.423  -4.792  1.00  0.00           O
ATOM   3795  CB  VAL A 259     -24.746  10.359  -1.733  1.00  0.00           C
ATOM   3796  CG1 VAL A 259     -24.072   8.961  -1.634  1.00  0.00           C
ATOM   3797  CG2 VAL A 259     -24.239  11.127  -0.523  1.00  0.00           C
ATOM   3798  H   VAL A 259     -25.454  12.797  -2.199  1.00  0.00           H
ATOM   3799  HA  VAL A 259     -23.467  11.096  -3.292  1.00  0.00           H
ATOM   3800  HB  VAL A 259     -25.765  10.091  -1.457  1.00  0.00           H
ATOM   3801 HG11 VAL A 259     -24.383   8.398  -2.514  1.00  0.00           H
ATOM   3802 HG12 VAL A 259     -22.989   9.086  -1.628  1.00  0.00           H
ATOM   3803 HG13 VAL A 259     -24.513   8.444  -0.782  1.00  0.00           H
ATOM   3804 HG21 VAL A 259     -23.164  11.305  -0.570  1.00  0.00           H
ATOM   3805 HG22 VAL A 259     -24.471  10.462   0.308  1.00  0.00           H
ATOM   3806 HG23 VAL A 259     -24.804  12.031  -0.300  1.00  0.00           H
ATOM   3807  N   ASP A 260     -26.365  10.671  -4.613  1.00  0.01           N
ATOM   3808  CA  ASP A 260     -27.030  10.232  -5.864  1.00  0.01           C
ATOM   3809  C   ASP A 260     -26.034  10.472  -7.047  1.00  0.01           C
ATOM   3810  O   ASP A 260     -25.859   9.553  -7.843  1.00  0.01           O
ATOM   3811  CB  ASP A 260     -28.402  10.874  -6.161  1.00  0.01           C
ATOM   3812  CG  ASP A 260     -29.545  10.354  -5.271  1.00  0.01           C
ATOM   3813  OD1 ASP A 260     -29.385   9.313  -4.600  1.00  0.01           O
ATOM   3814  OD2 ASP A 260     -30.631  10.985  -5.350  1.00  0.01           O
ATOM   3815  H   ASP A 260     -26.845  11.365  -4.057  1.00  0.01           H
ATOM   3816  HA  ASP A 260     -27.206   9.167  -5.710  1.00  0.01           H
ATOM   3817  HB2 ASP A 260     -28.339  11.948  -5.987  1.00  0.01           H
ATOM   3818  HB3 ASP A 260     -28.731  10.714  -7.187  1.00  0.01           H
ATOM   3819  N   GLY A 261     -25.247  11.573  -7.024  1.00  0.00           N
ATOM   3820  CA  GLY A 261     -24.263  11.832  -8.016  1.00  0.00           C
ATOM   3821  C   GLY A 261     -22.946  11.107  -7.844  1.00  0.00           C
ATOM   3822  O   GLY A 261     -22.287  10.760  -8.843  1.00  0.00           O
ATOM   3823  H   GLY A 261     -25.273  12.214  -6.243  1.00  0.00           H
ATOM   3824  HA2 GLY A 261     -24.701  11.543  -8.971  1.00  0.00           H
ATOM   3825  HA3 GLY A 261     -24.002  12.888  -7.962  1.00  0.00           H
ATOM   3826  N   LEU A 262     -22.565  10.840  -6.584  1.00 -0.04           N
ATOM   3827  CA  LEU A 262     -21.458   9.878  -6.271  1.00 -0.04           C
ATOM   3828  C   LEU A 262     -21.712   8.425  -6.687  1.00 -0.04           C
ATOM   3829  O   LEU A 262     -20.879   7.830  -7.337  1.00 -0.04           O
ATOM   3830  CB  LEU A 262     -21.081   9.936  -4.778  1.00 -0.04           C
ATOM   3831  CG  LEU A 262     -20.635  11.351  -4.279  1.00 -0.04           C
ATOM   3832  CD1 LEU A 262     -20.154  11.079  -2.914  1.00 -0.04           C
ATOM   3833  CD2 LEU A 262     -19.404  11.967  -5.020  1.00 -0.04           C
ATOM   3834  H   LEU A 262     -23.140  11.136  -5.809  1.00 -0.04           H
ATOM   3835  HA  LEU A 262     -20.570  10.177  -6.829  1.00 -0.04           H
ATOM   3836  HB2 LEU A 262     -21.914   9.648  -4.138  1.00 -0.04           H
ATOM   3837  HB3 LEU A 262     -20.370   9.132  -4.589  1.00 -0.04           H
ATOM   3838  HG  LEU A 262     -21.459  12.057  -4.192  1.00 -0.04           H
ATOM   3839 HD11 LEU A 262     -20.920  10.575  -2.325  1.00 -0.04           H
ATOM   3840 HD12 LEU A 262     -19.888  12.054  -2.507  1.00 -0.04           H
ATOM   3841 HD13 LEU A 262     -19.295  10.408  -2.915  1.00 -0.04           H
ATOM   3842 HD21 LEU A 262     -18.624  11.261  -5.307  1.00 -0.04           H
ATOM   3843 HD22 LEU A 262     -19.684  12.429  -5.966  1.00 -0.04           H
ATOM   3844 HD23 LEU A 262     -18.904  12.770  -4.478  1.00 -0.04           H
ATOM   3845  N   LEU A 263     -22.891   7.825  -6.335  1.00  0.01           N
ATOM   3846  CA  LEU A 263     -23.204   6.382  -6.520  1.00  0.01           C
ATOM   3847  C   LEU A 263     -23.318   6.019  -8.035  1.00  0.01           C
ATOM   3848  O   LEU A 263     -22.773   4.997  -8.572  1.00  0.01           O
ATOM   3849  CB  LEU A 263     -24.519   6.027  -5.832  1.00  0.01           C
ATOM   3850  CG  LEU A 263     -24.371   6.208  -4.298  1.00  0.01           C
ATOM   3851  CD1 LEU A 263     -25.699   6.154  -3.515  1.00  0.01           C
ATOM   3852  CD2 LEU A 263     -23.491   5.196  -3.611  1.00  0.01           C
ATOM   3853  H   LEU A 263     -23.477   8.403  -5.750  1.00  0.01           H
ATOM   3854  HA  LEU A 263     -22.480   5.673  -6.119  1.00  0.01           H
ATOM   3855  HB2 LEU A 263     -25.312   6.719  -6.115  1.00  0.01           H
ATOM   3856  HB3 LEU A 263     -24.876   5.016  -6.027  1.00  0.01           H
ATOM   3857  HG  LEU A 263     -23.890   7.167  -4.106  1.00  0.01           H
ATOM   3858 HD11 LEU A 263     -26.446   6.773  -4.014  1.00  0.01           H
ATOM   3859 HD12 LEU A 263     -25.624   6.446  -2.468  1.00  0.01           H
ATOM   3860 HD13 LEU A 263     -26.159   5.171  -3.609  1.00  0.01           H
ATOM   3861 HD21 LEU A 263     -23.830   4.200  -3.896  1.00  0.01           H
ATOM   3862 HD22 LEU A 263     -22.470   5.399  -3.932  1.00  0.01           H
ATOM   3863 HD23 LEU A 263     -23.321   5.335  -2.544  1.00  0.01           H
ATOM   3864  N   ALA A 264     -23.983   6.865  -8.801  1.00  0.00           N
ATOM   3865  CA  ALA A 264     -24.022   6.761 -10.228  1.00  0.00           C
ATOM   3866  C   ALA A 264     -22.698   6.832 -10.977  1.00  0.00           C
ATOM   3867  O   ALA A 264     -22.599   6.262 -12.065  1.00  0.00           O
ATOM   3868  CB  ALA A 264     -25.044   7.752 -10.627  1.00  0.00           C
ATOM   3869  H   ALA A 264     -24.426   7.676  -8.393  1.00  0.00           H
ATOM   3870  HA  ALA A 264     -24.576   5.829 -10.334  1.00  0.00           H
ATOM   3871  HB1 ALA A 264     -25.401   7.582 -11.643  1.00  0.00           H
ATOM   3872  HB2 ALA A 264     -24.667   8.776 -10.592  1.00  0.00           H
ATOM   3873  HB3 ALA A 264     -25.951   7.621 -10.038  1.00  0.00           H
ATOM   3874  N   GLY A 265     -21.756   7.542 -10.357  1.00 -0.01           N
ATOM   3875  CA  GLY A 265     -20.498   7.876 -11.015  1.00 -0.01           C
ATOM   3876  C   GLY A 265     -19.330   6.982 -10.493  1.00 -0.01           C
ATOM   3877  O   GLY A 265     -18.437   6.699 -11.283  1.00 -0.01           O
ATOM   3878  H   GLY A 265     -22.143   8.087  -9.600  1.00 -0.01           H
ATOM   3879  HA2 GLY A 265     -20.579   7.674 -12.083  1.00 -0.01           H
ATOM   3880  HA3 GLY A 265     -20.284   8.928 -10.824  1.00 -0.01           H
ATOM   3881  N   LEU A 266     -19.317   6.489  -9.213  1.00 -0.06           N
ATOM   3882  CA  LEU A 266     -18.039   5.991  -8.576  1.00 -0.06           C
ATOM   3883  C   LEU A 266     -17.390   4.839  -9.343  1.00 -0.06           C
ATOM   3884  O   LEU A 266     -16.205   5.034  -9.728  1.00 -0.06           O
ATOM   3885  CB  LEU A 266     -18.413   5.549  -7.123  1.00 -0.06           C
ATOM   3886  CG  LEU A 266     -18.226   6.684  -6.044  1.00 -0.06           C
ATOM   3887  CD1 LEU A 266     -18.875   6.207  -4.703  1.00 -0.06           C
ATOM   3888  CD2 LEU A 266     -16.706   6.956  -5.953  1.00 -0.06           C
ATOM   3889  H   LEU A 266     -19.981   6.881  -8.559  1.00 -0.06           H
ATOM   3890  HA  LEU A 266     -17.413   6.883  -8.532  1.00 -0.06           H
ATOM   3891  HB2 LEU A 266     -19.386   5.061  -7.083  1.00 -0.06           H
ATOM   3892  HB3 LEU A 266     -17.737   4.718  -6.924  1.00 -0.06           H
ATOM   3893  HG  LEU A 266     -18.731   7.602  -6.341  1.00 -0.06           H
ATOM   3894 HD11 LEU A 266     -19.950   6.285  -4.870  1.00 -0.06           H
ATOM   3895 HD12 LEU A 266     -18.586   6.787  -3.826  1.00 -0.06           H
ATOM   3896 HD13 LEU A 266     -18.692   5.181  -4.383  1.00 -0.06           H
ATOM   3897 HD21 LEU A 266     -16.307   7.335  -6.893  1.00 -0.06           H
ATOM   3898 HD22 LEU A 266     -16.505   7.682  -5.165  1.00 -0.06           H
ATOM   3899 HD23 LEU A 266     -16.168   6.033  -5.740  1.00 -0.06           H
ATOM   3900  N   GLY A 267     -18.021   3.689  -9.664  1.00  0.00           N
ATOM   3901  CA  GLY A 267     -17.394   2.562 -10.326  1.00  0.00           C
ATOM   3902  C   GLY A 267     -16.919   2.878 -11.713  1.00  0.00           C
ATOM   3903  O   GLY A 267     -15.973   2.247 -12.261  1.00  0.00           O
ATOM   3904  H   GLY A 267     -18.947   3.568  -9.277  1.00  0.00           H
ATOM   3905  HA2 GLY A 267     -16.542   2.331  -9.687  1.00  0.00           H
ATOM   3906  HA3 GLY A 267     -18.001   1.657 -10.336  1.00  0.00           H
ATOM   3907  N   SER A 268     -17.642   3.858 -12.388  1.00  0.00           N
ATOM   3908  CA  SER A 268     -17.407   4.268 -13.814  1.00  0.00           C
ATOM   3909  C   SER A 268     -16.108   5.066 -13.896  1.00  0.00           C
ATOM   3910  O   SER A 268     -15.264   4.687 -14.649  1.00  0.00           O
ATOM   3911  CB  SER A 268     -18.574   5.028 -14.331  1.00  0.00           C
ATOM   3912  OG  SER A 268     -18.442   5.162 -15.705  1.00  0.00           O
ATOM   3913  H   SER A 268     -18.194   4.506 -11.843  1.00  0.00           H
ATOM   3914  HA  SER A 268     -17.364   3.383 -14.449  1.00  0.00           H
ATOM   3915  HB2 SER A 268     -19.498   4.502 -14.090  1.00  0.00           H
ATOM   3916  HB3 SER A 268     -18.651   5.978 -13.802  1.00  0.00           H
ATOM   3917  HG  SER A 268     -19.267   5.527 -16.033  1.00  0.00           H
ATOM   3918  N   ALA A 269     -15.919   6.058 -12.988  1.00 -0.05           N
ATOM   3919  CA  ALA A 269     -14.667   6.808 -12.906  1.00 -0.05           C
ATOM   3920  C   ALA A 269     -13.483   5.909 -12.550  1.00 -0.05           C
ATOM   3921  O   ALA A 269     -12.322   6.166 -12.933  1.00 -0.05           O
ATOM   3922  CB  ALA A 269     -14.838   8.047 -12.041  1.00 -0.05           C
ATOM   3923  H   ALA A 269     -16.743   6.288 -12.451  1.00 -0.05           H
ATOM   3924  HA  ALA A 269     -14.515   7.238 -13.897  1.00 -0.05           H
ATOM   3925  HB1 ALA A 269     -14.803   7.735 -10.998  1.00 -0.05           H
ATOM   3926  HB2 ALA A 269     -15.681   8.623 -12.424  1.00 -0.05           H
ATOM   3927  HB3 ALA A 269     -13.930   8.648 -11.995  1.00 -0.05           H
ATOM   3928  N   GLN A 270     -13.806   4.923 -11.688  1.00  0.01           N
ATOM   3929  CA  GLN A 270     -12.813   3.972 -11.297  1.00  0.01           C
ATOM   3930  C   GLN A 270     -12.289   3.180 -12.492  1.00  0.01           C
ATOM   3931  O   GLN A 270     -11.086   2.871 -12.613  1.00  0.01           O
ATOM   3932  CB  GLN A 270     -13.397   2.879 -10.328  1.00  0.01           C
ATOM   3933  CG  GLN A 270     -12.374   2.008  -9.527  1.00  0.01           C
ATOM   3934  CD  GLN A 270     -11.737   2.825  -8.316  1.00  0.01           C
ATOM   3935  NE2 GLN A 270     -10.418   2.749  -8.127  1.00  0.01           N
ATOM   3936  OE1 GLN A 270     -12.379   3.529  -7.578  1.00  0.01           O
ATOM   3937  H   GLN A 270     -14.768   4.787 -11.414  1.00  0.01           H
ATOM   3938  HA  GLN A 270     -11.976   4.425 -10.767  1.00  0.01           H
ATOM   3939  HB2 GLN A 270     -13.834   3.431  -9.496  1.00  0.01           H
ATOM   3940  HB3 GLN A 270     -14.085   2.263 -10.906  1.00  0.01           H
ATOM   3941  HG2 GLN A 270     -12.867   1.089  -9.209  1.00  0.01           H
ATOM   3942  HG3 GLN A 270     -11.543   1.632 -10.123  1.00  0.01           H
ATOM   3943 HE21 GLN A 270     -10.047   3.275  -7.348  1.00  0.01           H
ATOM   3944 HE22 GLN A 270      -9.938   2.143  -8.778  1.00  0.01           H
ATOM   3945  N   GLU A 271     -13.155   2.788 -13.404  1.00  0.01           N
ATOM   3946  CA  GLU A 271     -12.817   2.124 -14.598  1.00  0.01           C
ATOM   3947  C   GLU A 271     -11.966   3.118 -15.465  1.00  0.01           C
ATOM   3948  O   GLU A 271     -10.944   2.700 -16.088  1.00  0.01           O
ATOM   3949  CB  GLU A 271     -14.052   1.589 -15.354  1.00  0.01           C
ATOM   3950  CG  GLU A 271     -13.805   0.364 -16.294  1.00  0.01           C
ATOM   3951  CD  GLU A 271     -13.313  -0.964 -15.658  1.00  0.01           C
ATOM   3952  OE1 GLU A 271     -13.753  -1.331 -14.569  1.00  0.01           O
ATOM   3953  OE2 GLU A 271     -12.620  -1.762 -16.330  1.00  0.01           O
ATOM   3954  H   GLU A 271     -14.124   2.944 -13.168  1.00  0.01           H
ATOM   3955  HA  GLU A 271     -12.196   1.242 -14.441  1.00  0.01           H
ATOM   3956  HB2 GLU A 271     -14.740   1.175 -14.617  1.00  0.01           H
ATOM   3957  HB3 GLU A 271     -14.531   2.407 -15.892  1.00  0.01           H
ATOM   3958  HG2 GLU A 271     -14.706   0.139 -16.864  1.00  0.01           H
ATOM   3959  HG3 GLU A 271     -13.099   0.718 -17.045  1.00  0.01           H
ATOM   3960  N   THR A 272     -12.319   4.364 -15.573  1.00 -0.02           N
ATOM   3961  CA  THR A 272     -11.641   5.437 -16.415  1.00 -0.02           C
ATOM   3962  C   THR A 272     -10.202   5.600 -15.892  1.00 -0.02           C
ATOM   3963  O   THR A 272      -9.308   5.701 -16.709  1.00 -0.02           O
ATOM   3964  CB  THR A 272     -12.390   6.780 -16.436  1.00 -0.02           C
ATOM   3965  CG2 THR A 272     -11.606   7.922 -17.171  1.00 -0.02           C
ATOM   3966  OG1 THR A 272     -13.520   6.584 -17.223  1.00 -0.02           O
ATOM   3967  H   THR A 272     -13.068   4.712 -14.992  1.00 -0.02           H
ATOM   3968  HA  THR A 272     -11.681   5.104 -17.452  1.00 -0.02           H
ATOM   3969  HB  THR A 272     -12.632   6.948 -15.387  1.00 -0.02           H
ATOM   3970  HG1 THR A 272     -13.209   6.239 -18.063  1.00 -0.02           H
ATOM   3971 HG21 THR A 272     -10.792   8.317 -16.563  1.00 -0.02           H
ATOM   3972 HG22 THR A 272     -12.326   8.722 -17.347  1.00 -0.02           H
ATOM   3973 HG23 THR A 272     -11.422   7.519 -18.166  1.00 -0.02           H
ATOM   3974  N   LEU A 273      -9.963   5.545 -14.543  1.00 -0.05           N
ATOM   3975  CA  LEU A 273      -8.675   5.662 -13.895  1.00 -0.05           C
ATOM   3976  C   LEU A 273      -7.817   4.412 -14.091  1.00 -0.05           C
ATOM   3977  O   LEU A 273      -6.621   4.501 -14.281  1.00 -0.05           O
ATOM   3978  CB  LEU A 273      -8.967   5.978 -12.424  1.00 -0.05           C
ATOM   3979  CG  LEU A 273      -7.865   5.814 -11.389  1.00 -0.05           C
ATOM   3980  CD1 LEU A 273      -6.639   6.636 -11.776  1.00 -0.05           C
ATOM   3981  CD2 LEU A 273      -8.351   6.228 -10.072  1.00 -0.05           C
ATOM   3982  H   LEU A 273     -10.733   5.537 -13.889  1.00 -0.05           H
ATOM   3983  HA  LEU A 273      -8.140   6.447 -14.432  1.00 -0.05           H
ATOM   3984  HB2 LEU A 273      -9.307   7.010 -12.509  1.00 -0.05           H
ATOM   3985  HB3 LEU A 273      -9.821   5.366 -12.131  1.00 -0.05           H
ATOM   3986  HG  LEU A 273      -7.476   4.802 -11.277  1.00 -0.05           H
ATOM   3987 HD11 LEU A 273      -6.215   6.290 -12.720  1.00 -0.05           H
ATOM   3988 HD12 LEU A 273      -5.832   6.740 -11.051  1.00 -0.05           H
ATOM   3989 HD13 LEU A 273      -7.032   7.636 -11.964  1.00 -0.05           H
ATOM   3990 HD21 LEU A 273      -8.600   7.289 -10.114  1.00 -0.05           H
ATOM   3991 HD22 LEU A 273      -9.188   5.621  -9.730  1.00 -0.05           H
ATOM   3992 HD23 LEU A 273      -7.493   6.191  -9.399  1.00 -0.05           H
ATOM   3993  N   ILE A 274      -8.504   3.238 -14.215  1.00  0.01           N
ATOM   3994  CA  ILE A 274      -7.728   1.997 -14.679  1.00  0.01           C
ATOM   3995  C   ILE A 274      -7.144   2.243 -16.079  1.00  0.01           C
ATOM   3996  O   ILE A 274      -6.088   1.770 -16.351  1.00  0.01           O
ATOM   3997  CB  ILE A 274      -8.475   0.645 -14.594  1.00  0.01           C
ATOM   3998  CG1 ILE A 274      -8.740   0.213 -13.158  1.00  0.01           C
ATOM   3999  CG2 ILE A 274      -7.778  -0.447 -15.400  1.00  0.01           C
ATOM   4000  CD1 ILE A 274      -9.936  -0.721 -13.001  1.00  0.01           C
ATOM   4001  H   ILE A 274      -9.479   3.178 -13.956  1.00  0.01           H
ATOM   4002  HA  ILE A 274      -6.910   1.951 -13.960  1.00  0.01           H
ATOM   4003  HB  ILE A 274      -9.403   0.775 -15.151  1.00  0.01           H
ATOM   4004 HG12 ILE A 274      -7.814  -0.176 -12.735  1.00  0.01           H
ATOM   4005 HG13 ILE A 274      -9.151   1.036 -12.573  1.00  0.01           H
ATOM   4006 HG21 ILE A 274      -7.756  -0.266 -16.475  1.00  0.01           H
ATOM   4007 HG22 ILE A 274      -8.306  -1.400 -15.369  1.00  0.01           H
ATOM   4008 HG23 ILE A 274      -6.754  -0.549 -15.041  1.00  0.01           H
ATOM   4009 HD11 ILE A 274     -10.164  -1.036 -11.983  1.00  0.01           H
ATOM   4010 HD12 ILE A 274      -9.725  -1.620 -13.579  1.00  0.01           H
ATOM   4011 HD13 ILE A 274     -10.778  -0.456 -13.639  1.00  0.01           H
ATOM   4012  N   ARG A 275      -8.012   2.877 -17.000  1.00  0.01           N
ATOM   4013  CA  ARG A 275      -7.870   2.733 -18.423  1.00  0.01           C
ATOM   4014  C   ARG A 275      -7.088   3.882 -19.093  1.00  0.01           C
ATOM   4015  O   ARG A 275      -6.277   3.613 -19.924  1.00  0.01           O
ATOM   4016  CB  ARG A 275      -9.170   2.456 -19.199  1.00  0.01           C
ATOM   4017  CG  ARG A 275      -9.763   1.063 -18.803  1.00  0.01           C
ATOM   4018  CD  ARG A 275     -11.205   1.051 -19.389  1.00  0.01           C
ATOM   4019  NE  ARG A 275     -11.858  -0.249 -19.338  1.00  0.01           N
ATOM   4020  CZ  ARG A 275     -12.831  -0.744 -20.117  1.00  0.01           C
ATOM   4021  NH1 ARG A 275     -13.273  -0.047 -21.120  1.00  0.01           N
ATOM   4022  NH2 ARG A 275     -13.288  -1.913 -19.999  1.00  0.01           N
ATOM   4023  H   ARG A 275      -8.895   3.179 -16.613  1.00  0.01           H
ATOM   4024  HA  ARG A 275      -7.315   1.820 -18.636  1.00  0.01           H
ATOM   4025  HB2 ARG A 275      -9.898   3.244 -19.008  1.00  0.01           H
ATOM   4026  HB3 ARG A 275      -8.892   2.514 -20.251  1.00  0.01           H
ATOM   4027  HG2 ARG A 275      -9.151   0.261 -19.214  1.00  0.01           H
ATOM   4028  HG3 ARG A 275      -9.815   0.992 -17.715  1.00  0.01           H
ATOM   4029  HD2 ARG A 275     -11.820   1.869 -19.014  1.00  0.01           H
ATOM   4030  HD3 ARG A 275     -11.128   1.297 -20.449  1.00  0.01           H
ATOM   4031  HE  ARG A 275     -11.486  -0.836 -18.604  1.00  0.01           H
ATOM   4032 HH11 ARG A 275     -12.868   0.864 -21.274  1.00  0.01           H
ATOM   4033 HH12 ARG A 275     -14.169  -0.214 -21.556  1.00  0.01           H
ATOM   4034 HH21 ARG A 275     -13.080  -2.488 -19.195  1.00  0.01           H
ATOM   4035 HH22 ARG A 275     -13.757  -2.264 -20.822  1.00  0.01           H
ATOM   4036  N   LYS A 276      -7.307   5.138 -18.697  1.00  0.01           N
ATOM   4037  CA  LYS A 276      -7.157   6.350 -19.536  1.00  0.01           C
ATOM   4038  C   LYS A 276      -6.284   7.457 -18.893  1.00  0.01           C
ATOM   4039  O   LYS A 276      -5.912   8.415 -19.581  1.00  0.01           O
ATOM   4040  CB  LYS A 276      -8.525   6.827 -19.987  1.00  0.01           C
ATOM   4041  CG  LYS A 276      -9.286   5.810 -20.786  1.00  0.01           C
ATOM   4042  CD  LYS A 276     -10.602   6.439 -21.287  1.00  0.01           C
ATOM   4043  CE  LYS A 276     -11.348   5.280 -22.017  1.00  0.01           C
ATOM   4044  NZ  LYS A 276     -12.498   5.742 -22.773  1.00  0.01           N
ATOM   4045  H   LYS A 276      -7.948   5.196 -17.919  1.00  0.01           H
ATOM   4046  HA  LYS A 276      -6.597   5.979 -20.395  1.00  0.01           H
ATOM   4047  HB2 LYS A 276      -9.091   7.173 -19.123  1.00  0.01           H
ATOM   4048  HB3 LYS A 276      -8.347   7.677 -20.645  1.00  0.01           H
ATOM   4049  HG2 LYS A 276      -8.629   5.444 -21.575  1.00  0.01           H
ATOM   4050  HG3 LYS A 276      -9.652   5.075 -20.070  1.00  0.01           H
ATOM   4051  HD2 LYS A 276     -11.248   6.894 -20.537  1.00  0.01           H
ATOM   4052  HD3 LYS A 276     -10.392   7.213 -22.026  1.00  0.01           H
ATOM   4053  HE2 LYS A 276     -10.794   4.782 -22.812  1.00  0.01           H
ATOM   4054  HE3 LYS A 276     -11.526   4.517 -21.259  1.00  0.01           H
ATOM   4055  HZ1 LYS A 276     -13.022   5.071 -23.318  1.00  0.01           H
ATOM   4056  HZ2 LYS A 276     -12.204   6.426 -23.456  1.00  0.01           H
ATOM   4057  HZ3 LYS A 276     -13.155   6.306 -22.254  1.00  0.01           H
ATOM   4058  N   THR A 277      -5.910   7.239 -17.641  1.00  0.02           N
ATOM   4059  CA  THR A 277      -5.012   8.160 -16.955  1.00  0.02           C
ATOM   4060  C   THR A 277      -4.116   7.454 -15.919  1.00  0.02           C
ATOM   4061  O   THR A 277      -4.346   6.324 -15.554  1.00  0.02           O
ATOM   4062  CB  THR A 277      -5.794   9.265 -16.106  1.00  0.02           C
ATOM   4063  CG2 THR A 277      -6.628  10.286 -16.880  1.00  0.02           C
ATOM   4064  OG1 THR A 277      -6.629   8.680 -15.128  1.00  0.02           O
ATOM   4065  H   THR A 277      -5.980   6.342 -17.182  1.00  0.02           H
ATOM   4066  HA  THR A 277      -4.394   8.675 -17.691  1.00  0.02           H
ATOM   4067  HB  THR A 277      -5.058   9.915 -15.632  1.00  0.02           H
ATOM   4068  HG1 THR A 277      -6.180   8.927 -14.316  1.00  0.02           H
ATOM   4069 HG21 THR A 277      -7.086  11.007 -16.202  1.00  0.02           H
ATOM   4070 HG22 THR A 277      -7.365   9.680 -17.405  1.00  0.02           H
ATOM   4071 HG23 THR A 277      -5.974  10.786 -17.594  1.00  0.02           H
ATOM   4072  N   ARG A 278      -3.036   8.128 -15.498  1.00  0.00           N
ATOM   4073  CA  ARG A 278      -1.972   7.787 -14.596  1.00  0.00           C
ATOM   4074  C   ARG A 278      -1.474   8.971 -13.682  1.00  0.00           C
ATOM   4075  O   ARG A 278      -1.895  10.080 -13.970  1.00  0.00           O
ATOM   4076  CB  ARG A 278      -0.730   7.180 -15.354  1.00  0.00           C
ATOM   4077  CG  ARG A 278      -0.961   5.774 -15.887  1.00  0.00           C
ATOM   4078  CD  ARG A 278       0.332   5.251 -16.434  1.00  0.00           C
ATOM   4079  NE  ARG A 278       0.302   3.824 -16.830  1.00  0.00           N
ATOM   4080  CZ  ARG A 278       0.481   2.843 -15.988  1.00  0.00           C
ATOM   4081  NH1 ARG A 278       0.996   2.932 -14.808  1.00  0.00           N
ATOM   4082  NH2 ARG A 278       0.282   1.600 -16.342  1.00  0.00           N
ATOM   4083  H   ARG A 278      -2.876   9.013 -15.958  1.00  0.00           H
ATOM   4084  HA  ARG A 278      -2.412   7.003 -13.980  1.00  0.00           H
ATOM   4085  HB2 ARG A 278      -0.496   7.919 -16.121  1.00  0.00           H
ATOM   4086  HB3 ARG A 278       0.013   7.035 -14.569  1.00  0.00           H
ATOM   4087  HG2 ARG A 278      -1.198   5.073 -15.086  1.00  0.00           H
ATOM   4088  HG3 ARG A 278      -1.689   5.808 -16.697  1.00  0.00           H
ATOM   4089  HD2 ARG A 278       0.433   5.925 -17.286  1.00  0.00           H
ATOM   4090  HD3 ARG A 278       1.127   5.338 -15.694  1.00  0.00           H
ATOM   4091  HE  ARG A 278       0.063   3.603 -17.787  1.00  0.00           H
ATOM   4092 HH11 ARG A 278       1.233   3.828 -14.409  1.00  0.00           H
ATOM   4093 HH12 ARG A 278       1.125   2.043 -14.347  1.00  0.00           H
ATOM   4094 HH21 ARG A 278      -0.180   1.409 -17.219  1.00  0.00           H
ATOM   4095 HH22 ARG A 278       0.383   0.801 -15.733  1.00  0.00           H
ATOM   4096  N   PHE A 279      -0.639   8.718 -12.697  1.00 -0.50           N
ATOM   4097  CA  PHE A 279      -0.362   9.657 -11.554  1.00 -0.50           C
ATOM   4098  C   PHE A 279       1.129   9.515 -11.186  1.00 -0.50           C
ATOM   4099  O   PHE A 279       1.764   8.519 -11.432  1.00 -0.50           O
ATOM   4100  CB  PHE A 279      -1.395   9.487 -10.472  1.00 -0.50           C
ATOM   4101  CG  PHE A 279      -1.127  10.228  -9.092  1.00 -0.50           C
ATOM   4102  CD1 PHE A 279      -1.508  11.548  -8.959  1.00 -0.50           C
ATOM   4103  CD2 PHE A 279      -0.488   9.585  -8.020  1.00 -0.50           C
ATOM   4104  CE1 PHE A 279      -1.172  12.237  -7.774  1.00 -0.50           C
ATOM   4105  CE2 PHE A 279      -0.189  10.242  -6.817  1.00 -0.50           C
ATOM   4106  CZ  PHE A 279      -0.569  11.572  -6.699  1.00 -0.50           C
ATOM   4107  H   PHE A 279      -0.284   7.777 -12.600  1.00 -0.50           H
ATOM   4108  HA  PHE A 279      -0.435  10.651 -11.998  1.00 -0.50           H
ATOM   4109  HB2 PHE A 279      -2.362   9.812 -10.857  1.00 -0.50           H
ATOM   4110  HB3 PHE A 279      -1.506   8.431 -10.228  1.00 -0.50           H
ATOM   4111  HD1 PHE A 279      -1.917  12.175  -9.738  1.00 -0.50           H
ATOM   4112  HD2 PHE A 279      -0.150   8.572  -8.183  1.00 -0.50           H
ATOM   4113  HE1 PHE A 279      -1.425  13.274  -7.609  1.00 -0.50           H
ATOM   4114  HE2 PHE A 279       0.346   9.744  -6.023  1.00 -0.50           H
ATOM   4115  HZ  PHE A 279      -0.287  12.116  -5.809  1.00 -0.50           H
ATOM   4116  N   PHE A 280       1.765  10.544 -10.720  1.00 -0.02           N
ATOM   4117  CA  PHE A 280       3.218  10.615 -10.514  1.00 -0.02           C
ATOM   4118  C   PHE A 280       3.599  11.526  -9.360  1.00 -0.02           C
ATOM   4119  O   PHE A 280       2.841  12.380  -8.907  1.00 -0.02           O
ATOM   4120  CB  PHE A 280       3.962  10.948 -11.872  1.00 -0.02           C
ATOM   4121  CG  PHE A 280       3.769  12.321 -12.495  1.00 -0.02           C
ATOM   4122  CD1 PHE A 280       4.685  13.382 -12.207  1.00 -0.02           C
ATOM   4123  CD2 PHE A 280       2.812  12.476 -13.461  1.00 -0.02           C
ATOM   4124  CE1 PHE A 280       4.591  14.661 -12.872  1.00 -0.02           C
ATOM   4125  CE2 PHE A 280       2.605  13.740 -14.007  1.00 -0.02           C
ATOM   4126  CZ  PHE A 280       3.570  14.709 -13.825  1.00 -0.02           C
ATOM   4127  H   PHE A 280       1.174  11.335 -10.506  1.00 -0.02           H
ATOM   4128  HA  PHE A 280       3.590   9.602 -10.359  1.00 -0.02           H
ATOM   4129  HB2 PHE A 280       5.025  10.708 -11.901  1.00 -0.02           H
ATOM   4130  HB3 PHE A 280       3.575  10.330 -12.683  1.00 -0.02           H
ATOM   4131  HD1 PHE A 280       5.466  13.115 -11.511  1.00 -0.02           H
ATOM   4132  HD2 PHE A 280       2.139  11.665 -13.693  1.00 -0.02           H
ATOM   4133  HE1 PHE A 280       5.308  15.431 -12.626  1.00 -0.02           H
ATOM   4134  HE2 PHE A 280       1.811  13.851 -14.731  1.00 -0.02           H
ATOM   4135  HZ  PHE A 280       3.481  15.602 -14.426  1.00 -0.02           H
ATOM   4136  N   MET A 281       4.866  11.412  -8.948  1.00  0.00           N
ATOM   4137  CA  MET A 281       5.474  12.242  -7.972  1.00  0.00           C
ATOM   4138  C   MET A 281       6.836  12.639  -8.605  1.00  0.00           C
ATOM   4139  O   MET A 281       7.556  11.790  -9.133  1.00  0.00           O
ATOM   4140  CB  MET A 281       5.665  11.548  -6.628  1.00  0.00           C
ATOM   4141  CG  MET A 281       6.404  12.416  -5.591  1.00  0.00           C
ATOM   4142  SD  MET A 281       6.773  11.383  -4.072  1.00  0.00           S
ATOM   4143  CE  MET A 281       7.942  10.142  -4.683  1.00  0.00           C
ATOM   4144  H   MET A 281       5.409  10.620  -9.260  1.00  0.00           H
ATOM   4145  HA  MET A 281       4.793  13.087  -7.860  1.00  0.00           H
ATOM   4146  HB2 MET A 281       4.684  11.521  -6.156  1.00  0.00           H
ATOM   4147  HB3 MET A 281       6.217  10.622  -6.784  1.00  0.00           H
ATOM   4148  HG2 MET A 281       7.345  12.698  -6.064  1.00  0.00           H
ATOM   4149  HG3 MET A 281       5.786  13.285  -5.366  1.00  0.00           H
ATOM   4150  HE1 MET A 281       8.474   9.551  -3.938  1.00  0.00           H
ATOM   4151  HE2 MET A 281       7.409   9.439  -5.323  1.00  0.00           H
ATOM   4152  HE3 MET A 281       8.628  10.590  -5.402  1.00  0.00           H
ATOM   4153  N   ALA A 282       7.246  13.901  -8.596  1.00  0.00           N
ATOM   4154  CA  ALA A 282       8.414  14.377  -9.408  1.00  0.00           C
ATOM   4155  C   ALA A 282       9.139  15.567  -8.798  1.00  0.00           C
ATOM   4156  O   ALA A 282       8.535  16.555  -8.355  1.00  0.00           O
ATOM   4157  CB  ALA A 282       8.001  14.717 -10.826  1.00  0.00           C
ATOM   4158  H   ALA A 282       6.557  14.561  -8.266  1.00  0.00           H
ATOM   4159  HA  ALA A 282       9.140  13.568  -9.498  1.00  0.00           H
ATOM   4160  HB1 ALA A 282       8.845  14.974 -11.466  1.00  0.00           H
ATOM   4161  HB2 ALA A 282       7.338  15.581 -10.865  1.00  0.00           H
ATOM   4162  HB3 ALA A 282       7.566  13.817 -11.260  1.00  0.00           H
ATOM   4163  N   THR A 283      10.455  15.509  -8.849  1.00  0.01           N
ATOM   4164  CA  THR A 283      11.309  16.463  -8.121  1.00  0.01           C
ATOM   4165  C   THR A 283      11.991  17.364  -9.205  1.00  0.01           C
ATOM   4166  O   THR A 283      12.865  16.896  -9.980  1.00  0.01           O
ATOM   4167  CB  THR A 283      12.283  15.820  -7.110  1.00  0.01           C
ATOM   4168  CG2 THR A 283      12.954  16.837  -6.355  1.00  0.01           C
ATOM   4169  OG1 THR A 283      11.482  15.006  -6.308  1.00  0.01           O
ATOM   4170  H   THR A 283      10.935  14.825  -9.417  1.00  0.01           H
ATOM   4171  HA  THR A 283      10.730  17.122  -7.474  1.00  0.01           H
ATOM   4172  HB  THR A 283      13.055  15.249  -7.625  1.00  0.01           H
ATOM   4173  HG1 THR A 283      12.001  14.523  -5.662  1.00  0.01           H
ATOM   4174 HG21 THR A 283      12.259  17.282  -5.643  1.00  0.01           H
ATOM   4175 HG22 THR A 283      13.458  17.570  -6.986  1.00  0.01           H
ATOM   4176 HG23 THR A 283      13.723  16.427  -5.701  1.00  0.01           H
ATOM   4177  N   LEU A 284      11.503  18.642  -9.281  1.00  0.00           N
ATOM   4178  CA  LEU A 284      12.020  19.813  -9.995  1.00  0.00           C
ATOM   4179  C   LEU A 284      13.112  20.655  -9.289  1.00  0.00           C
ATOM   4180  O   LEU A 284      13.214  20.627  -8.038  1.00  0.00           O
ATOM   4181  CB  LEU A 284      10.783  20.647 -10.328  1.00  0.00           C
ATOM   4182  CG  LEU A 284       9.610  19.815 -11.049  1.00  0.00           C
ATOM   4183  CD1 LEU A 284       8.485  20.867 -11.352  1.00  0.00           C
ATOM   4184  CD2 LEU A 284      10.106  18.992 -12.276  1.00  0.00           C
ATOM   4185  H   LEU A 284      10.678  18.804  -8.723  1.00  0.00           H
ATOM   4186  HA  LEU A 284      12.553  19.469 -10.881  1.00  0.00           H
ATOM   4187  HB2 LEU A 284      10.450  20.989  -9.347  1.00  0.00           H
ATOM   4188  HB3 LEU A 284      11.144  21.444 -10.978  1.00  0.00           H
ATOM   4189  HG  LEU A 284       9.131  19.205 -10.283  1.00  0.00           H
ATOM   4190 HD11 LEU A 284       8.167  21.227 -10.373  1.00  0.00           H
ATOM   4191 HD12 LEU A 284       7.730  20.220 -11.798  1.00  0.00           H
ATOM   4192 HD13 LEU A 284       8.753  21.678 -12.029  1.00  0.00           H
ATOM   4193 HD21 LEU A 284      10.827  19.600 -12.823  1.00  0.00           H
ATOM   4194 HD22 LEU A 284      10.697  18.115 -12.012  1.00  0.00           H
ATOM   4195 HD23 LEU A 284       9.286  18.585 -12.869  1.00  0.00           H
ATOM   4196  N   ARG A 285      13.811  21.562  -9.980  1.00  0.00           N
ATOM   4197  CA  ARG A 285      14.741  22.527  -9.483  1.00  0.00           C
ATOM   4198  C   ARG A 285      14.626  23.863 -10.236  1.00  0.00           C
ATOM   4199  O   ARG A 285      14.762  23.881 -11.485  1.00  0.00           O
ATOM   4200  CB  ARG A 285      16.148  21.970  -9.499  1.00  0.00           C
ATOM   4201  CG  ARG A 285      17.046  22.758  -8.546  1.00  0.00           C
ATOM   4202  CD  ARG A 285      18.446  22.069  -8.387  1.00  0.00           C
ATOM   4203  NE  ARG A 285      18.357  20.915  -7.471  1.00  0.00           N
ATOM   4204  CZ  ARG A 285      17.935  20.842  -6.210  1.00  0.00           C
ATOM   4205  NH1 ARG A 285      17.801  21.914  -5.501  1.00  0.00           N
ATOM   4206  NH2 ARG A 285      17.685  19.638  -5.738  1.00  0.00           N
ATOM   4207  H   ARG A 285      13.690  21.613 -10.981  1.00  0.00           H
ATOM   4208  HA  ARG A 285      14.424  22.737  -8.462  1.00  0.00           H
ATOM   4209  HB2 ARG A 285      16.144  20.964  -9.080  1.00  0.00           H
ATOM   4210  HB3 ARG A 285      16.573  22.089 -10.495  1.00  0.00           H
ATOM   4211  HG2 ARG A 285      17.246  23.760  -8.924  1.00  0.00           H
ATOM   4212  HG3 ARG A 285      16.577  22.749  -7.561  1.00  0.00           H
ATOM   4213  HD2 ARG A 285      18.800  21.564  -9.285  1.00  0.00           H
ATOM   4214  HD3 ARG A 285      19.220  22.686  -7.930  1.00  0.00           H
ATOM   4215  HE  ARG A 285      18.498  20.041  -7.958  1.00  0.00           H
ATOM   4216 HH11 ARG A 285      17.860  22.818  -5.947  1.00  0.00           H
ATOM   4217 HH12 ARG A 285      17.212  21.877  -4.681  1.00  0.00           H
ATOM   4218 HH21 ARG A 285      17.854  18.774  -6.231  1.00  0.00           H
ATOM   4219 HH22 ARG A 285      17.189  19.567  -4.861  1.00  0.00           H
ATOM   4220  N   LYS A 286      14.378  24.985  -9.550  1.00  0.00           N
ATOM   4221  CA  LYS A 286      14.632  26.334 -10.069  1.00  0.00           C
ATOM   4222  C   LYS A 286      16.165  26.539 -10.291  1.00  0.00           C
ATOM   4223  O   LYS A 286      16.934  26.533  -9.311  1.00  0.00           O
ATOM   4224  CB  LYS A 286      14.116  27.361  -9.093  1.00  0.00           C
ATOM   4225  CG  LYS A 286      14.726  28.717  -9.426  1.00  0.00           C
ATOM   4226  CD  LYS A 286      13.782  29.838  -8.969  1.00  0.00           C
ATOM   4227  CE  LYS A 286      14.461  31.181  -9.115  1.00  0.00           C
ATOM   4228  NZ  LYS A 286      13.651  32.278  -8.514  1.00  0.00           N
ATOM   4229  H   LYS A 286      14.158  24.894  -8.569  1.00  0.00           H
ATOM   4230  HA  LYS A 286      14.023  26.458 -10.964  1.00  0.00           H
ATOM   4231  HB2 LYS A 286      13.061  27.299  -8.824  1.00  0.00           H
ATOM   4232  HB3 LYS A 286      14.460  27.186  -8.074  1.00  0.00           H
ATOM   4233  HG2 LYS A 286      15.714  28.805  -8.975  1.00  0.00           H
ATOM   4234  HG3 LYS A 286      14.914  28.801 -10.496  1.00  0.00           H
ATOM   4235  HD2 LYS A 286      12.885  29.842  -9.590  1.00  0.00           H
ATOM   4236  HD3 LYS A 286      13.610  29.658  -7.908  1.00  0.00           H
ATOM   4237  HE2 LYS A 286      15.446  31.133  -8.651  1.00  0.00           H
ATOM   4238  HE3 LYS A 286      14.704  31.410 -10.153  1.00  0.00           H
ATOM   4239  HZ1 LYS A 286      14.174  33.141  -8.528  1.00  0.00           H
ATOM   4240  HZ2 LYS A 286      13.250  32.066  -7.611  1.00  0.00           H
ATOM   4241  HZ3 LYS A 286      12.799  32.372  -9.049  1.00  0.00           H
ATOM   4242  N   PRO A 287      16.719  26.924 -11.485  1.00  0.00           N
ATOM   4243  CA  PRO A 287      18.164  27.096 -11.711  1.00  0.00           C
ATOM   4244  C   PRO A 287      18.798  28.092 -10.763  1.00  0.00           C
ATOM   4245  O   PRO A 287      18.242  28.981 -10.144  1.00  0.00           O
ATOM   4246  CB  PRO A 287      18.345  27.582 -13.186  1.00  0.00           C
ATOM   4247  CG  PRO A 287      17.161  26.825 -13.862  1.00  0.00           C
ATOM   4248  CD  PRO A 287      16.059  26.875 -12.741  1.00  0.00           C
ATOM   4249  HA  PRO A 287      18.608  26.104 -11.614  1.00  0.00           H
ATOM   4250  HB2 PRO A 287      18.389  28.660 -13.340  1.00  0.00           H
ATOM   4251  HB3 PRO A 287      19.358  27.254 -13.418  1.00  0.00           H
ATOM   4252  HG2 PRO A 287      16.780  27.389 -14.712  1.00  0.00           H
ATOM   4253  HG3 PRO A 287      17.480  25.829 -14.171  1.00  0.00           H
ATOM   4254  HD2 PRO A 287      15.523  27.814 -12.882  1.00  0.00           H
ATOM   4255  HD3 PRO A 287      15.373  26.033 -12.838  1.00  0.00           H
ATOM   4256  N   ALA A 288      20.144  28.007 -10.684  1.00  0.00           N
ATOM   4257  CA  ALA A 288      20.993  28.890  -9.835  1.00  0.00           C
ATOM   4258  C   ALA A 288      21.507  30.195 -10.552  1.00  0.00           C
ATOM   4259  O   ALA A 288      21.129  30.548 -11.683  1.00  0.00           O
ATOM   4260  CB  ALA A 288      22.126  27.943  -9.363  1.00  0.00           C
ATOM   4261  H   ALA A 288      20.645  27.273 -11.162  1.00  0.00           H
ATOM   4262  HA  ALA A 288      20.406  29.336  -9.033  1.00  0.00           H
ATOM   4263  HB1 ALA A 288      22.435  27.243 -10.140  1.00  0.00           H
ATOM   4264  HB2 ALA A 288      21.752  27.342  -8.534  1.00  0.00           H
ATOM   4265  HB3 ALA A 288      22.951  28.566  -9.017  1.00  0.00           H
ATOM   4266  N   VAL A 289      22.239  31.035  -9.818  1.00  0.00           N
ATOM   4267  CA  VAL A 289      22.959  32.290 -10.214  1.00  0.00           C
ATOM   4268  C   VAL A 289      24.451  32.182  -9.729  1.00  0.00           C
ATOM   4269  O   VAL A 289      24.749  31.584  -8.658  1.00  0.00           O
ATOM   4270  CB  VAL A 289      22.260  33.599  -9.717  1.00  0.00           C
ATOM   4271  CG1 VAL A 289      20.879  34.029 -10.242  1.00  0.00           C
ATOM   4272  CG2 VAL A 289      22.245  33.683  -8.165  1.00  0.00           C
ATOM   4273  H   VAL A 289      22.375  30.755  -8.858  1.00  0.00           H
ATOM   4274  HA  VAL A 289      23.004  32.391 -11.299  1.00  0.00           H
ATOM   4275  HB  VAL A 289      22.902  34.361 -10.159  1.00  0.00           H
ATOM   4276 HG11 VAL A 289      21.103  34.073 -11.308  1.00  0.00           H
ATOM   4277 HG12 VAL A 289      20.138  33.259 -10.026  1.00  0.00           H
ATOM   4278 HG13 VAL A 289      20.574  35.019  -9.903  1.00  0.00           H
ATOM   4279 HG21 VAL A 289      23.044  34.335  -7.815  1.00  0.00           H
ATOM   4280 HG22 VAL A 289      22.321  32.664  -7.784  1.00  0.00           H
ATOM   4281 HG23 VAL A 289      21.264  34.055  -7.868  1.00  0.00           H
ATOM   4282  N   LEU A 290      25.406  32.572 -10.586  1.00  0.00           N
ATOM   4283  CA  LEU A 290      26.829  32.632 -10.374  1.00  0.00           C
ATOM   4284  C   LEU A 290      27.342  33.797  -9.501  1.00  0.00           C
ATOM   4285  O   LEU A 290      27.521  34.917  -9.964  1.00  0.00           O
ATOM   4286  CB  LEU A 290      27.460  32.403 -11.756  1.00  0.00           C
ATOM   4287  CG  LEU A 290      28.950  32.040 -11.999  1.00  0.00           C
ATOM   4288  CD1 LEU A 290      29.858  33.136 -11.535  1.00  0.00           C
ATOM   4289  CD2 LEU A 290      29.382  30.746 -11.277  1.00  0.00           C
ATOM   4290  OXT LEU A 290      27.642  33.600  -8.282  1.00  0.00           O
ATOM   4291  H   LEU A 290      25.020  33.020 -11.405  1.00  0.00           H
ATOM   4292  HA  LEU A 290      27.112  31.703  -9.879  1.00  0.00           H
ATOM   4293  HB2 LEU A 290      26.980  31.516 -12.169  1.00  0.00           H
ATOM   4294  HB3 LEU A 290      27.277  33.271 -12.388  1.00  0.00           H
ATOM   4295  HG  LEU A 290      29.078  32.011 -13.081  1.00  0.00           H
ATOM   4296 HD11 LEU A 290      29.739  33.947 -12.253  1.00  0.00           H
ATOM   4297 HD12 LEU A 290      30.904  32.873 -11.687  1.00  0.00           H
ATOM   4298 HD13 LEU A 290      29.679  33.397 -10.491  1.00  0.00           H
ATOM   4299 HD21 LEU A 290      29.072  30.797 -10.234  1.00  0.00           H
ATOM   4300 HD22 LEU A 290      28.815  29.963 -11.781  1.00  0.00           H
ATOM   4301 HD23 LEU A 290      30.459  30.573 -11.284  1.00  0.00           H
TER    4302      LEU A 290 
ATOM   4303  N   GLN B   9      -8.910  29.448 -16.253  1.00  0.03           N
ATOM   4304  CA  GLN B   9      -9.254  29.232 -17.650  1.00  0.03           C
ATOM   4305  C   GLN B   9     -10.242  28.107 -17.731  1.00  0.03           C
ATOM   4306  O   GLN B   9     -11.362  28.305 -18.218  1.00  0.03           O
ATOM   4307  CB  GLN B   9      -8.022  28.871 -18.532  1.00  0.03           C
ATOM   4308  CG  GLN B   9      -7.139  30.053 -18.881  1.00  0.03           C
ATOM   4309  CD  GLN B   9      -7.810  31.046 -19.833  1.00  0.03           C
ATOM   4310  NE2 GLN B   9      -7.028  31.855 -20.457  1.00  0.03           N
ATOM   4311  OE1 GLN B   9      -8.988  31.153 -19.983  1.00  0.03           O
ATOM   4312  HA  GLN B   9      -9.739  30.143 -18.003  1.00  0.03           H
ATOM   4313  HB2 GLN B   9      -7.306  28.314 -17.928  1.00  0.03           H
ATOM   4314  HB3 GLN B   9      -8.308  28.344 -19.444  1.00  0.03           H
ATOM   4315  HG2 GLN B   9      -6.891  30.598 -17.970  1.00  0.03           H
ATOM   4316  HG3 GLN B   9      -6.218  29.636 -19.289  1.00  0.03           H
ATOM   4317 HE21 GLN B   9      -7.512  32.568 -20.985  1.00  0.03           H
ATOM   4318 HE22 GLN B   9      -6.053  31.669 -20.644  1.00  0.03           H
ATOM   4319  H1  GLN B   9      -9.355  28.793 -15.627  1.00  0.03           H
ATOM   4320  H2  GLN B   9      -7.925  29.525 -16.048  1.00  0.03           H
ATOM   4321  H3  GLN B   9      -9.395  30.308 -16.042  1.00  0.03           H
ATOM   4322  N   GLN B  10      -9.965  26.944 -17.006  1.00  0.03           N
ATOM   4323  CA  GLN B  10     -10.742  25.740 -17.045  1.00  0.03           C
ATOM   4324  C   GLN B  10     -12.047  25.860 -16.112  1.00  0.03           C
ATOM   4325  O   GLN B  10     -12.230  26.861 -15.440  1.00  0.03           O
ATOM   4326  CB  GLN B  10      -9.823  24.547 -16.524  1.00  0.03           C
ATOM   4327  CG  GLN B  10      -8.536  24.333 -17.341  1.00  0.03           C
ATOM   4328  CD  GLN B  10      -7.366  25.139 -16.773  1.00  0.03           C
ATOM   4329  NE2 GLN B  10      -6.209  25.158 -17.391  1.00  0.03           N
ATOM   4330  OE1 GLN B  10      -7.433  25.960 -15.885  1.00  0.03           O
ATOM   4331  H   GLN B  10      -9.144  26.842 -16.425  1.00  0.03           H
ATOM   4332  HA  GLN B  10     -10.944  25.567 -18.102  1.00  0.03           H
ATOM   4333  HB2 GLN B  10      -9.492  24.716 -15.499  1.00  0.03           H
ATOM   4334  HB3 GLN B  10     -10.452  23.661 -16.614  1.00  0.03           H
ATOM   4335  HG2 GLN B  10      -8.293  23.272 -17.284  1.00  0.03           H
ATOM   4336  HG3 GLN B  10      -8.652  24.585 -18.395  1.00  0.03           H
ATOM   4337 HE21 GLN B  10      -5.484  25.833 -17.197  1.00  0.03           H
ATOM   4338 HE22 GLN B  10      -6.036  24.496 -18.134  1.00  0.03           H
ATOM   4339  N   GLN B  11     -12.895  24.853 -16.095  1.00  0.05           N
ATOM   4340  CA  GLN B  11     -14.222  24.810 -15.535  1.00  0.05           C
ATOM   4341  C   GLN B  11     -14.412  25.170 -14.121  1.00  0.05           C
ATOM   4342  O   GLN B  11     -15.401  25.770 -13.769  1.00  0.05           O
ATOM   4343  CB  GLN B  11     -14.935  23.508 -15.921  1.00  0.05           C
ATOM   4344  CG  GLN B  11     -14.661  22.241 -15.060  1.00  0.05           C
ATOM   4345  CD  GLN B  11     -14.945  20.905 -15.769  1.00  0.05           C
ATOM   4346  NE2 GLN B  11     -13.867  20.264 -16.137  1.00  0.05           N
ATOM   4347  OE1 GLN B  11     -16.050  20.499 -16.046  1.00  0.05           O
ATOM   4348  H   GLN B  11     -12.572  24.096 -16.680  1.00  0.05           H
ATOM   4349  HA  GLN B  11     -14.608  25.649 -16.114  1.00  0.05           H
ATOM   4350  HB2 GLN B  11     -16.011  23.675 -15.864  1.00  0.05           H
ATOM   4351  HB3 GLN B  11     -14.682  23.387 -16.975  1.00  0.05           H
ATOM   4352  HG2 GLN B  11     -13.596  22.320 -14.841  1.00  0.05           H
ATOM   4353  HG3 GLN B  11     -15.261  22.318 -14.153  1.00  0.05           H
ATOM   4354 HE21 GLN B  11     -13.978  19.352 -16.555  1.00  0.05           H
ATOM   4355 HE22 GLN B  11     -13.020  20.561 -15.674  1.00  0.05           H
ATOM   4356  N   VAL B  12     -13.401  24.963 -13.237  1.00 -0.01           N
ATOM   4357  CA  VAL B  12     -13.316  25.530 -11.889  1.00 -0.01           C
ATOM   4358  C   VAL B  12     -12.060  26.396 -11.594  1.00 -0.01           C
ATOM   4359  O   VAL B  12     -10.902  26.075 -11.932  1.00 -0.01           O
ATOM   4360  CB  VAL B  12     -13.503  24.430 -10.811  1.00 -0.01           C
ATOM   4361  CG1 VAL B  12     -14.948  23.906 -10.939  1.00 -0.01           C
ATOM   4362  CG2 VAL B  12     -12.434  23.335 -10.771  1.00 -0.01           C
ATOM   4363  H   VAL B  12     -12.659  24.343 -13.529  1.00 -0.01           H
ATOM   4364  HA  VAL B  12     -14.152  26.212 -11.733  1.00 -0.01           H
ATOM   4365  HB  VAL B  12     -13.370  24.929  -9.851  1.00 -0.01           H
ATOM   4366 HG11 VAL B  12     -15.753  24.584 -10.657  1.00 -0.01           H
ATOM   4367 HG12 VAL B  12     -15.127  23.411 -11.892  1.00 -0.01           H
ATOM   4368 HG13 VAL B  12     -15.056  23.084 -10.231  1.00 -0.01           H
ATOM   4369 HG21 VAL B  12     -12.337  23.003 -11.805  1.00 -0.01           H
ATOM   4370 HG22 VAL B  12     -12.735  22.509 -10.129  1.00 -0.01           H
ATOM   4371 HG23 VAL B  12     -11.418  23.571 -10.449  1.00 -0.01           H
ATOM   4372  N   THR B  13     -12.397  27.543 -10.992  1.00  0.00           N
ATOM   4373  CA  THR B  13     -11.477  28.519 -10.343  1.00  0.00           C
ATOM   4374  C   THR B  13     -11.266  28.368  -8.820  1.00  0.00           C
ATOM   4375  O   THR B  13     -12.022  27.645  -8.192  1.00  0.00           O
ATOM   4376  CB  THR B  13     -11.941  29.965 -10.678  1.00  0.00           C
ATOM   4377  CG2 THR B  13     -12.024  30.251 -12.195  1.00  0.00           C
ATOM   4378  OG1 THR B  13     -13.219  30.063 -10.078  1.00  0.00           O
ATOM   4379  H   THR B  13     -13.405  27.599 -10.951  1.00  0.00           H
ATOM   4380  HA  THR B  13     -10.484  28.356 -10.761  1.00  0.00           H
ATOM   4381  HB  THR B  13     -11.238  30.670 -10.234  1.00  0.00           H
ATOM   4382  HG1 THR B  13     -13.725  29.301 -10.366  1.00  0.00           H
ATOM   4383 HG21 THR B  13     -12.693  29.649 -12.808  1.00  0.00           H
ATOM   4384 HG22 THR B  13     -10.999  30.259 -12.566  1.00  0.00           H
ATOM   4385 HG23 THR B  13     -12.289  31.307 -12.158  1.00  0.00           H
ATOM   4386  N   ALA B  14     -10.319  29.142  -8.252  1.00  0.00           N
ATOM   4387  CA  ALA B  14     -10.034  29.060  -6.765  1.00  0.00           C
ATOM   4388  C   ALA B  14     -11.303  29.233  -5.950  1.00  0.00           C
ATOM   4389  O   ALA B  14     -11.470  28.656  -4.843  1.00  0.00           O
ATOM   4390  CB  ALA B  14      -8.977  30.166  -6.410  1.00  0.00           C
ATOM   4391  H   ALA B  14      -9.749  29.750  -8.822  1.00  0.00           H
ATOM   4392  HA  ALA B  14      -9.626  28.066  -6.578  1.00  0.00           H
ATOM   4393  HB1 ALA B  14      -8.940  30.348  -5.335  1.00  0.00           H
ATOM   4394  HB2 ALA B  14      -9.203  31.113  -6.898  1.00  0.00           H
ATOM   4395  HB3 ALA B  14      -8.000  29.952  -6.844  1.00  0.00           H
ATOM   4396  N   ASP B  15     -12.292  30.046  -6.348  1.00  0.00           N
ATOM   4397  CA  ASP B  15     -13.514  30.225  -5.608  1.00  0.00           C
ATOM   4398  C   ASP B  15     -14.367  28.902  -5.591  1.00  0.00           C
ATOM   4399  O   ASP B  15     -14.858  28.477  -4.584  1.00  0.00           O
ATOM   4400  CB  ASP B  15     -14.384  31.402  -6.234  1.00  0.00           C
ATOM   4401  CG  ASP B  15     -13.574  32.640  -6.475  1.00  0.00           C
ATOM   4402  OD1 ASP B  15     -13.826  33.773  -5.977  1.00  0.00           O
ATOM   4403  OD2 ASP B  15     -12.781  32.576  -7.474  1.00  0.00           O
ATOM   4404  H   ASP B  15     -12.118  30.690  -7.107  1.00  0.00           H
ATOM   4405  HA  ASP B  15     -13.285  30.463  -4.569  1.00  0.00           H
ATOM   4406  HB2 ASP B  15     -14.893  31.046  -7.129  1.00  0.00           H
ATOM   4407  HB3 ASP B  15     -15.118  31.685  -5.479  1.00  0.00           H
ATOM   4408  N   GLU B  16     -14.574  28.245  -6.752  1.00  0.00           N
ATOM   4409  CA  GLU B  16     -15.497  27.116  -6.810  1.00  0.00           C
ATOM   4410  C   GLU B  16     -14.813  25.886  -6.216  1.00  0.00           C
ATOM   4411  O   GLU B  16     -15.427  25.058  -5.588  1.00  0.00           O
ATOM   4412  CB  GLU B  16     -15.930  26.801  -8.292  1.00  0.00           C
ATOM   4413  CG  GLU B  16     -16.625  27.996  -8.907  1.00  0.00           C
ATOM   4414  CD  GLU B  16     -15.917  28.750 -10.044  1.00  0.00           C
ATOM   4415  OE1 GLU B  16     -15.053  28.154 -10.806  1.00  0.00           O
ATOM   4416  OE2 GLU B  16     -16.332  29.860 -10.352  1.00  0.00           O
ATOM   4417  H   GLU B  16     -13.957  28.446  -7.527  1.00  0.00           H
ATOM   4418  HA  GLU B  16     -16.394  27.273  -6.212  1.00  0.00           H
ATOM   4419  HB2 GLU B  16     -15.006  26.762  -8.869  1.00  0.00           H
ATOM   4420  HB3 GLU B  16     -16.655  25.988  -8.274  1.00  0.00           H
ATOM   4421  HG2 GLU B  16     -17.484  27.666  -9.490  1.00  0.00           H
ATOM   4422  HG3 GLU B  16     -16.842  28.682  -8.087  1.00  0.00           H
ATOM   4423  N   VAL B  17     -13.479  25.770  -6.349  1.00 -0.03           N
ATOM   4424  CA  VAL B  17     -12.767  24.604  -5.738  1.00 -0.03           C
ATOM   4425  C   VAL B  17     -12.912  24.656  -4.219  1.00 -0.03           C
ATOM   4426  O   VAL B  17     -13.186  23.612  -3.566  1.00 -0.03           O
ATOM   4427  CB  VAL B  17     -11.203  24.593  -5.958  1.00 -0.03           C
ATOM   4428  CG1 VAL B  17     -10.573  23.354  -5.297  1.00 -0.03           C
ATOM   4429  CG2 VAL B  17     -10.971  24.409  -7.516  1.00 -0.03           C
ATOM   4430  H   VAL B  17     -13.090  26.490  -6.941  1.00 -0.03           H
ATOM   4431  HA  VAL B  17     -13.119  23.676  -6.189  1.00 -0.03           H
ATOM   4432  HB  VAL B  17     -10.729  25.486  -5.552  1.00 -0.03           H
ATOM   4433 HG11 VAL B  17     -10.654  23.487  -4.219  1.00 -0.03           H
ATOM   4434 HG12 VAL B  17     -11.077  22.417  -5.535  1.00 -0.03           H
ATOM   4435 HG13 VAL B  17      -9.554  23.327  -5.681  1.00 -0.03           H
ATOM   4436 HG21 VAL B  17     -11.565  25.092  -8.123  1.00 -0.03           H
ATOM   4437 HG22 VAL B  17     -11.138  23.353  -7.732  1.00 -0.03           H
ATOM   4438 HG23 VAL B  17      -9.906  24.606  -7.637  1.00 -0.03           H
ATOM   4439  N   GLY B  18     -12.679  25.846  -3.661  1.00  0.02           N
ATOM   4440  CA  GLY B  18     -12.613  26.165  -2.255  1.00  0.02           C
ATOM   4441  C   GLY B  18     -13.899  26.009  -1.481  1.00  0.02           C
ATOM   4442  O   GLY B  18     -13.983  25.519  -0.296  1.00  0.02           O
ATOM   4443  H   GLY B  18     -12.634  26.683  -4.225  1.00  0.02           H
ATOM   4444  HA2 GLY B  18     -11.910  25.431  -1.859  1.00  0.02           H
ATOM   4445  HA3 GLY B  18     -12.139  27.136  -2.117  1.00  0.02           H
ATOM   4446  N   ASP B  19     -15.038  26.490  -2.049  1.00  0.00           N
ATOM   4447  CA  ASP B  19     -16.417  26.378  -1.471  1.00  0.00           C
ATOM   4448  C   ASP B  19     -16.946  24.921  -1.525  1.00  0.00           C
ATOM   4449  O   ASP B  19     -17.701  24.457  -0.679  1.00  0.00           O
ATOM   4450  CB  ASP B  19     -17.293  27.303  -2.279  1.00  0.00           C
ATOM   4451  CG  ASP B  19     -18.678  27.559  -1.616  1.00  0.00           C
ATOM   4452  OD1 ASP B  19     -18.705  27.804  -0.379  1.00  0.00           O
ATOM   4453  OD2 ASP B  19     -19.667  27.647  -2.378  1.00  0.00           O
ATOM   4454  H   ASP B  19     -15.024  26.808  -3.008  1.00  0.00           H
ATOM   4455  HA  ASP B  19     -16.409  26.654  -0.416  1.00  0.00           H
ATOM   4456  HB2 ASP B  19     -16.754  28.241  -2.411  1.00  0.00           H
ATOM   4457  HB3 ASP B  19     -17.361  26.858  -3.272  1.00  0.00           H
ATOM   4458  N   TRP B  20     -16.482  24.176  -2.573  1.00 -0.12           N
ATOM   4459  CA  TRP B  20     -16.705  22.737  -2.630  1.00 -0.12           C
ATOM   4460  C   TRP B  20     -16.051  21.951  -1.489  1.00 -0.12           C
ATOM   4461  O   TRP B  20     -16.749  21.157  -0.819  1.00 -0.12           O
ATOM   4462  CB  TRP B  20     -16.366  22.303  -4.069  1.00 -0.12           C
ATOM   4463  CG  TRP B  20     -16.406  20.830  -4.460  1.00 -0.12           C
ATOM   4464  CD1 TRP B  20     -17.490  20.176  -4.920  1.00 -0.12           C
ATOM   4465  CD2 TRP B  20     -15.415  19.823  -4.149  1.00 -0.12           C
ATOM   4466  CE2 TRP B  20     -15.908  18.587  -4.609  1.00 -0.12           C
ATOM   4467  CE3 TRP B  20     -14.115  19.862  -3.597  1.00 -0.12           C
ATOM   4468  NE1 TRP B  20     -17.159  18.782  -5.076  1.00 -0.12           N
ATOM   4469  CZ2 TRP B  20     -15.107  17.411  -4.506  1.00 -0.12           C
ATOM   4470  CZ3 TRP B  20     -13.284  18.740  -3.559  1.00 -0.12           C
ATOM   4471  CH2 TRP B  20     -13.732  17.494  -4.073  1.00 -0.12           C
ATOM   4472  H   TRP B  20     -15.907  24.622  -3.273  1.00 -0.12           H
ATOM   4473  HA  TRP B  20     -17.761  22.533  -2.455  1.00 -0.12           H
ATOM   4474  HB2 TRP B  20     -17.062  22.887  -4.671  1.00 -0.12           H
ATOM   4475  HB3 TRP B  20     -15.357  22.622  -4.328  1.00 -0.12           H
ATOM   4476  HD1 TRP B  20     -18.409  20.632  -5.260  1.00 -0.12           H
ATOM   4477  HE1 TRP B  20     -17.835  18.120  -5.432  1.00 -0.12           H
ATOM   4478  HE3 TRP B  20     -13.705  20.822  -3.317  1.00 -0.12           H
ATOM   4479  HZ2 TRP B  20     -15.547  16.526  -4.939  1.00 -0.12           H
ATOM   4480  HZ3 TRP B  20     -12.248  18.859  -3.274  1.00 -0.12           H
ATOM   4481  HH2 TRP B  20     -13.062  16.649  -4.147  1.00 -0.12           H
ATOM   4482  N   TYR B  21     -14.797  22.251  -1.169  1.00  0.18           N
ATOM   4483  CA  TYR B  21     -14.108  21.566  -0.078  1.00  0.18           C
ATOM   4484  C   TYR B  21     -14.778  22.072   1.181  1.00  0.18           C
ATOM   4485  O   TYR B  21     -14.740  21.238   2.126  1.00  0.18           O
ATOM   4486  CB  TYR B  21     -12.598  21.896  -0.121  1.00  0.18           C
ATOM   4487  CG  TYR B  21     -11.721  20.949  -1.003  1.00  0.18           C
ATOM   4488  CD1 TYR B  21     -11.638  19.593  -0.594  1.00  0.18           C
ATOM   4489  CD2 TYR B  21     -10.888  21.485  -1.969  1.00  0.18           C
ATOM   4490  CE1 TYR B  21     -10.747  18.724  -1.236  1.00  0.18           C
ATOM   4491  CE2 TYR B  21     -10.005  20.587  -2.594  1.00  0.18           C
ATOM   4492  CZ  TYR B  21      -9.878  19.245  -2.232  1.00  0.18           C
ATOM   4493  OH  TYR B  21      -9.126  18.390  -2.961  1.00  0.18           O
ATOM   4494  H   TYR B  21     -14.260  22.882  -1.746  1.00  0.18           H
ATOM   4495  HA  TYR B  21     -14.223  20.483  -0.046  1.00  0.18           H
ATOM   4496  HB2 TYR B  21     -12.468  22.882  -0.567  1.00  0.18           H
ATOM   4497  HB3 TYR B  21     -12.217  21.846   0.900  1.00  0.18           H
ATOM   4498  HD1 TYR B  21     -12.261  19.210   0.202  1.00  0.18           H
ATOM   4499  HD2 TYR B  21     -10.949  22.528  -2.242  1.00  0.18           H
ATOM   4500  HE1 TYR B  21     -10.662  17.700  -0.905  1.00  0.18           H
ATOM   4501  HE2 TYR B  21      -9.382  20.870  -3.429  1.00  0.18           H
ATOM   4502  HH  TYR B  21      -8.899  18.969  -3.692  1.00  0.18           H
ATOM   4503  N   ASP B  22     -15.218  23.313   1.270  1.00  0.05           N
ATOM   4504  CA  ASP B  22     -15.816  23.852   2.502  1.00  0.05           C
ATOM   4505  C   ASP B  22     -17.117  23.214   2.968  1.00  0.05           C
ATOM   4506  O   ASP B  22     -17.201  22.609   4.038  1.00  0.05           O
ATOM   4507  CB  ASP B  22     -15.981  25.386   2.337  1.00  0.05           C
ATOM   4508  CG  ASP B  22     -14.709  26.157   2.317  1.00  0.05           C
ATOM   4509  OD1 ASP B  22     -13.674  25.690   2.839  1.00  0.05           O
ATOM   4510  OD2 ASP B  22     -14.738  27.400   1.990  1.00  0.05           O
ATOM   4511  H   ASP B  22     -14.991  23.908   0.487  1.00  0.05           H
ATOM   4512  HA  ASP B  22     -15.056  23.595   3.239  1.00  0.05           H
ATOM   4513  HB2 ASP B  22     -16.575  25.592   1.446  1.00  0.05           H
ATOM   4514  HB3 ASP B  22     -16.483  25.878   3.169  1.00  0.05           H
ATOM   4515  N   LYS B  23     -17.924  23.011   1.950  1.00 -0.02           N
ATOM   4516  CA  LYS B  23     -19.123  22.111   2.001  1.00 -0.02           C
ATOM   4517  C   LYS B  23     -18.867  20.557   2.089  1.00 -0.02           C
ATOM   4518  O   LYS B  23     -18.917  20.018   3.173  1.00 -0.02           O
ATOM   4519  CB  LYS B  23     -20.051  22.397   0.798  1.00 -0.02           C
ATOM   4520  CG  LYS B  23     -21.141  23.427   1.135  1.00 -0.02           C
ATOM   4521  CD  LYS B  23     -21.845  23.858  -0.143  1.00 -0.02           C
ATOM   4522  CE  LYS B  23     -21.144  24.995  -0.897  1.00 -0.02           C
ATOM   4523  NZ  LYS B  23     -21.459  26.397  -0.298  1.00 -0.02           N
ATOM   4524  H   LYS B  23     -17.819  23.632   1.161  1.00 -0.02           H
ATOM   4525  HA  LYS B  23     -19.719  22.427   2.856  1.00 -0.02           H
ATOM   4526  HB2 LYS B  23     -19.466  22.764  -0.045  1.00 -0.02           H
ATOM   4527  HB3 LYS B  23     -20.538  21.509   0.393  1.00 -0.02           H
ATOM   4528  HG2 LYS B  23     -21.809  22.941   1.846  1.00 -0.02           H
ATOM   4529  HG3 LYS B  23     -20.644  24.253   1.644  1.00 -0.02           H
ATOM   4530  HD2 LYS B  23     -21.975  23.028  -0.837  1.00 -0.02           H
ATOM   4531  HD3 LYS B  23     -22.819  24.242   0.162  1.00 -0.02           H
ATOM   4532  HE2 LYS B  23     -20.054  25.009  -0.872  1.00 -0.02           H
ATOM   4533  HE3 LYS B  23     -21.454  24.978  -1.942  1.00 -0.02           H
ATOM   4534  HZ1 LYS B  23     -22.425  26.631  -0.485  1.00 -0.02           H
ATOM   4535  HZ2 LYS B  23     -20.877  27.108  -0.718  1.00 -0.02           H
ATOM   4536  HZ3 LYS B  23     -21.285  26.451   0.695  1.00 -0.02           H
ATOM   4537  N   PHE B  24     -18.427  19.880   1.017  1.00 -0.02           N
ATOM   4538  CA  PHE B  24     -18.498  18.431   0.921  1.00 -0.02           C
ATOM   4539  C   PHE B  24     -17.196  17.798   1.458  1.00 -0.02           C
ATOM   4540  O   PHE B  24     -17.244  16.628   1.934  1.00 -0.02           O
ATOM   4541  CB  PHE B  24     -18.781  18.018  -0.492  1.00 -0.02           C
ATOM   4542  CG  PHE B  24     -19.828  18.857  -1.169  1.00 -0.02           C
ATOM   4543  CD1 PHE B  24     -21.239  18.824  -0.830  1.00 -0.02           C
ATOM   4544  CD2 PHE B  24     -19.341  19.873  -2.039  1.00 -0.02           C
ATOM   4545  CE1 PHE B  24     -22.097  19.723  -1.440  1.00 -0.02           C
ATOM   4546  CE2 PHE B  24     -20.258  20.778  -2.582  1.00 -0.02           C
ATOM   4547  CZ  PHE B  24     -21.609  20.668  -2.320  1.00 -0.02           C
ATOM   4548  H   PHE B  24     -18.203  20.356   0.154  1.00 -0.02           H
ATOM   4549  HA  PHE B  24     -19.310  18.145   1.588  1.00 -0.02           H
ATOM   4550  HB2 PHE B  24     -17.886  17.856  -1.092  1.00 -0.02           H
ATOM   4551  HB3 PHE B  24     -19.249  17.051  -0.304  1.00 -0.02           H
ATOM   4552  HD1 PHE B  24     -21.629  18.157  -0.075  1.00 -0.02           H
ATOM   4553  HD2 PHE B  24     -18.335  19.893  -2.431  1.00 -0.02           H
ATOM   4554  HE1 PHE B  24     -23.145  19.646  -1.185  1.00 -0.02           H
ATOM   4555  HE2 PHE B  24     -19.891  21.582  -3.205  1.00 -0.02           H
ATOM   4556  HZ  PHE B  24     -22.240  21.357  -2.861  1.00 -0.02           H
ATOM   4557  N   GLY B  25     -16.035  18.446   1.440  1.00  0.00           N
ATOM   4558  CA  GLY B  25     -14.731  17.794   1.756  1.00  0.00           C
ATOM   4559  C   GLY B  25     -14.428  17.208   3.157  1.00  0.00           C
ATOM   4560  O   GLY B  25     -13.476  16.504   3.344  1.00  0.00           O
ATOM   4561  H   GLY B  25     -16.073  19.400   1.112  1.00  0.00           H
ATOM   4562  HA2 GLY B  25     -14.536  17.059   0.976  1.00  0.00           H
ATOM   4563  HA3 GLY B  25     -13.983  18.581   1.653  1.00  0.00           H
ATOM   4564  N   GLU B  26     -15.306  17.404   4.128  1.00 -0.02           N
ATOM   4565  CA  GLU B  26     -15.430  16.476   5.235  1.00 -0.02           C
ATOM   4566  C   GLU B  26     -15.645  14.962   4.857  1.00 -0.02           C
ATOM   4567  O   GLU B  26     -15.296  14.062   5.625  1.00 -0.02           O
ATOM   4568  CB  GLU B  26     -16.566  16.995   6.131  1.00 -0.02           C
ATOM   4569  CG  GLU B  26     -16.497  16.601   7.637  1.00 -0.02           C
ATOM   4570  CD  GLU B  26     -15.288  17.292   8.256  1.00 -0.02           C
ATOM   4571  OE1 GLU B  26     -15.154  18.518   8.077  1.00 -0.02           O
ATOM   4572  OE2 GLU B  26     -14.559  16.536   8.924  1.00 -0.02           O
ATOM   4573  H   GLU B  26     -16.088  18.029   3.980  1.00 -0.02           H
ATOM   4574  HA  GLU B  26     -14.504  16.564   5.805  1.00 -0.02           H
ATOM   4575  HB2 GLU B  26     -16.672  18.080   6.117  1.00 -0.02           H
ATOM   4576  HB3 GLU B  26     -17.493  16.580   5.734  1.00 -0.02           H
ATOM   4577  HG2 GLU B  26     -17.444  16.953   8.043  1.00 -0.02           H
ATOM   4578  HG3 GLU B  26     -16.431  15.514   7.695  1.00 -0.02           H
ATOM   4579  N   VAL B  27     -16.302  14.603   3.753  1.00 -0.14           N
ATOM   4580  CA  VAL B  27     -16.387  13.192   3.247  1.00 -0.14           C
ATOM   4581  C   VAL B  27     -15.003  12.512   3.267  1.00 -0.14           C
ATOM   4582  O   VAL B  27     -14.962  11.311   3.467  1.00 -0.14           O
ATOM   4583  CB  VAL B  27     -16.974  13.242   1.847  1.00 -0.14           C
ATOM   4584  CG1 VAL B  27     -15.933  13.655   0.773  1.00 -0.14           C
ATOM   4585  CG2 VAL B  27     -17.696  11.934   1.533  1.00 -0.14           C
ATOM   4586  H   VAL B  27     -16.727  15.358   3.233  1.00 -0.14           H
ATOM   4587  HA  VAL B  27     -16.911  12.553   3.958  1.00 -0.14           H
ATOM   4588  HB  VAL B  27     -17.691  14.061   1.790  1.00 -0.14           H
ATOM   4589 HG11 VAL B  27     -15.094  12.967   0.670  1.00 -0.14           H
ATOM   4590 HG12 VAL B  27     -16.525  13.677  -0.143  1.00 -0.14           H
ATOM   4591 HG13 VAL B  27     -15.573  14.662   0.983  1.00 -0.14           H
ATOM   4592 HG21 VAL B  27     -18.732  11.960   1.872  1.00 -0.14           H
ATOM   4593 HG22 VAL B  27     -17.166  11.078   1.950  1.00 -0.14           H
ATOM   4594 HG23 VAL B  27     -17.708  11.746   0.460  1.00 -0.14           H
ATOM   4595  N   TYR B  28     -13.876  13.302   3.144  1.00 -0.73           N
ATOM   4596  CA  TYR B  28     -12.593  12.685   3.015  1.00 -0.73           C
ATOM   4597  C   TYR B  28     -11.917  12.446   4.409  1.00 -0.73           C
ATOM   4598  O   TYR B  28     -11.293  11.390   4.564  1.00 -0.73           O
ATOM   4599  CB  TYR B  28     -11.754  13.590   2.084  1.00 -0.73           C
ATOM   4600  CG  TYR B  28     -12.413  13.889   0.751  1.00 -0.73           C
ATOM   4601  CD1 TYR B  28     -12.684  12.751   0.005  1.00 -0.73           C
ATOM   4602  CD2 TYR B  28     -12.772  15.196   0.327  1.00 -0.73           C
ATOM   4603  CE1 TYR B  28     -13.292  12.868  -1.266  1.00 -0.73           C
ATOM   4604  CE2 TYR B  28     -13.310  15.352  -0.975  1.00 -0.73           C
ATOM   4605  CZ  TYR B  28     -13.533  14.230  -1.779  1.00 -0.73           C
ATOM   4606  OH  TYR B  28     -13.805  14.289  -3.130  1.00 -0.73           O
ATOM   4607  H   TYR B  28     -13.947  14.303   3.024  1.00 -0.73           H
ATOM   4608  HA  TYR B  28     -12.698  11.715   2.531  1.00 -0.73           H
ATOM   4609  HB2 TYR B  28     -11.601  14.558   2.560  1.00 -0.73           H
ATOM   4610  HB3 TYR B  28     -10.805  13.080   1.914  1.00 -0.73           H
ATOM   4611  HD1 TYR B  28     -12.510  11.729   0.305  1.00 -0.73           H
ATOM   4612  HD2 TYR B  28     -12.757  15.988   1.061  1.00 -0.73           H
ATOM   4613  HE1 TYR B  28     -13.412  12.013  -1.913  1.00 -0.73           H
ATOM   4614  HE2 TYR B  28     -13.688  16.314  -1.286  1.00 -0.73           H
ATOM   4615  HH  TYR B  28     -14.056  13.489  -3.598  1.00 -0.73           H
ATOM   4616  N   HID B  29     -12.174  13.353   5.406  1.00  0.04           N
ATOM   4617  CA  HID B  29     -11.770  12.966   6.765  1.00  0.04           C
ATOM   4618  C   HID B  29     -12.653  11.809   7.221  1.00  0.04           C
ATOM   4619  O   HID B  29     -12.259  10.948   8.003  1.00  0.04           O
ATOM   4620  CB  HID B  29     -12.009  14.129   7.726  1.00  0.04           C
ATOM   4621  CG  HID B  29     -11.062  15.184   7.559  1.00  0.04           C
ATOM   4622  CD2 HID B  29     -11.350  16.516   7.643  1.00  0.04           C
ATOM   4623  ND1 HID B  29      -9.678  15.138   7.389  1.00  0.04           N
ATOM   4624  CE1 HID B  29      -9.188  16.382   7.439  1.00  0.04           C
ATOM   4625  NE2 HID B  29     -10.163  17.263   7.509  1.00  0.04           N
ATOM   4626  H   HID B  29     -12.992  13.940   5.335  1.00  0.04           H
ATOM   4627  HA  HID B  29     -10.722  12.668   6.809  1.00  0.04           H
ATOM   4628  HB2 HID B  29     -12.990  14.516   7.452  1.00  0.04           H
ATOM   4629  HB3 HID B  29     -12.121  13.812   8.763  1.00  0.04           H
ATOM   4630  HD1 HID B  29      -9.192  14.272   7.201  1.00  0.04           H
ATOM   4631  HD2 HID B  29     -12.304  17.008   7.764  1.00  0.04           H
ATOM   4632  HE1 HID B  29      -8.143  16.639   7.347  1.00  0.04           H
ATOM   4633  N   LEU B  30     -13.937  11.751   6.706  1.00  0.00           N
ATOM   4634  CA  LEU B  30     -14.886  10.694   7.088  1.00  0.00           C
ATOM   4635  C   LEU B  30     -14.544   9.347   6.410  1.00  0.00           C
ATOM   4636  O   LEU B  30     -15.229   8.343   6.627  1.00  0.00           O
ATOM   4637  CB  LEU B  30     -16.409  11.081   6.972  1.00  0.00           C
ATOM   4638  CG  LEU B  30     -16.840  12.281   7.857  1.00  0.00           C
ATOM   4639  CD1 LEU B  30     -18.092  13.019   7.175  1.00  0.00           C
ATOM   4640  CD2 LEU B  30     -17.310  11.655   9.241  1.00  0.00           C
ATOM   4641  H   LEU B  30     -14.259  12.514   6.126  1.00  0.00           H
ATOM   4642  HA  LEU B  30     -14.741  10.575   8.162  1.00  0.00           H
ATOM   4643  HB2 LEU B  30     -16.623  11.433   5.964  1.00  0.00           H
ATOM   4644  HB3 LEU B  30     -17.058  10.227   7.169  1.00  0.00           H
ATOM   4645  HG  LEU B  30     -16.055  12.968   8.172  1.00  0.00           H
ATOM   4646 HD11 LEU B  30     -17.881  13.178   6.118  1.00  0.00           H
ATOM   4647 HD12 LEU B  30     -18.302  13.977   7.652  1.00  0.00           H
ATOM   4648 HD13 LEU B  30     -18.920  12.312   7.125  1.00  0.00           H
ATOM   4649 HD21 LEU B  30     -16.467  11.166   9.729  1.00  0.00           H
ATOM   4650 HD22 LEU B  30     -17.647  12.469   9.882  1.00  0.00           H
ATOM   4651 HD23 LEU B  30     -18.135  10.943   9.214  1.00  0.00           H
ATOM   4652  N   THR B  31     -13.517   9.222   5.494  1.00 -0.10           N
ATOM   4653  CA  THR B  31     -13.199   8.035   4.649  1.00 -0.10           C
ATOM   4654  C   THR B  31     -11.619   7.650   4.590  1.00 -0.10           C
ATOM   4655  O   THR B  31     -11.342   6.444   4.651  1.00 -0.10           O
ATOM   4656  CB  THR B  31     -13.656   8.214   3.143  1.00 -0.10           C
ATOM   4657  CG2 THR B  31     -15.183   8.067   2.851  1.00 -0.10           C
ATOM   4658  OG1 THR B  31     -13.169   9.465   2.677  1.00 -0.10           O
ATOM   4659  H   THR B  31     -12.919  10.023   5.344  1.00 -0.10           H
ATOM   4660  HA  THR B  31     -13.624   7.091   4.989  1.00 -0.10           H
ATOM   4661  HB  THR B  31     -13.167   7.470   2.516  1.00 -0.10           H
ATOM   4662  HG1 THR B  31     -13.768  10.205   2.808  1.00 -0.10           H
ATOM   4663 HG21 THR B  31     -15.822   8.448   3.647  1.00 -0.10           H
ATOM   4664 HG22 THR B  31     -15.394   7.016   2.653  1.00 -0.10           H
ATOM   4665 HG23 THR B  31     -15.320   8.591   1.905  1.00 -0.10           H
ATOM   4666  N   LEU B  32     -10.721   8.628   4.566  1.00 -0.57           N
ATOM   4667  CA  LEU B  32      -9.330   8.532   4.309  1.00 -0.57           C
ATOM   4668  C   LEU B  32      -8.549   8.590   5.575  1.00 -0.57           C
ATOM   4669  O   LEU B  32      -7.519   7.874   5.662  1.00 -0.57           O
ATOM   4670  CB  LEU B  32      -8.936   9.544   3.155  1.00 -0.57           C
ATOM   4671  CG  LEU B  32      -9.739   9.476   1.835  1.00 -0.57           C
ATOM   4672  CD1 LEU B  32      -9.224  10.528   0.842  1.00 -0.57           C
ATOM   4673  CD2 LEU B  32      -9.711   8.031   1.233  1.00 -0.57           C
ATOM   4674  H   LEU B  32     -11.007   9.591   4.671  1.00 -0.57           H
ATOM   4675  HA  LEU B  32      -9.135   7.510   3.985  1.00 -0.57           H
ATOM   4676  HB2 LEU B  32      -8.817  10.566   3.514  1.00 -0.57           H
ATOM   4677  HB3 LEU B  32      -7.950   9.168   2.877  1.00 -0.57           H
ATOM   4678  HG  LEU B  32     -10.735   9.762   2.170  1.00 -0.57           H
ATOM   4679 HD11 LEU B  32      -9.145  11.483   1.360  1.00 -0.57           H
ATOM   4680 HD12 LEU B  32      -9.796  10.586  -0.084  1.00 -0.57           H
ATOM   4681 HD13 LEU B  32      -8.215  10.209   0.580  1.00 -0.57           H
ATOM   4682 HD21 LEU B  32      -9.506   8.085   0.163  1.00 -0.57           H
ATOM   4683 HD22 LEU B  32      -9.001   7.391   1.757  1.00 -0.57           H
ATOM   4684 HD23 LEU B  32     -10.696   7.595   1.396  1.00 -0.57           H
ATOM   4685  N   GLY B  33      -8.860   9.525   6.487  1.00  0.02           N
ATOM   4686  CA  GLY B  33      -8.264   9.610   7.830  1.00  0.02           C
ATOM   4687  C   GLY B  33      -8.061  11.057   8.419  1.00  0.02           C
ATOM   4688  O   GLY B  33      -8.951  11.894   8.399  1.00  0.02           O
ATOM   4689  H   GLY B  33      -9.672  10.107   6.343  1.00  0.02           H
ATOM   4690  HA2 GLY B  33      -8.777   8.982   8.558  1.00  0.02           H
ATOM   4691  HA3 GLY B  33      -7.259   9.191   7.790  1.00  0.02           H
ATOM   4692  N   GLU B  34      -7.034  11.221   9.217  1.00  0.00           N
ATOM   4693  CA  GLU B  34      -6.636  12.503   9.851  1.00  0.00           C
ATOM   4694  C   GLU B  34      -6.172  13.623   8.859  1.00  0.00           C
ATOM   4695  O   GLU B  34      -6.261  14.750   9.310  1.00  0.00           O
ATOM   4696  CB  GLU B  34      -5.706  12.319  11.043  1.00  0.00           C
ATOM   4697  CG  GLU B  34      -6.285  11.525  12.132  1.00  0.00           C
ATOM   4698  CD  GLU B  34      -5.364  11.457  13.340  1.00  0.00           C
ATOM   4699  OE1 GLU B  34      -5.542  10.479  14.182  1.00  0.00           O
ATOM   4700  OE2 GLU B  34      -4.580  12.411  13.652  1.00  0.00           O
ATOM   4701  H   GLU B  34      -6.257  10.581   9.133  1.00  0.00           H
ATOM   4702  HA  GLU B  34      -7.587  12.930  10.170  1.00  0.00           H
ATOM   4703  HB2 GLU B  34      -4.760  11.920  10.682  1.00  0.00           H
ATOM   4704  HB3 GLU B  34      -5.532  13.348  11.356  1.00  0.00           H
ATOM   4705  HG2 GLU B  34      -7.229  12.004  12.390  1.00  0.00           H
ATOM   4706  HG3 GLU B  34      -6.555  10.546  11.738  1.00  0.00           H
ATOM   4707  N   SER B  35      -5.676  13.223   7.678  1.00 -0.24           N
ATOM   4708  CA  SER B  35      -5.358  14.114   6.590  1.00 -0.24           C
ATOM   4709  C   SER B  35      -6.500  14.246   5.518  1.00 -0.24           C
ATOM   4710  O   SER B  35      -7.553  13.588   5.666  1.00 -0.24           O
ATOM   4711  CB  SER B  35      -4.012  13.784   6.014  1.00 -0.24           C
ATOM   4712  OG  SER B  35      -3.094  14.857   5.832  1.00 -0.24           O
ATOM   4713  H   SER B  35      -5.755  12.237   7.476  1.00 -0.24           H
ATOM   4714  HA  SER B  35      -5.278  15.107   7.032  1.00 -0.24           H
ATOM   4715  HB2 SER B  35      -3.494  12.946   6.479  1.00 -0.24           H
ATOM   4716  HB3 SER B  35      -4.189  13.375   5.019  1.00 -0.24           H
ATOM   4717  HG  SER B  35      -2.415  14.438   5.298  1.00 -0.24           H
ATOM   4718  N   VAL B  36      -6.323  14.959   4.377  1.00 -0.24           N
ATOM   4719  CA  VAL B  36      -7.188  14.903   3.258  1.00 -0.24           C
ATOM   4720  C   VAL B  36      -6.591  13.964   2.175  1.00 -0.24           C
ATOM   4721  O   VAL B  36      -7.378  13.266   1.586  1.00 -0.24           O
ATOM   4722  CB  VAL B  36      -7.468  16.270   2.734  1.00 -0.24           C
ATOM   4723  CG1 VAL B  36      -8.634  16.198   1.721  1.00 -0.24           C
ATOM   4724  CG2 VAL B  36      -7.996  17.162   3.911  1.00 -0.24           C
ATOM   4725  H   VAL B  36      -5.529  15.585   4.375  1.00 -0.24           H
ATOM   4726  HA  VAL B  36      -8.126  14.460   3.591  1.00 -0.24           H
ATOM   4727  HB  VAL B  36      -6.623  16.583   2.121  1.00 -0.24           H
ATOM   4728 HG11 VAL B  36      -8.276  15.581   0.896  1.00 -0.24           H
ATOM   4729 HG12 VAL B  36      -9.496  15.696   2.162  1.00 -0.24           H
ATOM   4730 HG13 VAL B  36      -8.804  17.165   1.249  1.00 -0.24           H
ATOM   4731 HG21 VAL B  36      -8.244  18.162   3.554  1.00 -0.24           H
ATOM   4732 HG22 VAL B  36      -7.172  17.209   4.624  1.00 -0.24           H
ATOM   4733 HG23 VAL B  36      -8.890  16.796   4.417  1.00 -0.24           H
ATOM   4734  N   HID B  37      -5.255  14.062   1.931  1.00 -0.45           N
ATOM   4735  CA  HID B  37      -4.414  13.554   0.871  1.00 -0.45           C
ATOM   4736  C   HID B  37      -4.429  11.937   0.825  1.00 -0.45           C
ATOM   4737  O   HID B  37      -4.903  11.228   1.736  1.00 -0.45           O
ATOM   4738  CB  HID B  37      -2.990  13.995   0.981  1.00 -0.45           C
ATOM   4739  CG  HID B  37      -2.231  13.533   2.210  1.00 -0.45           C
ATOM   4740  CD2 HID B  37      -1.666  14.343   3.122  1.00 -0.45           C
ATOM   4741  ND1 HID B  37      -1.977  12.227   2.528  1.00 -0.45           N
ATOM   4742  CE1 HID B  37      -1.405  12.298   3.703  1.00 -0.45           C
ATOM   4743  NE2 HID B  37      -1.209  13.528   4.144  1.00 -0.45           N
ATOM   4744  H   HID B  37      -4.743  14.650   2.574  1.00 -0.45           H
ATOM   4745  HA  HID B  37      -4.874  13.877  -0.062  1.00 -0.45           H
ATOM   4746  HB2 HID B  37      -2.474  13.696   0.069  1.00 -0.45           H
ATOM   4747  HB3 HID B  37      -3.017  15.083   1.035  1.00 -0.45           H
ATOM   4748  HD1 HID B  37      -2.127  11.416   1.945  1.00 -0.45           H
ATOM   4749  HD2 HID B  37      -1.658  15.411   3.284  1.00 -0.45           H
ATOM   4750  HE1 HID B  37      -1.209  11.429   4.314  1.00 -0.45           H
ATOM   4751  N   CYS B  38      -3.971  11.421  -0.316  1.00 -0.34           N
ATOM   4752  CA  CYS B  38      -3.856   9.961  -0.629  1.00 -0.34           C
ATOM   4753  C   CYS B  38      -3.127   9.086   0.369  1.00 -0.34           C
ATOM   4754  O   CYS B  38      -2.451   9.670   1.183  1.00 -0.34           O
ATOM   4755  CB  CYS B  38      -3.161   9.757  -1.993  1.00 -0.34           C
ATOM   4756  SG  CYS B  38      -4.272  10.229  -3.313  1.00 -0.34           S
ATOM   4757  H   CYS B  38      -3.559  12.013  -1.022  1.00 -0.34           H
ATOM   4758  HA  CYS B  38      -4.894   9.633  -0.576  1.00 -0.34           H
ATOM   4759  HB2 CYS B  38      -2.294  10.416  -2.015  1.00 -0.34           H
ATOM   4760  HB3 CYS B  38      -2.852   8.720  -2.121  1.00 -0.34           H
ATOM   4761  HG  CYS B  38      -4.617  11.345  -2.664  1.00 -0.34           H
ATOM   4762  N   GLY B  39      -3.372   7.796   0.352  1.00  0.03           N
ATOM   4763  CA  GLY B  39      -2.564   6.823   1.144  1.00  0.03           C
ATOM   4764  C   GLY B  39      -1.365   6.237   0.341  1.00  0.03           C
ATOM   4765  O   GLY B  39      -1.507   6.045  -0.853  1.00  0.03           O
ATOM   4766  H   GLY B  39      -3.981   7.411  -0.356  1.00  0.03           H
ATOM   4767  HA2 GLY B  39      -2.295   7.365   2.050  1.00  0.03           H
ATOM   4768  HA3 GLY B  39      -3.260   6.078   1.531  1.00  0.03           H
ATOM   4769  N   LEU B  40      -0.210   5.926   1.006  1.00  0.03           N
ATOM   4770  CA  LEU B  40       0.915   5.162   0.394  1.00  0.03           C
ATOM   4771  C   LEU B  40       0.739   3.677   0.675  1.00  0.03           C
ATOM   4772  O   LEU B  40       1.482   2.965   1.384  1.00  0.03           O
ATOM   4773  CB  LEU B  40       2.277   5.703   0.819  1.00  0.03           C
ATOM   4774  CG  LEU B  40       3.588   4.995   0.428  1.00  0.03           C
ATOM   4775  CD1 LEU B  40       3.686   5.048  -1.092  1.00  0.03           C
ATOM   4776  CD2 LEU B  40       4.750   5.767   0.977  1.00  0.03           C
ATOM   4777  H   LEU B  40      -0.218   6.155   1.990  1.00  0.03           H
ATOM   4778  HA  LEU B  40       0.891   5.057  -0.691  1.00  0.03           H
ATOM   4779  HB2 LEU B  40       2.348   6.710   0.410  1.00  0.03           H
ATOM   4780  HB3 LEU B  40       2.347   5.829   1.899  1.00  0.03           H
ATOM   4781  HG  LEU B  40       3.567   3.945   0.715  1.00  0.03           H
ATOM   4782 HD11 LEU B  40       2.857   4.468  -1.498  1.00  0.03           H
ATOM   4783 HD12 LEU B  40       4.592   4.534  -1.416  1.00  0.03           H
ATOM   4784 HD13 LEU B  40       3.588   6.026  -1.562  1.00  0.03           H
ATOM   4785 HD21 LEU B  40       4.579   6.826   0.789  1.00  0.03           H
ATOM   4786 HD22 LEU B  40       4.919   5.658   2.048  1.00  0.03           H
ATOM   4787 HD23 LEU B  40       5.624   5.501   0.382  1.00  0.03           H
ATOM   4788  N   TRP B  41      -0.211   3.119   0.012  1.00  0.01           N
ATOM   4789  CA  TRP B  41      -0.596   1.658   0.001  1.00  0.01           C
ATOM   4790  C   TRP B  41       0.377   0.609  -0.573  1.00  0.01           C
ATOM   4791  O   TRP B  41       0.769  -0.331   0.112  1.00  0.01           O
ATOM   4792  CB  TRP B  41      -1.870   1.579  -0.790  1.00  0.01           C
ATOM   4793  CG  TRP B  41      -2.914   2.509  -0.289  1.00  0.01           C
ATOM   4794  CD1 TRP B  41      -3.247   3.666  -0.924  1.00  0.01           C
ATOM   4795  CD2 TRP B  41      -3.794   2.436   0.938  1.00  0.01           C
ATOM   4796  CE2 TRP B  41      -4.617   3.572   0.957  1.00  0.01           C
ATOM   4797  CE3 TRP B  41      -3.946   1.500   1.935  1.00  0.01           C
ATOM   4798  NE1 TRP B  41      -4.302   4.224  -0.195  1.00  0.01           N
ATOM   4799  CZ2 TRP B  41      -5.629   3.843   1.929  1.00  0.01           C
ATOM   4800  CZ3 TRP B  41      -4.955   1.678   2.906  1.00  0.01           C
ATOM   4801  CH2 TRP B  41      -5.794   2.843   2.872  1.00  0.01           C
ATOM   4802  H   TRP B  41      -0.817   3.647  -0.599  1.00  0.01           H
ATOM   4803  HA  TRP B  41      -0.728   1.317   1.027  1.00  0.01           H
ATOM   4804  HB2 TRP B  41      -1.642   1.875  -1.814  1.00  0.01           H
ATOM   4805  HB3 TRP B  41      -2.312   0.587  -0.875  1.00  0.01           H
ATOM   4806  HD1 TRP B  41      -2.803   4.041  -1.834  1.00  0.01           H
ATOM   4807  HE1 TRP B  41      -4.784   5.028  -0.571  1.00  0.01           H
ATOM   4808  HE3 TRP B  41      -3.352   0.598   1.969  1.00  0.01           H
ATOM   4809  HZ2 TRP B  41      -6.108   4.810   1.884  1.00  0.01           H
ATOM   4810  HZ3 TRP B  41      -5.166   0.926   3.652  1.00  0.01           H
ATOM   4811  HH2 TRP B  41      -6.593   3.011   3.579  1.00  0.01           H
ATOM   4812  N   PHE B  42       0.836   0.755  -1.842  1.00 -0.01           N
ATOM   4813  CA  PHE B  42       2.039   0.131  -2.345  1.00 -0.01           C
ATOM   4814  C   PHE B  42       3.301   0.845  -1.760  1.00 -0.01           C
ATOM   4815  O   PHE B  42       3.427   2.080  -1.784  1.00 -0.01           O
ATOM   4816  CB  PHE B  42       1.932  -0.009  -3.885  1.00 -0.01           C
ATOM   4817  CG  PHE B  42       1.314  -1.150  -4.607  1.00 -0.01           C
ATOM   4818  CD1 PHE B  42       0.310  -1.927  -4.017  1.00 -0.01           C
ATOM   4819  CD2 PHE B  42       1.537  -1.281  -6.022  1.00 -0.01           C
ATOM   4820  CE1 PHE B  42      -0.305  -2.950  -4.765  1.00 -0.01           C
ATOM   4821  CE2 PHE B  42       1.051  -2.355  -6.653  1.00 -0.01           C
ATOM   4822  CZ  PHE B  42       0.133  -3.207  -6.040  1.00 -0.01           C
ATOM   4823  H   PHE B  42       0.709   1.657  -2.280  1.00 -0.01           H
ATOM   4824  HA  PHE B  42       1.987  -0.899  -1.990  1.00 -0.01           H
ATOM   4825  HB2 PHE B  42       1.407   0.902  -4.176  1.00 -0.01           H
ATOM   4826  HB3 PHE B  42       2.929   0.067  -4.320  1.00 -0.01           H
ATOM   4827  HD1 PHE B  42      -0.082  -1.710  -3.035  1.00 -0.01           H
ATOM   4828  HD2 PHE B  42       2.061  -0.579  -6.654  1.00 -0.01           H
ATOM   4829  HE1 PHE B  42      -1.064  -3.553  -4.289  1.00 -0.01           H
ATOM   4830  HE2 PHE B  42       1.258  -2.535  -7.698  1.00 -0.01           H
ATOM   4831  HZ  PHE B  42      -0.306  -3.994  -6.636  1.00 -0.01           H
ATOM   4832  N   PRO B  43       4.218   0.106  -1.143  1.00  0.00           N
ATOM   4833  CA  PRO B  43       5.452   0.678  -0.628  1.00  0.00           C
ATOM   4834  C   PRO B  43       6.360   1.460  -1.568  1.00  0.00           C
ATOM   4835  O   PRO B  43       6.118   1.335  -2.803  1.00  0.00           O
ATOM   4836  CB  PRO B  43       6.225  -0.492   0.024  1.00  0.00           C
ATOM   4837  CG  PRO B  43       5.233  -1.605   0.227  1.00  0.00           C
ATOM   4838  CD  PRO B  43       4.111  -1.285  -0.717  1.00  0.00           C
ATOM   4839  HA  PRO B  43       5.036   1.258   0.196  1.00  0.00           H
ATOM   4840  HB2 PRO B  43       6.980  -0.898  -0.649  1.00  0.00           H
ATOM   4841  HB3 PRO B  43       6.634  -0.132   0.968  1.00  0.00           H
ATOM   4842  HG2 PRO B  43       5.692  -2.562  -0.022  1.00  0.00           H
ATOM   4843  HG3 PRO B  43       4.911  -1.570   1.267  1.00  0.00           H
ATOM   4844  HD2 PRO B  43       4.199  -1.971  -1.560  1.00  0.00           H
ATOM   4845  HD3 PRO B  43       3.178  -1.403  -0.166  1.00  0.00           H
ATOM   4846  N   PRO B  44       7.382   2.222  -1.059  1.00  0.00           N
ATOM   4847  CA  PRO B  44       8.225   3.020  -1.999  1.00  0.00           C
ATOM   4848  C   PRO B  44       8.946   2.215  -3.117  1.00  0.00           C
ATOM   4849  O   PRO B  44       8.937   2.570  -4.271  1.00  0.00           O
ATOM   4850  CB  PRO B  44       9.217   3.730  -1.026  1.00  0.00           C
ATOM   4851  CG  PRO B  44       8.360   3.963   0.259  1.00  0.00           C
ATOM   4852  CD  PRO B  44       7.620   2.622   0.377  1.00  0.00           C
ATOM   4853  HA  PRO B  44       7.637   3.801  -2.483  1.00  0.00           H
ATOM   4854  HB2 PRO B  44      10.012   3.038  -0.751  1.00  0.00           H
ATOM   4855  HB3 PRO B  44       9.754   4.595  -1.417  1.00  0.00           H
ATOM   4856  HG2 PRO B  44       9.069   4.086   1.078  1.00  0.00           H
ATOM   4857  HG3 PRO B  44       7.727   4.843   0.149  1.00  0.00           H
ATOM   4858  HD2 PRO B  44       8.337   1.930   0.818  1.00  0.00           H
ATOM   4859  HD3 PRO B  44       6.644   2.690   0.856  1.00  0.00           H
ATOM   4860  N   ASP B  45       9.449   1.080  -2.720  1.00  0.00           N
ATOM   4861  CA  ASP B  45      10.191   0.110  -3.538  1.00  0.00           C
ATOM   4862  C   ASP B  45       9.243  -0.922  -4.282  1.00  0.00           C
ATOM   4863  O   ASP B  45       9.655  -1.887  -5.003  1.00  0.00           O
ATOM   4864  CB  ASP B  45      11.190  -0.593  -2.549  1.00  0.00           C
ATOM   4865  CG  ASP B  45      10.513  -1.128  -1.265  1.00  0.00           C
ATOM   4866  OD1 ASP B  45      10.214  -0.362  -0.319  1.00  0.00           O
ATOM   4867  OD2 ASP B  45      10.236  -2.399  -1.318  1.00  0.00           O
ATOM   4868  H   ASP B  45       9.499   0.836  -1.741  1.00  0.00           H
ATOM   4869  HA  ASP B  45      10.824   0.620  -4.265  1.00  0.00           H
ATOM   4870  HB2 ASP B  45      11.725  -1.410  -3.033  1.00  0.00           H
ATOM   4871  HB3 ASP B  45      11.992   0.080  -2.248  1.00  0.00           H
ATOM   4872  N   ALA B  46       7.921  -0.776  -4.111  1.00  0.00           N
ATOM   4873  CA  ALA B  46       6.970  -1.780  -4.680  1.00  0.00           C
ATOM   4874  C   ALA B  46       6.776  -1.492  -6.128  1.00  0.00           C
ATOM   4875  O   ALA B  46       6.745  -0.299  -6.516  1.00  0.00           O
ATOM   4876  CB  ALA B  46       5.690  -1.605  -3.928  1.00  0.00           C
ATOM   4877  H   ALA B  46       7.609  -0.001  -3.544  1.00  0.00           H
ATOM   4878  HA  ALA B  46       7.296  -2.813  -4.562  1.00  0.00           H
ATOM   4879  HB1 ALA B  46       5.231  -0.618  -3.978  1.00  0.00           H
ATOM   4880  HB2 ALA B  46       5.892  -1.752  -2.868  1.00  0.00           H
ATOM   4881  HB3 ALA B  46       4.886  -2.267  -4.250  1.00  0.00           H
ATOM   4882  N   PRO B  47       6.643  -2.537  -6.969  1.00  0.00           N
ATOM   4883  CA  PRO B  47       6.631  -2.369  -8.383  1.00  0.00           C
ATOM   4884  C   PRO B  47       5.264  -1.656  -8.815  1.00  0.00           C
ATOM   4885  O   PRO B  47       4.255  -1.787  -8.083  1.00  0.00           O
ATOM   4886  CB  PRO B  47       6.878  -3.745  -9.099  1.00  0.00           C
ATOM   4887  CG  PRO B  47       7.182  -4.629  -7.958  1.00  0.00           C
ATOM   4888  CD  PRO B  47       6.698  -4.027  -6.739  1.00  0.00           C
ATOM   4889  HA  PRO B  47       7.416  -1.630  -8.552  1.00  0.00           H
ATOM   4890  HB2 PRO B  47       6.009  -4.094  -9.658  1.00  0.00           H
ATOM   4891  HB3 PRO B  47       7.743  -3.676  -9.759  1.00  0.00           H
ATOM   4892  HG2 PRO B  47       6.785  -5.635  -8.095  1.00  0.00           H
ATOM   4893  HG3 PRO B  47       8.256  -4.809  -7.948  1.00  0.00           H
ATOM   4894  HD2 PRO B  47       5.715  -4.427  -6.488  1.00  0.00           H
ATOM   4895  HD3 PRO B  47       7.345  -4.343  -5.921  1.00  0.00           H
ATOM   4896  N   VAL B  48       5.343  -1.016  -9.959  1.00  0.01           N
ATOM   4897  CA  VAL B  48       4.085  -0.719 -10.813  1.00  0.01           C
ATOM   4898  C   VAL B  48       3.469  -2.114 -11.143  1.00  0.01           C
ATOM   4899  O   VAL B  48       4.222  -2.854 -11.750  1.00  0.01           O
ATOM   4900  CB  VAL B  48       4.257   0.102 -12.141  1.00  0.01           C
ATOM   4901  CG1 VAL B  48       2.915   0.308 -12.905  1.00  0.01           C
ATOM   4902  CG2 VAL B  48       4.857   1.425 -11.678  1.00  0.01           C
ATOM   4903  H   VAL B  48       6.264  -0.906 -10.359  1.00  0.01           H
ATOM   4904  HA  VAL B  48       3.392  -0.133 -10.209  1.00  0.01           H
ATOM   4905  HB  VAL B  48       4.998  -0.441 -12.728  1.00  0.01           H
ATOM   4906 HG11 VAL B  48       3.155   0.829 -13.832  1.00  0.01           H
ATOM   4907 HG12 VAL B  48       2.406  -0.640 -13.080  1.00  0.01           H
ATOM   4908 HG13 VAL B  48       2.226   0.919 -12.323  1.00  0.01           H
ATOM   4909 HG21 VAL B  48       5.207   2.002 -12.534  1.00  0.01           H
ATOM   4910 HG22 VAL B  48       5.755   1.405 -11.060  1.00  0.01           H
ATOM   4911 HG23 VAL B  48       4.100   1.910 -11.062  1.00  0.01           H
ATOM   4912  N   PRO B  49       2.151  -2.311 -10.874  1.00  0.00           N
ATOM   4913  CA  PRO B  49       1.385  -3.507 -11.246  1.00  0.00           C
ATOM   4914  C   PRO B  49       1.122  -3.668 -12.779  1.00  0.00           C
ATOM   4915  O   PRO B  49       0.869  -2.668 -13.498  1.00  0.00           O
ATOM   4916  CB  PRO B  49       0.158  -3.424 -10.366  1.00  0.00           C
ATOM   4917  CG  PRO B  49      -0.101  -1.938 -10.232  1.00  0.00           C
ATOM   4918  CD  PRO B  49       1.282  -1.348 -10.326  1.00  0.00           C
ATOM   4919  HA  PRO B  49       2.022  -4.321 -10.902  1.00  0.00           H
ATOM   4920  HB2 PRO B  49      -0.708  -3.928 -10.797  1.00  0.00           H
ATOM   4921  HB3 PRO B  49       0.437  -3.851  -9.402  1.00  0.00           H
ATOM   4922  HG2 PRO B  49      -0.701  -1.609 -11.080  1.00  0.00           H
ATOM   4923  HG3 PRO B  49      -0.548  -1.732  -9.260  1.00  0.00           H
ATOM   4924  HD2 PRO B  49       1.167  -0.522 -11.028  1.00  0.00           H
ATOM   4925  HD3 PRO B  49       1.578  -0.955  -9.354  1.00  0.00           H
ATOM   4926  N   GLN B  50       1.066  -4.885 -13.335  1.00  0.00           N
ATOM   4927  CA  GLN B  50       0.920  -5.172 -14.778  1.00  0.00           C
ATOM   4928  C   GLN B  50      -0.378  -4.599 -15.431  1.00  0.00           C
ATOM   4929  O   GLN B  50      -0.303  -4.017 -16.529  1.00  0.00           O
ATOM   4930  CB  GLN B  50       0.792  -6.716 -14.971  1.00  0.00           C
ATOM   4931  CG  GLN B  50       2.172  -7.419 -15.048  1.00  0.00           C
ATOM   4932  CD  GLN B  50       3.076  -6.854 -16.131  1.00  0.00           C
ATOM   4933  NE2 GLN B  50       2.684  -6.795 -17.386  1.00  0.00           N
ATOM   4934  OE1 GLN B  50       4.222  -6.554 -15.784  1.00  0.00           O
ATOM   4935  H   GLN B  50       1.101  -5.690 -12.725  1.00  0.00           H
ATOM   4936  HA  GLN B  50       1.822  -4.730 -15.203  1.00  0.00           H
ATOM   4937  HB2 GLN B  50       0.108  -7.093 -14.210  1.00  0.00           H
ATOM   4938  HB3 GLN B  50       0.305  -6.843 -15.938  1.00  0.00           H
ATOM   4939  HG2 GLN B  50       2.703  -7.480 -14.098  1.00  0.00           H
ATOM   4940  HG3 GLN B  50       1.926  -8.447 -15.313  1.00  0.00           H
ATOM   4941 HE21 GLN B  50       3.357  -6.456 -18.059  1.00  0.00           H
ATOM   4942 HE22 GLN B  50       1.804  -7.238 -17.606  1.00  0.00           H
ATOM   4943  N   ASP B  51      -1.470  -4.591 -14.645  1.00  0.01           N
ATOM   4944  CA  ASP B  51      -2.699  -3.770 -14.825  1.00  0.01           C
ATOM   4945  C   ASP B  51      -3.328  -3.418 -13.498  1.00  0.01           C
ATOM   4946  O   ASP B  51      -2.951  -3.961 -12.440  1.00  0.01           O
ATOM   4947  CB  ASP B  51      -3.739  -4.409 -15.762  1.00  0.01           C
ATOM   4948  CG  ASP B  51      -4.485  -5.606 -15.284  1.00  0.01           C
ATOM   4949  OD1 ASP B  51      -4.471  -6.642 -15.985  1.00  0.01           O
ATOM   4950  OD2 ASP B  51      -5.230  -5.544 -14.251  1.00  0.01           O
ATOM   4951  H   ASP B  51      -1.424  -5.123 -13.787  1.00  0.01           H
ATOM   4952  HA  ASP B  51      -2.383  -2.800 -15.209  1.00  0.01           H
ATOM   4953  HB2 ASP B  51      -4.390  -3.631 -16.161  1.00  0.01           H
ATOM   4954  HB3 ASP B  51      -3.138  -4.770 -16.597  1.00  0.01           H
ATOM   4955  N   MET B  52      -4.274  -2.430 -13.570  1.00  0.00           N
ATOM   4956  CA  MET B  52      -4.796  -1.653 -12.366  1.00  0.00           C
ATOM   4957  C   MET B  52      -6.158  -2.148 -11.796  1.00  0.00           C
ATOM   4958  O   MET B  52      -6.774  -1.470 -10.954  1.00  0.00           O
ATOM   4959  CB  MET B  52      -4.677  -0.141 -12.680  1.00  0.00           C
ATOM   4960  CG  MET B  52      -4.764   0.814 -11.393  1.00  0.00           C
ATOM   4961  SD  MET B  52      -3.586   2.134 -11.138  1.00  0.00           S
ATOM   4962  CE  MET B  52      -2.089   1.231 -10.954  1.00  0.00           C
ATOM   4963  H   MET B  52      -4.490  -2.095 -14.499  1.00  0.00           H
ATOM   4964  HA  MET B  52      -4.075  -1.830 -11.568  1.00  0.00           H
ATOM   4965  HB2 MET B  52      -3.687   0.016 -13.107  1.00  0.00           H
ATOM   4966  HB3 MET B  52      -5.494   0.138 -13.347  1.00  0.00           H
ATOM   4967  HG2 MET B  52      -5.731   1.306 -11.285  1.00  0.00           H
ATOM   4968  HG3 MET B  52      -4.693   0.152 -10.529  1.00  0.00           H
ATOM   4969  HE1 MET B  52      -2.101   0.472 -10.172  1.00  0.00           H
ATOM   4970  HE2 MET B  52      -1.862   0.796 -11.928  1.00  0.00           H
ATOM   4971  HE3 MET B  52      -1.213   1.844 -10.740  1.00  0.00           H
ATOM   4972  N   GLU B  53      -6.635  -3.310 -12.158  1.00  0.00           N
ATOM   4973  CA  GLU B  53      -7.800  -3.978 -11.517  1.00  0.00           C
ATOM   4974  C   GLU B  53      -7.455  -4.376 -10.125  1.00  0.00           C
ATOM   4975  O   GLU B  53      -6.300  -4.716  -9.828  1.00  0.00           O
ATOM   4976  CB  GLU B  53      -8.405  -5.244 -12.265  1.00  0.00           C
ATOM   4977  CG  GLU B  53      -8.763  -4.979 -13.843  1.00  0.00           C
ATOM   4978  CD  GLU B  53     -10.191  -4.285 -14.063  1.00  0.00           C
ATOM   4979  OE1 GLU B  53     -10.829  -3.918 -13.055  1.00  0.00           O
ATOM   4980  OE2 GLU B  53     -10.666  -4.054 -15.199  1.00  0.00           O
ATOM   4981  H   GLU B  53      -6.005  -3.750 -12.815  1.00  0.00           H
ATOM   4982  HA  GLU B  53      -8.578  -3.218 -11.454  1.00  0.00           H
ATOM   4983  HB2 GLU B  53      -7.637  -6.017 -12.285  1.00  0.00           H
ATOM   4984  HB3 GLU B  53      -9.250  -5.606 -11.681  1.00  0.00           H
ATOM   4985  HG2 GLU B  53      -8.087  -4.276 -14.329  1.00  0.00           H
ATOM   4986  HG3 GLU B  53      -8.775  -5.891 -14.439  1.00  0.00           H
ATOM   4987  N   LEU B  54      -8.462  -4.335  -9.251  1.00  0.00           N
ATOM   4988  CA  LEU B  54      -8.332  -4.482  -7.815  1.00  0.00           C
ATOM   4989  C   LEU B  54      -7.709  -5.855  -7.454  1.00  0.00           C
ATOM   4990  O   LEU B  54      -6.731  -5.926  -6.728  1.00  0.00           O
ATOM   4991  CB  LEU B  54      -9.654  -4.144  -7.090  1.00  0.00           C
ATOM   4992  CG  LEU B  54      -9.598  -4.093  -5.548  1.00  0.00           C
ATOM   4993  CD1 LEU B  54      -8.743  -2.978  -4.896  1.00  0.00           C
ATOM   4994  CD2 LEU B  54     -10.973  -4.144  -4.922  1.00  0.00           C
ATOM   4995  H   LEU B  54      -9.362  -4.082  -9.635  1.00  0.00           H
ATOM   4996  HA  LEU B  54      -7.568  -3.774  -7.495  1.00  0.00           H
ATOM   4997  HB2 LEU B  54      -9.990  -3.162  -7.424  1.00  0.00           H
ATOM   4998  HB3 LEU B  54     -10.475  -4.809  -7.357  1.00  0.00           H
ATOM   4999  HG  LEU B  54      -9.128  -5.054  -5.340  1.00  0.00           H
ATOM   5000 HD11 LEU B  54      -9.285  -2.043  -5.040  1.00  0.00           H
ATOM   5001 HD12 LEU B  54      -7.740  -3.013  -5.318  1.00  0.00           H
ATOM   5002 HD13 LEU B  54      -8.649  -3.274  -3.850  1.00  0.00           H
ATOM   5003 HD21 LEU B  54     -11.495  -3.201  -5.086  1.00  0.00           H
ATOM   5004 HD22 LEU B  54     -11.601  -4.869  -5.439  1.00  0.00           H
ATOM   5005 HD23 LEU B  54     -11.071  -4.421  -3.872  1.00  0.00           H
ATOM   5006  N   VAL B  55      -8.234  -6.972  -7.980  1.00  0.00           N
ATOM   5007  CA  VAL B  55      -7.653  -8.352  -7.906  1.00  0.00           C
ATOM   5008  C   VAL B  55      -6.176  -8.270  -8.403  1.00  0.00           C
ATOM   5009  O   VAL B  55      -5.312  -8.949  -7.827  1.00  0.00           O
ATOM   5010  CB  VAL B  55      -8.501  -9.409  -8.704  1.00  0.00           C
ATOM   5011  CG1 VAL B  55      -9.154  -8.805  -9.990  1.00  0.00           C
ATOM   5012  CG2 VAL B  55      -7.701 -10.672  -9.113  1.00  0.00           C
ATOM   5013  H   VAL B  55      -9.113  -6.823  -8.454  1.00  0.00           H
ATOM   5014  HA  VAL B  55      -7.641  -8.745  -6.890  1.00  0.00           H
ATOM   5015  HB  VAL B  55      -9.360  -9.619  -8.067  1.00  0.00           H
ATOM   5016 HG11 VAL B  55      -9.966  -9.488 -10.237  1.00  0.00           H
ATOM   5017 HG12 VAL B  55      -9.744  -7.907  -9.808  1.00  0.00           H
ATOM   5018 HG13 VAL B  55      -8.474  -8.741 -10.840  1.00  0.00           H
ATOM   5019 HG21 VAL B  55      -8.457 -11.298  -9.588  1.00  0.00           H
ATOM   5020 HG22 VAL B  55      -7.230 -11.024  -8.196  1.00  0.00           H
ATOM   5021 HG23 VAL B  55      -7.064 -10.356  -9.940  1.00  0.00           H
ATOM   5022  N   THR B  56      -5.827  -7.522  -9.473  1.00  0.01           N
ATOM   5023  CA  THR B  56      -4.439  -7.337  -9.936  1.00  0.01           C
ATOM   5024  C   THR B  56      -3.529  -6.627  -9.015  1.00  0.01           C
ATOM   5025  O   THR B  56      -2.393  -7.057  -8.873  1.00  0.01           O
ATOM   5026  CB  THR B  56      -4.348  -6.776 -11.419  1.00  0.01           C
ATOM   5027  CG2 THR B  56      -2.918  -7.045 -11.927  1.00  0.01           C
ATOM   5028  OG1 THR B  56      -5.289  -7.277 -12.331  1.00  0.01           O
ATOM   5029  H   THR B  56      -6.536  -6.923  -9.869  1.00  0.01           H
ATOM   5030  HA  THR B  56      -4.037  -8.340 -10.080  1.00  0.01           H
ATOM   5031  HB  THR B  56      -4.494  -5.696 -11.400  1.00  0.01           H
ATOM   5032  HG1 THR B  56      -5.349  -6.529 -12.930  1.00  0.01           H
ATOM   5033 HG21 THR B  56      -2.289  -6.328 -11.399  1.00  0.01           H
ATOM   5034 HG22 THR B  56      -2.801  -6.886 -12.999  1.00  0.01           H
ATOM   5035 HG23 THR B  56      -2.701  -8.097 -11.738  1.00  0.01           H
ATOM   5036  N   MET B  57      -4.070  -5.621  -8.357  1.00  0.00           N
ATOM   5037  CA  MET B  57      -3.266  -4.923  -7.319  1.00  0.00           C
ATOM   5038  C   MET B  57      -3.112  -5.758  -6.069  1.00  0.00           C
ATOM   5039  O   MET B  57      -2.050  -5.713  -5.409  1.00  0.00           O
ATOM   5040  CB  MET B  57      -3.889  -3.591  -6.922  1.00  0.00           C
ATOM   5041  CG  MET B  57      -3.913  -2.656  -8.155  1.00  0.00           C
ATOM   5042  SD  MET B  57      -4.297  -0.940  -7.810  1.00  0.00           S
ATOM   5043  CE  MET B  57      -6.075  -1.144  -7.447  1.00  0.00           C
ATOM   5044  H   MET B  57      -5.044  -5.367  -8.443  1.00  0.00           H
ATOM   5045  HA  MET B  57      -2.252  -4.723  -7.664  1.00  0.00           H
ATOM   5046  HB2 MET B  57      -4.901  -3.809  -6.582  1.00  0.00           H
ATOM   5047  HB3 MET B  57      -3.404  -3.138  -6.058  1.00  0.00           H
ATOM   5048  HG2 MET B  57      -2.988  -2.725  -8.728  1.00  0.00           H
ATOM   5049  HG3 MET B  57      -4.683  -3.078  -8.802  1.00  0.00           H
ATOM   5050  HE1 MET B  57      -6.230  -1.919  -6.696  1.00  0.00           H
ATOM   5051  HE2 MET B  57      -6.588  -0.274  -7.037  1.00  0.00           H
ATOM   5052  HE3 MET B  57      -6.618  -1.554  -8.299  1.00  0.00           H
ATOM   5053  N   SER B  58      -4.187  -6.365  -5.582  1.00  0.00           N
ATOM   5054  CA  SER B  58      -4.160  -7.420  -4.557  1.00  0.00           C
ATOM   5055  C   SER B  58      -3.199  -8.530  -4.816  1.00  0.00           C
ATOM   5056  O   SER B  58      -2.386  -8.849  -3.932  1.00  0.00           O
ATOM   5057  CB  SER B  58      -5.599  -8.021  -4.420  1.00  0.00           C
ATOM   5058  OG  SER B  58      -5.630  -8.999  -3.437  1.00  0.00           O
ATOM   5059  H   SER B  58      -5.055  -6.162  -6.059  1.00  0.00           H
ATOM   5060  HA  SER B  58      -3.818  -7.049  -3.591  1.00  0.00           H
ATOM   5061  HB2 SER B  58      -6.327  -7.241  -4.196  1.00  0.00           H
ATOM   5062  HB3 SER B  58      -5.825  -8.576  -5.329  1.00  0.00           H
ATOM   5063  HG  SER B  58      -5.564  -9.847  -3.881  1.00  0.00           H
[truncated: 287,593 more chars]
