# Supplementary material for: Total enzymatic synthesis of cis-α-irone from a simple carbon source
Source: Nat Commun. 2022 Dec 2;13:7421. doi: 10.1038/s41467-022-35232-2 (PMC9715568; doi:10.1038/s41467-022-35232-2)
Supplement: Supplementary file 4 — Supplementary Data 1 [file 41467_2022_35232_MOESM4_ESM.zip › Supplementary file 1_pdb/pdb/FigureS4a_and_S6a_5gm2_pMT3_1SR_SAH.pdb]

ATOM      1  N   GLN A  10     -14.822 -29.150  15.821  1.00  0.00           N
ATOM      2  CA  GLN A  10     -15.220 -29.541  14.413  1.00  0.00           C
ATOM      3  C   GLN A  10     -16.742 -29.331  14.209  1.00  0.00           C
ATOM      4  O   GLN A  10     -17.523 -30.100  14.772  1.00  0.00           O
ATOM      5  CB  GLN A  10     -14.867 -31.006  14.076  1.00  0.00           C
ATOM      6  CG  GLN A  10     -13.399 -31.486  14.441  1.00  0.00           C
ATOM      7  CD  GLN A  10     -13.181 -32.973  14.093  1.00  0.00           C
ATOM      8  NE2 GLN A  10     -12.108 -33.611  14.502  1.00  0.00           N
ATOM      9  OE1 GLN A  10     -14.032 -33.630  13.463  1.00  0.00           O
ATOM     10  HA  GLN A  10     -14.661 -28.836  13.797  1.00  0.00           H
ATOM     11  HB2 GLN A  10     -15.493 -31.650  14.695  1.00  0.00           H
ATOM     12  HB3 GLN A  10     -15.049 -31.247  13.029  1.00  0.00           H
ATOM     13  HG2 GLN A  10     -12.763 -30.821  13.858  1.00  0.00           H
ATOM     14  HG3 GLN A  10     -12.961 -31.475  15.439  1.00  0.00           H
ATOM     15 HE21 GLN A  10     -11.978 -34.511  14.063  1.00  0.00           H
ATOM     16 HE22 GLN A  10     -11.290 -33.199  14.926  1.00  0.00           H
ATOM     17  H1  GLN A  10     -15.039 -28.172  15.948  1.00  0.00           H
ATOM     18  H2  GLN A  10     -15.309 -29.633  16.562  1.00  0.00           H
ATOM     19  H3  GLN A  10     -13.839 -29.300  15.995  1.00  0.00           H
ATOM     20  N   GLN A  11     -17.173 -28.460  13.340  1.00  0.00           N
ATOM     21  CA  GLN A  11     -18.597 -28.351  12.949  1.00  0.00           C
ATOM     22  C   GLN A  11     -18.970 -28.731  11.499  1.00  0.00           C
ATOM     23  O   GLN A  11     -20.124 -28.860  11.165  1.00  0.00           O
ATOM     24  CB  GLN A  11     -18.956 -26.912  13.303  1.00  0.00           C
ATOM     25  CG  GLN A  11     -20.452 -26.506  13.108  1.00  0.00           C
ATOM     26  CD  GLN A  11     -20.554 -24.993  13.169  1.00  0.00           C
ATOM     27  NE2 GLN A  11     -21.609 -24.352  12.748  1.00  0.00           N
ATOM     28  OE1 GLN A  11     -19.851 -24.279  13.885  1.00  0.00           O
ATOM     29  H   GLN A  11     -16.508 -27.814  12.939  1.00  0.00           H
ATOM     30  HA  GLN A  11     -19.189 -28.971  13.623  1.00  0.00           H
ATOM     31  HB2 GLN A  11     -18.652 -26.714  14.330  1.00  0.00           H
ATOM     32  HB3 GLN A  11     -18.319 -26.202  12.776  1.00  0.00           H
ATOM     33  HG2 GLN A  11     -20.727 -26.801  12.095  1.00  0.00           H
ATOM     34  HG3 GLN A  11     -21.080 -26.998  13.850  1.00  0.00           H
ATOM     35 HE21 GLN A  11     -21.763 -23.482  13.238  1.00  0.00           H
ATOM     36 HE22 GLN A  11     -22.350 -24.782  12.213  1.00  0.00           H
ATOM     37  N   VAL A  12     -18.027 -29.121  10.725  1.00  0.00           N
ATOM     38  CA  VAL A  12     -18.110 -29.841   9.421  1.00  0.00           C
ATOM     39  C   VAL A  12     -17.152 -31.048   9.523  1.00  0.00           C
ATOM     40  O   VAL A  12     -16.265 -31.098  10.415  1.00  0.00           O
ATOM     41  CB  VAL A  12     -17.564 -28.959   8.271  1.00  0.00           C
ATOM     42  CG1 VAL A  12     -18.297 -27.616   7.944  1.00  0.00           C
ATOM     43  CG2 VAL A  12     -16.105 -28.638   8.376  1.00  0.00           C
ATOM     44  H   VAL A  12     -17.102 -28.991  11.110  1.00  0.00           H
ATOM     45  HA  VAL A  12     -19.115 -30.224   9.242  1.00  0.00           H
ATOM     46  HB  VAL A  12     -17.692 -29.579   7.384  1.00  0.00           H
ATOM     47 HG11 VAL A  12     -19.345 -27.880   7.803  1.00  0.00           H
ATOM     48 HG12 VAL A  12     -18.234 -26.952   8.806  1.00  0.00           H
ATOM     49 HG13 VAL A  12     -17.838 -27.000   7.170  1.00  0.00           H
ATOM     50 HG21 VAL A  12     -15.891 -27.915   9.164  1.00  0.00           H
ATOM     51 HG22 VAL A  12     -15.764 -28.254   7.414  1.00  0.00           H
ATOM     52 HG23 VAL A  12     -15.509 -29.535   8.546  1.00  0.00           H
ATOM     53  N   THR A  13     -17.130 -31.914   8.416  1.00  0.00           N
ATOM     54  CA  THR A  13     -16.065 -32.895   8.227  1.00  0.00           C
ATOM     55  C   THR A  13     -15.169 -32.479   7.003  1.00  0.00           C
ATOM     56  O   THR A  13     -15.620 -31.820   6.045  1.00  0.00           O
ATOM     57  CB  THR A  13     -16.495 -34.308   7.937  1.00  0.00           C
ATOM     58  CG2 THR A  13     -17.465 -34.789   8.983  1.00  0.00           C
ATOM     59  OG1 THR A  13     -17.017 -34.369   6.619  1.00  0.00           O
ATOM     60  H   THR A  13     -17.880 -31.872   7.741  1.00  0.00           H
ATOM     61  HA  THR A  13     -15.412 -32.949   9.098  1.00  0.00           H
ATOM     62  HB  THR A  13     -15.589 -34.904   8.040  1.00  0.00           H
ATOM     63  HG1 THR A  13     -17.652 -33.650   6.569  1.00  0.00           H
ATOM     64 HG21 THR A  13     -17.090 -34.572   9.983  1.00  0.00           H
ATOM     65 HG22 THR A  13     -17.531 -35.874   8.901  1.00  0.00           H
ATOM     66 HG23 THR A  13     -18.453 -34.376   8.779  1.00  0.00           H
ATOM     67  N   ALA A  14     -13.857 -32.858   7.014  1.00  0.00           N
ATOM     68  CA  ALA A  14     -12.867 -32.692   5.938  1.00  0.00           C
ATOM     69  C   ALA A  14     -13.396 -32.916   4.489  1.00  0.00           C
ATOM     70  O   ALA A  14     -12.981 -32.221   3.553  1.00  0.00           O
ATOM     71  CB  ALA A  14     -11.616 -33.464   6.199  1.00  0.00           C
ATOM     72  H   ALA A  14     -13.567 -33.383   7.826  1.00  0.00           H
ATOM     73  HA  ALA A  14     -12.575 -31.660   6.132  1.00  0.00           H
ATOM     74  HB1 ALA A  14     -10.755 -33.204   5.583  1.00  0.00           H
ATOM     75  HB2 ALA A  14     -11.745 -34.542   6.117  1.00  0.00           H
ATOM     76  HB3 ALA A  14     -11.390 -33.215   7.235  1.00  0.00           H
ATOM     77  N   ASP A  15     -14.176 -34.006   4.249  1.00  0.00           N
ATOM     78  CA  ASP A  15     -14.665 -34.489   2.961  1.00  0.00           C
ATOM     79  C   ASP A  15     -15.589 -33.349   2.208  1.00  0.00           C
ATOM     80  O   ASP A  15     -15.614 -33.166   1.013  1.00  0.00           O
ATOM     81  CB  ASP A  15     -15.436 -35.802   3.185  1.00  0.00           C
ATOM     82  CG  ASP A  15     -14.754 -36.990   3.827  1.00  0.00           C
ATOM     83  OD1 ASP A  15     -13.665 -36.972   4.475  1.00  0.00           O
ATOM     84  OD2 ASP A  15     -15.278 -38.117   3.592  1.00  0.00           O
ATOM     85  H   ASP A  15     -14.600 -34.467   5.041  1.00  0.00           H
ATOM     86  HA  ASP A  15     -13.880 -34.714   2.238  1.00  0.00           H
ATOM     87  HB2 ASP A  15     -16.292 -35.466   3.770  1.00  0.00           H
ATOM     88  HB3 ASP A  15     -15.937 -36.165   2.287  1.00  0.00           H
ATOM     89  N   GLU A  16     -16.236 -32.539   3.071  1.00  0.00           N
ATOM     90  CA  GLU A  16     -17.255 -31.482   2.628  1.00  0.00           C
ATOM     91  C   GLU A  16     -16.524 -30.246   2.159  1.00  0.00           C
ATOM     92  O   GLU A  16     -16.928 -29.622   1.175  1.00  0.00           O
ATOM     93  CB  GLU A  16     -18.174 -31.063   3.782  1.00  0.00           C
ATOM     94  CG  GLU A  16     -18.685 -32.391   4.441  1.00  0.00           C
ATOM     95  CD  GLU A  16     -19.649 -32.181   5.646  1.00  0.00           C
ATOM     96  OE1 GLU A  16     -19.382 -32.807   6.714  1.00  0.00           O
ATOM     97  OE2 GLU A  16     -20.635 -31.416   5.525  1.00  0.00           O
ATOM     98  H   GLU A  16     -16.129 -32.630   4.071  1.00  0.00           H
ATOM     99  HA  GLU A  16     -17.837 -31.866   1.791  1.00  0.00           H
ATOM    100  HB2 GLU A  16     -17.703 -30.341   4.450  1.00  0.00           H
ATOM    101  HB3 GLU A  16     -19.053 -30.585   3.350  1.00  0.00           H
ATOM    102  HG2 GLU A  16     -19.174 -33.014   3.692  1.00  0.00           H
ATOM    103  HG3 GLU A  16     -17.886 -32.983   4.885  1.00  0.00           H
ATOM    104  N   VAL A  17     -15.519 -29.742   2.901  1.00  0.00           N
ATOM    105  CA  VAL A  17     -14.524 -28.868   2.279  1.00  0.00           C
ATOM    106  C   VAL A  17     -14.064 -29.263   0.957  1.00  0.00           C
ATOM    107  O   VAL A  17     -13.867 -28.513  -0.006  1.00  0.00           O
ATOM    108  CB  VAL A  17     -13.384 -28.614   3.314  1.00  0.00           C
ATOM    109  CG1 VAL A  17     -12.685 -27.376   2.699  1.00  0.00           C
ATOM    110  CG2 VAL A  17     -13.776 -28.399   4.762  1.00  0.00           C
ATOM    111  H   VAL A  17     -15.266 -30.131   3.797  1.00  0.00           H
ATOM    112  HA  VAL A  17     -15.019 -27.929   2.032  1.00  0.00           H
ATOM    113  HB  VAL A  17     -12.740 -29.494   3.310  1.00  0.00           H
ATOM    114 HG11 VAL A  17     -11.926 -27.033   3.403  1.00  0.00           H
ATOM    115 HG12 VAL A  17     -12.264 -27.574   1.713  1.00  0.00           H
ATOM    116 HG13 VAL A  17     -13.400 -26.556   2.774  1.00  0.00           H
ATOM    117 HG21 VAL A  17     -12.903 -28.151   5.367  1.00  0.00           H
ATOM    118 HG22 VAL A  17     -14.153 -29.342   5.159  1.00  0.00           H
ATOM    119 HG23 VAL A  17     -14.627 -27.734   4.902  1.00  0.00           H
ATOM    120  N   GLY A  18     -13.787 -30.557   0.824  1.00  0.00           N
ATOM    121  CA  GLY A  18     -13.396 -31.214  -0.410  1.00  0.00           C
ATOM    122  C   GLY A  18     -14.355 -31.098  -1.582  1.00  0.00           C
ATOM    123  O   GLY A  18     -13.993 -31.355  -2.715  1.00  0.00           O
ATOM    124  H   GLY A  18     -14.107 -31.174   1.557  1.00  0.00           H
ATOM    125  HA2 GLY A  18     -12.409 -30.858  -0.704  1.00  0.00           H
ATOM    126  HA3 GLY A  18     -13.186 -32.262  -0.191  1.00  0.00           H
ATOM    127  N   ASP A  19     -15.558 -30.659  -1.279  1.00  0.00           N
ATOM    128  CA  ASP A  19     -16.609 -30.368  -2.194  1.00  0.00           C
ATOM    129  C   ASP A  19     -17.058 -28.920  -2.169  1.00  0.00           C
ATOM    130  O   ASP A  19     -17.492 -28.458  -3.176  1.00  0.00           O
ATOM    131  CB  ASP A  19     -17.794 -31.323  -1.969  1.00  0.00           C
ATOM    132  CG  ASP A  19     -17.608 -32.824  -2.052  1.00  0.00           C
ATOM    133  OD1 ASP A  19     -16.695 -33.299  -2.769  1.00  0.00           O
ATOM    134  OD2 ASP A  19     -18.308 -33.483  -1.273  1.00  0.00           O
ATOM    135  H   ASP A  19     -15.733 -30.434  -0.311  1.00  0.00           H
ATOM    136  HA  ASP A  19     -16.387 -30.553  -3.245  1.00  0.00           H
ATOM    137  HB2 ASP A  19     -18.159 -31.157  -0.955  1.00  0.00           H
ATOM    138  HB3 ASP A  19     -18.642 -30.969  -2.556  1.00  0.00           H
ATOM    139  N   TRP A  20     -16.802 -28.069  -1.140  1.00  0.00           N
ATOM    140  CA  TRP A  20     -16.860 -26.585  -1.112  1.00  0.00           C
ATOM    141  C   TRP A  20     -15.793 -26.045  -2.098  1.00  0.00           C
ATOM    142  O   TRP A  20     -16.137 -25.296  -3.025  1.00  0.00           O
ATOM    143  CB  TRP A  20     -16.784 -26.026   0.347  1.00  0.00           C
ATOM    144  CG  TRP A  20     -16.962 -24.506   0.586  1.00  0.00           C
ATOM    145  CD1 TRP A  20     -17.869 -24.058   1.495  1.00  0.00           C
ATOM    146  CD2 TRP A  20     -16.235 -23.309   0.074  1.00  0.00           C
ATOM    147  CE2 TRP A  20     -16.812 -22.143   0.809  1.00  0.00           C
ATOM    148  CE3 TRP A  20     -15.133 -23.099  -0.717  1.00  0.00           C
ATOM    149  NE1 TRP A  20     -17.850 -22.666   1.604  1.00  0.00           N
ATOM    150  CZ2 TRP A  20     -16.424 -20.825   0.463  1.00  0.00           C
ATOM    151  CZ3 TRP A  20     -14.771 -21.755  -1.086  1.00  0.00           C
ATOM    152  CH2 TRP A  20     -15.338 -20.636  -0.378  1.00  0.00           C
ATOM    153  H   TRP A  20     -16.547 -28.518  -0.272  1.00  0.00           H
ATOM    154  HA  TRP A  20     -17.848 -26.200  -1.366  1.00  0.00           H
ATOM    155  HB2 TRP A  20     -17.538 -26.531   0.951  1.00  0.00           H
ATOM    156  HB3 TRP A  20     -15.843 -26.332   0.808  1.00  0.00           H
ATOM    157  HD1 TRP A  20     -18.558 -24.612   2.115  1.00  0.00           H
ATOM    158  HE1 TRP A  20     -18.351 -22.068   2.244  1.00  0.00           H
ATOM    159  HE3 TRP A  20     -14.573 -23.930  -1.124  1.00  0.00           H
ATOM    160  HZ2 TRP A  20     -16.868 -20.000   1.002  1.00  0.00           H
ATOM    161  HZ3 TRP A  20     -14.045 -21.603  -1.871  1.00  0.00           H
ATOM    162  HH2 TRP A  20     -14.948 -19.639  -0.518  1.00  0.00           H
ATOM    163  N   TYR A  21     -14.508 -26.445  -1.983  1.00  0.00           N
ATOM    164  CA  TYR A  21     -13.502 -25.957  -2.953  1.00  0.00           C
ATOM    165  C   TYR A  21     -13.590 -26.384  -4.393  1.00  0.00           C
ATOM    166  O   TYR A  21     -13.251 -25.631  -5.276  1.00  0.00           O
ATOM    167  CB  TYR A  21     -12.108 -26.240  -2.367  1.00  0.00           C
ATOM    168  CG  TYR A  21     -11.684 -25.208  -1.408  1.00  0.00           C
ATOM    169  CD1 TYR A  21     -12.262 -25.216  -0.120  1.00  0.00           C
ATOM    170  CD2 TYR A  21     -10.993 -24.165  -1.910  1.00  0.00           C
ATOM    171  CE1 TYR A  21     -11.957 -24.104   0.709  1.00  0.00           C
ATOM    172  CE2 TYR A  21     -10.714 -23.039  -1.106  1.00  0.00           C
ATOM    173  CZ  TYR A  21     -11.177 -22.992   0.224  1.00  0.00           C
ATOM    174  OH  TYR A  21     -10.828 -21.945   0.975  1.00  0.00           O
ATOM    175  H   TYR A  21     -14.259 -27.191  -1.349  1.00  0.00           H
ATOM    176  HA  TYR A  21     -13.662 -24.889  -3.103  1.00  0.00           H
ATOM    177  HB2 TYR A  21     -12.089 -27.199  -1.851  1.00  0.00           H
ATOM    178  HB3 TYR A  21     -11.346 -26.308  -3.143  1.00  0.00           H
ATOM    179  HD1 TYR A  21     -12.892 -26.042   0.174  1.00  0.00           H
ATOM    180  HD2 TYR A  21     -10.639 -24.147  -2.930  1.00  0.00           H
ATOM    181  HE1 TYR A  21     -12.313 -24.037   1.727  1.00  0.00           H
ATOM    182  HE2 TYR A  21     -10.145 -22.197  -1.470  1.00  0.00           H
ATOM    183  HH  TYR A  21     -11.008 -22.090   1.906  1.00  0.00           H
ATOM    184  N   ASP A  22     -14.150 -27.628  -4.682  1.00  0.00           N
ATOM    185  CA  ASP A  22     -14.436 -28.012  -6.084  1.00  0.00           C
ATOM    186  C   ASP A  22     -15.640 -27.307  -6.722  1.00  0.00           C
ATOM    187  O   ASP A  22     -15.934 -27.634  -7.873  1.00  0.00           O
ATOM    188  CB  ASP A  22     -14.614 -29.532  -6.085  1.00  0.00           C
ATOM    189  CG  ASP A  22     -13.325 -30.315  -5.822  1.00  0.00           C
ATOM    190  OD1 ASP A  22     -12.217 -29.816  -5.774  1.00  0.00           O
ATOM    191  OD2 ASP A  22     -13.405 -31.621  -5.811  1.00  0.00           O
ATOM    192  H   ASP A  22     -14.608 -28.171  -3.964  1.00  0.00           H
ATOM    193  HA  ASP A  22     -13.541 -27.708  -6.626  1.00  0.00           H
ATOM    194  HB2 ASP A  22     -15.297 -29.778  -5.272  1.00  0.00           H
ATOM    195  HB3 ASP A  22     -15.022 -29.939  -7.012  1.00  0.00           H
ATOM    196  N   LYS A  23     -16.309 -26.366  -5.959  1.00  0.00           N
ATOM    197  CA  LYS A  23     -17.506 -25.564  -6.407  1.00  0.00           C
ATOM    198  C   LYS A  23     -17.308 -24.090  -6.381  1.00  0.00           C
ATOM    199  O   LYS A  23     -17.876 -23.348  -7.188  1.00  0.00           O
ATOM    200  CB  LYS A  23     -18.714 -25.950  -5.543  1.00  0.00           C
ATOM    201  CG  LYS A  23     -19.124 -27.415  -5.792  1.00  0.00           C
ATOM    202  CD  LYS A  23     -20.180 -27.979  -4.923  1.00  0.00           C
ATOM    203  CE  LYS A  23     -19.994 -29.497  -4.696  1.00  0.00           C
ATOM    204  NZ  LYS A  23     -20.061 -30.314  -5.884  1.00  0.00           N
ATOM    205  H   LYS A  23     -16.008 -26.215  -5.007  1.00  0.00           H
ATOM    206  HA  LYS A  23     -17.740 -25.936  -7.405  1.00  0.00           H
ATOM    207  HB2 LYS A  23     -18.435 -25.798  -4.499  1.00  0.00           H
ATOM    208  HB3 LYS A  23     -19.531 -25.290  -5.831  1.00  0.00           H
ATOM    209  HG2 LYS A  23     -19.501 -27.601  -6.798  1.00  0.00           H
ATOM    210  HG3 LYS A  23     -18.222 -28.026  -5.752  1.00  0.00           H
ATOM    211  HD2 LYS A  23     -20.118 -27.484  -3.953  1.00  0.00           H
ATOM    212  HD3 LYS A  23     -21.136 -27.604  -5.292  1.00  0.00           H
ATOM    213  HE2 LYS A  23     -18.985 -29.645  -4.313  1.00  0.00           H
ATOM    214  HE3 LYS A  23     -20.778 -29.769  -3.989  1.00  0.00           H
ATOM    215  HZ1 LYS A  23     -20.920 -30.227  -6.407  1.00  0.00           H
ATOM    216  HZ2 LYS A  23     -20.180 -31.294  -5.667  1.00  0.00           H
ATOM    217  HZ3 LYS A  23     -19.201 -30.161  -6.390  1.00  0.00           H
ATOM    218  N   PHE A  24     -16.564 -23.698  -5.363  1.00  0.00           N
ATOM    219  CA  PHE A  24     -16.403 -22.248  -4.950  1.00  0.00           C
ATOM    220  C   PHE A  24     -14.970 -21.834  -4.747  1.00  0.00           C
ATOM    221  O   PHE A  24     -14.690 -20.704  -4.317  1.00  0.00           O
ATOM    222  CB  PHE A  24     -17.241 -22.016  -3.685  1.00  0.00           C
ATOM    223  CG  PHE A  24     -18.709 -22.350  -3.833  1.00  0.00           C
ATOM    224  CD1 PHE A  24     -19.447 -21.946  -4.993  1.00  0.00           C
ATOM    225  CD2 PHE A  24     -19.294 -23.270  -2.943  1.00  0.00           C
ATOM    226  CE1 PHE A  24     -20.778 -22.405  -5.177  1.00  0.00           C
ATOM    227  CE2 PHE A  24     -20.671 -23.643  -3.117  1.00  0.00           C
ATOM    228  CZ  PHE A  24     -21.400 -23.279  -4.225  1.00  0.00           C
ATOM    229  H   PHE A  24     -16.172 -24.398  -4.749  1.00  0.00           H
ATOM    230  HA  PHE A  24     -16.763 -21.593  -5.744  1.00  0.00           H
ATOM    231  HB2 PHE A  24     -16.839 -22.539  -2.817  1.00  0.00           H
ATOM    232  HB3 PHE A  24     -17.257 -20.987  -3.327  1.00  0.00           H
ATOM    233  HD1 PHE A  24     -19.075 -21.278  -5.755  1.00  0.00           H
ATOM    234  HD2 PHE A  24     -18.778 -23.709  -2.103  1.00  0.00           H
ATOM    235  HE1 PHE A  24     -21.398 -22.165  -6.027  1.00  0.00           H
ATOM    236  HE2 PHE A  24     -21.107 -24.341  -2.418  1.00  0.00           H
ATOM    237  HZ  PHE A  24     -22.392 -23.678  -4.380  1.00  0.00           H
ATOM    238  N   GLY A  25     -13.966 -22.798  -4.774  1.00  0.00           N
ATOM    239  CA  GLY A  25     -12.570 -22.436  -4.550  1.00  0.00           C
ATOM    240  C   GLY A  25     -12.038 -21.325  -5.516  1.00  0.00           C
ATOM    241  O   GLY A  25     -10.993 -20.743  -5.135  1.00  0.00           O
ATOM    242  H   GLY A  25     -14.118 -23.776  -4.973  1.00  0.00           H
ATOM    243  HA2 GLY A  25     -12.564 -22.101  -3.513  1.00  0.00           H
ATOM    244  HA3 GLY A  25     -11.945 -23.323  -4.643  1.00  0.00           H
ATOM    245  N   GLU A  26     -12.621 -21.069  -6.643  1.00  0.00           N
ATOM    246  CA  GLU A  26     -12.073 -20.202  -7.669  1.00  0.00           C
ATOM    247  C   GLU A  26     -12.205 -18.740  -7.345  1.00  0.00           C
ATOM    248  O   GLU A  26     -11.501 -17.895  -7.875  1.00  0.00           O
ATOM    249  CB  GLU A  26     -12.700 -20.563  -9.078  1.00  0.00           C
ATOM    250  CG  GLU A  26     -12.080 -19.851 -10.248  1.00  0.00           C
ATOM    251  CD  GLU A  26     -12.765 -20.275 -11.583  1.00  0.00           C
ATOM    252  OE1 GLU A  26     -13.992 -20.330 -11.603  1.00  0.00           O
ATOM    253  OE2 GLU A  26     -12.015 -20.553 -12.494  1.00  0.00           O
ATOM    254  H   GLU A  26     -13.417 -21.634  -6.902  1.00  0.00           H
ATOM    255  HA  GLU A  26     -11.005 -20.335  -7.841  1.00  0.00           H
ATOM    256  HB2 GLU A  26     -12.699 -21.638  -9.255  1.00  0.00           H
ATOM    257  HB3 GLU A  26     -13.739 -20.241  -9.014  1.00  0.00           H
ATOM    258  HG2 GLU A  26     -12.109 -18.763 -10.189  1.00  0.00           H
ATOM    259  HG3 GLU A  26     -11.039 -20.169 -10.301  1.00  0.00           H
ATOM    260  N   VAL A  27     -13.171 -18.348  -6.486  1.00  0.00           N
ATOM    261  CA  VAL A  27     -13.517 -16.955  -6.189  1.00  0.00           C
ATOM    262  C   VAL A  27     -12.270 -16.192  -5.622  1.00  0.00           C
ATOM    263  O   VAL A  27     -12.075 -14.980  -5.829  1.00  0.00           O
ATOM    264  CB  VAL A  27     -14.644 -16.951  -5.086  1.00  0.00           C
ATOM    265  CG1 VAL A  27     -14.331 -17.474  -3.683  1.00  0.00           C
ATOM    266  CG2 VAL A  27     -15.286 -15.528  -4.896  1.00  0.00           C
ATOM    267  H   VAL A  27     -13.663 -19.110  -6.042  1.00  0.00           H
ATOM    268  HA  VAL A  27     -13.886 -16.509  -7.113  1.00  0.00           H
ATOM    269  HB  VAL A  27     -15.453 -17.593  -5.430  1.00  0.00           H
ATOM    270 HG11 VAL A  27     -13.934 -16.753  -2.969  1.00  0.00           H
ATOM    271 HG12 VAL A  27     -15.199 -18.018  -3.308  1.00  0.00           H
ATOM    272 HG13 VAL A  27     -13.515 -18.193  -3.767  1.00  0.00           H
ATOM    273 HG21 VAL A  27     -15.846 -15.244  -5.788  1.00  0.00           H
ATOM    274 HG22 VAL A  27     -14.423 -14.865  -4.846  1.00  0.00           H
ATOM    275 HG23 VAL A  27     -15.885 -15.440  -3.989  1.00  0.00           H
ATOM    276  N   TYR A  28     -11.296 -16.766  -4.941  1.00  0.00           N
ATOM    277  CA  TYR A  28     -10.024 -16.061  -4.448  1.00  0.00           C
ATOM    278  C   TYR A  28      -9.212 -15.582  -5.635  1.00  0.00           C
ATOM    279  O   TYR A  28      -8.821 -14.414  -5.628  1.00  0.00           O
ATOM    280  CB  TYR A  28      -9.228 -16.994  -3.594  1.00  0.00           C
ATOM    281  CG  TYR A  28     -10.061 -17.575  -2.432  1.00  0.00           C
ATOM    282  CD1 TYR A  28     -10.517 -16.732  -1.367  1.00  0.00           C
ATOM    283  CD2 TYR A  28     -10.476 -18.926  -2.436  1.00  0.00           C
ATOM    284  CE1 TYR A  28     -11.311 -17.191  -0.318  1.00  0.00           C
ATOM    285  CE2 TYR A  28     -11.219 -19.466  -1.390  1.00  0.00           C
ATOM    286  CZ  TYR A  28     -11.681 -18.577  -0.375  1.00  0.00           C
ATOM    287  OH  TYR A  28     -12.456 -19.080   0.645  1.00  0.00           O
ATOM    288  H   TYR A  28     -11.485 -17.706  -4.621  1.00  0.00           H
ATOM    289  HA  TYR A  28     -10.244 -15.135  -3.915  1.00  0.00           H
ATOM    290  HB2 TYR A  28      -8.869 -17.787  -4.251  1.00  0.00           H
ATOM    291  HB3 TYR A  28      -8.342 -16.457  -3.255  1.00  0.00           H
ATOM    292  HD1 TYR A  28     -10.306 -15.678  -1.476  1.00  0.00           H
ATOM    293  HD2 TYR A  28     -10.158 -19.522  -3.280  1.00  0.00           H
ATOM    294  HE1 TYR A  28     -11.634 -16.539   0.479  1.00  0.00           H
ATOM    295  HE2 TYR A  28     -11.712 -20.425  -1.460  1.00  0.00           H
ATOM    296  HH  TYR A  28     -12.383 -20.035   0.576  1.00  0.00           H
ATOM    297  N   HID A  29      -8.974 -16.350  -6.707  1.00  0.00           N
ATOM    298  CA  HID A  29      -8.195 -15.874  -7.858  1.00  0.00           C
ATOM    299  C   HID A  29      -8.934 -14.961  -8.853  1.00  0.00           C
ATOM    300  O   HID A  29      -8.271 -14.362  -9.717  1.00  0.00           O
ATOM    301  CB  HID A  29      -7.591 -17.050  -8.632  1.00  0.00           C
ATOM    302  CG  HID A  29      -7.218 -18.216  -7.732  1.00  0.00           C
ATOM    303  CD2 HID A  29      -7.876 -19.428  -7.578  1.00  0.00           C
ATOM    304  ND1 HID A  29      -6.286 -18.195  -6.720  1.00  0.00           N
ATOM    305  CE1 HID A  29      -6.309 -19.302  -6.047  1.00  0.00           C
ATOM    306  NE2 HID A  29      -7.294 -20.090  -6.478  1.00  0.00           N
ATOM    307  H   HID A  29      -9.354 -17.286  -6.692  1.00  0.00           H
ATOM    308  HA  HID A  29      -7.278 -15.393  -7.518  1.00  0.00           H
ATOM    309  HB2 HID A  29      -8.430 -17.334  -9.267  1.00  0.00           H
ATOM    310  HB3 HID A  29      -6.710 -16.665  -9.144  1.00  0.00           H
ATOM    311  HD1 HID A  29      -5.554 -17.516  -6.568  1.00  0.00           H
ATOM    312  HD2 HID A  29      -8.760 -19.719  -8.126  1.00  0.00           H
ATOM    313  HE1 HID A  29      -5.594 -19.584  -5.288  1.00  0.00           H
ATOM    314  N   LEU A  30     -10.260 -14.792  -8.695  1.00  0.00           N
ATOM    315  CA  LEU A  30     -11.064 -13.702  -9.293  1.00  0.00           C
ATOM    316  C   LEU A  30     -11.026 -12.384  -8.539  1.00  0.00           C
ATOM    317  O   LEU A  30     -11.487 -11.414  -9.057  1.00  0.00           O
ATOM    318  CB  LEU A  30     -12.554 -14.161  -9.534  1.00  0.00           C
ATOM    319  CG  LEU A  30     -12.890 -15.491 -10.162  1.00  0.00           C
ATOM    320  CD1 LEU A  30     -14.406 -15.684 -10.469  1.00  0.00           C
ATOM    321  CD2 LEU A  30     -12.291 -15.753 -11.555  1.00  0.00           C
ATOM    322  H   LEU A  30     -10.776 -15.536  -8.246  1.00  0.00           H
ATOM    323  HA  LEU A  30     -10.651 -13.473 -10.275  1.00  0.00           H
ATOM    324  HB2 LEU A  30     -13.160 -14.103  -8.630  1.00  0.00           H
ATOM    325  HB3 LEU A  30     -12.943 -13.350 -10.150  1.00  0.00           H
ATOM    326  HG  LEU A  30     -12.569 -16.324  -9.536  1.00  0.00           H
ATOM    327 HD11 LEU A  30     -15.106 -15.535  -9.649  1.00  0.00           H
ATOM    328 HD12 LEU A  30     -14.502 -16.743 -10.704  1.00  0.00           H
ATOM    329 HD13 LEU A  30     -14.773 -15.061 -11.285  1.00  0.00           H
ATOM    330 HD21 LEU A  30     -12.514 -14.976 -12.287  1.00  0.00           H
ATOM    331 HD22 LEU A  30     -11.220 -15.862 -11.385  1.00  0.00           H
ATOM    332 HD23 LEU A  30     -12.588 -16.724 -11.951  1.00  0.00           H
ATOM    333  N   THR A  31     -10.580 -12.355  -7.293  1.00  0.00           N
ATOM    334  CA  THR A  31     -10.675 -11.263  -6.297  1.00  0.00           C
ATOM    335  C   THR A  31      -9.355 -10.870  -5.683  1.00  0.00           C
ATOM    336  O   THR A  31      -9.161  -9.662  -5.591  1.00  0.00           O
ATOM    337  CB  THR A  31     -11.715 -11.512  -5.203  1.00  0.00           C
ATOM    338  CG2 THR A  31     -13.115 -11.699  -5.651  1.00  0.00           C
ATOM    339  OG1 THR A  31     -11.450 -12.661  -4.456  1.00  0.00           O
ATOM    340  H   THR A  31     -10.276 -13.226  -6.883  1.00  0.00           H
ATOM    341  HA  THR A  31     -10.916 -10.341  -6.827  1.00  0.00           H
ATOM    342  HB  THR A  31     -11.773 -10.658  -4.528  1.00  0.00           H
ATOM    343  HG1 THR A  31     -11.593 -13.450  -4.984  1.00  0.00           H
ATOM    344 HG21 THR A  31     -13.383 -10.681  -5.933  1.00  0.00           H
ATOM    345 HG22 THR A  31     -13.902 -12.060  -4.989  1.00  0.00           H
ATOM    346 HG23 THR A  31     -13.201 -12.397  -6.484  1.00  0.00           H
ATOM    347  N   LEU A  32      -8.434 -11.789  -5.437  1.00  0.00           N
ATOM    348  CA  LEU A  32      -7.190 -11.614  -4.701  1.00  0.00           C
ATOM    349  C   LEU A  32      -5.941 -11.897  -5.535  1.00  0.00           C
ATOM    350  O   LEU A  32      -4.888 -11.534  -5.029  1.00  0.00           O
ATOM    351  CB  LEU A  32      -7.197 -12.510  -3.360  1.00  0.00           C
ATOM    352  CG  LEU A  32      -8.569 -12.514  -2.612  1.00  0.00           C
ATOM    353  CD1 LEU A  32      -8.595 -13.508  -1.548  1.00  0.00           C
ATOM    354  CD2 LEU A  32      -8.861 -11.118  -2.136  1.00  0.00           C
ATOM    355  H   LEU A  32      -8.806 -12.727  -5.453  1.00  0.00           H
ATOM    356  HA  LEU A  32      -7.111 -10.567  -4.412  1.00  0.00           H
ATOM    357  HB2 LEU A  32      -7.053 -13.559  -3.617  1.00  0.00           H
ATOM    358  HB3 LEU A  32      -6.444 -12.335  -2.593  1.00  0.00           H
ATOM    359  HG  LEU A  32      -9.372 -12.863  -3.260  1.00  0.00           H
ATOM    360 HD11 LEU A  32      -8.491 -14.523  -1.932  1.00  0.00           H
ATOM    361 HD12 LEU A  32      -9.510 -13.402  -0.965  1.00  0.00           H
ATOM    362 HD13 LEU A  32      -7.730 -13.321  -0.912  1.00  0.00           H
ATOM    363 HD21 LEU A  32      -8.139 -10.774  -1.395  1.00  0.00           H
ATOM    364 HD22 LEU A  32      -8.864 -10.373  -2.932  1.00  0.00           H
ATOM    365 HD23 LEU A  32      -9.785 -11.150  -1.560  1.00  0.00           H
ATOM    366  N   GLY A  33      -5.992 -12.643  -6.643  1.00  0.00           N
ATOM    367  CA  GLY A  33      -4.897 -12.920  -7.508  1.00  0.00           C
ATOM    368  C   GLY A  33      -4.380 -14.387  -7.343  1.00  0.00           C
ATOM    369  O   GLY A  33      -4.946 -15.227  -6.737  1.00  0.00           O
ATOM    370  H   GLY A  33      -6.898 -13.060  -6.799  1.00  0.00           H
ATOM    371  HA2 GLY A  33      -5.122 -12.759  -8.562  1.00  0.00           H
ATOM    372  HA3 GLY A  33      -4.117 -12.211  -7.232  1.00  0.00           H
ATOM    373  N   GLU A  34      -3.227 -14.655  -7.887  1.00  0.00           N
ATOM    374  CA  GLU A  34      -2.590 -15.923  -8.204  1.00  0.00           C
ATOM    375  C   GLU A  34      -2.157 -16.755  -6.948  1.00  0.00           C
ATOM    376  O   GLU A  34      -1.594 -17.823  -7.190  1.00  0.00           O
ATOM    377  CB  GLU A  34      -1.521 -15.677  -9.276  1.00  0.00           C
ATOM    378  CG  GLU A  34      -2.201 -15.184 -10.506  1.00  0.00           C
ATOM    379  CD  GLU A  34      -1.240 -14.947 -11.699  1.00  0.00           C
ATOM    380  OE1 GLU A  34      -1.209 -13.904 -12.410  1.00  0.00           O
ATOM    381  OE2 GLU A  34      -0.350 -15.821 -11.969  1.00  0.00           O
ATOM    382  H   GLU A  34      -2.707 -13.858  -8.226  1.00  0.00           H
ATOM    383  HA  GLU A  34      -3.364 -16.608  -8.549  1.00  0.00           H
ATOM    384  HB2 GLU A  34      -0.730 -15.041  -8.878  1.00  0.00           H
ATOM    385  HB3 GLU A  34      -1.026 -16.640  -9.400  1.00  0.00           H
ATOM    386  HG2 GLU A  34      -3.065 -15.820 -10.704  1.00  0.00           H
ATOM    387  HG3 GLU A  34      -2.742 -14.243 -10.400  1.00  0.00           H
ATOM    388  N   SER A  35      -2.483 -16.415  -5.711  1.00  0.00           N
ATOM    389  CA  SER A  35      -2.173 -17.202  -4.450  1.00  0.00           C
ATOM    390  C   SER A  35      -3.479 -17.281  -3.547  1.00  0.00           C
ATOM    391  O   SER A  35      -4.548 -16.764  -3.943  1.00  0.00           O
ATOM    392  CB  SER A  35      -1.092 -16.521  -3.663  1.00  0.00           C
ATOM    393  OG  SER A  35       0.139 -16.507  -4.485  1.00  0.00           O
ATOM    394  H   SER A  35      -3.125 -15.651  -5.555  1.00  0.00           H
ATOM    395  HA  SER A  35      -1.899 -18.222  -4.718  1.00  0.00           H
ATOM    396  HB2 SER A  35      -1.373 -15.494  -3.431  1.00  0.00           H
ATOM    397  HB3 SER A  35      -0.864 -17.136  -2.792  1.00  0.00           H
ATOM    398  HG  SER A  35      -0.027 -15.905  -5.214  1.00  0.00           H
ATOM    399  N   VAL A  36      -3.330 -17.787  -2.294  1.00  0.00           N
ATOM    400  CA  VAL A  36      -4.456 -17.886  -1.328  1.00  0.00           C
ATOM    401  C   VAL A  36      -3.959 -17.619   0.083  1.00  0.00           C
ATOM    402  O   VAL A  36      -3.535 -18.529   0.854  1.00  0.00           O
ATOM    403  CB  VAL A  36      -5.186 -19.228  -1.402  1.00  0.00           C
ATOM    404  CG1 VAL A  36      -6.390 -19.203  -0.531  1.00  0.00           C
ATOM    405  CG2 VAL A  36      -5.561 -19.752  -2.783  1.00  0.00           C
ATOM    406  H   VAL A  36      -2.454 -18.245  -2.090  1.00  0.00           H
ATOM    407  HA  VAL A  36      -5.208 -17.179  -1.677  1.00  0.00           H
ATOM    408  HB  VAL A  36      -4.470 -19.946  -1.002  1.00  0.00           H
ATOM    409 HG11 VAL A  36      -7.040 -18.379  -0.824  1.00  0.00           H
ATOM    410 HG12 VAL A  36      -6.996 -20.100  -0.658  1.00  0.00           H
ATOM    411 HG13 VAL A  36      -6.109 -19.162   0.521  1.00  0.00           H
ATOM    412 HG21 VAL A  36      -4.667 -19.839  -3.399  1.00  0.00           H
ATOM    413 HG22 VAL A  36      -6.246 -19.060  -3.273  1.00  0.00           H
ATOM    414 HG23 VAL A  36      -6.013 -20.744  -2.758  1.00  0.00           H
ATOM    415  N   HID A  37      -3.926 -16.359   0.434  1.00  0.00           N
ATOM    416  CA  HID A  37      -3.711 -15.763   1.713  1.00  0.00           C
ATOM    417  C   HID A  37      -4.088 -14.312   1.559  1.00  0.00           C
ATOM    418  O   HID A  37      -4.817 -13.909   0.628  1.00  0.00           O
ATOM    419  CB  HID A  37      -2.220 -16.065   2.147  1.00  0.00           C
ATOM    420  CG  HID A  37      -1.189 -15.962   1.086  1.00  0.00           C
ATOM    421  CD2 HID A  37      -0.494 -17.081   0.639  1.00  0.00           C
ATOM    422  ND1 HID A  37      -0.699 -14.898   0.456  1.00  0.00           N
ATOM    423  CE1 HID A  37       0.309 -15.306  -0.254  1.00  0.00           C
ATOM    424  NE2 HID A  37       0.442 -16.619  -0.320  1.00  0.00           N
ATOM    425  H   HID A  37      -4.124 -15.701  -0.306  1.00  0.00           H
ATOM    426  HA  HID A  37      -4.453 -16.169   2.400  1.00  0.00           H
ATOM    427  HB2 HID A  37      -1.994 -15.493   3.047  1.00  0.00           H
ATOM    428  HB3 HID A  37      -2.252 -17.098   2.494  1.00  0.00           H
ATOM    429  HD1 HID A  37      -0.910 -13.940   0.700  1.00  0.00           H
ATOM    430  HD2 HID A  37      -0.628 -18.110   0.937  1.00  0.00           H
ATOM    431  HE1 HID A  37       0.842 -14.671  -0.947  1.00  0.00           H
ATOM    432  N   CYS A  38      -3.663 -13.504   2.538  1.00  0.00           N
ATOM    433  CA  CYS A  38      -3.534 -11.993   2.468  1.00  0.00           C
ATOM    434  C   CYS A  38      -2.576 -11.644   1.329  1.00  0.00           C
ATOM    435  O   CYS A  38      -1.607 -12.289   1.008  1.00  0.00           O
ATOM    436  CB  CYS A  38      -3.174 -11.411   3.867  1.00  0.00           C
ATOM    437  SG  CYS A  38      -4.318 -12.042   5.152  1.00  0.00           S
ATOM    438  H   CYS A  38      -3.287 -14.017   3.324  1.00  0.00           H
ATOM    439  HA  CYS A  38      -4.504 -11.601   2.160  1.00  0.00           H
ATOM    440  HB2 CYS A  38      -2.128 -11.603   4.105  1.00  0.00           H
ATOM    441  HB3 CYS A  38      -3.316 -10.333   3.781  1.00  0.00           H
ATOM    442  HG  CYS A  38      -3.959 -13.328   5.114  1.00  0.00           H
ATOM    443  N   GLY A  39      -2.745 -10.384   0.859  1.00  0.00           N
ATOM    444  CA  GLY A  39      -1.780  -9.501   0.223  1.00  0.00           C
ATOM    445  C   GLY A  39      -1.118  -8.567   1.232  1.00  0.00           C
ATOM    446  O   GLY A  39      -1.752  -8.118   2.211  1.00  0.00           O
ATOM    447  H   GLY A  39      -3.567  -9.936   1.240  1.00  0.00           H
ATOM    448  HA2 GLY A  39      -1.035 -10.145  -0.246  1.00  0.00           H
ATOM    449  HA3 GLY A  39      -2.263  -8.838  -0.495  1.00  0.00           H
ATOM    450  N   LEU A  40       0.121  -8.120   1.058  1.00  0.00           N
ATOM    451  CA  LEU A  40       0.868  -7.274   2.007  1.00  0.00           C
ATOM    452  C   LEU A  40       0.502  -5.789   1.803  1.00  0.00           C
ATOM    453  O   LEU A  40       1.273  -5.014   1.158  1.00  0.00           O
ATOM    454  CB  LEU A  40       2.296  -7.570   1.777  1.00  0.00           C
ATOM    455  CG  LEU A  40       3.356  -6.999   2.782  1.00  0.00           C
ATOM    456  CD1 LEU A  40       3.159  -7.638   4.162  1.00  0.00           C
ATOM    457  CD2 LEU A  40       4.643  -7.373   2.134  1.00  0.00           C
ATOM    458  H   LEU A  40       0.617  -8.438   0.239  1.00  0.00           H
ATOM    459  HA  LEU A  40       0.654  -7.421   3.066  1.00  0.00           H
ATOM    460  HB2 LEU A  40       2.344  -8.659   1.818  1.00  0.00           H
ATOM    461  HB3 LEU A  40       2.570  -7.344   0.746  1.00  0.00           H
ATOM    462  HG  LEU A  40       3.232  -5.921   2.876  1.00  0.00           H
ATOM    463 HD11 LEU A  40       2.252  -7.240   4.618  1.00  0.00           H
ATOM    464 HD12 LEU A  40       3.959  -7.315   4.829  1.00  0.00           H
ATOM    465 HD13 LEU A  40       3.191  -8.708   3.962  1.00  0.00           H
ATOM    466 HD21 LEU A  40       4.569  -8.459   2.081  1.00  0.00           H
ATOM    467 HD22 LEU A  40       4.876  -7.039   1.123  1.00  0.00           H
ATOM    468 HD23 LEU A  40       5.415  -7.157   2.873  1.00  0.00           H
ATOM    469  N   TRP A  41      -0.640  -5.384   2.341  1.00 -0.01           N
ATOM    470  CA  TRP A  41      -1.046  -3.990   2.174  1.00 -0.01           C
ATOM    471  C   TRP A  41      -0.306  -3.075   3.145  1.00 -0.01           C
ATOM    472  O   TRP A  41      -0.301  -1.839   2.912  1.00 -0.01           O
ATOM    473  CB  TRP A  41      -2.579  -3.971   2.349  1.00 -0.01           C
ATOM    474  CG  TRP A  41      -3.318  -4.935   1.487  1.00 -0.01           C
ATOM    475  CD1 TRP A  41      -3.947  -6.062   1.827  1.00 -0.01           C
ATOM    476  CD2 TRP A  41      -3.563  -4.645   0.085  1.00 -0.01           C
ATOM    477  CE2 TRP A  41      -4.340  -5.729  -0.435  1.00 -0.01           C
ATOM    478  CE3 TRP A  41      -3.260  -3.655  -0.823  1.00 -0.01           C
ATOM    479  NE1 TRP A  41      -4.592  -6.564   0.691  1.00 -0.01           N
ATOM    480  CZ2 TRP A  41      -4.825  -5.826  -1.725  1.00 -0.01           C
ATOM    481  CZ3 TRP A  41      -3.808  -3.669  -2.131  1.00 -0.01           C
ATOM    482  CH2 TRP A  41      -4.533  -4.783  -2.579  1.00 -0.01           C
ATOM    483  H   TRP A  41      -1.184  -6.078   2.833  1.00 -0.01           H
ATOM    484  HA  TRP A  41      -0.761  -3.662   1.174  1.00 -0.01           H
ATOM    485  HB2 TRP A  41      -2.794  -4.172   3.398  1.00 -0.01           H
ATOM    486  HB3 TRP A  41      -2.955  -2.965   2.162  1.00 -0.01           H
ATOM    487  HD1 TRP A  41      -3.779  -6.513   2.793  1.00 -0.01           H
ATOM    488  HE1 TRP A  41      -4.884  -7.530   0.734  1.00 -0.01           H
ATOM    489  HE3 TRP A  41      -2.673  -2.806  -0.507  1.00 -0.01           H
ATOM    490  HZ2 TRP A  41      -5.286  -6.678  -2.202  1.00 -0.01           H
ATOM    491  HZ3 TRP A  41      -3.626  -2.871  -2.835  1.00 -0.01           H
ATOM    492  HH2 TRP A  41      -4.741  -4.805  -3.638  1.00 -0.01           H
ATOM    493  N   PHE A  42       0.226  -3.658   4.197  1.00 -0.01           N
ATOM    494  CA  PHE A  42       1.033  -3.030   5.248  1.00 -0.01           C
ATOM    495  C   PHE A  42       2.463  -3.632   5.122  1.00 -0.01           C
ATOM    496  O   PHE A  42       2.622  -4.818   5.311  1.00 -0.01           O
ATOM    497  CB  PHE A  42       0.426  -3.270   6.666  1.00 -0.01           C
ATOM    498  CG  PHE A  42      -0.424  -2.161   7.234  1.00 -0.01           C
ATOM    499  CD1 PHE A  42      -1.489  -1.636   6.425  1.00 -0.01           C
ATOM    500  CD2 PHE A  42      -0.262  -1.756   8.523  1.00 -0.01           C
ATOM    501  CE1 PHE A  42      -2.400  -0.715   6.975  1.00 -0.01           C
ATOM    502  CE2 PHE A  42      -1.103  -0.767   9.022  1.00 -0.01           C
ATOM    503  CZ  PHE A  42      -2.204  -0.309   8.272  1.00 -0.01           C
ATOM    504  H   PHE A  42      -0.030  -4.627   4.314  1.00 -0.01           H
ATOM    505  HA  PHE A  42       1.047  -1.944   5.147  1.00 -0.01           H
ATOM    506  HB2 PHE A  42      -0.189  -4.169   6.696  1.00 -0.01           H
ATOM    507  HB3 PHE A  42       1.207  -3.440   7.406  1.00 -0.01           H
ATOM    508  HD1 PHE A  42      -1.668  -1.967   5.413  1.00 -0.01           H
ATOM    509  HD2 PHE A  42       0.483  -2.158   9.193  1.00 -0.01           H
ATOM    510  HE1 PHE A  42      -3.181  -0.412   6.293  1.00 -0.01           H
ATOM    511  HE2 PHE A  42      -0.980  -0.439  10.044  1.00 -0.01           H
ATOM    512  HZ  PHE A  42      -2.900   0.403   8.692  1.00 -0.01           H
ATOM    513  N   PRO A  43       3.544  -2.853   5.016  1.00  0.00           N
ATOM    514  CA  PRO A  43       4.866  -3.350   5.198  1.00  0.00           C
ATOM    515  C   PRO A  43       5.045  -4.083   6.588  1.00  0.00           C
ATOM    516  O   PRO A  43       4.292  -3.823   7.519  1.00  0.00           O
ATOM    517  CB  PRO A  43       5.881  -2.165   5.045  1.00  0.00           C
ATOM    518  CG  PRO A  43       4.979  -1.014   5.317  1.00  0.00           C
ATOM    519  CD  PRO A  43       3.571  -1.397   4.865  1.00  0.00           C
ATOM    520  HA  PRO A  43       4.987  -4.105   4.421  1.00  0.00           H
ATOM    521  HB2 PRO A  43       6.685  -2.246   5.777  1.00  0.00           H
ATOM    522  HB3 PRO A  43       6.360  -2.208   4.067  1.00  0.00           H
ATOM    523  HG2 PRO A  43       4.969  -0.694   6.359  1.00  0.00           H
ATOM    524  HG3 PRO A  43       5.207  -0.124   4.731  1.00  0.00           H
ATOM    525  HD2 PRO A  43       2.785  -0.854   5.390  1.00  0.00           H
ATOM    526  HD3 PRO A  43       3.515  -1.080   3.824  1.00  0.00           H
ATOM    527  N   PRO A  44       6.057  -4.908   6.703  1.00  0.00           N
ATOM    528  CA  PRO A  44       6.313  -5.660   7.950  1.00  0.00           C
ATOM    529  C   PRO A  44       6.733  -4.788   9.165  1.00  0.00           C
ATOM    530  O   PRO A  44       6.391  -5.208  10.266  1.00  0.00           O
ATOM    531  CB  PRO A  44       7.496  -6.602   7.576  1.00  0.00           C
ATOM    532  CG  PRO A  44       7.170  -6.815   6.149  1.00  0.00           C
ATOM    533  CD  PRO A  44       6.757  -5.456   5.575  1.00  0.00           C
ATOM    534  HA  PRO A  44       5.404  -6.203   8.212  1.00  0.00           H
ATOM    535  HB2 PRO A  44       8.407  -6.005   7.548  1.00  0.00           H
ATOM    536  HB3 PRO A  44       7.602  -7.482   8.211  1.00  0.00           H
ATOM    537  HG2 PRO A  44       8.034  -7.174   5.589  1.00  0.00           H
ATOM    538  HG3 PRO A  44       6.347  -7.524   6.052  1.00  0.00           H
ATOM    539  HD2 PRO A  44       7.669  -4.874   5.441  1.00  0.00           H
ATOM    540  HD3 PRO A  44       6.072  -5.684   4.758  1.00  0.00           H
ATOM    541  N   ASP A  45       7.403  -3.698   8.946  1.00  0.00           N
ATOM    542  CA  ASP A  45       7.813  -2.801  10.059  1.00  0.00           C
ATOM    543  C   ASP A  45       6.627  -1.926  10.507  1.00  0.00           C
ATOM    544  O   ASP A  45       6.655  -1.394  11.617  1.00  0.00           O
ATOM    545  CB  ASP A  45       8.975  -1.916   9.505  1.00  0.00           C
ATOM    546  CG  ASP A  45       8.581  -0.810   8.502  1.00  0.00           C
ATOM    547  OD1 ASP A  45       7.763  -1.136   7.582  1.00  0.00           O
ATOM    548  OD2 ASP A  45       9.061   0.331   8.532  1.00  0.00           O
ATOM    549  H   ASP A  45       7.416  -3.348   7.999  1.00  0.00           H
ATOM    550  HA  ASP A  45       8.100  -3.347  10.958  1.00  0.00           H
ATOM    551  HB2 ASP A  45       9.444  -1.461  10.377  1.00  0.00           H
ATOM    552  HB3 ASP A  45       9.724  -2.523   8.996  1.00  0.00           H
ATOM    553  N   ALA A  46       5.592  -1.696   9.665  1.00  0.00           N
ATOM    554  CA  ALA A  46       4.432  -0.770  10.026  1.00  0.00           C
ATOM    555  C   ALA A  46       3.780  -1.160  11.380  1.00  0.00           C
ATOM    556  O   ALA A  46       3.590  -2.367  11.684  1.00  0.00           O
ATOM    557  CB  ALA A  46       3.320  -0.946   9.030  1.00  0.00           C
ATOM    558  H   ALA A  46       5.563  -2.238   8.813  1.00  0.00           H
ATOM    559  HA  ALA A  46       4.729   0.278  10.061  1.00  0.00           H
ATOM    560  HB1 ALA A  46       2.562  -0.170   9.140  1.00  0.00           H
ATOM    561  HB2 ALA A  46       2.866  -1.937   9.029  1.00  0.00           H
ATOM    562  HB3 ALA A  46       3.716  -0.805   8.024  1.00  0.00           H
ATOM    563  N   PRO A  47       3.444  -0.150  12.245  1.00  0.00           N
ATOM    564  CA  PRO A  47       2.983  -0.552  13.560  1.00  0.00           C
ATOM    565  C   PRO A  47       1.548  -1.050  13.476  1.00  0.00           C
ATOM    566  O   PRO A  47       0.811  -0.755  12.572  1.00  0.00           O
ATOM    567  CB  PRO A  47       3.057   0.786  14.431  1.00  0.00           C
ATOM    568  CG  PRO A  47       3.134   1.911  13.408  1.00  0.00           C
ATOM    569  CD  PRO A  47       3.711   1.252  12.177  1.00  0.00           C
ATOM    570  HA  PRO A  47       3.564  -1.361  14.001  1.00  0.00           H
ATOM    571  HB2 PRO A  47       2.137   0.885  15.009  1.00  0.00           H
ATOM    572  HB3 PRO A  47       3.964   0.770  15.035  1.00  0.00           H
ATOM    573  HG2 PRO A  47       2.184   2.377  13.145  1.00  0.00           H
ATOM    574  HG3 PRO A  47       3.753   2.730  13.775  1.00  0.00           H
ATOM    575  HD2 PRO A  47       3.189   1.798  11.391  1.00  0.00           H
ATOM    576  HD3 PRO A  47       4.788   1.410  12.123  1.00  0.00           H
ATOM    577  N   VAL A  48       1.195  -1.851  14.520  1.00  0.00           N
ATOM    578  CA  VAL A  48      -0.231  -2.399  14.684  1.00  0.00           C
ATOM    579  C   VAL A  48      -1.192  -1.213  14.678  1.00  0.00           C
ATOM    580  O   VAL A  48      -0.954  -0.250  15.438  1.00  0.00           O
ATOM    581  CB  VAL A  48      -0.382  -3.251  15.984  1.00  0.00           C
ATOM    582  CG1 VAL A  48      -1.715  -3.963  16.051  1.00  0.00           C
ATOM    583  CG2 VAL A  48       0.647  -4.440  15.890  1.00  0.00           C
ATOM    584  H   VAL A  48       1.864  -2.226  15.178  1.00  0.00           H
ATOM    585  HA  VAL A  48      -0.405  -3.025  13.809  1.00  0.00           H
ATOM    586  HB  VAL A  48      -0.192  -2.689  16.898  1.00  0.00           H
ATOM    587 HG11 VAL A  48      -2.509  -3.245  16.254  1.00  0.00           H
ATOM    588 HG12 VAL A  48      -1.863  -4.428  15.075  1.00  0.00           H
ATOM    589 HG13 VAL A  48      -1.803  -4.724  16.827  1.00  0.00           H
ATOM    590 HG21 VAL A  48       0.628  -4.992  16.829  1.00  0.00           H
ATOM    591 HG22 VAL A  48       1.673  -4.082  15.802  1.00  0.00           H
ATOM    592 HG23 VAL A  48       0.366  -5.137  15.101  1.00  0.00           H
ATOM    593  N   PRO A  49      -2.338  -1.221  13.993  1.00  0.00           N
ATOM    594  CA  PRO A  49      -3.309  -0.092  13.979  1.00  0.00           C
ATOM    595  C   PRO A  49      -4.185   0.086  15.242  1.00  0.00           C
ATOM    596  O   PRO A  49      -4.497  -0.863  15.941  1.00  0.00           O
ATOM    597  CB  PRO A  49      -4.172  -0.238  12.704  1.00  0.00           C
ATOM    598  CG  PRO A  49      -4.099  -1.735  12.498  1.00  0.00           C
ATOM    599  CD  PRO A  49      -2.782  -2.235  12.959  1.00  0.00           C
ATOM    600  HA  PRO A  49      -2.737   0.822  13.821  1.00  0.00           H
ATOM    601  HB2 PRO A  49      -5.192   0.133  12.796  1.00  0.00           H
ATOM    602  HB3 PRO A  49      -3.724   0.283  11.858  1.00  0.00           H
ATOM    603  HG2 PRO A  49      -4.907  -2.195  13.067  1.00  0.00           H
ATOM    604  HG3 PRO A  49      -4.328  -1.995  11.465  1.00  0.00           H
ATOM    605  HD2 PRO A  49      -2.864  -3.243  13.364  1.00  0.00           H
ATOM    606  HD3 PRO A  49      -2.097  -2.344  12.117  1.00  0.00           H
ATOM    607  N   GLN A  50      -4.712   1.318  15.474  1.00  0.00           N
ATOM    608  CA  GLN A  50      -5.735   1.583  16.542  1.00  0.00           C
ATOM    609  C   GLN A  50      -6.988   0.686  16.355  1.00  0.00           C
ATOM    610  O   GLN A  50      -7.514   0.105  17.268  1.00  0.00           O
ATOM    611  CB  GLN A  50      -6.058   3.063  16.621  1.00  0.00           C
ATOM    612  CG  GLN A  50      -4.885   3.948  17.157  1.00  0.00           C
ATOM    613  CD  GLN A  50      -4.532   3.768  18.577  1.00  0.00           C
ATOM    614  NE2 GLN A  50      -3.453   4.453  18.959  1.00  0.00           N
ATOM    615  OE1 GLN A  50      -5.101   3.022  19.392  1.00  0.00           O
ATOM    616  H   GLN A  50      -4.616   2.072  14.809  1.00  0.00           H
ATOM    617  HA  GLN A  50      -5.295   1.182  17.455  1.00  0.00           H
ATOM    618  HB2 GLN A  50      -6.256   3.440  15.617  1.00  0.00           H
ATOM    619  HB3 GLN A  50      -6.947   3.093  17.249  1.00  0.00           H
ATOM    620  HG2 GLN A  50      -3.987   3.840  16.550  1.00  0.00           H
ATOM    621  HG3 GLN A  50      -5.234   4.978  17.073  1.00  0.00           H
ATOM    622 HE21 GLN A  50      -3.071   4.233  19.868  1.00  0.00           H
ATOM    623 HE22 GLN A  50      -3.026   5.026  18.246  1.00  0.00           H
ATOM    624  N   ASP A  51      -7.469   0.603  15.107  1.00  0.00           N
ATOM    625  CA  ASP A  51      -8.590  -0.226  14.802  1.00  0.00           C
ATOM    626  C   ASP A  51      -8.408  -0.665  13.365  1.00  0.00           C
ATOM    627  O   ASP A  51      -7.837  -0.002  12.509  1.00  0.00           O
ATOM    628  CB  ASP A  51      -9.906   0.640  14.946  1.00  0.00           C
ATOM    629  CG  ASP A  51     -10.320   0.775  16.409  1.00  0.00           C
ATOM    630  OD1 ASP A  51     -10.959  -0.133  16.940  1.00  0.00           O
ATOM    631  OD2 ASP A  51     -10.133   1.840  17.068  1.00  0.00           O
ATOM    632  H   ASP A  51      -6.920   1.053  14.388  1.00  0.00           H
ATOM    633  HA  ASP A  51      -8.561  -1.124  15.420  1.00  0.00           H
ATOM    634  HB2 ASP A  51      -9.751   1.546  14.359  1.00  0.00           H
ATOM    635  HB3 ASP A  51     -10.655   0.092  14.373  1.00  0.00           H
ATOM    636  N   MET A  52      -8.953  -1.844  13.030  1.00  0.00           N
ATOM    637  CA  MET A  52      -8.946  -2.414  11.631  1.00  0.00           C
ATOM    638  C   MET A  52     -10.133  -1.813  10.798  1.00  0.00           C
ATOM    639  O   MET A  52     -10.586  -2.364   9.764  1.00  0.00           O
ATOM    640  CB  MET A  52      -8.962  -3.977  11.588  1.00  0.00           C
ATOM    641  CG  MET A  52      -8.256  -4.674  12.762  1.00  0.00           C
ATOM    642  SD  MET A  52      -6.454  -4.474  12.903  1.00  0.00           S
ATOM    643  CE  MET A  52      -6.272  -4.649  14.714  1.00  0.00           C
ATOM    644  H   MET A  52      -9.577  -2.279  13.694  1.00  0.00           H
ATOM    645  HA  MET A  52      -8.041  -2.160  11.078  1.00  0.00           H
ATOM    646  HB2 MET A  52      -9.989  -4.333  11.670  1.00  0.00           H
ATOM    647  HB3 MET A  52      -8.600  -4.277  10.604  1.00  0.00           H
ATOM    648  HG2 MET A  52      -8.668  -4.230  13.669  1.00  0.00           H
ATOM    649  HG3 MET A  52      -8.408  -5.748  12.651  1.00  0.00           H
ATOM    650  HE1 MET A  52      -5.281  -4.345  15.054  1.00  0.00           H
ATOM    651  HE2 MET A  52      -6.982  -4.060  15.295  1.00  0.00           H
ATOM    652  HE3 MET A  52      -6.387  -5.694  14.999  1.00  0.00           H
ATOM    653  N   GLU A  53     -10.688  -0.618  11.244  1.00  0.00           N
ATOM    654  CA  GLU A  53     -11.644   0.266  10.529  1.00  0.00           C
ATOM    655  C   GLU A  53     -10.919   0.865   9.360  1.00  0.00           C
ATOM    656  O   GLU A  53      -9.796   1.345   9.434  1.00  0.00           O
ATOM    657  CB  GLU A  53     -12.197   1.386  11.465  1.00  0.00           C
ATOM    658  CG  GLU A  53     -13.037   0.837  12.609  1.00  0.00           C
ATOM    659  CD  GLU A  53     -14.482   0.738  12.257  1.00  0.00           C
ATOM    660  OE1 GLU A  53     -14.829   0.665  11.042  1.00  0.00           O
ATOM    661  OE2 GLU A  53     -15.354   0.754  13.164  1.00  0.00           O
ATOM    662  H   GLU A  53     -10.356  -0.311  12.147  1.00  0.00           H
ATOM    663  HA  GLU A  53     -12.503  -0.320  10.204  1.00  0.00           H
ATOM    664  HB2 GLU A  53     -11.323   1.916  11.844  1.00  0.00           H
ATOM    665  HB3 GLU A  53     -12.743   2.057  10.802  1.00  0.00           H
ATOM    666  HG2 GLU A  53     -12.540  -0.070  12.954  1.00  0.00           H
ATOM    667  HG3 GLU A  53     -13.013   1.560  13.425  1.00  0.00           H
ATOM    668  N   LEU A  54     -11.606   0.840   8.258  1.00 -0.01           N
ATOM    669  CA  LEU A  54     -10.992   1.153   6.926  1.00 -0.01           C
ATOM    670  C   LEU A  54     -10.468   2.620   6.915  1.00 -0.01           C
ATOM    671  O   LEU A  54      -9.285   2.779   6.620  1.00 -0.01           O
ATOM    672  CB  LEU A  54     -11.985   0.825   5.807  1.00 -0.01           C
ATOM    673  CG  LEU A  54     -11.559   1.143   4.323  1.00 -0.01           C
ATOM    674  CD1 LEU A  54     -10.287   0.335   3.900  1.00 -0.01           C
ATOM    675  CD2 LEU A  54     -12.603   0.842   3.304  1.00 -0.01           C
ATOM    676  H   LEU A  54     -12.609   0.718   8.239  1.00 -0.01           H
ATOM    677  HA  LEU A  54     -10.159   0.463   6.793  1.00 -0.01           H
ATOM    678  HB2 LEU A  54     -12.173  -0.243   5.692  1.00 -0.01           H
ATOM    679  HB3 LEU A  54     -12.867   1.438   5.994  1.00 -0.01           H
ATOM    680  HG  LEU A  54     -11.317   2.187   4.124  1.00 -0.01           H
ATOM    681 HD11 LEU A  54      -9.393   0.650   4.437  1.00 -0.01           H
ATOM    682 HD12 LEU A  54     -10.055   0.541   2.855  1.00 -0.01           H
ATOM    683 HD13 LEU A  54     -10.408  -0.719   4.153  1.00 -0.01           H
ATOM    684 HD21 LEU A  54     -12.661  -0.246   3.278  1.00 -0.01           H
ATOM    685 HD22 LEU A  54     -13.509   1.325   3.670  1.00 -0.01           H
ATOM    686 HD23 LEU A  54     -12.251   1.263   2.362  1.00 -0.01           H
ATOM    687  N   VAL A  55     -11.252   3.610   7.297  1.00 -0.01           N
ATOM    688  CA  VAL A  55     -10.686   4.944   7.398  1.00 -0.01           C
ATOM    689  C   VAL A  55      -9.457   5.093   8.376  1.00 -0.01           C
ATOM    690  O   VAL A  55      -8.599   5.922   8.113  1.00 -0.01           O
ATOM    691  CB  VAL A  55     -11.828   5.904   7.856  1.00 -0.01           C
ATOM    692  CG1 VAL A  55     -12.319   5.676   9.330  1.00 -0.01           C
ATOM    693  CG2 VAL A  55     -11.457   7.374   7.687  1.00 -0.01           C
ATOM    694  H   VAL A  55     -12.174   3.335   7.604  1.00 -0.01           H
ATOM    695  HA  VAL A  55     -10.337   5.302   6.430  1.00 -0.01           H
ATOM    696  HB  VAL A  55     -12.705   5.625   7.273  1.00 -0.01           H
ATOM    697 HG11 VAL A  55     -11.642   6.023  10.110  1.00 -0.01           H
ATOM    698 HG12 VAL A  55     -13.198   6.285   9.540  1.00 -0.01           H
ATOM    699 HG13 VAL A  55     -12.589   4.640   9.532  1.00 -0.01           H
ATOM    700 HG21 VAL A  55     -10.984   7.476   6.710  1.00 -0.01           H
ATOM    701 HG22 VAL A  55     -10.724   7.658   8.442  1.00 -0.01           H
ATOM    702 HG23 VAL A  55     -12.369   7.966   7.763  1.00 -0.01           H
ATOM    703  N   THR A  56      -9.335   4.208   9.398  1.00  0.01           N
ATOM    704  CA  THR A  56      -8.163   4.206  10.355  1.00  0.01           C
ATOM    705  C   THR A  56      -6.956   3.615   9.689  1.00  0.01           C
ATOM    706  O   THR A  56      -5.878   4.179   9.890  1.00  0.01           O
ATOM    707  CB  THR A  56      -8.679   3.465  11.612  1.00  0.01           C
ATOM    708  CG2 THR A  56      -7.550   3.246  12.617  1.00  0.01           C
ATOM    709  OG1 THR A  56      -9.685   4.175  12.251  1.00  0.01           O
ATOM    710  H   THR A  56     -10.040   3.494   9.516  1.00  0.01           H
ATOM    711  HA  THR A  56      -7.951   5.250  10.590  1.00  0.01           H
ATOM    712  HB  THR A  56      -9.031   2.461  11.375  1.00  0.01           H
ATOM    713  HG1 THR A  56      -9.245   4.961  12.582  1.00  0.01           H
ATOM    714 HG21 THR A  56      -6.959   2.353  12.409  1.00  0.01           H
ATOM    715 HG22 THR A  56      -7.960   2.985  13.593  1.00  0.01           H
ATOM    716 HG23 THR A  56      -6.937   4.102  12.894  1.00  0.01           H
ATOM    717  N   MET A  57      -7.024   2.500   8.938  1.00  0.00           N
ATOM    718  CA  MET A  57      -5.931   1.807   8.303  1.00  0.00           C
ATOM    719  C   MET A  57      -5.350   2.681   7.187  1.00  0.00           C
ATOM    720  O   MET A  57      -4.120   2.746   7.070  1.00  0.00           O
ATOM    721  CB  MET A  57      -6.418   0.448   7.765  1.00  0.00           C
ATOM    722  CG  MET A  57      -6.810  -0.452   8.867  1.00  0.00           C
ATOM    723  SD  MET A  57      -7.294  -2.170   8.284  1.00  0.00           S
ATOM    724  CE  MET A  57      -8.697  -1.882   7.237  1.00  0.00           C
ATOM    725  H   MET A  57      -7.944   2.130   8.748  1.00  0.00           H
ATOM    726  HA  MET A  57      -5.232   1.629   9.121  1.00  0.00           H
ATOM    727  HB2 MET A  57      -7.181   0.541   6.993  1.00  0.00           H
ATOM    728  HB3 MET A  57      -5.571   0.038   7.214  1.00  0.00           H
ATOM    729  HG2 MET A  57      -5.988  -0.489   9.581  1.00  0.00           H
ATOM    730  HG3 MET A  57      -7.669   0.002   9.361  1.00  0.00           H
ATOM    731  HE1 MET A  57      -9.123  -2.746   6.726  1.00  0.00           H
ATOM    732  HE2 MET A  57      -9.456  -1.308   7.770  1.00  0.00           H
ATOM    733  HE3 MET A  57      -8.309  -1.204   6.474  1.00  0.00           H
ATOM    734  N   SER A  58      -6.209   3.293   6.398  1.00 -0.02           N
ATOM    735  CA  SER A  58      -5.950   4.355   5.471  1.00 -0.02           C
ATOM    736  C   SER A  58      -5.380   5.669   6.268  1.00 -0.02           C
ATOM    737  O   SER A  58      -4.252   6.048   5.891  1.00 -0.02           O
ATOM    738  CB  SER A  58      -7.260   4.645   4.787  1.00 -0.02           C
ATOM    739  OG  SER A  58      -7.146   5.661   3.778  1.00 -0.02           O
ATOM    740  H   SER A  58      -7.196   3.095   6.471  1.00 -0.02           H
ATOM    741  HA  SER A  58      -5.225   4.087   4.703  1.00 -0.02           H
ATOM    742  HB2 SER A  58      -7.612   3.757   4.262  1.00 -0.02           H
ATOM    743  HB3 SER A  58      -7.941   5.017   5.551  1.00 -0.02           H
ATOM    744  HG  SER A  58      -7.037   6.519   4.194  1.00 -0.02           H
ATOM    745  N   SER A  59      -5.912   6.095   7.429  1.00  0.02           N
ATOM    746  CA  SER A  59      -5.235   7.175   8.238  1.00  0.02           C
ATOM    747  C   SER A  59      -3.803   6.809   8.705  1.00  0.02           C
ATOM    748  O   SER A  59      -2.968   7.702   8.659  1.00  0.02           O
ATOM    749  CB  SER A  59      -6.098   7.554   9.493  1.00  0.02           C
ATOM    750  OG  SER A  59      -5.823   8.820   9.986  1.00  0.02           O
ATOM    751  H   SER A  59      -6.813   5.797   7.773  1.00  0.02           H
ATOM    752  HA  SER A  59      -5.178   8.109   7.680  1.00  0.02           H
ATOM    753  HB2 SER A  59      -7.131   7.538   9.146  1.00  0.02           H
ATOM    754  HB3 SER A  59      -5.934   6.701  10.151  1.00  0.02           H
ATOM    755  HG  SER A  59      -4.951   8.841  10.388  1.00  0.02           H
ATOM    756  N   GLN A  60      -3.542   5.518   9.021  1.00  0.01           N
ATOM    757  CA  GLN A  60      -2.165   5.165   9.336  1.00  0.01           C
ATOM    758  C   GLN A  60      -1.239   5.075   7.979  1.00  0.01           C
ATOM    759  O   GLN A  60      -0.106   5.606   7.989  1.00  0.01           O
ATOM    760  CB  GLN A  60      -2.142   3.798   9.975  1.00  0.01           C
ATOM    761  CG  GLN A  60      -0.897   3.779  10.823  1.00  0.01           C
ATOM    762  CD  GLN A  60      -0.224   2.449  10.911  1.00  0.01           C
ATOM    763  NE2 GLN A  60      -0.159   1.815  12.078  1.00  0.01           N
ATOM    764  OE1 GLN A  60       0.172   1.966   9.868  1.00  0.01           O
ATOM    765  H   GLN A  60      -4.320   4.922   8.775  1.00  0.01           H
ATOM    766  HA  GLN A  60      -1.795   5.934  10.015  1.00  0.01           H
ATOM    767  HB2 GLN A  60      -2.958   3.688  10.689  1.00  0.01           H
ATOM    768  HB3 GLN A  60      -2.161   2.961   9.277  1.00  0.01           H
ATOM    769  HG2 GLN A  60      -0.100   4.297  10.290  1.00  0.01           H
ATOM    770  HG3 GLN A  60      -1.035   4.185  11.825  1.00  0.01           H
ATOM    771 HE21 GLN A  60       0.234   0.885  12.047  1.00  0.01           H
ATOM    772 HE22 GLN A  60      -0.604   2.237  12.880  1.00  0.01           H
ATOM    773  N   ALA A  61      -1.699   4.385   6.883  1.00 -0.02           N
ATOM    774  CA  ALA A  61      -1.053   4.602   5.542  1.00 -0.02           C
ATOM    775  C   ALA A  61      -0.958   6.070   4.970  1.00 -0.02           C
ATOM    776  O   ALA A  61      -0.116   6.240   4.081  1.00 -0.02           O
ATOM    777  CB  ALA A  61      -1.713   3.713   4.438  1.00 -0.02           C
ATOM    778  H   ALA A  61      -2.567   3.885   7.011  1.00 -0.02           H
ATOM    779  HA  ALA A  61      -0.001   4.332   5.627  1.00 -0.02           H
ATOM    780  HB1 ALA A  61      -1.890   2.747   4.910  1.00 -0.02           H
ATOM    781  HB2 ALA A  61      -1.027   3.781   3.593  1.00 -0.02           H
ATOM    782  HB3 ALA A  61      -2.685   4.095   4.126  1.00 -0.02           H
ATOM    783  N   GLN A  62      -1.770   7.031   5.445  1.00 -0.14           N
ATOM    784  CA  GLN A  62      -1.626   8.467   5.241  1.00 -0.14           C
ATOM    785  C   GLN A  62      -0.418   9.107   5.932  1.00 -0.14           C
ATOM    786  O   GLN A  62       0.366   9.730   5.257  1.00 -0.14           O
ATOM    787  CB  GLN A  62      -2.851   9.286   5.446  1.00 -0.14           C
ATOM    788  CG  GLN A  62      -4.079   9.124   4.481  1.00 -0.14           C
ATOM    789  CD  GLN A  62      -5.184  10.160   4.697  1.00 -0.14           C
ATOM    790  NE2 GLN A  62      -5.688  10.825   3.683  1.00 -0.14           N
ATOM    791  OE1 GLN A  62      -5.592  10.371   5.848  1.00 -0.14           O
ATOM    792  H   GLN A  62      -2.502   6.758   6.085  1.00 -0.14           H
ATOM    793  HA  GLN A  62      -1.409   8.623   4.184  1.00 -0.14           H
ATOM    794  HB2 GLN A  62      -3.195   8.990   6.438  1.00 -0.14           H
ATOM    795  HB3 GLN A  62      -2.511  10.321   5.461  1.00 -0.14           H
ATOM    796  HG2 GLN A  62      -3.707   9.201   3.460  1.00 -0.14           H
ATOM    797  HG3 GLN A  62      -4.474   8.134   4.705  1.00 -0.14           H
ATOM    798 HE21 GLN A  62      -6.441  11.421   3.996  1.00 -0.14           H
ATOM    799 HE22 GLN A  62      -5.279  10.848   2.760  1.00 -0.14           H
ATOM    800  N   ASP A  63      -0.303   8.861   7.210  1.00 -0.01           N
ATOM    801  CA  ASP A  63       0.910   9.147   7.947  1.00 -0.01           C
ATOM    802  C   ASP A  63       2.217   8.563   7.294  1.00 -0.01           C
ATOM    803  O   ASP A  63       3.244   9.235   7.163  1.00 -0.01           O
ATOM    804  CB  ASP A  63       0.698   8.782   9.439  1.00 -0.01           C
ATOM    805  CG  ASP A  63       0.055   9.858  10.234  1.00 -0.01           C
ATOM    806  OD1 ASP A  63       0.606  10.991  10.400  1.00 -0.01           O
ATOM    807  OD2 ASP A  63      -0.989   9.508  10.870  1.00 -0.01           O
ATOM    808  H   ASP A  63      -1.026   8.254   7.569  1.00 -0.01           H
ATOM    809  HA  ASP A  63       1.058  10.227   7.927  1.00 -0.01           H
ATOM    810  HB2 ASP A  63       0.113   7.865   9.517  1.00 -0.01           H
ATOM    811  HB3 ASP A  63       1.666   8.568   9.893  1.00 -0.01           H
ATOM    812  N   ARG A  64       2.131   7.313   6.844  1.00  0.02           N
ATOM    813  CA  ARG A  64       3.212   6.665   6.072  1.00  0.02           C
ATOM    814  C   ARG A  64       3.510   7.272   4.732  1.00  0.02           C
ATOM    815  O   ARG A  64       4.684   7.325   4.320  1.00  0.02           O
ATOM    816  CB  ARG A  64       2.852   5.118   5.861  1.00  0.02           C
ATOM    817  CG  ARG A  64       3.977   4.301   5.210  1.00  0.02           C
ATOM    818  CD  ARG A  64       3.861   2.759   5.376  1.00  0.02           C
ATOM    819  NE  ARG A  64       2.485   2.238   5.428  1.00  0.02           N
ATOM    820  CZ  ARG A  64       1.709   2.110   6.492  1.00  0.02           C
ATOM    821  NH1 ARG A  64       1.911   2.602   7.684  1.00  0.02           N
ATOM    822  NH2 ARG A  64       0.649   1.354   6.342  1.00  0.02           N
ATOM    823  H   ARG A  64       1.267   6.812   6.999  1.00  0.02           H
ATOM    824  HA  ARG A  64       4.097   6.737   6.704  1.00  0.02           H
ATOM    825  HB2 ARG A  64       2.680   4.649   6.829  1.00  0.02           H
ATOM    826  HB3 ARG A  64       1.928   4.966   5.303  1.00  0.02           H
ATOM    827  HG2 ARG A  64       3.930   4.461   4.133  1.00  0.02           H
ATOM    828  HG3 ARG A  64       4.949   4.635   5.573  1.00  0.02           H
ATOM    829  HD2 ARG A  64       4.384   2.187   4.610  1.00  0.02           H
ATOM    830  HD3 ARG A  64       4.331   2.576   6.342  1.00  0.02           H
ATOM    831  HE  ARG A  64       2.165   1.635   4.684  1.00  0.02           H
ATOM    832 HH11 ARG A  64       2.666   3.233   7.914  1.00  0.02           H
ATOM    833 HH12 ARG A  64       1.451   2.296   8.530  1.00  0.02           H
ATOM    834 HH21 ARG A  64       0.575   0.797   5.502  1.00  0.02           H
ATOM    835 HH22 ARG A  64      -0.059   1.262   7.057  1.00  0.02           H
ATOM    836  N   TYR A  65       2.466   7.760   3.993  1.00 -0.03           N
ATOM    837  CA  TYR A  65       2.592   8.431   2.670  1.00 -0.03           C
ATOM    838  C   TYR A  65       3.259   9.801   2.852  1.00 -0.03           C
ATOM    839  O   TYR A  65       4.190  10.115   2.147  1.00 -0.03           O
ATOM    840  CB  TYR A  65       1.174   8.658   2.097  1.00 -0.03           C
ATOM    841  CG  TYR A  65       1.155   9.047   0.647  1.00 -0.03           C
ATOM    842  CD1 TYR A  65       1.337   8.092  -0.365  1.00 -0.03           C
ATOM    843  CD2 TYR A  65       1.039  10.382   0.226  1.00 -0.03           C
ATOM    844  CE1 TYR A  65       1.244   8.433  -1.698  1.00 -0.03           C
ATOM    845  CE2 TYR A  65       0.907  10.729  -1.102  1.00 -0.03           C
ATOM    846  CZ  TYR A  65       0.833   9.696  -2.090  1.00 -0.03           C
ATOM    847  OH  TYR A  65       0.469  10.037  -3.386  1.00 -0.03           O
ATOM    848  H   TYR A  65       1.521   7.571   4.298  1.00 -0.03           H
ATOM    849  HA  TYR A  65       3.153   7.853   1.936  1.00 -0.03           H
ATOM    850  HB2 TYR A  65       0.665   7.695   2.113  1.00 -0.03           H
ATOM    851  HB3 TYR A  65       0.578   9.389   2.641  1.00 -0.03           H
ATOM    852  HD1 TYR A  65       1.467   7.053  -0.097  1.00 -0.03           H
ATOM    853  HD2 TYR A  65       0.861  11.140   0.977  1.00 -0.03           H
ATOM    854  HE1 TYR A  65       1.067   7.622  -2.387  1.00 -0.03           H
ATOM    855  HE2 TYR A  65       0.797  11.762  -1.399  1.00 -0.03           H
ATOM    856  HH  TYR A  65       0.075  10.912  -3.363  1.00 -0.03           H
ATOM    857  N   THR A  66       2.843  10.610   3.844  1.00  0.01           N
ATOM    858  CA  THR A  66       3.449  11.882   4.252  1.00  0.01           C
ATOM    859  C   THR A  66       4.920  11.641   4.762  1.00  0.01           C
ATOM    860  O   THR A  66       5.786  12.405   4.345  1.00  0.01           O
ATOM    861  CB  THR A  66       2.553  12.456   5.374  1.00  0.01           C
ATOM    862  CG2 THR A  66       3.183  13.042   6.613  1.00  0.01           C
ATOM    863  OG1 THR A  66       1.722  13.482   4.805  1.00  0.01           O
ATOM    864  H   THR A  66       1.948  10.421   4.273  1.00  0.01           H
ATOM    865  HA  THR A  66       3.456  12.497   3.352  1.00  0.01           H
ATOM    866  HB  THR A  66       1.916  11.673   5.785  1.00  0.01           H
ATOM    867  HG1 THR A  66       0.933  13.143   4.377  1.00  0.01           H
ATOM    868 HG21 THR A  66       2.448  13.605   7.188  1.00  0.01           H
ATOM    869 HG22 THR A  66       3.897  13.773   6.234  1.00  0.01           H
ATOM    870 HG23 THR A  66       3.650  12.364   7.328  1.00  0.01           H
ATOM    871  N   ASP A  67       5.244  10.618   5.587  1.00 -0.01           N
ATOM    872  CA  ASP A  67       6.659  10.281   5.886  1.00 -0.01           C
ATOM    873  C   ASP A  67       7.494   9.978   4.706  1.00 -0.01           C
ATOM    874  O   ASP A  67       8.720  10.349   4.619  1.00 -0.01           O
ATOM    875  CB  ASP A  67       6.595   9.070   6.859  1.00 -0.01           C
ATOM    876  CG  ASP A  67       6.078   9.361   8.268  1.00 -0.01           C
ATOM    877  OD1 ASP A  67       6.058  10.556   8.660  1.00 -0.01           O
ATOM    878  OD2 ASP A  67       5.800   8.423   9.053  1.00 -0.01           O
ATOM    879  H   ASP A  67       4.540  10.006   5.973  1.00 -0.01           H
ATOM    880  HA  ASP A  67       7.143  11.130   6.369  1.00 -0.01           H
ATOM    881  HB2 ASP A  67       6.100   8.166   6.506  1.00 -0.01           H
ATOM    882  HB3 ASP A  67       7.611   8.739   7.073  1.00 -0.01           H
ATOM    883  N   TYR A  68       6.974   9.242   3.723  1.00  0.00           N
ATOM    884  CA  TYR A  68       7.547   9.117   2.361  1.00  0.00           C
ATOM    885  C   TYR A  68       7.715  10.414   1.535  1.00  0.00           C
ATOM    886  O   TYR A  68       8.733  10.643   0.810  1.00  0.00           O
ATOM    887  CB  TYR A  68       6.724   7.984   1.654  1.00  0.00           C
ATOM    888  CG  TYR A  68       7.085   7.815   0.213  1.00  0.00           C
ATOM    889  CD1 TYR A  68       8.317   7.284  -0.053  1.00  0.00           C
ATOM    890  CD2 TYR A  68       6.241   8.135  -0.831  1.00  0.00           C
ATOM    891  CE1 TYR A  68       8.739   7.207  -1.319  1.00  0.00           C
ATOM    892  CE2 TYR A  68       6.649   7.990  -2.157  1.00  0.00           C
ATOM    893  CZ  TYR A  68       7.951   7.542  -2.437  1.00  0.00           C
ATOM    894  OH  TYR A  68       8.515   7.355  -3.683  1.00  0.00           O
ATOM    895  H   TYR A  68       6.028   8.923   3.873  1.00  0.00           H
ATOM    896  HA  TYR A  68       8.534   8.666   2.452  1.00  0.00           H
ATOM    897  HB2 TYR A  68       6.976   7.029   2.115  1.00  0.00           H
ATOM    898  HB3 TYR A  68       5.646   8.107   1.758  1.00  0.00           H
ATOM    899  HD1 TYR A  68       9.001   7.074   0.755  1.00  0.00           H
ATOM    900  HD2 TYR A  68       5.216   8.424  -0.655  1.00  0.00           H
ATOM    901  HE1 TYR A  68       9.775   6.974  -1.512  1.00  0.00           H
ATOM    902  HE2 TYR A  68       5.945   8.251  -2.934  1.00  0.00           H
ATOM    903  HH  TYR A  68       9.405   7.698  -3.573  1.00  0.00           H
ATOM    904  N   LEU A  69       6.785  11.341   1.638  1.00  0.00           N
ATOM    905  CA  LEU A  69       7.027  12.708   0.981  1.00  0.00           C
ATOM    906  C   LEU A  69       8.147  13.440   1.720  1.00  0.00           C
ATOM    907  O   LEU A  69       9.016  14.057   1.143  1.00  0.00           O
ATOM    908  CB  LEU A  69       5.728  13.471   0.900  1.00  0.00           C
ATOM    909  CG  LEU A  69       4.604  12.770   0.177  1.00  0.00           C
ATOM    910  CD1 LEU A  69       3.581  13.793  -0.172  1.00  0.00           C
ATOM    911  CD2 LEU A  69       4.912  11.948  -1.087  1.00  0.00           C
ATOM    912  H   LEU A  69       5.965  11.099   2.174  1.00  0.00           H
ATOM    913  HA  LEU A  69       7.401  12.563  -0.033  1.00  0.00           H
ATOM    914  HB2 LEU A  69       5.411  13.607   1.933  1.00  0.00           H
ATOM    915  HB3 LEU A  69       5.871  14.434   0.408  1.00  0.00           H
ATOM    916  HG  LEU A  69       4.182  12.105   0.931  1.00  0.00           H
ATOM    917 HD11 LEU A  69       3.183  14.346   0.679  1.00  0.00           H
ATOM    918 HD12 LEU A  69       2.639  13.341  -0.485  1.00  0.00           H
ATOM    919 HD13 LEU A  69       3.989  14.561  -0.830  1.00  0.00           H
ATOM    920 HD21 LEU A  69       5.678  11.213  -0.839  1.00  0.00           H
ATOM    921 HD22 LEU A  69       4.097  11.262  -1.312  1.00  0.00           H
ATOM    922 HD23 LEU A  69       5.176  12.645  -1.882  1.00  0.00           H
ATOM    923  N   ILE A  70       8.055  13.432   3.107  1.00  0.00           N
ATOM    924  CA  ILE A  70       9.129  14.070   3.836  1.00  0.00           C
ATOM    925  C   ILE A  70      10.528  13.503   3.589  1.00  0.00           C
ATOM    926  O   ILE A  70      11.518  14.267   3.375  1.00  0.00           O
ATOM    927  CB  ILE A  70       8.856  13.994   5.399  1.00  0.00           C
ATOM    928  CG1 ILE A  70       7.728  14.912   5.696  1.00  0.00           C
ATOM    929  CG2 ILE A  70      10.146  14.445   6.191  1.00  0.00           C
ATOM    930  CD1 ILE A  70       6.870  14.508   6.915  1.00  0.00           C
ATOM    931  H   ILE A  70       7.289  12.991   3.595  1.00  0.00           H
ATOM    932  HA  ILE A  70       9.095  15.138   3.621  1.00  0.00           H
ATOM    933  HB  ILE A  70       8.539  12.985   5.663  1.00  0.00           H
ATOM    934 HG12 ILE A  70       8.146  15.883   5.958  1.00  0.00           H
ATOM    935 HG13 ILE A  70       6.999  15.102   4.907  1.00  0.00           H
ATOM    936 HG21 ILE A  70      10.965  13.735   6.077  1.00  0.00           H
ATOM    937 HG22 ILE A  70       9.805  14.472   7.227  1.00  0.00           H
ATOM    938 HG23 ILE A  70      10.500  15.423   5.866  1.00  0.00           H
ATOM    939 HD11 ILE A  70       6.404  13.546   6.701  1.00  0.00           H
ATOM    940 HD12 ILE A  70       6.145  15.306   7.071  1.00  0.00           H
ATOM    941 HD13 ILE A  70       7.426  14.539   7.852  1.00  0.00           H
ATOM    942  N   GLU A  71      10.707  12.230   3.489  1.00  0.00           N
ATOM    943  CA  GLU A  71      11.911  11.491   3.008  1.00  0.00           C
ATOM    944  C   GLU A  71      12.387  11.868   1.619  1.00  0.00           C
ATOM    945  O   GLU A  71      13.588  11.988   1.408  1.00  0.00           O
ATOM    946  CB  GLU A  71      11.605  10.014   3.057  1.00  0.00           C
ATOM    947  CG  GLU A  71      12.762   9.150   2.631  1.00  0.00           C
ATOM    948  CD  GLU A  71      12.643   7.720   3.122  1.00  0.00           C
ATOM    949  OE1 GLU A  71      12.351   7.435   4.305  1.00  0.00           O
ATOM    950  OE2 GLU A  71      12.890   6.808   2.342  1.00  0.00           O
ATOM    951  H   GLU A  71      10.012  11.557   3.778  1.00  0.00           H
ATOM    952  HA  GLU A  71      12.754  11.748   3.652  1.00  0.00           H
ATOM    953  HB2 GLU A  71      11.268   9.883   4.085  1.00  0.00           H
ATOM    954  HB3 GLU A  71      10.760   9.801   2.402  1.00  0.00           H
ATOM    955  HG2 GLU A  71      12.729   9.092   1.543  1.00  0.00           H
ATOM    956  HG3 GLU A  71      13.723   9.530   2.976  1.00  0.00           H
ATOM    957  N   THR A  72      11.514  11.953   0.656  1.00  0.01           N
ATOM    958  CA  THR A  72      11.701  12.290  -0.767  1.00  0.01           C
ATOM    959  C   THR A  72      12.230  13.704  -1.010  1.00  0.01           C
ATOM    960  O   THR A  72      13.290  13.761  -1.676  1.00  0.01           O
ATOM    961  CB  THR A  72      10.385  11.972  -1.514  1.00  0.01           C
ATOM    962  CG2 THR A  72      10.455  12.491  -2.938  1.00  0.01           C
ATOM    963  OG1 THR A  72      10.156  10.556  -1.514  1.00  0.01           O
ATOM    964  H   THR A  72      10.547  11.752   0.872  1.00  0.01           H
ATOM    965  HA  THR A  72      12.391  11.582  -1.224  1.00  0.01           H
ATOM    966  HB  THR A  72       9.546  12.422  -0.984  1.00  0.01           H
ATOM    967  HG1 THR A  72       9.781  10.407  -0.643  1.00  0.01           H
ATOM    968 HG21 THR A  72      10.651  13.558  -3.041  1.00  0.01           H
ATOM    969 HG22 THR A  72       9.473  12.286  -3.364  1.00  0.01           H
ATOM    970 HG23 THR A  72      11.286  11.945  -3.384  1.00  0.01           H
ATOM    971  N   LEU A  73      11.598  14.755  -0.460  1.00  0.00           N
ATOM    972  CA  LEU A  73      12.173  16.144  -0.524  1.00  0.00           C
ATOM    973  C   LEU A  73      13.391  16.452   0.407  1.00  0.00           C
ATOM    974  O   LEU A  73      14.208  17.319   0.064  1.00  0.00           O
ATOM    975  CB  LEU A  73      11.086  17.148  -0.275  1.00  0.00           C
ATOM    976  CG  LEU A  73      11.559  18.593  -0.340  1.00  0.00           C
ATOM    977  CD1 LEU A  73      12.212  18.908  -1.650  1.00  0.00           C
ATOM    978  CD2 LEU A  73      10.286  19.449  -0.073  1.00  0.00           C
ATOM    979  H   LEU A  73      10.777  14.506   0.073  1.00  0.00           H
ATOM    980  HA  LEU A  73      12.522  16.244  -1.551  1.00  0.00           H
ATOM    981  HB2 LEU A  73      10.356  17.032  -1.077  1.00  0.00           H
ATOM    982  HB3 LEU A  73      10.698  16.788   0.678  1.00  0.00           H
ATOM    983  HG  LEU A  73      12.254  18.865   0.454  1.00  0.00           H
ATOM    984 HD11 LEU A  73      13.029  18.217  -1.856  1.00  0.00           H
ATOM    985 HD12 LEU A  73      12.625  19.898  -1.451  1.00  0.00           H
ATOM    986 HD13 LEU A  73      11.553  18.850  -2.516  1.00  0.00           H
ATOM    987 HD21 LEU A  73       9.607  19.396  -0.924  1.00  0.00           H
ATOM    988 HD22 LEU A  73       9.830  19.077   0.844  1.00  0.00           H
ATOM    989 HD23 LEU A  73      10.515  20.481   0.191  1.00  0.00           H
ATOM    990  N   ASP A  74      13.491  15.742   1.502  1.00  0.00           N
ATOM    991  CA  ASP A  74      14.647  15.702   2.398  1.00  0.00           C
ATOM    992  C   ASP A  74      15.170  17.041   2.921  1.00  0.00           C
ATOM    993  O   ASP A  74      16.382  17.303   2.876  1.00  0.00           O
ATOM    994  CB  ASP A  74      15.790  14.950   1.639  1.00  0.00           C
ATOM    995  CG  ASP A  74      16.967  14.378   2.490  1.00  0.00           C
ATOM    996  OD1 ASP A  74      16.710  13.958   3.634  1.00  0.00           O
ATOM    997  OD2 ASP A  74      18.057  14.221   1.901  1.00  0.00           O
ATOM    998  H   ASP A  74      12.826  14.987   1.586  1.00  0.00           H
ATOM    999  HA  ASP A  74      14.314  15.214   3.315  1.00  0.00           H
ATOM   1000  HB2 ASP A  74      15.308  14.069   1.217  1.00  0.00           H
ATOM   1001  HB3 ASP A  74      16.168  15.534   0.799  1.00  0.00           H
ATOM   1002  N   PRO A  75      14.300  17.893   3.513  1.00  0.00           N
ATOM   1003  CA  PRO A  75      14.658  19.176   4.048  1.00  0.00           C
ATOM   1004  C   PRO A  75      15.471  19.077   5.384  1.00  0.00           C
ATOM   1005  O   PRO A  75      15.566  18.109   6.144  1.00  0.00           O
ATOM   1006  CB  PRO A  75      13.350  19.963   4.304  1.00  0.00           C
ATOM   1007  CG  PRO A  75      12.238  18.897   4.339  1.00  0.00           C
ATOM   1008  CD  PRO A  75      12.861  17.681   3.642  1.00  0.00           C
ATOM   1009  HA  PRO A  75      15.346  19.643   3.343  1.00  0.00           H
ATOM   1010  HB2 PRO A  75      13.452  20.584   5.193  1.00  0.00           H
ATOM   1011  HB3 PRO A  75      13.181  20.610   3.442  1.00  0.00           H
ATOM   1012  HG2 PRO A  75      12.086  18.649   5.389  1.00  0.00           H
ATOM   1013  HG3 PRO A  75      11.241  19.114   3.958  1.00  0.00           H
ATOM   1014  HD2 PRO A  75      12.590  16.690   4.005  1.00  0.00           H
ATOM   1015  HD3 PRO A  75      12.438  17.740   2.638  1.00  0.00           H
ATOM   1016  N   LYS A  76      16.129  20.164   5.710  1.00  0.00           N
ATOM   1017  CA  LYS A  76      17.261  20.138   6.611  1.00  0.00           C
ATOM   1018  C   LYS A  76      17.090  21.390   7.500  1.00  0.00           C
ATOM   1019  O   LYS A  76      16.596  22.484   7.080  1.00  0.00           O
ATOM   1020  CB  LYS A  76      18.599  20.367   5.839  1.00  0.00           C
ATOM   1021  CG  LYS A  76      18.992  19.086   5.015  1.00  0.00           C
ATOM   1022  CD  LYS A  76      19.181  17.845   5.889  1.00  0.00           C
ATOM   1023  CE  LYS A  76      19.607  16.706   5.010  1.00  0.00           C
ATOM   1024  NZ  LYS A  76      21.014  16.646   4.604  1.00  0.00           N
ATOM   1025  H   LYS A  76      16.029  21.025   5.192  1.00  0.00           H
ATOM   1026  HA  LYS A  76      17.330  19.335   7.345  1.00  0.00           H
ATOM   1027  HB2 LYS A  76      18.547  21.259   5.216  1.00  0.00           H
ATOM   1028  HB3 LYS A  76      19.453  20.475   6.509  1.00  0.00           H
ATOM   1029  HG2 LYS A  76      18.179  18.880   4.318  1.00  0.00           H
ATOM   1030  HG3 LYS A  76      19.806  19.287   4.318  1.00  0.00           H
ATOM   1031  HD2 LYS A  76      19.980  18.028   6.607  1.00  0.00           H
ATOM   1032  HD3 LYS A  76      18.304  17.625   6.497  1.00  0.00           H
ATOM   1033  HE2 LYS A  76      19.346  15.872   5.662  1.00  0.00           H
ATOM   1034  HE3 LYS A  76      19.098  16.707   4.045  1.00  0.00           H
ATOM   1035  HZ1 LYS A  76      21.272  17.326   3.902  1.00  0.00           H
ATOM   1036  HZ2 LYS A  76      21.282  15.769   4.179  1.00  0.00           H
ATOM   1037  HZ3 LYS A  76      21.688  16.776   5.343  1.00  0.00           H
ATOM   1038  N   ALA A  77      17.503  21.314   8.760  1.00  0.00           N
ATOM   1039  CA  ALA A  77      17.106  22.242   9.825  1.00  0.00           C
ATOM   1040  C   ALA A  77      17.534  23.760   9.554  1.00  0.00           C
ATOM   1041  O   ALA A  77      18.619  24.069   9.137  1.00  0.00           O
ATOM   1042  CB  ALA A  77      17.604  21.692  11.146  1.00  0.00           C
ATOM   1043  H   ALA A  77      17.844  20.404   9.040  1.00  0.00           H
ATOM   1044  HA  ALA A  77      16.020  22.152   9.829  1.00  0.00           H
ATOM   1045  HB1 ALA A  77      18.693  21.649  11.152  1.00  0.00           H
ATOM   1046  HB2 ALA A  77      17.209  20.682  11.253  1.00  0.00           H
ATOM   1047  HB3 ALA A  77      17.289  22.258  12.023  1.00  0.00           H
ATOM   1048  N   GLY A  78      16.576  24.640   9.923  1.00  0.00           N
ATOM   1049  CA  GLY A  78      16.723  26.063   9.699  1.00  0.00           C
ATOM   1050  C   GLY A  78      16.151  26.501   8.387  1.00  0.00           C
ATOM   1051  O   GLY A  78      16.122  27.720   8.158  1.00  0.00           O
ATOM   1052  H   GLY A  78      15.784  24.340  10.473  1.00  0.00           H
ATOM   1053  HA2 GLY A  78      16.184  26.541  10.516  1.00  0.00           H
ATOM   1054  HA3 GLY A  78      17.778  26.329   9.761  1.00  0.00           H
ATOM   1055  N   GLN A  79      15.926  25.627   7.421  1.00  0.00           N
ATOM   1056  CA  GLN A  79      15.210  25.986   6.183  1.00  0.00           C
ATOM   1057  C   GLN A  79      13.857  26.559   6.477  1.00  0.00           C
ATOM   1058  O   GLN A  79      13.230  26.286   7.509  1.00  0.00           O
ATOM   1059  CB  GLN A  79      15.152  24.824   5.221  1.00  0.00           C
ATOM   1060  CG  GLN A  79      16.515  24.501   4.609  1.00  0.00           C
ATOM   1061  CD  GLN A  79      16.447  23.238   3.733  1.00  0.00           C
ATOM   1062  NE2 GLN A  79      17.523  22.892   3.138  1.00  0.00           N
ATOM   1063  OE1 GLN A  79      15.462  22.633   3.483  1.00  0.00           O
ATOM   1064  H   GLN A  79      16.251  24.674   7.509  1.00  0.00           H
ATOM   1065  HA  GLN A  79      15.769  26.828   5.775  1.00  0.00           H
ATOM   1066  HB2 GLN A  79      14.817  23.962   5.797  1.00  0.00           H
ATOM   1067  HB3 GLN A  79      14.430  25.075   4.444  1.00  0.00           H
ATOM   1068  HG2 GLN A  79      16.938  25.292   3.989  1.00  0.00           H
ATOM   1069  HG3 GLN A  79      17.273  24.300   5.366  1.00  0.00           H
ATOM   1070 HE21 GLN A  79      17.499  22.022   2.625  1.00  0.00           H
ATOM   1071 HE22 GLN A  79      18.334  23.208   3.649  1.00  0.00           H
ATOM   1072  N   HID A  80      13.385  27.374   5.555  1.00  0.00           N
ATOM   1073  CA  HID A  80      12.023  27.791   5.445  1.00  0.00           C
ATOM   1074  C   HID A  80      11.403  27.140   4.236  1.00  0.00           C
ATOM   1075  O   HID A  80      11.551  27.690   3.114  1.00  0.00           O
ATOM   1076  CB  HID A  80      11.965  29.310   5.416  1.00  0.00           C
ATOM   1077  CG  HID A  80      10.617  29.936   5.673  1.00  0.00           C
ATOM   1078  CD2 HID A  80       9.506  29.280   6.120  1.00  0.00           C
ATOM   1079  ND1 HID A  80      10.251  31.211   5.431  1.00  0.00           N
ATOM   1080  CE1 HID A  80       8.941  31.336   5.794  1.00  0.00           C
ATOM   1081  NE2 HID A  80       8.453  30.192   6.244  1.00  0.00           N
ATOM   1082  H   HID A  80      14.010  27.848   4.919  1.00  0.00           H
ATOM   1083  HA  HID A  80      11.514  27.401   6.326  1.00  0.00           H
ATOM   1084  HB2 HID A  80      12.673  29.720   6.136  1.00  0.00           H
ATOM   1085  HB3 HID A  80      12.317  29.720   4.469  1.00  0.00           H
ATOM   1086  HD1 HID A  80      10.957  31.884   5.169  1.00  0.00           H
ATOM   1087  HD2 HID A  80       9.476  28.247   6.434  1.00  0.00           H
ATOM   1088  HE1 HID A  80       8.334  32.222   5.675  1.00  0.00           H
ATOM   1089  N   LEU A  81      10.658  25.982   4.350  1.00  0.01           N
ATOM   1090  CA  LEU A  81       9.789  25.457   3.289  1.00  0.01           C
ATOM   1091  C   LEU A  81       8.414  26.148   3.196  1.00  0.01           C
ATOM   1092  O   LEU A  81       7.883  26.733   4.130  1.00  0.01           O
ATOM   1093  CB  LEU A  81       9.774  23.960   3.623  1.00  0.01           C
ATOM   1094  CG  LEU A  81       8.843  23.116   2.763  1.00  0.01           C
ATOM   1095  CD1 LEU A  81       9.287  21.687   2.502  1.00  0.01           C
ATOM   1096  CD2 LEU A  81       7.403  23.117   3.426  1.00  0.01           C
ATOM   1097  H   LEU A  81      10.648  25.585   5.279  1.00  0.01           H
ATOM   1098  HA  LEU A  81      10.418  25.480   2.400  1.00  0.01           H
ATOM   1099  HB2 LEU A  81      10.749  23.493   3.483  1.00  0.01           H
ATOM   1100  HB3 LEU A  81       9.537  23.861   4.682  1.00  0.01           H
ATOM   1101  HG  LEU A  81       8.728  23.555   1.772  1.00  0.01           H
ATOM   1102 HD11 LEU A  81      10.180  21.758   1.880  1.00  0.01           H
ATOM   1103 HD12 LEU A  81       8.489  21.219   1.925  1.00  0.01           H
ATOM   1104 HD13 LEU A  81       9.620  21.202   3.418  1.00  0.01           H
ATOM   1105 HD21 LEU A  81       7.349  22.516   4.334  1.00  0.01           H
ATOM   1106 HD22 LEU A  81       7.053  24.149   3.424  1.00  0.01           H
ATOM   1107 HD23 LEU A  81       6.738  22.524   2.799  1.00  0.01           H
ATOM   1108  N   LEU A  82       8.039  26.123   1.957  1.00  0.00           N
ATOM   1109  CA  LEU A  82       6.682  26.465   1.460  1.00  0.00           C
ATOM   1110  C   LEU A  82       5.873  25.164   1.222  1.00  0.00           C
ATOM   1111  O   LEU A  82       6.405  24.206   0.661  1.00  0.00           O
ATOM   1112  CB  LEU A  82       6.860  27.279   0.175  1.00  0.00           C
ATOM   1113  CG  LEU A  82       5.643  27.610  -0.703  1.00  0.00           C
ATOM   1114  CD1 LEU A  82       4.596  28.437   0.121  1.00  0.00           C
ATOM   1115  CD2 LEU A  82       6.062  28.390  -1.986  1.00  0.00           C
ATOM   1116  H   LEU A  82       8.706  25.688   1.336  1.00  0.00           H
ATOM   1117  HA  LEU A  82       6.221  27.116   2.202  1.00  0.00           H
ATOM   1118  HB2 LEU A  82       7.355  28.205   0.461  1.00  0.00           H
ATOM   1119  HB3 LEU A  82       7.554  26.654  -0.387  1.00  0.00           H
ATOM   1120  HG  LEU A  82       5.242  26.682  -1.110  1.00  0.00           H
ATOM   1121 HD11 LEU A  82       5.075  29.094   0.847  1.00  0.00           H
ATOM   1122 HD12 LEU A  82       3.942  27.705   0.597  1.00  0.00           H
ATOM   1123 HD13 LEU A  82       3.847  29.035  -0.398  1.00  0.00           H
ATOM   1124 HD21 LEU A  82       6.539  29.318  -1.668  1.00  0.00           H
ATOM   1125 HD22 LEU A  82       6.592  27.702  -2.643  1.00  0.00           H
ATOM   1126 HD23 LEU A  82       5.159  28.561  -2.575  1.00  0.00           H
ATOM   1127  N   ASP A  83       4.598  25.206   1.535  1.00 -0.04           N
ATOM   1128  CA  ASP A  83       3.543  24.197   1.263  1.00 -0.04           C
ATOM   1129  C   ASP A  83       2.337  24.654   0.504  1.00 -0.04           C
ATOM   1130  O   ASP A  83       1.486  25.422   0.975  1.00 -0.04           O
ATOM   1131  CB  ASP A  83       3.244  23.448   2.575  1.00 -0.04           C
ATOM   1132  CG  ASP A  83       2.488  22.179   2.319  1.00 -0.04           C
ATOM   1133  OD1 ASP A  83       1.907  21.990   1.238  1.00 -0.04           O
ATOM   1134  OD2 ASP A  83       2.303  21.405   3.261  1.00 -0.04           O
ATOM   1135  H   ASP A  83       4.305  26.005   2.078  1.00 -0.04           H
ATOM   1136  HA  ASP A  83       4.083  23.457   0.672  1.00 -0.04           H
ATOM   1137  HB2 ASP A  83       4.135  23.128   3.114  1.00 -0.04           H
ATOM   1138  HB3 ASP A  83       2.643  24.064   3.243  1.00 -0.04           H
ATOM   1139  N   ILE A  84       2.320  24.260  -0.807  1.00 -0.05           N
ATOM   1140  CA  ILE A  84       1.308  24.737  -1.807  1.00 -0.05           C
ATOM   1141  C   ILE A  84       0.087  23.704  -1.844  1.00 -0.05           C
ATOM   1142  O   ILE A  84       0.246  22.537  -2.227  1.00 -0.05           O
ATOM   1143  CB  ILE A  84       1.955  25.027  -3.202  1.00 -0.05           C
ATOM   1144  CG1 ILE A  84       3.194  25.975  -3.219  1.00 -0.05           C
ATOM   1145  CG2 ILE A  84       0.860  25.545  -4.128  1.00 -0.05           C
ATOM   1146  CD1 ILE A  84       3.810  26.372  -4.576  1.00 -0.05           C
ATOM   1147  H   ILE A  84       2.932  23.501  -1.070  1.00 -0.05           H
ATOM   1148  HA  ILE A  84       0.891  25.677  -1.443  1.00 -0.05           H
ATOM   1149  HB  ILE A  84       2.296  24.055  -3.557  1.00 -0.05           H
ATOM   1150 HG12 ILE A  84       2.901  26.897  -2.718  1.00 -0.05           H
ATOM   1151 HG13 ILE A  84       3.984  25.439  -2.694  1.00 -0.05           H
ATOM   1152 HG21 ILE A  84      -0.037  24.927  -4.115  1.00 -0.05           H
ATOM   1153 HG22 ILE A  84       1.167  25.625  -5.171  1.00 -0.05           H
ATOM   1154 HG23 ILE A  84       0.707  26.577  -3.811  1.00 -0.05           H
ATOM   1155 HD11 ILE A  84       3.921  25.469  -5.175  1.00 -0.05           H
ATOM   1156 HD12 ILE A  84       4.846  26.632  -4.357  1.00 -0.05           H
ATOM   1157 HD13 ILE A  84       3.251  27.183  -5.043  1.00 -0.05           H
ATOM   1158  N   GLY A  85      -1.065  24.205  -1.529  1.00 -0.04           N
ATOM   1159  CA  GLY A  85      -2.257  23.453  -1.083  1.00 -0.04           C
ATOM   1160  C   GLY A  85      -1.999  22.518   0.060  1.00 -0.04           C
ATOM   1161  O   GLY A  85      -2.148  21.347  -0.152  1.00 -0.04           O
ATOM   1162  H   GLY A  85      -0.996  25.108  -1.080  1.00 -0.04           H
ATOM   1163  HA2 GLY A  85      -3.094  24.128  -0.905  1.00 -0.04           H
ATOM   1164  HA3 GLY A  85      -2.514  22.894  -1.981  1.00 -0.04           H
ATOM   1165  N   CYS A  86      -1.759  23.095   1.178  1.00 -0.05           N
ATOM   1166  CA  CYS A  86      -1.299  22.346   2.395  1.00 -0.05           C
ATOM   1167  C   CYS A  86      -2.455  21.478   3.012  1.00 -0.05           C
ATOM   1168  O   CYS A  86      -2.129  20.462   3.596  1.00 -0.05           O
ATOM   1169  CB  CYS A  86      -0.787  23.308   3.427  1.00 -0.05           C
ATOM   1170  SG  CYS A  86      -2.294  24.199   4.026  1.00 -0.05           S
ATOM   1171  H   CYS A  86      -1.749  24.105   1.201  1.00 -0.05           H
ATOM   1172  HA  CYS A  86      -0.541  21.612   2.119  1.00 -0.05           H
ATOM   1173  HB2 CYS A  86      -0.233  22.752   4.184  1.00 -0.05           H
ATOM   1174  HB3 CYS A  86      -0.076  23.980   2.947  1.00 -0.05           H
ATOM   1175  HG  CYS A  86      -2.965  23.278   4.724  1.00 -0.05           H
ATOM   1176  N   GLY A  87      -3.751  21.731   2.657  1.00 -0.04           N
ATOM   1177  CA  GLY A  87      -4.808  21.060   3.330  1.00 -0.04           C
ATOM   1178  C   GLY A  87      -4.690  21.091   4.846  1.00 -0.04           C
ATOM   1179  O   GLY A  87      -4.583  22.162   5.537  1.00 -0.04           O
ATOM   1180  H   GLY A  87      -4.031  22.571   2.170  1.00 -0.04           H
ATOM   1181  HA2 GLY A  87      -5.660  21.728   3.204  1.00 -0.04           H
ATOM   1182  HA3 GLY A  87      -4.970  20.022   3.042  1.00 -0.04           H
ATOM   1183  N   THR A  88      -4.881  19.950   5.498  1.00  0.03           N
ATOM   1184  CA  THR A  88      -5.038  19.894   6.970  1.00  0.03           C
ATOM   1185  C   THR A  88      -3.762  20.222   7.790  1.00  0.03           C
ATOM   1186  O   THR A  88      -3.829  20.283   8.964  1.00  0.03           O
ATOM   1187  CB  THR A  88      -5.597  18.494   7.422  1.00  0.03           C
ATOM   1188  CG2 THR A  88      -7.099  18.574   7.740  1.00  0.03           C
ATOM   1189  OG1 THR A  88      -5.592  17.539   6.383  1.00  0.03           O
ATOM   1190  H   THR A  88      -5.003  19.073   5.012  1.00  0.03           H
ATOM   1191  HA  THR A  88      -5.801  20.650   7.158  1.00  0.03           H
ATOM   1192  HB  THR A  88      -5.160  18.086   8.334  1.00  0.03           H
ATOM   1193  HG1 THR A  88      -4.687  17.237   6.279  1.00  0.03           H
ATOM   1194 HG21 THR A  88      -7.616  18.916   6.844  1.00  0.03           H
ATOM   1195 HG22 THR A  88      -7.215  19.315   8.531  1.00  0.03           H
ATOM   1196 HG23 THR A  88      -7.534  17.679   8.185  1.00  0.03           H
ATOM   1197  N   GLY A  89      -2.642  20.475   7.155  1.00  0.01           N
ATOM   1198  CA  GLY A  89      -1.398  20.721   7.769  1.00  0.01           C
ATOM   1199  C   GLY A  89      -0.601  19.483   8.191  1.00  0.01           C
ATOM   1200  O   GLY A  89       0.366  19.772   8.836  1.00  0.01           O
ATOM   1201  H   GLY A  89      -2.685  20.326   6.157  1.00  0.01           H
ATOM   1202  HA2 GLY A  89      -0.842  21.359   7.082  1.00  0.01           H
ATOM   1203  HA3 GLY A  89      -1.729  21.201   8.689  1.00  0.01           H
ATOM   1204  N   ARG A  90      -1.117  18.266   8.070  1.00  0.07           N
ATOM   1205  CA  ARG A  90      -0.443  17.067   8.583  1.00  0.07           C
ATOM   1206  C   ARG A  90       1.007  16.806   8.108  1.00  0.07           C
ATOM   1207  O   ARG A  90       1.872  16.625   8.999  1.00  0.07           O
ATOM   1208  CB  ARG A  90      -1.374  15.914   8.463  1.00  0.07           C
ATOM   1209  CG  ARG A  90      -0.915  14.805   9.417  1.00  0.07           C
ATOM   1210  CD  ARG A  90      -2.004  13.712   9.544  1.00  0.07           C
ATOM   1211  NE  ARG A  90      -1.658  12.639  10.516  1.00  0.07           N
ATOM   1212  CZ  ARG A  90      -2.229  12.522  11.674  1.00  0.07           C
ATOM   1213  NH1 ARG A  90      -2.928  13.448  12.288  1.00  0.07           N
ATOM   1214  NH2 ARG A  90      -2.017  11.507  12.370  1.00  0.07           N
ATOM   1215  H   ARG A  90      -1.945  18.108   7.513  1.00  0.07           H
ATOM   1216  HA  ARG A  90      -0.374  17.173   9.666  1.00  0.07           H
ATOM   1217  HB2 ARG A  90      -2.413  16.186   8.654  1.00  0.07           H
ATOM   1218  HB3 ARG A  90      -1.214  15.559   7.446  1.00  0.07           H
ATOM   1219  HG2 ARG A  90      -0.001  14.304   9.097  1.00  0.07           H
ATOM   1220  HG3 ARG A  90      -0.543  15.202  10.362  1.00  0.07           H
ATOM   1221  HD2 ARG A  90      -3.040  14.041   9.626  1.00  0.07           H
ATOM   1222  HD3 ARG A  90      -1.960  13.278   8.544  1.00  0.07           H
ATOM   1223  HE  ARG A  90      -1.157  11.840  10.156  1.00  0.07           H
ATOM   1224 HH11 ARG A  90      -3.087  14.362  11.890  1.00  0.07           H
ATOM   1225 HH12 ARG A  90      -3.394  13.210  13.151  1.00  0.07           H
ATOM   1226 HH21 ARG A  90      -1.400  10.820  11.962  1.00  0.07           H
ATOM   1227 HH22 ARG A  90      -2.424  11.378  13.286  1.00  0.07           H
ATOM   1228  N   THR A  91       1.190  16.844   6.771  1.00  0.00           N
ATOM   1229  CA  THR A  91       2.535  16.955   6.212  1.00  0.00           C
ATOM   1230  C   THR A  91       3.369  18.136   6.729  1.00  0.00           C
ATOM   1231  O   THR A  91       4.445  17.816   7.235  1.00  0.00           O
ATOM   1232  CB  THR A  91       2.499  16.996   4.684  1.00  0.00           C
ATOM   1233  CG2 THR A  91       3.811  16.389   4.168  1.00  0.00           C
ATOM   1234  OG1 THR A  91       1.439  16.215   4.253  1.00  0.00           O
ATOM   1235  H   THR A  91       0.362  17.046   6.228  1.00  0.00           H
ATOM   1236  HA  THR A  91       3.055  16.047   6.514  1.00  0.00           H
ATOM   1237  HB  THR A  91       2.388  18.011   4.303  1.00  0.00           H
ATOM   1238  HG1 THR A  91       1.615  15.307   4.508  1.00  0.00           H
ATOM   1239 HG21 THR A  91       4.752  16.836   4.491  1.00  0.00           H
ATOM   1240 HG22 THR A  91       3.870  16.335   3.081  1.00  0.00           H
ATOM   1241 HG23 THR A  91       3.840  15.344   4.480  1.00  0.00           H
ATOM   1242  N   ALA A  92       2.848  19.346   6.692  1.00  0.01           N
ATOM   1243  CA  ALA A  92       3.773  20.434   7.153  1.00  0.01           C
ATOM   1244  C   ALA A  92       4.190  20.308   8.647  1.00  0.01           C
ATOM   1245  O   ALA A  92       5.357  20.284   8.985  1.00  0.01           O
ATOM   1246  CB  ALA A  92       2.926  21.633   6.829  1.00  0.01           C
ATOM   1247  H   ALA A  92       2.081  19.644   6.107  1.00  0.01           H
ATOM   1248  HA  ALA A  92       4.727  20.340   6.634  1.00  0.01           H
ATOM   1249  HB1 ALA A  92       1.978  21.563   7.365  1.00  0.01           H
ATOM   1250  HB2 ALA A  92       2.797  21.673   5.748  1.00  0.01           H
ATOM   1251  HB3 ALA A  92       3.357  22.560   7.207  1.00  0.01           H
ATOM   1252  N   LEU A  93       3.194  20.062   9.531  1.00  0.01           N
ATOM   1253  CA  LEU A  93       3.414  19.755  10.956  1.00  0.01           C
ATOM   1254  C   LEU A  93       4.493  18.681  11.184  1.00  0.01           C
ATOM   1255  O   LEU A  93       5.441  18.847  11.964  1.00  0.01           O
ATOM   1256  CB  LEU A  93       2.038  19.325  11.544  1.00  0.01           C
ATOM   1257  CG  LEU A  93       2.081  18.628  12.982  1.00  0.01           C
ATOM   1258  CD1 LEU A  93       2.224  19.668  14.112  1.00  0.01           C
ATOM   1259  CD2 LEU A  93       0.845  17.754  13.158  1.00  0.01           C
ATOM   1260  H   LEU A  93       2.318  19.847   9.076  1.00  0.01           H
ATOM   1261  HA  LEU A  93       3.706  20.629  11.538  1.00  0.01           H
ATOM   1262  HB2 LEU A  93       1.365  20.180  11.612  1.00  0.01           H
ATOM   1263  HB3 LEU A  93       1.473  18.704  10.849  1.00  0.01           H
ATOM   1264  HG  LEU A  93       2.915  17.933  13.085  1.00  0.01           H
ATOM   1265 HD11 LEU A  93       3.056  20.356  13.958  1.00  0.01           H
ATOM   1266 HD12 LEU A  93       2.484  19.166  15.044  1.00  0.01           H
ATOM   1267 HD13 LEU A  93       1.287  20.199  14.275  1.00  0.01           H
ATOM   1268 HD21 LEU A  93      -0.029  18.374  13.359  1.00  0.01           H
ATOM   1269 HD22 LEU A  93       0.672  17.041  12.351  1.00  0.01           H
ATOM   1270 HD23 LEU A  93       0.975  17.154  14.060  1.00  0.01           H
ATOM   1271  N   LYS A  94       4.420  17.536  10.486  1.00  0.02           N
ATOM   1272  CA  LYS A  94       5.310  16.396  10.630  1.00  0.02           C
ATOM   1273  C   LYS A  94       6.650  16.816   9.873  1.00  0.02           C
ATOM   1274  O   LYS A  94       7.683  16.477  10.505  1.00  0.02           O
ATOM   1275  CB  LYS A  94       4.616  15.168  10.081  1.00  0.02           C
ATOM   1276  CG  LYS A  94       3.440  14.670  10.909  1.00  0.02           C
ATOM   1277  CD  LYS A  94       2.888  13.325  10.516  1.00  0.02           C
ATOM   1278  CE  LYS A  94       3.985  12.222  10.794  1.00  0.02           C
ATOM   1279  NZ  LYS A  94       3.533  10.844  10.517  1.00  0.02           N
ATOM   1280  H   LYS A  94       3.546  17.338  10.019  1.00  0.02           H
ATOM   1281  HA  LYS A  94       5.643  16.083  11.620  1.00  0.02           H
ATOM   1282  HB2 LYS A  94       4.266  15.355   9.066  1.00  0.02           H
ATOM   1283  HB3 LYS A  94       5.343  14.362   9.985  1.00  0.02           H
ATOM   1284  HG2 LYS A  94       3.627  14.757  11.978  1.00  0.02           H
ATOM   1285  HG3 LYS A  94       2.616  15.379  10.827  1.00  0.02           H
ATOM   1286  HD2 LYS A  94       1.993  13.086  11.091  1.00  0.02           H
ATOM   1287  HD3 LYS A  94       2.727  13.409   9.441  1.00  0.02           H
ATOM   1288  HE2 LYS A  94       4.762  12.584  10.121  1.00  0.02           H
ATOM   1289  HE3 LYS A  94       4.284  12.388  11.829  1.00  0.02           H
ATOM   1290  HZ1 LYS A  94       4.240  10.231  10.897  1.00  0.02           H
ATOM   1291  HZ2 LYS A  94       3.527  10.758   9.511  1.00  0.02           H
ATOM   1292  HZ3 LYS A  94       2.631  10.762  10.964  1.00  0.02           H
ATOM   1293  N   ALA A  95       6.720  17.625   8.799  1.00  0.00           N
ATOM   1294  CA  ALA A  95       8.020  18.148   8.305  1.00  0.00           C
ATOM   1295  C   ALA A  95       8.642  19.026   9.275  1.00  0.00           C
ATOM   1296  O   ALA A  95       9.866  18.882   9.437  1.00  0.00           O
ATOM   1297  CB  ALA A  95       7.749  18.867   6.962  1.00  0.00           C
ATOM   1298  H   ALA A  95       5.840  17.916   8.400  1.00  0.00           H
ATOM   1299  HA  ALA A  95       8.595  17.240   8.127  1.00  0.00           H
ATOM   1300  HB1 ALA A  95       8.738  19.038   6.535  1.00  0.00           H
ATOM   1301  HB2 ALA A  95       7.156  19.774   7.084  1.00  0.00           H
ATOM   1302  HB3 ALA A  95       7.262  18.202   6.249  1.00  0.00           H
ATOM   1303  N   ALA A  96       7.953  19.857  10.043  1.00  0.00           N
ATOM   1304  CA  ALA A  96       8.550  20.820  10.932  1.00  0.00           C
ATOM   1305  C   ALA A  96       9.164  20.038  12.083  1.00  0.00           C
ATOM   1306  O   ALA A  96      10.334  20.207  12.483  1.00  0.00           O
ATOM   1307  CB  ALA A  96       7.535  21.877  11.325  1.00  0.00           C
ATOM   1308  H   ALA A  96       6.959  19.766   9.890  1.00  0.00           H
ATOM   1309  HA  ALA A  96       9.347  21.365  10.427  1.00  0.00           H
ATOM   1310  HB1 ALA A  96       7.184  22.424  10.451  1.00  0.00           H
ATOM   1311  HB2 ALA A  96       7.881  22.587  12.076  1.00  0.00           H
ATOM   1312  HB3 ALA A  96       6.657  21.343  11.686  1.00  0.00           H
ATOM   1313  N   ARG A  97       8.419  19.020  12.574  1.00  0.00           N
ATOM   1314  CA  ARG A  97       9.013  18.251  13.713  1.00  0.00           C
ATOM   1315  C   ARG A  97      10.147  17.249  13.360  1.00  0.00           C
ATOM   1316  O   ARG A  97      11.052  17.164  14.145  1.00  0.00           O
ATOM   1317  CB  ARG A  97       7.797  17.598  14.386  1.00  0.00           C
ATOM   1318  CG  ARG A  97       6.741  18.479  15.021  1.00  0.00           C
ATOM   1319  CD  ARG A  97       5.805  17.627  15.834  1.00  0.00           C
ATOM   1320  NE  ARG A  97       5.046  16.494  15.167  1.00  0.00           N
ATOM   1321  CZ  ARG A  97       3.867  15.983  15.445  1.00  0.00           C
ATOM   1322  NH1 ARG A  97       3.035  16.376  16.320  1.00  0.00           N
ATOM   1323  NH2 ARG A  97       3.538  14.997  14.744  1.00  0.00           N
ATOM   1324  H   ARG A  97       7.491  18.865  12.207  1.00  0.00           H
ATOM   1325  HA  ARG A  97       9.464  18.973  14.393  1.00  0.00           H
ATOM   1326  HB2 ARG A  97       7.303  16.961  13.653  1.00  0.00           H
ATOM   1327  HB3 ARG A  97       8.286  16.928  15.093  1.00  0.00           H
ATOM   1328  HG2 ARG A  97       7.213  19.281  15.588  1.00  0.00           H
ATOM   1329  HG3 ARG A  97       6.164  19.119  14.353  1.00  0.00           H
ATOM   1330  HD2 ARG A  97       6.281  17.113  16.670  1.00  0.00           H
ATOM   1331  HD3 ARG A  97       5.123  18.366  16.255  1.00  0.00           H
ATOM   1332  HE  ARG A  97       5.578  15.987  14.474  1.00  0.00           H
ATOM   1333 HH11 ARG A  97       3.346  16.951  17.091  1.00  0.00           H
ATOM   1334 HH12 ARG A  97       2.185  15.847  16.453  1.00  0.00           H
ATOM   1335 HH21 ARG A  97       4.221  14.609  14.109  1.00  0.00           H
ATOM   1336 HH22 ARG A  97       2.645  14.565  14.934  1.00  0.00           H
ATOM   1337  N   GLN A  98      10.017  16.575  12.246  1.00  0.00           N
ATOM   1338  CA  GLN A  98      11.111  15.679  11.834  1.00  0.00           C
ATOM   1339  C   GLN A  98      12.319  16.471  11.366  1.00  0.00           C
ATOM   1340  O   GLN A  98      13.435  16.096  11.634  1.00  0.00           O
ATOM   1341  CB  GLN A  98      10.662  14.660  10.718  1.00  0.00           C
ATOM   1342  CG  GLN A  98       9.602  13.640  11.172  1.00  0.00           C
ATOM   1343  CD  GLN A  98       9.169  12.721  10.032  1.00  0.00           C
ATOM   1344  NE2 GLN A  98       7.927  12.250  10.031  1.00  0.00           N
ATOM   1345  OE1 GLN A  98       9.860  12.400   9.052  1.00  0.00           O
ATOM   1346  H   GLN A  98       9.117  16.576  11.786  1.00  0.00           H
ATOM   1347  HA  GLN A  98      11.460  15.168  12.731  1.00  0.00           H
ATOM   1348  HB2 GLN A  98      10.326  15.236   9.857  1.00  0.00           H
ATOM   1349  HB3 GLN A  98      11.546  14.163  10.317  1.00  0.00           H
ATOM   1350  HG2 GLN A  98      10.015  13.080  12.010  1.00  0.00           H
ATOM   1351  HG3 GLN A  98       8.794  14.235  11.600  1.00  0.00           H
ATOM   1352 HE21 GLN A  98       7.517  11.744   9.259  1.00  0.00           H
ATOM   1353 HE22 GLN A  98       7.421  12.540  10.856  1.00  0.00           H
ATOM   1354  N   ARG A  99      12.145  17.551  10.590  1.00  0.00           N
ATOM   1355  CA  ARG A  99      13.244  18.307   9.939  1.00  0.00           C
ATOM   1356  C   ARG A  99      13.854  19.485  10.721  1.00  0.00           C
ATOM   1357  O   ARG A  99      14.965  19.842  10.348  1.00  0.00           O
ATOM   1358  CB  ARG A  99      13.069  18.471   8.420  1.00  0.00           C
ATOM   1359  CG  ARG A  99      12.902  17.051   7.744  1.00  0.00           C
ATOM   1360  CD  ARG A  99      14.027  16.031   8.126  1.00  0.00           C
ATOM   1361  NE  ARG A  99      14.067  14.814   7.275  1.00  0.00           N
ATOM   1362  CZ  ARG A  99      14.665  14.599   6.124  1.00  0.00           C
ATOM   1363  NH1 ARG A  99      15.478  15.451   5.659  1.00  0.00           N
ATOM   1364  NH2 ARG A  99      14.346  13.604   5.277  1.00  0.00           N
ATOM   1365  H   ARG A  99      11.238  17.944  10.385  1.00  0.00           H
ATOM   1366  HA  ARG A  99      14.127  17.680  10.060  1.00  0.00           H
ATOM   1367  HB2 ARG A  99      12.290  19.184   8.150  1.00  0.00           H
ATOM   1368  HB3 ARG A  99      13.953  18.954   8.004  1.00  0.00           H
ATOM   1369  HG2 ARG A  99      11.997  16.593   8.140  1.00  0.00           H
ATOM   1370  HG3 ARG A  99      13.010  17.108   6.660  1.00  0.00           H
ATOM   1371  HD2 ARG A  99      14.949  16.590   7.970  1.00  0.00           H
ATOM   1372  HD3 ARG A  99      13.961  15.702   9.163  1.00  0.00           H
ATOM   1373  HE  ARG A  99      13.788  13.979   7.771  1.00  0.00           H
ATOM   1374 HH11 ARG A  99      15.707  16.328   6.104  1.00  0.00           H
ATOM   1375 HH12 ARG A  99      15.978  15.222   4.813  1.00  0.00           H
ATOM   1376 HH21 ARG A  99      13.637  12.942   5.556  1.00  0.00           H
ATOM   1377 HH22 ARG A  99      14.970  13.515   4.487  1.00  0.00           H
ATOM   1378  N   GLY A 100      13.245  20.105  11.769  1.00  0.00           N
ATOM   1379  CA  GLY A 100      13.811  21.248  12.508  1.00  0.00           C
ATOM   1380  C   GLY A 100      13.655  22.547  11.686  1.00  0.00           C
ATOM   1381  O   GLY A 100      14.434  23.488  11.906  1.00  0.00           O
ATOM   1382  H   GLY A 100      12.328  19.885  12.131  1.00  0.00           H
ATOM   1383  HA2 GLY A 100      13.170  21.334  13.386  1.00  0.00           H
ATOM   1384  HA3 GLY A 100      14.852  21.032  12.747  1.00  0.00           H
ATOM   1385  N   ILE A 101      12.766  22.633  10.677  1.00  0.00           N
ATOM   1386  CA  ILE A 101      12.561  23.743   9.706  1.00  0.00           C
ATOM   1387  C   ILE A 101      11.362  24.639  10.134  1.00  0.00           C
ATOM   1388  O   ILE A 101      10.483  24.213  10.895  1.00  0.00           O
ATOM   1389  CB  ILE A 101      12.297  23.119   8.281  1.00  0.00           C
ATOM   1390  CG1 ILE A 101      10.988  22.300   8.216  1.00  0.00           C
ATOM   1391  CG2 ILE A 101      13.511  22.244   7.907  1.00  0.00           C
ATOM   1392  CD1 ILE A 101      10.661  21.713   6.880  1.00  0.00           C
ATOM   1393  H   ILE A 101      12.174  21.829  10.525  1.00  0.00           H
ATOM   1394  HA  ILE A 101      13.469  24.345   9.690  1.00  0.00           H
ATOM   1395  HB  ILE A 101      12.165  23.873   7.505  1.00  0.00           H
ATOM   1396 HG12 ILE A 101      11.016  21.500   8.957  1.00  0.00           H
ATOM   1397 HG13 ILE A 101      10.174  22.900   8.623  1.00  0.00           H
ATOM   1398 HG21 ILE A 101      14.367  22.871   8.158  1.00  0.00           H
ATOM   1399 HG22 ILE A 101      13.423  22.068   6.835  1.00  0.00           H
ATOM   1400 HG23 ILE A 101      13.503  21.284   8.422  1.00  0.00           H
ATOM   1401 HD11 ILE A 101      10.618  22.529   6.158  1.00  0.00           H
ATOM   1402 HD12 ILE A 101       9.703  21.199   6.945  1.00  0.00           H
ATOM   1403 HD13 ILE A 101      11.331  20.972   6.444  1.00  0.00           H
ATOM   1404  N   ALA A 102      11.281  25.823   9.500  1.00  0.00           N
ATOM   1405  CA  ALA A 102      10.020  26.552   9.349  1.00  0.00           C
ATOM   1406  C   ALA A 102       9.197  26.049   8.121  1.00  0.00           C
ATOM   1407  O   ALA A 102       9.743  25.847   7.026  1.00  0.00           O
ATOM   1408  CB  ALA A 102      10.424  27.978   9.288  1.00  0.00           C
ATOM   1409  H   ALA A 102      12.116  26.187   9.063  1.00  0.00           H
ATOM   1410  HA  ALA A 102       9.387  26.390  10.221  1.00  0.00           H
ATOM   1411  HB1 ALA A 102       9.512  28.521   9.045  1.00  0.00           H
ATOM   1412  HB2 ALA A 102      11.006  28.123   8.377  1.00  0.00           H
ATOM   1413  HB3 ALA A 102      10.874  28.278  10.233  1.00  0.00           H
ATOM   1414  N   VAL A 103       7.886  26.287   8.283  1.00  0.01           N
ATOM   1415  CA  VAL A 103       7.032  26.073   7.200  1.00  0.01           C
ATOM   1416  C   VAL A 103       5.872  27.014   7.098  1.00  0.01           C
ATOM   1417  O   VAL A 103       5.027  27.027   7.981  1.00  0.01           O
ATOM   1418  CB  VAL A 103       6.457  24.630   7.248  1.00  0.01           C
ATOM   1419  CG1 VAL A 103       5.522  24.356   6.075  1.00  0.01           C
ATOM   1420  CG2 VAL A 103       7.442  23.330   7.291  1.00  0.01           C
ATOM   1421  H   VAL A 103       7.523  26.610   9.169  1.00  0.01           H
ATOM   1422  HA  VAL A 103       7.521  26.055   6.227  1.00  0.01           H
ATOM   1423  HB  VAL A 103       5.886  24.530   8.171  1.00  0.01           H
ATOM   1424 HG11 VAL A 103       5.771  24.764   5.096  1.00  0.01           H
ATOM   1425 HG12 VAL A 103       5.234  23.306   6.131  1.00  0.01           H
ATOM   1426 HG13 VAL A 103       4.642  24.963   6.290  1.00  0.01           H
ATOM   1427 HG21 VAL A 103       7.903  23.100   8.252  1.00  0.01           H
ATOM   1428 HG22 VAL A 103       8.116  23.377   6.435  1.00  0.01           H
ATOM   1429 HG23 VAL A 103       6.830  22.490   6.962  1.00  0.01           H
ATOM   1430  N   THR A 104       5.768  27.743   6.002  1.00  0.00           N
ATOM   1431  CA  THR A 104       4.506  28.468   5.664  1.00  0.00           C
ATOM   1432  C   THR A 104       3.750  27.737   4.537  1.00  0.00           C
ATOM   1433  O   THR A 104       4.369  27.415   3.541  1.00  0.00           O
ATOM   1434  CB  THR A 104       4.867  29.905   5.106  1.00  0.00           C
ATOM   1435  CG2 THR A 104       3.627  30.743   4.778  1.00  0.00           C
ATOM   1436  OG1 THR A 104       5.526  30.615   6.102  1.00  0.00           O
ATOM   1437  H   THR A 104       6.503  27.686   5.311  1.00  0.00           H
ATOM   1438  HA  THR A 104       3.927  28.620   6.576  1.00  0.00           H
ATOM   1439  HB  THR A 104       5.536  29.863   4.246  1.00  0.00           H
ATOM   1440  HG1 THR A 104       6.447  30.362   5.998  1.00  0.00           H
ATOM   1441 HG21 THR A 104       2.778  30.164   4.412  1.00  0.00           H
ATOM   1442 HG22 THR A 104       3.915  31.554   4.109  1.00  0.00           H
ATOM   1443 HG23 THR A 104       3.217  31.227   5.665  1.00  0.00           H
ATOM   1444  N   GLY A 105       2.429  27.521   4.701  1.00  0.00           N
ATOM   1445  CA  GLY A 105       1.553  26.804   3.841  1.00  0.00           C
ATOM   1446  C   GLY A 105       0.259  27.494   3.538  1.00  0.00           C
ATOM   1447  O   GLY A 105      -0.213  28.215   4.432  1.00  0.00           O
ATOM   1448  H   GLY A 105       2.068  27.774   5.609  1.00  0.00           H
ATOM   1449  HA2 GLY A 105       2.003  26.693   2.855  1.00  0.00           H
ATOM   1450  HA3 GLY A 105       1.518  25.789   4.236  1.00  0.00           H
ATOM   1451  N   VAL A 106      -0.268  27.232   2.324  1.00 -0.01           N
ATOM   1452  CA  VAL A 106      -1.518  27.891   1.914  1.00 -0.01           C
ATOM   1453  C   VAL A 106      -2.446  26.983   1.060  1.00 -0.01           C
ATOM   1454  O   VAL A 106      -2.021  25.998   0.490  1.00 -0.01           O
ATOM   1455  CB  VAL A 106      -1.335  29.268   1.219  1.00 -0.01           C
ATOM   1456  CG1 VAL A 106      -0.591  30.220   2.145  1.00 -0.01           C
ATOM   1457  CG2 VAL A 106      -0.400  29.177  -0.023  1.00 -0.01           C
ATOM   1458  H   VAL A 106       0.321  26.762   1.653  1.00 -0.01           H
ATOM   1459  HA  VAL A 106      -1.944  28.172   2.878  1.00 -0.01           H
ATOM   1460  HB  VAL A 106      -2.280  29.739   0.946  1.00 -0.01           H
ATOM   1461 HG11 VAL A 106       0.358  29.842   2.522  1.00 -0.01           H
ATOM   1462 HG12 VAL A 106      -0.406  31.201   1.707  1.00 -0.01           H
ATOM   1463 HG13 VAL A 106      -1.217  30.342   3.029  1.00 -0.01           H
ATOM   1464 HG21 VAL A 106      -0.694  28.286  -0.577  1.00 -0.01           H
ATOM   1465 HG22 VAL A 106       0.665  29.162   0.208  1.00 -0.01           H
ATOM   1466 HG23 VAL A 106      -0.658  29.981  -0.712  1.00 -0.01           H
ATOM   1467  N   ALA A 107      -3.714  27.326   1.085  1.00 -0.03           N
ATOM   1468  CA  ALA A 107      -4.782  26.702   0.286  1.00 -0.03           C
ATOM   1469  C   ALA A 107      -5.996  27.635   0.100  1.00 -0.03           C
ATOM   1470  O   ALA A 107      -6.097  28.589   0.881  1.00 -0.03           O
ATOM   1471  CB  ALA A 107      -5.241  25.500   1.197  1.00 -0.03           C
ATOM   1472  H   ALA A 107      -3.873  28.150   1.647  1.00 -0.03           H
ATOM   1473  HA  ALA A 107      -4.427  26.383  -0.694  1.00 -0.03           H
ATOM   1474  HB1 ALA A 107      -5.652  24.846   0.428  1.00 -0.03           H
ATOM   1475  HB2 ALA A 107      -6.009  25.766   1.924  1.00 -0.03           H
ATOM   1476  HB3 ALA A 107      -4.400  25.045   1.718  1.00 -0.03           H
ATOM   1477  N   VAL A 108      -6.810  27.298  -0.865  1.00 -0.01           N
ATOM   1478  CA  VAL A 108      -8.091  28.023  -1.139  1.00 -0.01           C
ATOM   1479  C   VAL A 108      -9.185  27.643  -0.112  1.00 -0.01           C
ATOM   1480  O   VAL A 108     -10.108  28.418   0.181  1.00 -0.01           O
ATOM   1481  CB  VAL A 108      -8.575  27.838  -2.594  1.00 -0.01           C
ATOM   1482  CG1 VAL A 108      -7.737  28.736  -3.554  1.00 -0.01           C
ATOM   1483  CG2 VAL A 108      -8.612  26.392  -2.876  1.00 -0.01           C
ATOM   1484  H   VAL A 108      -6.610  26.480  -1.423  1.00 -0.01           H
ATOM   1485  HA  VAL A 108      -7.866  29.082  -1.006  1.00 -0.01           H
ATOM   1486  HB  VAL A 108      -9.579  28.253  -2.683  1.00 -0.01           H
ATOM   1487 HG11 VAL A 108      -6.677  28.539  -3.391  1.00 -0.01           H
ATOM   1488 HG12 VAL A 108      -7.892  28.576  -4.621  1.00 -0.01           H
ATOM   1489 HG13 VAL A 108      -8.023  29.716  -3.170  1.00 -0.01           H
ATOM   1490 HG21 VAL A 108      -8.920  26.123  -3.886  1.00 -0.01           H
ATOM   1491 HG22 VAL A 108      -9.294  25.928  -2.163  1.00 -0.01           H
ATOM   1492 HG23 VAL A 108      -7.594  26.025  -2.735  1.00 -0.01           H
ATOM   1493  N   SER A 109      -9.156  26.466   0.470  1.00 -0.02           N
ATOM   1494  CA  SER A 109     -10.112  26.065   1.537  1.00 -0.02           C
ATOM   1495  C   SER A 109      -9.907  26.720   2.933  1.00 -0.02           C
ATOM   1496  O   SER A 109      -8.876  26.572   3.680  1.00 -0.02           O
ATOM   1497  CB  SER A 109     -10.067  24.522   1.673  1.00 -0.02           C
ATOM   1498  OG  SER A 109     -10.944  24.195   2.677  1.00 -0.02           O
ATOM   1499  H   SER A 109      -8.488  25.766   0.184  1.00 -0.02           H
ATOM   1500  HA  SER A 109     -11.118  26.330   1.214  1.00 -0.02           H
ATOM   1501  HB2 SER A 109     -10.441  24.087   0.745  1.00 -0.02           H
ATOM   1502  HB3 SER A 109      -9.026  24.217   1.779  1.00 -0.02           H
ATOM   1503  HG  SER A 109     -11.690  24.762   2.466  1.00 -0.02           H
ATOM   1504  N   LYS A 110     -10.962  27.408   3.362  1.00  0.01           N
ATOM   1505  CA  LYS A 110     -10.992  28.036   4.659  1.00  0.01           C
ATOM   1506  C   LYS A 110     -11.204  27.057   5.814  1.00  0.01           C
ATOM   1507  O   LYS A 110     -10.583  27.242   6.845  1.00  0.01           O
ATOM   1508  CB  LYS A 110     -12.035  29.089   4.737  1.00  0.01           C
ATOM   1509  CG  LYS A 110     -11.813  30.120   3.595  1.00  0.01           C
ATOM   1510  CD  LYS A 110     -12.633  31.400   3.836  1.00  0.01           C
ATOM   1511  CE  LYS A 110     -11.975  32.647   3.187  1.00  0.01           C
ATOM   1512  NZ  LYS A 110     -12.845  33.825   3.344  1.00  0.01           N
ATOM   1513  H   LYS A 110     -11.826  27.428   2.841  1.00  0.01           H
ATOM   1514  HA  LYS A 110      -9.993  28.465   4.741  1.00  0.01           H
ATOM   1515  HB2 LYS A 110     -13.018  28.625   4.659  1.00  0.01           H
ATOM   1516  HB3 LYS A 110     -11.927  29.607   5.690  1.00  0.01           H
ATOM   1517  HG2 LYS A 110     -10.752  30.354   3.508  1.00  0.01           H
ATOM   1518  HG3 LYS A 110     -12.131  29.669   2.655  1.00  0.01           H
ATOM   1519  HD2 LYS A 110     -13.602  31.221   3.370  1.00  0.01           H
ATOM   1520  HD3 LYS A 110     -12.671  31.672   4.892  1.00  0.01           H
ATOM   1521  HE2 LYS A 110     -10.963  32.686   3.588  1.00  0.01           H
ATOM   1522  HE3 LYS A 110     -11.852  32.540   2.109  1.00  0.01           H
ATOM   1523  HZ1 LYS A 110     -12.614  34.594   2.733  1.00  0.01           H
ATOM   1524  HZ2 LYS A 110     -13.041  34.155   4.278  1.00  0.01           H
ATOM   1525  HZ3 LYS A 110     -13.758  33.495   3.066  1.00  0.01           H
ATOM   1526  N   GLU A 111     -11.956  25.950   5.660  1.00  0.00           N
ATOM   1527  CA  GLU A 111     -12.107  25.002   6.714  1.00  0.00           C
ATOM   1528  C   GLU A 111     -10.824  24.117   6.925  1.00  0.00           C
ATOM   1529  O   GLU A 111     -10.471  23.916   8.044  1.00  0.00           O
ATOM   1530  CB  GLU A 111     -13.387  24.165   6.429  1.00  0.00           C
ATOM   1531  CG  GLU A 111     -14.713  24.968   6.314  1.00  0.00           C
ATOM   1532  CD  GLU A 111     -14.979  25.914   7.486  1.00  0.00           C
ATOM   1533  OE1 GLU A 111     -14.870  25.426   8.639  1.00  0.00           O
ATOM   1534  OE2 GLU A 111     -15.357  27.072   7.303  1.00  0.00           O
ATOM   1535  H   GLU A 111     -12.531  25.849   4.835  1.00  0.00           H
ATOM   1536  HA  GLU A 111     -12.301  25.479   7.674  1.00  0.00           H
ATOM   1537  HB2 GLU A 111     -13.243  23.667   5.470  1.00  0.00           H
ATOM   1538  HB3 GLU A 111     -13.445  23.388   7.191  1.00  0.00           H
ATOM   1539  HG2 GLU A 111     -14.743  25.463   5.342  1.00  0.00           H
ATOM   1540  HG3 GLU A 111     -15.542  24.263   6.287  1.00  0.00           H
ATOM   1541  N   GLN A 112     -10.068  23.783   5.877  1.00  0.00           N
ATOM   1542  CA  GLN A 112      -8.858  22.866   5.985  1.00  0.00           C
ATOM   1543  C   GLN A 112      -7.812  23.815   6.543  1.00  0.00           C
ATOM   1544  O   GLN A 112      -7.051  23.367   7.420  1.00  0.00           O
ATOM   1545  CB  GLN A 112      -8.386  22.353   4.643  1.00  0.00           C
ATOM   1546  CG  GLN A 112      -9.417  21.319   4.084  1.00  0.00           C
ATOM   1547  CD  GLN A 112      -9.083  20.821   2.660  1.00  0.00           C
ATOM   1548  NE2 GLN A 112      -9.510  19.641   2.244  1.00  0.00           N
ATOM   1549  OE1 GLN A 112      -8.404  21.507   1.891  1.00  0.00           O
ATOM   1550  H   GLN A 112     -10.515  23.887   4.977  1.00  0.00           H
ATOM   1551  HA  GLN A 112      -9.138  22.111   6.719  1.00  0.00           H
ATOM   1552  HB2 GLN A 112      -8.286  23.142   3.898  1.00  0.00           H
ATOM   1553  HB3 GLN A 112      -7.407  21.893   4.782  1.00  0.00           H
ATOM   1554  HG2 GLN A 112      -9.493  20.430   4.710  1.00  0.00           H
ATOM   1555  HG3 GLN A 112     -10.392  21.791   3.963  1.00  0.00           H
ATOM   1556 HE21 GLN A 112      -9.387  19.439   1.262  1.00  0.00           H
ATOM   1557 HE22 GLN A 112     -10.117  19.101   2.844  1.00  0.00           H
ATOM   1558  N   ILE A 113      -7.661  25.102   6.217  1.00  0.01           N
ATOM   1559  CA  ILE A 113      -6.607  25.964   6.863  1.00  0.01           C
ATOM   1560  C   ILE A 113      -6.945  26.288   8.277  1.00  0.01           C
ATOM   1561  O   ILE A 113      -6.022  26.280   9.125  1.00  0.01           O
ATOM   1562  CB  ILE A 113      -6.492  27.237   5.977  1.00  0.01           C
ATOM   1563  CG1 ILE A 113      -5.796  26.868   4.664  1.00  0.01           C
ATOM   1564  CG2 ILE A 113      -5.822  28.453   6.634  1.00  0.01           C
ATOM   1565  CD1 ILE A 113      -4.274  26.747   4.766  1.00  0.01           C
ATOM   1566  H   ILE A 113      -8.271  25.484   5.509  1.00  0.01           H
ATOM   1567  HA  ILE A 113      -5.667  25.414   6.913  1.00  0.01           H
ATOM   1568  HB  ILE A 113      -7.495  27.504   5.648  1.00  0.01           H
ATOM   1569 HG12 ILE A 113      -6.223  25.900   4.403  1.00  0.01           H
ATOM   1570 HG13 ILE A 113      -5.995  27.721   4.015  1.00  0.01           H
ATOM   1571 HG21 ILE A 113      -6.493  28.976   7.316  1.00  0.01           H
ATOM   1572 HG22 ILE A 113      -5.502  29.220   5.929  1.00  0.01           H
ATOM   1573 HG23 ILE A 113      -4.904  28.193   7.163  1.00  0.01           H
ATOM   1574 HD11 ILE A 113      -4.015  26.108   5.609  1.00  0.01           H
ATOM   1575 HD12 ILE A 113      -3.920  27.732   5.072  1.00  0.01           H
ATOM   1576 HD13 ILE A 113      -3.862  26.586   3.770  1.00  0.01           H
ATOM   1577  N   ALA A 114      -8.255  26.509   8.584  1.00  0.00           N
ATOM   1578  CA  ALA A 114      -8.758  26.667   9.984  1.00  0.00           C
ATOM   1579  C   ALA A 114      -8.296  25.507  10.894  1.00  0.00           C
ATOM   1580  O   ALA A 114      -7.637  25.699  11.906  1.00  0.00           O
ATOM   1581  CB  ALA A 114     -10.273  26.823  10.111  1.00  0.00           C
ATOM   1582  H   ALA A 114      -8.897  26.553   7.806  1.00  0.00           H
ATOM   1583  HA  ALA A 114      -8.354  27.619  10.328  1.00  0.00           H
ATOM   1584  HB1 ALA A 114     -10.435  26.990  11.177  1.00  0.00           H
ATOM   1585  HB2 ALA A 114     -10.707  25.873   9.800  1.00  0.00           H
ATOM   1586  HB3 ALA A 114     -10.634  27.611   9.451  1.00  0.00           H
ATOM   1587  N   ALA A 115      -8.471  24.294  10.405  1.00  0.01           N
ATOM   1588  CA  ALA A 115      -8.105  23.070  11.133  1.00  0.01           C
ATOM   1589  C   ALA A 115      -6.548  22.895  11.248  1.00  0.01           C
ATOM   1590  O   ALA A 115      -6.052  22.436  12.254  1.00  0.01           O
ATOM   1591  CB  ALA A 115      -8.687  21.873  10.443  1.00  0.01           C
ATOM   1592  H   ALA A 115      -8.942  24.282   9.511  1.00  0.01           H
ATOM   1593  HA  ALA A 115      -8.537  23.080  12.134  1.00  0.01           H
ATOM   1594  HB1 ALA A 115      -8.473  21.903   9.375  1.00  0.01           H
ATOM   1595  HB2 ALA A 115      -9.771  21.870  10.560  1.00  0.01           H
ATOM   1596  HB3 ALA A 115      -8.244  20.979  10.880  1.00  0.01           H
ATOM   1597  N   ALA A 116      -5.802  23.320  10.249  1.00  0.01           N
ATOM   1598  CA  ALA A 116      -4.300  23.242  10.284  1.00  0.01           C
ATOM   1599  C   ALA A 116      -3.585  24.228  11.241  1.00  0.01           C
ATOM   1600  O   ALA A 116      -2.572  23.901  11.963  1.00  0.01           O
ATOM   1601  CB  ALA A 116      -3.911  23.362   8.800  1.00  0.01           C
ATOM   1602  H   ALA A 116      -6.287  23.637   9.422  1.00  0.01           H
ATOM   1603  HA  ALA A 116      -4.036  22.238  10.616  1.00  0.01           H
ATOM   1604  HB1 ALA A 116      -4.543  22.670   8.243  1.00  0.01           H
ATOM   1605  HB2 ALA A 116      -2.858  23.138   8.632  1.00  0.01           H
ATOM   1606  HB3 ALA A 116      -4.061  24.373   8.421  1.00  0.01           H
ATOM   1607  N   ASN A 117      -4.298  25.335  11.533  1.00  0.01           N
ATOM   1608  CA  ASN A 117      -4.020  26.230  12.608  1.00  0.01           C
ATOM   1609  C   ASN A 117      -4.521  25.750  13.971  1.00  0.01           C
ATOM   1610  O   ASN A 117      -3.745  25.815  14.932  1.00  0.01           O
ATOM   1611  CB  ASN A 117      -4.534  27.603  12.298  1.00  0.01           C
ATOM   1612  CG  ASN A 117      -3.726  28.329  11.196  1.00  0.01           C
ATOM   1613  ND2 ASN A 117      -4.364  28.810  10.196  1.00  0.01           N
ATOM   1614  OD1 ASN A 117      -2.526  28.349  11.193  1.00  0.01           O
ATOM   1615  H   ASN A 117      -5.092  25.549  10.949  1.00  0.01           H
ATOM   1616  HA  ASN A 117      -2.936  26.294  12.702  1.00  0.01           H
ATOM   1617  HB2 ASN A 117      -5.618  27.512  12.226  1.00  0.01           H
ATOM   1618  HB3 ASN A 117      -4.350  28.226  13.172  1.00  0.01           H
ATOM   1619 HD21 ASN A 117      -5.342  28.596  10.058  1.00  0.01           H
ATOM   1620 HD22 ASN A 117      -3.864  29.254   9.440  1.00  0.01           H
ATOM   1621  N   ARG A 118      -5.738  25.077  14.087  1.00  0.01           N
ATOM   1622  CA  ARG A 118      -6.116  24.392  15.346  1.00  0.01           C
ATOM   1623  C   ARG A 118      -5.053  23.305  15.722  1.00  0.01           C
ATOM   1624  O   ARG A 118      -4.547  23.353  16.835  1.00  0.01           O
ATOM   1625  CB  ARG A 118      -7.562  23.870  15.183  1.00  0.01           C
ATOM   1626  CG  ARG A 118      -8.667  24.918  15.234  1.00  0.01           C
ATOM   1627  CD  ARG A 118     -10.034  24.193  15.092  1.00  0.01           C
ATOM   1628  NE  ARG A 118     -11.088  25.055  14.426  1.00  0.01           N
ATOM   1629  CZ  ARG A 118     -11.703  24.918  13.253  1.00  0.01           C
ATOM   1630  NH1 ARG A 118     -11.545  23.938  12.455  1.00  0.01           N
ATOM   1631  NH2 ARG A 118     -12.397  25.884  12.755  1.00  0.01           N
ATOM   1632  H   ARG A 118      -6.299  24.962  13.256  1.00  0.01           H
ATOM   1633  HA  ARG A 118      -6.214  25.121  16.150  1.00  0.01           H
ATOM   1634  HB2 ARG A 118      -7.702  23.370  14.225  1.00  0.01           H
ATOM   1635  HB3 ARG A 118      -7.792  23.115  15.936  1.00  0.01           H
ATOM   1636  HG2 ARG A 118      -8.641  25.542  16.127  1.00  0.01           H
ATOM   1637  HG3 ARG A 118      -8.678  25.597  14.382  1.00  0.01           H
ATOM   1638  HD2 ARG A 118      -9.797  23.266  14.570  1.00  0.01           H
ATOM   1639  HD3 ARG A 118     -10.352  23.973  16.110  1.00  0.01           H
ATOM   1640  HE  ARG A 118     -11.235  25.937  14.893  1.00  0.01           H
ATOM   1641 HH11 ARG A 118     -11.225  23.018  12.725  1.00  0.01           H
ATOM   1642 HH12 ARG A 118     -12.102  23.985  11.614  1.00  0.01           H
ATOM   1643 HH21 ARG A 118     -12.662  26.674  13.325  1.00  0.01           H
ATOM   1644 HH22 ARG A 118     -12.871  25.758  11.872  1.00  0.01           H
ATOM   1645  N   LEU A 119      -4.578  22.576  14.714  1.00  0.00           N
ATOM   1646  CA  LEU A 119      -3.467  21.568  14.789  1.00  0.00           C
ATOM   1647  C   LEU A 119      -2.110  22.153  15.230  1.00  0.00           C
ATOM   1648  O   LEU A 119      -1.433  21.551  16.072  1.00  0.00           O
ATOM   1649  CB  LEU A 119      -3.431  20.773  13.479  1.00  0.00           C
ATOM   1650  CG  LEU A 119      -2.746  19.377  13.579  1.00  0.00           C
ATOM   1651  CD1 LEU A 119      -3.548  18.433  14.448  1.00  0.00           C
ATOM   1652  CD2 LEU A 119      -2.464  18.896  12.189  1.00  0.00           C
ATOM   1653  H   LEU A 119      -5.123  22.505  13.867  1.00  0.00           H
ATOM   1654  HA  LEU A 119      -3.640  20.976  15.688  1.00  0.00           H
ATOM   1655  HB2 LEU A 119      -4.445  20.542  13.155  1.00  0.00           H
ATOM   1656  HB3 LEU A 119      -3.006  21.257  12.598  1.00  0.00           H
ATOM   1657  HG  LEU A 119      -1.772  19.432  14.067  1.00  0.00           H
ATOM   1658 HD11 LEU A 119      -3.405  18.758  15.478  1.00  0.00           H
ATOM   1659 HD12 LEU A 119      -3.128  17.437  14.304  1.00  0.00           H
ATOM   1660 HD13 LEU A 119      -4.599  18.452  14.156  1.00  0.00           H
ATOM   1661 HD21 LEU A 119      -3.478  18.863  11.789  1.00  0.00           H
ATOM   1662 HD22 LEU A 119      -1.858  19.640  11.671  1.00  0.00           H
ATOM   1663 HD23 LEU A 119      -2.025  17.899  12.182  1.00  0.00           H
ATOM   1664  N   ALA A 120      -1.693  23.230  14.603  1.00  0.00           N
ATOM   1665  CA  ALA A 120      -0.447  23.938  14.851  1.00  0.00           C
ATOM   1666  C   ALA A 120      -0.224  24.533  16.311  1.00  0.00           C
ATOM   1667  O   ALA A 120       0.768  24.274  16.955  1.00  0.00           O
ATOM   1668  CB  ALA A 120      -0.322  25.096  13.947  1.00  0.00           C
ATOM   1669  H   ALA A 120      -2.318  23.555  13.881  1.00  0.00           H
ATOM   1670  HA  ALA A 120       0.462  23.356  14.694  1.00  0.00           H
ATOM   1671  HB1 ALA A 120      -0.412  24.621  12.970  1.00  0.00           H
ATOM   1672  HB2 ALA A 120       0.699  25.459  14.060  1.00  0.00           H
ATOM   1673  HB3 ALA A 120      -1.155  25.787  14.081  1.00  0.00           H
ATOM   1674  N   ALA A 121      -1.276  25.305  16.824  1.00  0.00           N
ATOM   1675  CA  ALA A 121      -1.459  25.596  18.296  1.00  0.00           C
ATOM   1676  C   ALA A 121      -1.617  24.337  19.241  1.00  0.00           C
ATOM   1677  O   ALA A 121      -1.020  24.345  20.276  1.00  0.00           O
ATOM   1678  CB  ALA A 121      -2.598  26.557  18.435  1.00  0.00           C
ATOM   1679  H   ALA A 121      -2.077  25.437  16.223  1.00  0.00           H
ATOM   1680  HA  ALA A 121      -0.602  26.126  18.714  1.00  0.00           H
ATOM   1681  HB1 ALA A 121      -2.792  26.867  19.462  1.00  0.00           H
ATOM   1682  HB2 ALA A 121      -3.481  25.971  18.181  1.00  0.00           H
ATOM   1683  HB3 ALA A 121      -2.605  27.399  17.743  1.00  0.00           H
ATOM   1684  N   GLY A 122      -2.357  23.336  18.718  1.00  0.00           N
ATOM   1685  CA  GLY A 122      -2.506  22.090  19.457  1.00  0.00           C
ATOM   1686  C   GLY A 122      -1.287  21.208  19.738  1.00  0.00           C
ATOM   1687  O   GLY A 122      -1.180  20.614  20.810  1.00  0.00           O
ATOM   1688  H   GLY A 122      -2.766  23.465  17.804  1.00  0.00           H
ATOM   1689  HA2 GLY A 122      -3.001  22.345  20.395  1.00  0.00           H
ATOM   1690  HA3 GLY A 122      -3.159  21.405  18.918  1.00  0.00           H
ATOM   1691  N   HID A 123      -0.363  21.229  18.777  1.00  0.00           N
ATOM   1692  CA  HID A 123       0.983  20.692  18.899  1.00  0.00           C
ATOM   1693  C   HID A 123       2.037  21.675  19.408  1.00  0.00           C
ATOM   1694  O   HID A 123       3.226  21.401  19.427  1.00  0.00           O
ATOM   1695  CB  HID A 123       1.480  19.979  17.604  1.00  0.00           C
ATOM   1696  CG  HID A 123       0.677  18.731  17.295  1.00  0.00           C
ATOM   1697  CD2 HID A 123       0.781  17.564  17.931  1.00  0.00           C
ATOM   1698  ND1 HID A 123      -0.463  18.656  16.528  1.00  0.00           N
ATOM   1699  CE1 HID A 123      -0.997  17.473  16.596  1.00  0.00           C
ATOM   1700  NE2 HID A 123      -0.188  16.754  17.394  1.00  0.00           N
ATOM   1701  H   HID A 123      -0.653  21.699  17.931  1.00  0.00           H
ATOM   1702  HA  HID A 123       0.968  19.843  19.584  1.00  0.00           H
ATOM   1703  HB2 HID A 123       1.373  20.633  16.738  1.00  0.00           H
ATOM   1704  HB3 HID A 123       2.552  19.800  17.691  1.00  0.00           H
ATOM   1705  HD1 HID A 123      -1.039  19.434  16.241  1.00  0.00           H
ATOM   1706  HD2 HID A 123       1.464  17.202  18.685  1.00  0.00           H
ATOM   1707  HE1 HID A 123      -1.945  17.164  16.180  1.00  0.00           H
ATOM   1708  N   GLY A 124       1.701  22.900  19.764  1.00  0.00           N
ATOM   1709  CA  GLY A 124       2.586  23.845  20.346  1.00  0.00           C
ATOM   1710  C   GLY A 124       3.528  24.635  19.432  1.00  0.00           C
ATOM   1711  O   GLY A 124       4.437  25.250  19.886  1.00  0.00           O
ATOM   1712  H   GLY A 124       0.738  23.194  19.674  1.00  0.00           H
ATOM   1713  HA2 GLY A 124       2.036  24.577  20.938  1.00  0.00           H
ATOM   1714  HA3 GLY A 124       3.264  23.314  21.014  1.00  0.00           H
ATOM   1715  N   LEU A 125       3.314  24.589  18.136  1.00  0.00           N
ATOM   1716  CA  LEU A 125       4.308  25.015  17.073  1.00  0.00           C
ATOM   1717  C   LEU A 125       3.968  26.300  16.250  1.00  0.00           C
ATOM   1718  O   LEU A 125       4.621  26.530  15.231  1.00  0.00           O
ATOM   1719  CB  LEU A 125       4.508  23.765  16.199  1.00  0.00           C
ATOM   1720  CG  LEU A 125       5.142  22.500  16.739  1.00  0.00           C
ATOM   1721  CD1 LEU A 125       5.398  21.603  15.545  1.00  0.00           C
ATOM   1722  CD2 LEU A 125       6.399  22.724  17.650  1.00  0.00           C
ATOM   1723  H   LEU A 125       2.354  24.379  17.900  1.00  0.00           H
ATOM   1724  HA  LEU A 125       5.249  25.258  17.566  1.00  0.00           H
ATOM   1725  HB2 LEU A 125       3.525  23.536  15.790  1.00  0.00           H
ATOM   1726  HB3 LEU A 125       5.084  24.134  15.351  1.00  0.00           H
ATOM   1727  HG  LEU A 125       4.415  21.969  17.354  1.00  0.00           H
ATOM   1728 HD11 LEU A 125       4.728  21.804  14.709  1.00  0.00           H
ATOM   1729 HD12 LEU A 125       5.182  20.603  15.923  1.00  0.00           H
ATOM   1730 HD13 LEU A 125       6.431  21.697  15.210  1.00  0.00           H
ATOM   1731 HD21 LEU A 125       7.160  23.260  17.082  1.00  0.00           H
ATOM   1732 HD22 LEU A 125       6.117  23.365  18.485  1.00  0.00           H
ATOM   1733 HD23 LEU A 125       6.793  21.765  17.986  1.00  0.00           H
ATOM   1734  N   THR A 126       2.974  27.091  16.692  1.00  0.00           N
ATOM   1735  CA  THR A 126       2.655  28.333  16.009  1.00  0.00           C
ATOM   1736  C   THR A 126       3.754  29.321  15.762  1.00  0.00           C
ATOM   1737  O   THR A 126       3.539  30.281  15.006  1.00  0.00           O
ATOM   1738  CB  THR A 126       1.428  29.019  16.671  1.00  0.00           C
ATOM   1739  CG2 THR A 126       0.185  28.228  16.654  1.00  0.00           C
ATOM   1740  OG1 THR A 126       1.764  29.299  18.030  1.00  0.00           O
ATOM   1741  H   THR A 126       2.530  26.820  17.558  1.00  0.00           H
ATOM   1742  HA  THR A 126       2.310  28.077  15.008  1.00  0.00           H
ATOM   1743  HB  THR A 126       1.289  29.985  16.186  1.00  0.00           H
ATOM   1744  HG1 THR A 126       1.765  28.498  18.560  1.00  0.00           H
ATOM   1745 HG21 THR A 126      -0.190  28.105  15.638  1.00  0.00           H
ATOM   1746 HG22 THR A 126      -0.526  28.718  17.320  1.00  0.00           H
ATOM   1747 HG23 THR A 126       0.311  27.232  17.079  1.00  0.00           H
ATOM   1748  N   GLU A 127       4.931  29.165  16.401  1.00  0.00           N
ATOM   1749  CA  GLU A 127       6.142  29.934  16.139  1.00  0.00           C
ATOM   1750  C   GLU A 127       7.036  29.436  14.994  1.00  0.00           C
ATOM   1751  O   GLU A 127       7.993  30.158  14.583  1.00  0.00           O
ATOM   1752  CB  GLU A 127       7.064  30.082  17.389  1.00  0.00           C
ATOM   1753  CG  GLU A 127       6.275  30.734  18.524  1.00  0.00           C
ATOM   1754  CD  GLU A 127       7.138  31.014  19.726  1.00  0.00           C
ATOM   1755  OE1 GLU A 127       7.749  32.105  19.750  1.00  0.00           O
ATOM   1756  OE2 GLU A 127       7.159  30.127  20.663  1.00  0.00           O
ATOM   1757  H   GLU A 127       5.010  28.474  17.134  1.00  0.00           H
ATOM   1758  HA  GLU A 127       5.928  30.991  15.970  1.00  0.00           H
ATOM   1759  HB2 GLU A 127       7.496  29.147  17.747  1.00  0.00           H
ATOM   1760  HB3 GLU A 127       7.866  30.787  17.177  1.00  0.00           H
ATOM   1761  HG2 GLU A 127       6.076  31.743  18.165  1.00  0.00           H
ATOM   1762  HG3 GLU A 127       5.369  30.219  18.842  1.00  0.00           H
ATOM   1763  N   ARG A 128       6.674  28.268  14.349  1.00  0.00           N
ATOM   1764  CA  ARG A 128       7.240  27.548  13.155  1.00  0.00           C
ATOM   1765  C   ARG A 128       6.324  27.024  12.086  1.00  0.00           C
ATOM   1766  O   ARG A 128       6.695  27.051  10.953  1.00  0.00           O
ATOM   1767  CB  ARG A 128       8.206  26.438  13.669  1.00  0.00           C
ATOM   1768  CG  ARG A 128       9.357  27.065  14.354  1.00  0.00           C
ATOM   1769  CD  ARG A 128      10.554  26.085  14.379  1.00  0.00           C
ATOM   1770  NE  ARG A 128      10.319  24.786  15.080  1.00  0.00           N
ATOM   1771  CZ  ARG A 128      10.340  23.572  14.595  1.00  0.00           C
ATOM   1772  NH1 ARG A 128      10.463  23.210  13.393  1.00  0.00           N
ATOM   1773  NH2 ARG A 128      10.310  22.658  15.476  1.00  0.00           N
ATOM   1774  H   ARG A 128       5.917  27.805  14.832  1.00  0.00           H
ATOM   1775  HA  ARG A 128       7.841  28.228  12.552  1.00  0.00           H
ATOM   1776  HB2 ARG A 128       7.683  25.771  14.353  1.00  0.00           H
ATOM   1777  HB3 ARG A 128       8.591  25.813  12.865  1.00  0.00           H
ATOM   1778  HG2 ARG A 128       9.674  27.993  13.880  1.00  0.00           H
ATOM   1779  HG3 ARG A 128       9.037  27.430  15.329  1.00  0.00           H
ATOM   1780  HD2 ARG A 128      10.899  25.934  13.356  1.00  0.00           H
ATOM   1781  HD3 ARG A 128      11.381  26.550  14.916  1.00  0.00           H
ATOM   1782  HE  ARG A 128      10.277  24.741  16.088  1.00  0.00           H
ATOM   1783 HH11 ARG A 128      10.343  24.031  12.817  1.00  0.00           H
ATOM   1784 HH12 ARG A 128      10.339  22.284  13.010  1.00  0.00           H
ATOM   1785 HH21 ARG A 128      10.009  22.918  16.405  1.00  0.00           H
ATOM   1786 HH22 ARG A 128      10.637  21.714  15.328  1.00  0.00           H
ATOM   1787  N   LEU A 129       5.096  26.709  12.414  1.00  0.00           N
ATOM   1788  CA  LEU A 129       4.061  26.542  11.453  1.00  0.00           C
ATOM   1789  C   LEU A 129       3.364  27.853  11.180  1.00  0.00           C
ATOM   1790  O   LEU A 129       3.114  28.590  12.108  1.00  0.00           O
ATOM   1791  CB  LEU A 129       3.156  25.414  11.972  1.00  0.00           C
ATOM   1792  CG  LEU A 129       3.874  24.060  12.174  1.00  0.00           C
ATOM   1793  CD1 LEU A 129       2.816  23.159  12.878  1.00  0.00           C
ATOM   1794  CD2 LEU A 129       4.310  23.510  10.836  1.00  0.00           C
ATOM   1795  H   LEU A 129       4.857  26.739  13.394  1.00  0.00           H
ATOM   1796  HA  LEU A 129       4.378  26.239  10.455  1.00  0.00           H
ATOM   1797  HB2 LEU A 129       2.849  25.842  12.926  1.00  0.00           H
ATOM   1798  HB3 LEU A 129       2.295  25.413  11.305  1.00  0.00           H
ATOM   1799  HG  LEU A 129       4.806  24.151  12.732  1.00  0.00           H
ATOM   1800 HD11 LEU A 129       2.432  23.614  13.792  1.00  0.00           H
ATOM   1801 HD12 LEU A 129       3.402  22.293  13.185  1.00  0.00           H
ATOM   1802 HD13 LEU A 129       1.993  22.970  12.189  1.00  0.00           H
ATOM   1803 HD21 LEU A 129       4.861  24.199  10.196  1.00  0.00           H
ATOM   1804 HD22 LEU A 129       4.968  22.663  11.031  1.00  0.00           H
ATOM   1805 HD23 LEU A 129       3.497  23.078  10.252  1.00  0.00           H
ATOM   1806  N   THR A 130       2.972  28.125   9.968  1.00  0.00           N
ATOM   1807  CA  THR A 130       2.073  29.242   9.582  1.00  0.00           C
ATOM   1808  C   THR A 130       1.116  28.783   8.442  1.00  0.00           C
ATOM   1809  O   THR A 130       1.702  28.282   7.475  1.00  0.00           O
ATOM   1810  CB  THR A 130       2.804  30.558   9.291  1.00  0.00           C
ATOM   1811  CG2 THR A 130       1.906  31.750   8.857  1.00  0.00           C
ATOM   1812  OG1 THR A 130       3.668  30.915  10.361  1.00  0.00           O
ATOM   1813  H   THR A 130       3.284  27.558   9.193  1.00  0.00           H
ATOM   1814  HA  THR A 130       1.402  29.456  10.414  1.00  0.00           H
ATOM   1815  HB  THR A 130       3.351  30.340   8.375  1.00  0.00           H
ATOM   1816  HG1 THR A 130       4.464  30.412  10.174  1.00  0.00           H
ATOM   1817 HG21 THR A 130       1.036  31.832   9.508  1.00  0.00           H
ATOM   1818 HG22 THR A 130       1.431  31.604   7.887  1.00  0.00           H
ATOM   1819 HG23 THR A 130       2.506  32.660   8.890  1.00  0.00           H
ATOM   1820  N   PHE A 131      -0.189  28.853   8.645  1.00  0.00           N
ATOM   1821  CA  PHE A 131      -1.177  28.473   7.593  1.00  0.00           C
ATOM   1822  C   PHE A 131      -2.241  29.551   7.319  1.00  0.00           C
ATOM   1823  O   PHE A 131      -2.851  30.239   8.191  1.00  0.00           O
ATOM   1824  CB  PHE A 131      -1.820  27.127   7.926  1.00  0.00           C
ATOM   1825  CG  PHE A 131      -0.835  25.988   8.294  1.00  0.00           C
ATOM   1826  CD1 PHE A 131      -0.090  25.467   7.278  1.00  0.00           C
ATOM   1827  CD2 PHE A 131      -0.794  25.463   9.597  1.00  0.00           C
ATOM   1828  CE1 PHE A 131       0.782  24.446   7.607  1.00  0.00           C
ATOM   1829  CE2 PHE A 131      -0.041  24.315   9.890  1.00  0.00           C
ATOM   1830  CZ  PHE A 131       0.790  23.880   8.868  1.00  0.00           C
ATOM   1831  H   PHE A 131      -0.454  28.994   9.609  1.00  0.00           H
ATOM   1832  HA  PHE A 131      -0.534  28.469   6.713  1.00  0.00           H
ATOM   1833  HB2 PHE A 131      -2.527  27.290   8.739  1.00  0.00           H
ATOM   1834  HB3 PHE A 131      -2.406  26.790   7.071  1.00  0.00           H
ATOM   1835  HD1 PHE A 131      -0.217  25.873   6.286  1.00  0.00           H
ATOM   1836  HD2 PHE A 131      -1.425  25.846  10.385  1.00  0.00           H
ATOM   1837  HE1 PHE A 131       1.324  23.968   6.805  1.00  0.00           H
ATOM   1838  HE2 PHE A 131      -0.211  23.762  10.802  1.00  0.00           H
ATOM   1839  HZ  PHE A 131       1.283  22.923   8.965  1.00  0.00           H
ATOM   1840  N   GLU A 132      -2.445  29.819   6.022  1.00  0.00           N
ATOM   1841  CA  GLU A 132      -3.199  30.927   5.427  1.00  0.00           C
ATOM   1842  C   GLU A 132      -4.028  30.604   4.208  1.00  0.00           C
ATOM   1843  O   GLU A 132      -3.763  29.708   3.394  1.00  0.00           O
ATOM   1844  CB  GLU A 132      -2.236  32.196   5.124  1.00  0.00           C
ATOM   1845  CG  GLU A 132      -1.228  32.606   6.174  1.00  0.00           C
ATOM   1846  CD  GLU A 132      -0.638  33.927   5.768  1.00  0.00           C
ATOM   1847  OE1 GLU A 132       0.289  34.049   4.992  1.00  0.00           O
ATOM   1848  OE2 GLU A 132      -1.176  34.948   6.266  1.00  0.00           O
ATOM   1849  H   GLU A 132      -1.886  29.321   5.345  1.00  0.00           H
ATOM   1850  HA  GLU A 132      -3.839  31.267   6.242  1.00  0.00           H
ATOM   1851  HB2 GLU A 132      -1.783  32.139   4.134  1.00  0.00           H
ATOM   1852  HB3 GLU A 132      -2.887  33.062   5.003  1.00  0.00           H
ATOM   1853  HG2 GLU A 132      -1.626  32.547   7.187  1.00  0.00           H
ATOM   1854  HG3 GLU A 132      -0.430  31.869   6.087  1.00  0.00           H
ATOM   1855  N   VAL A 133      -5.077  31.351   4.010  1.00  0.00           N
ATOM   1856  CA  VAL A 133      -6.027  31.183   2.812  1.00  0.00           C
ATOM   1857  C   VAL A 133      -5.280  31.947   1.642  1.00  0.00           C
ATOM   1858  O   VAL A 133      -5.063  33.167   1.750  1.00  0.00           O
ATOM   1859  CB  VAL A 133      -7.481  31.659   3.077  1.00  0.00           C
ATOM   1860  CG1 VAL A 133      -8.323  31.208   1.883  1.00  0.00           C
ATOM   1861  CG2 VAL A 133      -7.918  30.996   4.337  1.00  0.00           C
ATOM   1862  H   VAL A 133      -5.418  31.937   4.757  1.00  0.00           H
ATOM   1863  HA  VAL A 133      -6.083  30.129   2.541  1.00  0.00           H
ATOM   1864  HB  VAL A 133      -7.517  32.748   3.130  1.00  0.00           H
ATOM   1865 HG11 VAL A 133      -8.079  31.693   0.938  1.00  0.00           H
ATOM   1866 HG12 VAL A 133      -8.313  30.126   1.747  1.00  0.00           H
ATOM   1867 HG13 VAL A 133      -9.323  31.570   2.117  1.00  0.00           H
ATOM   1868 HG21 VAL A 133      -7.366  31.525   5.114  1.00  0.00           H
ATOM   1869 HG22 VAL A 133      -7.587  29.971   4.169  1.00  0.00           H
ATOM   1870 HG23 VAL A 133      -8.991  31.173   4.407  1.00  0.00           H
ATOM   1871  N   ALA A 134      -5.152  31.294   0.470  1.00  0.00           N
ATOM   1872  CA  ALA A 134      -4.664  31.969  -0.772  1.00  0.00           C
ATOM   1873  C   ALA A 134      -4.784  31.109  -2.022  1.00  0.00           C
ATOM   1874  O   ALA A 134      -4.655  29.896  -2.019  1.00  0.00           O
ATOM   1875  CB  ALA A 134      -3.221  32.427  -0.634  1.00  0.00           C
ATOM   1876  H   ALA A 134      -5.467  30.344   0.331  1.00  0.00           H
ATOM   1877  HA  ALA A 134      -5.293  32.828  -1.013  1.00  0.00           H
ATOM   1878  HB1 ALA A 134      -2.582  31.631  -0.253  1.00  0.00           H
ATOM   1879  HB2 ALA A 134      -3.212  33.246   0.086  1.00  0.00           H
ATOM   1880  HB3 ALA A 134      -2.856  32.712  -1.620  1.00  0.00           H
ATOM   1881  N   ASP A 135      -4.760  31.767  -3.228  1.00 -0.02           N
ATOM   1882  CA  ASP A 135      -4.611  31.076  -4.507  1.00 -0.02           C
ATOM   1883  C   ASP A 135      -3.184  30.969  -4.881  1.00 -0.02           C
ATOM   1884  O   ASP A 135      -2.525  32.062  -4.875  1.00 -0.02           O
ATOM   1885  CB  ASP A 135      -5.435  31.798  -5.587  1.00 -0.02           C
ATOM   1886  CG  ASP A 135      -5.453  31.210  -7.006  1.00 -0.02           C
ATOM   1887  OD1 ASP A 135      -4.921  30.107  -7.128  1.00 -0.02           O
ATOM   1888  OD2 ASP A 135      -6.076  31.798  -7.921  1.00 -0.02           O
ATOM   1889  H   ASP A 135      -4.638  32.769  -3.178  1.00 -0.02           H
ATOM   1890  HA  ASP A 135      -5.015  30.072  -4.385  1.00 -0.02           H
ATOM   1891  HB2 ASP A 135      -6.485  31.812  -5.296  1.00 -0.02           H
ATOM   1892  HB3 ASP A 135      -5.009  32.800  -5.640  1.00 -0.02           H
ATOM   1893  N   ALA A 136      -2.707  29.784  -5.306  1.00  0.01           N
ATOM   1894  CA  ALA A 136      -1.398  29.469  -5.695  1.00  0.01           C
ATOM   1895  C   ALA A 136      -0.932  30.099  -6.985  1.00  0.01           C
ATOM   1896  O   ALA A 136       0.251  30.224  -7.152  1.00  0.01           O
ATOM   1897  CB  ALA A 136      -1.354  27.924  -5.825  1.00  0.01           C
ATOM   1898  H   ALA A 136      -3.350  29.008  -5.360  1.00  0.01           H
ATOM   1899  HA  ALA A 136      -0.784  29.789  -4.853  1.00  0.01           H
ATOM   1900  HB1 ALA A 136      -2.177  27.597  -6.461  1.00  0.01           H
ATOM   1901  HB2 ALA A 136      -1.389  27.470  -4.834  1.00  0.01           H
ATOM   1902  HB3 ALA A 136      -0.367  27.746  -6.252  1.00  0.01           H
ATOM   1903  N   MET A 137      -1.755  30.533  -7.915  1.00  0.00           N
ATOM   1904  CA  MET A 137      -1.455  31.372  -9.070  1.00  0.00           C
ATOM   1905  C   MET A 137      -1.109  32.865  -8.669  1.00  0.00           C
ATOM   1906  O   MET A 137      -0.470  33.580  -9.477  1.00  0.00           O
ATOM   1907  CB  MET A 137      -2.619  31.361 -10.015  1.00  0.00           C
ATOM   1908  CG  MET A 137      -2.789  29.948 -10.614  1.00  0.00           C
ATOM   1909  SD  MET A 137      -4.340  29.578 -11.369  1.00  0.00           S
ATOM   1910  CE  MET A 137      -5.255  28.568 -10.140  1.00  0.00           C
ATOM   1911  H   MET A 137      -2.713  30.304  -7.692  1.00  0.00           H
ATOM   1912  HA  MET A 137      -0.608  30.960  -9.619  1.00  0.00           H
ATOM   1913  HB2 MET A 137      -3.522  31.693  -9.504  1.00  0.00           H
ATOM   1914  HB3 MET A 137      -2.454  32.113 -10.787  1.00  0.00           H
ATOM   1915  HG2 MET A 137      -2.001  29.674 -11.315  1.00  0.00           H
ATOM   1916  HG3 MET A 137      -2.643  29.150  -9.886  1.00  0.00           H
ATOM   1917  HE1 MET A 137      -5.378  29.135  -9.218  1.00  0.00           H
ATOM   1918  HE2 MET A 137      -6.248  28.216 -10.419  1.00  0.00           H
ATOM   1919  HE3 MET A 137      -4.633  27.712  -9.882  1.00  0.00           H
ATOM   1920  N   ARG A 138      -1.482  33.295  -7.466  1.00  0.01           N
ATOM   1921  CA  ARG A 138      -1.392  34.672  -6.938  1.00  0.01           C
ATOM   1922  C   ARG A 138      -0.990  34.756  -5.443  1.00  0.01           C
ATOM   1923  O   ARG A 138      -1.610  35.391  -4.611  1.00  0.01           O
ATOM   1924  CB  ARG A 138      -2.644  35.454  -7.334  1.00  0.01           C
ATOM   1925  CG  ARG A 138      -2.860  35.636  -8.879  1.00  0.01           C
ATOM   1926  CD  ARG A 138      -3.743  36.746  -9.429  1.00  0.01           C
ATOM   1927  NE  ARG A 138      -5.051  36.819  -8.725  1.00  0.01           N
ATOM   1928  CZ  ARG A 138      -5.886  37.811  -8.605  1.00  0.01           C
ATOM   1929  NH1 ARG A 138      -5.785  38.941  -9.101  1.00  0.01           N
ATOM   1930  NH2 ARG A 138      -7.023  37.644  -8.022  1.00  0.01           N
ATOM   1931  H   ARG A 138      -1.811  32.548  -6.873  1.00  0.01           H
ATOM   1932  HA  ARG A 138      -0.528  35.124  -7.425  1.00  0.01           H
ATOM   1933  HB2 ARG A 138      -3.537  34.941  -6.978  1.00  0.01           H
ATOM   1934  HB3 ARG A 138      -2.687  36.397  -6.788  1.00  0.01           H
ATOM   1935  HG2 ARG A 138      -1.881  35.827  -9.318  1.00  0.01           H
ATOM   1936  HG3 ARG A 138      -3.302  34.708  -9.241  1.00  0.01           H
ATOM   1937  HD2 ARG A 138      -3.151  37.643  -9.251  1.00  0.01           H
ATOM   1938  HD3 ARG A 138      -3.964  36.698 -10.495  1.00  0.01           H
ATOM   1939  HE  ARG A 138      -5.349  35.891  -8.463  1.00  0.01           H
ATOM   1940 HH11 ARG A 138      -4.914  39.094  -9.587  1.00  0.01           H
ATOM   1941 HH12 ARG A 138      -6.396  39.724  -8.918  1.00  0.01           H
ATOM   1942 HH21 ARG A 138      -7.296  36.719  -7.723  1.00  0.01           H
ATOM   1943 HH22 ARG A 138      -7.721  38.370  -8.098  1.00  0.01           H
ATOM   1944  N   LEU A 139       0.106  34.077  -5.106  1.00  0.00           N
ATOM   1945  CA  LEU A 139       0.692  33.992  -3.700  1.00  0.00           C
ATOM   1946  C   LEU A 139       1.014  35.380  -3.164  1.00  0.00           C
ATOM   1947  O   LEU A 139       1.757  36.151  -3.826  1.00  0.00           O
ATOM   1948  CB  LEU A 139       1.894  33.101  -3.703  1.00  0.00           C
ATOM   1949  CG  LEU A 139       1.660  31.588  -3.837  1.00  0.00           C
ATOM   1950  CD1 LEU A 139       2.999  30.899  -3.913  1.00  0.00           C
ATOM   1951  CD2 LEU A 139       0.978  30.915  -2.649  1.00  0.00           C
ATOM   1952  H   LEU A 139       0.674  33.687  -5.845  1.00  0.00           H
ATOM   1953  HA  LEU A 139      -0.118  33.552  -3.119  1.00  0.00           H
ATOM   1954  HB2 LEU A 139       2.575  33.347  -4.517  1.00  0.00           H
ATOM   1955  HB3 LEU A 139       2.318  33.315  -2.722  1.00  0.00           H
ATOM   1956  HG  LEU A 139       1.091  31.356  -4.739  1.00  0.00           H
ATOM   1957 HD11 LEU A 139       3.595  31.277  -4.744  1.00  0.00           H
ATOM   1958 HD12 LEU A 139       2.899  29.835  -4.128  1.00  0.00           H
ATOM   1959 HD13 LEU A 139       3.592  31.084  -3.018  1.00  0.00           H
ATOM   1960 HD21 LEU A 139       1.547  30.917  -1.719  1.00  0.00           H
ATOM   1961 HD22 LEU A 139       0.144  31.546  -2.339  1.00  0.00           H
ATOM   1962 HD23 LEU A 139       0.690  29.895  -2.906  1.00  0.00           H
ATOM   1963  N   PRO A 140       0.481  35.671  -1.978  1.00  0.00           N
ATOM   1964  CA  PRO A 140       0.633  37.049  -1.445  1.00  0.00           C
ATOM   1965  C   PRO A 140       2.064  37.538  -1.066  1.00  0.00           C
ATOM   1966  O   PRO A 140       2.260  38.708  -0.795  1.00  0.00           O
ATOM   1967  CB  PRO A 140      -0.198  37.020  -0.100  1.00  0.00           C
ATOM   1968  CG  PRO A 140      -0.293  35.500   0.295  1.00  0.00           C
ATOM   1969  CD  PRO A 140      -0.195  34.786  -1.000  1.00  0.00           C
ATOM   1970  HA  PRO A 140       0.139  37.723  -2.144  1.00  0.00           H
ATOM   1971  HB2 PRO A 140       0.145  37.684   0.694  1.00  0.00           H
ATOM   1972  HB3 PRO A 140      -1.231  37.327  -0.262  1.00  0.00           H
ATOM   1973  HG2 PRO A 140       0.548  35.288   0.957  1.00  0.00           H
ATOM   1974  HG3 PRO A 140      -1.278  35.306   0.721  1.00  0.00           H
ATOM   1975  HD2 PRO A 140       0.446  33.919  -0.844  1.00  0.00           H
ATOM   1976  HD3 PRO A 140      -1.148  34.541  -1.469  1.00  0.00           H
ATOM   1977  N   TYR A 141       3.097  36.649  -1.051  1.00  0.00           N
ATOM   1978  CA  TYR A 141       4.469  36.857  -0.622  1.00  0.00           C
ATOM   1979  C   TYR A 141       5.387  37.563  -1.596  1.00  0.00           C
ATOM   1980  O   TYR A 141       5.166  37.433  -2.825  1.00  0.00           O
ATOM   1981  CB  TYR A 141       5.093  35.462  -0.349  1.00  0.00           C
ATOM   1982  CG  TYR A 141       4.257  34.636   0.631  1.00  0.00           C
ATOM   1983  CD1 TYR A 141       4.020  35.053   1.981  1.00  0.00           C
ATOM   1984  CD2 TYR A 141       3.450  33.524   0.158  1.00  0.00           C
ATOM   1985  CE1 TYR A 141       2.957  34.503   2.695  1.00  0.00           C
ATOM   1986  CE2 TYR A 141       2.356  33.019   0.860  1.00  0.00           C
ATOM   1987  CZ  TYR A 141       2.135  33.498   2.205  1.00  0.00           C
ATOM   1988  OH  TYR A 141       1.057  32.987   2.884  1.00  0.00           O
ATOM   1989  H   TYR A 141       2.808  35.749  -1.407  1.00  0.00           H
ATOM   1990  HA  TYR A 141       4.389  37.438   0.297  1.00  0.00           H
ATOM   1991  HB2 TYR A 141       5.183  34.881  -1.268  1.00  0.00           H
ATOM   1992  HB3 TYR A 141       6.040  35.531   0.188  1.00  0.00           H
ATOM   1993  HD1 TYR A 141       4.609  35.894   2.314  1.00  0.00           H
ATOM   1994  HD2 TYR A 141       3.649  33.150  -0.835  1.00  0.00           H
ATOM   1995  HE1 TYR A 141       2.771  34.835   3.706  1.00  0.00           H
ATOM   1996  HE2 TYR A 141       1.762  32.216   0.448  1.00  0.00           H
ATOM   1997  HH  TYR A 141       0.936  33.299   3.783  1.00  0.00           H
ATOM   1998  N   GLU A 142       6.354  38.291  -1.097  1.00  0.00           N
ATOM   1999  CA  GLU A 142       7.444  38.803  -1.946  1.00  0.00           C
ATOM   2000  C   GLU A 142       8.392  37.730  -2.561  1.00  0.00           C
ATOM   2001  O   GLU A 142       8.509  36.583  -2.073  1.00  0.00           O
ATOM   2002  CB  GLU A 142       8.252  39.759  -1.059  1.00  0.00           C
ATOM   2003  CG  GLU A 142       9.329  40.540  -1.779  1.00  0.00           C
ATOM   2004  CD  GLU A 142      10.039  41.611  -0.878  1.00  0.00           C
ATOM   2005  OE1 GLU A 142      11.258  41.550  -0.603  1.00  0.00           O
ATOM   2006  OE2 GLU A 142       9.381  42.605  -0.541  1.00  0.00           O
ATOM   2007  H   GLU A 142       6.302  38.479  -0.105  1.00  0.00           H
ATOM   2008  HA  GLU A 142       7.059  39.476  -2.712  1.00  0.00           H
ATOM   2009  HB2 GLU A 142       7.536  40.517  -0.743  1.00  0.00           H
ATOM   2010  HB3 GLU A 142       8.704  39.186  -0.250  1.00  0.00           H
ATOM   2011  HG2 GLU A 142      10.124  39.840  -2.037  1.00  0.00           H
ATOM   2012  HG3 GLU A 142       8.973  40.984  -2.709  1.00  0.00           H
ATOM   2013  N   ASP A 143       9.190  38.089  -3.595  1.00  0.00           N
ATOM   2014  CA  ASP A 143      10.110  37.203  -4.352  1.00  0.00           C
ATOM   2015  C   ASP A 143      11.277  36.636  -3.570  1.00  0.00           C
ATOM   2016  O   ASP A 143      11.667  37.114  -2.501  1.00  0.00           O
ATOM   2017  CB  ASP A 143      10.577  37.884  -5.620  1.00  0.00           C
ATOM   2018  CG  ASP A 143       9.571  38.868  -6.299  1.00  0.00           C
ATOM   2019  OD1 ASP A 143       8.314  38.965  -6.016  1.00  0.00           O
ATOM   2020  OD2 ASP A 143      10.060  39.599  -7.147  1.00  0.00           O
ATOM   2021  H   ASP A 143       9.029  38.929  -4.131  1.00  0.00           H
ATOM   2022  HA  ASP A 143       9.389  36.461  -4.697  1.00  0.00           H
ATOM   2023  HB2 ASP A 143      11.497  38.467  -5.574  1.00  0.00           H
ATOM   2024  HB3 ASP A 143      10.799  37.161  -6.406  1.00  0.00           H
ATOM   2025  N   GLU A 144      11.817  35.495  -4.006  1.00  0.00           N
ATOM   2026  CA  GLU A 144      12.824  34.685  -3.315  1.00  0.00           C
ATOM   2027  C   GLU A 144      12.721  34.642  -1.807  1.00  0.00           C
ATOM   2028  O   GLU A 144      13.685  34.694  -1.051  1.00  0.00           O
ATOM   2029  CB  GLU A 144      14.264  35.108  -3.754  1.00  0.00           C
ATOM   2030  CG  GLU A 144      14.394  35.346  -5.297  1.00  0.00           C
ATOM   2031  CD  GLU A 144      15.845  35.914  -5.750  1.00  0.00           C
ATOM   2032  OE1 GLU A 144      16.758  35.913  -4.912  1.00  0.00           O
ATOM   2033  OE2 GLU A 144      16.059  36.324  -6.929  1.00  0.00           O
ATOM   2034  H   GLU A 144      11.390  35.028  -4.792  1.00  0.00           H
ATOM   2035  HA  GLU A 144      12.657  33.664  -3.658  1.00  0.00           H
ATOM   2036  HB2 GLU A 144      14.339  36.100  -3.310  1.00  0.00           H
ATOM   2037  HB3 GLU A 144      15.020  34.504  -3.253  1.00  0.00           H
ATOM   2038  HG2 GLU A 144      14.227  34.402  -5.816  1.00  0.00           H
ATOM   2039  HG3 GLU A 144      13.669  36.063  -5.681  1.00  0.00           H
ATOM   2040  N   SER A 145      11.519  34.470  -1.313  1.00  0.00           N
ATOM   2041  CA  SER A 145      11.204  34.276   0.116  1.00  0.00           C
ATOM   2042  C   SER A 145      11.500  32.909   0.761  1.00  0.00           C
ATOM   2043  O   SER A 145      11.936  32.860   1.882  1.00  0.00           O
ATOM   2044  CB  SER A 145       9.624  34.490   0.319  1.00  0.00           C
ATOM   2045  OG  SER A 145       9.308  35.870   0.301  1.00  0.00           O
ATOM   2046  H   SER A 145      10.763  34.483  -1.983  1.00  0.00           H
ATOM   2047  HA  SER A 145      11.745  35.027   0.691  1.00  0.00           H
ATOM   2048  HB2 SER A 145       9.020  33.956  -0.415  1.00  0.00           H
ATOM   2049  HB3 SER A 145       9.257  34.003   1.222  1.00  0.00           H
ATOM   2050  HG  SER A 145       9.011  36.195  -0.552  1.00  0.00           H
ATOM   2051  N   PHE A 146      11.343  31.773   0.055  1.00  0.00           N
ATOM   2052  CA  PHE A 146      11.397  30.427   0.599  1.00  0.00           C
ATOM   2053  C   PHE A 146      12.578  29.668   0.044  1.00  0.00           C
ATOM   2054  O   PHE A 146      12.890  29.669  -1.151  1.00  0.00           O
ATOM   2055  CB  PHE A 146      10.118  29.627   0.414  1.00  0.00           C
ATOM   2056  CG  PHE A 146       8.874  30.445   0.881  1.00  0.00           C
ATOM   2057  CD1 PHE A 146       8.535  30.460   2.268  1.00  0.00           C
ATOM   2058  CD2 PHE A 146       8.023  31.064  -0.078  1.00  0.00           C
ATOM   2059  CE1 PHE A 146       7.356  31.120   2.712  1.00  0.00           C
ATOM   2060  CE2 PHE A 146       6.838  31.663   0.391  1.00  0.00           C
ATOM   2061  CZ  PHE A 146       6.485  31.741   1.796  1.00  0.00           C
ATOM   2062  H   PHE A 146      11.042  31.791  -0.909  1.00  0.00           H
ATOM   2063  HA  PHE A 146      11.608  30.589   1.657  1.00  0.00           H
ATOM   2064  HB2 PHE A 146       9.966  29.434  -0.648  1.00  0.00           H
ATOM   2065  HB3 PHE A 146      10.222  28.651   0.890  1.00  0.00           H
ATOM   2066  HD1 PHE A 146       9.197  30.034   3.007  1.00  0.00           H
ATOM   2067  HD2 PHE A 146       8.272  31.031  -1.128  1.00  0.00           H
ATOM   2068  HE1 PHE A 146       7.002  31.121   3.733  1.00  0.00           H
ATOM   2069  HE2 PHE A 146       6.155  32.100  -0.322  1.00  0.00           H
ATOM   2070  HZ  PHE A 146       5.551  32.196   2.089  1.00  0.00           H
ATOM   2071  N   ASP A 147      13.173  28.816   0.862  1.00  0.00           N
ATOM   2072  CA  ASP A 147      14.325  27.944   0.517  1.00  0.00           C
ATOM   2073  C   ASP A 147      13.968  26.751  -0.460  1.00  0.00           C
ATOM   2074  O   ASP A 147      14.763  26.470  -1.366  1.00  0.00           O
ATOM   2075  CB  ASP A 147      15.021  27.505   1.810  1.00  0.00           C
ATOM   2076  CG  ASP A 147      15.510  28.737   2.661  1.00  0.00           C
ATOM   2077  OD1 ASP A 147      16.514  29.302   2.080  1.00  0.00           O
ATOM   2078  OD2 ASP A 147      15.065  29.032   3.793  1.00  0.00           O
ATOM   2079  H   ASP A 147      12.749  28.706   1.771  1.00  0.00           H
ATOM   2080  HA  ASP A 147      15.068  28.550  -0.001  1.00  0.00           H
ATOM   2081  HB2 ASP A 147      14.462  26.859   2.486  1.00  0.00           H
ATOM   2082  HB3 ASP A 147      15.830  26.852   1.485  1.00  0.00           H
ATOM   2083  N   CYS A 148      12.816  26.156  -0.226  1.00  0.01           N
ATOM   2084  CA  CYS A 148      12.364  24.984  -1.012  1.00  0.01           C
ATOM   2085  C   CYS A 148      10.813  24.889  -0.894  1.00  0.01           C
ATOM   2086  O   CYS A 148      10.207  25.580  -0.069  1.00  0.01           O
ATOM   2087  CB  CYS A 148      12.943  23.719  -0.510  1.00  0.01           C
ATOM   2088  SG  CYS A 148      12.580  23.599   1.306  1.00  0.01           S
ATOM   2089  H   CYS A 148      12.367  26.349   0.658  1.00  0.01           H
ATOM   2090  HA  CYS A 148      12.536  25.129  -2.078  1.00  0.01           H
ATOM   2091  HB2 CYS A 148      12.433  22.901  -1.018  1.00  0.01           H
ATOM   2092  HB3 CYS A 148      13.995  23.756  -0.797  1.00  0.01           H
ATOM   2093  HG  CYS A 148      13.759  24.179   1.547  1.00  0.01           H
ATOM   2094  N   ALA A 149      10.091  24.045  -1.659  1.00  0.01           N
ATOM   2095  CA  ALA A 149       8.631  24.027  -1.685  1.00  0.01           C
ATOM   2096  C   ALA A 149       8.092  22.662  -1.961  1.00  0.01           C
ATOM   2097  O   ALA A 149       8.788  21.711  -2.439  1.00  0.01           O
ATOM   2098  CB  ALA A 149       8.189  25.135  -2.552  1.00  0.01           C
ATOM   2099  H   ALA A 149      10.482  23.580  -2.467  1.00  0.01           H
ATOM   2100  HA  ALA A 149       8.371  24.148  -0.633  1.00  0.01           H
ATOM   2101  HB1 ALA A 149       8.453  24.994  -3.600  1.00  0.01           H
ATOM   2102  HB2 ALA A 149       8.573  26.088  -2.188  1.00  0.01           H
ATOM   2103  HB3 ALA A 149       7.099  25.151  -2.556  1.00  0.01           H
ATOM   2104  N   TRP A 150       6.816  22.401  -1.645  1.00 -0.02           N
ATOM   2105  CA  TRP A 150       6.076  21.206  -2.192  1.00 -0.02           C
ATOM   2106  C   TRP A 150       4.566  21.489  -2.554  1.00 -0.02           C
ATOM   2107  O   TRP A 150       3.935  22.397  -2.020  1.00 -0.02           O
ATOM   2108  CB  TRP A 150       6.250  19.974  -1.331  1.00 -0.02           C
ATOM   2109  CG  TRP A 150       5.889  19.918   0.121  1.00 -0.02           C
ATOM   2110  CD1 TRP A 150       4.972  20.653   0.817  1.00 -0.02           C
ATOM   2111  CD2 TRP A 150       6.489  19.091   1.115  1.00 -0.02           C
ATOM   2112  CE2 TRP A 150       5.944  19.352   2.416  1.00 -0.02           C
ATOM   2113  CE3 TRP A 150       7.419  18.016   1.031  1.00 -0.02           C
ATOM   2114  NE1 TRP A 150       5.011  20.291   2.160  1.00 -0.02           N
ATOM   2115  CZ2 TRP A 150       6.509  18.737   3.561  1.00 -0.02           C
ATOM   2116  CZ3 TRP A 150       7.830  17.318   2.171  1.00 -0.02           C
ATOM   2117  CH2 TRP A 150       7.480  17.764   3.430  1.00 -0.02           C
ATOM   2118  H   TRP A 150       6.231  23.061  -1.152  1.00 -0.02           H
ATOM   2119  HA  TRP A 150       6.498  20.984  -3.172  1.00 -0.02           H
ATOM   2120  HB2 TRP A 150       5.701  19.176  -1.832  1.00 -0.02           H
ATOM   2121  HB3 TRP A 150       7.330  19.831  -1.357  1.00 -0.02           H
ATOM   2122  HD1 TRP A 150       4.331  21.424   0.415  1.00 -0.02           H
ATOM   2123  HE1 TRP A 150       4.291  20.640   2.777  1.00 -0.02           H
ATOM   2124  HE3 TRP A 150       7.868  17.912   0.054  1.00 -0.02           H
ATOM   2125  HZ2 TRP A 150       6.039  18.932   4.514  1.00 -0.02           H
ATOM   2126  HZ3 TRP A 150       8.610  16.587   2.019  1.00 -0.02           H
ATOM   2127  HH2 TRP A 150       7.860  17.273   4.314  1.00 -0.02           H
ATOM   2128  N   ALA A 151       4.008  20.742  -3.516  1.00 -0.07           N
ATOM   2129  CA  ALA A 151       2.589  20.806  -4.006  1.00 -0.07           C
ATOM   2130  C   ALA A 151       1.924  19.430  -3.931  1.00 -0.07           C
ATOM   2131  O   ALA A 151       2.021  18.597  -4.809  1.00 -0.07           O
ATOM   2132  CB  ALA A 151       2.637  21.424  -5.396  1.00 -0.07           C
ATOM   2133  H   ALA A 151       4.589  20.050  -3.967  1.00 -0.07           H
ATOM   2134  HA  ALA A 151       2.023  21.523  -3.413  1.00 -0.07           H
ATOM   2135  HB1 ALA A 151       3.020  22.445  -5.385  1.00 -0.07           H
ATOM   2136  HB2 ALA A 151       1.645  21.352  -5.840  1.00 -0.07           H
ATOM   2137  HB3 ALA A 151       3.247  20.875  -6.113  1.00 -0.07           H
ATOM   2138  N   ILE A 152       1.355  19.122  -2.763  1.00 -0.12           N
ATOM   2139  CA  ILE A 152       1.018  17.757  -2.383  1.00 -0.12           C
ATOM   2140  C   ILE A 152      -0.390  17.405  -2.948  1.00 -0.12           C
ATOM   2141  O   ILE A 152      -1.375  17.751  -2.240  1.00 -0.12           O
ATOM   2142  CB  ILE A 152       1.133  17.619  -0.824  1.00 -0.12           C
ATOM   2143  CG1 ILE A 152       2.613  17.600  -0.401  1.00 -0.12           C
ATOM   2144  CG2 ILE A 152       0.478  16.277  -0.365  1.00 -0.12           C
ATOM   2145  CD1 ILE A 152       2.742  18.149   1.025  1.00 -0.12           C
ATOM   2146  H   ILE A 152       1.156  19.856  -2.097  1.00 -0.12           H
ATOM   2147  HA  ILE A 152       1.638  17.026  -2.901  1.00 -0.12           H
ATOM   2148  HB  ILE A 152       0.646  18.507  -0.420  1.00 -0.12           H
ATOM   2149 HG12 ILE A 152       3.165  16.663  -0.487  1.00 -0.12           H
ATOM   2150 HG13 ILE A 152       3.226  18.246  -1.029  1.00 -0.12           H
ATOM   2151 HG21 ILE A 152      -0.588  16.233  -0.587  1.00 -0.12           H
ATOM   2152 HG22 ILE A 152       0.605  16.096   0.703  1.00 -0.12           H
ATOM   2153 HG23 ILE A 152       0.943  15.401  -0.820  1.00 -0.12           H
ATOM   2154 HD11 ILE A 152       2.708  19.237   1.076  1.00 -0.12           H
ATOM   2155 HD12 ILE A 152       3.731  17.978   1.451  1.00 -0.12           H
ATOM   2156 HD13 ILE A 152       2.023  17.647   1.671  1.00 -0.12           H
ATOM   2157  N   GLU A 153      -0.488  16.840  -4.171  1.00 -0.18           N
ATOM   2158  CA  GLU A 153      -1.698  16.540  -4.977  1.00 -0.18           C
ATOM   2159  C   GLU A 153      -2.718  17.666  -5.310  1.00 -0.18           C
ATOM   2160  O   GLU A 153      -3.721  17.462  -6.009  1.00 -0.18           O
ATOM   2161  CB  GLU A 153      -2.374  15.239  -4.423  1.00 -0.18           C
ATOM   2162  CG  GLU A 153      -1.672  13.883  -4.681  1.00 -0.18           C
ATOM   2163  CD  GLU A 153      -1.726  12.844  -3.467  1.00 -0.18           C
ATOM   2164  OE1 GLU A 153      -2.834  12.602  -2.961  1.00 -0.18           O
ATOM   2165  OE2 GLU A 153      -0.642  12.306  -3.143  1.00 -0.18           O
ATOM   2166  H   GLU A 153       0.369  16.754  -4.698  1.00 -0.18           H
ATOM   2167  HA  GLU A 153      -1.413  16.308  -6.003  1.00 -0.18           H
ATOM   2168  HB2 GLU A 153      -2.319  15.369  -3.342  1.00 -0.18           H
ATOM   2169  HB3 GLU A 153      -3.450  15.125  -4.557  1.00 -0.18           H
ATOM   2170  HG2 GLU A 153      -2.150  13.514  -5.590  1.00 -0.18           H
ATOM   2171  HG3 GLU A 153      -0.602  13.976  -4.866  1.00 -0.18           H
ATOM   2172  N   SER A 154      -2.372  18.914  -4.911  1.00 -0.25           N
ATOM   2173  CA  SER A 154      -3.025  20.249  -5.162  1.00 -0.25           C
ATOM   2174  C   SER A 154      -3.059  20.690  -6.587  1.00 -0.25           C
ATOM   2175  O   SER A 154      -4.106  21.142  -6.926  1.00 -0.25           O
ATOM   2176  CB  SER A 154      -2.429  21.297  -4.209  1.00 -0.25           C
ATOM   2177  OG  SER A 154      -1.000  21.407  -4.349  1.00 -0.25           O
ATOM   2178  H   SER A 154      -1.628  18.829  -4.234  1.00 -0.25           H
ATOM   2179  HA  SER A 154      -4.079  20.082  -4.943  1.00 -0.25           H
ATOM   2180  HB2 SER A 154      -2.871  22.282  -4.356  1.00 -0.25           H
ATOM   2181  HB3 SER A 154      -2.694  21.022  -3.187  1.00 -0.25           H
ATOM   2182  HG  SER A 154      -0.636  21.697  -3.510  1.00 -0.25           H
ATOM   2183  N   LEU A 155      -2.039  20.385  -7.411  1.00 -0.08           N
ATOM   2184  CA  LEU A 155      -2.022  20.962  -8.733  1.00 -0.08           C
ATOM   2185  C   LEU A 155      -3.231  20.485  -9.647  1.00 -0.08           C
ATOM   2186  O   LEU A 155      -3.494  21.075 -10.707  1.00 -0.08           O
ATOM   2187  CB  LEU A 155      -0.686  20.740  -9.475  1.00 -0.08           C
ATOM   2188  CG  LEU A 155       0.501  21.573  -8.977  1.00 -0.08           C
ATOM   2189  CD1 LEU A 155       1.762  20.809  -8.758  1.00 -0.08           C
ATOM   2190  CD2 LEU A 155       0.871  22.795  -9.810  1.00 -0.08           C
ATOM   2191  H   LEU A 155      -1.115  20.262  -7.022  1.00 -0.08           H
ATOM   2192  HA  LEU A 155      -2.225  22.020  -8.568  1.00 -0.08           H
ATOM   2193  HB2 LEU A 155      -0.427  19.682  -9.456  1.00 -0.08           H
ATOM   2194  HB3 LEU A 155      -0.867  20.924 -10.533  1.00 -0.08           H
ATOM   2195  HG  LEU A 155       0.163  22.039  -8.052  1.00 -0.08           H
ATOM   2196 HD11 LEU A 155       1.678  20.153  -7.891  1.00 -0.08           H
ATOM   2197 HD12 LEU A 155       2.646  21.449  -8.748  1.00 -0.08           H
ATOM   2198 HD13 LEU A 155       2.044  20.145  -9.575  1.00 -0.08           H
ATOM   2199 HD21 LEU A 155       1.172  22.445 -10.798  1.00 -0.08           H
ATOM   2200 HD22 LEU A 155       0.031  23.489  -9.838  1.00 -0.08           H
ATOM   2201 HD23 LEU A 155       1.656  23.352  -9.300  1.00 -0.08           H
ATOM   2202  N   CYS A 156      -3.913  19.369  -9.363  1.00 -0.90           N
ATOM   2203  CA  CYS A 156      -4.929  18.696 -10.116  1.00 -0.90           C
ATOM   2204  C   CYS A 156      -5.888  19.648 -10.877  1.00 -0.90           C
ATOM   2205  O   CYS A 156      -6.106  19.548 -12.088  1.00 -0.90           O
ATOM   2206  CB  CYS A 156      -5.635  17.705  -9.168  1.00 -0.90           C
ATOM   2207  SG  CYS A 156      -6.267  18.541  -7.690  1.00 -0.90           S
ATOM   2208  H   CYS A 156      -3.514  18.851  -8.593  1.00 -0.90           H
ATOM   2209  HA  CYS A 156      -4.524  18.008 -10.856  1.00 -0.90           H
ATOM   2210  HB2 CYS A 156      -6.492  17.276  -9.688  1.00 -0.90           H
ATOM   2211  HB3 CYS A 156      -4.898  16.954  -8.885  1.00 -0.90           H
ATOM   2212  HG  CYS A 156      -5.255  18.174  -6.900  1.00 -0.90           H
ATOM   2213  N   HID A 157      -6.492  20.532 -10.112  1.00  0.28           N
ATOM   2214  CA  HID A 157      -7.394  21.616 -10.653  1.00  0.28           C
ATOM   2215  C   HID A 157      -6.783  23.037 -10.809  1.00  0.28           C
ATOM   2216  O   HID A 157      -7.496  23.912 -11.210  1.00  0.28           O
ATOM   2217  CB  HID A 157      -8.621  21.672  -9.708  1.00  0.28           C
ATOM   2218  CG  HID A 157      -9.458  20.477  -9.418  1.00  0.28           C
ATOM   2219  CD2 HID A 157     -10.122  20.203  -8.245  1.00  0.28           C
ATOM   2220  ND1 HID A 157     -10.028  19.626 -10.340  1.00  0.28           N
ATOM   2221  CE1 HID A 157     -10.849  18.758  -9.663  1.00  0.28           C
ATOM   2222  NE2 HID A 157     -10.838  19.050  -8.396  1.00  0.28           N
ATOM   2223  H   HID A 157      -6.552  20.301  -9.130  1.00  0.28           H
ATOM   2224  HA  HID A 157      -7.626  21.369 -11.689  1.00  0.28           H
ATOM   2225  HB2 HID A 157      -8.150  21.920  -8.757  1.00  0.28           H
ATOM   2226  HB3 HID A 157      -9.216  22.557  -9.939  1.00  0.28           H
ATOM   2227  HD1 HID A 157     -10.087  19.757 -11.340  1.00  0.28           H
ATOM   2228  HD2 HID A 157     -10.147  20.864  -7.391  1.00  0.28           H
ATOM   2229  HE1 HID A 157     -11.427  17.926 -10.034  1.00  0.28           H
ATOM   2230  N   MET A 158      -5.483  23.262 -10.603  1.00 -0.01           N
ATOM   2231  CA  MET A 158      -4.801  24.535 -10.833  1.00 -0.01           C
ATOM   2232  C   MET A 158      -4.470  24.835 -12.334  1.00 -0.01           C
ATOM   2233  O   MET A 158      -4.444  23.913 -13.125  1.00 -0.01           O
ATOM   2234  CB  MET A 158      -3.457  24.720 -10.088  1.00 -0.01           C
ATOM   2235  CG  MET A 158      -3.689  24.373  -8.619  1.00 -0.01           C
ATOM   2236  SD  MET A 158      -2.138  24.776  -7.679  1.00 -0.01           S
ATOM   2237  CE  MET A 158      -2.761  24.463  -6.034  1.00 -0.01           C
ATOM   2238  H   MET A 158      -4.889  22.469 -10.405  1.00 -0.01           H
ATOM   2239  HA  MET A 158      -5.451  25.330 -10.468  1.00 -0.01           H
ATOM   2240  HB2 MET A 158      -2.761  24.084 -10.636  1.00 -0.01           H
ATOM   2241  HB3 MET A 158      -3.079  25.742 -10.074  1.00 -0.01           H
ATOM   2242  HG2 MET A 158      -4.460  25.065  -8.278  1.00 -0.01           H
ATOM   2243  HG3 MET A 158      -3.954  23.341  -8.390  1.00 -0.01           H
ATOM   2244  HE1 MET A 158      -3.563  23.729  -5.958  1.00 -0.01           H
ATOM   2245  HE2 MET A 158      -1.901  24.118  -5.460  1.00 -0.01           H
ATOM   2246  HE3 MET A 158      -3.080  25.444  -5.682  1.00 -0.01           H
ATOM   2247  N   ASP A 159      -4.376  26.127 -12.691  1.00  0.00           N
ATOM   2248  CA  ASP A 159      -3.713  26.482 -13.954  1.00  0.00           C
ATOM   2249  C   ASP A 159      -2.155  26.383 -13.665  1.00  0.00           C
ATOM   2250  O   ASP A 159      -1.611  27.121 -12.791  1.00  0.00           O
ATOM   2251  CB  ASP A 159      -4.136  27.809 -14.467  1.00  0.00           C
ATOM   2252  CG  ASP A 159      -3.382  28.133 -15.759  1.00  0.00           C
ATOM   2253  OD1 ASP A 159      -2.298  28.732 -15.742  1.00  0.00           O
ATOM   2254  OD2 ASP A 159      -3.873  27.668 -16.831  1.00  0.00           O
ATOM   2255  H   ASP A 159      -4.353  26.787 -11.927  1.00  0.00           H
ATOM   2256  HA  ASP A 159      -3.945  25.772 -14.749  1.00  0.00           H
ATOM   2257  HB2 ASP A 159      -5.213  27.929 -14.589  1.00  0.00           H
ATOM   2258  HB3 ASP A 159      -3.825  28.598 -13.782  1.00  0.00           H
ATOM   2259  N   ARG A 160      -1.461  25.514 -14.394  1.00  0.05           N
ATOM   2260  CA  ARG A 160      -0.059  25.177 -14.131  1.00  0.05           C
ATOM   2261  C   ARG A 160       0.971  26.226 -14.555  1.00  0.05           C
ATOM   2262  O   ARG A 160       1.958  26.423 -13.850  1.00  0.05           O
ATOM   2263  CB  ARG A 160       0.349  23.776 -14.602  1.00  0.05           C
ATOM   2264  CG  ARG A 160      -0.297  22.630 -13.866  1.00  0.05           C
ATOM   2265  CD  ARG A 160      -1.837  22.419 -13.975  1.00  0.05           C
ATOM   2266  NE  ARG A 160      -2.204  21.056 -13.669  1.00  0.05           N
ATOM   2267  CZ  ARG A 160      -3.359  20.490 -13.606  1.00  0.05           C
ATOM   2268  NH1 ARG A 160      -4.464  21.150 -13.815  1.00  0.05           N
ATOM   2269  NH2 ARG A 160      -3.502  19.287 -13.182  1.00  0.05           N
ATOM   2270  H   ARG A 160      -2.011  25.000 -15.067  1.00  0.05           H
ATOM   2271  HA  ARG A 160       0.176  25.183 -13.067  1.00  0.05           H
ATOM   2272  HB2 ARG A 160       0.058  23.610 -15.639  1.00  0.05           H
ATOM   2273  HB3 ARG A 160       1.429  23.660 -14.511  1.00  0.05           H
ATOM   2274  HG2 ARG A 160       0.104  21.736 -14.343  1.00  0.05           H
ATOM   2275  HG3 ARG A 160       0.071  22.449 -12.857  1.00  0.05           H
ATOM   2276  HD2 ARG A 160      -2.343  23.139 -13.331  1.00  0.05           H
ATOM   2277  HD3 ARG A 160      -2.071  22.497 -15.037  1.00  0.05           H
ATOM   2278  HE  ARG A 160      -1.537  20.538 -13.114  1.00  0.05           H
ATOM   2279 HH11 ARG A 160      -4.327  22.149 -13.893  1.00  0.05           H
ATOM   2280 HH12 ARG A 160      -5.342  20.720 -13.561  1.00  0.05           H
ATOM   2281 HH21 ARG A 160      -2.736  18.859 -12.683  1.00  0.05           H
ATOM   2282 HH22 ARG A 160      -4.422  19.055 -12.832  1.00  0.05           H
ATOM   2283  N   ALA A 161       0.749  26.999 -15.589  1.00  0.00           N
ATOM   2284  CA  ALA A 161       1.644  28.072 -15.976  1.00  0.00           C
ATOM   2285  C   ALA A 161       1.589  29.247 -15.030  1.00  0.00           C
ATOM   2286  O   ALA A 161       2.650  29.782 -14.731  1.00  0.00           O
ATOM   2287  CB  ALA A 161       1.271  28.375 -17.435  1.00  0.00           C
ATOM   2288  H   ALA A 161      -0.050  26.829 -16.183  1.00  0.00           H
ATOM   2289  HA  ALA A 161       2.631  27.634 -15.834  1.00  0.00           H
ATOM   2290  HB1 ALA A 161       1.456  27.475 -18.020  1.00  0.00           H
ATOM   2291  HB2 ALA A 161       1.772  29.252 -17.844  1.00  0.00           H
ATOM   2292  HB3 ALA A 161       0.217  28.647 -17.468  1.00  0.00           H
ATOM   2293  N   LYS A 162       0.393  29.636 -14.490  1.00  0.02           N
ATOM   2294  CA  LYS A 162       0.168  30.702 -13.516  1.00  0.02           C
ATOM   2295  C   LYS A 162       0.719  30.290 -12.171  1.00  0.02           C
ATOM   2296  O   LYS A 162       1.559  30.973 -11.589  1.00  0.02           O
ATOM   2297  CB  LYS A 162      -1.292  31.118 -13.545  1.00  0.02           C
ATOM   2298  CG  LYS A 162      -1.704  31.951 -14.785  1.00  0.02           C
ATOM   2299  CD  LYS A 162      -3.216  32.162 -14.809  1.00  0.02           C
ATOM   2300  CE  LYS A 162      -3.848  32.767 -16.036  1.00  0.02           C
ATOM   2301  NZ  LYS A 162      -3.566  34.181 -16.040  1.00  0.02           N
ATOM   2302  H   LYS A 162      -0.435  29.172 -14.834  1.00  0.02           H
ATOM   2303  HA  LYS A 162       0.749  31.594 -13.747  1.00  0.02           H
ATOM   2304  HB2 LYS A 162      -1.901  30.215 -13.510  1.00  0.02           H
ATOM   2305  HB3 LYS A 162      -1.443  31.713 -12.644  1.00  0.02           H
ATOM   2306  HG2 LYS A 162      -1.098  32.856 -14.805  1.00  0.02           H
ATOM   2307  HG3 LYS A 162      -1.373  31.356 -15.636  1.00  0.02           H
ATOM   2308  HD2 LYS A 162      -3.516  31.117 -14.728  1.00  0.02           H
ATOM   2309  HD3 LYS A 162      -3.579  32.572 -13.866  1.00  0.02           H
ATOM   2310  HE2 LYS A 162      -3.434  32.255 -16.905  1.00  0.02           H
ATOM   2311  HE3 LYS A 162      -4.936  32.711 -16.074  1.00  0.02           H
ATOM   2312  HZ1 LYS A 162      -3.921  34.552 -15.170  1.00  0.02           H
ATOM   2313  HZ2 LYS A 162      -3.974  34.628 -16.850  1.00  0.02           H
ATOM   2314  HZ3 LYS A 162      -2.573  34.292 -16.182  1.00  0.02           H
ATOM   2315  N   ALA A 163       0.415  29.064 -11.746  1.00  0.01           N
ATOM   2316  CA  ALA A 163       0.863  28.611 -10.436  1.00  0.01           C
ATOM   2317  C   ALA A 163       2.387  28.370 -10.395  1.00  0.01           C
ATOM   2318  O   ALA A 163       2.956  28.727  -9.369  1.00  0.01           O
ATOM   2319  CB  ALA A 163       0.097  27.278 -10.142  1.00  0.01           C
ATOM   2320  H   ALA A 163      -0.313  28.506 -12.166  1.00  0.01           H
ATOM   2321  HA  ALA A 163       0.612  29.313  -9.641  1.00  0.01           H
ATOM   2322  HB1 ALA A 163      -0.947  27.300 -10.458  1.00  0.01           H
ATOM   2323  HB2 ALA A 163       0.049  27.183  -9.058  1.00  0.01           H
ATOM   2324  HB3 ALA A 163       0.616  26.437 -10.603  1.00  0.01           H
ATOM   2325  N   LEU A 164       3.082  27.710 -11.347  1.00  0.00           N
ATOM   2326  CA  LEU A 164       4.483  27.362 -11.274  1.00  0.00           C
ATOM   2327  C   LEU A 164       5.378  28.618 -11.392  1.00  0.00           C
ATOM   2328  O   LEU A 164       6.313  28.743 -10.576  1.00  0.00           O
ATOM   2329  CB  LEU A 164       4.832  26.241 -12.192  1.00  0.00           C
ATOM   2330  CG  LEU A 164       4.225  24.841 -11.816  1.00  0.00           C
ATOM   2331  CD1 LEU A 164       4.543  23.834 -12.884  1.00  0.00           C
ATOM   2332  CD2 LEU A 164       4.755  24.203 -10.521  1.00  0.00           C
ATOM   2333  H   LEU A 164       2.528  27.193 -12.015  1.00  0.00           H
ATOM   2334  HA  LEU A 164       4.570  26.996 -10.250  1.00  0.00           H
ATOM   2335  HB2 LEU A 164       4.354  26.514 -13.132  1.00  0.00           H
ATOM   2336  HB3 LEU A 164       5.912  26.166 -12.318  1.00  0.00           H
ATOM   2337  HG  LEU A 164       3.145  24.980 -11.777  1.00  0.00           H
ATOM   2338 HD11 LEU A 164       4.147  24.162 -13.845  1.00  0.00           H
ATOM   2339 HD12 LEU A 164       3.951  22.980 -12.553  1.00  0.00           H
ATOM   2340 HD13 LEU A 164       5.612  23.625 -12.932  1.00  0.00           H
ATOM   2341 HD21 LEU A 164       5.711  23.690 -10.633  1.00  0.00           H
ATOM   2342 HD22 LEU A 164       4.868  24.911  -9.700  1.00  0.00           H
ATOM   2343 HD23 LEU A 164       4.079  23.394 -10.244  1.00  0.00           H
ATOM   2344  N   GLY A 165       5.093  29.488 -12.344  1.00  0.00           N
ATOM   2345  CA  GLY A 165       5.793  30.706 -12.405  1.00  0.00           C
ATOM   2346  C   GLY A 165       5.628  31.658 -11.169  1.00  0.00           C
ATOM   2347  O   GLY A 165       6.541  32.402 -10.775  1.00  0.00           O
ATOM   2348  H   GLY A 165       4.401  29.318 -13.060  1.00  0.00           H
ATOM   2349  HA2 GLY A 165       6.825  30.459 -12.656  1.00  0.00           H
ATOM   2350  HA3 GLY A 165       5.385  31.306 -13.219  1.00  0.00           H
ATOM   2351  N   GLU A 166       4.551  31.581 -10.456  1.00  0.00           N
ATOM   2352  CA  GLU A 166       4.345  32.169  -9.144  1.00  0.00           C
ATOM   2353  C   GLU A 166       5.122  31.570  -7.987  1.00  0.00           C
ATOM   2354  O   GLU A 166       5.832  32.186  -7.228  1.00  0.00           O
ATOM   2355  CB  GLU A 166       2.830  32.118  -8.779  1.00  0.00           C
ATOM   2356  CG  GLU A 166       2.522  33.066  -7.596  1.00  0.00           C
ATOM   2357  CD  GLU A 166       2.621  34.549  -7.952  1.00  0.00           C
ATOM   2358  OE1 GLU A 166       3.118  34.977  -9.047  1.00  0.00           O
ATOM   2359  OE2 GLU A 166       2.198  35.407  -7.187  1.00  0.00           O
ATOM   2360  H   GLU A 166       3.815  30.954 -10.747  1.00  0.00           H
ATOM   2361  HA  GLU A 166       4.697  33.200  -9.173  1.00  0.00           H
ATOM   2362  HB2 GLU A 166       2.231  32.436  -9.632  1.00  0.00           H
ATOM   2363  HB3 GLU A 166       2.524  31.112  -8.493  1.00  0.00           H
ATOM   2364  HG2 GLU A 166       1.470  32.848  -7.411  1.00  0.00           H
ATOM   2365  HG3 GLU A 166       3.147  32.904  -6.718  1.00  0.00           H
ATOM   2366  N   ALA A 167       4.999  30.199  -7.955  1.00  0.00           N
ATOM   2367  CA  ALA A 167       5.925  29.378  -7.063  1.00  0.00           C
ATOM   2368  C   ALA A 167       7.493  29.730  -7.356  1.00  0.00           C
ATOM   2369  O   ALA A 167       8.256  29.911  -6.419  1.00  0.00           O
ATOM   2370  CB  ALA A 167       5.603  27.900  -7.355  1.00  0.00           C
ATOM   2371  H   ALA A 167       4.374  29.739  -8.603  1.00  0.00           H
ATOM   2372  HA  ALA A 167       5.615  29.607  -6.043  1.00  0.00           H
ATOM   2373  HB1 ALA A 167       5.781  27.655  -8.402  1.00  0.00           H
ATOM   2374  HB2 ALA A 167       4.554  27.705  -7.133  1.00  0.00           H
ATOM   2375  HB3 ALA A 167       6.283  27.282  -6.769  1.00  0.00           H
ATOM   2376  N   TRP A 168       7.941  29.882  -8.600  1.00  0.00           N
ATOM   2377  CA  TRP A 168       9.338  30.111  -8.979  1.00  0.00           C
ATOM   2378  C   TRP A 168       9.655  31.499  -8.511  1.00  0.00           C
ATOM   2379  O   TRP A 168      10.675  31.754  -7.881  1.00  0.00           O
ATOM   2380  CB  TRP A 168       9.461  30.007 -10.511  1.00  0.00           C
ATOM   2381  CG  TRP A 168      10.786  30.093 -11.148  1.00  0.00           C
ATOM   2382  CD1 TRP A 168      11.524  29.112 -11.687  1.00  0.00           C
ATOM   2383  CD2 TRP A 168      11.597  31.277 -11.532  1.00  0.00           C
ATOM   2384  CE2 TRP A 168      12.727  30.900 -12.238  1.00  0.00           C
ATOM   2385  CE3 TRP A 168      11.407  32.647 -11.168  1.00  0.00           C
ATOM   2386  NE1 TRP A 168      12.633  29.535 -12.325  1.00  0.00           N
ATOM   2387  CZ2 TRP A 168      13.694  31.803 -12.556  1.00  0.00           C
ATOM   2388  CZ3 TRP A 168      12.431  33.597 -11.376  1.00  0.00           C
ATOM   2389  CH2 TRP A 168      13.613  33.120 -12.098  1.00  0.00           C
ATOM   2390  H   TRP A 168       7.277  29.556  -9.288  1.00  0.00           H
ATOM   2391  HA  TRP A 168       9.977  29.377  -8.490  1.00  0.00           H
ATOM   2392  HB2 TRP A 168       9.026  29.064 -10.845  1.00  0.00           H
ATOM   2393  HB3 TRP A 168       8.816  30.775 -10.938  1.00  0.00           H
ATOM   2394  HD1 TRP A 168      11.226  28.081 -11.569  1.00  0.00           H
ATOM   2395  HE1 TRP A 168      13.151  28.909 -12.926  1.00  0.00           H
ATOM   2396  HE3 TRP A 168      10.524  33.007 -10.662  1.00  0.00           H
ATOM   2397  HZ2 TRP A 168      14.577  31.472 -13.082  1.00  0.00           H
ATOM   2398  HZ3 TRP A 168      12.400  34.656 -11.167  1.00  0.00           H
ATOM   2399  HH2 TRP A 168      14.470  33.760 -12.249  1.00  0.00           H
ATOM   2400  N   ARG A 169       8.769  32.537  -8.606  1.00  0.00           N
ATOM   2401  CA  ARG A 169       8.973  33.895  -8.045  1.00  0.00           C
ATOM   2402  C   ARG A 169       9.219  33.946  -6.520  1.00  0.00           C
ATOM   2403  O   ARG A 169      10.174  34.573  -6.067  1.00  0.00           O
ATOM   2404  CB  ARG A 169       7.788  34.686  -8.348  1.00  0.00           C
ATOM   2405  CG  ARG A 169       7.877  36.222  -8.063  1.00  0.00           C
ATOM   2406  CD  ARG A 169       6.612  37.078  -8.291  1.00  0.00           C
ATOM   2407  NE  ARG A 169       5.496  36.663  -7.489  1.00  0.00           N
ATOM   2408  CZ  ARG A 169       5.350  36.842  -6.179  1.00  0.00           C
ATOM   2409  NH1 ARG A 169       6.191  37.493  -5.416  1.00  0.00           N
ATOM   2410  NH2 ARG A 169       4.191  36.558  -5.603  1.00  0.00           N
ATOM   2411  H   ARG A 169       7.928  32.290  -9.110  1.00  0.00           H
ATOM   2412  HA  ARG A 169       9.821  34.398  -8.511  1.00  0.00           H
ATOM   2413  HB2 ARG A 169       7.544  34.467  -9.388  1.00  0.00           H
ATOM   2414  HB3 ARG A 169       6.939  34.362  -7.746  1.00  0.00           H
ATOM   2415  HG2 ARG A 169       8.159  36.366  -7.019  1.00  0.00           H
ATOM   2416  HG3 ARG A 169       8.720  36.696  -8.566  1.00  0.00           H
ATOM   2417  HD2 ARG A 169       6.836  38.112  -8.031  1.00  0.00           H
ATOM   2418  HD3 ARG A 169       6.242  37.107  -9.315  1.00  0.00           H
ATOM   2419  HE  ARG A 169       4.663  36.361  -7.974  1.00  0.00           H
ATOM   2420 HH11 ARG A 169       6.982  38.011  -5.767  1.00  0.00           H
ATOM   2421 HH12 ARG A 169       5.960  37.480  -4.432  1.00  0.00           H
ATOM   2422 HH21 ARG A 169       3.463  36.111  -6.143  1.00  0.00           H
ATOM   2423 HH22 ARG A 169       4.073  36.650  -4.604  1.00  0.00           H
ATOM   2424  N   VAL A 170       8.386  33.293  -5.710  1.00  0.00           N
ATOM   2425  CA  VAL A 170       8.535  33.172  -4.221  1.00  0.00           C
ATOM   2426  C   VAL A 170       9.662  32.236  -3.703  1.00  0.00           C
ATOM   2427  O   VAL A 170      10.008  32.406  -2.538  1.00  0.00           O
ATOM   2428  CB  VAL A 170       7.204  32.955  -3.547  1.00  0.00           C
ATOM   2429  CG1 VAL A 170       6.142  33.998  -3.918  1.00  0.00           C
ATOM   2430  CG2 VAL A 170       6.717  31.572  -3.863  1.00  0.00           C
ATOM   2431  H   VAL A 170       7.815  32.621  -6.201  1.00  0.00           H
ATOM   2432  HA  VAL A 170       8.871  34.166  -3.926  1.00  0.00           H
ATOM   2433  HB  VAL A 170       7.412  33.038  -2.480  1.00  0.00           H
ATOM   2434 HG11 VAL A 170       5.162  33.714  -3.533  1.00  0.00           H
ATOM   2435 HG12 VAL A 170       6.459  34.990  -3.598  1.00  0.00           H
ATOM   2436 HG13 VAL A 170       6.006  33.915  -4.997  1.00  0.00           H
ATOM   2437 HG21 VAL A 170       6.292  31.540  -4.865  1.00  0.00           H
ATOM   2438 HG22 VAL A 170       5.982  31.499  -3.061  1.00  0.00           H
ATOM   2439 HG23 VAL A 170       7.406  30.737  -3.731  1.00  0.00           H
ATOM   2440  N   LEU A 171      10.130  31.252  -4.479  1.00  0.00           N
ATOM   2441  CA  LEU A 171      11.331  30.448  -4.222  1.00  0.00           C
ATOM   2442  C   LEU A 171      12.713  31.141  -4.461  1.00  0.00           C
ATOM   2443  O   LEU A 171      12.804  32.069  -5.300  1.00  0.00           O
ATOM   2444  CB  LEU A 171      11.360  29.229  -5.075  1.00  0.00           C
ATOM   2445  CG  LEU A 171      10.458  28.054  -4.605  1.00  0.00           C
ATOM   2446  CD1 LEU A 171      10.509  27.030  -5.747  1.00  0.00           C
ATOM   2447  CD2 LEU A 171      10.887  27.487  -3.213  1.00  0.00           C
ATOM   2448  H   LEU A 171       9.787  31.121  -5.419  1.00  0.00           H
ATOM   2449  HA  LEU A 171      11.247  30.236  -3.157  1.00  0.00           H
ATOM   2450  HB2 LEU A 171      10.932  29.494  -6.043  1.00  0.00           H
ATOM   2451  HB3 LEU A 171      12.361  28.813  -5.190  1.00  0.00           H
ATOM   2452  HG  LEU A 171       9.455  28.473  -4.526  1.00  0.00           H
ATOM   2453 HD11 LEU A 171      10.323  27.414  -6.749  1.00  0.00           H
ATOM   2454 HD12 LEU A 171       9.735  26.274  -5.609  1.00  0.00           H
ATOM   2455 HD13 LEU A 171      11.496  26.571  -5.691  1.00  0.00           H
ATOM   2456 HD21 LEU A 171      11.918  27.733  -2.957  1.00  0.00           H
ATOM   2457 HD22 LEU A 171      10.243  27.912  -2.441  1.00  0.00           H
ATOM   2458 HD23 LEU A 171      10.741  26.409  -3.148  1.00  0.00           H
ATOM   2459  N   LYS A 172      13.760  30.638  -3.786  1.00  0.00           N
ATOM   2460  CA  LYS A 172      15.147  31.146  -3.800  1.00  0.00           C
ATOM   2461  C   LYS A 172      15.827  30.432  -4.940  1.00  0.00           C
ATOM   2462  O   LYS A 172      15.342  29.379  -5.355  1.00  0.00           O
ATOM   2463  CB  LYS A 172      15.839  30.803  -2.433  1.00  0.00           C
ATOM   2464  CG  LYS A 172      15.356  31.872  -1.418  1.00  0.00           C
ATOM   2465  CD  LYS A 172      15.894  31.530  -0.010  1.00  0.00           C
ATOM   2466  CE  LYS A 172      15.317  32.413   1.170  1.00  0.00           C
ATOM   2467  NZ  LYS A 172      15.921  31.925   2.455  1.00  0.00           N
ATOM   2468  H   LYS A 172      13.621  29.952  -3.057  1.00  0.00           H
ATOM   2469  HA  LYS A 172      15.202  32.226  -3.942  1.00  0.00           H
ATOM   2470  HB2 LYS A 172      15.514  29.845  -2.025  1.00  0.00           H
ATOM   2471  HB3 LYS A 172      16.927  30.774  -2.478  1.00  0.00           H
ATOM   2472  HG2 LYS A 172      15.714  32.826  -1.805  1.00  0.00           H
ATOM   2473  HG3 LYS A 172      14.274  31.956  -1.324  1.00  0.00           H
ATOM   2474  HD2 LYS A 172      15.502  30.516   0.083  1.00  0.00           H
ATOM   2475  HD3 LYS A 172      16.977  31.452   0.078  1.00  0.00           H
ATOM   2476  HE2 LYS A 172      15.585  33.459   1.032  1.00  0.00           H
ATOM   2477  HE3 LYS A 172      14.253  32.183   1.233  1.00  0.00           H
ATOM   2478  HZ1 LYS A 172      16.776  32.427   2.644  1.00  0.00           H
ATOM   2479  HZ2 LYS A 172      16.054  30.933   2.320  1.00  0.00           H
ATOM   2480  HZ3 LYS A 172      15.327  32.184   3.230  1.00  0.00           H
ATOM   2481  N   PRO A 173      16.998  30.942  -5.500  1.00  0.00           N
ATOM   2482  CA  PRO A 173      17.794  30.271  -6.456  1.00  0.00           C
ATOM   2483  C   PRO A 173      18.196  28.918  -5.909  1.00  0.00           C
ATOM   2484  O   PRO A 173      18.269  28.677  -4.715  1.00  0.00           O
ATOM   2485  CB  PRO A 173      19.013  31.116  -6.745  1.00  0.00           C
ATOM   2486  CG  PRO A 173      18.527  32.473  -6.451  1.00  0.00           C
ATOM   2487  CD  PRO A 173      17.587  32.235  -5.297  1.00  0.00           C
ATOM   2488  HA  PRO A 173      17.139  30.044  -7.297  1.00  0.00           H
ATOM   2489  HB2 PRO A 173      19.695  30.915  -5.919  1.00  0.00           H
ATOM   2490  HB3 PRO A 173      19.376  31.036  -7.770  1.00  0.00           H
ATOM   2491  HG2 PRO A 173      19.318  33.199  -6.267  1.00  0.00           H
ATOM   2492  HG3 PRO A 173      17.887  32.715  -7.299  1.00  0.00           H
ATOM   2493  HD2 PRO A 173      18.108  32.260  -4.339  1.00  0.00           H
ATOM   2494  HD3 PRO A 173      16.692  32.848  -5.391  1.00  0.00           H
ATOM   2495  N   GLY A 174      18.382  27.961  -6.826  1.00  0.00           N
ATOM   2496  CA  GLY A 174      18.760  26.598  -6.427  1.00  0.00           C
ATOM   2497  C   GLY A 174      17.780  25.806  -5.633  1.00  0.00           C
ATOM   2498  O   GLY A 174      18.127  24.760  -5.057  1.00  0.00           O
ATOM   2499  H   GLY A 174      18.308  28.193  -7.807  1.00  0.00           H
ATOM   2500  HA2 GLY A 174      19.005  26.054  -7.338  1.00  0.00           H
ATOM   2501  HA3 GLY A 174      19.662  26.606  -5.814  1.00  0.00           H
ATOM   2502  N   GLY A 175      16.541  26.324  -5.507  1.00  0.00           N
ATOM   2503  CA  GLY A 175      15.526  25.758  -4.640  1.00  0.00           C
ATOM   2504  C   GLY A 175      14.786  24.579  -5.173  1.00  0.00           C
ATOM   2505  O   GLY A 175      14.294  24.655  -6.289  1.00  0.00           O
ATOM   2506  H   GLY A 175      16.270  27.179  -5.972  1.00  0.00           H
ATOM   2507  HA2 GLY A 175      15.923  25.560  -3.645  1.00  0.00           H
ATOM   2508  HA3 GLY A 175      14.724  26.483  -4.500  1.00  0.00           H
ATOM   2509  N   ASP A 176      14.589  23.536  -4.375  1.00  0.00           N
ATOM   2510  CA  ASP A 176      13.725  22.369  -4.648  1.00  0.00           C
ATOM   2511  C   ASP A 176      12.172  22.623  -4.697  1.00  0.00           C
ATOM   2512  O   ASP A 176      11.644  23.355  -3.878  1.00  0.00           O
ATOM   2513  CB  ASP A 176      14.115  21.306  -3.552  1.00  0.00           C
ATOM   2514  CG  ASP A 176      15.611  20.917  -3.486  1.00  0.00           C
ATOM   2515  OD1 ASP A 176      16.032  19.741  -3.577  1.00  0.00           O
ATOM   2516  OD2 ASP A 176      16.514  21.762  -3.180  1.00  0.00           O
ATOM   2517  H   ASP A 176      15.118  23.543  -3.514  1.00  0.00           H
ATOM   2518  HA  ASP A 176      14.067  21.943  -5.591  1.00  0.00           H
ATOM   2519  HB2 ASP A 176      13.813  21.551  -2.533  1.00  0.00           H
ATOM   2520  HB3 ASP A 176      13.607  20.376  -3.806  1.00  0.00           H
ATOM   2521  N   LEU A 177      11.474  21.884  -5.591  1.00  0.01           N
ATOM   2522  CA  LEU A 177      10.012  21.874  -5.574  1.00  0.01           C
ATOM   2523  C   LEU A 177       9.548  20.350  -5.745  1.00  0.01           C
ATOM   2524  O   LEU A 177       9.735  19.783  -6.838  1.00  0.01           O
ATOM   2525  CB  LEU A 177       9.527  22.867  -6.668  1.00  0.01           C
ATOM   2526  CG  LEU A 177       8.092  22.557  -7.192  1.00  0.01           C
ATOM   2527  CD1 LEU A 177       7.137  22.768  -6.053  1.00  0.01           C
ATOM   2528  CD2 LEU A 177       7.628  23.373  -8.349  1.00  0.01           C
ATOM   2529  H   LEU A 177      11.974  21.307  -6.251  1.00  0.01           H
ATOM   2530  HA  LEU A 177       9.530  22.179  -4.645  1.00  0.01           H
ATOM   2531  HB2 LEU A 177       9.629  23.916  -6.388  1.00  0.01           H
ATOM   2532  HB3 LEU A 177      10.138  22.701  -7.555  1.00  0.01           H
ATOM   2533  HG  LEU A 177       8.089  21.515  -7.514  1.00  0.01           H
ATOM   2534 HD11 LEU A 177       7.410  22.080  -5.253  1.00  0.01           H
ATOM   2535 HD12 LEU A 177       6.107  22.685  -6.402  1.00  0.01           H
ATOM   2536 HD13 LEU A 177       7.228  23.807  -5.737  1.00  0.01           H
ATOM   2537 HD21 LEU A 177       7.462  24.390  -7.993  1.00  0.01           H
ATOM   2538 HD22 LEU A 177       8.320  23.285  -9.187  1.00  0.01           H
ATOM   2539 HD23 LEU A 177       6.670  22.990  -8.702  1.00  0.01           H
ATOM   2540  N   LEU A 178       8.920  19.706  -4.723  1.00 -0.01           N
ATOM   2541  CA  LEU A 178       8.232  18.386  -4.870  1.00 -0.01           C
ATOM   2542  C   LEU A 178       6.764  18.557  -5.486  1.00 -0.01           C
ATOM   2543  O   LEU A 178       5.879  19.155  -4.880  1.00 -0.01           O
ATOM   2544  CB  LEU A 178       8.257  17.581  -3.533  1.00 -0.01           C
ATOM   2545  CG  LEU A 178       7.449  16.354  -3.540  1.00 -0.01           C
ATOM   2546  CD1 LEU A 178       8.254  15.324  -4.257  1.00 -0.01           C
ATOM   2547  CD2 LEU A 178       7.228  15.902  -2.072  1.00 -0.01           C
ATOM   2548  H   LEU A 178       8.910  20.288  -3.897  1.00 -0.01           H
ATOM   2549  HA  LEU A 178       8.812  17.846  -5.620  1.00 -0.01           H
ATOM   2550  HB2 LEU A 178       9.281  17.309  -3.275  1.00 -0.01           H
ATOM   2551  HB3 LEU A 178       7.887  18.286  -2.788  1.00 -0.01           H
ATOM   2552  HG  LEU A 178       6.523  16.512  -4.094  1.00 -0.01           H
ATOM   2553 HD11 LEU A 178       8.238  15.512  -5.331  1.00 -0.01           H
ATOM   2554 HD12 LEU A 178       7.831  14.327  -4.126  1.00 -0.01           H
ATOM   2555 HD13 LEU A 178       9.307  15.231  -3.991  1.00 -0.01           H
ATOM   2556 HD21 LEU A 178       8.099  15.879  -1.416  1.00 -0.01           H
ATOM   2557 HD22 LEU A 178       6.475  16.566  -1.650  1.00 -0.01           H
ATOM   2558 HD23 LEU A 178       6.772  14.912  -2.068  1.00 -0.01           H
ATOM   2559  N   VAL A 179       6.430  17.912  -6.609  1.00 -0.01           N
ATOM   2560  CA  VAL A 179       5.119  17.875  -7.234  1.00 -0.01           C
ATOM   2561  C   VAL A 179       4.560  16.471  -7.211  1.00 -0.01           C
ATOM   2562  O   VAL A 179       5.327  15.538  -7.444  1.00 -0.01           O
ATOM   2563  CB  VAL A 179       5.323  18.349  -8.699  1.00 -0.01           C
ATOM   2564  CG1 VAL A 179       4.078  17.857  -9.555  1.00 -0.01           C
ATOM   2565  CG2 VAL A 179       5.377  19.916  -8.940  1.00 -0.01           C
ATOM   2566  H   VAL A 179       7.103  17.318  -7.069  1.00 -0.01           H
ATOM   2567  HA  VAL A 179       4.440  18.523  -6.680  1.00 -0.01           H
ATOM   2568  HB  VAL A 179       6.206  17.858  -9.108  1.00 -0.01           H
ATOM   2569 HG11 VAL A 179       3.149  18.236  -9.128  1.00 -0.01           H
ATOM   2570 HG12 VAL A 179       4.152  18.198 -10.588  1.00 -0.01           H
ATOM   2571 HG13 VAL A 179       4.030  16.771  -9.624  1.00 -0.01           H
ATOM   2572 HG21 VAL A 179       5.342  20.190  -9.995  1.00 -0.01           H
ATOM   2573 HG22 VAL A 179       6.344  20.283  -8.598  1.00 -0.01           H
ATOM   2574 HG23 VAL A 179       4.689  20.487  -8.317  1.00 -0.01           H
ATOM   2575  N   LEU A 180       3.254  16.285  -6.897  1.00 -0.13           N
ATOM   2576  CA  LEU A 180       2.490  15.073  -7.265  1.00 -0.13           C
ATOM   2577  C   LEU A 180       1.303  15.506  -8.141  1.00 -0.13           C
ATOM   2578  O   LEU A 180       0.476  16.351  -7.786  1.00 -0.13           O
ATOM   2579  CB  LEU A 180       2.066  14.376  -6.025  1.00 -0.13           C
ATOM   2580  CG  LEU A 180       3.250  13.882  -5.126  1.00 -0.13           C
ATOM   2581  CD1 LEU A 180       3.269  14.820  -3.952  1.00 -0.13           C
ATOM   2582  CD2 LEU A 180       3.166  12.469  -4.568  1.00 -0.13           C
ATOM   2583  H   LEU A 180       2.809  17.120  -6.542  1.00 -0.13           H
ATOM   2584  HA  LEU A 180       3.025  14.318  -7.842  1.00 -0.13           H
ATOM   2585  HB2 LEU A 180       1.329  14.937  -5.451  1.00 -0.13           H
ATOM   2586  HB3 LEU A 180       1.544  13.463  -6.312  1.00 -0.13           H
ATOM   2587  HG  LEU A 180       4.218  13.933  -5.624  1.00 -0.13           H
ATOM   2588 HD11 LEU A 180       3.232  15.843  -4.326  1.00 -0.13           H
ATOM   2589 HD12 LEU A 180       4.240  14.641  -3.493  1.00 -0.13           H
ATOM   2590 HD13 LEU A 180       2.500  14.612  -3.207  1.00 -0.13           H
ATOM   2591 HD21 LEU A 180       3.060  11.812  -5.431  1.00 -0.13           H
ATOM   2592 HD22 LEU A 180       4.089  12.323  -4.007  1.00 -0.13           H
ATOM   2593 HD23 LEU A 180       2.288  12.359  -3.930  1.00 -0.13           H
ATOM   2594  N   GLU A 181       1.152  14.974  -9.362  1.00 -0.52           N
ATOM   2595  CA  GLU A 181       0.356  15.439 -10.461  1.00 -0.52           C
ATOM   2596  C   GLU A 181      -0.090  14.353 -11.374  1.00 -0.52           C
ATOM   2597  O   GLU A 181       0.599  13.331 -11.413  1.00 -0.52           O
ATOM   2598  CB  GLU A 181       1.284  16.522 -11.108  1.00 -0.52           C
ATOM   2599  CG  GLU A 181       0.663  17.218 -12.353  1.00 -0.52           C
ATOM   2600  CD  GLU A 181      -0.627  17.981 -12.084  1.00 -0.52           C
ATOM   2601  OE1 GLU A 181      -1.697  17.389 -11.730  1.00 -0.52           O
ATOM   2602  OE2 GLU A 181      -0.730  19.196 -12.412  1.00 -0.52           O
ATOM   2603  H   GLU A 181       1.804  14.238  -9.596  1.00 -0.52           H
ATOM   2604  HA  GLU A 181      -0.527  15.917 -10.036  1.00 -0.52           H
ATOM   2605  HB2 GLU A 181       1.463  17.293 -10.358  1.00 -0.52           H
ATOM   2606  HB3 GLU A 181       2.160  15.940 -11.390  1.00 -0.52           H
ATOM   2607  HG2 GLU A 181       1.458  17.920 -12.606  1.00 -0.52           H
ATOM   2608  HG3 GLU A 181       0.471  16.636 -13.255  1.00 -0.52           H
ATOM   2609  N   GLH A 182      -1.153  14.519 -12.163  1.00 -1.01           N
ATOM   2610  CA  GLH A 182      -1.767  13.477 -12.973  1.00 -1.01           C
ATOM   2611  C   GLH A 182      -2.041  13.967 -14.366  1.00 -1.01           C
ATOM   2612  O   GLH A 182      -1.920  15.177 -14.675  1.00 -1.01           O
ATOM   2613  CB  GLH A 182      -3.172  13.099 -12.311  1.00 -1.01           C
ATOM   2614  CG  GLH A 182      -4.130  14.292 -12.347  1.00 -1.01           C
ATOM   2615  CD  GLH A 182      -5.463  14.092 -11.713  1.00 -1.01           C
ATOM   2616  OE1 GLH A 182      -6.156  14.914 -11.127  1.00 -1.01           O
ATOM   2617  OE2 GLH A 182      -6.065  12.900 -11.900  1.00 -1.01           O
ATOM   2618  H   GLH A 182      -1.536  15.453 -12.162  1.00 -1.01           H
ATOM   2619  HA  GLH A 182      -1.163  12.571 -13.031  1.00 -1.01           H
ATOM   2620  HB2 GLH A 182      -3.613  12.193 -12.730  1.00 -1.01           H
ATOM   2621  HB3 GLH A 182      -2.971  12.837 -11.272  1.00 -1.01           H
ATOM   2622  HG2 GLH A 182      -3.609  15.154 -11.931  1.00 -1.01           H
ATOM   2623  HG3 GLH A 182      -4.326  14.446 -13.409  1.00 -1.01           H
ATOM   2624  HE2 GLH A 182      -6.867  12.881 -11.373  1.00 -1.01           H
ATOM   2625  N   VAL A 183      -2.287  13.017 -15.245  1.00 -0.02           N
ATOM   2626  CA  VAL A 183      -1.986  13.170 -16.664  1.00 -0.02           C
ATOM   2627  C   VAL A 183      -3.123  12.378 -17.436  1.00 -0.02           C
ATOM   2628  O   VAL A 183      -3.340  11.226 -17.150  1.00 -0.02           O
ATOM   2629  CB  VAL A 183      -0.529  12.694 -16.964  1.00 -0.02           C
ATOM   2630  CG1 VAL A 183      -0.404  11.842 -18.186  1.00 -0.02           C
ATOM   2631  CG2 VAL A 183       0.180  14.079 -17.199  1.00 -0.02           C
ATOM   2632  H   VAL A 183      -2.294  12.090 -14.847  1.00 -0.02           H
ATOM   2633  HA  VAL A 183      -2.175  14.207 -16.940  1.00 -0.02           H
ATOM   2634  HB  VAL A 183      -0.007  12.253 -16.114  1.00 -0.02           H
ATOM   2635 HG11 VAL A 183      -0.759  12.440 -19.025  1.00 -0.02           H
ATOM   2636 HG12 VAL A 183       0.661  11.758 -18.404  1.00 -0.02           H
ATOM   2637 HG13 VAL A 183      -0.768  10.842 -17.947  1.00 -0.02           H
ATOM   2638 HG21 VAL A 183       1.194  13.845 -17.522  1.00 -0.02           H
ATOM   2639 HG22 VAL A 183       0.215  14.691 -16.298  1.00 -0.02           H
ATOM   2640 HG23 VAL A 183      -0.366  14.662 -17.941  1.00 -0.02           H
ATOM   2641  N   VAL A 184      -3.716  12.966 -18.421  1.00  0.01           N
ATOM   2642  CA  VAL A 184      -4.588  12.343 -19.497  1.00  0.01           C
ATOM   2643  C   VAL A 184      -3.681  11.673 -20.510  1.00  0.01           C
ATOM   2644  O   VAL A 184      -2.734  12.331 -20.928  1.00  0.01           O
ATOM   2645  CB  VAL A 184      -5.397  13.512 -20.143  1.00  0.01           C
ATOM   2646  CG1 VAL A 184      -6.148  13.019 -21.368  1.00  0.01           C
ATOM   2647  CG2 VAL A 184      -6.446  14.181 -19.160  1.00  0.01           C
ATOM   2648  H   VAL A 184      -3.641  13.972 -18.468  1.00  0.01           H
ATOM   2649  HA  VAL A 184      -5.254  11.608 -19.046  1.00  0.01           H
ATOM   2650  HB  VAL A 184      -4.639  14.241 -20.429  1.00  0.01           H
ATOM   2651 HG11 VAL A 184      -5.495  12.920 -22.234  1.00  0.01           H
ATOM   2652 HG12 VAL A 184      -6.787  12.167 -21.137  1.00  0.01           H
ATOM   2653 HG13 VAL A 184      -6.822  13.823 -21.663  1.00  0.01           H
ATOM   2654 HG21 VAL A 184      -7.163  13.406 -18.887  1.00  0.01           H
ATOM   2655 HG22 VAL A 184      -6.971  15.051 -19.553  1.00  0.01           H
ATOM   2656 HG23 VAL A 184      -5.999  14.501 -18.219  1.00  0.01           H
ATOM   2657  N   THR A 185      -4.037  10.470 -20.909  1.00  0.00           N
ATOM   2658  CA  THR A 185      -3.245   9.708 -21.918  1.00  0.00           C
ATOM   2659  C   THR A 185      -4.050   9.488 -23.283  1.00  0.00           C
ATOM   2660  O   THR A 185      -3.465   8.853 -24.133  1.00  0.00           O
ATOM   2661  CB  THR A 185      -2.811   8.360 -21.305  1.00  0.00           C
ATOM   2662  CG2 THR A 185      -1.980   8.502 -19.987  1.00  0.00           C
ATOM   2663  OG1 THR A 185      -3.849   7.581 -20.880  1.00  0.00           O
ATOM   2664  H   THR A 185      -4.820  10.065 -20.415  1.00  0.00           H
ATOM   2665  HA  THR A 185      -2.308  10.256 -22.025  1.00  0.00           H
ATOM   2666  HB  THR A 185      -2.115   7.891 -22.001  1.00  0.00           H
ATOM   2667  HG1 THR A 185      -3.509   6.714 -20.649  1.00  0.00           H
ATOM   2668 HG21 THR A 185      -1.709   7.530 -19.575  1.00  0.00           H
ATOM   2669 HG22 THR A 185      -2.537   9.103 -19.268  1.00  0.00           H
ATOM   2670 HG23 THR A 185      -1.053   9.071 -20.058  1.00  0.00           H
ATOM   2671  N   GLU A 186      -5.331   9.873 -23.416  1.00  0.01           N
ATOM   2672  CA  GLU A 186      -6.207   9.542 -24.566  1.00  0.01           C
ATOM   2673  C   GLU A 186      -7.038  10.726 -24.983  1.00  0.01           C
ATOM   2674  O   GLU A 186      -7.118  11.680 -24.250  1.00  0.01           O
ATOM   2675  CB  GLU A 186      -7.052   8.304 -24.091  1.00  0.01           C
ATOM   2676  CG  GLU A 186      -8.199   7.906 -25.050  1.00  0.01           C
ATOM   2677  CD  GLU A 186      -7.678   7.392 -26.386  1.00  0.01           C
ATOM   2678  OE1 GLU A 186      -6.662   7.867 -26.906  1.00  0.01           O
ATOM   2679  OE2 GLU A 186      -8.347   6.434 -26.847  1.00  0.01           O
ATOM   2680  H   GLU A 186      -5.665  10.461 -22.666  1.00  0.01           H
ATOM   2681  HA  GLU A 186      -5.623   9.296 -25.453  1.00  0.01           H
ATOM   2682  HB2 GLU A 186      -6.296   7.519 -24.074  1.00  0.01           H
ATOM   2683  HB3 GLU A 186      -7.471   8.427 -23.092  1.00  0.01           H
ATOM   2684  HG2 GLU A 186      -8.787   7.148 -24.533  1.00  0.01           H
ATOM   2685  HG3 GLU A 186      -8.850   8.764 -25.221  1.00  0.01           H
ATOM   2686  N   GLU A 187      -7.691  10.712 -26.160  1.00  0.01           N
ATOM   2687  CA  GLU A 187      -8.521  11.765 -26.711  1.00  0.01           C
ATOM   2688  C   GLU A 187      -9.626  12.301 -25.742  1.00  0.01           C
ATOM   2689  O   GLU A 187     -10.111  13.426 -25.865  1.00  0.01           O
ATOM   2690  CB  GLU A 187      -9.111  11.315 -28.060  1.00  0.01           C
ATOM   2691  CG  GLU A 187      -9.904  12.398 -28.792  1.00  0.01           C
ATOM   2692  CD  GLU A 187     -10.334  11.941 -30.195  1.00  0.01           C
ATOM   2693  OE1 GLU A 187      -9.800  10.955 -30.756  1.00  0.01           O
ATOM   2694  OE2 GLU A 187     -11.303  12.481 -30.754  1.00  0.01           O
ATOM   2695  H   GLU A 187      -7.602   9.848 -26.676  1.00  0.01           H
ATOM   2696  HA  GLU A 187      -7.904  12.640 -26.916  1.00  0.01           H
ATOM   2697  HB2 GLU A 187      -8.369  10.872 -28.724  1.00  0.01           H
ATOM   2698  HB3 GLU A 187      -9.821  10.522 -27.826  1.00  0.01           H
ATOM   2699  HG2 GLU A 187     -10.800  12.737 -28.272  1.00  0.01           H
ATOM   2700  HG3 GLU A 187      -9.205  13.234 -28.846  1.00  0.01           H
ATOM   2701  N   LEU A 188     -10.070  11.445 -24.800  1.00  0.00           N
ATOM   2702  CA  LEU A 188     -11.227  11.644 -23.922  1.00  0.00           C
ATOM   2703  C   LEU A 188     -12.541  11.849 -24.656  1.00  0.00           C
ATOM   2704  O   LEU A 188     -12.662  12.051 -25.861  1.00  0.00           O
ATOM   2705  CB  LEU A 188     -11.147  12.749 -22.783  1.00  0.00           C
ATOM   2706  CG  LEU A 188      -9.913  12.597 -21.883  1.00  0.00           C
ATOM   2707  CD1 LEU A 188     -10.048  13.592 -20.718  1.00  0.00           C
ATOM   2708  CD2 LEU A 188      -9.680  11.200 -21.430  1.00  0.00           C
ATOM   2709  H   LEU A 188      -9.649  10.528 -24.790  1.00  0.00           H
ATOM   2710  HA  LEU A 188     -11.392  10.732 -23.350  1.00  0.00           H
ATOM   2711  HB2 LEU A 188     -11.132  13.698 -23.319  1.00  0.00           H
ATOM   2712  HB3 LEU A 188     -12.067  12.840 -22.205  1.00  0.00           H
ATOM   2713  HG  LEU A 188      -9.005  12.715 -22.475  1.00  0.00           H
ATOM   2714 HD11 LEU A 188     -10.213  14.586 -21.134  1.00  0.00           H
ATOM   2715 HD12 LEU A 188      -9.099  13.629 -20.183  1.00  0.00           H
ATOM   2716 HD13 LEU A 188     -10.858  13.278 -20.060  1.00  0.00           H
ATOM   2717 HD21 LEU A 188     -10.551  10.908 -20.844  1.00  0.00           H
ATOM   2718 HD22 LEU A 188      -9.343  10.497 -22.192  1.00  0.00           H
ATOM   2719 HD23 LEU A 188      -8.807  11.179 -20.778  1.00  0.00           H
ATOM   2720  N   THR A 189     -13.582  11.910 -23.906  1.00  0.00           N
ATOM   2721  CA  THR A 189     -15.018  12.120 -24.277  1.00  0.00           C
ATOM   2722  C   THR A 189     -15.865  12.883 -23.249  1.00  0.00           C
ATOM   2723  O   THR A 189     -15.485  12.966 -22.120  1.00  0.00           O
ATOM   2724  CB  THR A 189     -15.831  10.886 -24.701  1.00  0.00           C
ATOM   2725  CG2 THR A 189     -15.068   9.907 -25.624  1.00  0.00           C
ATOM   2726  OG1 THR A 189     -16.188  10.211 -23.470  1.00  0.00           O
ATOM   2727  H   THR A 189     -13.436  11.723 -22.924  1.00  0.00           H
ATOM   2728  HA  THR A 189     -15.033  12.829 -25.105  1.00  0.00           H
ATOM   2729  HB  THR A 189     -16.804  11.148 -25.115  1.00  0.00           H
ATOM   2730  HG1 THR A 189     -15.360   9.951 -23.060  1.00  0.00           H
ATOM   2731 HG21 THR A 189     -15.753   9.059 -25.593  1.00  0.00           H
ATOM   2732 HG22 THR A 189     -14.080   9.730 -25.197  1.00  0.00           H
ATOM   2733 HG23 THR A 189     -15.057  10.353 -26.618  1.00  0.00           H
ATOM   2734  N   GLU A 190     -17.051  13.418 -23.638  1.00  0.01           N
ATOM   2735  CA  GLU A 190     -17.889  14.305 -22.757  1.00  0.01           C
ATOM   2736  C   GLU A 190     -18.200  13.676 -21.367  1.00  0.01           C
ATOM   2737  O   GLU A 190     -18.090  14.357 -20.328  1.00  0.01           O
ATOM   2738  CB  GLU A 190     -19.140  14.720 -23.569  1.00  0.01           C
ATOM   2739  CG  GLU A 190     -20.024  15.609 -22.804  1.00  0.01           C
ATOM   2740  CD  GLU A 190     -21.066  16.369 -23.670  1.00  0.01           C
ATOM   2741  OE1 GLU A 190     -22.091  15.758 -24.129  1.00  0.01           O
ATOM   2742  OE2 GLU A 190     -20.818  17.617 -23.801  1.00  0.01           O
ATOM   2743  H   GLU A 190     -17.313  13.402 -24.613  1.00  0.01           H
ATOM   2744  HA  GLU A 190     -17.287  15.189 -22.545  1.00  0.01           H
ATOM   2745  HB2 GLU A 190     -18.827  15.332 -24.415  1.00  0.01           H
ATOM   2746  HB3 GLU A 190     -19.603  13.810 -23.951  1.00  0.01           H
ATOM   2747  HG2 GLU A 190     -20.588  15.147 -21.994  1.00  0.01           H
ATOM   2748  HG3 GLU A 190     -19.366  16.398 -22.441  1.00  0.01           H
ATOM   2749  N   PRO A 191     -18.512  12.369 -21.286  1.00  0.00           N
ATOM   2750  CA  PRO A 191     -18.634  11.606 -20.023  1.00  0.00           C
ATOM   2751  C   PRO A 191     -17.401  11.634 -19.043  1.00  0.00           C
ATOM   2752  O   PRO A 191     -17.567  11.604 -17.866  1.00  0.00           O
ATOM   2753  CB  PRO A 191     -18.957  10.164 -20.485  1.00  0.00           C
ATOM   2754  CG  PRO A 191     -19.829  10.513 -21.698  1.00  0.00           C
ATOM   2755  CD  PRO A 191     -19.193  11.697 -22.346  1.00  0.00           C
ATOM   2756  HA  PRO A 191     -19.493  11.976 -19.464  1.00  0.00           H
ATOM   2757  HB2 PRO A 191     -18.011   9.703 -20.770  1.00  0.00           H
ATOM   2758  HB3 PRO A 191     -19.572   9.631 -19.759  1.00  0.00           H
ATOM   2759  HG2 PRO A 191     -19.943   9.719 -22.435  1.00  0.00           H
ATOM   2760  HG3 PRO A 191     -20.842  10.773 -21.389  1.00  0.00           H
ATOM   2761  HD2 PRO A 191     -18.486  11.377 -23.110  1.00  0.00           H
ATOM   2762  HD3 PRO A 191     -19.969  12.328 -22.780  1.00  0.00           H
ATOM   2763  N   GLU A 192     -16.176  11.735 -19.561  1.00  0.01           N
ATOM   2764  CA  GLU A 192     -15.010  11.887 -18.738  1.00  0.01           C
ATOM   2765  C   GLU A 192     -14.853  13.201 -18.014  1.00  0.01           C
ATOM   2766  O   GLU A 192     -14.680  13.189 -16.795  1.00  0.01           O
ATOM   2767  CB  GLU A 192     -13.756  11.603 -19.610  1.00  0.01           C
ATOM   2768  CG  GLU A 192     -13.467  10.047 -19.711  1.00  0.01           C
ATOM   2769  CD  GLU A 192     -13.816   9.293 -20.977  1.00  0.01           C
ATOM   2770  OE1 GLU A 192     -13.711   9.752 -22.142  1.00  0.01           O
ATOM   2771  OE2 GLU A 192     -14.239   8.096 -20.864  1.00  0.01           O
ATOM   2772  H   GLU A 192     -16.127  11.921 -20.553  1.00  0.01           H
ATOM   2773  HA  GLU A 192     -15.034  11.150 -17.936  1.00  0.01           H
ATOM   2774  HB2 GLU A 192     -13.858  11.895 -20.655  1.00  0.01           H
ATOM   2775  HB3 GLU A 192     -12.894  12.044 -19.108  1.00  0.01           H
ATOM   2776  HG2 GLU A 192     -12.427   9.822 -19.474  1.00  0.01           H
ATOM   2777  HG3 GLU A 192     -14.014   9.559 -18.904  1.00  0.01           H
ATOM   2778  N   THR A 193     -15.042  14.324 -18.720  1.00 -0.01           N
ATOM   2779  CA  THR A 193     -14.961  15.655 -18.084  1.00 -0.01           C
ATOM   2780  C   THR A 193     -16.231  15.884 -17.233  1.00 -0.01           C
ATOM   2781  O   THR A 193     -16.181  16.709 -16.324  1.00 -0.01           O
ATOM   2782  CB  THR A 193     -14.911  16.709 -19.178  1.00 -0.01           C
ATOM   2783  CG2 THR A 193     -13.662  16.588 -20.057  1.00 -0.01           C
ATOM   2784  OG1 THR A 193     -16.068  16.531 -19.978  1.00 -0.01           O
ATOM   2785  H   THR A 193     -15.443  14.232 -19.643  1.00 -0.01           H
ATOM   2786  HA  THR A 193     -14.093  15.838 -17.449  1.00 -0.01           H
ATOM   2787  HB  THR A 193     -15.004  17.723 -18.789  1.00 -0.01           H
ATOM   2788  HG1 THR A 193     -15.954  16.934 -20.841  1.00 -0.01           H
ATOM   2789 HG21 THR A 193     -13.493  15.651 -20.587  1.00 -0.01           H
ATOM   2790 HG22 THR A 193     -12.696  16.785 -19.593  1.00 -0.01           H
ATOM   2791 HG23 THR A 193     -13.819  17.409 -20.757  1.00 -0.01           H
ATOM   2792  N   ALA A 194     -17.370  15.218 -17.563  1.00 -0.01           N
ATOM   2793  CA  ALA A 194     -18.611  15.205 -16.832  1.00 -0.01           C
ATOM   2794  C   ALA A 194     -18.575  14.398 -15.537  1.00 -0.01           C
ATOM   2795  O   ALA A 194     -19.246  14.732 -14.604  1.00 -0.01           O
ATOM   2796  CB  ALA A 194     -19.761  14.648 -17.714  1.00 -0.01           C
ATOM   2797  H   ALA A 194     -17.456  14.660 -18.400  1.00 -0.01           H
ATOM   2798  HA  ALA A 194     -18.998  16.213 -16.679  1.00 -0.01           H
ATOM   2799  HB1 ALA A 194     -19.624  13.629 -18.079  1.00 -0.01           H
ATOM   2800  HB2 ALA A 194     -19.858  15.308 -18.576  1.00 -0.01           H
ATOM   2801  HB3 ALA A 194     -20.660  14.724 -17.103  1.00 -0.01           H
ATOM   2802  N   LEU A 195     -17.697  13.379 -15.456  1.00 -0.05           N
ATOM   2803  CA  LEU A 195     -17.330  12.664 -14.267  1.00 -0.05           C
ATOM   2804  C   LEU A 195     -16.584  13.667 -13.340  1.00 -0.05           C
ATOM   2805  O   LEU A 195     -17.015  13.800 -12.200  1.00 -0.05           O
ATOM   2806  CB  LEU A 195     -16.477  11.413 -14.531  1.00 -0.05           C
ATOM   2807  CG  LEU A 195     -17.404  10.244 -15.081  1.00 -0.05           C
ATOM   2808  CD1 LEU A 195     -16.798   9.255 -16.023  1.00 -0.05           C
ATOM   2809  CD2 LEU A 195     -18.105   9.507 -13.966  1.00 -0.05           C
ATOM   2810  H   LEU A 195     -17.263  12.989 -16.279  1.00 -0.05           H
ATOM   2811  HA  LEU A 195     -18.231  12.442 -13.696  1.00 -0.05           H
ATOM   2812  HB2 LEU A 195     -15.702  11.711 -15.237  1.00 -0.05           H
ATOM   2813  HB3 LEU A 195     -15.924  11.133 -13.634  1.00 -0.05           H
ATOM   2814  HG  LEU A 195     -18.185  10.694 -15.695  1.00 -0.05           H
ATOM   2815 HD11 LEU A 195     -16.030   9.701 -16.655  1.00 -0.05           H
ATOM   2816 HD12 LEU A 195     -17.574   8.899 -16.701  1.00 -0.05           H
ATOM   2817 HD13 LEU A 195     -16.359   8.436 -15.452  1.00 -0.05           H
ATOM   2818 HD21 LEU A 195     -17.355   8.922 -13.433  1.00 -0.05           H
ATOM   2819 HD22 LEU A 195     -18.622  10.252 -13.361  1.00 -0.05           H
ATOM   2820 HD23 LEU A 195     -18.824   8.798 -14.377  1.00 -0.05           H
ATOM   2821  N   PHE A 196     -15.522  14.289 -13.808  1.00 -0.04           N
ATOM   2822  CA  PHE A 196     -14.793  15.352 -13.096  1.00 -0.04           C
ATOM   2823  C   PHE A 196     -15.750  16.514 -12.518  1.00 -0.04           C
ATOM   2824  O   PHE A 196     -15.676  16.774 -11.322  1.00 -0.04           O
ATOM   2825  CB  PHE A 196     -13.609  15.847 -13.938  1.00 -0.04           C
ATOM   2826  CG  PHE A 196     -12.202  15.228 -13.773  1.00 -0.04           C
ATOM   2827  CD1 PHE A 196     -11.914  14.076 -14.468  1.00 -0.04           C
ATOM   2828  CD2 PHE A 196     -11.277  15.758 -12.837  1.00 -0.04           C
ATOM   2829  CE1 PHE A 196     -10.730  13.352 -14.310  1.00 -0.04           C
ATOM   2830  CE2 PHE A 196     -10.016  15.108 -12.734  1.00 -0.04           C
ATOM   2831  CZ  PHE A 196      -9.785  13.888 -13.435  1.00 -0.04           C
ATOM   2832  H   PHE A 196     -15.262  14.120 -14.770  1.00 -0.04           H
ATOM   2833  HA  PHE A 196     -14.302  14.974 -12.198  1.00 -0.04           H
ATOM   2834  HB2 PHE A 196     -13.864  15.636 -14.976  1.00 -0.04           H
ATOM   2835  HB3 PHE A 196     -13.535  16.935 -13.911  1.00 -0.04           H
ATOM   2836  HD1 PHE A 196     -12.767  13.614 -14.945  1.00 -0.04           H
ATOM   2837  HD2 PHE A 196     -11.440  16.708 -12.348  1.00 -0.04           H
ATOM   2838  HE1 PHE A 196     -10.577  12.425 -14.843  1.00 -0.04           H
ATOM   2839  HE2 PHE A 196      -9.241  15.534 -12.114  1.00 -0.04           H
ATOM   2840  HZ  PHE A 196      -8.823  13.456 -13.207  1.00 -0.04           H
ATOM   2841  N   GLU A 197     -16.720  16.976 -13.346  1.00  0.05           N
ATOM   2842  CA  GLU A 197     -17.694  17.939 -12.927  1.00  0.05           C
ATOM   2843  C   GLU A 197     -18.784  17.446 -12.008  1.00  0.05           C
ATOM   2844  O   GLU A 197     -19.290  18.198 -11.120  1.00  0.05           O
ATOM   2845  CB  GLU A 197     -18.158  18.617 -14.221  1.00  0.05           C
ATOM   2846  CG  GLU A 197     -19.038  19.890 -13.973  1.00  0.05           C
ATOM   2847  CD  GLU A 197     -19.469  20.658 -15.204  1.00  0.05           C
ATOM   2848  OE1 GLU A 197     -19.324  20.088 -16.342  1.00  0.05           O
ATOM   2849  OE2 GLU A 197     -19.756  21.856 -15.105  1.00  0.05           O
ATOM   2850  H   GLU A 197     -16.648  16.717 -14.320  1.00  0.05           H
ATOM   2851  HA  GLU A 197     -17.145  18.655 -12.317  1.00  0.05           H
ATOM   2852  HB2 GLU A 197     -17.327  18.983 -14.826  1.00  0.05           H
ATOM   2853  HB3 GLU A 197     -18.685  17.854 -14.794  1.00  0.05           H
ATOM   2854  HG2 GLU A 197     -19.912  19.502 -13.453  1.00  0.05           H
ATOM   2855  HG3 GLU A 197     -18.510  20.636 -13.377  1.00  0.05           H
ATOM   2856  N   THR A 198     -19.161  16.177 -12.063  1.00 -0.04           N
ATOM   2857  CA  THR A 198     -19.985  15.575 -10.986  1.00 -0.04           C
ATOM   2858  C   THR A 198     -19.194  15.358  -9.700  1.00 -0.04           C
ATOM   2859  O   THR A 198     -19.736  15.770  -8.641  1.00 -0.04           O
ATOM   2860  CB  THR A 198     -20.519  14.172 -11.441  1.00 -0.04           C
ATOM   2861  CG2 THR A 198     -21.627  13.715 -10.472  1.00 -0.04           C
ATOM   2862  OG1 THR A 198     -21.082  14.338 -12.668  1.00 -0.04           O
ATOM   2863  H   THR A 198     -18.594  15.615 -12.681  1.00 -0.04           H
ATOM   2864  HA  THR A 198     -20.779  16.302 -10.814  1.00 -0.04           H
ATOM   2865  HB  THR A 198     -19.671  13.488 -11.500  1.00 -0.04           H
ATOM   2866  HG1 THR A 198     -20.310  14.488 -13.219  1.00 -0.04           H
ATOM   2867 HG21 THR A 198     -22.418  14.435 -10.263  1.00 -0.04           H
ATOM   2868 HG22 THR A 198     -21.196  13.556  -9.483  1.00 -0.04           H
ATOM   2869 HG23 THR A 198     -22.051  12.759 -10.780  1.00 -0.04           H
ATOM   2870  N   LEU A 199     -18.002  14.801  -9.739  1.00 -0.10           N
ATOM   2871  CA  LEU A 199     -17.321  14.273  -8.641  1.00 -0.10           C
ATOM   2872  C   LEU A 199     -16.594  15.305  -7.733  1.00 -0.10           C
ATOM   2873  O   LEU A 199     -16.723  15.370  -6.528  1.00 -0.10           O
ATOM   2874  CB  LEU A 199     -16.431  13.138  -9.145  1.00 -0.10           C
ATOM   2875  CG  LEU A 199     -17.143  11.924  -9.634  1.00 -0.10           C
ATOM   2876  CD1 LEU A 199     -16.299  10.883 -10.464  1.00 -0.10           C
ATOM   2877  CD2 LEU A 199     -17.848  11.230  -8.518  1.00 -0.10           C
ATOM   2878  H   LEU A 199     -17.707  14.424 -10.629  1.00 -0.10           H
ATOM   2879  HA  LEU A 199     -18.090  13.794  -8.035  1.00 -0.10           H
ATOM   2880  HB2 LEU A 199     -15.854  13.533  -9.982  1.00 -0.10           H
ATOM   2881  HB3 LEU A 199     -15.756  12.934  -8.314  1.00 -0.10           H
ATOM   2882  HG  LEU A 199     -17.895  12.334 -10.308  1.00 -0.10           H
ATOM   2883 HD11 LEU A 199     -16.078  11.354 -11.422  1.00 -0.10           H
ATOM   2884 HD12 LEU A 199     -16.857   9.989 -10.742  1.00 -0.10           H
ATOM   2885 HD13 LEU A 199     -15.367  10.609  -9.971  1.00 -0.10           H
ATOM   2886 HD21 LEU A 199     -17.254  11.048  -7.623  1.00 -0.10           H
ATOM   2887 HD22 LEU A 199     -18.734  11.780  -8.198  1.00 -0.10           H
ATOM   2888 HD23 LEU A 199     -18.259  10.274  -8.844  1.00 -0.10           H
ATOM   2889  N   PHE A 200     -15.920  16.264  -8.390  1.00 -0.90           N
ATOM   2890  CA  PHE A 200     -14.980  17.236  -7.871  1.00 -0.90           C
ATOM   2891  C   PHE A 200     -15.253  18.688  -8.327  1.00 -0.90           C
ATOM   2892  O   PHE A 200     -16.335  18.986  -8.810  1.00 -0.90           O
ATOM   2893  CB  PHE A 200     -13.482  16.780  -8.198  1.00 -0.90           C
ATOM   2894  CG  PHE A 200     -13.309  15.289  -7.920  1.00 -0.90           C
ATOM   2895  CD1 PHE A 200     -13.554  14.710  -6.638  1.00 -0.90           C
ATOM   2896  CD2 PHE A 200     -13.052  14.498  -9.026  1.00 -0.90           C
ATOM   2897  CE1 PHE A 200     -13.326  13.329  -6.465  1.00 -0.90           C
ATOM   2898  CE2 PHE A 200     -12.939  13.098  -8.850  1.00 -0.90           C
ATOM   2899  CZ  PHE A 200     -13.066  12.575  -7.585  1.00 -0.90           C
ATOM   2900  H   PHE A 200     -15.896  16.152  -9.393  1.00 -0.90           H
ATOM   2901  HA  PHE A 200     -15.087  17.271  -6.787  1.00 -0.90           H
ATOM   2902  HB2 PHE A 200     -13.203  16.989  -9.231  1.00 -0.90           H
ATOM   2903  HB3 PHE A 200     -12.881  17.293  -7.449  1.00 -0.90           H
ATOM   2904  HD1 PHE A 200     -13.787  15.392  -5.833  1.00 -0.90           H
ATOM   2905  HD2 PHE A 200     -12.921  14.926 -10.010  1.00 -0.90           H
ATOM   2906  HE1 PHE A 200     -13.492  12.820  -5.528  1.00 -0.90           H
ATOM   2907  HE2 PHE A 200     -12.630  12.460  -9.665  1.00 -0.90           H
ATOM   2908  HZ  PHE A 200     -12.890  11.520  -7.438  1.00 -0.90           H
ATOM   2909  N   ALA A 201     -14.342  19.623  -8.078  1.00 -0.16           N
ATOM   2910  CA  ALA A 201     -14.401  21.017  -8.490  1.00 -0.16           C
ATOM   2911  C   ALA A 201     -13.921  21.002 -10.039  1.00 -0.16           C
ATOM   2912  O   ALA A 201     -13.188  21.979 -10.441  1.00 -0.16           O
ATOM   2913  CB  ALA A 201     -13.469  21.864  -7.652  1.00 -0.16           C
ATOM   2914  H   ALA A 201     -13.433  19.389  -7.706  1.00 -0.16           H
ATOM   2915  HA  ALA A 201     -15.405  21.442  -8.455  1.00 -0.16           H
ATOM   2916  HB1 ALA A 201     -12.450  21.643  -7.973  1.00 -0.16           H
ATOM   2917  HB2 ALA A 201     -13.636  21.664  -6.594  1.00 -0.16           H
ATOM   2918  HB3 ALA A 201     -13.588  22.926  -7.863  1.00 -0.16           H
ATOM   2919  N   ALA A 202     -14.500  20.174 -10.895  1.00 -0.05           N
ATOM   2920  CA  ALA A 202     -14.684  20.441 -12.313  1.00 -0.05           C
ATOM   2921  C   ALA A 202     -13.551  20.555 -13.329  1.00 -0.05           C
ATOM   2922  O   ALA A 202     -13.796  20.237 -14.504  1.00 -0.05           O
ATOM   2923  CB  ALA A 202     -15.777  21.532 -12.534  1.00 -0.05           C
ATOM   2924  H   ALA A 202     -15.217  19.522 -10.611  1.00 -0.05           H
ATOM   2925  HA  ALA A 202     -15.240  19.616 -12.760  1.00 -0.05           H
ATOM   2926  HB1 ALA A 202     -16.157  21.591 -13.554  1.00 -0.05           H
ATOM   2927  HB2 ALA A 202     -15.285  22.461 -12.247  1.00 -0.05           H
ATOM   2928  HB3 ALA A 202     -16.618  21.365 -11.861  1.00 -0.05           H
ATOM   2929  N   ASN A 203     -12.301  21.041 -12.956  1.00  0.02           N
ATOM   2930  CA  ASN A 203     -11.136  21.301 -13.823  1.00  0.02           C
ATOM   2931  C   ASN A 203     -10.378  19.997 -13.989  1.00  0.02           C
ATOM   2932  O   ASN A 203     -10.155  19.188 -13.084  1.00  0.02           O
ATOM   2933  CB  ASN A 203     -10.215  22.427 -13.272  1.00  0.02           C
ATOM   2934  CG  ASN A 203     -10.927  23.716 -13.076  1.00  0.02           C
ATOM   2935  ND2 ASN A 203     -10.562  24.508 -12.116  1.00  0.02           N
ATOM   2936  OD1 ASN A 203     -11.933  23.942 -13.733  1.00  0.02           O
ATOM   2937  H   ASN A 203     -12.303  21.424 -12.023  1.00  0.02           H
ATOM   2938  HA  ASN A 203     -11.466  21.505 -14.842  1.00  0.02           H
ATOM   2939  HB2 ASN A 203      -9.856  22.124 -12.289  1.00  0.02           H
ATOM   2940  HB3 ASN A 203      -9.383  22.595 -13.956  1.00  0.02           H
ATOM   2941 HD21 ASN A 203      -9.663  24.404 -11.667  1.00  0.02           H
ATOM   2942 HD22 ASN A 203     -11.134  25.324 -11.949  1.00  0.02           H
ATOM   2943  N   VAL A 204      -9.809  19.798 -15.210  1.00  0.00           N
ATOM   2944  CA  VAL A 204      -9.214  18.527 -15.568  1.00  0.00           C
ATOM   2945  C   VAL A 204      -7.707  18.714 -15.851  1.00  0.00           C
ATOM   2946  O   VAL A 204      -7.124  19.858 -15.988  1.00  0.00           O
ATOM   2947  CB  VAL A 204     -10.019  17.934 -16.796  1.00  0.00           C
ATOM   2948  CG1 VAL A 204     -11.549  18.150 -16.572  1.00  0.00           C
ATOM   2949  CG2 VAL A 204      -9.614  18.591 -18.107  1.00  0.00           C
ATOM   2950  H   VAL A 204      -9.885  20.554 -15.876  1.00  0.00           H
ATOM   2951  HA  VAL A 204      -9.422  17.745 -14.838  1.00  0.00           H
ATOM   2952  HB  VAL A 204      -9.761  16.876 -16.819  1.00  0.00           H
ATOM   2953 HG11 VAL A 204     -12.015  17.474 -17.288  1.00  0.00           H
ATOM   2954 HG12 VAL A 204     -11.745  17.777 -15.567  1.00  0.00           H
ATOM   2955 HG13 VAL A 204     -11.928  19.169 -16.663  1.00  0.00           H
ATOM   2956 HG21 VAL A 204      -8.660  18.164 -18.418  1.00  0.00           H
ATOM   2957 HG22 VAL A 204      -9.570  19.677 -18.034  1.00  0.00           H
ATOM   2958 HG23 VAL A 204     -10.405  18.400 -18.833  1.00  0.00           H
ATOM   2959  N   PRO A 205      -6.906  17.599 -16.035  1.00  0.05           N
ATOM   2960  CA  PRO A 205      -5.472  17.732 -16.086  1.00  0.05           C
ATOM   2961  C   PRO A 205      -4.915  17.791 -17.543  1.00  0.05           C
ATOM   2962  O   PRO A 205      -5.577  17.492 -18.529  1.00  0.05           O
ATOM   2963  CB  PRO A 205      -4.948  16.487 -15.318  1.00  0.05           C
ATOM   2964  CG  PRO A 205      -6.152  15.665 -14.947  1.00  0.05           C
ATOM   2965  CD  PRO A 205      -7.294  16.199 -15.800  1.00  0.05           C
ATOM   2966  HA  PRO A 205      -5.106  18.598 -15.536  1.00  0.05           H
ATOM   2967  HB2 PRO A 205      -4.343  15.865 -15.979  1.00  0.05           H
ATOM   2968  HB3 PRO A 205      -4.455  16.763 -14.386  1.00  0.05           H
ATOM   2969  HG2 PRO A 205      -5.837  14.648 -15.181  1.00  0.05           H
ATOM   2970  HG3 PRO A 205      -6.465  15.682 -13.902  1.00  0.05           H
ATOM   2971  HD2 PRO A 205      -7.232  15.671 -16.752  1.00  0.05           H
ATOM   2972  HD3 PRO A 205      -8.256  16.100 -15.298  1.00  0.05           H
ATOM   2973  N   PRO A 206      -3.604  18.125 -17.649  1.00 -0.02           N
ATOM   2974  CA  PRO A 206      -2.813  18.265 -18.887  1.00 -0.02           C
ATOM   2975  C   PRO A 206      -2.478  16.918 -19.444  1.00 -0.02           C
ATOM   2976  O   PRO A 206      -2.579  15.855 -18.837  1.00 -0.02           O
ATOM   2977  CB  PRO A 206      -1.600  19.121 -18.427  1.00 -0.02           C
ATOM   2978  CG  PRO A 206      -1.386  18.668 -17.009  1.00 -0.02           C
ATOM   2979  CD  PRO A 206      -2.798  18.498 -16.476  1.00 -0.02           C
ATOM   2980  HA  PRO A 206      -3.372  18.799 -19.655  1.00 -0.02           H
ATOM   2981  HB2 PRO A 206      -0.692  18.925 -18.997  1.00 -0.02           H
ATOM   2982  HB3 PRO A 206      -1.939  20.157 -18.420  1.00 -0.02           H
ATOM   2983  HG2 PRO A 206      -0.831  17.734 -17.090  1.00 -0.02           H
ATOM   2984  HG3 PRO A 206      -0.816  19.408 -16.446  1.00 -0.02           H
ATOM   2985  HD2 PRO A 206      -2.850  17.785 -15.652  1.00 -0.02           H
ATOM   2986  HD3 PRO A 206      -3.203  19.456 -16.150  1.00 -0.02           H
ATOM   2987  N   ARG A 207      -1.990  16.959 -20.681  1.00  0.01           N
ATOM   2988  CA  ARG A 207      -1.109  15.890 -21.296  1.00  0.01           C
ATOM   2989  C   ARG A 207       0.315  15.935 -20.732  1.00  0.01           C
ATOM   2990  O   ARG A 207       0.761  16.991 -20.222  1.00  0.01           O
ATOM   2991  CB  ARG A 207      -0.998  16.007 -22.827  1.00  0.01           C
ATOM   2992  CG  ARG A 207      -2.282  15.395 -23.394  1.00  0.01           C
ATOM   2993  CD  ARG A 207      -2.121  15.408 -24.864  1.00  0.01           C
ATOM   2994  NE  ARG A 207      -3.241  14.661 -25.423  1.00  0.01           N
ATOM   2995  CZ  ARG A 207      -3.353  13.336 -25.602  1.00  0.01           C
ATOM   2996  NH1 ARG A 207      -2.336  12.530 -25.500  1.00  0.01           N
ATOM   2997  NH2 ARG A 207      -4.471  12.836 -26.089  1.00  0.01           N
ATOM   2998  H   ARG A 207      -1.903  17.858 -21.132  1.00  0.01           H
ATOM   2999  HA  ARG A 207      -1.599  14.946 -21.057  1.00  0.01           H
ATOM   3000  HB2 ARG A 207      -0.655  17.001 -23.112  1.00  0.01           H
ATOM   3001  HB3 ARG A 207      -0.251  15.274 -23.132  1.00  0.01           H
ATOM   3002  HG2 ARG A 207      -2.468  14.368 -23.079  1.00  0.01           H
ATOM   3003  HG3 ARG A 207      -3.097  16.053 -23.091  1.00  0.01           H
ATOM   3004  HD2 ARG A 207      -2.155  16.415 -25.280  1.00  0.01           H
ATOM   3005  HD3 ARG A 207      -1.149  15.026 -25.176  1.00  0.01           H
ATOM   3006  HE  ARG A 207      -4.136  15.115 -25.308  1.00  0.01           H
ATOM   3007 HH11 ARG A 207      -1.380  12.845 -25.416  1.00  0.01           H
ATOM   3008 HH12 ARG A 207      -2.398  11.546 -25.714  1.00  0.01           H
ATOM   3009 HH21 ARG A 207      -5.127  13.461 -26.534  1.00  0.01           H
ATOM   3010 HH22 ARG A 207      -4.510  11.861 -26.353  1.00  0.01           H
ATOM   3011  N   LEU A 208       1.030  14.820 -20.796  1.00 -0.01           N
ATOM   3012  CA  LEU A 208       2.460  14.694 -20.300  1.00 -0.01           C
ATOM   3013  C   LEU A 208       3.434  15.594 -20.961  1.00 -0.01           C
ATOM   3014  O   LEU A 208       3.935  16.534 -20.336  1.00 -0.01           O
ATOM   3015  CB  LEU A 208       2.755  13.179 -20.454  1.00 -0.01           C
ATOM   3016  CG  LEU A 208       4.131  12.656 -19.971  1.00 -0.01           C
ATOM   3017  CD1 LEU A 208       5.380  12.948 -20.864  1.00 -0.01           C
ATOM   3018  CD2 LEU A 208       4.413  12.910 -18.495  1.00 -0.01           C
ATOM   3019  H   LEU A 208       0.580  14.022 -21.220  1.00 -0.01           H
ATOM   3020  HA  LEU A 208       2.381  14.962 -19.246  1.00 -0.01           H
ATOM   3021  HB2 LEU A 208       2.009  12.496 -20.044  1.00 -0.01           H
ATOM   3022  HB3 LEU A 208       2.745  13.000 -21.529  1.00 -0.01           H
ATOM   3023  HG  LEU A 208       4.086  11.567 -20.002  1.00 -0.01           H
ATOM   3024 HD11 LEU A 208       5.173  12.655 -21.894  1.00 -0.01           H
ATOM   3025 HD12 LEU A 208       6.186  12.317 -20.489  1.00 -0.01           H
ATOM   3026 HD13 LEU A 208       5.619  14.008 -20.787  1.00 -0.01           H
ATOM   3027 HD21 LEU A 208       4.742  13.948 -18.457  1.00 -0.01           H
ATOM   3028 HD22 LEU A 208       3.564  12.576 -17.898  1.00 -0.01           H
ATOM   3029 HD23 LEU A 208       5.309  12.337 -18.254  1.00 -0.01           H
ATOM   3030  N   GLY A 209       3.562  15.505 -22.324  1.00  0.00           N
ATOM   3031  CA  GLY A 209       4.429  16.478 -23.004  1.00  0.00           C
ATOM   3032  C   GLY A 209       3.951  17.973 -22.999  1.00  0.00           C
ATOM   3033  O   GLY A 209       4.777  18.922 -23.005  1.00  0.00           O
ATOM   3034  H   GLY A 209       2.990  14.809 -22.777  1.00  0.00           H
ATOM   3035  HA2 GLY A 209       5.446  16.420 -22.618  1.00  0.00           H
ATOM   3036  HA3 GLY A 209       4.373  16.204 -24.057  1.00  0.00           H
ATOM   3037  N   GLU A 210       2.648  18.228 -22.790  1.00  0.01           N
ATOM   3038  CA  GLU A 210       2.110  19.543 -22.390  1.00  0.01           C
ATOM   3039  C   GLU A 210       2.701  19.975 -21.093  1.00  0.01           C
ATOM   3040  O   GLU A 210       3.207  21.192 -21.049  1.00  0.01           O
ATOM   3041  CB  GLU A 210       0.538  19.477 -22.269  1.00  0.01           C
ATOM   3042  CG  GLU A 210      -0.057  20.803 -21.843  1.00  0.01           C
ATOM   3043  CD  GLU A 210      -1.587  20.686 -21.665  1.00  0.01           C
ATOM   3044  OE1 GLU A 210      -2.244  19.629 -21.817  1.00  0.01           O
ATOM   3045  OE2 GLU A 210      -2.156  21.795 -21.496  1.00  0.01           O
ATOM   3046  H   GLU A 210       2.030  17.445 -22.629  1.00  0.01           H
ATOM   3047  HA  GLU A 210       2.300  20.376 -23.067  1.00  0.01           H
ATOM   3048  HB2 GLU A 210       0.139  19.235 -23.254  1.00  0.01           H
ATOM   3049  HB3 GLU A 210       0.353  18.757 -21.472  1.00  0.01           H
ATOM   3050  HG2 GLU A 210       0.385  21.021 -20.872  1.00  0.01           H
ATOM   3051  HG3 GLU A 210       0.105  21.591 -22.579  1.00  0.01           H
ATOM   3052  N   PHE A 211       2.680  19.148 -20.052  1.00 -0.01           N
ATOM   3053  CA  PHE A 211       3.104  19.534 -18.700  1.00 -0.01           C
ATOM   3054  C   PHE A 211       4.685  19.826 -18.756  1.00 -0.01           C
ATOM   3055  O   PHE A 211       5.160  20.890 -18.333  1.00 -0.01           O
ATOM   3056  CB  PHE A 211       2.690  18.528 -17.604  1.00 -0.01           C
ATOM   3057  CG  PHE A 211       3.361  18.733 -16.246  1.00 -0.01           C
ATOM   3058  CD1 PHE A 211       2.863  19.777 -15.467  1.00 -0.01           C
ATOM   3059  CD2 PHE A 211       4.377  17.876 -15.794  1.00 -0.01           C
ATOM   3060  CE1 PHE A 211       3.476  20.039 -14.186  1.00 -0.01           C
ATOM   3061  CE2 PHE A 211       5.018  18.129 -14.550  1.00 -0.01           C
ATOM   3062  CZ  PHE A 211       4.510  19.189 -13.726  1.00 -0.01           C
ATOM   3063  H   PHE A 211       2.426  18.180 -20.189  1.00 -0.01           H
ATOM   3064  HA  PHE A 211       2.689  20.529 -18.545  1.00 -0.01           H
ATOM   3065  HB2 PHE A 211       1.605  18.492 -17.511  1.00 -0.01           H
ATOM   3066  HB3 PHE A 211       3.056  17.562 -17.951  1.00 -0.01           H
ATOM   3067  HD1 PHE A 211       2.036  20.345 -15.870  1.00 -0.01           H
ATOM   3068  HD2 PHE A 211       4.667  17.042 -16.417  1.00 -0.01           H
ATOM   3069  HE1 PHE A 211       3.100  20.825 -13.549  1.00 -0.01           H
ATOM   3070  HE2 PHE A 211       5.854  17.563 -14.166  1.00 -0.01           H
ATOM   3071  HZ  PHE A 211       4.936  19.530 -12.794  1.00 -0.01           H
ATOM   3072  N   PHE A 212       5.421  19.007 -19.540  1.00 -0.01           N
ATOM   3073  CA  PHE A 212       6.891  19.252 -19.702  1.00 -0.01           C
ATOM   3074  C   PHE A 212       7.322  20.539 -20.521  1.00 -0.01           C
ATOM   3075  O   PHE A 212       8.488  20.979 -20.326  1.00 -0.01           O
ATOM   3076  CB  PHE A 212       7.567  17.951 -20.188  1.00 -0.01           C
ATOM   3077  CG  PHE A 212       8.055  17.201 -18.930  1.00 -0.01           C
ATOM   3078  CD1 PHE A 212       9.001  17.779 -18.029  1.00 -0.01           C
ATOM   3079  CD2 PHE A 212       7.500  16.002 -18.700  1.00 -0.01           C
ATOM   3080  CE1 PHE A 212       9.265  17.044 -16.822  1.00 -0.01           C
ATOM   3081  CE2 PHE A 212       7.747  15.311 -17.469  1.00 -0.01           C
ATOM   3082  CZ  PHE A 212       8.540  15.895 -16.441  1.00 -0.01           C
ATOM   3083  H   PHE A 212       4.986  18.139 -19.817  1.00 -0.01           H
ATOM   3084  HA  PHE A 212       7.225  19.482 -18.690  1.00 -0.01           H
ATOM   3085  HB2 PHE A 212       6.985  17.347 -20.884  1.00 -0.01           H
ATOM   3086  HB3 PHE A 212       8.529  18.136 -20.666  1.00 -0.01           H
ATOM   3087  HD1 PHE A 212       9.456  18.739 -18.226  1.00 -0.01           H
ATOM   3088  HD2 PHE A 212       6.714  15.575 -19.306  1.00 -0.01           H
ATOM   3089  HE1 PHE A 212      10.081  17.404 -16.215  1.00 -0.01           H
ATOM   3090  HE2 PHE A 212       7.159  14.405 -17.443  1.00 -0.01           H
ATOM   3091  HZ  PHE A 212       8.759  15.343 -15.539  1.00 -0.01           H
ATOM   3092  N   ASP A 213       6.354  21.094 -21.307  1.00  0.00           N
ATOM   3093  CA  ASP A 213       6.448  22.426 -21.881  1.00  0.00           C
ATOM   3094  C   ASP A 213       5.971  23.531 -20.908  1.00  0.00           C
ATOM   3095  O   ASP A 213       6.505  24.622 -20.871  1.00  0.00           O
ATOM   3096  CB  ASP A 213       5.681  22.454 -23.187  1.00  0.00           C
ATOM   3097  CG  ASP A 213       6.361  21.880 -24.442  1.00  0.00           C
ATOM   3098  OD1 ASP A 213       7.533  21.446 -24.398  1.00  0.00           O
ATOM   3099  OD2 ASP A 213       5.728  21.957 -25.515  1.00  0.00           O
ATOM   3100  H   ASP A 213       5.415  20.723 -21.290  1.00  0.00           H
ATOM   3101  HA  ASP A 213       7.491  22.673 -22.078  1.00  0.00           H
ATOM   3102  HB2 ASP A 213       4.754  21.879 -23.200  1.00  0.00           H
ATOM   3103  HB3 ASP A 213       5.535  23.508 -23.424  1.00  0.00           H
ATOM   3104  N   ILE A 214       5.061  23.247 -19.927  1.00  0.01           N
ATOM   3105  CA  ILE A 214       4.642  24.246 -18.928  1.00  0.01           C
ATOM   3106  C   ILE A 214       5.702  24.343 -17.830  1.00  0.01           C
ATOM   3107  O   ILE A 214       6.027  25.512 -17.553  1.00  0.01           O
ATOM   3108  CB  ILE A 214       3.278  23.885 -18.411  1.00  0.01           C
ATOM   3109  CG1 ILE A 214       2.083  24.174 -19.297  1.00  0.01           C
ATOM   3110  CG2 ILE A 214       3.048  24.706 -17.143  1.00  0.01           C
ATOM   3111  CD1 ILE A 214       0.834  23.342 -18.928  1.00  0.01           C
ATOM   3112  H   ILE A 214       4.473  22.437 -20.064  1.00  0.01           H
ATOM   3113  HA  ILE A 214       4.572  25.185 -19.475  1.00  0.01           H
ATOM   3114  HB  ILE A 214       3.298  22.828 -18.146  1.00  0.01           H
ATOM   3115 HG12 ILE A 214       1.993  25.260 -19.240  1.00  0.01           H
ATOM   3116 HG13 ILE A 214       2.352  23.971 -20.334  1.00  0.01           H
ATOM   3117 HG21 ILE A 214       3.681  24.342 -16.333  1.00  0.01           H
ATOM   3118 HG22 ILE A 214       2.028  24.732 -16.760  1.00  0.01           H
ATOM   3119 HG23 ILE A 214       3.360  25.730 -17.351  1.00  0.01           H
ATOM   3120 HD11 ILE A 214       1.056  22.282 -18.808  1.00  0.01           H
ATOM   3121 HD12 ILE A 214       0.122  23.336 -19.752  1.00  0.01           H
ATOM   3122 HD13 ILE A 214       0.352  23.770 -18.049  1.00  0.01           H
ATOM   3123  N   VAL A 215       6.296  23.224 -17.309  1.00  0.00           N
ATOM   3124  CA  VAL A 215       7.487  23.125 -16.468  1.00  0.00           C
ATOM   3125  C   VAL A 215       8.635  23.926 -17.076  1.00  0.00           C
ATOM   3126  O   VAL A 215       9.304  24.752 -16.448  1.00  0.00           O
ATOM   3127  CB  VAL A 215       7.896  21.643 -16.395  1.00  0.00           C
ATOM   3128  CG1 VAL A 215       9.397  21.446 -16.014  1.00  0.00           C
ATOM   3129  CG2 VAL A 215       6.996  20.926 -15.445  1.00  0.00           C
ATOM   3130  H   VAL A 215       5.825  22.363 -17.545  1.00  0.00           H
ATOM   3131  HA  VAL A 215       7.278  23.611 -15.516  1.00  0.00           H
ATOM   3132  HB  VAL A 215       7.742  21.163 -17.361  1.00  0.00           H
ATOM   3133 HG11 VAL A 215       9.994  21.746 -16.875  1.00  0.00           H
ATOM   3134 HG12 VAL A 215       9.624  21.995 -15.100  1.00  0.00           H
ATOM   3135 HG13 VAL A 215       9.677  20.419 -15.772  1.00  0.00           H
ATOM   3136 HG21 VAL A 215       5.969  20.962 -15.813  1.00  0.00           H
ATOM   3137 HG22 VAL A 215       7.092  21.365 -14.453  1.00  0.00           H
ATOM   3138 HG23 VAL A 215       7.316  19.884 -15.424  1.00  0.00           H
ATOM   3139  N   SER A 216       8.806  23.776 -18.397  1.00  0.00           N
ATOM   3140  CA  SER A 216       9.894  24.510 -19.154  1.00  0.00           C
ATOM   3141  C   SER A 216       9.597  26.005 -19.236  1.00  0.00           C
ATOM   3142  O   SER A 216      10.416  26.852 -18.849  1.00  0.00           O
ATOM   3143  CB  SER A 216       9.982  23.878 -20.544  1.00  0.00           C
ATOM   3144  OG  SER A 216      10.654  22.698 -20.451  1.00  0.00           O
ATOM   3145  H   SER A 216       8.305  23.094 -18.946  1.00  0.00           H
ATOM   3146  HA  SER A 216      10.843  24.215 -18.706  1.00  0.00           H
ATOM   3147  HB2 SER A 216       8.971  23.678 -20.895  1.00  0.00           H
ATOM   3148  HB3 SER A 216      10.494  24.568 -21.215  1.00  0.00           H
ATOM   3149  HG  SER A 216      10.113  22.000 -20.073  1.00  0.00           H
ATOM   3150  N   GLY A 217       8.416  26.423 -19.678  1.00  0.00           N
ATOM   3151  CA  GLY A 217       7.907  27.792 -19.629  1.00  0.00           C
ATOM   3152  C   GLY A 217       8.235  28.451 -18.243  1.00  0.00           C
ATOM   3153  O   GLY A 217       8.905  29.495 -18.161  1.00  0.00           O
ATOM   3154  H   GLY A 217       7.751  25.735 -19.999  1.00  0.00           H
ATOM   3155  HA2 GLY A 217       8.455  28.308 -20.418  1.00  0.00           H
ATOM   3156  HA3 GLY A 217       6.820  27.841 -19.682  1.00  0.00           H
ATOM   3157  N   ALA A 218       7.784  27.818 -17.156  1.00  0.00           N
ATOM   3158  CA  ALA A 218       7.996  28.187 -15.716  1.00  0.00           C
ATOM   3159  C   ALA A 218       9.489  28.234 -15.273  1.00  0.00           C
ATOM   3160  O   ALA A 218       9.865  28.842 -14.275  1.00  0.00           O
ATOM   3161  CB  ALA A 218       7.144  27.298 -14.824  1.00  0.00           C
ATOM   3162  H   ALA A 218       7.168  27.023 -17.256  1.00  0.00           H
ATOM   3163  HA  ALA A 218       7.551  29.172 -15.576  1.00  0.00           H
ATOM   3164  HB1 ALA A 218       6.122  27.226 -15.198  1.00  0.00           H
ATOM   3165  HB2 ALA A 218       7.010  27.808 -13.870  1.00  0.00           H
ATOM   3166  HB3 ALA A 218       7.548  26.295 -14.679  1.00  0.00           H
ATOM   3167  N   GLY A 219      10.521  27.637 -15.967  1.00  0.00           N
ATOM   3168  CA  GLY A 219      11.925  27.685 -15.661  1.00  0.00           C
ATOM   3169  C   GLY A 219      12.286  26.635 -14.587  1.00  0.00           C
ATOM   3170  O   GLY A 219      13.248  26.791 -13.901  1.00  0.00           O
ATOM   3171  H   GLY A 219      10.276  27.235 -16.862  1.00  0.00           H
ATOM   3172  HA2 GLY A 219      12.439  27.325 -16.552  1.00  0.00           H
ATOM   3173  HA3 GLY A 219      12.318  28.677 -15.436  1.00  0.00           H
ATOM   3174  N   PHE A 220      11.456  25.596 -14.301  1.00 -0.01           N
ATOM   3175  CA  PHE A 220      11.850  24.501 -13.367  1.00 -0.01           C
ATOM   3176  C   PHE A 220      12.669  23.493 -14.185  1.00 -0.01           C
ATOM   3177  O   PHE A 220      12.497  23.287 -15.409  1.00 -0.01           O
ATOM   3178  CB  PHE A 220      10.632  23.919 -12.759  1.00 -0.01           C
ATOM   3179  CG  PHE A 220      10.068  24.783 -11.626  1.00 -0.01           C
ATOM   3180  CD1 PHE A 220      10.628  24.818 -10.336  1.00 -0.01           C
ATOM   3181  CD2 PHE A 220       8.825  25.400 -11.823  1.00 -0.01           C
ATOM   3182  CE1 PHE A 220      10.079  25.617  -9.314  1.00 -0.01           C
ATOM   3183  CE2 PHE A 220       8.293  26.241 -10.791  1.00 -0.01           C
ATOM   3184  CZ  PHE A 220       8.896  26.322  -9.565  1.00 -0.01           C
ATOM   3185  H   PHE A 220      10.619  25.415 -14.836  1.00 -0.01           H
ATOM   3186  HA  PHE A 220      12.576  24.770 -12.600  1.00 -0.01           H
ATOM   3187  HB2 PHE A 220       9.877  23.607 -13.480  1.00 -0.01           H
ATOM   3188  HB3 PHE A 220      10.936  22.960 -12.341  1.00 -0.01           H
ATOM   3189  HD1 PHE A 220      11.568  24.324 -10.141  1.00 -0.01           H
ATOM   3190  HD2 PHE A 220       8.395  25.337 -12.812  1.00 -0.01           H
ATOM   3191  HE1 PHE A 220      10.525  25.691  -8.333  1.00 -0.01           H
ATOM   3192  HE2 PHE A 220       7.378  26.794 -10.941  1.00 -0.01           H
ATOM   3193  HZ  PHE A 220       8.443  26.976  -8.835  1.00 -0.01           H
ATOM   3194  N   HID A 221      13.620  22.843 -13.514  1.00  0.00           N
ATOM   3195  CA  HID A 221      14.462  21.706 -14.092  1.00  0.00           C
ATOM   3196  C   HID A 221      14.282  20.450 -13.262  1.00  0.00           C
ATOM   3197  O   HID A 221      14.056  20.541 -12.102  1.00  0.00           O
ATOM   3198  CB  HID A 221      15.923  22.070 -14.202  1.00  0.00           C
ATOM   3199  CG  HID A 221      16.168  23.269 -15.210  1.00  0.00           C
ATOM   3200  CD2 HID A 221      17.085  23.244 -16.224  1.00  0.00           C
ATOM   3201  ND1 HID A 221      15.791  24.590 -15.107  1.00  0.00           N
ATOM   3202  CE1 HID A 221      16.458  25.320 -15.982  1.00  0.00           C
ATOM   3203  NE2 HID A 221      17.273  24.544 -16.707  1.00  0.00           N
ATOM   3204  H   HID A 221      13.646  22.942 -12.509  1.00  0.00           H
ATOM   3205  HA  HID A 221      14.039  21.550 -15.085  1.00  0.00           H
ATOM   3206  HB2 HID A 221      16.153  22.254 -13.152  1.00  0.00           H
ATOM   3207  HB3 HID A 221      16.544  21.273 -14.612  1.00  0.00           H
ATOM   3208  HD1 HID A 221      14.914  24.817 -14.661  1.00  0.00           H
ATOM   3209  HD2 HID A 221      17.704  22.381 -16.418  1.00  0.00           H
ATOM   3210  HE1 HID A 221      16.287  26.363 -16.205  1.00  0.00           H
ATOM   3211  N   THR A 222      14.167  19.269 -13.926  1.00  0.00           N
ATOM   3212  CA  THR A 222      13.722  17.992 -13.271  1.00  0.00           C
ATOM   3213  C   THR A 222      14.891  17.114 -12.795  1.00  0.00           C
ATOM   3214  O   THR A 222      15.742  16.700 -13.625  1.00  0.00           O
ATOM   3215  CB  THR A 222      12.877  17.160 -14.254  1.00  0.00           C
ATOM   3216  CG2 THR A 222      12.456  15.765 -13.763  1.00  0.00           C
ATOM   3217  OG1 THR A 222      11.741  17.942 -14.597  1.00  0.00           O
ATOM   3218  H   THR A 222      14.346  19.216 -14.918  1.00  0.00           H
ATOM   3219  HA  THR A 222      13.079  18.311 -12.450  1.00  0.00           H
ATOM   3220  HB  THR A 222      13.438  16.914 -15.154  1.00  0.00           H
ATOM   3221  HG1 THR A 222      11.995  18.349 -15.429  1.00  0.00           H
ATOM   3222 HG21 THR A 222      13.343  15.131 -13.725  1.00  0.00           H
ATOM   3223 HG22 THR A 222      11.631  15.404 -14.376  1.00  0.00           H
ATOM   3224 HG23 THR A 222      12.105  15.909 -12.741  1.00  0.00           H
ATOM   3225  N   LEU A 223      14.914  16.801 -11.505  1.00  0.00           N
ATOM   3226  CA  LEU A 223      15.771  15.760 -10.892  1.00  0.00           C
ATOM   3227  C   LEU A 223      15.332  14.307 -11.148  1.00  0.00           C
ATOM   3228  O   LEU A 223      16.048  13.501 -11.760  1.00  0.00           O
ATOM   3229  CB  LEU A 223      15.810  16.105  -9.416  1.00  0.00           C
ATOM   3230  CG  LEU A 223      16.127  17.551  -9.004  1.00  0.00           C
ATOM   3231  CD1 LEU A 223      16.181  17.683  -7.536  1.00  0.00           C
ATOM   3232  CD2 LEU A 223      17.345  18.117  -9.630  1.00  0.00           C
ATOM   3233  H   LEU A 223      14.171  17.195 -10.945  1.00  0.00           H
ATOM   3234  HA  LEU A 223      16.762  15.887 -11.326  1.00  0.00           H
ATOM   3235  HB2 LEU A 223      14.912  15.731  -8.926  1.00  0.00           H
ATOM   3236  HB3 LEU A 223      16.569  15.489  -8.934  1.00  0.00           H
ATOM   3237  HG  LEU A 223      15.344  18.209  -9.383  1.00  0.00           H
ATOM   3238 HD11 LEU A 223      15.321  17.182  -7.093  1.00  0.00           H
ATOM   3239 HD12 LEU A 223      16.306  18.710  -7.191  1.00  0.00           H
ATOM   3240 HD13 LEU A 223      17.016  17.106  -7.139  1.00  0.00           H
ATOM   3241 HD21 LEU A 223      18.148  17.444  -9.330  1.00  0.00           H
ATOM   3242 HD22 LEU A 223      17.299  18.129 -10.719  1.00  0.00           H
ATOM   3243 HD23 LEU A 223      17.363  19.157  -9.307  1.00  0.00           H
ATOM   3244  N   SER A 224      14.112  13.961 -10.749  1.00  0.00           N
ATOM   3245  CA  SER A 224      13.518  12.639 -11.097  1.00  0.00           C
ATOM   3246  C   SER A 224      11.971  12.846 -11.194  1.00  0.00           C
ATOM   3247  O   SER A 224      11.394  13.766 -10.545  1.00  0.00           O
ATOM   3248  CB  SER A 224      13.974  11.518 -10.148  1.00  0.00           C
ATOM   3249  OG  SER A 224      13.545  11.817  -8.865  1.00  0.00           O
ATOM   3250  H   SER A 224      13.548  14.572 -10.178  1.00  0.00           H
ATOM   3251  HA  SER A 224      13.884  12.430 -12.103  1.00  0.00           H
ATOM   3252  HB2 SER A 224      13.535  10.592 -10.520  1.00  0.00           H
ATOM   3253  HB3 SER A 224      15.059  11.472 -10.232  1.00  0.00           H
ATOM   3254  HG  SER A 224      14.186  12.342  -8.380  1.00  0.00           H
ATOM   3255  N   LEU A 225      11.375  11.866 -11.831  1.00  0.01           N
ATOM   3256  CA  LEU A 225       9.878  11.665 -11.977  1.00  0.01           C
ATOM   3257  C   LEU A 225       9.563  10.151 -11.812  1.00  0.01           C
ATOM   3258  O   LEU A 225      10.368   9.313 -12.255  1.00  0.01           O
ATOM   3259  CB  LEU A 225       9.400  12.178 -13.367  1.00  0.01           C
ATOM   3260  CG  LEU A 225       7.942  11.860 -13.748  1.00  0.01           C
ATOM   3261  CD1 LEU A 225       7.470  13.049 -14.508  1.00  0.01           C
ATOM   3262  CD2 LEU A 225       7.867  10.664 -14.645  1.00  0.01           C
ATOM   3263  H   LEU A 225      11.969  11.083 -12.064  1.00  0.01           H
ATOM   3264  HA  LEU A 225       9.325  12.173 -11.187  1.00  0.01           H
ATOM   3265  HB2 LEU A 225       9.570  13.255 -13.357  1.00  0.01           H
ATOM   3266  HB3 LEU A 225      10.118  11.845 -14.116  1.00  0.01           H
ATOM   3267  HG  LEU A 225       7.316  11.816 -12.857  1.00  0.01           H
ATOM   3268 HD11 LEU A 225       7.462  13.968 -13.922  1.00  0.01           H
ATOM   3269 HD12 LEU A 225       6.414  12.887 -14.728  1.00  0.01           H
ATOM   3270 HD13 LEU A 225       8.021  13.164 -15.441  1.00  0.01           H
ATOM   3271 HD21 LEU A 225       8.472  10.794 -15.542  1.00  0.01           H
ATOM   3272 HD22 LEU A 225       8.195   9.779 -14.099  1.00  0.01           H
ATOM   3273 HD23 LEU A 225       6.869  10.496 -15.049  1.00  0.01           H
ATOM   3274  N   LYS A 226       8.391   9.875 -11.155  1.00  0.01           N
ATOM   3275  CA  LYS A 226       8.120   8.531 -10.637  1.00  0.01           C
ATOM   3276  C   LYS A 226       6.638   8.280 -10.620  1.00  0.01           C
ATOM   3277  O   LYS A 226       5.859   8.928  -9.997  1.00  0.01           O
ATOM   3278  CB  LYS A 226       8.794   8.400  -9.183  1.00  0.01           C
ATOM   3279  CG  LYS A 226       8.450   6.970  -8.587  1.00  0.01           C
ATOM   3280  CD  LYS A 226       8.911   6.882  -7.110  1.00  0.01           C
ATOM   3281  CE  LYS A 226       8.414   5.571  -6.431  1.00  0.01           C
ATOM   3282  NZ  LYS A 226       8.920   4.316  -6.973  1.00  0.01           N
ATOM   3283  H   LYS A 226       7.720  10.577 -10.878  1.00  0.01           H
ATOM   3284  HA  LYS A 226       8.587   7.769 -11.262  1.00  0.01           H
ATOM   3285  HB2 LYS A 226       9.856   8.609  -9.054  1.00  0.01           H
ATOM   3286  HB3 LYS A 226       8.244   9.051  -8.504  1.00  0.01           H
ATOM   3287  HG2 LYS A 226       7.370   6.859  -8.676  1.00  0.01           H
ATOM   3288  HG3 LYS A 226       8.981   6.278  -9.241  1.00  0.01           H
ATOM   3289  HD2 LYS A 226       9.999   6.877  -7.153  1.00  0.01           H
ATOM   3290  HD3 LYS A 226       8.616   7.709  -6.463  1.00  0.01           H
ATOM   3291  HE2 LYS A 226       8.514   5.760  -5.362  1.00  0.01           H
ATOM   3292  HE3 LYS A 226       7.336   5.477  -6.567  1.00  0.01           H
ATOM   3293  HZ1 LYS A 226       8.660   3.498  -6.439  1.00  0.01           H
ATOM   3294  HZ2 LYS A 226       9.918   4.282  -6.819  1.00  0.01           H
ATOM   3295  HZ3 LYS A 226       8.668   4.039  -7.911  1.00  0.01           H
ATOM   3296  N   ASP A 227       6.160   7.261 -11.343  1.00  0.00           N
ATOM   3297  CA  ASP A 227       4.786   6.789 -11.314  1.00  0.00           C
ATOM   3298  C   ASP A 227       4.418   6.178 -10.023  1.00  0.00           C
ATOM   3299  O   ASP A 227       5.171   5.326  -9.551  1.00  0.00           O
ATOM   3300  CB  ASP A 227       4.551   5.696 -12.339  1.00  0.00           C
ATOM   3301  CG  ASP A 227       3.071   5.307 -12.599  1.00  0.00           C
ATOM   3302  OD1 ASP A 227       2.356   5.757 -13.558  1.00  0.00           O
ATOM   3303  OD2 ASP A 227       2.630   4.489 -11.822  1.00  0.00           O
ATOM   3304  H   ASP A 227       6.704   6.850 -12.088  1.00  0.00           H
ATOM   3305  HA  ASP A 227       4.184   7.665 -11.553  1.00  0.00           H
ATOM   3306  HB2 ASP A 227       4.963   5.975 -13.309  1.00  0.00           H
ATOM   3307  HB3 ASP A 227       5.104   4.812 -12.026  1.00  0.00           H
ATOM   3308  N   LEU A 228       3.241   6.563  -9.511  1.00 -0.02           N
ATOM   3309  CA  LEU A 228       2.527   6.161  -8.323  1.00 -0.02           C
ATOM   3310  C   LEU A 228       1.013   5.894  -8.639  1.00 -0.02           C
ATOM   3311  O   LEU A 228       0.234   5.690  -7.713  1.00 -0.02           O
ATOM   3312  CB  LEU A 228       2.602   7.254  -7.263  1.00 -0.02           C
ATOM   3313  CG  LEU A 228       3.987   7.728  -6.690  1.00 -0.02           C
ATOM   3314  CD1 LEU A 228       3.675   8.727  -5.577  1.00 -0.02           C
ATOM   3315  CD2 LEU A 228       4.935   6.682  -6.141  1.00 -0.02           C
ATOM   3316  H   LEU A 228       3.029   7.403 -10.030  1.00 -0.02           H
ATOM   3317  HA  LEU A 228       2.898   5.246  -7.860  1.00 -0.02           H
ATOM   3318  HB2 LEU A 228       2.137   8.115  -7.745  1.00 -0.02           H
ATOM   3319  HB3 LEU A 228       1.946   6.835  -6.501  1.00 -0.02           H
ATOM   3320  HG  LEU A 228       4.523   8.362  -7.397  1.00 -0.02           H
ATOM   3321 HD11 LEU A 228       3.132   9.508  -6.109  1.00 -0.02           H
ATOM   3322 HD12 LEU A 228       4.564   9.149  -5.109  1.00 -0.02           H
ATOM   3323 HD13 LEU A 228       2.935   8.242  -4.942  1.00 -0.02           H
ATOM   3324 HD21 LEU A 228       4.464   6.048  -5.388  1.00 -0.02           H
ATOM   3325 HD22 LEU A 228       5.294   6.068  -6.966  1.00 -0.02           H
ATOM   3326 HD23 LEU A 228       5.760   7.203  -5.657  1.00 -0.02           H
ATOM   3327  N   SER A 229       0.538   5.797  -9.853  1.00 -0.02           N
ATOM   3328  CA  SER A 229      -0.843   5.533 -10.333  1.00 -0.02           C
ATOM   3329  C   SER A 229      -1.514   4.466  -9.480  1.00 -0.02           C
ATOM   3330  O   SER A 229      -2.662   4.724  -9.073  1.00 -0.02           O
ATOM   3331  CB  SER A 229      -0.892   5.191 -11.849  1.00 -0.02           C
ATOM   3332  OG  SER A 229      -0.135   6.217 -12.604  1.00 -0.02           O
ATOM   3333  H   SER A 229       1.249   5.976 -10.549  1.00 -0.02           H
ATOM   3334  HA  SER A 229      -1.346   6.475 -10.114  1.00 -0.02           H
ATOM   3335  HB2 SER A 229      -0.323   4.272 -11.991  1.00 -0.02           H
ATOM   3336  HB3 SER A 229      -1.955   5.123 -12.076  1.00 -0.02           H
ATOM   3337  HG  SER A 229       0.661   5.858 -13.002  1.00 -0.02           H
ATOM   3338  N   ALA A 230      -0.901   3.331  -9.115  1.00 -0.02           N
ATOM   3339  CA  ALA A 230      -1.366   2.260  -8.243  1.00 -0.02           C
ATOM   3340  C   ALA A 230      -1.858   2.823  -6.931  1.00 -0.02           C
ATOM   3341  O   ALA A 230      -2.800   2.252  -6.377  1.00 -0.02           O
ATOM   3342  CB  ALA A 230      -0.291   1.208  -7.969  1.00 -0.02           C
ATOM   3343  H   ALA A 230       0.011   3.252  -9.541  1.00 -0.02           H
ATOM   3344  HA  ALA A 230      -2.222   1.749  -8.683  1.00 -0.02           H
ATOM   3345  HB1 ALA A 230      -0.067   0.706  -8.910  1.00 -0.02           H
ATOM   3346  HB2 ALA A 230      -0.781   0.462  -7.343  1.00 -0.02           H
ATOM   3347  HB3 ALA A 230       0.587   1.586  -7.445  1.00 -0.02           H
ATOM   3348  N   ASN A 231      -1.229   3.801  -6.335  1.00 -0.06           N
ATOM   3349  CA  ASN A 231      -1.545   4.314  -4.972  1.00 -0.06           C
ATOM   3350  C   ASN A 231      -2.753   5.227  -5.070  1.00 -0.06           C
ATOM   3351  O   ASN A 231      -3.649   5.224  -4.163  1.00 -0.06           O
ATOM   3352  CB  ASN A 231      -0.299   5.109  -4.352  1.00 -0.06           C
ATOM   3353  CG  ASN A 231       0.701   4.236  -3.708  1.00 -0.06           C
ATOM   3354  ND2 ASN A 231       1.921   4.308  -4.165  1.00 -0.06           N
ATOM   3355  OD1 ASN A 231       0.343   3.499  -2.818  1.00 -0.06           O
ATOM   3356  H   ASN A 231      -0.596   4.313  -6.933  1.00 -0.06           H
ATOM   3357  HA  ASN A 231      -1.862   3.497  -4.324  1.00 -0.06           H
ATOM   3358  HB2 ASN A 231       0.150   5.755  -5.108  1.00 -0.06           H
ATOM   3359  HB3 ASN A 231      -0.639   5.708  -3.506  1.00 -0.06           H
ATOM   3360 HD21 ASN A 231       2.048   4.815  -5.029  1.00 -0.06           H
ATOM   3361 HD22 ASN A 231       2.594   3.712  -3.705  1.00 -0.06           H
ATOM   3362  N   LEU A 232      -2.813   6.087  -6.059  1.00 -1.00           N
ATOM   3363  CA  LEU A 232      -4.063   6.817  -6.337  1.00 -1.00           C
ATOM   3364  C   LEU A 232      -5.138   5.788  -6.646  1.00 -1.00           C
ATOM   3365  O   LEU A 232      -6.168   5.876  -5.997  1.00 -1.00           O
ATOM   3366  CB  LEU A 232      -3.771   7.827  -7.491  1.00 -1.00           C
ATOM   3367  CG  LEU A 232      -5.028   8.591  -7.976  1.00 -1.00           C
ATOM   3368  CD1 LEU A 232      -5.452   9.747  -7.051  1.00 -1.00           C
ATOM   3369  CD2 LEU A 232      -4.792   9.126  -9.375  1.00 -1.00           C
ATOM   3370  H   LEU A 232      -2.056   6.132  -6.726  1.00 -1.00           H
ATOM   3371  HA  LEU A 232      -4.442   7.394  -5.495  1.00 -1.00           H
ATOM   3372  HB2 LEU A 232      -3.011   8.517  -7.125  1.00 -1.00           H
ATOM   3373  HB3 LEU A 232      -3.412   7.161  -8.276  1.00 -1.00           H
ATOM   3374  HG  LEU A 232      -5.870   7.900  -8.044  1.00 -1.00           H
ATOM   3375 HD11 LEU A 232      -5.392   9.406  -6.018  1.00 -1.00           H
ATOM   3376 HD12 LEU A 232      -6.483  10.016  -7.282  1.00 -1.00           H
ATOM   3377 HD13 LEU A 232      -4.779  10.564  -7.314  1.00 -1.00           H
ATOM   3378 HD21 LEU A 232      -4.512  10.178  -9.421  1.00 -1.00           H
ATOM   3379 HD22 LEU A 232      -4.127   8.499  -9.968  1.00 -1.00           H
ATOM   3380 HD23 LEU A 232      -5.804   9.056  -9.776  1.00 -1.00           H
ATOM   3381  N   ALA A 233      -4.966   4.712  -7.482  1.00 -0.01           N
ATOM   3382  CA  ALA A 233      -6.033   3.750  -7.762  1.00 -0.01           C
ATOM   3383  C   ALA A 233      -6.503   2.918  -6.543  1.00 -0.01           C
ATOM   3384  O   ALA A 233      -7.717   2.716  -6.302  1.00 -0.01           O
ATOM   3385  CB  ALA A 233      -5.554   2.838  -8.906  1.00 -0.01           C
ATOM   3386  H   ALA A 233      -4.134   4.693  -8.055  1.00 -0.01           H
ATOM   3387  HA  ALA A 233      -6.956   4.225  -8.094  1.00 -0.01           H
ATOM   3388  HB1 ALA A 233      -6.162   1.933  -8.918  1.00 -0.01           H
ATOM   3389  HB2 ALA A 233      -4.477   2.667  -8.863  1.00 -0.01           H
ATOM   3390  HB3 ALA A 233      -5.698   3.435  -9.806  1.00 -0.01           H
ATOM   3391  N   MET A 234      -5.570   2.373  -5.749  1.00 -0.05           N
ATOM   3392  CA  MET A 234      -5.886   1.965  -4.380  1.00 -0.05           C
ATOM   3393  C   MET A 234      -6.726   2.942  -3.548  1.00 -0.05           C
ATOM   3394  O   MET A 234      -7.762   2.555  -3.016  1.00 -0.05           O
ATOM   3395  CB  MET A 234      -4.654   1.435  -3.737  1.00 -0.05           C
ATOM   3396  CG  MET A 234      -4.338  -0.019  -4.243  1.00 -0.05           C
ATOM   3397  SD  MET A 234      -5.519  -1.345  -4.046  1.00 -0.05           S
ATOM   3398  CE  MET A 234      -5.972  -1.163  -2.264  1.00 -0.05           C
ATOM   3399  H   MET A 234      -4.600   2.431  -6.024  1.00 -0.05           H
ATOM   3400  HA  MET A 234      -6.559   1.110  -4.442  1.00 -0.05           H
ATOM   3401  HB2 MET A 234      -3.802   2.115  -3.763  1.00 -0.05           H
ATOM   3402  HB3 MET A 234      -4.883   1.257  -2.687  1.00 -0.05           H
ATOM   3403  HG2 MET A 234      -4.229   0.079  -5.323  1.00 -0.05           H
ATOM   3404  HG3 MET A 234      -3.404  -0.401  -3.832  1.00 -0.05           H
ATOM   3405  HE1 MET A 234      -6.780  -1.846  -1.999  1.00 -0.05           H
ATOM   3406  HE2 MET A 234      -5.042  -1.195  -1.697  1.00 -0.05           H
ATOM   3407  HE3 MET A 234      -6.502  -0.225  -2.090  1.00 -0.05           H
ATOM   3408  N   THR A 235      -6.374   4.220  -3.461  1.00 -0.28           N
ATOM   3409  CA  THR A 235      -7.121   5.267  -2.736  1.00 -0.28           C
ATOM   3410  C   THR A 235      -8.557   5.438  -3.235  1.00 -0.28           C
ATOM   3411  O   THR A 235      -9.464   5.462  -2.398  1.00 -0.28           O
ATOM   3412  CB  THR A 235      -6.347   6.620  -2.639  1.00 -0.28           C
ATOM   3413  CG2 THR A 235      -7.047   7.764  -1.963  1.00 -0.28           C
ATOM   3414  OG1 THR A 235      -5.089   6.485  -2.035  1.00 -0.28           O
ATOM   3415  H   THR A 235      -5.559   4.563  -3.948  1.00 -0.28           H
ATOM   3416  HA  THR A 235      -7.239   4.892  -1.720  1.00 -0.28           H
ATOM   3417  HB  THR A 235      -6.230   6.908  -3.685  1.00 -0.28           H
ATOM   3418  HG1 THR A 235      -4.395   6.634  -2.680  1.00 -0.28           H
ATOM   3419 HG21 THR A 235      -6.813   7.824  -0.900  1.00 -0.28           H
ATOM   3420 HG22 THR A 235      -8.116   7.695  -2.166  1.00 -0.28           H
ATOM   3421 HG23 THR A 235      -6.743   8.674  -2.480  1.00 -0.28           H
ATOM   3422  N   MET A 236      -8.762   5.540  -4.537  1.00 -0.20           N
ATOM   3423  CA  MET A 236     -10.039   5.686  -5.182  1.00 -0.20           C
ATOM   3424  C   MET A 236     -10.933   4.439  -4.909  1.00 -0.20           C
ATOM   3425  O   MET A 236     -12.124   4.662  -4.666  1.00 -0.20           O
ATOM   3426  CB  MET A 236      -9.771   5.801  -6.713  1.00 -0.20           C
ATOM   3427  CG  MET A 236     -11.033   5.745  -7.546  1.00 -0.20           C
ATOM   3428  SD  MET A 236     -12.078   7.220  -7.291  1.00 -0.20           S
ATOM   3429  CE  MET A 236     -11.454   8.489  -8.447  1.00 -0.20           C
ATOM   3430  H   MET A 236      -7.931   5.694  -5.089  1.00 -0.20           H
ATOM   3431  HA  MET A 236     -10.727   6.488  -4.915  1.00 -0.20           H
ATOM   3432  HB2 MET A 236      -9.180   6.690  -6.930  1.00 -0.20           H
ATOM   3433  HB3 MET A 236      -9.194   4.897  -6.908  1.00 -0.20           H
ATOM   3434  HG2 MET A 236     -10.883   5.502  -8.599  1.00 -0.20           H
ATOM   3435  HG3 MET A 236     -11.779   4.996  -7.284  1.00 -0.20           H
ATOM   3436  HE1 MET A 236     -12.217   9.251  -8.605  1.00 -0.20           H
ATOM   3437  HE2 MET A 236     -10.507   8.853  -8.050  1.00 -0.20           H
ATOM   3438  HE3 MET A 236     -11.186   7.975  -9.370  1.00 -0.20           H
ATOM   3439  N   ASN A 237     -10.405   3.217  -4.789  1.00  0.03           N
ATOM   3440  CA  ASN A 237     -11.125   2.030  -4.275  1.00  0.03           C
ATOM   3441  C   ASN A 237     -11.451   2.040  -2.756  1.00  0.03           C
ATOM   3442  O   ASN A 237     -12.522   1.640  -2.393  1.00  0.03           O
ATOM   3443  CB  ASN A 237     -10.394   0.686  -4.707  1.00  0.03           C
ATOM   3444  CG  ASN A 237     -10.541   0.407  -6.228  1.00  0.03           C
ATOM   3445  ND2 ASN A 237      -9.466   0.538  -6.955  1.00  0.03           N
ATOM   3446  OD1 ASN A 237     -11.644   0.226  -6.652  1.00  0.03           O
ATOM   3447  H   ASN A 237      -9.416   3.115  -4.968  1.00  0.03           H
ATOM   3448  HA  ASN A 237     -12.129   1.968  -4.695  1.00  0.03           H
ATOM   3449  HB2 ASN A 237      -9.338   0.687  -4.435  1.00  0.03           H
ATOM   3450  HB3 ASN A 237     -10.918  -0.147  -4.238  1.00  0.03           H
ATOM   3451 HD21 ASN A 237      -8.610   0.929  -6.588  1.00  0.03           H
ATOM   3452 HD22 ASN A 237      -9.548   0.227  -7.912  1.00  0.03           H
ATOM   3453  N   VAL A 238     -10.580   2.594  -1.913  1.00 -0.07           N
ATOM   3454  CA  VAL A 238     -10.757   2.777  -0.476  1.00 -0.07           C
ATOM   3455  C   VAL A 238     -11.860   3.829  -0.066  1.00 -0.07           C
ATOM   3456  O   VAL A 238     -12.816   3.523   0.723  1.00 -0.07           O
ATOM   3457  CB  VAL A 238      -9.396   3.049   0.212  1.00 -0.07           C
ATOM   3458  CG1 VAL A 238      -9.414   3.599   1.673  1.00 -0.07           C
ATOM   3459  CG2 VAL A 238      -8.586   1.756   0.240  1.00 -0.07           C
ATOM   3460  H   VAL A 238      -9.659   2.807  -2.270  1.00 -0.07           H
ATOM   3461  HA  VAL A 238     -11.181   1.836  -0.123  1.00 -0.07           H
ATOM   3462  HB  VAL A 238      -8.880   3.797  -0.390  1.00 -0.07           H
ATOM   3463 HG11 VAL A 238     -10.024   4.499   1.760  1.00 -0.07           H
ATOM   3464 HG12 VAL A 238      -9.943   2.909   2.330  1.00 -0.07           H
ATOM   3465 HG13 VAL A 238      -8.392   3.796   1.996  1.00 -0.07           H
ATOM   3466 HG21 VAL A 238      -8.280   1.387  -0.740  1.00 -0.07           H
ATOM   3467 HG22 VAL A 238      -9.020   0.919   0.786  1.00 -0.07           H
ATOM   3468 HG23 VAL A 238      -7.638   1.983   0.727  1.00 -0.07           H
ATOM   3469  N   PHE A 239     -11.858   4.902  -0.851  1.00  0.05           N
ATOM   3470  CA  PHE A 239     -13.051   5.844  -0.924  1.00  0.05           C
ATOM   3471  C   PHE A 239     -14.444   5.231  -1.387  1.00  0.05           C
ATOM   3472  O   PHE A 239     -15.486   5.277  -0.609  1.00  0.05           O
ATOM   3473  CB  PHE A 239     -12.630   6.943  -1.952  1.00  0.05           C
ATOM   3474  CG  PHE A 239     -13.515   8.091  -2.250  1.00  0.05           C
ATOM   3475  CD1 PHE A 239     -14.665   8.344  -1.468  1.00  0.05           C
ATOM   3476  CD2 PHE A 239     -13.241   9.015  -3.310  1.00  0.05           C
ATOM   3477  CE1 PHE A 239     -15.514   9.472  -1.749  1.00  0.05           C
ATOM   3478  CE2 PHE A 239     -14.134  10.112  -3.600  1.00  0.05           C
ATOM   3479  CZ  PHE A 239     -15.302  10.326  -2.818  1.00  0.05           C
ATOM   3480  H   PHE A 239     -10.969   5.090  -1.291  1.00  0.05           H
ATOM   3481  HA  PHE A 239     -13.167   6.368   0.026  1.00  0.05           H
ATOM   3482  HB2 PHE A 239     -11.732   7.380  -1.518  1.00  0.05           H
ATOM   3483  HB3 PHE A 239     -12.218   6.541  -2.879  1.00  0.05           H
ATOM   3484  HD1 PHE A 239     -15.029   7.686  -0.692  1.00  0.05           H
ATOM   3485  HD2 PHE A 239     -12.355   8.890  -3.916  1.00  0.05           H
ATOM   3486  HE1 PHE A 239     -16.309   9.628  -1.034  1.00  0.05           H
ATOM   3487  HE2 PHE A 239     -13.790  10.875  -4.282  1.00  0.05           H
ATOM   3488  HZ  PHE A 239     -15.724  11.318  -2.869  1.00  0.05           H
ATOM   3489  N   ALA A 240     -14.456   4.655  -2.558  1.00  0.03           N
ATOM   3490  CA  ALA A 240     -15.580   3.878  -3.143  1.00  0.03           C
ATOM   3491  C   ALA A 240     -16.138   2.763  -2.311  1.00  0.03           C
ATOM   3492  O   ALA A 240     -17.354   2.532  -2.231  1.00  0.03           O
ATOM   3493  CB  ALA A 240     -15.309   3.459  -4.552  1.00  0.03           C
ATOM   3494  H   ALA A 240     -13.585   4.761  -3.057  1.00  0.03           H
ATOM   3495  HA  ALA A 240     -16.421   4.557  -3.277  1.00  0.03           H
ATOM   3496  HB1 ALA A 240     -16.189   2.958  -4.956  1.00  0.03           H
ATOM   3497  HB2 ALA A 240     -14.508   2.723  -4.606  1.00  0.03           H
ATOM   3498  HB3 ALA A 240     -15.080   4.326  -5.173  1.00  0.03           H
ATOM   3499  N   LEU A 241     -15.288   2.054  -1.625  1.00  0.00           N
ATOM   3500  CA  LEU A 241     -15.609   1.074  -0.562  1.00  0.00           C
ATOM   3501  C   LEU A 241     -16.242   1.753   0.651  1.00  0.00           C
ATOM   3502  O   LEU A 241     -17.156   1.143   1.213  1.00  0.00           O
ATOM   3503  CB  LEU A 241     -14.389   0.211  -0.229  1.00  0.00           C
ATOM   3504  CG  LEU A 241     -14.714  -0.882   0.817  1.00  0.00           C
ATOM   3505  CD1 LEU A 241     -15.835  -1.832   0.337  1.00  0.00           C
ATOM   3506  CD2 LEU A 241     -13.496  -1.787   0.892  1.00  0.00           C
ATOM   3507  H   LEU A 241     -14.312   2.118  -1.874  1.00  0.00           H
ATOM   3508  HA  LEU A 241     -16.380   0.508  -1.084  1.00  0.00           H
ATOM   3509  HB2 LEU A 241     -14.072  -0.244  -1.168  1.00  0.00           H
ATOM   3510  HB3 LEU A 241     -13.597   0.821   0.205  1.00  0.00           H
ATOM   3511  HG  LEU A 241     -14.972  -0.445   1.782  1.00  0.00           H
ATOM   3512 HD11 LEU A 241     -16.826  -1.411   0.171  1.00  0.00           H
ATOM   3513 HD12 LEU A 241     -16.029  -2.707   0.957  1.00  0.00           H
ATOM   3514 HD13 LEU A 241     -15.592  -2.201  -0.660  1.00  0.00           H
ATOM   3515 HD21 LEU A 241     -13.537  -2.480   0.051  1.00  0.00           H
ATOM   3516 HD22 LEU A 241     -12.580  -1.200   0.970  1.00  0.00           H
ATOM   3517 HD23 LEU A 241     -13.748  -2.485   1.689  1.00  0.00           H
ATOM   3518  N   GLY A 242     -15.913   3.006   1.041  1.00 -0.01           N
ATOM   3519  CA  GLY A 242     -16.608   3.763   2.087  1.00 -0.01           C
ATOM   3520  C   GLY A 242     -18.099   3.904   1.727  1.00 -0.01           C
ATOM   3521  O   GLY A 242     -19.023   3.603   2.420  1.00 -0.01           O
ATOM   3522  H   GLY A 242     -15.181   3.518   0.569  1.00 -0.01           H
ATOM   3523  HA2 GLY A 242     -16.537   3.260   3.051  1.00 -0.01           H
ATOM   3524  HA3 GLY A 242     -16.095   4.715   2.228  1.00 -0.01           H
ATOM   3525  N   VAL A 243     -18.334   4.552   0.555  1.00 -0.01           N
ATOM   3526  CA  VAL A 243     -19.653   4.696  -0.093  1.00 -0.01           C
ATOM   3527  C   VAL A 243     -20.490   3.394  -0.315  1.00 -0.01           C
ATOM   3528  O   VAL A 243     -21.710   3.492  -0.016  1.00 -0.01           O
ATOM   3529  CB  VAL A 243     -19.503   5.531  -1.402  1.00 -0.01           C
ATOM   3530  CG1 VAL A 243     -20.750   5.501  -2.371  1.00 -0.01           C
ATOM   3531  CG2 VAL A 243     -19.004   7.028  -1.185  1.00 -0.01           C
ATOM   3532  H   VAL A 243     -17.507   4.863   0.066  1.00 -0.01           H
ATOM   3533  HA  VAL A 243     -20.223   5.299   0.613  1.00 -0.01           H
ATOM   3534  HB  VAL A 243     -18.713   4.993  -1.926  1.00 -0.01           H
ATOM   3535 HG11 VAL A 243     -20.497   6.222  -3.147  1.00 -0.01           H
ATOM   3536 HG12 VAL A 243     -20.841   4.495  -2.782  1.00 -0.01           H
ATOM   3537 HG13 VAL A 243     -21.706   5.819  -1.956  1.00 -0.01           H
ATOM   3538 HG21 VAL A 243     -19.769   7.608  -0.669  1.00 -0.01           H
ATOM   3539 HG22 VAL A 243     -18.842   7.335  -2.218  1.00 -0.01           H
ATOM   3540 HG23 VAL A 243     -18.022   7.032  -0.714  1.00 -0.01           H
ATOM   3541  N   TYR A 244     -19.979   2.262  -0.778  1.00  0.01           N
ATOM   3542  CA  TYR A 244     -20.837   1.177  -1.009  1.00  0.01           C
ATOM   3543  C   TYR A 244     -21.225   0.490   0.344  1.00  0.01           C
ATOM   3544  O   TYR A 244     -22.333  -0.091   0.363  1.00  0.01           O
ATOM   3545  CB  TYR A 244     -20.105   0.150  -1.880  1.00  0.01           C
ATOM   3546  CG  TYR A 244     -19.536   0.603  -3.212  1.00  0.01           C
ATOM   3547  CD1 TYR A 244     -20.347   1.427  -4.039  1.00  0.01           C
ATOM   3548  CD2 TYR A 244     -18.279   0.224  -3.706  1.00  0.01           C
ATOM   3549  CE1 TYR A 244     -19.893   1.907  -5.284  1.00  0.01           C
ATOM   3550  CE2 TYR A 244     -17.789   0.705  -4.958  1.00  0.01           C
ATOM   3551  CZ  TYR A 244     -18.631   1.532  -5.706  1.00  0.01           C
ATOM   3552  OH  TYR A 244     -18.133   2.137  -6.795  1.00  0.01           O
ATOM   3553  H   TYR A 244     -18.995   2.260  -1.012  1.00  0.01           H
ATOM   3554  HA  TYR A 244     -21.780   1.464  -1.474  1.00  0.01           H
ATOM   3555  HB2 TYR A 244     -19.296  -0.250  -1.268  1.00  0.01           H
ATOM   3556  HB3 TYR A 244     -20.811  -0.598  -2.240  1.00  0.01           H
ATOM   3557  HD1 TYR A 244     -21.362   1.687  -3.781  1.00  0.01           H
ATOM   3558  HD2 TYR A 244     -17.700  -0.414  -3.053  1.00  0.01           H
ATOM   3559  HE1 TYR A 244     -20.513   2.385  -6.027  1.00  0.01           H
ATOM   3560  HE2 TYR A 244     -16.776   0.466  -5.247  1.00  0.01           H
ATOM   3561  HH  TYR A 244     -18.618   2.941  -7.003  1.00  0.01           H
ATOM   3562  N   SER A 245     -20.459   0.636   1.379  1.00  0.01           N
ATOM   3563  CA  SER A 245     -20.768   0.189   2.764  1.00  0.01           C
ATOM   3564  C   SER A 245     -21.493   1.192   3.686  1.00  0.01           C
ATOM   3565  O   SER A 245     -22.279   0.800   4.526  1.00  0.01           O
ATOM   3566  CB  SER A 245     -19.418  -0.137   3.474  1.00  0.01           C
ATOM   3567  OG  SER A 245     -18.531   0.935   3.594  1.00  0.01           O
ATOM   3568  H   SER A 245     -19.616   1.171   1.222  1.00  0.01           H
ATOM   3569  HA  SER A 245     -21.288  -0.768   2.747  1.00  0.01           H
ATOM   3570  HB2 SER A 245     -19.525  -0.528   4.485  1.00  0.01           H
ATOM   3571  HB3 SER A 245     -18.931  -0.917   2.891  1.00  0.01           H
ATOM   3572  HG  SER A 245     -18.146   1.206   2.757  1.00  0.01           H
ATOM   3573  N   ARG A 246     -21.233   2.514   3.564  1.00  0.02           N
ATOM   3574  CA  ARG A 246     -21.710   3.507   4.520  1.00  0.02           C
ATOM   3575  C   ARG A 246     -22.510   4.613   3.856  1.00  0.02           C
ATOM   3576  O   ARG A 246     -22.519   5.703   4.475  1.00  0.02           O
ATOM   3577  CB  ARG A 246     -20.572   4.044   5.408  1.00  0.02           C
ATOM   3578  CG  ARG A 246     -20.004   2.940   6.294  1.00  0.02           C
ATOM   3579  CD  ARG A 246     -19.059   3.414   7.379  1.00  0.02           C
ATOM   3580  NE  ARG A 246     -17.808   3.888   6.904  1.00  0.02           N
ATOM   3581  CZ  ARG A 246     -17.318   5.104   7.019  1.00  0.02           C
ATOM   3582  NH1 ARG A 246     -18.062   6.108   7.416  1.00  0.02           N
ATOM   3583  NH2 ARG A 246     -16.111   5.427   6.675  1.00  0.02           N
ATOM   3584  H   ARG A 246     -20.440   2.762   2.991  1.00  0.02           H
ATOM   3585  HA  ARG A 246     -22.454   3.042   5.166  1.00  0.02           H
ATOM   3586  HB2 ARG A 246     -19.772   4.545   4.864  1.00  0.02           H
ATOM   3587  HB3 ARG A 246     -20.950   4.875   6.003  1.00  0.02           H
ATOM   3588  HG2 ARG A 246     -20.866   2.531   6.821  1.00  0.02           H
ATOM   3589  HG3 ARG A 246     -19.545   2.236   5.600  1.00  0.02           H
ATOM   3590  HD2 ARG A 246     -19.513   4.088   8.105  1.00  0.02           H
ATOM   3591  HD3 ARG A 246     -18.718   2.534   7.926  1.00  0.02           H
ATOM   3592  HE  ARG A 246     -17.179   3.140   6.648  1.00  0.02           H
ATOM   3593 HH11 ARG A 246     -18.952   5.887   7.840  1.00  0.02           H
ATOM   3594 HH12 ARG A 246     -17.685   7.000   7.704  1.00  0.02           H
ATOM   3595 HH21 ARG A 246     -15.478   4.693   6.393  1.00  0.02           H
ATOM   3596 HH22 ARG A 246     -15.859   6.405   6.683  1.00  0.02           H
ATOM   3597  N   ARG A 247     -23.191   4.375   2.731  1.00  0.00           N
ATOM   3598  CA  ARG A 247     -24.225   5.350   2.164  1.00  0.00           C
ATOM   3599  C   ARG A 247     -25.003   6.112   3.186  1.00  0.00           C
ATOM   3600  O   ARG A 247     -24.995   7.368   3.075  1.00  0.00           O
ATOM   3601  CB  ARG A 247     -25.101   4.616   1.136  1.00  0.00           C
ATOM   3602  CG  ARG A 247     -25.876   5.464   0.128  1.00  0.00           C
ATOM   3603  CD  ARG A 247     -27.067   4.861  -0.570  1.00  0.00           C
ATOM   3604  NE  ARG A 247     -26.746   3.537  -1.135  1.00  0.00           N
ATOM   3605  CZ  ARG A 247     -27.305   3.062  -2.244  1.00  0.00           C
ATOM   3606  NH1 ARG A 247     -28.373   3.602  -2.817  1.00  0.00           N
ATOM   3607  NH2 ARG A 247     -26.745   2.119  -2.923  1.00  0.00           N
ATOM   3608  H   ARG A 247     -23.073   3.488   2.262  1.00  0.00           H
ATOM   3609  HA  ARG A 247     -23.659   6.135   1.662  1.00  0.00           H
ATOM   3610  HB2 ARG A 247     -24.517   3.926   0.527  1.00  0.00           H
ATOM   3611  HB3 ARG A 247     -25.823   4.040   1.717  1.00  0.00           H
ATOM   3612  HG2 ARG A 247     -26.137   6.428   0.562  1.00  0.00           H
ATOM   3613  HG3 ARG A 247     -25.136   5.777  -0.609  1.00  0.00           H
ATOM   3614  HD2 ARG A 247     -27.837   4.727   0.191  1.00  0.00           H
ATOM   3615  HD3 ARG A 247     -27.321   5.638  -1.290  1.00  0.00           H
ATOM   3616  HE  ARG A 247     -26.208   2.866  -0.606  1.00  0.00           H
ATOM   3617 HH11 ARG A 247     -28.812   4.473  -2.554  1.00  0.00           H
ATOM   3618 HH12 ARG A 247     -28.649   3.245  -3.721  1.00  0.00           H
ATOM   3619 HH21 ARG A 247     -25.974   1.690  -2.431  1.00  0.00           H
ATOM   3620 HH22 ARG A 247     -27.060   1.642  -3.756  1.00  0.00           H
ATOM   3621  N   ALA A 248     -25.604   5.503   4.221  1.00  0.00           N
ATOM   3622  CA  ALA A 248     -26.547   6.212   5.100  1.00  0.00           C
ATOM   3623  C   ALA A 248     -25.837   7.172   6.040  1.00  0.00           C
ATOM   3624  O   ALA A 248     -26.232   8.335   6.289  1.00  0.00           O
ATOM   3625  CB  ALA A 248     -27.426   5.152   5.874  1.00  0.00           C
ATOM   3626  H   ALA A 248     -25.514   4.513   4.401  1.00  0.00           H
ATOM   3627  HA  ALA A 248     -27.281   6.726   4.479  1.00  0.00           H
ATOM   3628  HB1 ALA A 248     -27.953   5.543   6.744  1.00  0.00           H
ATOM   3629  HB2 ALA A 248     -26.861   4.293   6.236  1.00  0.00           H
ATOM   3630  HB3 ALA A 248     -28.212   4.781   5.217  1.00  0.00           H
ATOM   3631  N   GLU A 249     -24.619   6.849   6.537  1.00  0.00           N
ATOM   3632  CA  GLU A 249     -23.672   7.831   7.129  1.00  0.00           C
ATOM   3633  C   GLU A 249     -23.308   9.178   6.281  1.00  0.00           C
ATOM   3634  O   GLU A 249     -23.369  10.385   6.784  1.00  0.00           O
ATOM   3635  CB  GLU A 249     -22.417   7.111   7.535  1.00  0.00           C
ATOM   3636  CG  GLU A 249     -21.602   7.903   8.544  1.00  0.00           C
ATOM   3637  CD  GLU A 249     -20.830   7.142   9.582  1.00  0.00           C
ATOM   3638  OE1 GLU A 249     -20.502   5.976   9.279  1.00  0.00           O
ATOM   3639  OE2 GLU A 249     -20.492   7.684  10.634  1.00  0.00           O
ATOM   3640  H   GLU A 249     -24.244   5.937   6.320  1.00  0.00           H
ATOM   3641  HA  GLU A 249     -24.141   8.103   8.074  1.00  0.00           H
ATOM   3642  HB2 GLU A 249     -22.612   6.132   7.972  1.00  0.00           H
ATOM   3643  HB3 GLU A 249     -21.870   6.772   6.655  1.00  0.00           H
ATOM   3644  HG2 GLU A 249     -20.933   8.544   7.970  1.00  0.00           H
ATOM   3645  HG3 GLU A 249     -22.344   8.457   9.120  1.00  0.00           H
ATOM   3646  N   PHE A 250     -23.046   8.975   5.005  1.00  0.00           N
ATOM   3647  CA  PHE A 250     -22.825  10.131   4.016  1.00  0.00           C
ATOM   3648  C   PHE A 250     -24.067  10.905   3.643  1.00  0.00           C
ATOM   3649  O   PHE A 250     -24.007  12.091   3.444  1.00  0.00           O
ATOM   3650  CB  PHE A 250     -22.144   9.611   2.744  1.00  0.00           C
ATOM   3651  CG  PHE A 250     -20.750   8.929   2.782  1.00  0.00           C
ATOM   3652  CD1 PHE A 250     -19.681   9.695   3.237  1.00  0.00           C
ATOM   3653  CD2 PHE A 250     -20.602   7.558   2.753  1.00  0.00           C
ATOM   3654  CE1 PHE A 250     -18.612   9.059   3.904  1.00  0.00           C
ATOM   3655  CE2 PHE A 250     -19.557   6.871   3.373  1.00  0.00           C
ATOM   3656  CZ  PHE A 250     -18.552   7.664   3.956  1.00  0.00           C
ATOM   3657  H   PHE A 250     -23.076   8.051   4.597  1.00  0.00           H
ATOM   3658  HA  PHE A 250     -22.194  10.906   4.452  1.00  0.00           H
ATOM   3659  HB2 PHE A 250     -22.784   8.784   2.440  1.00  0.00           H
ATOM   3660  HB3 PHE A 250     -22.129  10.390   1.981  1.00  0.00           H
ATOM   3661  HD1 PHE A 250     -19.813  10.765   3.316  1.00  0.00           H
ATOM   3662  HD2 PHE A 250     -21.406   6.925   2.409  1.00  0.00           H
ATOM   3663  HE1 PHE A 250     -17.819   9.630   4.364  1.00  0.00           H
ATOM   3664  HE2 PHE A 250     -19.534   5.797   3.261  1.00  0.00           H
ATOM   3665  HZ  PHE A 250     -17.793   7.069   4.444  1.00  0.00           H
ATOM   3666  N   THR A 251     -25.196  10.246   3.387  1.00  0.00           N
ATOM   3667  CA  THR A 251     -26.408  10.935   3.036  1.00  0.00           C
ATOM   3668  C   THR A 251     -27.033  11.748   4.120  1.00  0.00           C
ATOM   3669  O   THR A 251     -27.686  12.779   3.865  1.00  0.00           O
ATOM   3670  CB  THR A 251     -27.423   9.932   2.473  1.00  0.00           C
ATOM   3671  CG2 THR A 251     -27.141   9.452   1.096  1.00  0.00           C
ATOM   3672  OG1 THR A 251     -27.506   8.858   3.403  1.00  0.00           O
ATOM   3673  H   THR A 251     -25.136   9.238   3.405  1.00  0.00           H
ATOM   3674  HA  THR A 251     -26.201  11.594   2.193  1.00  0.00           H
ATOM   3675  HB  THR A 251     -28.371  10.461   2.377  1.00  0.00           H
ATOM   3676  HG1 THR A 251     -26.871   8.190   3.135  1.00  0.00           H
ATOM   3677 HG21 THR A 251     -26.282   8.781   1.123  1.00  0.00           H
ATOM   3678 HG22 THR A 251     -26.987  10.221   0.340  1.00  0.00           H
ATOM   3679 HG23 THR A 251     -27.995   8.812   0.878  1.00  0.00           H
ATOM   3680  N   GLU A 252     -26.742  11.368   5.373  1.00  0.00           N
ATOM   3681  CA  GLU A 252     -27.324  12.128   6.474  1.00  0.00           C
ATOM   3682  C   GLU A 252     -26.515  13.445   6.737  1.00  0.00           C
ATOM   3683  O   GLU A 252     -27.071  14.477   7.061  1.00  0.00           O
ATOM   3684  CB  GLU A 252     -27.306  11.233   7.694  1.00  0.00           C
ATOM   3685  CG  GLU A 252     -27.734  11.901   9.015  1.00  0.00           C
ATOM   3686  CD  GLU A 252     -26.641  12.751   9.758  1.00  0.00           C
ATOM   3687  OE1 GLU A 252     -25.448  12.455   9.826  1.00  0.00           O
ATOM   3688  OE2 GLU A 252     -27.044  13.710  10.453  1.00  0.00           O
ATOM   3689  H   GLU A 252     -26.143  10.578   5.567  1.00  0.00           H
ATOM   3690  HA  GLU A 252     -28.351  12.419   6.256  1.00  0.00           H
ATOM   3691  HB2 GLU A 252     -28.044  10.460   7.478  1.00  0.00           H
ATOM   3692  HB3 GLU A 252     -26.348  10.780   7.948  1.00  0.00           H
ATOM   3693  HG2 GLU A 252     -28.583  12.578   8.920  1.00  0.00           H
ATOM   3694  HG3 GLU A 252     -28.039  11.063   9.642  1.00  0.00           H
ATOM   3695  N   ARG A 253     -25.205  13.422   6.438  1.00  0.01           N
ATOM   3696  CA  ARG A 253     -24.338  14.638   6.431  1.00  0.01           C
ATOM   3697  C   ARG A 253     -24.361  15.434   5.151  1.00  0.01           C
ATOM   3698  O   ARG A 253     -24.384  16.668   5.259  1.00  0.01           O
ATOM   3699  CB  ARG A 253     -22.845  14.253   6.690  1.00  0.01           C
ATOM   3700  CG  ARG A 253     -22.521  13.817   8.074  1.00  0.01           C
ATOM   3701  CD  ARG A 253     -21.097  13.296   8.220  1.00  0.01           C
ATOM   3702  NE  ARG A 253     -20.871  12.841   9.550  1.00  0.01           N
ATOM   3703  CZ  ARG A 253     -20.172  13.373  10.509  1.00  0.01           C
ATOM   3704  NH1 ARG A 253     -19.559  14.482  10.339  1.00  0.01           N
ATOM   3705  NH2 ARG A 253     -20.079  12.944  11.718  1.00  0.01           N
ATOM   3706  H   ARG A 253     -24.873  12.505   6.172  1.00  0.01           H
ATOM   3707  HA  ARG A 253     -24.631  15.311   7.237  1.00  0.01           H
ATOM   3708  HB2 ARG A 253     -22.493  13.401   6.109  1.00  0.01           H
ATOM   3709  HB3 ARG A 253     -22.306  15.140   6.353  1.00  0.01           H
ATOM   3710  HG2 ARG A 253     -22.579  14.748   8.639  1.00  0.01           H
ATOM   3711  HG3 ARG A 253     -23.310  13.174   8.465  1.00  0.01           H
ATOM   3712  HD2 ARG A 253     -20.868  12.504   7.508  1.00  0.01           H
ATOM   3713  HD3 ARG A 253     -20.462  14.119   7.890  1.00  0.01           H
ATOM   3714  HE  ARG A 253     -21.521  12.142   9.879  1.00  0.01           H
ATOM   3715 HH11 ARG A 253     -19.742  15.107   9.567  1.00  0.01           H
ATOM   3716 HH12 ARG A 253     -18.979  14.879  11.064  1.00  0.01           H
ATOM   3717 HH21 ARG A 253     -20.316  11.972  11.852  1.00  0.01           H
ATOM   3718 HH22 ARG A 253     -19.400  13.454  12.264  1.00  0.01           H
ATOM   3719  N   PHE A 254     -24.630  14.853   3.984  1.00  0.01           N
ATOM   3720  CA  PHE A 254     -24.505  15.569   2.714  1.00  0.01           C
ATOM   3721  C   PHE A 254     -25.730  15.551   1.787  1.00  0.01           C
ATOM   3722  O   PHE A 254     -25.609  16.179   0.736  1.00  0.01           O
ATOM   3723  CB  PHE A 254     -23.240  15.116   1.937  1.00  0.01           C
ATOM   3724  CG  PHE A 254     -21.906  15.059   2.737  1.00  0.01           C
ATOM   3725  CD1 PHE A 254     -21.384  16.166   3.517  1.00  0.01           C
ATOM   3726  CD2 PHE A 254     -21.103  13.850   2.739  1.00  0.01           C
ATOM   3727  CE1 PHE A 254     -20.213  16.061   4.373  1.00  0.01           C
ATOM   3728  CE2 PHE A 254     -19.849  13.839   3.428  1.00  0.01           C
ATOM   3729  CZ  PHE A 254     -19.423  14.899   4.279  1.00  0.01           C
ATOM   3730  H   PHE A 254     -24.786  13.863   3.859  1.00  0.01           H
ATOM   3731  HA  PHE A 254     -24.305  16.638   2.802  1.00  0.01           H
ATOM   3732  HB2 PHE A 254     -23.422  14.144   1.478  1.00  0.01           H
ATOM   3733  HB3 PHE A 254     -23.016  15.761   1.087  1.00  0.01           H
ATOM   3734  HD1 PHE A 254     -22.078  16.970   3.716  1.00  0.01           H
ATOM   3735  HD2 PHE A 254     -21.397  12.989   2.156  1.00  0.01           H
ATOM   3736  HE1 PHE A 254     -20.032  16.774   5.164  1.00  0.01           H
ATOM   3737  HE2 PHE A 254     -19.237  12.949   3.422  1.00  0.01           H
ATOM   3738  HZ  PHE A 254     -18.554  14.875   4.921  1.00  0.01           H
ATOM   3739  N   GLY A 255     -26.887  15.022   2.187  1.00  0.00           N
ATOM   3740  CA  GLY A 255     -28.038  14.757   1.328  1.00  0.00           C
ATOM   3741  C   GLY A 255     -27.792  13.663   0.325  1.00  0.00           C
ATOM   3742  O   GLY A 255     -26.683  13.167   0.083  1.00  0.00           O
ATOM   3743  H   GLY A 255     -27.012  14.627   3.108  1.00  0.00           H
ATOM   3744  HA2 GLY A 255     -28.860  14.484   1.989  1.00  0.00           H
ATOM   3745  HA3 GLY A 255     -28.235  15.711   0.841  1.00  0.00           H
ATOM   3746  N   ALA A 256     -28.885  13.318  -0.307  1.00  0.00           N
ATOM   3747  CA  ALA A 256     -28.990  12.225  -1.218  1.00  0.00           C
ATOM   3748  C   ALA A 256     -28.204  12.396  -2.496  1.00  0.00           C
ATOM   3749  O   ALA A 256     -27.555  11.463  -2.875  1.00  0.00           O
ATOM   3750  CB  ALA A 256     -30.452  11.830  -1.398  1.00  0.00           C
ATOM   3751  H   ALA A 256     -29.747  13.812  -0.124  1.00  0.00           H
ATOM   3752  HA  ALA A 256     -28.530  11.362  -0.736  1.00  0.00           H
ATOM   3753  HB1 ALA A 256     -30.388  10.921  -1.998  1.00  0.00           H
ATOM   3754  HB2 ALA A 256     -31.058  12.617  -1.846  1.00  0.00           H
ATOM   3755  HB3 ALA A 256     -30.891  11.485  -0.462  1.00  0.00           H
ATOM   3756  N   GLU A 257     -28.340  13.561  -3.128  1.00  0.00           N
ATOM   3757  CA  GLU A 257     -27.956  13.937  -4.436  1.00  0.00           C
ATOM   3758  C   GLU A 257     -26.443  13.969  -4.575  1.00  0.00           C
ATOM   3759  O   GLU A 257     -25.866  13.608  -5.595  1.00  0.00           O
ATOM   3760  CB  GLU A 257     -28.714  15.187  -4.854  1.00  0.00           C
ATOM   3761  CG  GLU A 257     -28.313  15.790  -6.186  1.00  0.00           C
ATOM   3762  CD  GLU A 257     -29.291  16.861  -6.617  1.00  0.00           C
ATOM   3763  OE1 GLU A 257     -29.328  17.903  -5.924  1.00  0.00           O
ATOM   3764  OE2 GLU A 257     -29.936  16.870  -7.733  1.00  0.00           O
ATOM   3765  H   GLU A 257     -28.850  14.248  -2.591  1.00  0.00           H
ATOM   3766  HA  GLU A 257     -28.369  13.238  -5.165  1.00  0.00           H
ATOM   3767  HB2 GLU A 257     -29.758  14.899  -4.975  1.00  0.00           H
ATOM   3768  HB3 GLU A 257     -28.612  15.965  -4.097  1.00  0.00           H
ATOM   3769  HG2 GLU A 257     -27.285  16.137  -6.081  1.00  0.00           H
ATOM   3770  HG3 GLU A 257     -28.236  15.024  -6.958  1.00  0.00           H
ATOM   3771  N   PHE A 258     -25.738  14.317  -3.488  1.00  0.02           N
ATOM   3772  CA  PHE A 258     -24.246  14.370  -3.543  1.00  0.02           C
ATOM   3773  C   PHE A 258     -23.757  12.924  -3.620  1.00  0.02           C
ATOM   3774  O   PHE A 258     -22.907  12.456  -4.420  1.00  0.02           O
ATOM   3775  CB  PHE A 258     -23.753  14.876  -2.157  1.00  0.02           C
ATOM   3776  CG  PHE A 258     -22.278  14.742  -1.976  1.00  0.02           C
ATOM   3777  CD1 PHE A 258     -21.422  15.455  -2.853  1.00  0.02           C
ATOM   3778  CD2 PHE A 258     -21.716  13.816  -1.031  1.00  0.02           C
ATOM   3779  CE1 PHE A 258     -20.025  15.190  -2.722  1.00  0.02           C
ATOM   3780  CE2 PHE A 258     -20.336  13.570  -0.955  1.00  0.02           C
ATOM   3781  CZ  PHE A 258     -19.518  14.208  -1.868  1.00  0.02           C
ATOM   3782  H   PHE A 258     -26.227  14.606  -2.653  1.00  0.02           H
ATOM   3783  HA  PHE A 258     -23.944  15.010  -4.373  1.00  0.02           H
ATOM   3784  HB2 PHE A 258     -24.067  15.899  -1.953  1.00  0.02           H
ATOM   3785  HB3 PHE A 258     -24.232  14.328  -1.345  1.00  0.02           H
ATOM   3786  HD1 PHE A 258     -21.789  16.062  -3.668  1.00  0.02           H
ATOM   3787  HD2 PHE A 258     -22.447  13.318  -0.411  1.00  0.02           H
ATOM   3788  HE1 PHE A 258     -19.356  15.741  -3.366  1.00  0.02           H
ATOM   3789  HE2 PHE A 258     -19.879  12.968  -0.183  1.00  0.02           H
ATOM   3790  HZ  PHE A 258     -18.447  14.083  -1.911  1.00  0.02           H
ATOM   3791  N   VAL A 259     -24.353  11.992  -2.785  1.00  0.00           N
ATOM   3792  CA  VAL A 259     -24.006  10.593  -2.656  1.00  0.00           C
ATOM   3793  C   VAL A 259     -24.471   9.770  -3.917  1.00  0.00           C
ATOM   3794  O   VAL A 259     -23.836   8.842  -4.365  1.00  0.00           O
ATOM   3795  CB  VAL A 259     -24.498   9.981  -1.350  1.00  0.00           C
ATOM   3796  CG1 VAL A 259     -23.987   8.537  -1.064  1.00  0.00           C
ATOM   3797  CG2 VAL A 259     -24.035  10.803  -0.083  1.00  0.00           C
ATOM   3798  H   VAL A 259     -25.051  12.369  -2.160  1.00  0.00           H
ATOM   3799  HA  VAL A 259     -22.917  10.632  -2.652  1.00  0.00           H
ATOM   3800  HB  VAL A 259     -25.588   9.973  -1.360  1.00  0.00           H
ATOM   3801 HG11 VAL A 259     -24.492   7.907  -1.797  1.00  0.00           H
ATOM   3802 HG12 VAL A 259     -22.940   8.428  -1.345  1.00  0.00           H
ATOM   3803 HG13 VAL A 259     -24.142   8.161  -0.053  1.00  0.00           H
ATOM   3804 HG21 VAL A 259     -24.692  11.653   0.100  1.00  0.00           H
ATOM   3805 HG22 VAL A 259     -22.990  11.098  -0.176  1.00  0.00           H
ATOM   3806 HG23 VAL A 259     -24.155  10.127   0.763  1.00  0.00           H
ATOM   3807  N   ASP A 260     -25.555  10.234  -4.494  1.00  0.01           N
ATOM   3808  CA  ASP A 260     -26.022   9.638  -5.741  1.00  0.01           C
ATOM   3809  C   ASP A 260     -25.119   9.964  -6.867  1.00  0.01           C
ATOM   3810  O   ASP A 260     -24.896   9.091  -7.748  1.00  0.01           O
ATOM   3811  CB  ASP A 260     -27.356  10.167  -6.098  1.00  0.01           C
ATOM   3812  CG  ASP A 260     -28.526   9.451  -5.485  1.00  0.01           C
ATOM   3813  OD1 ASP A 260     -28.256   8.478  -4.809  1.00  0.01           O
ATOM   3814  OD2 ASP A 260     -29.682   9.934  -5.647  1.00  0.01           O
ATOM   3815  H   ASP A 260     -26.076  10.898  -3.938  1.00  0.01           H
ATOM   3816  HA  ASP A 260     -26.031   8.552  -5.649  1.00  0.01           H
ATOM   3817  HB2 ASP A 260     -27.358  11.255  -6.028  1.00  0.01           H
ATOM   3818  HB3 ASP A 260     -27.469  10.023  -7.172  1.00  0.01           H
ATOM   3819  N   GLY A 261     -24.424  11.097  -6.839  1.00  0.00           N
ATOM   3820  CA  GLY A 261     -23.263  11.409  -7.571  1.00  0.00           C
ATOM   3821  C   GLY A 261     -22.070  10.436  -7.342  1.00  0.00           C
ATOM   3822  O   GLY A 261     -21.582   9.913  -8.343  1.00  0.00           O
ATOM   3823  H   GLY A 261     -24.684  11.740  -6.105  1.00  0.00           H
ATOM   3824  HA2 GLY A 261     -23.502  11.556  -8.625  1.00  0.00           H
ATOM   3825  HA3 GLY A 261     -22.944  12.358  -7.141  1.00  0.00           H
ATOM   3826  N   LEU A 262     -21.650  10.037  -6.120  1.00 -0.02           N
ATOM   3827  CA  LEU A 262     -20.565   9.055  -5.834  1.00 -0.02           C
ATOM   3828  C   LEU A 262     -20.963   7.640  -6.342  1.00 -0.02           C
ATOM   3829  O   LEU A 262     -20.194   6.917  -7.016  1.00 -0.02           O
ATOM   3830  CB  LEU A 262     -20.241   9.087  -4.341  1.00 -0.02           C
ATOM   3831  CG  LEU A 262     -19.672  10.457  -3.909  1.00 -0.02           C
ATOM   3832  CD1 LEU A 262     -18.995  10.242  -2.465  1.00 -0.02           C
ATOM   3833  CD2 LEU A 262     -18.606  11.102  -4.785  1.00 -0.02           C
ATOM   3834  H   LEU A 262     -22.195  10.381  -5.342  1.00 -0.02           H
ATOM   3835  HA  LEU A 262     -19.664   9.292  -6.399  1.00 -0.02           H
ATOM   3836  HB2 LEU A 262     -21.168   8.825  -3.831  1.00 -0.02           H
ATOM   3837  HB3 LEU A 262     -19.477   8.364  -4.057  1.00 -0.02           H
ATOM   3838  HG  LEU A 262     -20.485  11.183  -3.884  1.00 -0.02           H
ATOM   3839 HD11 LEU A 262     -18.127   9.592  -2.582  1.00 -0.02           H
ATOM   3840 HD12 LEU A 262     -19.603   9.694  -1.747  1.00 -0.02           H
ATOM   3841 HD13 LEU A 262     -18.805  11.192  -1.963  1.00 -0.02           H
ATOM   3842 HD21 LEU A 262     -17.641  10.597  -4.818  1.00 -0.02           H
ATOM   3843 HD22 LEU A 262     -18.959  11.179  -5.813  1.00 -0.02           H
ATOM   3844 HD23 LEU A 262     -18.319  12.083  -4.405  1.00 -0.02           H
ATOM   3845  N   LEU A 263     -22.246   7.283  -6.216  1.00  0.01           N
ATOM   3846  CA  LEU A 263     -22.734   5.989  -6.698  1.00  0.01           C
ATOM   3847  C   LEU A 263     -22.834   5.879  -8.211  1.00  0.01           C
ATOM   3848  O   LEU A 263     -22.348   4.831  -8.722  1.00  0.01           O
ATOM   3849  CB  LEU A 263     -24.178   5.634  -6.167  1.00  0.01           C
ATOM   3850  CG  LEU A 263     -24.189   5.310  -4.632  1.00  0.01           C
ATOM   3851  CD1 LEU A 263     -25.604   5.718  -4.084  1.00  0.01           C
ATOM   3852  CD2 LEU A 263     -23.971   3.771  -4.239  1.00  0.01           C
ATOM   3853  H   LEU A 263     -22.907   7.897  -5.762  1.00  0.01           H
ATOM   3854  HA  LEU A 263     -21.965   5.261  -6.437  1.00  0.01           H
ATOM   3855  HB2 LEU A 263     -24.792   6.506  -6.392  1.00  0.01           H
ATOM   3856  HB3 LEU A 263     -24.666   4.795  -6.663  1.00  0.01           H
ATOM   3857  HG  LEU A 263     -23.407   5.925  -4.188  1.00  0.01           H
ATOM   3858 HD11 LEU A 263     -25.792   6.747  -4.391  1.00  0.01           H
ATOM   3859 HD12 LEU A 263     -25.623   5.738  -2.994  1.00  0.01           H
ATOM   3860 HD13 LEU A 263     -26.450   5.138  -4.453  1.00  0.01           H
ATOM   3861 HD21 LEU A 263     -24.810   3.184  -4.610  1.00  0.01           H
ATOM   3862 HD22 LEU A 263     -22.973   3.484  -4.573  1.00  0.01           H
ATOM   3863 HD23 LEU A 263     -24.012   3.731  -3.150  1.00  0.01           H
ATOM   3864  N   ALA A 264     -23.194   6.909  -8.964  1.00  0.00           N
ATOM   3865  CA  ALA A 264     -23.094   7.004 -10.414  1.00  0.00           C
ATOM   3866  C   ALA A 264     -21.628   7.085 -10.972  1.00  0.00           C
ATOM   3867  O   ALA A 264     -21.272   6.365 -11.915  1.00  0.00           O
ATOM   3868  CB  ALA A 264     -24.108   8.138 -10.928  1.00  0.00           C
ATOM   3869  H   ALA A 264     -23.711   7.608  -8.450  1.00  0.00           H
ATOM   3870  HA  ALA A 264     -23.467   6.023 -10.706  1.00  0.00           H
ATOM   3871  HB1 ALA A 264     -24.149   8.106 -12.017  1.00  0.00           H
ATOM   3872  HB2 ALA A 264     -23.766   9.119 -10.598  1.00  0.00           H
ATOM   3873  HB3 ALA A 264     -25.173   8.121 -10.696  1.00  0.00           H
ATOM   3874  N   GLY A 265     -20.805   8.002 -10.399  1.00 -0.01           N
ATOM   3875  CA  GLY A 265     -19.470   8.307 -10.929  1.00 -0.01           C
ATOM   3876  C   GLY A 265     -18.225   7.440 -10.470  1.00 -0.01           C
ATOM   3877  O   GLY A 265     -17.368   7.188 -11.325  1.00 -0.01           O
ATOM   3878  H   GLY A 265     -21.237   8.521  -9.647  1.00 -0.01           H
ATOM   3879  HA2 GLY A 265     -19.531   8.214 -12.013  1.00 -0.01           H
ATOM   3880  HA3 GLY A 265     -19.239   9.337 -10.660  1.00 -0.01           H
ATOM   3881  N   LEU A 266     -18.038   7.084  -9.195  1.00 -0.02           N
ATOM   3882  CA  LEU A 266     -16.753   6.719  -8.668  1.00 -0.02           C
ATOM   3883  C   LEU A 266     -16.111   5.477  -9.296  1.00 -0.02           C
ATOM   3884  O   LEU A 266     -14.900   5.483  -9.531  1.00 -0.02           O
ATOM   3885  CB  LEU A 266     -16.765   6.464  -7.130  1.00 -0.02           C
ATOM   3886  CG  LEU A 266     -16.842   7.716  -6.252  1.00 -0.02           C
ATOM   3887  CD1 LEU A 266     -17.150   7.389  -4.817  1.00 -0.02           C
ATOM   3888  CD2 LEU A 266     -15.564   8.526  -6.257  1.00 -0.02           C
ATOM   3889  H   LEU A 266     -18.745   7.131  -8.473  1.00 -0.02           H
ATOM   3890  HA  LEU A 266     -16.021   7.476  -8.953  1.00 -0.02           H
ATOM   3891  HB2 LEU A 266     -17.544   5.767  -6.820  1.00 -0.02           H
ATOM   3892  HB3 LEU A 266     -15.813   6.007  -6.863  1.00 -0.02           H
ATOM   3893  HG  LEU A 266     -17.576   8.444  -6.597  1.00 -0.02           H
ATOM   3894 HD11 LEU A 266     -18.050   6.782  -4.734  1.00 -0.02           H
ATOM   3895 HD12 LEU A 266     -17.369   8.323  -4.300  1.00 -0.02           H
ATOM   3896 HD13 LEU A 266     -16.325   6.888  -4.308  1.00 -0.02           H
ATOM   3897 HD21 LEU A 266     -14.811   7.887  -5.796  1.00 -0.02           H
ATOM   3898 HD22 LEU A 266     -15.272   8.673  -7.297  1.00 -0.02           H
ATOM   3899 HD23 LEU A 266     -15.599   9.480  -5.730  1.00 -0.02           H
ATOM   3900  N   GLY A 267     -16.950   4.453  -9.552  1.00  0.00           N
ATOM   3901  CA  GLY A 267     -16.505   3.260 -10.193  1.00  0.00           C
ATOM   3902  C   GLY A 267     -16.181   3.533 -11.645  1.00  0.00           C
ATOM   3903  O   GLY A 267     -15.216   2.956 -12.170  1.00  0.00           O
ATOM   3904  H   GLY A 267     -17.899   4.553  -9.225  1.00  0.00           H
ATOM   3905  HA2 GLY A 267     -15.651   2.838  -9.661  1.00  0.00           H
ATOM   3906  HA3 GLY A 267     -17.335   2.560 -10.097  1.00  0.00           H
ATOM   3907  N   SER A 268     -16.822   4.429 -12.366  1.00 -0.02           N
ATOM   3908  CA  SER A 268     -16.452   4.918 -13.707  1.00 -0.02           C
ATOM   3909  C   SER A 268     -15.227   5.821 -13.744  1.00 -0.02           C
ATOM   3910  O   SER A 268     -14.307   5.579 -14.568  1.00 -0.02           O
ATOM   3911  CB  SER A 268     -17.739   5.575 -14.341  1.00 -0.02           C
ATOM   3912  OG  SER A 268     -17.418   5.841 -15.723  1.00 -0.02           O
ATOM   3913  H   SER A 268     -17.627   4.867 -11.941  1.00 -0.02           H
ATOM   3914  HA  SER A 268     -16.227   4.034 -14.304  1.00 -0.02           H
ATOM   3915  HB2 SER A 268     -18.624   4.944 -14.412  1.00 -0.02           H
ATOM   3916  HB3 SER A 268     -17.928   6.554 -13.899  1.00 -0.02           H
ATOM   3917  HG  SER A 268     -18.207   6.090 -16.209  1.00 -0.02           H
ATOM   3918  N   ALA A 269     -15.010   6.628 -12.728  1.00 -0.05           N
ATOM   3919  CA  ALA A 269     -13.784   7.351 -12.568  1.00 -0.05           C
ATOM   3920  C   ALA A 269     -12.606   6.385 -12.400  1.00 -0.05           C
ATOM   3921  O   ALA A 269     -11.611   6.606 -13.075  1.00 -0.05           O
ATOM   3922  CB  ALA A 269     -13.811   8.265 -11.345  1.00 -0.05           C
ATOM   3923  H   ALA A 269     -15.713   6.696 -12.007  1.00 -0.05           H
ATOM   3924  HA  ALA A 269     -13.548   7.982 -13.426  1.00 -0.05           H
ATOM   3925  HB1 ALA A 269     -14.671   8.929 -11.414  1.00 -0.05           H
ATOM   3926  HB2 ALA A 269     -12.935   8.911 -11.412  1.00 -0.05           H
ATOM   3927  HB3 ALA A 269     -13.896   7.699 -10.417  1.00 -0.05           H
ATOM   3928  N   GLN A 270     -12.808   5.282 -11.587  1.00  0.02           N
ATOM   3929  CA  GLN A 270     -11.862   4.180 -11.456  1.00  0.02           C
ATOM   3930  C   GLN A 270     -11.558   3.522 -12.765  1.00  0.02           C
ATOM   3931  O   GLN A 270     -10.376   3.454 -13.235  1.00  0.02           O
ATOM   3932  CB  GLN A 270     -12.226   3.216 -10.322  1.00  0.02           C
ATOM   3933  CG  GLN A 270     -11.121   2.088 -10.010  1.00  0.02           C
ATOM   3934  CD  GLN A 270      -9.656   2.514  -9.789  1.00  0.02           C
ATOM   3935  NE2 GLN A 270      -8.737   1.710 -10.345  1.00  0.02           N
ATOM   3936  OE1 GLN A 270      -9.343   3.504  -9.200  1.00  0.02           O
ATOM   3937  H   GLN A 270     -13.675   5.232 -11.070  1.00  0.02           H
ATOM   3938  HA  GLN A 270     -10.967   4.640 -11.039  1.00  0.02           H
ATOM   3939  HB2 GLN A 270     -12.356   3.775  -9.395  1.00  0.02           H
ATOM   3940  HB3 GLN A 270     -13.196   2.777 -10.558  1.00  0.02           H
ATOM   3941  HG2 GLN A 270     -11.455   1.544  -9.127  1.00  0.02           H
ATOM   3942  HG3 GLN A 270     -11.068   1.475 -10.909  1.00  0.02           H
ATOM   3943 HE21 GLN A 270      -7.770   1.940 -10.166  1.00  0.02           H
ATOM   3944 HE22 GLN A 270      -9.006   0.797 -10.684  1.00  0.02           H
ATOM   3945  N   GLU A 271     -12.596   3.161 -13.404  1.00  0.00           N
ATOM   3946  CA  GLU A 271     -12.416   2.610 -14.801  1.00  0.00           C
ATOM   3947  C   GLU A 271     -11.686   3.526 -15.791  1.00  0.00           C
ATOM   3948  O   GLU A 271     -11.093   2.993 -16.711  1.00  0.00           O
ATOM   3949  CB  GLU A 271     -13.743   2.131 -15.413  1.00  0.00           C
ATOM   3950  CG  GLU A 271     -13.564   0.983 -16.416  1.00  0.00           C
ATOM   3951  CD  GLU A 271     -12.789  -0.292 -16.022  1.00  0.00           C
ATOM   3952  OE1 GLU A 271     -13.095  -0.847 -14.968  1.00  0.00           O
ATOM   3953  OE2 GLU A 271     -12.132  -0.935 -16.884  1.00  0.00           O
ATOM   3954  H   GLU A 271     -13.541   3.162 -13.048  1.00  0.00           H
ATOM   3955  HA  GLU A 271     -11.789   1.730 -14.660  1.00  0.00           H
ATOM   3956  HB2 GLU A 271     -14.351   1.745 -14.595  1.00  0.00           H
ATOM   3957  HB3 GLU A 271     -14.328   2.929 -15.870  1.00  0.00           H
ATOM   3958  HG2 GLU A 271     -14.555   0.622 -16.689  1.00  0.00           H
ATOM   3959  HG3 GLU A 271     -12.960   1.356 -17.244  1.00  0.00           H
ATOM   3960  N   THR A 272     -11.692   4.849 -15.534  1.00 -0.08           N
ATOM   3961  CA  THR A 272     -11.023   5.887 -16.253  1.00 -0.08           C
ATOM   3962  C   THR A 272      -9.548   6.031 -15.891  1.00 -0.08           C
ATOM   3963  O   THR A 272      -8.694   6.075 -16.804  1.00 -0.08           O
ATOM   3964  CB  THR A 272     -11.783   7.166 -16.176  1.00 -0.08           C
ATOM   3965  CG2 THR A 272     -11.194   8.165 -17.233  1.00 -0.08           C
ATOM   3966  OG1 THR A 272     -13.171   7.099 -16.413  1.00 -0.08           O
ATOM   3967  H   THR A 272     -12.202   5.143 -14.714  1.00 -0.08           H
ATOM   3968  HA  THR A 272     -10.957   5.555 -17.289  1.00 -0.08           H
ATOM   3969  HB  THR A 272     -11.637   7.610 -15.193  1.00 -0.08           H
ATOM   3970  HG1 THR A 272     -13.591   6.532 -15.763  1.00 -0.08           H
ATOM   3971 HG21 THR A 272     -10.110   8.200 -17.123  1.00 -0.08           H
ATOM   3972 HG22 THR A 272     -11.650   9.122 -16.977  1.00 -0.08           H
ATOM   3973 HG23 THR A 272     -11.485   7.897 -18.249  1.00 -0.08           H
ATOM   3974  N   LEU A 273      -9.174   5.870 -14.627  1.00 -0.23           N
ATOM   3975  CA  LEU A 273      -7.789   5.529 -14.117  1.00 -0.23           C
ATOM   3976  C   LEU A 273      -7.161   4.241 -14.663  1.00 -0.23           C
ATOM   3977  O   LEU A 273      -5.939   4.079 -14.611  1.00 -0.23           O
ATOM   3978  CB  LEU A 273      -7.740   5.488 -12.544  1.00 -0.23           C
ATOM   3979  CG  LEU A 273      -8.286   6.653 -11.775  1.00 -0.23           C
ATOM   3980  CD1 LEU A 273      -8.317   6.493 -10.238  1.00 -0.23           C
ATOM   3981  CD2 LEU A 273      -7.544   7.983 -12.142  1.00 -0.23           C
ATOM   3982  H   LEU A 273      -9.991   5.823 -14.036  1.00 -0.23           H
ATOM   3983  HA  LEU A 273      -7.160   6.341 -14.481  1.00 -0.23           H
ATOM   3984  HB2 LEU A 273      -8.346   4.612 -12.315  1.00 -0.23           H
ATOM   3985  HB3 LEU A 273      -6.734   5.240 -12.206  1.00 -0.23           H
ATOM   3986  HG  LEU A 273      -9.300   6.946 -12.047  1.00 -0.23           H
ATOM   3987 HD11 LEU A 273      -7.395   6.007  -9.918  1.00 -0.23           H
ATOM   3988 HD12 LEU A 273      -9.149   5.791 -10.169  1.00 -0.23           H
ATOM   3989 HD13 LEU A 273      -8.515   7.412  -9.688  1.00 -0.23           H
ATOM   3990 HD21 LEU A 273      -7.914   8.827 -11.561  1.00 -0.23           H
ATOM   3991 HD22 LEU A 273      -6.472   7.897 -11.968  1.00 -0.23           H
ATOM   3992 HD23 LEU A 273      -7.807   8.147 -13.187  1.00 -0.23           H
ATOM   3993  N   ILE A 274      -7.985   3.284 -15.135  1.00  0.02           N
ATOM   3994  CA  ILE A 274      -7.487   2.013 -15.714  1.00  0.02           C
ATOM   3995  C   ILE A 274      -7.141   2.132 -17.210  1.00  0.02           C
ATOM   3996  O   ILE A 274      -6.307   1.386 -17.733  1.00  0.02           O
ATOM   3997  CB  ILE A 274      -8.488   0.837 -15.493  1.00  0.02           C
ATOM   3998  CG1 ILE A 274      -8.803   0.513 -14.005  1.00  0.02           C
ATOM   3999  CG2 ILE A 274      -8.188  -0.521 -16.164  1.00  0.02           C
ATOM   4000  CD1 ILE A 274      -9.949  -0.480 -13.740  1.00  0.02           C
ATOM   4001  H   ILE A 274      -8.961   3.433 -14.920  1.00  0.02           H
ATOM   4002  HA  ILE A 274      -6.557   1.665 -15.263  1.00  0.02           H
ATOM   4003  HB  ILE A 274      -9.418   1.190 -15.939  1.00  0.02           H
ATOM   4004 HG12 ILE A 274      -7.879   0.187 -13.526  1.00  0.02           H
ATOM   4005 HG13 ILE A 274      -9.111   1.430 -13.503  1.00  0.02           H
ATOM   4006 HG21 ILE A 274      -7.755  -0.470 -17.162  1.00  0.02           H
ATOM   4007 HG22 ILE A 274      -9.134  -1.029 -16.352  1.00  0.02           H
ATOM   4008 HG23 ILE A 274      -7.622  -1.181 -15.506  1.00  0.02           H
ATOM   4009 HD11 ILE A 274      -9.544  -1.491 -13.763  1.00  0.02           H
ATOM   4010 HD12 ILE A 274     -10.656  -0.290 -14.549  1.00  0.02           H
ATOM   4011 HD13 ILE A 274     -10.472  -0.305 -12.800  1.00  0.02           H
ATOM   4012  N   ARG A 275      -7.663   3.143 -17.853  1.00  0.02           N
ATOM   4013  CA  ARG A 275      -7.761   3.181 -19.314  1.00  0.02           C
ATOM   4014  C   ARG A 275      -7.329   4.452 -20.051  1.00  0.02           C
ATOM   4015  O   ARG A 275      -7.097   4.411 -21.227  1.00  0.02           O
ATOM   4016  CB  ARG A 275      -9.202   2.897 -19.753  1.00  0.02           C
ATOM   4017  CG  ARG A 275      -9.682   1.460 -19.342  1.00  0.02           C
ATOM   4018  CD  ARG A 275     -11.000   1.300 -20.041  1.00  0.02           C
ATOM   4019  NE  ARG A 275     -11.540   0.043 -19.435  1.00  0.02           N
ATOM   4020  CZ  ARG A 275     -12.314  -0.892 -20.002  1.00  0.02           C
ATOM   4021  NH1 ARG A 275     -12.701  -0.951 -21.256  1.00  0.02           N
ATOM   4022  NH2 ARG A 275     -12.750  -1.860 -19.355  1.00  0.02           N
ATOM   4023  H   ARG A 275      -8.080   3.875 -17.296  1.00  0.02           H
ATOM   4024  HA  ARG A 275      -7.109   2.410 -19.724  1.00  0.02           H
ATOM   4025  HB2 ARG A 275      -9.839   3.580 -19.189  1.00  0.02           H
ATOM   4026  HB3 ARG A 275      -9.225   3.000 -20.838  1.00  0.02           H
ATOM   4027  HG2 ARG A 275      -9.064   0.697 -19.813  1.00  0.02           H
ATOM   4028  HG3 ARG A 275      -9.794   1.366 -18.262  1.00  0.02           H
ATOM   4029  HD2 ARG A 275     -11.584   2.186 -19.795  1.00  0.02           H
ATOM   4030  HD3 ARG A 275     -10.849   1.372 -21.118  1.00  0.02           H
ATOM   4031  HE  ARG A 275     -11.266  -0.144 -18.481  1.00  0.02           H
ATOM   4032 HH11 ARG A 275     -12.432  -0.282 -21.963  1.00  0.02           H
ATOM   4033 HH12 ARG A 275     -13.205  -1.771 -21.564  1.00  0.02           H
ATOM   4034 HH21 ARG A 275     -12.667  -1.770 -18.353  1.00  0.02           H
ATOM   4035 HH22 ARG A 275     -13.272  -2.621 -19.765  1.00  0.02           H
ATOM   4036  N   LYS A 276      -7.300   5.586 -19.313  1.00  0.02           N
ATOM   4037  CA  LYS A 276      -7.144   6.985 -19.878  1.00  0.02           C
ATOM   4038  C   LYS A 276      -6.295   7.960 -19.042  1.00  0.02           C
ATOM   4039  O   LYS A 276      -6.248   9.095 -19.411  1.00  0.02           O
ATOM   4040  CB  LYS A 276      -8.535   7.568 -20.069  1.00  0.02           C
ATOM   4041  CG  LYS A 276      -9.419   6.854 -21.180  1.00  0.02           C
ATOM   4042  CD  LYS A 276     -10.875   7.402 -21.452  1.00  0.02           C
ATOM   4043  CE  LYS A 276     -11.567   6.566 -22.578  1.00  0.02           C
ATOM   4044  NZ  LYS A 276     -12.760   7.303 -23.146  1.00  0.02           N
ATOM   4045  H   LYS A 276      -7.619   5.570 -18.355  1.00  0.02           H
ATOM   4046  HA  LYS A 276      -6.648   6.882 -20.842  1.00  0.02           H
ATOM   4047  HB2 LYS A 276      -9.016   7.555 -19.091  1.00  0.02           H
ATOM   4048  HB3 LYS A 276      -8.370   8.618 -20.305  1.00  0.02           H
ATOM   4049  HG2 LYS A 276      -8.820   6.926 -22.088  1.00  0.02           H
ATOM   4050  HG3 LYS A 276      -9.484   5.795 -20.929  1.00  0.02           H
ATOM   4051  HD2 LYS A 276     -11.528   7.348 -20.581  1.00  0.02           H
ATOM   4052  HD3 LYS A 276     -10.777   8.431 -21.796  1.00  0.02           H
ATOM   4053  HE2 LYS A 276     -10.826   6.427 -23.365  1.00  0.02           H
ATOM   4054  HE3 LYS A 276     -11.638   5.538 -22.225  1.00  0.02           H
ATOM   4055  HZ1 LYS A 276     -13.298   6.770 -23.815  1.00  0.02           H
ATOM   4056  HZ2 LYS A 276     -12.444   8.120 -23.649  1.00  0.02           H
ATOM   4057  HZ3 LYS A 276     -13.360   7.599 -22.390  1.00  0.02           H
ATOM   4058  N   THR A 277      -5.783   7.581 -17.810  1.00 -0.02           N
ATOM   4059  CA  THR A 277      -5.200   8.523 -16.927  1.00 -0.02           C
ATOM   4060  C   THR A 277      -4.079   7.952 -15.996  1.00 -0.02           C
ATOM   4061  O   THR A 277      -4.204   6.764 -15.652  1.00 -0.02           O
ATOM   4062  CB  THR A 277      -6.303   9.254 -16.118  1.00 -0.02           C
ATOM   4063  CG2 THR A 277      -5.738   9.926 -14.851  1.00 -0.02           C
ATOM   4064  OG1 THR A 277      -6.903  10.250 -16.906  1.00 -0.02           O
ATOM   4065  H   THR A 277      -5.639   6.582 -17.774  1.00 -0.02           H
ATOM   4066  HA  THR A 277      -4.727   9.327 -17.493  1.00 -0.02           H
ATOM   4067  HB  THR A 277      -7.058   8.572 -15.729  1.00 -0.02           H
ATOM   4068  HG1 THR A 277      -6.529  10.096 -17.775  1.00 -0.02           H
ATOM   4069 HG21 THR A 277      -5.315   9.364 -14.017  1.00 -0.02           H
ATOM   4070 HG22 THR A 277      -6.518  10.528 -14.384  1.00 -0.02           H
ATOM   4071 HG23 THR A 277      -4.965  10.655 -15.093  1.00 -0.02           H
ATOM   4072  N   ARG A 278      -2.982   8.699 -15.595  1.00 -0.02           N
ATOM   4073  CA  ARG A 278      -1.803   8.373 -14.790  1.00 -0.02           C
ATOM   4074  C   ARG A 278      -1.451   9.568 -13.944  1.00 -0.02           C
ATOM   4075  O   ARG A 278      -1.547  10.690 -14.335  1.00 -0.02           O
ATOM   4076  CB  ARG A 278      -0.670   7.886 -15.666  1.00 -0.02           C
ATOM   4077  CG  ARG A 278      -0.787   6.420 -16.230  1.00 -0.02           C
ATOM   4078  CD  ARG A 278       0.631   5.977 -16.694  1.00 -0.02           C
ATOM   4079  NE  ARG A 278       0.551   4.591 -17.061  1.00 -0.02           N
ATOM   4080  CZ  ARG A 278       0.819   3.549 -16.323  1.00 -0.02           C
ATOM   4081  NH1 ARG A 278       1.175   3.546 -15.117  1.00 -0.02           N
ATOM   4082  NH2 ARG A 278       0.773   2.349 -16.787  1.00 -0.02           N
ATOM   4083  H   ARG A 278      -2.971   9.632 -15.982  1.00 -0.02           H
ATOM   4084  HA  ARG A 278      -2.067   7.585 -14.086  1.00 -0.02           H
ATOM   4085  HB2 ARG A 278      -0.497   8.564 -16.502  1.00 -0.02           H
ATOM   4086  HB3 ARG A 278       0.129   7.842 -14.926  1.00 -0.02           H
ATOM   4087  HG2 ARG A 278      -1.137   5.743 -15.450  1.00 -0.02           H
ATOM   4088  HG3 ARG A 278      -1.468   6.392 -17.080  1.00 -0.02           H
ATOM   4089  HD2 ARG A 278       0.809   6.565 -17.594  1.00 -0.02           H
ATOM   4090  HD3 ARG A 278       1.354   6.080 -15.885  1.00 -0.02           H
ATOM   4091  HE  ARG A 278       0.322   4.332 -18.011  1.00 -0.02           H
ATOM   4092 HH11 ARG A 278       1.296   4.452 -14.687  1.00 -0.02           H
ATOM   4093 HH12 ARG A 278       1.392   2.723 -14.573  1.00 -0.02           H
ATOM   4094 HH21 ARG A 278       0.680   2.105 -17.764  1.00 -0.02           H
ATOM   4095 HH22 ARG A 278       1.011   1.566 -16.195  1.00 -0.02           H
ATOM   4096  N   PHE A 279      -0.950   9.208 -12.755  1.00 -0.41           N
ATOM   4097  CA  PHE A 279      -0.397  10.045 -11.681  1.00 -0.41           C
ATOM   4098  C   PHE A 279       1.155   9.801 -11.518  1.00 -0.41           C
ATOM   4099  O   PHE A 279       1.643   8.635 -11.474  1.00 -0.41           O
ATOM   4100  CB  PHE A 279      -1.135   9.675 -10.405  1.00 -0.41           C
ATOM   4101  CG  PHE A 279      -0.669  10.205  -9.147  1.00 -0.41           C
ATOM   4102  CD1 PHE A 279      -0.533  11.568  -8.999  1.00 -0.41           C
ATOM   4103  CD2 PHE A 279      -0.445   9.343  -8.077  1.00 -0.41           C
ATOM   4104  CE1 PHE A 279      -0.223  12.107  -7.761  1.00 -0.41           C
ATOM   4105  CE2 PHE A 279      -0.134   9.926  -6.798  1.00 -0.41           C
ATOM   4106  CZ  PHE A 279      -0.005  11.279  -6.647  1.00 -0.41           C
ATOM   4107  H   PHE A 279      -0.906   8.207 -12.627  1.00 -0.41           H
ATOM   4108  HA  PHE A 279      -0.480  11.120 -11.845  1.00 -0.41           H
ATOM   4109  HB2 PHE A 279      -2.153  10.049 -10.518  1.00 -0.41           H
ATOM   4110  HB3 PHE A 279      -1.204   8.588 -10.343  1.00 -0.41           H
ATOM   4111  HD1 PHE A 279      -0.686  12.217  -9.849  1.00 -0.41           H
ATOM   4112  HD2 PHE A 279      -0.451   8.268  -8.181  1.00 -0.41           H
ATOM   4113  HE1 PHE A 279      -0.036  13.171  -7.737  1.00 -0.41           H
ATOM   4114  HE2 PHE A 279      -0.009   9.309  -5.921  1.00 -0.41           H
ATOM   4115  HZ  PHE A 279       0.176  11.685  -5.663  1.00 -0.41           H
ATOM   4116  N   PHE A 280       1.911  10.868 -11.347  1.00 -0.05           N
ATOM   4117  CA  PHE A 280       3.318  10.809 -11.081  1.00 -0.05           C
ATOM   4118  C   PHE A 280       3.747  11.776  -9.932  1.00 -0.05           C
ATOM   4119  O   PHE A 280       3.100  12.806  -9.719  1.00 -0.05           O
ATOM   4120  CB  PHE A 280       4.130  11.027 -12.395  1.00 -0.05           C
ATOM   4121  CG  PHE A 280       3.845  12.430 -12.980  1.00 -0.05           C
ATOM   4122  CD1 PHE A 280       4.407  13.654 -12.425  1.00 -0.05           C
ATOM   4123  CD2 PHE A 280       2.914  12.554 -14.050  1.00 -0.05           C
ATOM   4124  CE1 PHE A 280       4.033  14.935 -12.886  1.00 -0.05           C
ATOM   4125  CE2 PHE A 280       2.596  13.838 -14.516  1.00 -0.05           C
ATOM   4126  CZ  PHE A 280       3.051  15.017 -13.923  1.00 -0.05           C
ATOM   4127  H   PHE A 280       1.528  11.801 -11.402  1.00 -0.05           H
ATOM   4128  HA  PHE A 280       3.607   9.812 -10.745  1.00 -0.05           H
ATOM   4129  HB2 PHE A 280       5.179  11.104 -12.110  1.00 -0.05           H
ATOM   4130  HB3 PHE A 280       4.051  10.158 -13.049  1.00 -0.05           H
ATOM   4131  HD1 PHE A 280       5.145  13.677 -11.637  1.00 -0.05           H
ATOM   4132  HD2 PHE A 280       2.316  11.747 -14.446  1.00 -0.05           H
ATOM   4133  HE1 PHE A 280       4.559  15.808 -12.529  1.00 -0.05           H
ATOM   4134  HE2 PHE A 280       2.091  13.912 -15.467  1.00 -0.05           H
ATOM   4135  HZ  PHE A 280       2.604  15.936 -14.272  1.00 -0.05           H
ATOM   4136  N   MET A 281       4.769  11.359  -9.202  1.00  0.01           N
ATOM   4137  CA  MET A 281       5.560  12.210  -8.339  1.00  0.01           C
ATOM   4138  C   MET A 281       6.732  12.760  -9.191  1.00  0.01           C
ATOM   4139  O   MET A 281       7.252  12.084 -10.046  1.00  0.01           O
ATOM   4140  CB  MET A 281       6.065  11.460  -7.142  1.00  0.01           C
ATOM   4141  CG  MET A 281       6.761  12.327  -6.137  1.00  0.01           C
ATOM   4142  SD  MET A 281       7.188  11.432  -4.577  1.00  0.01           S
ATOM   4143  CE  MET A 281       8.423  10.237  -5.134  1.00  0.01           C
ATOM   4144  H   MET A 281       5.143  10.538  -9.653  1.00  0.01           H
ATOM   4145  HA  MET A 281       4.933  13.020  -7.965  1.00  0.01           H
ATOM   4146  HB2 MET A 281       5.168  11.026  -6.700  1.00  0.01           H
ATOM   4147  HB3 MET A 281       6.687  10.650  -7.521  1.00  0.01           H
ATOM   4148  HG2 MET A 281       7.644  12.752  -6.613  1.00  0.01           H
ATOM   4149  HG3 MET A 281       6.197  13.220  -5.871  1.00  0.01           H
ATOM   4150  HE1 MET A 281       9.080  10.687  -5.879  1.00  0.01           H
ATOM   4151  HE2 MET A 281       9.010   9.908  -4.277  1.00  0.01           H
ATOM   4152  HE3 MET A 281       7.868   9.494  -5.708  1.00  0.01           H
ATOM   4153  N   ALA A 282       7.185  13.934  -8.870  1.00  0.00           N
ATOM   4154  CA  ALA A 282       8.417  14.551  -9.470  1.00  0.00           C
ATOM   4155  C   ALA A 282       9.156  15.504  -8.536  1.00  0.00           C
ATOM   4156  O   ALA A 282       8.638  16.465  -8.014  1.00  0.00           O
ATOM   4157  CB  ALA A 282       8.179  15.183 -10.843  1.00  0.00           C
ATOM   4158  H   ALA A 282       6.559  14.423  -8.246  1.00  0.00           H
ATOM   4159  HA  ALA A 282       9.114  13.724  -9.607  1.00  0.00           H
ATOM   4160  HB1 ALA A 282       9.164  15.350 -11.280  1.00  0.00           H
ATOM   4161  HB2 ALA A 282       7.684  16.149 -10.754  1.00  0.00           H
ATOM   4162  HB3 ALA A 282       7.463  14.632 -11.453  1.00  0.00           H
ATOM   4163  N   THR A 283      10.494  15.516  -8.524  1.00  0.01           N
ATOM   4164  CA  THR A 283      11.363  16.547  -7.810  1.00  0.01           C
ATOM   4165  C   THR A 283      11.986  17.489  -8.801  1.00  0.01           C
ATOM   4166  O   THR A 283      12.784  17.062  -9.694  1.00  0.01           O
ATOM   4167  CB  THR A 283      12.348  16.084  -6.817  1.00  0.01           C
ATOM   4168  CG2 THR A 283      12.873  17.121  -5.821  1.00  0.01           C
ATOM   4169  OG1 THR A 283      11.884  15.053  -6.010  1.00  0.01           O
ATOM   4170  H   THR A 283      10.908  14.870  -9.180  1.00  0.01           H
ATOM   4171  HA  THR A 283      10.657  17.134  -7.222  1.00  0.01           H
ATOM   4172  HB  THR A 283      13.181  15.758  -7.439  1.00  0.01           H
ATOM   4173  HG1 THR A 283      12.566  14.590  -5.518  1.00  0.01           H
ATOM   4174 HG21 THR A 283      11.971  17.465  -5.314  1.00  0.01           H
ATOM   4175 HG22 THR A 283      13.459  17.853  -6.376  1.00  0.01           H
ATOM   4176 HG23 THR A 283      13.500  16.641  -5.070  1.00  0.01           H
ATOM   4177  N   LEU A 284      11.644  18.767  -8.684  1.00  0.00           N
ATOM   4178  CA  LEU A 284      12.066  19.814  -9.623  1.00  0.00           C
ATOM   4179  C   LEU A 284      12.929  20.833  -8.896  1.00  0.00           C
ATOM   4180  O   LEU A 284      13.005  20.729  -7.660  1.00  0.00           O
ATOM   4181  CB  LEU A 284      10.819  20.623 -10.077  1.00  0.00           C
ATOM   4182  CG  LEU A 284       9.717  19.793 -10.757  1.00  0.00           C
ATOM   4183  CD1 LEU A 284       8.732  20.772 -11.373  1.00  0.00           C
ATOM   4184  CD2 LEU A 284      10.032  18.801 -11.749  1.00  0.00           C
ATOM   4185  H   LEU A 284      10.951  18.965  -7.978  1.00  0.00           H
ATOM   4186  HA  LEU A 284      12.616  19.375 -10.455  1.00  0.00           H
ATOM   4187  HB2 LEU A 284      10.409  21.300  -9.326  1.00  0.00           H
ATOM   4188  HB3 LEU A 284      11.096  21.331 -10.857  1.00  0.00           H
ATOM   4189  HG  LEU A 284       9.275  19.231  -9.935  1.00  0.00           H
ATOM   4190 HD11 LEU A 284       8.385  21.550 -10.693  1.00  0.00           H
ATOM   4191 HD12 LEU A 284       7.852  20.137 -11.478  1.00  0.00           H
ATOM   4192 HD13 LEU A 284       9.063  21.178 -12.329  1.00  0.00           H
ATOM   4193 HD21 LEU A 284      10.647  19.284 -12.508  1.00  0.00           H
ATOM   4194 HD22 LEU A 284      10.674  18.019 -11.345  1.00  0.00           H
ATOM   4195 HD23 LEU A 284       9.112  18.324 -12.088  1.00  0.00           H
ATOM   4196  N   ARG A 285      13.468  21.861  -9.589  1.00  0.00           N
ATOM   4197  CA  ARG A 285      14.412  22.823  -8.993  1.00  0.00           C
ATOM   4198  C   ARG A 285      14.363  24.252  -9.681  1.00  0.00           C
ATOM   4199  O   ARG A 285      14.295  24.304 -10.921  1.00  0.00           O
ATOM   4200  CB  ARG A 285      15.841  22.262  -9.104  1.00  0.00           C
ATOM   4201  CG  ARG A 285      16.838  23.192  -8.352  1.00  0.00           C
ATOM   4202  CD  ARG A 285      18.293  22.751  -8.226  1.00  0.00           C
ATOM   4203  NE  ARG A 285      18.374  21.541  -7.496  1.00  0.00           N
ATOM   4204  CZ  ARG A 285      17.946  21.213  -6.285  1.00  0.00           C
ATOM   4205  NH1 ARG A 285      17.536  22.179  -5.533  1.00  0.00           N
ATOM   4206  NH2 ARG A 285      17.921  20.013  -5.842  1.00  0.00           N
ATOM   4207  H   ARG A 285      13.513  21.723 -10.589  1.00  0.00           H
ATOM   4208  HA  ARG A 285      14.107  22.831  -7.946  1.00  0.00           H
ATOM   4209  HB2 ARG A 285      15.827  21.244  -8.712  1.00  0.00           H
ATOM   4210  HB3 ARG A 285      16.088  22.223 -10.165  1.00  0.00           H
ATOM   4211  HG2 ARG A 285      16.986  24.104  -8.930  1.00  0.00           H
ATOM   4212  HG3 ARG A 285      16.326  23.421  -7.417  1.00  0.00           H
ATOM   4213  HD2 ARG A 285      18.859  22.689  -9.156  1.00  0.00           H
ATOM   4214  HD3 ARG A 285      18.803  23.529  -7.659  1.00  0.00           H
ATOM   4215  HE  ARG A 285      18.909  20.776  -7.883  1.00  0.00           H
ATOM   4216 HH11 ARG A 285      17.902  23.112  -5.655  1.00  0.00           H
ATOM   4217 HH12 ARG A 285      17.072  21.950  -4.664  1.00  0.00           H
ATOM   4218 HH21 ARG A 285      18.317  19.225  -6.335  1.00  0.00           H
ATOM   4219 HH22 ARG A 285      17.512  19.906  -4.924  1.00  0.00           H
ATOM   4220  N   LYS A 286      14.343  25.430  -9.083  1.00  0.00           N
ATOM   4221  CA  LYS A 286      14.563  26.777  -9.671  1.00  0.00           C
ATOM   4222  C   LYS A 286      16.112  26.879  -9.786  1.00  0.00           C
ATOM   4223  O   LYS A 286      16.826  26.399  -8.901  1.00  0.00           O
ATOM   4224  CB  LYS A 286      13.933  27.770  -8.723  1.00  0.00           C
ATOM   4225  CG  LYS A 286      14.338  29.176  -9.083  1.00  0.00           C
ATOM   4226  CD  LYS A 286      13.587  30.148  -8.255  1.00  0.00           C
ATOM   4227  CE  LYS A 286      14.087  31.601  -8.562  1.00  0.00           C
ATOM   4228  NZ  LYS A 286      13.163  32.669  -8.031  1.00  0.00           N
ATOM   4229  H   LYS A 286      14.286  25.302  -8.083  1.00  0.00           H
ATOM   4230  HA  LYS A 286      14.118  26.855 -10.663  1.00  0.00           H
ATOM   4231  HB2 LYS A 286      12.853  27.699  -8.855  1.00  0.00           H
ATOM   4232  HB3 LYS A 286      14.156  27.633  -7.664  1.00  0.00           H
ATOM   4233  HG2 LYS A 286      15.384  29.229  -8.781  1.00  0.00           H
ATOM   4234  HG3 LYS A 286      14.292  29.369 -10.154  1.00  0.00           H
ATOM   4235  HD2 LYS A 286      12.519  30.046  -8.449  1.00  0.00           H
ATOM   4236  HD3 LYS A 286      13.813  29.794  -7.250  1.00  0.00           H
ATOM   4237  HE2 LYS A 286      15.090  31.694  -8.145  1.00  0.00           H
ATOM   4238  HE3 LYS A 286      14.181  31.856  -9.617  1.00  0.00           H
ATOM   4239  HZ1 LYS A 286      12.933  32.627  -7.049  1.00  0.00           H
ATOM   4240  HZ2 LYS A 286      12.314  32.484  -8.547  1.00  0.00           H
ATOM   4241  HZ3 LYS A 286      13.342  33.629  -8.290  1.00  0.00           H
ATOM   4242  N   PRO A 287      16.660  27.633 -10.756  1.00  0.00           N
ATOM   4243  CA  PRO A 287      18.110  27.653 -11.014  1.00  0.00           C
ATOM   4244  C   PRO A 287      18.921  28.331  -9.941  1.00  0.00           C
ATOM   4245  O   PRO A 287      18.534  29.395  -9.400  1.00  0.00           O
ATOM   4246  CB  PRO A 287      18.308  28.442 -12.309  1.00  0.00           C
ATOM   4247  CG  PRO A 287      16.970  28.225 -13.065  1.00  0.00           C
ATOM   4248  CD  PRO A 287      15.958  28.101 -11.948  1.00  0.00           C
ATOM   4249  HA  PRO A 287      18.394  26.614 -11.184  1.00  0.00           H
ATOM   4250  HB2 PRO A 287      18.421  29.516 -12.158  1.00  0.00           H
ATOM   4251  HB3 PRO A 287      19.191  28.184 -12.892  1.00  0.00           H
ATOM   4252  HG2 PRO A 287      16.760  29.101 -13.680  1.00  0.00           H
ATOM   4253  HG3 PRO A 287      16.889  27.285 -13.611  1.00  0.00           H
ATOM   4254  HD2 PRO A 287      15.435  29.050 -11.825  1.00  0.00           H
ATOM   4255  HD3 PRO A 287      15.169  27.406 -12.237  1.00  0.00           H
ATOM   4256  N   ALA A 288      20.080  27.793  -9.567  1.00  0.00           N
ATOM   4257  CA  ALA A 288      21.128  28.341  -8.742  1.00  0.00           C
ATOM   4258  C   ALA A 288      21.918  29.574  -9.305  1.00  0.00           C
ATOM   4259  O   ALA A 288      22.222  29.548 -10.512  1.00  0.00           O
ATOM   4260  CB  ALA A 288      21.952  27.103  -8.278  1.00  0.00           C
ATOM   4261  H   ALA A 288      20.277  26.940 -10.071  1.00  0.00           H
ATOM   4262  HA  ALA A 288      20.712  28.694  -7.798  1.00  0.00           H
ATOM   4263  HB1 ALA A 288      22.260  26.559  -9.171  1.00  0.00           H
ATOM   4264  HB2 ALA A 288      21.357  26.435  -7.653  1.00  0.00           H
ATOM   4265  HB3 ALA A 288      22.821  27.398  -7.690  1.00  0.00           H
ATOM   4266  N   VAL A 289      22.381  30.502  -8.487  1.00  0.00           N
ATOM   4267  CA  VAL A 289      23.320  31.521  -8.970  1.00  0.00           C
ATOM   4268  C   VAL A 289      24.710  30.869  -8.923  1.00  0.00           C
ATOM   4269  O   VAL A 289      24.932  30.070  -8.050  1.00  0.00           O
ATOM   4270  CB  VAL A 289      23.241  32.860  -8.256  1.00  0.00           C
ATOM   4271  CG1 VAL A 289      21.813  33.488  -8.164  1.00  0.00           C
ATOM   4272  CG2 VAL A 289      23.929  32.960  -6.884  1.00  0.00           C
ATOM   4273  H   VAL A 289      22.277  30.331  -7.498  1.00  0.00           H
ATOM   4274  HA  VAL A 289      23.119  31.761 -10.014  1.00  0.00           H
ATOM   4275  HB  VAL A 289      23.787  33.485  -8.962  1.00  0.00           H
ATOM   4276 HG11 VAL A 289      21.444  33.347  -9.181  1.00  0.00           H
ATOM   4277 HG12 VAL A 289      21.119  32.860  -7.606  1.00  0.00           H
ATOM   4278 HG13 VAL A 289      21.808  34.529  -7.842  1.00  0.00           H
ATOM   4279 HG21 VAL A 289      24.994  32.736  -6.813  1.00  0.00           H
ATOM   4280 HG22 VAL A 289      23.548  32.204  -6.199  1.00  0.00           H
ATOM   4281 HG23 VAL A 289      23.871  33.996  -6.549  1.00  0.00           H
ATOM   4282  N   LEU A 290      25.574  31.205  -9.879  1.00  0.00           N
ATOM   4283  CA  LEU A 290      27.002  30.777  -9.870  1.00  0.00           C
ATOM   4284  C   LEU A 290      27.913  31.934  -9.386  1.00  0.00           C
ATOM   4285  O   LEU A 290      27.320  33.016  -9.129  1.00  0.00           O
ATOM   4286  CB  LEU A 290      27.323  30.242 -11.344  1.00  0.00           C
ATOM   4287  CG  LEU A 290      27.031  28.764 -11.518  1.00  0.00           C
ATOM   4288  CD1 LEU A 290      27.959  27.886 -10.719  1.00  0.00           C
ATOM   4289  CD2 LEU A 290      25.560  28.339 -11.249  1.00  0.00           C
ATOM   4290  OXT LEU A 290      29.091  31.758  -9.054  1.00  0.00           O
ATOM   4291  H   LEU A 290      25.247  31.723 -10.682  1.00  0.00           H
ATOM   4292  HA  LEU A 290      27.188  29.930  -9.211  1.00  0.00           H
ATOM   4293  HB2 LEU A 290      26.678  30.738 -12.070  1.00  0.00           H
ATOM   4294  HB3 LEU A 290      28.381  30.446 -11.508  1.00  0.00           H
ATOM   4295  HG  LEU A 290      27.214  28.551 -12.572  1.00  0.00           H
ATOM   4296 HD11 LEU A 290      29.006  27.849 -11.016  1.00  0.00           H
ATOM   4297 HD12 LEU A 290      27.743  26.823 -10.819  1.00  0.00           H
ATOM   4298 HD13 LEU A 290      27.756  28.074  -9.665  1.00  0.00           H
ATOM   4299 HD21 LEU A 290      25.192  28.564 -10.247  1.00  0.00           H
ATOM   4300 HD22 LEU A 290      24.889  28.740 -12.010  1.00  0.00           H
ATOM   4301 HD23 LEU A 290      25.578  27.270 -11.458  1.00  0.00           H
TER    4302      LEU A 290 
ATOM   4303  N   GLN B   9      -9.620  30.530 -16.773  1.00  0.04           N
ATOM   4304  CA  GLN B   9      -8.846  29.634 -17.627  1.00  0.04           C
ATOM   4305  C   GLN B   9      -9.542  28.327 -17.799  1.00  0.04           C
ATOM   4306  O   GLN B   9     -10.173  28.162 -18.799  1.00  0.04           O
ATOM   4307  CB  GLN B   9      -7.435  29.374 -17.130  1.00  0.04           C
ATOM   4308  CG  GLN B   9      -6.520  30.578 -17.530  1.00  0.04           C
ATOM   4309  CD  GLN B   9      -6.180  30.651 -19.041  1.00  0.04           C
ATOM   4310  NE2 GLN B   9      -5.936  31.798 -19.562  1.00  0.04           N
ATOM   4311  OE1 GLN B   9      -6.485  29.690 -19.833  1.00  0.04           O
ATOM   4312  HA  GLN B   9      -8.699  29.995 -18.645  1.00  0.04           H
ATOM   4313  HB2 GLN B   9      -7.410  29.299 -16.043  1.00  0.04           H
ATOM   4314  HB3 GLN B   9      -6.946  28.478 -17.513  1.00  0.04           H
ATOM   4315  HG2 GLN B   9      -6.999  31.525 -17.280  1.00  0.04           H
ATOM   4316  HG3 GLN B   9      -5.666  30.581 -16.852  1.00  0.04           H
ATOM   4317 HE21 GLN B   9      -5.816  31.894 -20.561  1.00  0.04           H
ATOM   4318 HE22 GLN B   9      -5.752  32.508 -18.869  1.00  0.04           H
ATOM   4319  H1  GLN B   9      -9.152  31.409 -16.609  1.00  0.04           H
ATOM   4320  H2  GLN B   9     -10.484  30.804 -17.218  1.00  0.04           H
ATOM   4321  H3  GLN B   9      -9.830  30.074 -15.897  1.00  0.04           H
ATOM   4322  N   GLN B  10      -9.585  27.439 -16.823  1.00  0.02           N
ATOM   4323  CA  GLN B  10     -10.379  26.251 -16.721  1.00  0.02           C
ATOM   4324  C   GLN B  10     -11.895  26.554 -16.391  1.00  0.02           C
ATOM   4325  O   GLN B  10     -12.206  27.692 -16.021  1.00  0.02           O
ATOM   4326  CB  GLN B  10      -9.590  25.281 -15.772  1.00  0.02           C
ATOM   4327  CG  GLN B  10      -8.200  24.896 -16.236  1.00  0.02           C
ATOM   4328  CD  GLN B  10      -7.088  25.934 -16.102  1.00  0.02           C
ATOM   4329  NE2 GLN B  10      -5.946  25.769 -16.803  1.00  0.02           N
ATOM   4330  OE1 GLN B  10      -7.246  26.881 -15.409  1.00  0.02           O
ATOM   4331  H   GLN B  10      -9.105  27.739 -15.986  1.00  0.02           H
ATOM   4332  HA  GLN B  10     -10.416  25.892 -17.750  1.00  0.02           H
ATOM   4333  HB2 GLN B  10      -9.452  25.663 -14.761  1.00  0.02           H
ATOM   4334  HB3 GLN B  10     -10.254  24.421 -15.695  1.00  0.02           H
ATOM   4335  HG2 GLN B  10      -7.908  23.909 -15.877  1.00  0.02           H
ATOM   4336  HG3 GLN B  10      -8.349  24.859 -17.314  1.00  0.02           H
ATOM   4337 HE21 GLN B  10      -5.319  26.561 -16.834  1.00  0.02           H
ATOM   4338 HE22 GLN B  10      -5.865  25.117 -17.570  1.00  0.02           H
ATOM   4339  N   GLN B  11     -12.826  25.559 -16.603  1.00  0.01           N
ATOM   4340  CA  GLN B  11     -14.259  25.842 -16.527  1.00  0.01           C
ATOM   4341  C   GLN B  11     -14.793  26.242 -15.111  1.00  0.01           C
ATOM   4342  O   GLN B  11     -15.987  26.553 -14.980  1.00  0.01           O
ATOM   4343  CB  GLN B  11     -15.023  24.628 -17.178  1.00  0.01           C
ATOM   4344  CG  GLN B  11     -14.806  23.242 -16.443  1.00  0.01           C
ATOM   4345  CD  GLN B  11     -15.349  22.031 -17.233  1.00  0.01           C
ATOM   4346  NE2 GLN B  11     -15.418  20.878 -16.616  1.00  0.01           N
ATOM   4347  OE1 GLN B  11     -15.857  22.083 -18.292  1.00  0.01           O
ATOM   4348  H   GLN B  11     -12.568  24.688 -17.044  1.00  0.01           H
ATOM   4349  HA  GLN B  11     -14.499  26.759 -17.065  1.00  0.01           H
ATOM   4350  HB2 GLN B  11     -16.076  24.887 -17.285  1.00  0.01           H
ATOM   4351  HB3 GLN B  11     -14.775  24.410 -18.215  1.00  0.01           H
ATOM   4352  HG2 GLN B  11     -13.734  23.109 -16.298  1.00  0.01           H
ATOM   4353  HG3 GLN B  11     -15.219  23.301 -15.435  1.00  0.01           H
ATOM   4354 HE21 GLN B  11     -15.766  20.193 -17.272  1.00  0.01           H
ATOM   4355 HE22 GLN B  11     -14.721  20.701 -15.906  1.00  0.01           H
ATOM   4356  N   VAL B  12     -13.993  26.275 -14.056  1.00 -0.01           N
ATOM   4357  CA  VAL B  12     -14.324  26.958 -12.785  1.00 -0.01           C
ATOM   4358  C   VAL B  12     -13.048  27.679 -12.387  1.00 -0.01           C
ATOM   4359  O   VAL B  12     -11.921  27.120 -12.366  1.00 -0.01           O
ATOM   4360  CB  VAL B  12     -14.835  26.011 -11.623  1.00 -0.01           C
ATOM   4361  CG1 VAL B  12     -16.328  25.645 -11.818  1.00 -0.01           C
ATOM   4362  CG2 VAL B  12     -13.959  24.803 -11.519  1.00 -0.01           C
ATOM   4363  H   VAL B  12     -13.048  25.934 -14.161  1.00 -0.01           H
ATOM   4364  HA  VAL B  12     -15.108  27.686 -12.996  1.00 -0.01           H
ATOM   4365  HB  VAL B  12     -14.709  26.583 -10.704  1.00 -0.01           H
ATOM   4366 HG11 VAL B  12     -16.966  26.529 -11.806  1.00 -0.01           H
ATOM   4367 HG12 VAL B  12     -16.324  25.152 -12.790  1.00 -0.01           H
ATOM   4368 HG13 VAL B  12     -16.573  24.941 -11.021  1.00 -0.01           H
ATOM   4369 HG21 VAL B  12     -14.022  24.274 -12.469  1.00 -0.01           H
ATOM   4370 HG22 VAL B  12     -14.353  24.198 -10.701  1.00 -0.01           H
ATOM   4371 HG23 VAL B  12     -12.918  24.965 -11.241  1.00 -0.01           H
ATOM   4372  N   THR B  13     -13.264  28.830 -11.754  1.00  0.00           N
ATOM   4373  CA  THR B  13     -12.150  29.536 -11.149  1.00  0.00           C
ATOM   4374  C   THR B  13     -11.698  28.933  -9.843  1.00  0.00           C
ATOM   4375  O   THR B  13     -12.443  28.216  -9.171  1.00  0.00           O
ATOM   4376  CB  THR B  13     -12.525  31.012 -10.908  1.00  0.00           C
ATOM   4377  CG2 THR B  13     -12.926  31.788 -12.161  1.00  0.00           C
ATOM   4378  OG1 THR B  13     -13.624  31.201 -10.035  1.00  0.00           O
ATOM   4379  H   THR B  13     -14.198  29.100 -11.483  1.00  0.00           H
ATOM   4380  HA  THR B  13     -11.293  29.648 -11.813  1.00  0.00           H
ATOM   4381  HB  THR B  13     -11.646  31.487 -10.473  1.00  0.00           H
ATOM   4382  HG1 THR B  13     -14.384  30.814 -10.476  1.00  0.00           H
ATOM   4383 HG21 THR B  13     -12.095  31.873 -12.860  1.00  0.00           H
ATOM   4384 HG22 THR B  13     -13.231  32.787 -11.851  1.00  0.00           H
ATOM   4385 HG23 THR B  13     -13.655  31.129 -12.634  1.00  0.00           H
ATOM   4386  N   ALA B  14     -10.470  29.235  -9.404  1.00 -0.01           N
ATOM   4387  CA  ALA B  14      -9.890  28.710  -8.167  1.00 -0.01           C
ATOM   4388  C   ALA B  14     -10.811  29.079  -6.948  1.00 -0.01           C
ATOM   4389  O   ALA B  14     -10.816  28.408  -5.977  1.00 -0.01           O
ATOM   4390  CB  ALA B  14      -8.568  29.451  -8.023  1.00 -0.01           C
ATOM   4391  H   ALA B  14      -9.830  29.572 -10.109  1.00 -0.01           H
ATOM   4392  HA  ALA B  14      -9.653  27.650  -8.261  1.00 -0.01           H
ATOM   4393  HB1 ALA B  14      -8.035  29.145  -7.122  1.00 -0.01           H
ATOM   4394  HB2 ALA B  14      -8.734  30.525  -8.109  1.00 -0.01           H
ATOM   4395  HB3 ALA B  14      -7.933  29.074  -8.825  1.00 -0.01           H
ATOM   4396  N   ASP B  15     -11.533  30.206  -7.006  1.00  0.00           N
ATOM   4397  CA  ASP B  15     -12.657  30.537  -6.002  1.00  0.00           C
ATOM   4398  C   ASP B  15     -13.701  29.469  -5.722  1.00  0.00           C
ATOM   4399  O   ASP B  15     -14.147  29.302  -4.585  1.00  0.00           O
ATOM   4400  CB  ASP B  15     -13.473  31.795  -6.407  1.00  0.00           C
ATOM   4401  CG  ASP B  15     -12.654  32.957  -6.925  1.00  0.00           C
ATOM   4402  OD1 ASP B  15     -11.419  32.917  -6.981  1.00  0.00           O
ATOM   4403  OD2 ASP B  15     -13.211  34.072  -7.159  1.00  0.00           O
ATOM   4404  H   ASP B  15     -11.453  30.838  -7.790  1.00  0.00           H
ATOM   4405  HA  ASP B  15     -12.211  30.708  -5.023  1.00  0.00           H
ATOM   4406  HB2 ASP B  15     -14.228  31.609  -7.170  1.00  0.00           H
ATOM   4407  HB3 ASP B  15     -14.028  32.138  -5.534  1.00  0.00           H
ATOM   4408  N   GLU B  16     -14.115  28.778  -6.749  1.00 -0.01           N
ATOM   4409  CA  GLU B  16     -15.055  27.663  -6.773  1.00 -0.01           C
ATOM   4410  C   GLU B  16     -14.385  26.292  -6.546  1.00 -0.01           C
ATOM   4411  O   GLU B  16     -15.057  25.359  -6.112  1.00 -0.01           O
ATOM   4412  CB  GLU B  16     -15.660  27.759  -8.144  1.00 -0.01           C
ATOM   4413  CG  GLU B  16     -16.449  29.041  -8.378  1.00 -0.01           C
ATOM   4414  CD  GLU B  16     -16.764  29.245  -9.868  1.00 -0.01           C
ATOM   4415  OE1 GLU B  16     -15.866  29.765 -10.567  1.00 -0.01           O
ATOM   4416  OE2 GLU B  16     -17.970  29.299 -10.277  1.00 -0.01           O
ATOM   4417  H   GLU B  16     -13.608  28.849  -7.620  1.00 -0.01           H
ATOM   4418  HA  GLU B  16     -15.896  27.722  -6.084  1.00 -0.01           H
ATOM   4419  HB2 GLU B  16     -14.810  27.616  -8.812  1.00 -0.01           H
ATOM   4420  HB3 GLU B  16     -16.389  26.952  -8.211  1.00 -0.01           H
ATOM   4421  HG2 GLU B  16     -17.402  28.976  -7.854  1.00 -0.01           H
ATOM   4422  HG3 GLU B  16     -15.859  29.878  -8.005  1.00 -0.01           H
ATOM   4423  N   VAL B  17     -13.076  26.245  -6.696  1.00 -0.04           N
ATOM   4424  CA  VAL B  17     -12.255  25.229  -6.043  1.00 -0.04           C
ATOM   4425  C   VAL B  17     -12.199  25.354  -4.576  1.00 -0.04           C
ATOM   4426  O   VAL B  17     -12.249  24.399  -3.772  1.00 -0.04           O
ATOM   4427  CB  VAL B  17     -10.854  25.109  -6.649  1.00 -0.04           C
ATOM   4428  CG1 VAL B  17     -10.162  23.942  -6.031  1.00 -0.04           C
ATOM   4429  CG2 VAL B  17     -10.799  24.986  -8.214  1.00 -0.04           C
ATOM   4430  H   VAL B  17     -12.584  27.031  -7.095  1.00 -0.04           H
ATOM   4431  HA  VAL B  17     -12.681  24.285  -6.385  1.00 -0.04           H
ATOM   4432  HB  VAL B  17     -10.217  25.971  -6.449  1.00 -0.04           H
ATOM   4433 HG11 VAL B  17      -9.773  24.151  -5.035  1.00 -0.04           H
ATOM   4434 HG12 VAL B  17     -10.864  23.120  -5.888  1.00 -0.04           H
ATOM   4435 HG13 VAL B  17      -9.261  23.797  -6.627  1.00 -0.04           H
ATOM   4436 HG21 VAL B  17      -9.804  24.681  -8.540  1.00 -0.04           H
ATOM   4437 HG22 VAL B  17     -11.189  25.866  -8.725  1.00 -0.04           H
ATOM   4438 HG23 VAL B  17     -11.349  24.081  -8.472  1.00 -0.04           H
ATOM   4439  N   GLY B  18     -12.188  26.631  -4.124  1.00  0.03           N
ATOM   4440  CA  GLY B  18     -12.260  26.932  -2.722  1.00  0.03           C
ATOM   4441  C   GLY B  18     -13.605  26.580  -2.077  1.00  0.03           C
ATOM   4442  O   GLY B  18     -13.606  25.744  -1.136  1.00  0.03           O
ATOM   4443  H   GLY B  18     -12.124  27.406  -4.769  1.00  0.03           H
ATOM   4444  HA2 GLY B  18     -11.464  26.472  -2.136  1.00  0.03           H
ATOM   4445  HA3 GLY B  18     -12.117  28.012  -2.689  1.00  0.03           H
ATOM   4446  N   ASP B  19     -14.775  27.007  -2.578  1.00  0.00           N
ATOM   4447  CA  ASP B  19     -16.142  26.493  -2.133  1.00  0.00           C
ATOM   4448  C   ASP B  19     -16.310  24.976  -2.047  1.00  0.00           C
ATOM   4449  O   ASP B  19     -16.778  24.526  -1.018  1.00  0.00           O
ATOM   4450  CB  ASP B  19     -17.157  27.077  -3.100  1.00  0.00           C
ATOM   4451  CG  ASP B  19     -18.589  26.911  -2.545  1.00  0.00           C
ATOM   4452  OD1 ASP B  19     -18.874  27.430  -1.435  1.00  0.00           O
ATOM   4453  OD2 ASP B  19     -19.434  26.201  -3.142  1.00  0.00           O
ATOM   4454  H   ASP B  19     -14.768  27.823  -3.174  1.00  0.00           H
ATOM   4455  HA  ASP B  19     -16.364  26.893  -1.145  1.00  0.00           H
ATOM   4456  HB2 ASP B  19     -17.028  28.146  -3.271  1.00  0.00           H
ATOM   4457  HB3 ASP B  19     -17.121  26.502  -4.024  1.00  0.00           H
ATOM   4458  N   TRP B  20     -15.801  24.181  -3.044  1.00 -0.06           N
ATOM   4459  CA  TRP B  20     -16.011  22.704  -3.037  1.00 -0.06           C
ATOM   4460  C   TRP B  20     -15.370  22.093  -1.759  1.00 -0.06           C
ATOM   4461  O   TRP B  20     -16.087  21.452  -1.038  1.00 -0.06           O
ATOM   4462  CB  TRP B  20     -15.618  22.092  -4.404  1.00 -0.06           C
ATOM   4463  CG  TRP B  20     -16.012  20.683  -4.640  1.00 -0.06           C
ATOM   4464  CD1 TRP B  20     -17.061  20.376  -5.498  1.00 -0.06           C
ATOM   4465  CD2 TRP B  20     -15.621  19.453  -4.031  1.00 -0.06           C
ATOM   4466  CE2 TRP B  20     -16.461  18.388  -4.464  1.00 -0.06           C
ATOM   4467  CE3 TRP B  20     -14.663  19.144  -3.048  1.00 -0.06           C
ATOM   4468  NE1 TRP B  20     -17.265  18.995  -5.452  1.00 -0.06           N
ATOM   4469  CZ2 TRP B  20     -16.471  17.087  -3.931  1.00 -0.06           C
ATOM   4470  CZ3 TRP B  20     -14.657  17.830  -2.493  1.00 -0.06           C
ATOM   4471  CH2 TRP B  20     -15.483  16.817  -3.000  1.00 -0.06           C
ATOM   4472  H   TRP B  20     -15.443  24.652  -3.862  1.00 -0.06           H
ATOM   4473  HA  TRP B  20     -17.079  22.523  -2.920  1.00 -0.06           H
ATOM   4474  HB2 TRP B  20     -16.049  22.568  -5.285  1.00 -0.06           H
ATOM   4475  HB3 TRP B  20     -14.530  22.158  -4.391  1.00 -0.06           H
ATOM   4476  HD1 TRP B  20     -17.732  21.029  -6.038  1.00 -0.06           H
ATOM   4477  HE1 TRP B  20     -17.925  18.556  -6.077  1.00 -0.06           H
ATOM   4478  HE3 TRP B  20     -14.031  19.909  -2.623  1.00 -0.06           H
ATOM   4479  HZ2 TRP B  20     -17.135  16.345  -4.347  1.00 -0.06           H
ATOM   4480  HZ3 TRP B  20     -14.000  17.546  -1.684  1.00 -0.06           H
ATOM   4481  HH2 TRP B  20     -15.403  15.866  -2.494  1.00 -0.06           H
ATOM   4482  N   TYR B  21     -14.069  22.320  -1.456  1.00 -0.36           N
ATOM   4483  CA  TYR B  21     -13.323  21.756  -0.296  1.00 -0.36           C
ATOM   4484  C   TYR B  21     -13.814  22.342   1.087  1.00 -0.36           C
ATOM   4485  O   TYR B  21     -13.903  21.529   1.971  1.00 -0.36           O
ATOM   4486  CB  TYR B  21     -11.813  21.873  -0.617  1.00 -0.36           C
ATOM   4487  CG  TYR B  21     -11.140  20.970  -1.691  1.00 -0.36           C
ATOM   4488  CD1 TYR B  21     -10.682  19.691  -1.330  1.00 -0.36           C
ATOM   4489  CD2 TYR B  21     -10.956  21.463  -2.976  1.00 -0.36           C
ATOM   4490  CE1 TYR B  21      -9.944  18.866  -2.199  1.00 -0.36           C
ATOM   4491  CE2 TYR B  21     -10.451  20.543  -3.975  1.00 -0.36           C
ATOM   4492  CZ  TYR B  21      -9.837  19.320  -3.560  1.00 -0.36           C
ATOM   4493  OH  TYR B  21      -9.226  18.590  -4.486  1.00 -0.36           O
ATOM   4494  H   TYR B  21     -13.644  23.071  -1.981  1.00 -0.36           H
ATOM   4495  HA  TYR B  21     -13.495  20.684  -0.190  1.00 -0.36           H
ATOM   4496  HB2 TYR B  21     -11.471  22.895  -0.776  1.00 -0.36           H
ATOM   4497  HB3 TYR B  21     -11.273  21.583   0.283  1.00 -0.36           H
ATOM   4498  HD1 TYR B  21     -10.904  19.383  -0.319  1.00 -0.36           H
ATOM   4499  HD2 TYR B  21     -11.314  22.423  -3.317  1.00 -0.36           H
ATOM   4500  HE1 TYR B  21      -9.448  17.944  -1.932  1.00 -0.36           H
ATOM   4501  HE2 TYR B  21     -10.335  20.871  -4.997  1.00 -0.36           H
ATOM   4502  HH  TYR B  21      -9.618  18.631  -5.361  1.00 -0.36           H
ATOM   4503  N   ASP B  22     -14.355  23.526   1.118  1.00  0.06           N
ATOM   4504  CA  ASP B  22     -15.112  24.023   2.210  1.00  0.06           C
ATOM   4505  C   ASP B  22     -16.504  23.377   2.442  1.00  0.06           C
ATOM   4506  O   ASP B  22     -16.969  23.352   3.576  1.00  0.06           O
ATOM   4507  CB  ASP B  22     -15.317  25.516   2.067  1.00  0.06           C
ATOM   4508  CG  ASP B  22     -13.977  26.264   2.277  1.00  0.06           C
ATOM   4509  OD1 ASP B  22     -13.138  25.861   3.084  1.00  0.06           O
ATOM   4510  OD2 ASP B  22     -13.818  27.366   1.705  1.00  0.06           O
ATOM   4511  H   ASP B  22     -14.231  24.178   0.357  1.00  0.06           H
ATOM   4512  HA  ASP B  22     -14.592  23.867   3.155  1.00  0.06           H
ATOM   4513  HB2 ASP B  22     -15.756  25.776   1.105  1.00  0.06           H
ATOM   4514  HB3 ASP B  22     -15.936  25.750   2.934  1.00  0.06           H
ATOM   4515  N   LYS B  23     -17.056  22.858   1.412  1.00 -0.03           N
ATOM   4516  CA  LYS B  23     -18.347  22.200   1.376  1.00 -0.03           C
ATOM   4517  C   LYS B  23     -18.254  20.694   1.684  1.00 -0.03           C
ATOM   4518  O   LYS B  23     -19.193  20.180   2.270  1.00 -0.03           O
ATOM   4519  CB  LYS B  23     -19.180  22.589   0.102  1.00 -0.03           C
ATOM   4520  CG  LYS B  23     -20.657  22.675   0.396  1.00 -0.03           C
ATOM   4521  CD  LYS B  23     -21.429  23.013  -0.871  1.00 -0.03           C
ATOM   4522  CE  LYS B  23     -21.152  24.384  -1.396  1.00 -0.03           C
ATOM   4523  NZ  LYS B  23     -21.610  25.540  -0.559  1.00 -0.03           N
ATOM   4524  H   LYS B  23     -16.508  23.016   0.578  1.00 -0.03           H
ATOM   4525  HA  LYS B  23     -18.856  22.575   2.264  1.00 -0.03           H
ATOM   4526  HB2 LYS B  23     -18.727  23.458  -0.375  1.00 -0.03           H
ATOM   4527  HB3 LYS B  23     -19.034  21.870  -0.703  1.00 -0.03           H
ATOM   4528  HG2 LYS B  23     -20.998  21.726   0.810  1.00 -0.03           H
ATOM   4529  HG3 LYS B  23     -20.768  23.433   1.170  1.00 -0.03           H
ATOM   4530  HD2 LYS B  23     -21.040  22.273  -1.570  1.00 -0.03           H
ATOM   4531  HD3 LYS B  23     -22.479  22.807  -0.660  1.00 -0.03           H
ATOM   4532  HE2 LYS B  23     -20.082  24.461  -1.587  1.00 -0.03           H
ATOM   4533  HE3 LYS B  23     -21.631  24.455  -2.373  1.00 -0.03           H
ATOM   4534  HZ1 LYS B  23     -22.618  25.562  -0.484  1.00 -0.03           H
ATOM   4535  HZ2 LYS B  23     -21.314  26.405  -0.988  1.00 -0.03           H
ATOM   4536  HZ3 LYS B  23     -21.221  25.533   0.373  1.00 -0.03           H
ATOM   4537  N   PHE B  24     -17.199  20.053   1.164  1.00 -0.03           N
ATOM   4538  CA  PHE B  24     -17.190  18.618   0.865  1.00 -0.03           C
ATOM   4539  C   PHE B  24     -15.948  17.978   1.346  1.00 -0.03           C
ATOM   4540  O   PHE B  24     -15.822  16.744   1.440  1.00 -0.03           O
ATOM   4541  CB  PHE B  24     -17.485  18.325  -0.625  1.00 -0.03           C
ATOM   4542  CG  PHE B  24     -18.829  18.633  -1.099  1.00 -0.03           C
ATOM   4543  CD1 PHE B  24     -19.855  17.960  -0.484  1.00 -0.03           C
ATOM   4544  CD2 PHE B  24     -19.045  19.475  -2.204  1.00 -0.03           C
ATOM   4545  CE1 PHE B  24     -21.149  18.120  -0.948  1.00 -0.03           C
ATOM   4546  CE2 PHE B  24     -20.375  19.702  -2.653  1.00 -0.03           C
ATOM   4547  CZ  PHE B  24     -21.421  19.025  -2.020  1.00 -0.03           C
ATOM   4548  H   PHE B  24     -16.642  20.650   0.567  1.00 -0.03           H
ATOM   4549  HA  PHE B  24     -17.995  18.194   1.466  1.00 -0.03           H
ATOM   4550  HB2 PHE B  24     -16.776  18.834  -1.278  1.00 -0.03           H
ATOM   4551  HB3 PHE B  24     -17.370  17.254  -0.792  1.00 -0.03           H
ATOM   4552  HD1 PHE B  24     -19.616  17.295   0.333  1.00 -0.03           H
ATOM   4553  HD2 PHE B  24     -18.183  19.905  -2.692  1.00 -0.03           H
ATOM   4554  HE1 PHE B  24     -21.898  17.454  -0.547  1.00 -0.03           H
ATOM   4555  HE2 PHE B  24     -20.515  20.237  -3.580  1.00 -0.03           H
ATOM   4556  HZ  PHE B  24     -22.412  19.208  -2.408  1.00 -0.03           H
ATOM   4557  N   GLY B  25     -14.950  18.684   1.851  1.00 -0.02           N
ATOM   4558  CA  GLY B  25     -13.610  18.200   2.131  1.00 -0.02           C
ATOM   4559  C   GLY B  25     -13.522  17.269   3.314  1.00 -0.02           C
ATOM   4560  O   GLY B  25     -12.754  16.326   3.407  1.00 -0.02           O
ATOM   4561  H   GLY B  25     -15.104  19.678   1.761  1.00 -0.02           H
ATOM   4562  HA2 GLY B  25     -13.379  17.632   1.230  1.00 -0.02           H
ATOM   4563  HA3 GLY B  25     -12.862  18.987   2.224  1.00 -0.02           H
ATOM   4564  N   GLU B  26     -14.468  17.399   4.256  1.00 -0.02           N
ATOM   4565  CA  GLU B  26     -14.783  16.391   5.352  1.00 -0.02           C
ATOM   4566  C   GLU B  26     -15.179  14.932   4.909  1.00 -0.02           C
ATOM   4567  O   GLU B  26     -14.991  13.995   5.705  1.00 -0.02           O
ATOM   4568  CB  GLU B  26     -15.768  17.221   6.182  1.00 -0.02           C
ATOM   4569  CG  GLU B  26     -15.989  16.472   7.527  1.00 -0.02           C
ATOM   4570  CD  GLU B  26     -14.791  16.584   8.413  1.00 -0.02           C
ATOM   4571  OE1 GLU B  26     -13.834  17.360   8.123  1.00 -0.02           O
ATOM   4572  OE2 GLU B  26     -14.836  16.034   9.546  1.00 -0.02           O
ATOM   4573  H   GLU B  26     -14.944  18.288   4.203  1.00 -0.02           H
ATOM   4574  HA  GLU B  26     -13.901  16.191   5.959  1.00 -0.02           H
ATOM   4575  HB2 GLU B  26     -15.343  18.198   6.412  1.00 -0.02           H
ATOM   4576  HB3 GLU B  26     -16.711  17.395   5.664  1.00 -0.02           H
ATOM   4577  HG2 GLU B  26     -16.852  16.871   8.061  1.00 -0.02           H
ATOM   4578  HG3 GLU B  26     -16.242  15.424   7.369  1.00 -0.02           H
ATOM   4579  N   VAL B  27     -15.590  14.850   3.598  1.00 -0.20           N
ATOM   4580  CA  VAL B  27     -15.808  13.492   3.004  1.00 -0.20           C
ATOM   4581  C   VAL B  27     -14.545  12.600   3.086  1.00 -0.20           C
ATOM   4582  O   VAL B  27     -14.601  11.398   3.405  1.00 -0.20           O
ATOM   4583  CB  VAL B  27     -16.280  13.735   1.574  1.00 -0.20           C
ATOM   4584  CG1 VAL B  27     -15.222  13.905   0.505  1.00 -0.20           C
ATOM   4585  CG2 VAL B  27     -17.159  12.563   1.041  1.00 -0.20           C
ATOM   4586  H   VAL B  27     -15.715  15.702   3.069  1.00 -0.20           H
ATOM   4587  HA  VAL B  27     -16.582  12.953   3.549  1.00 -0.20           H
ATOM   4588  HB  VAL B  27     -16.946  14.598   1.602  1.00 -0.20           H
ATOM   4589 HG11 VAL B  27     -14.586  13.028   0.392  1.00 -0.20           H
ATOM   4590 HG12 VAL B  27     -15.766  14.070  -0.425  1.00 -0.20           H
ATOM   4591 HG13 VAL B  27     -14.654  14.810   0.724  1.00 -0.20           H
ATOM   4592 HG21 VAL B  27     -18.011  12.285   1.660  1.00 -0.20           H
ATOM   4593 HG22 VAL B  27     -16.565  11.654   0.940  1.00 -0.20           H
ATOM   4594 HG23 VAL B  27     -17.450  12.818   0.022  1.00 -0.20           H
ATOM   4595  N   TYR B  28     -13.370  13.177   2.881  1.00 -1.20           N
ATOM   4596  CA  TYR B  28     -12.067  12.448   2.853  1.00 -1.20           C
ATOM   4597  C   TYR B  28     -11.621  12.116   4.257  1.00 -1.20           C
ATOM   4598  O   TYR B  28     -11.424  10.936   4.563  1.00 -1.20           O
ATOM   4599  CB  TYR B  28     -11.045  13.370   2.079  1.00 -1.20           C
ATOM   4600  CG  TYR B  28     -11.562  13.689   0.722  1.00 -1.20           C
ATOM   4601  CD1 TYR B  28     -11.832  12.650  -0.201  1.00 -1.20           C
ATOM   4602  CD2 TYR B  28     -11.723  15.006   0.412  1.00 -1.20           C
ATOM   4603  CE1 TYR B  28     -12.365  12.959  -1.465  1.00 -1.20           C
ATOM   4604  CE2 TYR B  28     -12.231  15.295  -0.931  1.00 -1.20           C
ATOM   4605  CZ  TYR B  28     -12.544  14.328  -1.839  1.00 -1.20           C
ATOM   4606  OH  TYR B  28     -13.004  14.648  -3.146  1.00 -1.20           O
ATOM   4607  H   TYR B  28     -13.316  14.167   2.692  1.00 -1.20           H
ATOM   4608  HA  TYR B  28     -12.123  11.541   2.249  1.00 -1.20           H
ATOM   4609  HB2 TYR B  28     -10.891  14.329   2.575  1.00 -1.20           H
ATOM   4610  HB3 TYR B  28     -10.084  12.858   2.030  1.00 -1.20           H
ATOM   4611  HD1 TYR B  28     -11.591  11.639   0.093  1.00 -1.20           H
ATOM   4612  HD2 TYR B  28     -11.497  15.830   1.072  1.00 -1.20           H
ATOM   4613  HE1 TYR B  28     -12.654  12.226  -2.204  1.00 -1.20           H
ATOM   4614  HE2 TYR B  28     -12.279  16.322  -1.261  1.00 -1.20           H
ATOM   4615  HH  TYR B  28     -12.557  15.412  -3.518  1.00 -1.20           H
ATOM   4616  N   HID B  29     -11.826  12.980   5.208  1.00  0.04           N
ATOM   4617  CA  HID B  29     -11.729  12.592   6.640  1.00  0.04           C
ATOM   4618  C   HID B  29     -12.831  11.596   7.156  1.00  0.04           C
ATOM   4619  O   HID B  29     -12.662  11.028   8.191  1.00  0.04           O
ATOM   4620  CB  HID B  29     -11.799  13.851   7.556  1.00  0.04           C
ATOM   4621  CG  HID B  29     -10.773  14.955   7.317  1.00  0.04           C
ATOM   4622  CD2 HID B  29     -10.998  16.254   6.968  1.00  0.04           C
ATOM   4623  ND1 HID B  29      -9.474  14.713   7.134  1.00  0.04           N
ATOM   4624  CE1 HID B  29      -8.866  15.831   6.752  1.00  0.04           C
ATOM   4625  NE2 HID B  29      -9.800  16.819   6.651  1.00  0.04           N
ATOM   4626  H   HID B  29     -12.204  13.888   4.977  1.00  0.04           H
ATOM   4627  HA  HID B  29     -10.777  12.069   6.730  1.00  0.04           H
ATOM   4628  HB2 HID B  29     -12.778  14.320   7.455  1.00  0.04           H
ATOM   4629  HB3 HID B  29     -11.641  13.651   8.616  1.00  0.04           H
ATOM   4630  HD1 HID B  29      -8.980  13.843   7.271  1.00  0.04           H
ATOM   4631  HD2 HID B  29     -11.927  16.801   6.911  1.00  0.04           H
ATOM   4632  HE1 HID B  29      -7.795  15.903   6.628  1.00  0.04           H
ATOM   4633  N   LEU B  30     -13.831  11.324   6.354  1.00  0.00           N
ATOM   4634  CA  LEU B  30     -14.799  10.288   6.644  1.00  0.00           C
ATOM   4635  C   LEU B  30     -14.566   8.930   5.895  1.00  0.00           C
ATOM   4636  O   LEU B  30     -15.390   8.059   6.030  1.00  0.00           O
ATOM   4637  CB  LEU B  30     -16.235  10.858   6.620  1.00  0.00           C
ATOM   4638  CG  LEU B  30     -16.607  12.000   7.611  1.00  0.00           C
ATOM   4639  CD1 LEU B  30     -17.962  12.527   7.226  1.00  0.00           C
ATOM   4640  CD2 LEU B  30     -16.747  11.647   9.111  1.00  0.00           C
ATOM   4641  H   LEU B  30     -14.117  12.014   5.673  1.00  0.00           H
ATOM   4642  HA  LEU B  30     -14.676   9.947   7.672  1.00  0.00           H
ATOM   4643  HB2 LEU B  30     -16.255  11.191   5.582  1.00  0.00           H
ATOM   4644  HB3 LEU B  30     -16.988  10.074   6.701  1.00  0.00           H
ATOM   4645  HG  LEU B  30     -15.882  12.814   7.555  1.00  0.00           H
ATOM   4646 HD11 LEU B  30     -17.869  12.821   6.182  1.00  0.00           H
ATOM   4647 HD12 LEU B  30     -18.224  13.445   7.752  1.00  0.00           H
ATOM   4648 HD13 LEU B  30     -18.682  11.726   7.397  1.00  0.00           H
ATOM   4649 HD21 LEU B  30     -17.054  12.461   9.769  1.00  0.00           H
ATOM   4650 HD22 LEU B  30     -17.446  10.821   9.240  1.00  0.00           H
ATOM   4651 HD23 LEU B  30     -15.807  11.277   9.519  1.00  0.00           H
ATOM   4652  N   THR B  31     -13.469   8.800   5.161  1.00 -0.08           N
ATOM   4653  CA  THR B  31     -13.202   7.671   4.197  1.00 -0.08           C
ATOM   4654  C   THR B  31     -11.715   7.345   4.071  1.00 -0.08           C
ATOM   4655  O   THR B  31     -11.274   6.193   4.137  1.00 -0.08           O
ATOM   4656  CB  THR B  31     -13.790   7.958   2.692  1.00 -0.08           C
ATOM   4657  CG2 THR B  31     -15.279   7.648   2.663  1.00 -0.08           C
ATOM   4658  OG1 THR B  31     -13.504   9.242   2.361  1.00 -0.08           O
ATOM   4659  H   THR B  31     -12.839   9.588   5.192  1.00 -0.08           H
ATOM   4660  HA  THR B  31     -13.560   6.732   4.616  1.00 -0.08           H
ATOM   4661  HB  THR B  31     -13.400   7.290   1.924  1.00 -0.08           H
ATOM   4662  HG1 THR B  31     -14.148   9.788   2.817  1.00 -0.08           H
ATOM   4663 HG21 THR B  31     -15.771   8.199   3.465  1.00 -0.08           H
ATOM   4664 HG22 THR B  31     -15.441   6.606   2.939  1.00 -0.08           H
ATOM   4665 HG23 THR B  31     -15.640   7.918   1.671  1.00 -0.08           H
ATOM   4666  N   LEU B  32     -10.852   8.449   3.971  1.00 -0.33           N
ATOM   4667  CA  LEU B  32      -9.436   8.385   3.890  1.00 -0.33           C
ATOM   4668  C   LEU B  32      -8.617   8.434   5.184  1.00 -0.33           C
ATOM   4669  O   LEU B  32      -7.765   7.625   5.384  1.00 -0.33           O
ATOM   4670  CB  LEU B  32      -8.814   9.242   2.827  1.00 -0.33           C
ATOM   4671  CG  LEU B  32      -9.222   9.120   1.371  1.00 -0.33           C
ATOM   4672  CD1 LEU B  32      -8.313   9.860   0.396  1.00 -0.33           C
ATOM   4673  CD2 LEU B  32      -9.330   7.672   0.818  1.00 -0.33           C
ATOM   4674  H   LEU B  32     -11.188   9.400   3.941  1.00 -0.33           H
ATOM   4675  HA  LEU B  32      -9.285   7.404   3.442  1.00 -0.33           H
ATOM   4676  HB2 LEU B  32      -8.969  10.252   3.206  1.00 -0.33           H
ATOM   4677  HB3 LEU B  32      -7.736   9.089   2.881  1.00 -0.33           H
ATOM   4678  HG  LEU B  32     -10.249   9.481   1.421  1.00 -0.33           H
ATOM   4679 HD11 LEU B  32      -8.217  10.892   0.734  1.00 -0.33           H
ATOM   4680 HD12 LEU B  32      -8.667   9.899  -0.635  1.00 -0.33           H
ATOM   4681 HD13 LEU B  32      -7.295   9.528   0.596  1.00 -0.33           H
ATOM   4682 HD21 LEU B  32     -10.020   7.061   1.400  1.00 -0.33           H
ATOM   4683 HD22 LEU B  32      -9.646   7.699  -0.225  1.00 -0.33           H
ATOM   4684 HD23 LEU B  32      -8.347   7.206   0.886  1.00 -0.33           H
ATOM   4685  N   GLY B  33      -8.914   9.445   6.040  1.00  0.01           N
ATOM   4686  CA  GLY B  33      -8.343   9.587   7.407  1.00  0.01           C
ATOM   4687  C   GLY B  33      -7.942  11.040   7.733  1.00  0.01           C
ATOM   4688  O   GLY B  33      -8.504  12.063   7.269  1.00  0.01           O
ATOM   4689  H   GLY B  33      -9.663  10.073   5.783  1.00  0.01           H
ATOM   4690  HA2 GLY B  33      -8.930   9.157   8.219  1.00  0.01           H
ATOM   4691  HA3 GLY B  33      -7.422   9.004   7.393  1.00  0.01           H
ATOM   4692  N   GLU B  34      -7.052  11.274   8.713  1.00  0.00           N
ATOM   4693  CA  GLU B  34      -6.492  12.527   9.208  1.00  0.00           C
ATOM   4694  C   GLU B  34      -5.705  13.445   8.266  1.00  0.00           C
ATOM   4695  O   GLU B  34      -5.350  14.568   8.730  1.00  0.00           O
ATOM   4696  CB  GLU B  34      -5.894  12.318  10.600  1.00  0.00           C
ATOM   4697  CG  GLU B  34      -6.948  11.919  11.694  1.00  0.00           C
ATOM   4698  CD  GLU B  34      -8.242  12.709  11.631  1.00  0.00           C
ATOM   4699  OE1 GLU B  34      -8.193  13.974  11.685  1.00  0.00           O
ATOM   4700  OE2 GLU B  34      -9.323  12.091  11.527  1.00  0.00           O
ATOM   4701  H   GLU B  34      -6.644  10.453   9.136  1.00  0.00           H
ATOM   4702  HA  GLU B  34      -7.376  13.147   9.359  1.00  0.00           H
ATOM   4703  HB2 GLU B  34      -5.110  11.565  10.508  1.00  0.00           H
ATOM   4704  HB3 GLU B  34      -5.513  13.255  11.006  1.00  0.00           H
ATOM   4705  HG2 GLU B  34      -7.243  10.902  11.437  1.00  0.00           H
ATOM   4706  HG3 GLU B  34      -6.537  12.072  12.692  1.00  0.00           H
ATOM   4707  N   SER B  35      -5.355  13.092   7.022  1.00 -0.23           N
ATOM   4708  CA  SER B  35      -4.796  14.033   6.081  1.00 -0.23           C
ATOM   4709  C   SER B  35      -5.769  14.114   4.869  1.00 -0.23           C
ATOM   4710  O   SER B  35      -6.955  13.719   5.016  1.00 -0.23           O
ATOM   4711  CB  SER B  35      -3.387  13.728   5.655  1.00 -0.23           C
ATOM   4712  OG  SER B  35      -2.667  14.829   5.133  1.00 -0.23           O
ATOM   4713  H   SER B  35      -5.756  12.250   6.633  1.00 -0.23           H
ATOM   4714  HA  SER B  35      -4.876  15.038   6.496  1.00 -0.23           H
ATOM   4715  HB2 SER B  35      -2.821  13.284   6.474  1.00 -0.23           H
ATOM   4716  HB3 SER B  35      -3.426  13.014   4.833  1.00 -0.23           H
ATOM   4717  HG  SER B  35      -1.947  14.485   4.600  1.00 -0.23           H
ATOM   4718  N   VAL B  36      -5.433  14.614   3.629  1.00 -0.06           N
ATOM   4719  CA  VAL B  36      -6.405  14.700   2.515  1.00 -0.06           C
ATOM   4720  C   VAL B  36      -5.872  13.981   1.259  1.00 -0.06           C
ATOM   4721  O   VAL B  36      -6.635  13.360   0.509  1.00 -0.06           O
ATOM   4722  CB  VAL B  36      -6.838  16.151   2.140  1.00 -0.06           C
ATOM   4723  CG1 VAL B  36      -8.096  16.024   1.274  1.00 -0.06           C
ATOM   4724  CG2 VAL B  36      -7.095  17.060   3.290  1.00 -0.06           C
ATOM   4725  H   VAL B  36      -4.529  15.057   3.545  1.00 -0.06           H
ATOM   4726  HA  VAL B  36      -7.323  14.235   2.871  1.00 -0.06           H
ATOM   4727  HB  VAL B  36      -6.069  16.550   1.478  1.00 -0.06           H
ATOM   4728 HG11 VAL B  36      -7.974  15.741   0.228  1.00 -0.06           H
ATOM   4729 HG12 VAL B  36      -8.855  15.445   1.800  1.00 -0.06           H
ATOM   4730 HG13 VAL B  36      -8.450  17.050   1.179  1.00 -0.06           H
ATOM   4731 HG21 VAL B  36      -7.120  18.109   2.992  1.00 -0.06           H
ATOM   4732 HG22 VAL B  36      -6.212  16.915   3.913  1.00 -0.06           H
ATOM   4733 HG23 VAL B  36      -8.067  16.807   3.713  1.00 -0.06           H
ATOM   4734  N   HID B  37      -4.535  13.910   1.046  1.00 -0.53           N
ATOM   4735  CA  HID B  37      -3.912  13.099   0.003  1.00 -0.53           C
ATOM   4736  C   HID B  37      -4.176  11.650   0.033  1.00 -0.53           C
ATOM   4737  O   HID B  37      -4.647  11.212   1.104  1.00 -0.53           O
ATOM   4738  CB  HID B  37      -2.440  13.434   0.056  1.00 -0.53           C
ATOM   4739  CG  HID B  37      -1.783  13.118   1.354  1.00 -0.53           C
ATOM   4740  CD2 HID B  37      -1.237  13.962   2.229  1.00 -0.53           C
ATOM   4741  ND1 HID B  37      -1.809  11.875   2.035  1.00 -0.53           N
ATOM   4742  CE1 HID B  37      -1.245  12.033   3.235  1.00 -0.53           C
ATOM   4743  NE2 HID B  37      -0.865  13.348   3.449  1.00 -0.53           N
ATOM   4744  H   HID B  37      -3.946  14.541   1.570  1.00 -0.53           H
ATOM   4745  HA  HID B  37      -4.390  13.456  -0.910  1.00 -0.53           H
ATOM   4746  HB2 HID B  37      -1.943  12.893  -0.750  1.00 -0.53           H
ATOM   4747  HB3 HID B  37      -2.273  14.457  -0.277  1.00 -0.53           H
ATOM   4748  HD1 HID B  37      -2.213  11.078   1.562  1.00 -0.53           H
ATOM   4749  HD2 HID B  37      -1.042  15.002   2.012  1.00 -0.53           H
ATOM   4750  HE1 HID B  37      -1.111  11.238   3.954  1.00 -0.53           H
ATOM   4751  N   CYS B  38      -3.641  10.817  -0.864  1.00 -0.30           N
ATOM   4752  CA  CYS B  38      -3.546   9.319  -0.836  1.00 -0.30           C
ATOM   4753  C   CYS B  38      -2.811   8.733   0.344  1.00 -0.30           C
ATOM   4754  O   CYS B  38      -2.131   9.353   1.180  1.00 -0.30           O
ATOM   4755  CB  CYS B  38      -2.820   8.862  -2.106  1.00 -0.30           C
ATOM   4756  SG  CYS B  38      -3.665   9.446  -3.631  1.00 -0.30           S
ATOM   4757  H   CYS B  38      -3.153  11.245  -1.637  1.00 -0.30           H
ATOM   4758  HA  CYS B  38      -4.585   8.987  -0.831  1.00 -0.30           H
ATOM   4759  HB2 CYS B  38      -1.798   9.226  -2.209  1.00 -0.30           H
ATOM   4760  HB3 CYS B  38      -2.722   7.779  -2.156  1.00 -0.30           H
ATOM   4761  HG  CYS B  38      -3.315  10.727  -3.487  1.00 -0.30           H
ATOM   4762  N   GLY B  39      -2.907   7.359   0.407  1.00  0.03           N
ATOM   4763  CA  GLY B  39      -2.158   6.442   1.256  1.00  0.03           C
ATOM   4764  C   GLY B  39      -1.125   5.605   0.472  1.00  0.03           C
ATOM   4765  O   GLY B  39      -1.097   5.445  -0.763  1.00  0.03           O
ATOM   4766  H   GLY B  39      -3.566   6.946  -0.237  1.00  0.03           H
ATOM   4767  HA2 GLY B  39      -1.656   7.018   2.034  1.00  0.03           H
ATOM   4768  HA3 GLY B  39      -2.868   5.799   1.775  1.00  0.03           H
ATOM   4769  N   LEU B  40      -0.184   4.954   1.203  1.00  0.02           N
ATOM   4770  CA  LEU B  40       0.981   4.273   0.565  1.00  0.02           C
ATOM   4771  C   LEU B  40       0.704   2.733   0.676  1.00  0.02           C
ATOM   4772  O   LEU B  40       1.232   1.955   1.435  1.00  0.02           O
ATOM   4773  CB  LEU B  40       2.298   4.695   1.241  1.00  0.02           C
ATOM   4774  CG  LEU B  40       3.543   4.445   0.408  1.00  0.02           C
ATOM   4775  CD1 LEU B  40       3.635   5.628  -0.620  1.00  0.02           C
ATOM   4776  CD2 LEU B  40       4.718   4.583   1.377  1.00  0.02           C
ATOM   4777  H   LEU B  40      -0.130   5.108   2.200  1.00  0.02           H
ATOM   4778  HA  LEU B  40       1.093   4.425  -0.509  1.00  0.02           H
ATOM   4779  HB2 LEU B  40       2.166   5.750   1.481  1.00  0.02           H
ATOM   4780  HB3 LEU B  40       2.400   4.133   2.170  1.00  0.02           H
ATOM   4781  HG  LEU B  40       3.597   3.443  -0.015  1.00  0.02           H
ATOM   4782 HD11 LEU B  40       2.712   5.539  -1.195  1.00  0.02           H
ATOM   4783 HD12 LEU B  40       4.483   5.441  -1.279  1.00  0.02           H
ATOM   4784 HD13 LEU B  40       3.694   6.576  -0.086  1.00  0.02           H
ATOM   4785 HD21 LEU B  40       4.665   5.524   1.924  1.00  0.02           H
ATOM   4786 HD22 LEU B  40       4.664   3.738   2.064  1.00  0.02           H
ATOM   4787 HD23 LEU B  40       5.698   4.813   0.959  1.00  0.02           H
ATOM   4788  N   TRP B  41      -0.093   2.264  -0.272  1.00  0.00           N
ATOM   4789  CA  TRP B  41      -0.556   0.906  -0.529  1.00  0.00           C
ATOM   4790  C   TRP B  41       0.408   0.081  -1.483  1.00  0.00           C
ATOM   4791  O   TRP B  41       0.663  -1.073  -1.287  1.00  0.00           O
ATOM   4792  CB  TRP B  41      -1.924   1.037  -1.276  1.00  0.00           C
ATOM   4793  CG  TRP B  41      -2.875   2.027  -0.664  1.00  0.00           C
ATOM   4794  CD1 TRP B  41      -3.030   3.282  -1.110  1.00  0.00           C
ATOM   4795  CD2 TRP B  41      -3.689   1.888   0.539  1.00  0.00           C
ATOM   4796  CE2 TRP B  41      -4.424   3.103   0.672  1.00  0.00           C
ATOM   4797  CE3 TRP B  41      -3.948   0.832   1.445  1.00  0.00           C
ATOM   4798  NE1 TRP B  41      -4.028   3.901  -0.375  1.00  0.00           N
ATOM   4799  CZ2 TRP B  41      -5.283   3.282   1.761  1.00  0.00           C
ATOM   4800  CZ3 TRP B  41      -4.812   1.037   2.531  1.00  0.00           C
ATOM   4801  CH2 TRP B  41      -5.518   2.229   2.603  1.00  0.00           C
ATOM   4802  H   TRP B  41      -0.369   2.960  -0.950  1.00  0.00           H
ATOM   4803  HA  TRP B  41      -0.599   0.342   0.403  1.00  0.00           H
ATOM   4804  HB2 TRP B  41      -1.776   1.344  -2.311  1.00  0.00           H
ATOM   4805  HB3 TRP B  41      -2.360   0.038  -1.248  1.00  0.00           H
ATOM   4806  HD1 TRP B  41      -2.420   3.681  -1.908  1.00  0.00           H
ATOM   4807  HE1 TRP B  41      -4.395   4.839  -0.442  1.00  0.00           H
ATOM   4808  HE3 TRP B  41      -3.428  -0.113   1.381  1.00  0.00           H
ATOM   4809  HZ2 TRP B  41      -5.803   4.222   1.873  1.00  0.00           H
ATOM   4810  HZ3 TRP B  41      -5.036   0.175   3.140  1.00  0.00           H
ATOM   4811  HH2 TRP B  41      -6.253   2.365   3.382  1.00  0.00           H
ATOM   4812  N   PHE B  42       0.952   0.722  -2.527  1.00  0.00           N
ATOM   4813  CA  PHE B  42       2.284   0.373  -3.113  1.00  0.00           C
ATOM   4814  C   PHE B  42       3.388   1.157  -2.351  1.00  0.00           C
ATOM   4815  O   PHE B  42       3.433   2.376  -2.548  1.00  0.00           O
ATOM   4816  CB  PHE B  42       2.302   0.624  -4.659  1.00  0.00           C
ATOM   4817  CG  PHE B  42       1.602  -0.471  -5.394  1.00  0.00           C
ATOM   4818  CD1 PHE B  42       0.224  -0.603  -5.125  1.00  0.00           C
ATOM   4819  CD2 PHE B  42       2.239  -1.391  -6.239  1.00  0.00           C
ATOM   4820  CE1 PHE B  42      -0.492  -1.717  -5.642  1.00  0.00           C
ATOM   4821  CE2 PHE B  42       1.515  -2.423  -6.802  1.00  0.00           C
ATOM   4822  CZ  PHE B  42       0.153  -2.666  -6.479  1.00  0.00           C
ATOM   4823  H   PHE B  42       0.681   1.695  -2.552  1.00  0.00           H
ATOM   4824  HA  PHE B  42       2.464  -0.702  -3.079  1.00  0.00           H
ATOM   4825  HB2 PHE B  42       1.884   1.587  -4.957  1.00  0.00           H
ATOM   4826  HB3 PHE B  42       3.328   0.480  -4.999  1.00  0.00           H
ATOM   4827  HD1 PHE B  42      -0.315   0.226  -4.690  1.00  0.00           H
ATOM   4828  HD2 PHE B  42       3.239  -1.215  -6.608  1.00  0.00           H
ATOM   4829  HE1 PHE B  42      -1.493  -1.917  -5.288  1.00  0.00           H
ATOM   4830  HE2 PHE B  42       2.054  -2.936  -7.587  1.00  0.00           H
ATOM   4831  HZ  PHE B  42      -0.425  -3.429  -6.979  1.00  0.00           H
ATOM   4832  N   PRO B  43       4.237   0.602  -1.426  1.00  0.00           N
ATOM   4833  CA  PRO B  43       5.515   1.281  -0.965  1.00  0.00           C
ATOM   4834  C   PRO B  43       6.588   1.475  -2.014  1.00  0.00           C
ATOM   4835  O   PRO B  43       6.390   1.120  -3.143  1.00  0.00           O
ATOM   4836  CB  PRO B  43       6.033   0.343   0.103  1.00  0.00           C
ATOM   4837  CG  PRO B  43       4.820  -0.504   0.530  1.00  0.00           C
ATOM   4838  CD  PRO B  43       4.119  -0.746  -0.803  1.00  0.00           C
ATOM   4839  HA  PRO B  43       5.359   2.275  -0.544  1.00  0.00           H
ATOM   4840  HB2 PRO B  43       6.777  -0.311  -0.355  1.00  0.00           H
ATOM   4841  HB3 PRO B  43       6.606   0.768   0.927  1.00  0.00           H
ATOM   4842  HG2 PRO B  43       5.170  -1.407   1.030  1.00  0.00           H
ATOM   4843  HG3 PRO B  43       4.263   0.167   1.183  1.00  0.00           H
ATOM   4844  HD2 PRO B  43       4.537  -1.620  -1.302  1.00  0.00           H
ATOM   4845  HD3 PRO B  43       3.055  -0.899  -0.620  1.00  0.00           H
ATOM   4846  N   PRO B  44       7.719   2.089  -1.705  1.00  0.00           N
ATOM   4847  CA  PRO B  44       8.395   2.823  -2.761  1.00  0.00           C
ATOM   4848  C   PRO B  44       9.071   1.922  -3.809  1.00  0.00           C
ATOM   4849  O   PRO B  44       9.392   2.441  -4.894  1.00  0.00           O
ATOM   4850  CB  PRO B  44       9.381   3.815  -2.144  1.00  0.00           C
ATOM   4851  CG  PRO B  44       8.804   4.011  -0.746  1.00  0.00           C
ATOM   4852  CD  PRO B  44       8.124   2.672  -0.373  1.00  0.00           C
ATOM   4853  HA  PRO B  44       7.583   3.397  -3.208  1.00  0.00           H
ATOM   4854  HB2 PRO B  44      10.308   3.283  -1.930  1.00  0.00           H
ATOM   4855  HB3 PRO B  44       9.466   4.663  -2.823  1.00  0.00           H
ATOM   4856  HG2 PRO B  44       9.557   4.364  -0.041  1.00  0.00           H
ATOM   4857  HG3 PRO B  44       8.023   4.771  -0.766  1.00  0.00           H
ATOM   4858  HD2 PRO B  44       8.828   1.993   0.108  1.00  0.00           H
ATOM   4859  HD3 PRO B  44       7.282   2.861   0.293  1.00  0.00           H
ATOM   4860  N   ASP B  45       9.516   0.673  -3.433  1.00  0.00           N
ATOM   4861  CA  ASP B  45      10.288  -0.341  -4.153  1.00  0.00           C
ATOM   4862  C   ASP B  45       9.462  -1.518  -4.698  1.00  0.00           C
ATOM   4863  O   ASP B  45       9.967  -2.397  -5.387  1.00  0.00           O
ATOM   4864  CB  ASP B  45      11.256  -0.931  -3.172  1.00  0.00           C
ATOM   4865  CG  ASP B  45      10.695  -1.743  -2.060  1.00  0.00           C
ATOM   4866  OD1 ASP B  45       9.518  -1.496  -1.647  1.00  0.00           O
ATOM   4867  OD2 ASP B  45      11.455  -2.583  -1.469  1.00  0.00           O
ATOM   4868  H   ASP B  45       9.311   0.346  -2.499  1.00  0.00           H
ATOM   4869  HA  ASP B  45      10.881   0.170  -4.911  1.00  0.00           H
ATOM   4870  HB2 ASP B  45      11.882  -1.617  -3.741  1.00  0.00           H
ATOM   4871  HB3 ASP B  45      11.990  -0.269  -2.710  1.00  0.00           H
ATOM   4872  N   ALA B  46       8.126  -1.415  -4.635  1.00  0.00           N
ATOM   4873  CA  ALA B  46       7.285  -2.223  -5.510  1.00  0.00           C
ATOM   4874  C   ALA B  46       7.244  -1.742  -6.948  1.00  0.00           C
ATOM   4875  O   ALA B  46       7.124  -0.530  -7.157  1.00  0.00           O
ATOM   4876  CB  ALA B  46       5.881  -2.169  -4.952  1.00  0.00           C
ATOM   4877  H   ALA B  46       7.681  -0.640  -4.164  1.00  0.00           H
ATOM   4878  HA  ALA B  46       7.663  -3.240  -5.415  1.00  0.00           H
ATOM   4879  HB1 ALA B  46       5.313  -1.268  -5.186  1.00  0.00           H
ATOM   4880  HB2 ALA B  46       5.722  -2.272  -3.878  1.00  0.00           H
ATOM   4881  HB3 ALA B  46       5.226  -2.866  -5.473  1.00  0.00           H
ATOM   4882  N   PRO B  47       7.363  -2.631  -7.973  1.00  0.00           N
ATOM   4883  CA  PRO B  47       7.245  -2.224  -9.380  1.00  0.00           C
ATOM   4884  C   PRO B  47       5.840  -1.766  -9.717  1.00  0.00           C
ATOM   4885  O   PRO B  47       4.841  -2.088  -9.144  1.00  0.00           O
ATOM   4886  CB  PRO B  47       7.685  -3.396 -10.149  1.00  0.00           C
ATOM   4887  CG  PRO B  47       7.270  -4.562  -9.252  1.00  0.00           C
ATOM   4888  CD  PRO B  47       7.504  -4.058  -7.850  1.00  0.00           C
ATOM   4889  HA  PRO B  47       7.856  -1.346  -9.587  1.00  0.00           H
ATOM   4890  HB2 PRO B  47       7.272  -3.502 -11.152  1.00  0.00           H
ATOM   4891  HB3 PRO B  47       8.775  -3.430 -10.168  1.00  0.00           H
ATOM   4892  HG2 PRO B  47       6.211  -4.797  -9.365  1.00  0.00           H
ATOM   4893  HG3 PRO B  47       7.873  -5.433  -9.506  1.00  0.00           H
ATOM   4894  HD2 PRO B  47       6.804  -4.483  -7.132  1.00  0.00           H
ATOM   4895  HD3 PRO B  47       8.514  -4.303  -7.524  1.00  0.00           H
ATOM   4896  N   VAL B  48       5.741  -1.082 -10.856  1.00  0.01           N
ATOM   4897  CA  VAL B  48       4.463  -0.644 -11.447  1.00  0.01           C
ATOM   4898  C   VAL B  48       3.763  -1.857 -12.056  1.00  0.01           C
ATOM   4899  O   VAL B  48       4.438  -2.513 -12.867  1.00  0.01           O
ATOM   4900  CB  VAL B  48       4.615   0.531 -12.428  1.00  0.01           C
ATOM   4901  CG1 VAL B  48       3.393   0.788 -13.364  1.00  0.01           C
ATOM   4902  CG2 VAL B  48       5.132   1.787 -11.881  1.00  0.01           C
ATOM   4903  H   VAL B  48       6.579  -0.884 -11.385  1.00  0.01           H
ATOM   4904  HA  VAL B  48       3.893  -0.307 -10.581  1.00  0.01           H
ATOM   4905  HB  VAL B  48       5.362   0.164 -13.132  1.00  0.01           H
ATOM   4906 HG11 VAL B  48       3.692   1.435 -14.188  1.00  0.01           H
ATOM   4907 HG12 VAL B  48       3.055  -0.184 -13.724  1.00  0.01           H
ATOM   4908 HG13 VAL B  48       2.607   1.241 -12.760  1.00  0.01           H
ATOM   4909 HG21 VAL B  48       5.110   2.563 -12.646  1.00  0.01           H
ATOM   4910 HG22 VAL B  48       6.169   1.545 -11.647  1.00  0.01           H
ATOM   4911 HG23 VAL B  48       4.522   2.113 -11.039  1.00  0.01           H
ATOM   4912  N   PRO B  49       2.478  -2.159 -11.745  1.00  0.00           N
ATOM   4913  CA  PRO B  49       1.770  -3.382 -12.247  1.00  0.00           C
ATOM   4914  C   PRO B  49       1.622  -3.351 -13.744  1.00  0.00           C
ATOM   4915  O   PRO B  49       1.723  -2.335 -14.401  1.00  0.00           O
ATOM   4916  CB  PRO B  49       0.343  -3.456 -11.576  1.00  0.00           C
ATOM   4917  CG  PRO B  49       0.190  -2.041 -11.073  1.00  0.00           C
ATOM   4918  CD  PRO B  49       1.622  -1.544 -10.776  1.00  0.00           C
ATOM   4919  HA  PRO B  49       2.346  -4.270 -11.987  1.00  0.00           H
ATOM   4920  HB2 PRO B  49      -0.375  -3.723 -12.352  1.00  0.00           H
ATOM   4921  HB3 PRO B  49       0.237  -4.178 -10.767  1.00  0.00           H
ATOM   4922  HG2 PRO B  49      -0.218  -1.454 -11.896  1.00  0.00           H
ATOM   4923  HG3 PRO B  49      -0.398  -1.882 -10.169  1.00  0.00           H
ATOM   4924  HD2 PRO B  49       1.711  -0.469 -10.927  1.00  0.00           H
ATOM   4925  HD3 PRO B  49       1.979  -1.835  -9.787  1.00  0.00           H
ATOM   4926  N   GLN B  50       1.258  -4.540 -14.262  1.00  0.00           N
ATOM   4927  CA  GLN B  50       0.912  -4.755 -15.681  1.00  0.00           C
ATOM   4928  C   GLN B  50      -0.265  -3.947 -16.221  1.00  0.00           C
ATOM   4929  O   GLN B  50      -0.155  -3.386 -17.314  1.00  0.00           O
ATOM   4930  CB  GLN B  50       0.718  -6.233 -15.795  1.00  0.00           C
ATOM   4931  CG  GLN B  50       2.020  -7.095 -15.596  1.00  0.00           C
ATOM   4932  CD  GLN B  50       3.121  -6.741 -16.507  1.00  0.00           C
ATOM   4933  NE2 GLN B  50       4.313  -7.353 -16.420  1.00  0.00           N
ATOM   4934  OE1 GLN B  50       2.979  -5.978 -17.434  1.00  0.00           O
ATOM   4935  H   GLN B  50       1.286  -5.354 -13.665  1.00  0.00           H
ATOM   4936  HA  GLN B  50       1.808  -4.583 -16.278  1.00  0.00           H
ATOM   4937  HB2 GLN B  50      -0.048  -6.529 -15.078  1.00  0.00           H
ATOM   4938  HB3 GLN B  50       0.310  -6.389 -16.794  1.00  0.00           H
ATOM   4939  HG2 GLN B  50       2.261  -6.904 -14.550  1.00  0.00           H
ATOM   4940  HG3 GLN B  50       1.708  -8.136 -15.650  1.00  0.00           H
ATOM   4941 HE21 GLN B  50       5.068  -6.916 -16.932  1.00  0.00           H
ATOM   4942 HE22 GLN B  50       4.390  -8.158 -15.815  1.00  0.00           H
ATOM   4943  N   ASP B  51      -1.372  -3.838 -15.458  1.00  0.01           N
ATOM   4944  CA  ASP B  51      -2.599  -3.110 -15.619  1.00  0.01           C
ATOM   4945  C   ASP B  51      -3.113  -2.696 -14.245  1.00  0.01           C
ATOM   4946  O   ASP B  51      -2.858  -3.340 -13.214  1.00  0.01           O
ATOM   4947  CB  ASP B  51      -3.562  -3.911 -16.457  1.00  0.01           C
ATOM   4948  CG  ASP B  51      -3.778  -5.335 -16.055  1.00  0.01           C
ATOM   4949  OD1 ASP B  51      -3.031  -6.173 -16.573  1.00  0.01           O
ATOM   4950  OD2 ASP B  51      -4.544  -5.579 -15.102  1.00  0.01           O
ATOM   4951  H   ASP B  51      -1.360  -4.346 -14.585  1.00  0.01           H
ATOM   4952  HA  ASP B  51      -2.425  -2.226 -16.232  1.00  0.01           H
ATOM   4953  HB2 ASP B  51      -4.509  -3.381 -16.345  1.00  0.01           H
ATOM   4954  HB3 ASP B  51      -3.196  -3.954 -17.483  1.00  0.01           H
ATOM   4955  N   MET B  52      -3.989  -1.678 -14.180  1.00  0.00           N
ATOM   4956  CA  MET B  52      -4.503  -1.119 -12.953  1.00  0.00           C
ATOM   4957  C   MET B  52      -5.751  -1.849 -12.421  1.00  0.00           C
ATOM   4958  O   MET B  52      -6.562  -1.327 -11.704  1.00  0.00           O
ATOM   4959  CB  MET B  52      -4.642   0.430 -13.114  1.00  0.00           C
ATOM   4960  CG  MET B  52      -4.608   1.256 -11.843  1.00  0.00           C
ATOM   4961  SD  MET B  52      -3.256   2.480 -11.784  1.00  0.00           S
ATOM   4962  CE  MET B  52      -1.829   1.441 -11.591  1.00  0.00           C
ATOM   4963  H   MET B  52      -4.193  -1.335 -15.108  1.00  0.00           H
ATOM   4964  HA  MET B  52      -3.727  -1.296 -12.207  1.00  0.00           H
ATOM   4965  HB2 MET B  52      -3.911   0.775 -13.845  1.00  0.00           H
ATOM   4966  HB3 MET B  52      -5.567   0.550 -13.678  1.00  0.00           H
ATOM   4967  HG2 MET B  52      -5.515   1.860 -11.859  1.00  0.00           H
ATOM   4968  HG3 MET B  52      -4.579   0.578 -10.990  1.00  0.00           H
ATOM   4969  HE1 MET B  52      -0.958   2.097 -11.564  1.00  0.00           H
ATOM   4970  HE2 MET B  52      -1.818   0.986 -10.601  1.00  0.00           H
ATOM   4971  HE3 MET B  52      -1.674   0.681 -12.357  1.00  0.00           H
ATOM   4972  N   GLU B  53      -6.147  -3.023 -12.988  1.00  0.00           N
ATOM   4973  CA  GLU B  53      -7.259  -3.836 -12.469  1.00  0.00           C
ATOM   4974  C   GLU B  53      -7.126  -4.336 -11.037  1.00  0.00           C
ATOM   4975  O   GLU B  53      -6.018  -4.691 -10.599  1.00  0.00           O
ATOM   4976  CB  GLU B  53      -7.500  -5.131 -13.240  1.00  0.00           C
ATOM   4977  CG  GLU B  53      -7.997  -4.923 -14.689  1.00  0.00           C
ATOM   4978  CD  GLU B  53      -9.524  -4.661 -14.768  1.00  0.00           C
ATOM   4979  OE1 GLU B  53     -10.259  -4.545 -13.738  1.00  0.00           O
ATOM   4980  OE2 GLU B  53     -10.031  -4.520 -15.917  1.00  0.00           O
ATOM   4981  H   GLU B  53      -5.584  -3.422 -13.726  1.00  0.00           H
ATOM   4982  HA  GLU B  53      -8.163  -3.228 -12.481  1.00  0.00           H
ATOM   4983  HB2 GLU B  53      -6.615  -5.762 -13.322  1.00  0.00           H
ATOM   4984  HB3 GLU B  53      -8.262  -5.673 -12.680  1.00  0.00           H
ATOM   4985  HG2 GLU B  53      -7.434  -4.092 -15.114  1.00  0.00           H
ATOM   4986  HG3 GLU B  53      -7.758  -5.848 -15.213  1.00  0.00           H
ATOM   4987  N   LEU B  54      -8.190  -4.354 -10.205  1.00  0.00           N
ATOM   4988  CA  LEU B  54      -7.982  -4.545  -8.754  1.00  0.00           C
ATOM   4989  C   LEU B  54      -7.485  -5.945  -8.420  1.00  0.00           C
ATOM   4990  O   LEU B  54      -6.778  -6.124  -7.446  1.00  0.00           O
ATOM   4991  CB  LEU B  54      -9.364  -4.247  -8.007  1.00  0.00           C
ATOM   4992  CG  LEU B  54      -9.472  -4.400  -6.499  1.00  0.00           C
ATOM   4993  CD1 LEU B  54      -8.595  -3.366  -5.814  1.00  0.00           C
ATOM   4994  CD2 LEU B  54     -10.901  -4.083  -6.024  1.00  0.00           C
ATOM   4995  H   LEU B  54      -9.102  -4.289 -10.634  1.00  0.00           H
ATOM   4996  HA  LEU B  54      -7.260  -3.825  -8.367  1.00  0.00           H
ATOM   4997  HB2 LEU B  54      -9.648  -3.247  -8.335  1.00  0.00           H
ATOM   4998  HB3 LEU B  54     -10.023  -4.992  -8.454  1.00  0.00           H
ATOM   4999  HG  LEU B  54      -9.079  -5.341  -6.118  1.00  0.00           H
ATOM   5000 HD11 LEU B  54      -7.547  -3.464  -6.092  1.00  0.00           H
ATOM   5001 HD12 LEU B  54      -8.742  -3.407  -4.734  1.00  0.00           H
ATOM   5002 HD13 LEU B  54      -8.978  -2.389  -6.110  1.00  0.00           H
ATOM   5003 HD21 LEU B  54     -11.102  -3.042  -6.281  1.00  0.00           H
ATOM   5004 HD22 LEU B  54     -11.646  -4.669  -6.562  1.00  0.00           H
ATOM   5005 HD23 LEU B  54     -10.875  -4.140  -4.936  1.00  0.00           H
ATOM   5006  N   VAL B  55      -7.838  -6.926  -9.275  1.00  0.00           N
ATOM   5007  CA  VAL B  55      -7.255  -8.320  -9.163  1.00  0.00           C
ATOM   5008  C   VAL B  55      -5.746  -8.265  -9.352  1.00  0.00           C
ATOM   5009  O   VAL B  55      -5.047  -8.893  -8.550  1.00  0.00           O
ATOM   5010  CB  VAL B  55      -7.988  -9.403  -9.991  1.00  0.00           C
ATOM   5011  CG1 VAL B  55      -7.622  -9.335 -11.458  1.00  0.00           C
ATOM   5012  CG2 VAL B  55      -7.700 -10.860  -9.558  1.00  0.00           C
ATOM   5013  H   VAL B  55      -8.557  -6.814  -9.976  1.00  0.00           H
ATOM   5014  HA  VAL B  55      -7.367  -8.607  -8.117  1.00  0.00           H
ATOM   5015  HB  VAL B  55      -9.060  -9.296  -9.824  1.00  0.00           H
ATOM   5016 HG11 VAL B  55      -8.316 -10.007 -11.964  1.00  0.00           H
ATOM   5017 HG12 VAL B  55      -7.768  -8.328 -11.847  1.00  0.00           H
ATOM   5018 HG13 VAL B  55      -6.627  -9.670 -11.753  1.00  0.00           H
ATOM   5019 HG21 VAL B  55      -8.046 -11.471 -10.392  1.00  0.00           H
ATOM   5020 HG22 VAL B  55      -8.391 -11.151  -8.766  1.00  0.00           H
ATOM   5021 HG23 VAL B  55      -6.627 -10.936  -9.391  1.00  0.00           H
ATOM   5022  N   THR B  56      -5.202  -7.571 -10.415  1.00  0.01           N
ATOM   5023  CA  THR B  56      -3.742  -7.386 -10.636  1.00  0.01           C
ATOM   5024  C   THR B  56      -3.080  -6.664  -9.424  1.00  0.01           C
ATOM   5025  O   THR B  56      -2.044  -7.083  -8.919  1.00  0.01           O
ATOM   5026  CB  THR B  56      -3.569  -6.554 -11.923  1.00  0.01           C
ATOM   5027  CG2 THR B  56      -2.147  -6.362 -12.253  1.00  0.01           C
ATOM   5028  OG1 THR B  56      -4.209  -7.270 -12.985  1.00  0.01           O
ATOM   5029  H   THR B  56      -5.880  -7.335 -11.126  1.00  0.01           H
ATOM   5030  HA  THR B  56      -3.222  -8.323 -10.838  1.00  0.01           H
ATOM   5031  HB  THR B  56      -4.049  -5.601 -11.699  1.00  0.01           H
ATOM   5032  HG1 THR B  56      -4.765  -6.631 -13.438  1.00  0.01           H
ATOM   5033 HG21 THR B  56      -1.792  -5.573 -11.589  1.00  0.01           H
ATOM   5034 HG22 THR B  56      -2.078  -5.884 -13.230  1.00  0.01           H
ATOM   5035 HG23 THR B  56      -1.541  -7.268 -12.213  1.00  0.01           H
ATOM   5036  N   MET B  57      -3.734  -5.599  -8.901  1.00  0.00           N
ATOM   5037  CA  MET B  57      -3.237  -4.936  -7.628  1.00  0.00           C
ATOM   5038  C   MET B  57      -3.319  -5.814  -6.363  1.00  0.00           C
ATOM   5039  O   MET B  57      -2.358  -5.794  -5.600  1.00  0.00           O
ATOM   5040  CB  MET B  57      -4.003  -3.574  -7.365  1.00  0.00           C
ATOM   5041  CG  MET B  57      -3.750  -2.551  -8.558  1.00  0.00           C
ATOM   5042  SD  MET B  57      -4.136  -0.867  -8.055  1.00  0.00           S
ATOM   5043  CE  MET B  57      -5.966  -0.974  -7.773  1.00  0.00           C
ATOM   5044  H   MET B  57      -4.588  -5.319  -9.361  1.00  0.00           H
ATOM   5045  HA  MET B  57      -2.186  -4.695  -7.793  1.00  0.00           H
ATOM   5046  HB2 MET B  57      -5.043  -3.889  -7.288  1.00  0.00           H
ATOM   5047  HB3 MET B  57      -3.709  -3.102  -6.427  1.00  0.00           H
ATOM   5048  HG2 MET B  57      -2.704  -2.469  -8.855  1.00  0.00           H
ATOM   5049  HG3 MET B  57      -4.321  -2.847  -9.438  1.00  0.00           H
ATOM   5050  HE1 MET B  57      -6.217  -1.767  -7.069  1.00  0.00           H
ATOM   5051  HE2 MET B  57      -6.536  -0.077  -7.531  1.00  0.00           H
ATOM   5052  HE3 MET B  57      -6.466  -1.334  -8.673  1.00  0.00           H
ATOM   5053  N   SER B  58      -4.326  -6.681  -6.233  1.00  0.00           N
ATOM   5054  CA  SER B  58      -4.315  -7.720  -5.232  1.00  0.00           C
ATOM   5055  C   SER B  58      -3.280  -8.776  -5.504  1.00  0.00           C
ATOM   5056  O   SER B  58      -2.657  -9.250  -4.577  1.00  0.00           O
ATOM   5057  CB  SER B  58      -5.724  -8.282  -4.936  1.00  0.00           C
ATOM   5058  OG  SER B  58      -5.588  -8.771  -3.671  1.00  0.00           O
ATOM   5059  H   SER B  58      -5.182  -6.559  -6.755  1.00  0.00           H
ATOM   5060  HA  SER B  58      -3.915  -7.233  -4.343  1.00  0.00           H
ATOM   5061  HB2 SER B  58      -6.353  -7.394  -4.888  1.00  0.00           H
ATOM   5062  HB3 SER B  58      -6.006  -9.107  -5.591  1.00  0.00           H
ATOM   5063  HG  SER B  58      -4.933  -9.473  -3.656  1.00  0.00           H
[truncated: 287,593 more chars]
