# Supplementary material for: Total enzymatic synthesis of cis-α-irone from a simple carbon source
Source: Nat Commun. 2022 Dec 2;13:7421. doi: 10.1038/s41467-022-35232-2 (PMC9715568; doi:10.1038/s41467-022-35232-2)
Supplement: Supplementary file 4 — Supplementary Data 1 [file 41467_2022_35232_MOESM4_ESM.zip › Supplementary file 1_pdb/pdb/FigureS4a_and_S6a_5gm2_pMT3_1SS_SAH.pdb]

ATOM      1  N   GLN A  10     -15.376 -30.227  16.725  1.00  0.00           N
ATOM      2  CA  GLN A  10     -15.276 -30.435  15.272  1.00  0.00           C
ATOM      3  C   GLN A  10     -16.650 -30.154  14.728  1.00  0.00           C
ATOM      4  O   GLN A  10     -17.674 -30.142  15.408  1.00  0.00           O
ATOM      5  CB  GLN A  10     -14.793 -31.834  14.931  1.00  0.00           C
ATOM      6  CG  GLN A  10     -13.250 -31.927  14.840  1.00  0.00           C
ATOM      7  CD  GLN A  10     -12.776 -33.254  14.344  1.00  0.00           C
ATOM      8  NE2 GLN A  10     -11.714 -33.693  14.914  1.00  0.00           N
ATOM      9  OE1 GLN A  10     -13.302 -33.932  13.450  1.00  0.00           O
ATOM     10  HA  GLN A  10     -14.553 -29.798  14.762  1.00  0.00           H
ATOM     11  HB2 GLN A  10     -15.241 -32.593  15.573  1.00  0.00           H
ATOM     12  HB3 GLN A  10     -15.019 -32.052  13.887  1.00  0.00           H
ATOM     13  HG2 GLN A  10     -12.984 -31.078  14.210  1.00  0.00           H
ATOM     14  HG3 GLN A  10     -12.821 -31.721  15.820  1.00  0.00           H
ATOM     15 HE21 GLN A  10     -11.485 -34.664  14.753  1.00  0.00           H
ATOM     16 HE22 GLN A  10     -11.204 -33.141  15.590  1.00  0.00           H
ATOM     17  H1  GLN A  10     -15.944 -29.430  16.977  1.00  0.00           H
ATOM     18  H2  GLN A  10     -15.716 -31.127  17.033  1.00  0.00           H
ATOM     19  H3  GLN A  10     -14.425 -30.103  17.041  1.00  0.00           H
ATOM     20  N   GLN A  11     -16.739 -29.868  13.428  1.00  0.00           N
ATOM     21  CA  GLN A  11     -18.018 -29.516  12.741  1.00  0.00           C
ATOM     22  C   GLN A  11     -18.125 -29.915  11.257  1.00  0.00           C
ATOM     23  O   GLN A  11     -19.262 -29.848  10.680  1.00  0.00           O
ATOM     24  CB  GLN A  11     -18.256 -28.114  13.071  1.00  0.00           C
ATOM     25  CG  GLN A  11     -19.637 -27.615  12.643  1.00  0.00           C
ATOM     26  CD  GLN A  11     -19.886 -26.256  13.214  1.00  0.00           C
ATOM     27  NE2 GLN A  11     -20.865 -25.578  12.681  1.00  0.00           N
ATOM     28  OE1 GLN A  11     -19.300 -25.866  14.229  1.00  0.00           O
ATOM     29  H   GLN A  11     -15.896 -29.967  12.881  1.00  0.00           H
ATOM     30  HA  GLN A  11     -18.786 -30.166  13.160  1.00  0.00           H
ATOM     31  HB2 GLN A  11     -18.080 -28.008  14.142  1.00  0.00           H
ATOM     32  HB3 GLN A  11     -17.559 -27.517  12.483  1.00  0.00           H
ATOM     33  HG2 GLN A  11     -19.537 -27.480  11.565  1.00  0.00           H
ATOM     34  HG3 GLN A  11     -20.441 -28.324  12.838  1.00  0.00           H
ATOM     35 HE21 GLN A  11     -21.301 -24.795  13.146  1.00  0.00           H
ATOM     36 HE22 GLN A  11     -21.333 -25.915  11.852  1.00  0.00           H
ATOM     37  N   VAL A  12     -17.125 -30.315  10.466  1.00  0.00           N
ATOM     38  CA  VAL A  12     -17.175 -30.578   9.015  1.00  0.00           C
ATOM     39  C   VAL A  12     -16.139 -31.637   8.652  1.00  0.00           C
ATOM     40  O   VAL A  12     -15.062 -31.654   9.130  1.00  0.00           O
ATOM     41  CB  VAL A  12     -16.942 -29.352   8.076  1.00  0.00           C
ATOM     42  CG1 VAL A  12     -18.100 -28.335   8.146  1.00  0.00           C
ATOM     43  CG2 VAL A  12     -15.783 -28.417   8.495  1.00  0.00           C
ATOM     44  H   VAL A  12     -16.187 -30.328  10.841  1.00  0.00           H
ATOM     45  HA  VAL A  12     -18.142 -31.072   8.919  1.00  0.00           H
ATOM     46  HB  VAL A  12     -16.778 -29.607   7.028  1.00  0.00           H
ATOM     47 HG11 VAL A  12     -18.983 -28.939   7.937  1.00  0.00           H
ATOM     48 HG12 VAL A  12     -18.162 -27.890   9.138  1.00  0.00           H
ATOM     49 HG13 VAL A  12     -18.020 -27.668   7.288  1.00  0.00           H
ATOM     50 HG21 VAL A  12     -15.738 -28.217   9.566  1.00  0.00           H
ATOM     51 HG22 VAL A  12     -15.812 -27.408   8.084  1.00  0.00           H
ATOM     52 HG23 VAL A  12     -14.844 -28.829   8.124  1.00  0.00           H
ATOM     53  N   THR A  13     -16.538 -32.477   7.674  1.00  0.00           N
ATOM     54  CA  THR A  13     -15.636 -33.437   7.084  1.00  0.00           C
ATOM     55  C   THR A  13     -14.764 -32.840   6.011  1.00  0.00           C
ATOM     56  O   THR A  13     -15.072 -31.808   5.397  1.00  0.00           O
ATOM     57  CB  THR A  13     -16.373 -34.652   6.486  1.00  0.00           C
ATOM     58  CG2 THR A  13     -16.980 -35.614   7.546  1.00  0.00           C
ATOM     59  OG1 THR A  13     -17.350 -34.160   5.570  1.00  0.00           O
ATOM     60  H   THR A  13     -17.467 -32.370   7.291  1.00  0.00           H
ATOM     61  HA  THR A  13     -15.128 -33.787   7.982  1.00  0.00           H
ATOM     62  HB  THR A  13     -15.664 -35.269   5.935  1.00  0.00           H
ATOM     63  HG1 THR A  13     -18.029 -33.751   6.110  1.00  0.00           H
ATOM     64 HG21 THR A  13     -16.118 -36.095   8.010  1.00  0.00           H
ATOM     65 HG22 THR A  13     -17.581 -36.382   7.062  1.00  0.00           H
ATOM     66 HG23 THR A  13     -17.548 -35.035   8.274  1.00  0.00           H
ATOM     67  N   ALA A  14     -13.606 -33.393   5.826  1.00  0.00           N
ATOM     68  CA  ALA A  14     -12.744 -33.138   4.582  1.00  0.00           C
ATOM     69  C   ALA A  14     -13.510 -33.312   3.266  1.00  0.00           C
ATOM     70  O   ALA A  14     -13.337 -32.548   2.296  1.00  0.00           O
ATOM     71  CB  ALA A  14     -11.570 -34.133   4.698  1.00  0.00           C
ATOM     72  H   ALA A  14     -13.262 -34.062   6.499  1.00  0.00           H
ATOM     73  HA  ALA A  14     -12.385 -32.112   4.665  1.00  0.00           H
ATOM     74  HB1 ALA A  14     -11.122 -34.305   3.718  1.00  0.00           H
ATOM     75  HB2 ALA A  14     -11.865 -35.118   5.057  1.00  0.00           H
ATOM     76  HB3 ALA A  14     -10.952 -33.593   5.416  1.00  0.00           H
ATOM     77  N   ASP A  15     -14.378 -34.347   3.224  1.00  0.00           N
ATOM     78  CA  ASP A  15     -15.434 -34.579   2.231  1.00  0.00           C
ATOM     79  C   ASP A  15     -16.442 -33.342   1.988  1.00  0.00           C
ATOM     80  O   ASP A  15     -16.870 -33.155   0.796  1.00  0.00           O
ATOM     81  CB  ASP A  15     -16.196 -35.860   2.523  1.00  0.00           C
ATOM     82  CG  ASP A  15     -15.332 -37.125   2.361  1.00  0.00           C
ATOM     83  OD1 ASP A  15     -14.266 -37.127   1.655  1.00  0.00           O
ATOM     84  OD2 ASP A  15     -15.632 -38.067   3.148  1.00  0.00           O
ATOM     85  H   ASP A  15     -14.417 -34.926   4.050  1.00  0.00           H
ATOM     86  HA  ASP A  15     -14.833 -34.742   1.337  1.00  0.00           H
ATOM     87  HB2 ASP A  15     -16.663 -35.713   3.496  1.00  0.00           H
ATOM     88  HB3 ASP A  15     -17.006 -35.946   1.799  1.00  0.00           H
ATOM     89  N   GLU A  16     -16.702 -32.514   2.938  1.00  0.00           N
ATOM     90  CA  GLU A  16     -17.659 -31.358   2.816  1.00  0.00           C
ATOM     91  C   GLU A  16     -16.869 -30.155   2.383  1.00  0.00           C
ATOM     92  O   GLU A  16     -17.305 -29.435   1.497  1.00  0.00           O
ATOM     93  CB  GLU A  16     -18.329 -31.205   4.193  1.00  0.00           C
ATOM     94  CG  GLU A  16     -19.480 -32.138   4.412  1.00  0.00           C
ATOM     95  CD  GLU A  16     -20.071 -32.163   5.817  1.00  0.00           C
ATOM     96  OE1 GLU A  16     -19.341 -32.654   6.702  1.00  0.00           O
ATOM     97  OE2 GLU A  16     -21.289 -31.898   6.110  1.00  0.00           O
ATOM     98  H   GLU A  16     -16.420 -32.836   3.852  1.00  0.00           H
ATOM     99  HA  GLU A  16     -18.408 -31.491   2.035  1.00  0.00           H
ATOM    100  HB2 GLU A  16     -17.598 -31.233   5.001  1.00  0.00           H
ATOM    101  HB3 GLU A  16     -18.769 -30.218   4.327  1.00  0.00           H
ATOM    102  HG2 GLU A  16     -20.292 -31.899   3.724  1.00  0.00           H
ATOM    103  HG3 GLU A  16     -19.254 -33.186   4.218  1.00  0.00           H
ATOM    104  N   VAL A  17     -15.776 -29.900   3.087  1.00  0.00           N
ATOM    105  CA  VAL A  17     -14.781 -28.822   2.702  1.00  0.00           C
ATOM    106  C   VAL A  17     -14.154 -28.972   1.277  1.00  0.00           C
ATOM    107  O   VAL A  17     -13.918 -27.955   0.603  1.00  0.00           O
ATOM    108  CB  VAL A  17     -13.606 -28.865   3.776  1.00  0.00           C
ATOM    109  CG1 VAL A  17     -12.663 -27.679   3.676  1.00  0.00           C
ATOM    110  CG2 VAL A  17     -14.192 -28.686   5.172  1.00  0.00           C
ATOM    111  H   VAL A  17     -15.483 -30.517   3.830  1.00  0.00           H
ATOM    112  HA  VAL A  17     -15.231 -27.830   2.644  1.00  0.00           H
ATOM    113  HB  VAL A  17     -13.037 -29.794   3.771  1.00  0.00           H
ATOM    114 HG11 VAL A  17     -11.901 -27.706   4.455  1.00  0.00           H
ATOM    115 HG12 VAL A  17     -12.078 -27.555   2.765  1.00  0.00           H
ATOM    116 HG13 VAL A  17     -13.211 -26.738   3.737  1.00  0.00           H
ATOM    117 HG21 VAL A  17     -13.438 -29.108   5.835  1.00  0.00           H
ATOM    118 HG22 VAL A  17     -15.078 -29.303   5.329  1.00  0.00           H
ATOM    119 HG23 VAL A  17     -14.470 -27.644   5.330  1.00  0.00           H
ATOM    120  N   GLY A  18     -14.110 -30.209   0.781  1.00  0.00           N
ATOM    121  CA  GLY A  18     -13.716 -30.519  -0.638  1.00  0.00           C
ATOM    122  C   GLY A  18     -14.740 -29.858  -1.589  1.00  0.00           C
ATOM    123  O   GLY A  18     -14.366 -29.081  -2.460  1.00  0.00           O
ATOM    124  H   GLY A  18     -14.315 -30.960   1.425  1.00  0.00           H
ATOM    125  HA2 GLY A  18     -12.744 -30.085  -0.877  1.00  0.00           H
ATOM    126  HA3 GLY A  18     -13.729 -31.602  -0.760  1.00  0.00           H
ATOM    127  N   ASP A  19     -16.047 -30.115  -1.395  1.00  0.00           N
ATOM    128  CA  ASP A  19     -17.159 -29.682  -2.286  1.00  0.00           C
ATOM    129  C   ASP A  19     -17.221 -28.142  -2.372  1.00  0.00           C
ATOM    130  O   ASP A  19     -17.351 -27.506  -3.452  1.00  0.00           O
ATOM    131  CB  ASP A  19     -18.552 -30.160  -1.731  1.00  0.00           C
ATOM    132  CG  ASP A  19     -18.686 -31.672  -1.603  1.00  0.00           C
ATOM    133  OD1 ASP A  19     -18.002 -32.427  -2.271  1.00  0.00           O
ATOM    134  OD2 ASP A  19     -19.508 -32.156  -0.800  1.00  0.00           O
ATOM    135  H   ASP A  19     -16.410 -30.559  -0.564  1.00  0.00           H
ATOM    136  HA  ASP A  19     -17.001 -30.177  -3.244  1.00  0.00           H
ATOM    137  HB2 ASP A  19     -18.620 -29.718  -0.736  1.00  0.00           H
ATOM    138  HB3 ASP A  19     -19.369 -29.792  -2.350  1.00  0.00           H
ATOM    139  N   TRP A  20     -17.049 -27.574  -1.205  1.00  0.00           N
ATOM    140  CA  TRP A  20     -16.797 -26.172  -0.989  1.00  0.00           C
ATOM    141  C   TRP A  20     -15.669 -25.580  -1.760  1.00  0.00           C
ATOM    142  O   TRP A  20     -15.847 -24.617  -2.526  1.00  0.00           O
ATOM    143  CB  TRP A  20     -16.877 -25.732   0.483  1.00  0.00           C
ATOM    144  CG  TRP A  20     -17.053 -24.254   0.730  1.00  0.00           C
ATOM    145  CD1 TRP A  20     -18.312 -23.768   0.932  1.00  0.00           C
ATOM    146  CD2 TRP A  20     -16.156 -23.105   0.473  1.00  0.00           C
ATOM    147  CE2 TRP A  20     -16.975 -21.949   0.622  1.00  0.00           C
ATOM    148  CE3 TRP A  20     -14.799 -22.926   0.177  1.00  0.00           C
ATOM    149  NE1 TRP A  20     -18.246 -22.389   0.959  1.00  0.00           N
ATOM    150  CZ2 TRP A  20     -16.422 -20.676   0.489  1.00  0.00           C
ATOM    151  CZ3 TRP A  20     -14.292 -21.640  -0.007  1.00  0.00           C
ATOM    152  CH2 TRP A  20     -15.063 -20.477   0.082  1.00  0.00           C
ATOM    153  H   TRP A  20     -17.057 -28.207  -0.418  1.00  0.00           H
ATOM    154  HA  TRP A  20     -17.715 -25.715  -1.361  1.00  0.00           H
ATOM    155  HB2 TRP A  20     -17.691 -26.259   0.982  1.00  0.00           H
ATOM    156  HB3 TRP A  20     -15.922 -26.079   0.878  1.00  0.00           H
ATOM    157  HD1 TRP A  20     -19.206 -24.365   1.032  1.00  0.00           H
ATOM    158  HE1 TRP A  20     -19.017 -21.799   1.238  1.00  0.00           H
ATOM    159  HE3 TRP A  20     -14.059 -23.712   0.201  1.00  0.00           H
ATOM    160  HZ2 TRP A  20     -17.037 -19.811   0.688  1.00  0.00           H
ATOM    161  HZ3 TRP A  20     -13.267 -21.577  -0.340  1.00  0.00           H
ATOM    162  HH2 TRP A  20     -14.729 -19.489  -0.198  1.00  0.00           H
ATOM    163  N   TYR A  21     -14.450 -26.130  -1.557  1.00  0.00           N
ATOM    164  CA  TYR A  21     -13.323 -25.567  -2.325  1.00  0.00           C
ATOM    165  C   TYR A  21     -13.475 -25.976  -3.868  1.00  0.00           C
ATOM    166  O   TYR A  21     -12.846 -25.333  -4.658  1.00  0.00           O
ATOM    167  CB  TYR A  21     -11.908 -25.948  -1.820  1.00  0.00           C
ATOM    168  CG  TYR A  21     -11.354 -24.982  -0.798  1.00  0.00           C
ATOM    169  CD1 TYR A  21     -11.847 -25.091   0.539  1.00  0.00           C
ATOM    170  CD2 TYR A  21     -10.616 -23.834  -1.171  1.00  0.00           C
ATOM    171  CE1 TYR A  21     -11.459 -24.147   1.471  1.00  0.00           C
ATOM    172  CE2 TYR A  21     -10.280 -22.856  -0.204  1.00  0.00           C
ATOM    173  CZ  TYR A  21     -10.658 -23.058   1.136  1.00  0.00           C
ATOM    174  OH  TYR A  21     -10.240 -22.134   2.026  1.00  0.00           O
ATOM    175  H   TYR A  21     -14.268 -26.875  -0.901  1.00  0.00           H
ATOM    176  HA  TYR A  21     -13.396 -24.484  -2.225  1.00  0.00           H
ATOM    177  HB2 TYR A  21     -11.938 -26.931  -1.349  1.00  0.00           H
ATOM    178  HB3 TYR A  21     -11.225 -25.888  -2.667  1.00  0.00           H
ATOM    179  HD1 TYR A  21     -12.472 -25.920   0.838  1.00  0.00           H
ATOM    180  HD2 TYR A  21     -10.350 -23.635  -2.199  1.00  0.00           H
ATOM    181  HE1 TYR A  21     -11.816 -24.122   2.489  1.00  0.00           H
ATOM    182  HE2 TYR A  21      -9.665 -22.015  -0.486  1.00  0.00           H
ATOM    183  HH  TYR A  21     -10.381 -22.385   2.941  1.00  0.00           H
ATOM    184  N   ASP A  22     -14.311 -26.989  -4.188  1.00  0.00           N
ATOM    185  CA  ASP A  22     -14.609 -27.159  -5.655  1.00  0.00           C
ATOM    186  C   ASP A  22     -15.444 -26.123  -6.236  1.00  0.00           C
ATOM    187  O   ASP A  22     -15.200 -25.563  -7.315  1.00  0.00           O
ATOM    188  CB  ASP A  22     -15.402 -28.493  -5.933  1.00  0.00           C
ATOM    189  CG  ASP A  22     -14.597 -29.782  -5.627  1.00  0.00           C
ATOM    190  OD1 ASP A  22     -13.348 -29.910  -5.486  1.00  0.00           O
ATOM    191  OD2 ASP A  22     -15.292 -30.842  -5.578  1.00  0.00           O
ATOM    192  H   ASP A  22     -14.728 -27.575  -3.479  1.00  0.00           H
ATOM    193  HA  ASP A  22     -13.634 -27.157  -6.142  1.00  0.00           H
ATOM    194  HB2 ASP A  22     -16.316 -28.538  -5.341  1.00  0.00           H
ATOM    195  HB3 ASP A  22     -15.579 -28.561  -7.007  1.00  0.00           H
ATOM    196  N   LYS A  23     -16.560 -25.859  -5.626  1.00  0.00           N
ATOM    197  CA  LYS A  23     -17.647 -24.987  -6.114  1.00  0.00           C
ATOM    198  C   LYS A  23     -17.229 -23.542  -5.951  1.00  0.00           C
ATOM    199  O   LYS A  23     -17.640 -22.777  -6.809  1.00  0.00           O
ATOM    200  CB  LYS A  23     -18.934 -25.337  -5.313  1.00  0.00           C
ATOM    201  CG  LYS A  23     -19.609 -26.570  -5.862  1.00  0.00           C
ATOM    202  CD  LYS A  23     -20.834 -26.903  -5.067  1.00  0.00           C
ATOM    203  CE  LYS A  23     -21.045 -28.449  -5.143  1.00  0.00           C
ATOM    204  NZ  LYS A  23     -20.946 -28.956  -6.524  1.00  0.00           N
ATOM    205  H   LYS A  23     -16.756 -26.415  -4.806  1.00  0.00           H
ATOM    206  HA  LYS A  23     -17.941 -25.137  -7.153  1.00  0.00           H
ATOM    207  HB2 LYS A  23     -18.643 -25.394  -4.264  1.00  0.00           H
ATOM    208  HB3 LYS A  23     -19.625 -24.511  -5.480  1.00  0.00           H
ATOM    209  HG2 LYS A  23     -19.879 -26.474  -6.913  1.00  0.00           H
ATOM    210  HG3 LYS A  23     -18.936 -27.413  -5.705  1.00  0.00           H
ATOM    211  HD2 LYS A  23     -20.752 -26.651  -4.009  1.00  0.00           H
ATOM    212  HD3 LYS A  23     -21.640 -26.358  -5.559  1.00  0.00           H
ATOM    213  HE2 LYS A  23     -20.304 -28.967  -4.534  1.00  0.00           H
ATOM    214  HE3 LYS A  23     -22.065 -28.693  -4.847  1.00  0.00           H
ATOM    215  HZ1 LYS A  23     -21.225 -29.916  -6.385  1.00  0.00           H
ATOM    216  HZ2 LYS A  23     -20.038 -29.172  -6.910  1.00  0.00           H
ATOM    217  HZ3 LYS A  23     -21.591 -28.507  -7.158  1.00  0.00           H
ATOM    218  N   PHE A  24     -16.531 -23.138  -4.897  1.00  0.00           N
ATOM    219  CA  PHE A  24     -16.170 -21.728  -4.655  1.00  0.00           C
ATOM    220  C   PHE A  24     -14.670 -21.425  -4.565  1.00  0.00           C
ATOM    221  O   PHE A  24     -14.495 -20.204  -4.622  1.00  0.00           O
ATOM    222  CB  PHE A  24     -16.871 -21.189  -3.413  1.00  0.00           C
ATOM    223  CG  PHE A  24     -18.322 -21.581  -3.420  1.00  0.00           C
ATOM    224  CD1 PHE A  24     -19.182 -20.955  -4.314  1.00  0.00           C
ATOM    225  CD2 PHE A  24     -18.780 -22.672  -2.655  1.00  0.00           C
ATOM    226  CE1 PHE A  24     -20.477 -21.422  -4.375  1.00  0.00           C
ATOM    227  CE2 PHE A  24     -20.147 -23.012  -2.611  1.00  0.00           C
ATOM    228  CZ  PHE A  24     -21.016 -22.386  -3.521  1.00  0.00           C
ATOM    229  H   PHE A  24     -16.433 -23.749  -4.098  1.00  0.00           H
ATOM    230  HA  PHE A  24     -16.626 -21.222  -5.506  1.00  0.00           H
ATOM    231  HB2 PHE A  24     -16.388 -21.590  -2.523  1.00  0.00           H
ATOM    232  HB3 PHE A  24     -16.804 -20.102  -3.387  1.00  0.00           H
ATOM    233  HD1 PHE A  24     -18.916 -20.095  -4.911  1.00  0.00           H
ATOM    234  HD2 PHE A  24     -18.127 -23.208  -1.981  1.00  0.00           H
ATOM    235  HE1 PHE A  24     -21.077 -21.052  -5.194  1.00  0.00           H
ATOM    236  HE2 PHE A  24     -20.472 -23.782  -1.928  1.00  0.00           H
ATOM    237  HZ  PHE A  24     -22.029 -22.742  -3.408  1.00  0.00           H
ATOM    238  N   GLY A  25     -13.719 -22.403  -4.474  1.00  0.00           N
ATOM    239  CA  GLY A  25     -12.346 -22.115  -4.286  1.00  0.00           C
ATOM    240  C   GLY A  25     -11.727 -21.051  -5.186  1.00  0.00           C
ATOM    241  O   GLY A  25     -10.775 -20.335  -4.741  1.00  0.00           O
ATOM    242  H   GLY A  25     -14.040 -23.336  -4.687  1.00  0.00           H
ATOM    243  HA2 GLY A  25     -12.235 -21.699  -3.284  1.00  0.00           H
ATOM    244  HA3 GLY A  25     -11.732 -23.012  -4.219  1.00  0.00           H
ATOM    245  N   GLU A  26     -12.237 -20.821  -6.422  1.00  0.00           N
ATOM    246  CA  GLU A  26     -11.733 -19.816  -7.317  1.00  0.00           C
ATOM    247  C   GLU A  26     -11.949 -18.369  -6.838  1.00  0.00           C
ATOM    248  O   GLU A  26     -11.166 -17.493  -7.250  1.00  0.00           O
ATOM    249  CB  GLU A  26     -12.423 -20.039  -8.706  1.00  0.00           C
ATOM    250  CG  GLU A  26     -12.038 -19.183  -9.898  1.00  0.00           C
ATOM    251  CD  GLU A  26     -12.305 -19.928 -11.181  1.00  0.00           C
ATOM    252  OE1 GLU A  26     -13.510 -19.964 -11.520  1.00  0.00           O
ATOM    253  OE2 GLU A  26     -11.368 -20.469 -11.808  1.00  0.00           O
ATOM    254  H   GLU A  26     -12.836 -21.496  -6.876  1.00  0.00           H
ATOM    255  HA  GLU A  26     -10.656 -19.965  -7.380  1.00  0.00           H
ATOM    256  HB2 GLU A  26     -12.267 -21.101  -8.899  1.00  0.00           H
ATOM    257  HB3 GLU A  26     -13.505 -19.919  -8.659  1.00  0.00           H
ATOM    258  HG2 GLU A  26     -12.541 -18.216  -9.876  1.00  0.00           H
ATOM    259  HG3 GLU A  26     -10.961 -19.020  -9.864  1.00  0.00           H
ATOM    260  N   VAL A  27     -12.933 -18.046  -5.936  1.00  0.00           N
ATOM    261  CA  VAL A  27     -13.294 -16.785  -5.462  1.00  0.00           C
ATOM    262  C   VAL A  27     -12.170 -15.897  -4.960  1.00  0.00           C
ATOM    263  O   VAL A  27     -12.318 -14.704  -5.008  1.00  0.00           O
ATOM    264  CB  VAL A  27     -14.347 -17.034  -4.372  1.00  0.00           C
ATOM    265  CG1 VAL A  27     -13.815 -17.533  -3.022  1.00  0.00           C
ATOM    266  CG2 VAL A  27     -15.093 -15.719  -4.071  1.00  0.00           C
ATOM    267  H   VAL A  27     -13.487 -18.839  -5.646  1.00  0.00           H
ATOM    268  HA  VAL A  27     -13.746 -16.248  -6.296  1.00  0.00           H
ATOM    269  HB  VAL A  27     -15.081 -17.729  -4.781  1.00  0.00           H
ATOM    270 HG11 VAL A  27     -13.097 -16.826  -2.604  1.00  0.00           H
ATOM    271 HG12 VAL A  27     -14.642 -17.725  -2.339  1.00  0.00           H
ATOM    272 HG13 VAL A  27     -13.237 -18.420  -3.281  1.00  0.00           H
ATOM    273 HG21 VAL A  27     -15.585 -15.474  -5.013  1.00  0.00           H
ATOM    274 HG22 VAL A  27     -14.462 -14.893  -3.739  1.00  0.00           H
ATOM    275 HG23 VAL A  27     -15.832 -15.877  -3.286  1.00  0.00           H
ATOM    276  N   TYR A  28     -11.077 -16.532  -4.481  1.00  0.00           N
ATOM    277  CA  TYR A  28      -9.916 -15.810  -3.963  1.00  0.00           C
ATOM    278  C   TYR A  28      -9.035 -15.223  -5.083  1.00  0.00           C
ATOM    279  O   TYR A  28      -8.728 -14.002  -5.132  1.00  0.00           O
ATOM    280  CB  TYR A  28      -9.150 -16.748  -3.028  1.00  0.00           C
ATOM    281  CG  TYR A  28      -9.994 -17.180  -1.846  1.00  0.00           C
ATOM    282  CD1 TYR A  28     -10.430 -16.270  -0.826  1.00  0.00           C
ATOM    283  CD2 TYR A  28     -10.373 -18.543  -1.755  1.00  0.00           C
ATOM    284  CE1 TYR A  28     -11.227 -16.773   0.174  1.00  0.00           C
ATOM    285  CE2 TYR A  28     -11.129 -18.996  -0.674  1.00  0.00           C
ATOM    286  CZ  TYR A  28     -11.600 -18.132   0.263  1.00  0.00           C
ATOM    287  OH  TYR A  28     -12.447 -18.626   1.190  1.00  0.00           O
ATOM    288  H   TYR A  28     -11.135 -17.539  -4.429  1.00  0.00           H
ATOM    289  HA  TYR A  28     -10.205 -14.938  -3.376  1.00  0.00           H
ATOM    290  HB2 TYR A  28      -8.824 -17.657  -3.534  1.00  0.00           H
ATOM    291  HB3 TYR A  28      -8.308 -16.137  -2.702  1.00  0.00           H
ATOM    292  HD1 TYR A  28     -10.270 -15.210  -0.949  1.00  0.00           H
ATOM    293  HD2 TYR A  28     -10.084 -19.330  -2.437  1.00  0.00           H
ATOM    294  HE1 TYR A  28     -11.645 -16.105   0.914  1.00  0.00           H
ATOM    295  HE2 TYR A  28     -11.398 -20.042  -0.633  1.00  0.00           H
ATOM    296  HH  TYR A  28     -12.552 -19.553   0.962  1.00  0.00           H
ATOM    297  N   HID A  29      -8.949 -16.023  -6.167  1.00  0.00           N
ATOM    298  CA  HID A  29      -8.174 -15.656  -7.330  1.00  0.00           C
ATOM    299  C   HID A  29      -8.892 -14.549  -8.156  1.00  0.00           C
ATOM    300  O   HID A  29      -8.166 -13.699  -8.625  1.00  0.00           O
ATOM    301  CB  HID A  29      -7.742 -17.006  -8.151  1.00  0.00           C
ATOM    302  CG  HID A  29      -7.112 -17.977  -7.223  1.00  0.00           C
ATOM    303  CD2 HID A  29      -7.352 -19.348  -7.091  1.00  0.00           C
ATOM    304  ND1 HID A  29      -6.197 -17.647  -6.269  1.00  0.00           N
ATOM    305  CE1 HID A  29      -5.804 -18.773  -5.637  1.00  0.00           C
ATOM    306  NE2 HID A  29      -6.419 -19.847  -6.133  1.00  0.00           N
ATOM    307  H   HID A  29      -9.392 -16.931  -6.156  1.00  0.00           H
ATOM    308  HA  HID A  29      -7.282 -15.220  -6.880  1.00  0.00           H
ATOM    309  HB2 HID A  29      -8.562 -17.406  -8.748  1.00  0.00           H
ATOM    310  HB3 HID A  29      -6.975 -16.703  -8.863  1.00  0.00           H
ATOM    311  HD1 HID A  29      -5.842 -16.725  -6.059  1.00  0.00           H
ATOM    312  HD2 HID A  29      -7.903 -19.941  -7.805  1.00  0.00           H
ATOM    313  HE1 HID A  29      -5.124 -18.834  -4.801  1.00  0.00           H
ATOM    314  N   LEU A  30     -10.196 -14.516  -8.182  1.00  0.00           N
ATOM    315  CA  LEU A  30     -10.982 -13.458  -8.856  1.00  0.00           C
ATOM    316  C   LEU A  30     -10.898 -12.124  -8.168  1.00  0.00           C
ATOM    317  O   LEU A  30     -11.427 -11.227  -8.775  1.00  0.00           O
ATOM    318  CB  LEU A  30     -12.416 -13.946  -8.993  1.00  0.00           C
ATOM    319  CG  LEU A  30     -12.558 -15.176  -9.825  1.00  0.00           C
ATOM    320  CD1 LEU A  30     -14.028 -15.638  -9.618  1.00  0.00           C
ATOM    321  CD2 LEU A  30     -12.171 -15.028 -11.301  1.00  0.00           C
ATOM    322  H   LEU A  30     -10.626 -15.301  -7.715  1.00  0.00           H
ATOM    323  HA  LEU A  30     -10.536 -13.207  -9.817  1.00  0.00           H
ATOM    324  HB2 LEU A  30     -12.966 -13.968  -8.053  1.00  0.00           H
ATOM    325  HB3 LEU A  30     -12.868 -13.215  -9.665  1.00  0.00           H
ATOM    326  HG  LEU A  30     -11.962 -15.940  -9.327  1.00  0.00           H
ATOM    327 HD11 LEU A  30     -14.161 -16.615 -10.085  1.00  0.00           H
ATOM    328 HD12 LEU A  30     -14.767 -14.981 -10.076  1.00  0.00           H
ATOM    329 HD13 LEU A  30     -14.352 -15.741  -8.583  1.00  0.00           H
ATOM    330 HD21 LEU A  30     -12.070 -16.021 -11.738  1.00  0.00           H
ATOM    331 HD22 LEU A  30     -12.803 -14.336 -11.859  1.00  0.00           H
ATOM    332 HD23 LEU A  30     -11.192 -14.555 -11.369  1.00  0.00           H
ATOM    333  N   THR A  31     -10.405 -12.091  -6.973  1.00  0.01           N
ATOM    334  CA  THR A  31     -10.658 -10.987  -6.052  1.00  0.01           C
ATOM    335  C   THR A  31      -9.380 -10.435  -5.394  1.00  0.01           C
ATOM    336  O   THR A  31      -9.089  -9.277  -5.621  1.00  0.01           O
ATOM    337  CB  THR A  31     -11.760 -11.238  -5.008  1.00  0.01           C
ATOM    338  CG2 THR A  31     -13.177 -11.496  -5.573  1.00  0.01           C
ATOM    339  OG1 THR A  31     -11.495 -12.298  -4.091  1.00  0.01           O
ATOM    340  H   THR A  31      -9.876 -12.864  -6.599  1.00  0.01           H
ATOM    341  HA  THR A  31     -11.059 -10.198  -6.689  1.00  0.01           H
ATOM    342  HB  THR A  31     -11.871 -10.307  -4.452  1.00  0.01           H
ATOM    343  HG1 THR A  31     -12.147 -12.996  -4.192  1.00  0.01           H
ATOM    344 HG21 THR A  31     -13.641 -10.638  -6.060  1.00  0.01           H
ATOM    345 HG22 THR A  31     -13.761 -11.755  -4.690  1.00  0.01           H
ATOM    346 HG23 THR A  31     -13.186 -12.307  -6.301  1.00  0.01           H
ATOM    347  N   LEU A  32      -8.554 -11.295  -4.803  1.00  0.00           N
ATOM    348  CA  LEU A  32      -7.255 -10.938  -4.208  1.00  0.00           C
ATOM    349  C   LEU A  32      -6.061 -11.358  -5.063  1.00  0.00           C
ATOM    350  O   LEU A  32      -4.940 -11.076  -4.681  1.00  0.00           O
ATOM    351  CB  LEU A  32      -7.176 -11.629  -2.831  1.00  0.00           C
ATOM    352  CG  LEU A  32      -8.291 -11.083  -1.925  1.00  0.00           C
ATOM    353  CD1 LEU A  32      -8.379 -11.900  -0.623  1.00  0.00           C
ATOM    354  CD2 LEU A  32      -8.012  -9.619  -1.512  1.00  0.00           C
ATOM    355  H   LEU A  32      -8.825 -12.263  -4.704  1.00  0.00           H
ATOM    356  HA  LEU A  32      -7.318  -9.856  -4.083  1.00  0.00           H
ATOM    357  HB2 LEU A  32      -7.312 -12.704  -2.942  1.00  0.00           H
ATOM    358  HB3 LEU A  32      -6.231 -11.424  -2.326  1.00  0.00           H
ATOM    359  HG  LEU A  32      -9.250 -11.118  -2.441  1.00  0.00           H
ATOM    360 HD11 LEU A  32      -8.657 -12.922  -0.884  1.00  0.00           H
ATOM    361 HD12 LEU A  32      -9.123 -11.445   0.031  1.00  0.00           H
ATOM    362 HD13 LEU A  32      -7.428 -11.959  -0.094  1.00  0.00           H
ATOM    363 HD21 LEU A  32      -7.052  -9.496  -1.011  1.00  0.00           H
ATOM    364 HD22 LEU A  32      -7.845  -8.989  -2.385  1.00  0.00           H
ATOM    365 HD23 LEU A  32      -8.777  -9.259  -0.825  1.00  0.00           H
ATOM    366  N   GLY A  33      -6.225 -12.201  -6.092  1.00  0.00           N
ATOM    367  CA  GLY A  33      -5.171 -12.782  -6.886  1.00  0.00           C
ATOM    368  C   GLY A  33      -4.719 -14.207  -6.553  1.00  0.00           C
ATOM    369  O   GLY A  33      -5.281 -14.897  -5.715  1.00  0.00           O
ATOM    370  H   GLY A  33      -7.126 -12.616  -6.284  1.00  0.00           H
ATOM    371  HA2 GLY A  33      -5.392 -12.782  -7.955  1.00  0.00           H
ATOM    372  HA3 GLY A  33      -4.256 -12.191  -6.834  1.00  0.00           H
ATOM    373  N   GLU A  34      -3.694 -14.713  -7.313  1.00  0.00           N
ATOM    374  CA  GLU A  34      -3.293 -16.110  -7.527  1.00  0.00           C
ATOM    375  C   GLU A  34      -2.885 -16.959  -6.261  1.00  0.00           C
ATOM    376  O   GLU A  34      -2.238 -18.005  -6.335  1.00  0.00           O
ATOM    377  CB  GLU A  34      -2.206 -16.054  -8.642  1.00  0.00           C
ATOM    378  CG  GLU A  34      -2.617 -15.354  -9.945  1.00  0.00           C
ATOM    379  CD  GLU A  34      -2.146 -15.942 -11.265  1.00  0.00           C
ATOM    380  OE1 GLU A  34      -1.038 -16.485 -11.310  1.00  0.00           O
ATOM    381  OE2 GLU A  34      -2.937 -16.036 -12.253  1.00  0.00           O
ATOM    382  H   GLU A  34      -3.282 -14.091  -7.995  1.00  0.00           H
ATOM    383  HA  GLU A  34      -4.196 -16.618  -7.870  1.00  0.00           H
ATOM    384  HB2 GLU A  34      -1.328 -15.549  -8.240  1.00  0.00           H
ATOM    385  HB3 GLU A  34      -1.852 -17.072  -8.809  1.00  0.00           H
ATOM    386  HG2 GLU A  34      -3.703 -15.397 -10.026  1.00  0.00           H
ATOM    387  HG3 GLU A  34      -2.325 -14.304  -9.949  1.00  0.00           H
ATOM    388  N   SER A  35      -3.141 -16.466  -5.014  1.00  0.00           N
ATOM    389  CA  SER A  35      -2.951 -17.327  -3.794  1.00  0.00           C
ATOM    390  C   SER A  35      -4.043 -17.019  -2.762  1.00  0.00           C
ATOM    391  O   SER A  35      -4.947 -16.275  -3.149  1.00  0.00           O
ATOM    392  CB  SER A  35      -1.510 -17.107  -3.302  1.00  0.00           C
ATOM    393  OG  SER A  35      -1.144 -18.110  -2.410  1.00  0.00           O
ATOM    394  H   SER A  35      -3.688 -15.617  -5.011  1.00  0.00           H
ATOM    395  HA  SER A  35      -3.049 -18.382  -4.049  1.00  0.00           H
ATOM    396  HB2 SER A  35      -0.716 -17.087  -4.048  1.00  0.00           H
ATOM    397  HB3 SER A  35      -1.558 -16.114  -2.857  1.00  0.00           H
ATOM    398  HG  SER A  35      -0.234 -17.873  -2.220  1.00  0.00           H
ATOM    399  N   VAL A  36      -4.041 -17.701  -1.645  1.00  0.00           N
ATOM    400  CA  VAL A  36      -5.060 -17.662  -0.618  1.00  0.00           C
ATOM    401  C   VAL A  36      -4.454 -17.179   0.697  1.00  0.00           C
ATOM    402  O   VAL A  36      -4.556 -17.869   1.727  1.00  0.00           O
ATOM    403  CB  VAL A  36      -5.753 -19.085  -0.522  1.00  0.00           C
ATOM    404  CG1 VAL A  36      -7.165 -18.995   0.103  1.00  0.00           C
ATOM    405  CG2 VAL A  36      -5.892 -19.705  -1.952  1.00  0.00           C
ATOM    406  H   VAL A  36      -3.244 -18.299  -1.482  1.00  0.00           H
ATOM    407  HA  VAL A  36      -5.835 -16.991  -0.990  1.00  0.00           H
ATOM    408  HB  VAL A  36      -5.189 -19.842   0.024  1.00  0.00           H
ATOM    409 HG11 VAL A  36      -6.980 -18.436   1.021  1.00  0.00           H
ATOM    410 HG12 VAL A  36      -7.843 -18.516  -0.605  1.00  0.00           H
ATOM    411 HG13 VAL A  36      -7.460 -20.033   0.256  1.00  0.00           H
ATOM    412 HG21 VAL A  36      -4.955 -19.882  -2.480  1.00  0.00           H
ATOM    413 HG22 VAL A  36      -6.503 -19.061  -2.585  1.00  0.00           H
ATOM    414 HG23 VAL A  36      -6.365 -20.687  -1.976  1.00  0.00           H
ATOM    415  N   HID A  37      -3.764 -16.054   0.704  1.00  0.00           N
ATOM    416  CA  HID A  37      -3.448 -15.381   1.877  1.00  0.00           C
ATOM    417  C   HID A  37      -3.640 -13.850   1.798  1.00  0.00           C
ATOM    418  O   HID A  37      -3.916 -13.285   0.788  1.00  0.00           O
ATOM    419  CB  HID A  37      -2.053 -15.800   2.311  1.00  0.00           C
ATOM    420  CG  HID A  37      -0.881 -15.662   1.373  1.00  0.00           C
ATOM    421  CD2 HID A  37      -0.016 -16.662   0.990  1.00  0.00           C
ATOM    422  ND1 HID A  37      -0.437 -14.466   0.744  1.00  0.00           N
ATOM    423  CE1 HID A  37       0.494 -14.870  -0.204  1.00  0.00           C
ATOM    424  NE2 HID A  37       0.791 -16.147  -0.051  1.00  0.00           N
ATOM    425  H   HID A  37      -3.705 -15.492  -0.134  1.00  0.00           H
ATOM    426  HA  HID A  37      -4.124 -15.747   2.649  1.00  0.00           H
ATOM    427  HB2 HID A  37      -1.797 -15.416   3.298  1.00  0.00           H
ATOM    428  HB3 HID A  37      -2.136 -16.869   2.511  1.00  0.00           H
ATOM    429  HD1 HID A  37      -0.882 -13.568   0.616  1.00  0.00           H
ATOM    430  HD2 HID A  37       0.041 -17.694   1.304  1.00  0.00           H
ATOM    431  HE1 HID A  37       0.951 -14.397  -1.059  1.00  0.00           H
ATOM    432  N   CYS A  38      -3.446 -13.205   2.924  1.00  0.00           N
ATOM    433  CA  CYS A  38      -3.268 -11.749   2.975  1.00  0.00           C
ATOM    434  C   CYS A  38      -2.262 -11.225   1.934  1.00  0.00           C
ATOM    435  O   CYS A  38      -1.334 -11.923   1.545  1.00  0.00           O
ATOM    436  CB  CYS A  38      -2.707 -11.286   4.353  1.00  0.00           C
ATOM    437  SG  CYS A  38      -3.917 -11.650   5.673  1.00  0.00           S
ATOM    438  H   CYS A  38      -3.321 -13.748   3.766  1.00  0.00           H
ATOM    439  HA  CYS A  38      -4.250 -11.315   2.787  1.00  0.00           H
ATOM    440  HB2 CYS A  38      -1.787 -11.783   4.662  1.00  0.00           H
ATOM    441  HB3 CYS A  38      -2.672 -10.200   4.430  1.00  0.00           H
ATOM    442  HG  CYS A  38      -4.037 -12.927   5.298  1.00  0.00           H
ATOM    443  N   GLY A  39      -2.431  -9.951   1.539  1.00  0.00           N
ATOM    444  CA  GLY A  39      -1.510  -9.181   0.680  1.00  0.00           C
ATOM    445  C   GLY A  39      -0.779  -8.253   1.680  1.00  0.00           C
ATOM    446  O   GLY A  39      -1.265  -7.961   2.783  1.00  0.00           O
ATOM    447  H   GLY A  39      -3.307  -9.515   1.784  1.00  0.00           H
ATOM    448  HA2 GLY A  39      -0.873  -9.829   0.078  1.00  0.00           H
ATOM    449  HA3 GLY A  39      -1.993  -8.517  -0.037  1.00  0.00           H
ATOM    450  N   LEU A  40       0.443  -7.787   1.348  1.00  0.00           N
ATOM    451  CA  LEU A  40       1.245  -6.914   2.268  1.00  0.00           C
ATOM    452  C   LEU A  40       0.920  -5.456   2.049  1.00  0.00           C
ATOM    453  O   LEU A  40       1.700  -4.730   1.416  1.00  0.00           O
ATOM    454  CB  LEU A  40       2.692  -7.312   2.162  1.00  0.00           C
ATOM    455  CG  LEU A  40       3.638  -6.843   3.261  1.00  0.00           C
ATOM    456  CD1 LEU A  40       3.400  -7.534   4.635  1.00  0.00           C
ATOM    457  CD2 LEU A  40       5.111  -7.130   2.850  1.00  0.00           C
ATOM    458  H   LEU A  40       0.815  -8.032   0.442  1.00  0.00           H
ATOM    459  HA  LEU A  40       0.994  -7.084   3.316  1.00  0.00           H
ATOM    460  HB2 LEU A  40       2.691  -8.392   2.016  1.00  0.00           H
ATOM    461  HB3 LEU A  40       3.072  -6.935   1.213  1.00  0.00           H
ATOM    462  HG  LEU A  40       3.575  -5.764   3.411  1.00  0.00           H
ATOM    463 HD11 LEU A  40       2.324  -7.609   4.791  1.00  0.00           H
ATOM    464 HD12 LEU A  40       3.986  -7.162   5.476  1.00  0.00           H
ATOM    465 HD13 LEU A  40       3.632  -8.600   4.619  1.00  0.00           H
ATOM    466 HD21 LEU A  40       5.251  -8.200   2.698  1.00  0.00           H
ATOM    467 HD22 LEU A  40       5.380  -6.584   1.946  1.00  0.00           H
ATOM    468 HD23 LEU A  40       5.829  -6.778   3.590  1.00  0.00           H
ATOM    469  N   TRP A  41      -0.226  -4.972   2.608  1.00 -0.02           N
ATOM    470  CA  TRP A  41      -0.686  -3.615   2.613  1.00 -0.02           C
ATOM    471  C   TRP A  41       0.010  -2.803   3.611  1.00 -0.02           C
ATOM    472  O   TRP A  41       0.193  -1.577   3.455  1.00 -0.02           O
ATOM    473  CB  TRP A  41      -2.240  -3.519   2.769  1.00 -0.02           C
ATOM    474  CG  TRP A  41      -2.991  -4.603   2.088  1.00 -0.02           C
ATOM    475  CD1 TRP A  41      -3.374  -5.734   2.641  1.00 -0.02           C
ATOM    476  CD2 TRP A  41      -3.556  -4.646   0.718  1.00 -0.02           C
ATOM    477  CE2 TRP A  41      -4.244  -5.896   0.525  1.00 -0.02           C
ATOM    478  CE3 TRP A  41      -3.414  -3.746  -0.416  1.00 -0.02           C
ATOM    479  NE1 TRP A  41      -4.137  -6.516   1.768  1.00 -0.02           N
ATOM    480  CZ2 TRP A  41      -4.854  -6.159  -0.672  1.00 -0.02           C
ATOM    481  CZ3 TRP A  41      -3.943  -4.095  -1.665  1.00 -0.02           C
ATOM    482  CH2 TRP A  41      -4.682  -5.311  -1.820  1.00 -0.02           C
ATOM    483  H   TRP A  41      -0.843  -5.658   3.018  1.00 -0.02           H
ATOM    484  HA  TRP A  41      -0.416  -3.174   1.653  1.00 -0.02           H
ATOM    485  HB2 TRP A  41      -2.450  -3.527   3.838  1.00 -0.02           H
ATOM    486  HB3 TRP A  41      -2.580  -2.607   2.277  1.00 -0.02           H
ATOM    487  HD1 TRP A  41      -3.200  -6.055   3.657  1.00 -0.02           H
ATOM    488  HE1 TRP A  41      -4.412  -7.469   1.961  1.00 -0.02           H
ATOM    489  HE3 TRP A  41      -2.771  -2.893  -0.261  1.00 -0.02           H
ATOM    490  HZ2 TRP A  41      -5.362  -7.110  -0.746  1.00 -0.02           H
ATOM    491  HZ3 TRP A  41      -3.834  -3.348  -2.438  1.00 -0.02           H
ATOM    492  HH2 TRP A  41      -5.050  -5.597  -2.794  1.00 -0.02           H
ATOM    493  N   PHE A  42       0.387  -3.406   4.766  1.00 -0.01           N
ATOM    494  CA  PHE A  42       1.166  -2.756   5.811  1.00 -0.01           C
ATOM    495  C   PHE A  42       2.542  -3.513   5.736  1.00 -0.01           C
ATOM    496  O   PHE A  42       2.517  -4.747   5.855  1.00 -0.01           O
ATOM    497  CB  PHE A  42       0.550  -2.999   7.259  1.00 -0.01           C
ATOM    498  CG  PHE A  42      -0.456  -2.059   7.721  1.00 -0.01           C
ATOM    499  CD1 PHE A  42      -1.642  -2.047   6.992  1.00 -0.01           C
ATOM    500  CD2 PHE A  42      -0.173  -1.129   8.816  1.00 -0.01           C
ATOM    501  CE1 PHE A  42      -2.592  -1.101   7.324  1.00 -0.01           C
ATOM    502  CE2 PHE A  42      -1.164  -0.091   9.018  1.00 -0.01           C
ATOM    503  CZ  PHE A  42      -2.355  -0.150   8.278  1.00 -0.01           C
ATOM    504  H   PHE A  42       0.163  -4.364   4.997  1.00 -0.01           H
ATOM    505  HA  PHE A  42       1.241  -1.677   5.675  1.00 -0.01           H
ATOM    506  HB2 PHE A  42       0.351  -4.063   7.384  1.00 -0.01           H
ATOM    507  HB3 PHE A  42       1.315  -2.983   8.037  1.00 -0.01           H
ATOM    508  HD1 PHE A  42      -1.794  -2.791   6.223  1.00 -0.01           H
ATOM    509  HD2 PHE A  42       0.802  -1.067   9.279  1.00 -0.01           H
ATOM    510  HE1 PHE A  42      -3.522  -1.188   6.784  1.00 -0.01           H
ATOM    511  HE2 PHE A  42      -1.030   0.506   9.907  1.00 -0.01           H
ATOM    512  HZ  PHE A  42      -3.151   0.575   8.363  1.00 -0.01           H
ATOM    513  N   PRO A  43       3.646  -2.759   5.740  1.00  0.00           N
ATOM    514  CA  PRO A  43       4.874  -3.404   5.787  1.00  0.00           C
ATOM    515  C   PRO A  43       5.290  -3.983   7.190  1.00  0.00           C
ATOM    516  O   PRO A  43       4.607  -3.797   8.180  1.00  0.00           O
ATOM    517  CB  PRO A  43       5.912  -2.360   5.317  1.00  0.00           C
ATOM    518  CG  PRO A  43       5.284  -1.026   5.708  1.00  0.00           C
ATOM    519  CD  PRO A  43       3.812  -1.331   5.771  1.00  0.00           C
ATOM    520  HA  PRO A  43       4.922  -4.178   5.022  1.00  0.00           H
ATOM    521  HB2 PRO A  43       6.879  -2.369   5.820  1.00  0.00           H
ATOM    522  HB3 PRO A  43       5.975  -2.648   4.268  1.00  0.00           H
ATOM    523  HG2 PRO A  43       5.636  -0.790   6.712  1.00  0.00           H
ATOM    524  HG3 PRO A  43       5.489  -0.196   5.031  1.00  0.00           H
ATOM    525  HD2 PRO A  43       3.371  -0.868   6.653  1.00  0.00           H
ATOM    526  HD3 PRO A  43       3.288  -0.864   4.937  1.00  0.00           H
ATOM    527  N   PRO A  44       6.354  -4.790   7.303  1.00  0.00           N
ATOM    528  CA  PRO A  44       6.663  -5.597   8.513  1.00  0.00           C
ATOM    529  C   PRO A  44       6.875  -4.777   9.808  1.00  0.00           C
ATOM    530  O   PRO A  44       6.347  -5.189  10.816  1.00  0.00           O
ATOM    531  CB  PRO A  44       7.831  -6.542   8.159  1.00  0.00           C
ATOM    532  CG  PRO A  44       7.652  -6.725   6.637  1.00  0.00           C
ATOM    533  CD  PRO A  44       7.178  -5.298   6.252  1.00  0.00           C
ATOM    534  HA  PRO A  44       5.835  -6.296   8.622  1.00  0.00           H
ATOM    535  HB2 PRO A  44       8.791  -6.082   8.391  1.00  0.00           H
ATOM    536  HB3 PRO A  44       7.754  -7.496   8.681  1.00  0.00           H
ATOM    537  HG2 PRO A  44       8.578  -7.076   6.181  1.00  0.00           H
ATOM    538  HG3 PRO A  44       6.820  -7.407   6.457  1.00  0.00           H
ATOM    539  HD2 PRO A  44       8.071  -4.675   6.299  1.00  0.00           H
ATOM    540  HD3 PRO A  44       6.737  -5.180   5.262  1.00  0.00           H
ATOM    541  N   ASP A  45       7.548  -3.588   9.853  1.00  0.00           N
ATOM    542  CA  ASP A  45       7.673  -2.755  11.017  1.00  0.00           C
ATOM    543  C   ASP A  45       6.658  -1.612  11.159  1.00  0.00           C
ATOM    544  O   ASP A  45       6.777  -0.865  12.154  1.00  0.00           O
ATOM    545  CB  ASP A  45       9.101  -2.159  11.132  1.00  0.00           C
ATOM    546  CG  ASP A  45       9.623  -1.304  10.055  1.00  0.00           C
ATOM    547  OD1 ASP A  45       8.872  -0.984   9.054  1.00  0.00           O
ATOM    548  OD2 ASP A  45      10.870  -1.008  10.076  1.00  0.00           O
ATOM    549  H   ASP A  45       8.103  -3.224   9.092  1.00  0.00           H
ATOM    550  HA  ASP A  45       7.497  -3.430  11.854  1.00  0.00           H
ATOM    551  HB2 ASP A  45       9.226  -1.537  12.019  1.00  0.00           H
ATOM    552  HB3 ASP A  45       9.798  -2.995  11.183  1.00  0.00           H
ATOM    553  N   ALA A  46       5.665  -1.466  10.247  1.00  0.00           N
ATOM    554  CA  ALA A  46       4.572  -0.506  10.400  1.00  0.00           C
ATOM    555  C   ALA A  46       3.706  -0.945  11.584  1.00  0.00           C
ATOM    556  O   ALA A  46       3.532  -2.151  11.813  1.00  0.00           O
ATOM    557  CB  ALA A  46       3.845  -0.415   9.071  1.00  0.00           C
ATOM    558  H   ALA A  46       5.573  -2.171   9.530  1.00  0.00           H
ATOM    559  HA  ALA A  46       4.910   0.519  10.551  1.00  0.00           H
ATOM    560  HB1 ALA A  46       2.868  -0.006   9.331  1.00  0.00           H
ATOM    561  HB2 ALA A  46       3.785  -1.427   8.672  1.00  0.00           H
ATOM    562  HB3 ALA A  46       4.325   0.198   8.308  1.00  0.00           H
ATOM    563  N   PRO A  47       3.183   0.069  12.283  1.00  0.00           N
ATOM    564  CA  PRO A  47       2.599  -0.265  13.567  1.00  0.00           C
ATOM    565  C   PRO A  47       1.209  -0.873  13.342  1.00  0.00           C
ATOM    566  O   PRO A  47       0.455  -0.454  12.545  1.00  0.00           O
ATOM    567  CB  PRO A  47       2.774   0.978  14.403  1.00  0.00           C
ATOM    568  CG  PRO A  47       2.829   2.057  13.389  1.00  0.00           C
ATOM    569  CD  PRO A  47       3.623   1.435  12.296  1.00  0.00           C
ATOM    570  HA  PRO A  47       3.162  -1.012  14.126  1.00  0.00           H
ATOM    571  HB2 PRO A  47       1.879   1.099  15.015  1.00  0.00           H
ATOM    572  HB3 PRO A  47       3.657   0.907  15.037  1.00  0.00           H
ATOM    573  HG2 PRO A  47       1.801   2.324  13.145  1.00  0.00           H
ATOM    574  HG3 PRO A  47       3.371   2.857  13.894  1.00  0.00           H
ATOM    575  HD2 PRO A  47       3.608   1.896  11.308  1.00  0.00           H
ATOM    576  HD3 PRO A  47       4.666   1.387  12.608  1.00  0.00           H
ATOM    577  N   VAL A  48       0.888  -1.814  14.239  1.00  0.00           N
ATOM    578  CA  VAL A  48      -0.444  -2.283  14.410  1.00  0.00           C
ATOM    579  C   VAL A  48      -1.367  -1.177  15.046  1.00  0.00           C
ATOM    580  O   VAL A  48      -0.906  -0.697  16.083  1.00  0.00           O
ATOM    581  CB  VAL A  48      -0.531  -3.606  15.253  1.00  0.00           C
ATOM    582  CG1 VAL A  48      -1.868  -4.172  15.105  1.00  0.00           C
ATOM    583  CG2 VAL A  48       0.444  -4.662  14.614  1.00  0.00           C
ATOM    584  H   VAL A  48       1.587  -2.105  14.907  1.00  0.00           H
ATOM    585  HA  VAL A  48      -0.865  -2.400  13.411  1.00  0.00           H
ATOM    586  HB  VAL A  48      -0.243  -3.462  16.294  1.00  0.00           H
ATOM    587 HG11 VAL A  48      -2.697  -3.546  15.436  1.00  0.00           H
ATOM    588 HG12 VAL A  48      -2.145  -4.366  14.069  1.00  0.00           H
ATOM    589 HG13 VAL A  48      -1.907  -5.125  15.634  1.00  0.00           H
ATOM    590 HG21 VAL A  48       0.509  -4.614  13.527  1.00  0.00           H
ATOM    591 HG22 VAL A  48       0.083  -5.664  14.845  1.00  0.00           H
ATOM    592 HG23 VAL A  48       1.461  -4.403  14.909  1.00  0.00           H
ATOM    593  N   PRO A  49      -2.468  -0.777  14.482  1.00  0.00           N
ATOM    594  CA  PRO A  49      -3.238   0.403  14.970  1.00  0.00           C
ATOM    595  C   PRO A  49      -4.041   0.030  16.237  1.00  0.00           C
ATOM    596  O   PRO A  49      -4.256  -1.134  16.602  1.00  0.00           O
ATOM    597  CB  PRO A  49      -4.133   0.897  13.791  1.00  0.00           C
ATOM    598  CG  PRO A  49      -4.329  -0.390  12.997  1.00  0.00           C
ATOM    599  CD  PRO A  49      -3.071  -1.208  13.257  1.00  0.00           C
ATOM    600  HA  PRO A  49      -2.544   1.177  15.298  1.00  0.00           H
ATOM    601  HB2 PRO A  49      -5.121   1.200  14.140  1.00  0.00           H
ATOM    602  HB3 PRO A  49      -3.700   1.693  13.184  1.00  0.00           H
ATOM    603  HG2 PRO A  49      -5.234  -0.906  13.319  1.00  0.00           H
ATOM    604  HG3 PRO A  49      -4.353  -0.215  11.922  1.00  0.00           H
ATOM    605  HD2 PRO A  49      -3.214  -2.269  13.460  1.00  0.00           H
ATOM    606  HD3 PRO A  49      -2.432  -1.243  12.375  1.00  0.00           H
ATOM    607  N   GLN A  50      -4.589   1.055  16.845  1.00  0.00           N
ATOM    608  CA  GLN A  50      -5.491   0.979  18.000  1.00  0.00           C
ATOM    609  C   GLN A  50      -6.876   0.470  17.536  1.00  0.00           C
ATOM    610  O   GLN A  50      -7.551  -0.167  18.294  1.00  0.00           O
ATOM    611  CB  GLN A  50      -5.596   2.313  18.638  1.00  0.00           C
ATOM    612  CG  GLN A  50      -4.401   2.746  19.542  1.00  0.00           C
ATOM    613  CD  GLN A  50      -4.337   1.734  20.646  1.00  0.00           C
ATOM    614  NE2 GLN A  50      -3.353   0.856  20.641  1.00  0.00           N
ATOM    615  OE1 GLN A  50      -5.166   1.626  21.547  1.00  0.00           O
ATOM    616  H   GLN A  50      -4.152   1.935  16.610  1.00  0.00           H
ATOM    617  HA  GLN A  50      -5.073   0.261  18.705  1.00  0.00           H
ATOM    618  HB2 GLN A  50      -5.755   3.026  17.830  1.00  0.00           H
ATOM    619  HB3 GLN A  50      -6.535   2.238  19.187  1.00  0.00           H
ATOM    620  HG2 GLN A  50      -3.474   2.662  18.974  1.00  0.00           H
ATOM    621  HG3 GLN A  50      -4.555   3.783  19.835  1.00  0.00           H
ATOM    622 HE21 GLN A  50      -3.439   0.063  21.259  1.00  0.00           H
ATOM    623 HE22 GLN A  50      -2.655   0.886  19.910  1.00  0.00           H
ATOM    624  N   ASP A  51      -7.275   0.736  16.292  1.00  0.00           N
ATOM    625  CA  ASP A  51      -8.551   0.318  15.643  1.00  0.00           C
ATOM    626  C   ASP A  51      -8.273  -0.230  14.245  1.00  0.00           C
ATOM    627  O   ASP A  51      -7.484   0.330  13.526  1.00  0.00           O
ATOM    628  CB  ASP A  51      -9.481   1.529  15.444  1.00  0.00           C
ATOM    629  CG  ASP A  51      -9.700   2.170  16.781  1.00  0.00           C
ATOM    630  OD1 ASP A  51      -9.125   3.273  17.070  1.00  0.00           O
ATOM    631  OD2 ASP A  51     -10.549   1.601  17.541  1.00  0.00           O
ATOM    632  H   ASP A  51      -6.603   1.290  15.781  1.00  0.00           H
ATOM    633  HA  ASP A  51      -8.971  -0.393  16.356  1.00  0.00           H
ATOM    634  HB2 ASP A  51      -9.176   2.249  14.685  1.00  0.00           H
ATOM    635  HB3 ASP A  51     -10.420   1.142  15.047  1.00  0.00           H
ATOM    636  N   MET A  52      -9.065  -1.213  13.840  1.00  0.01           N
ATOM    637  CA  MET A  52      -9.109  -1.757  12.461  1.00  0.01           C
ATOM    638  C   MET A  52     -10.147  -1.060  11.539  1.00  0.01           C
ATOM    639  O   MET A  52     -10.580  -1.605  10.532  1.00  0.01           O
ATOM    640  CB  MET A  52      -9.399  -3.278  12.665  1.00  0.01           C
ATOM    641  CG  MET A  52      -8.393  -4.092  13.417  1.00  0.01           C
ATOM    642  SD  MET A  52      -6.737  -4.062  12.683  1.00  0.01           S
ATOM    643  CE  MET A  52      -5.781  -4.161  14.203  1.00  0.01           C
ATOM    644  H   MET A  52      -9.601  -1.616  14.593  1.00  0.01           H
ATOM    645  HA  MET A  52      -8.163  -1.730  11.921  1.00  0.01           H
ATOM    646  HB2 MET A  52     -10.357  -3.525  13.122  1.00  0.01           H
ATOM    647  HB3 MET A  52      -9.497  -3.711  11.669  1.00  0.01           H
ATOM    648  HG2 MET A  52      -8.310  -3.734  14.443  1.00  0.01           H
ATOM    649  HG3 MET A  52      -8.767  -5.116  13.421  1.00  0.01           H
ATOM    650  HE1 MET A  52      -6.121  -5.137  14.548  1.00  0.01           H
ATOM    651  HE2 MET A  52      -4.719  -4.304  14.004  1.00  0.01           H
ATOM    652  HE3 MET A  52      -6.119  -3.336  14.831  1.00  0.01           H
ATOM    653  N   GLU A  53     -10.624   0.135  11.949  1.00  0.00           N
ATOM    654  CA  GLU A  53     -11.506   0.892  11.102  1.00  0.00           C
ATOM    655  C   GLU A  53     -10.753   1.413   9.927  1.00  0.00           C
ATOM    656  O   GLU A  53      -9.610   1.909  10.079  1.00  0.00           O
ATOM    657  CB  GLU A  53     -12.036   2.060  11.954  1.00  0.00           C
ATOM    658  CG  GLU A  53     -12.876   1.648  13.230  1.00  0.00           C
ATOM    659  CD  GLU A  53     -14.338   1.293  12.842  1.00  0.00           C
ATOM    660  OE1 GLU A  53     -14.783   1.472  11.663  1.00  0.00           O
ATOM    661  OE2 GLU A  53     -15.082   0.982  13.754  1.00  0.00           O
ATOM    662  H   GLU A  53     -10.163   0.510  12.765  1.00  0.00           H
ATOM    663  HA  GLU A  53     -12.291   0.236  10.724  1.00  0.00           H
ATOM    664  HB2 GLU A  53     -11.299   2.792  12.287  1.00  0.00           H
ATOM    665  HB3 GLU A  53     -12.698   2.623  11.296  1.00  0.00           H
ATOM    666  HG2 GLU A  53     -12.414   0.879  13.850  1.00  0.00           H
ATOM    667  HG3 GLU A  53     -12.888   2.520  13.885  1.00  0.00           H
ATOM    668  N   LEU A  54     -11.278   1.248   8.711  1.00 -0.02           N
ATOM    669  CA  LEU A  54     -10.732   1.471   7.435  1.00 -0.02           C
ATOM    670  C   LEU A  54     -10.308   2.938   7.300  1.00 -0.02           C
ATOM    671  O   LEU A  54      -9.234   3.315   6.814  1.00 -0.02           O
ATOM    672  CB  LEU A  54     -11.680   1.067   6.351  1.00 -0.02           C
ATOM    673  CG  LEU A  54     -11.022   1.335   5.002  1.00 -0.02           C
ATOM    674  CD1 LEU A  54      -9.801   0.457   4.647  1.00 -0.02           C
ATOM    675  CD2 LEU A  54     -12.119   1.247   3.985  1.00 -0.02           C
ATOM    676  H   LEU A  54     -12.089   0.647   8.683  1.00 -0.02           H
ATOM    677  HA  LEU A  54      -9.790   0.932   7.542  1.00 -0.02           H
ATOM    678  HB2 LEU A  54     -11.816  -0.009   6.462  1.00 -0.02           H
ATOM    679  HB3 LEU A  54     -12.599   1.653   6.345  1.00 -0.02           H
ATOM    680  HG  LEU A  54     -10.731   2.383   4.948  1.00 -0.02           H
ATOM    681 HD11 LEU A  54      -9.029   0.512   5.416  1.00 -0.02           H
ATOM    682 HD12 LEU A  54      -9.341   0.802   3.721  1.00 -0.02           H
ATOM    683 HD13 LEU A  54     -10.115  -0.579   4.515  1.00 -0.02           H
ATOM    684 HD21 LEU A  54     -12.477   0.218   3.996  1.00 -0.02           H
ATOM    685 HD22 LEU A  54     -12.898   1.997   4.122  1.00 -0.02           H
ATOM    686 HD23 LEU A  54     -11.710   1.315   2.977  1.00 -0.02           H
ATOM    687  N   VAL A  55     -11.085   3.888   7.859  1.00 -0.01           N
ATOM    688  CA  VAL A  55     -10.667   5.272   8.075  1.00 -0.01           C
ATOM    689  C   VAL A  55      -9.496   5.466   9.054  1.00 -0.01           C
ATOM    690  O   VAL A  55      -8.660   6.297   8.717  1.00 -0.01           O
ATOM    691  CB  VAL A  55     -11.831   6.264   8.257  1.00 -0.01           C
ATOM    692  CG1 VAL A  55     -12.255   6.369   9.711  1.00 -0.01           C
ATOM    693  CG2 VAL A  55     -11.396   7.673   7.672  1.00 -0.01           C
ATOM    694  H   VAL A  55     -11.990   3.593   8.195  1.00 -0.01           H
ATOM    695  HA  VAL A  55     -10.299   5.566   7.092  1.00 -0.01           H
ATOM    696  HB  VAL A  55     -12.689   5.904   7.689  1.00 -0.01           H
ATOM    697 HG11 VAL A  55     -11.456   6.814  10.302  1.00 -0.01           H
ATOM    698 HG12 VAL A  55     -13.128   7.023   9.705  1.00 -0.01           H
ATOM    699 HG13 VAL A  55     -12.535   5.429  10.188  1.00 -0.01           H
ATOM    700 HG21 VAL A  55     -10.953   7.601   6.679  1.00 -0.01           H
ATOM    701 HG22 VAL A  55     -10.647   8.180   8.279  1.00 -0.01           H
ATOM    702 HG23 VAL A  55     -12.256   8.339   7.603  1.00 -0.01           H
ATOM    703  N   THR A  56      -9.372   4.754  10.164  1.00  0.01           N
ATOM    704  CA  THR A  56      -8.134   4.815  10.966  1.00  0.01           C
ATOM    705  C   THR A  56      -7.026   4.324  10.078  1.00  0.01           C
ATOM    706  O   THR A  56      -6.000   4.987  10.042  1.00  0.01           O
ATOM    707  CB  THR A  56      -8.300   4.113  12.338  1.00  0.01           C
ATOM    708  CG2 THR A  56      -7.045   3.634  13.048  1.00  0.01           C
ATOM    709  OG1 THR A  56      -8.865   4.918  13.342  1.00  0.01           O
ATOM    710  H   THR A  56      -9.884   3.884  10.160  1.00  0.01           H
ATOM    711  HA  THR A  56      -7.820   5.819  11.249  1.00  0.01           H
ATOM    712  HB  THR A  56      -8.847   3.177  12.222  1.00  0.01           H
ATOM    713  HG1 THR A  56      -9.808   5.001  13.192  1.00  0.01           H
ATOM    714 HG21 THR A  56      -6.739   2.734  12.514  1.00  0.01           H
ATOM    715 HG22 THR A  56      -7.329   3.369  14.067  1.00  0.01           H
ATOM    716 HG23 THR A  56      -6.198   4.319  13.089  1.00  0.01           H
ATOM    717  N   MET A  57      -7.197   3.200   9.300  1.00  0.01           N
ATOM    718  CA  MET A  57      -6.068   2.581   8.570  1.00  0.01           C
ATOM    719  C   MET A  57      -5.615   3.350   7.313  1.00  0.01           C
ATOM    720  O   MET A  57      -4.374   3.388   7.113  1.00  0.01           O
ATOM    721  CB  MET A  57      -6.534   1.210   8.030  1.00  0.01           C
ATOM    722  CG  MET A  57      -6.774   0.193   9.079  1.00  0.01           C
ATOM    723  SD  MET A  57      -6.950  -1.522   8.548  1.00  0.01           S
ATOM    724  CE  MET A  57      -8.521  -1.543   7.664  1.00  0.01           C
ATOM    725  H   MET A  57      -8.114   2.780   9.236  1.00  0.01           H
ATOM    726  HA  MET A  57      -5.201   2.446   9.216  1.00  0.01           H
ATOM    727  HB2 MET A  57      -7.432   1.198   7.413  1.00  0.01           H
ATOM    728  HB3 MET A  57      -5.779   0.741   7.398  1.00  0.01           H
ATOM    729  HG2 MET A  57      -5.925   0.313   9.752  1.00  0.01           H
ATOM    730  HG3 MET A  57      -7.627   0.526   9.671  1.00  0.01           H
ATOM    731  HE1 MET A  57      -9.365  -1.154   8.234  1.00  0.01           H
ATOM    732  HE2 MET A  57      -8.475  -1.141   6.652  1.00  0.01           H
ATOM    733  HE3 MET A  57      -8.826  -2.584   7.553  1.00  0.01           H
ATOM    734  N   SER A  58      -6.562   3.974   6.561  1.00 -0.04           N
ATOM    735  CA  SER A  58      -6.268   4.774   5.466  1.00 -0.04           C
ATOM    736  C   SER A  58      -5.590   6.077   5.920  1.00 -0.04           C
ATOM    737  O   SER A  58      -4.683   6.540   5.267  1.00 -0.04           O
ATOM    738  CB  SER A  58      -7.540   5.086   4.645  1.00 -0.04           C
ATOM    739  OG  SER A  58      -7.214   5.875   3.544  1.00 -0.04           O
ATOM    740  H   SER A  58      -7.516   3.705   6.751  1.00 -0.04           H
ATOM    741  HA  SER A  58      -5.584   4.351   4.730  1.00 -0.04           H
ATOM    742  HB2 SER A  58      -8.099   4.207   4.323  1.00 -0.04           H
ATOM    743  HB3 SER A  58      -8.231   5.655   5.268  1.00 -0.04           H
ATOM    744  HG  SER A  58      -7.184   6.782   3.858  1.00 -0.04           H
ATOM    745  N   SER A  59      -5.921   6.654   7.070  1.00  0.03           N
ATOM    746  CA  SER A  59      -5.158   7.732   7.675  1.00  0.03           C
ATOM    747  C   SER A  59      -3.728   7.367   8.186  1.00  0.03           C
ATOM    748  O   SER A  59      -2.797   8.232   8.093  1.00  0.03           O
ATOM    749  CB  SER A  59      -5.942   8.322   8.878  1.00  0.03           C
ATOM    750  OG  SER A  59      -5.470   9.644   9.171  1.00  0.03           O
ATOM    751  H   SER A  59      -6.823   6.424   7.462  1.00  0.03           H
ATOM    752  HA  SER A  59      -5.019   8.584   7.010  1.00  0.03           H
ATOM    753  HB2 SER A  59      -6.957   8.433   8.497  1.00  0.03           H
ATOM    754  HB3 SER A  59      -5.830   7.626   9.709  1.00  0.03           H
ATOM    755  HG  SER A  59      -4.942   9.590   9.971  1.00  0.03           H
ATOM    756  N   GLN A  60      -3.556   6.093   8.556  1.00  0.01           N
ATOM    757  CA  GLN A  60      -2.108   5.634   8.670  1.00  0.01           C
ATOM    758  C   GLN A  60      -1.374   5.405   7.361  1.00  0.01           C
ATOM    759  O   GLN A  60      -0.162   5.729   7.318  1.00  0.01           O
ATOM    760  CB  GLN A  60      -2.064   4.383   9.580  1.00  0.01           C
ATOM    761  CG  GLN A  60      -0.853   4.369  10.654  1.00  0.01           C
ATOM    762  CD  GLN A  60      -0.349   2.953  11.011  1.00  0.01           C
ATOM    763  NE2 GLN A  60      -0.809   2.238  12.032  1.00  0.01           N
ATOM    764  OE1 GLN A  60       0.482   2.412  10.246  1.00  0.01           O
ATOM    765  H   GLN A  60      -4.313   5.481   8.823  1.00  0.01           H
ATOM    766  HA  GLN A  60      -1.598   6.468   9.152  1.00  0.01           H
ATOM    767  HB2 GLN A  60      -2.989   4.292  10.148  1.00  0.01           H
ATOM    768  HB3 GLN A  60      -1.956   3.462   9.008  1.00  0.01           H
ATOM    769  HG2 GLN A  60       0.034   4.810  10.198  1.00  0.01           H
ATOM    770  HG3 GLN A  60      -1.080   4.850  11.605  1.00  0.01           H
ATOM    771 HE21 GLN A  60      -0.229   1.441  12.253  1.00  0.01           H
ATOM    772 HE22 GLN A  60      -1.260   2.691  12.814  1.00  0.01           H
ATOM    773  N   ALA A  61      -2.043   4.991   6.274  1.00 -0.04           N
ATOM    774  CA  ALA A  61      -1.455   4.862   5.005  1.00 -0.04           C
ATOM    775  C   ALA A  61      -1.114   6.217   4.461  1.00 -0.04           C
ATOM    776  O   ALA A  61      -0.050   6.388   3.833  1.00 -0.04           O
ATOM    777  CB  ALA A  61      -2.327   3.978   4.134  1.00 -0.04           C
ATOM    778  H   ALA A  61      -3.024   4.780   6.391  1.00 -0.04           H
ATOM    779  HA  ALA A  61      -0.548   4.315   5.264  1.00 -0.04           H
ATOM    780  HB1 ALA A  61      -2.315   2.990   4.594  1.00 -0.04           H
ATOM    781  HB2 ALA A  61      -1.990   4.091   3.103  1.00 -0.04           H
ATOM    782  HB3 ALA A  61      -3.304   4.459   4.178  1.00 -0.04           H
ATOM    783  N   GLN A  62      -1.979   7.197   4.781  1.00 -0.19           N
ATOM    784  CA  GLN A  62      -1.755   8.615   4.453  1.00 -0.19           C
ATOM    785  C   GLN A  62      -0.493   9.146   5.215  1.00 -0.19           C
ATOM    786  O   GLN A  62       0.517   9.510   4.631  1.00 -0.19           O
ATOM    787  CB  GLN A  62      -2.920   9.498   4.814  1.00 -0.19           C
ATOM    788  CG  GLN A  62      -4.035   9.550   3.805  1.00 -0.19           C
ATOM    789  CD  GLN A  62      -5.183  10.537   4.191  1.00 -0.19           C
ATOM    790  NE2 GLN A  62      -5.802  11.168   3.265  1.00 -0.19           N
ATOM    791  OE1 GLN A  62      -5.542  10.658   5.366  1.00 -0.19           O
ATOM    792  H   GLN A  62      -2.912   6.970   5.095  1.00 -0.19           H
ATOM    793  HA  GLN A  62      -1.578   8.699   3.381  1.00 -0.19           H
ATOM    794  HB2 GLN A  62      -3.429   9.191   5.727  1.00 -0.19           H
ATOM    795  HB3 GLN A  62      -2.684  10.529   5.074  1.00 -0.19           H
ATOM    796  HG2 GLN A  62      -3.591   9.714   2.823  1.00 -0.19           H
ATOM    797  HG3 GLN A  62      -4.497   8.565   3.727  1.00 -0.19           H
ATOM    798 HE21 GLN A  62      -6.540  11.757   3.625  1.00 -0.19           H
ATOM    799 HE22 GLN A  62      -5.577  11.171   2.280  1.00 -0.19           H
ATOM    800  N   ASP A  63      -0.462   8.897   6.527  1.00  0.00           N
ATOM    801  CA  ASP A  63       0.749   9.170   7.329  1.00  0.00           C
ATOM    802  C   ASP A  63       2.006   8.569   6.710  1.00  0.00           C
ATOM    803  O   ASP A  63       3.060   9.210   6.738  1.00  0.00           O
ATOM    804  CB  ASP A  63       0.654   8.707   8.840  1.00  0.00           C
ATOM    805  CG  ASP A  63      -0.534   9.332   9.515  1.00  0.00           C
ATOM    806  OD1 ASP A  63      -1.136  10.344   9.012  1.00  0.00           O
ATOM    807  OD2 ASP A  63      -0.842   9.080  10.654  1.00  0.00           O
ATOM    808  H   ASP A  63      -1.311   8.664   7.022  1.00  0.00           H
ATOM    809  HA  ASP A  63       0.871  10.253   7.354  1.00  0.00           H
ATOM    810  HB2 ASP A  63       0.642   7.618   8.815  1.00  0.00           H
ATOM    811  HB3 ASP A  63       1.593   8.897   9.361  1.00  0.00           H
ATOM    812  N   ARG A  64       1.936   7.383   6.137  1.00  0.03           N
ATOM    813  CA  ARG A  64       3.140   6.655   5.614  1.00  0.03           C
ATOM    814  C   ARG A  64       3.589   7.168   4.228  1.00  0.03           C
ATOM    815  O   ARG A  64       4.801   7.011   3.967  1.00  0.03           O
ATOM    816  CB  ARG A  64       2.854   5.116   5.562  1.00  0.03           C
ATOM    817  CG  ARG A  64       4.089   4.175   5.888  1.00  0.03           C
ATOM    818  CD  ARG A  64       3.864   2.683   5.631  1.00  0.03           C
ATOM    819  NE  ARG A  64       2.508   2.286   5.947  1.00  0.03           N
ATOM    820  CZ  ARG A  64       1.838   2.351   7.093  1.00  0.03           C
ATOM    821  NH1 ARG A  64       2.399   2.649   8.204  1.00  0.03           N
ATOM    822  NH2 ARG A  64       0.583   2.071   7.115  1.00  0.03           N
ATOM    823  H   ARG A  64       1.048   6.911   6.235  1.00  0.03           H
ATOM    824  HA  ARG A  64       3.894   6.791   6.390  1.00  0.03           H
ATOM    825  HB2 ARG A  64       2.149   4.931   6.372  1.00  0.03           H
ATOM    826  HB3 ARG A  64       2.423   4.868   4.593  1.00  0.03           H
ATOM    827  HG2 ARG A  64       4.865   4.529   5.208  1.00  0.03           H
ATOM    828  HG3 ARG A  64       4.520   4.340   6.877  1.00  0.03           H
ATOM    829  HD2 ARG A  64       4.108   2.444   4.595  1.00  0.03           H
ATOM    830  HD3 ARG A  64       4.556   2.077   6.216  1.00  0.03           H
ATOM    831  HE  ARG A  64       2.016   1.915   5.146  1.00  0.03           H
ATOM    832 HH11 ARG A  64       3.383   2.875   8.201  1.00  0.03           H
ATOM    833 HH12 ARG A  64       1.889   2.531   9.069  1.00  0.03           H
ATOM    834 HH21 ARG A  64       0.126   1.676   6.304  1.00  0.03           H
ATOM    835 HH22 ARG A  64       0.130   2.128   8.016  1.00  0.03           H
ATOM    836  N   TYR A  65       2.642   7.675   3.418  1.00 -0.05           N
ATOM    837  CA  TYR A  65       2.764   8.468   2.198  1.00 -0.05           C
ATOM    838  C   TYR A  65       3.431   9.784   2.575  1.00 -0.05           C
ATOM    839  O   TYR A  65       4.508   9.983   2.048  1.00 -0.05           O
ATOM    840  CB  TYR A  65       1.403   8.607   1.564  1.00 -0.05           C
ATOM    841  CG  TYR A  65       1.412   9.294   0.191  1.00 -0.05           C
ATOM    842  CD1 TYR A  65       1.712   8.555  -0.964  1.00 -0.05           C
ATOM    843  CD2 TYR A  65       1.237  10.729   0.130  1.00 -0.05           C
ATOM    844  CE1 TYR A  65       1.553   9.122  -2.209  1.00 -0.05           C
ATOM    845  CE2 TYR A  65       1.195  11.282  -1.141  1.00 -0.05           C
ATOM    846  CZ  TYR A  65       1.220  10.491  -2.330  1.00 -0.05           C
ATOM    847  OH  TYR A  65       0.813  10.968  -3.575  1.00 -0.05           O
ATOM    848  H   TYR A  65       1.713   7.605   3.808  1.00 -0.05           H
ATOM    849  HA  TYR A  65       3.446   7.973   1.506  1.00 -0.05           H
ATOM    850  HB2 TYR A  65       1.036   7.617   1.296  1.00 -0.05           H
ATOM    851  HB3 TYR A  65       0.789   9.115   2.307  1.00 -0.05           H
ATOM    852  HD1 TYR A  65       1.911   7.494  -0.943  1.00 -0.05           H
ATOM    853  HD2 TYR A  65       1.164  11.376   0.992  1.00 -0.05           H
ATOM    854  HE1 TYR A  65       1.578   8.523  -3.107  1.00 -0.05           H
ATOM    855  HE2 TYR A  65       1.010  12.333  -1.310  1.00 -0.05           H
ATOM    856  HH  TYR A  65       0.086  11.582  -3.447  1.00 -0.05           H
ATOM    857  N   THR A  66       2.923  10.614   3.456  1.00  0.01           N
ATOM    858  CA  THR A  66       3.641  11.856   3.863  1.00  0.01           C
ATOM    859  C   THR A  66       5.030  11.566   4.438  1.00  0.01           C
ATOM    860  O   THR A  66       5.973  12.286   4.096  1.00  0.01           O
ATOM    861  CB  THR A  66       2.743  12.811   4.706  1.00  0.01           C
ATOM    862  CG2 THR A  66       3.430  13.665   5.780  1.00  0.01           C
ATOM    863  OG1 THR A  66       2.009  13.773   3.908  1.00  0.01           O
ATOM    864  H   THR A  66       2.167  10.246   4.014  1.00  0.01           H
ATOM    865  HA  THR A  66       3.849  12.460   2.980  1.00  0.01           H
ATOM    866  HB  THR A  66       2.018  12.151   5.183  1.00  0.01           H
ATOM    867  HG1 THR A  66       1.175  13.426   3.582  1.00  0.01           H
ATOM    868 HG21 THR A  66       2.606  14.186   6.267  1.00  0.01           H
ATOM    869 HG22 THR A  66       4.071  14.405   5.301  1.00  0.01           H
ATOM    870 HG23 THR A  66       3.924  13.042   6.527  1.00  0.01           H
ATOM    871  N   ASP A  67       5.261  10.439   5.194  1.00  0.00           N
ATOM    872  CA  ASP A  67       6.590  10.020   5.708  1.00  0.00           C
ATOM    873  C   ASP A  67       7.572   9.682   4.557  1.00  0.00           C
ATOM    874  O   ASP A  67       8.778   9.769   4.664  1.00  0.00           O
ATOM    875  CB  ASP A  67       6.355   8.778   6.635  1.00  0.00           C
ATOM    876  CG  ASP A  67       5.827   9.233   8.039  1.00  0.00           C
ATOM    877  OD1 ASP A  67       6.091  10.394   8.458  1.00  0.00           O
ATOM    878  OD2 ASP A  67       5.277   8.300   8.691  1.00  0.00           O
ATOM    879  H   ASP A  67       4.456   9.900   5.480  1.00  0.00           H
ATOM    880  HA  ASP A  67       7.126  10.805   6.241  1.00  0.00           H
ATOM    881  HB2 ASP A  67       5.693   8.110   6.084  1.00  0.00           H
ATOM    882  HB3 ASP A  67       7.297   8.247   6.775  1.00  0.00           H
ATOM    883  N   TYR A  68       7.018   9.432   3.340  1.00  0.00           N
ATOM    884  CA  TYR A  68       7.841   9.083   2.190  1.00  0.00           C
ATOM    885  C   TYR A  68       8.093  10.319   1.299  1.00  0.00           C
ATOM    886  O   TYR A  68       9.183  10.379   0.657  1.00  0.00           O
ATOM    887  CB  TYR A  68       7.212   7.800   1.538  1.00  0.00           C
ATOM    888  CG  TYR A  68       7.774   7.754   0.107  1.00  0.00           C
ATOM    889  CD1 TYR A  68       9.052   7.261  -0.235  1.00  0.00           C
ATOM    890  CD2 TYR A  68       6.929   8.134  -0.890  1.00  0.00           C
ATOM    891  CE1 TYR A  68       9.427   7.064  -1.592  1.00  0.00           C
ATOM    892  CE2 TYR A  68       7.201   7.891  -2.241  1.00  0.00           C
ATOM    893  CZ  TYR A  68       8.469   7.362  -2.640  1.00  0.00           C
ATOM    894  OH  TYR A  68       8.774   7.281  -4.000  1.00  0.00           O
ATOM    895  H   TYR A  68       6.014   9.328   3.300  1.00  0.00           H
ATOM    896  HA  TYR A  68       8.817   8.716   2.506  1.00  0.00           H
ATOM    897  HB2 TYR A  68       7.443   6.893   2.095  1.00  0.00           H
ATOM    898  HB3 TYR A  68       6.126   7.884   1.563  1.00  0.00           H
ATOM    899  HD1 TYR A  68       9.757   7.130   0.572  1.00  0.00           H
ATOM    900  HD2 TYR A  68       5.939   8.493  -0.653  1.00  0.00           H
ATOM    901  HE1 TYR A  68      10.435   6.827  -1.896  1.00  0.00           H
ATOM    902  HE2 TYR A  68       6.529   8.116  -3.057  1.00  0.00           H
ATOM    903  HH  TYR A  68       9.702   7.098  -4.159  1.00  0.00           H
ATOM    904  N   LEU A  69       7.203  11.370   1.316  1.00 -0.01           N
ATOM    905  CA  LEU A  69       7.537  12.739   0.811  1.00 -0.01           C
ATOM    906  C   LEU A  69       8.630  13.385   1.734  1.00 -0.01           C
ATOM    907  O   LEU A  69       9.536  14.046   1.225  1.00 -0.01           O
ATOM    908  CB  LEU A  69       6.260  13.628   0.775  1.00 -0.01           C
ATOM    909  CG  LEU A  69       4.925  13.166   0.127  1.00 -0.01           C
ATOM    910  CD1 LEU A  69       4.046  14.338  -0.027  1.00 -0.01           C
ATOM    911  CD2 LEU A  69       5.136  12.540  -1.275  1.00 -0.01           C
ATOM    912  H   LEU A  69       6.397  11.281   1.916  1.00 -0.01           H
ATOM    913  HA  LEU A  69       7.747  12.787  -0.258  1.00 -0.01           H
ATOM    914  HB2 LEU A  69       6.046  13.891   1.810  1.00 -0.01           H
ATOM    915  HB3 LEU A  69       6.650  14.524   0.292  1.00 -0.01           H
ATOM    916  HG  LEU A  69       4.403  12.498   0.812  1.00 -0.01           H
ATOM    917 HD11 LEU A  69       3.132  14.041  -0.542  1.00 -0.01           H
ATOM    918 HD12 LEU A  69       4.648  14.989  -0.661  1.00 -0.01           H
ATOM    919 HD13 LEU A  69       3.791  14.838   0.908  1.00 -0.01           H
ATOM    920 HD21 LEU A  69       5.469  13.239  -2.042  1.00 -0.01           H
ATOM    921 HD22 LEU A  69       5.894  11.762  -1.182  1.00 -0.01           H
ATOM    922 HD23 LEU A  69       4.210  12.084  -1.627  1.00 -0.01           H
ATOM    923  N   ILE A  70       8.524  13.260   3.062  1.00  0.00           N
ATOM    924  CA  ILE A  70       9.608  13.756   3.919  1.00  0.00           C
ATOM    925  C   ILE A  70      10.967  13.051   3.556  1.00  0.00           C
ATOM    926  O   ILE A  70      11.986  13.790   3.391  1.00  0.00           O
ATOM    927  CB  ILE A  70       9.241  13.541   5.402  1.00  0.00           C
ATOM    928  CG1 ILE A  70       7.954  14.346   5.796  1.00  0.00           C
ATOM    929  CG2 ILE A  70      10.354  13.984   6.391  1.00  0.00           C
ATOM    930  CD1 ILE A  70       7.240  13.952   7.106  1.00  0.00           C
ATOM    931  H   ILE A  70       7.781  12.693   3.443  1.00  0.00           H
ATOM    932  HA  ILE A  70       9.682  14.805   3.634  1.00  0.00           H
ATOM    933  HB  ILE A  70       8.973  12.510   5.633  1.00  0.00           H
ATOM    934 HG12 ILE A  70       8.180  15.412   5.760  1.00  0.00           H
ATOM    935 HG13 ILE A  70       7.176  14.047   5.095  1.00  0.00           H
ATOM    936 HG21 ILE A  70      11.143  13.247   6.239  1.00  0.00           H
ATOM    937 HG22 ILE A  70      10.028  14.022   7.431  1.00  0.00           H
ATOM    938 HG23 ILE A  70      10.600  15.029   6.210  1.00  0.00           H
ATOM    939 HD11 ILE A  70       7.219  12.886   7.334  1.00  0.00           H
ATOM    940 HD12 ILE A  70       6.242  14.385   7.032  1.00  0.00           H
ATOM    941 HD13 ILE A  70       7.767  14.350   7.972  1.00  0.00           H
ATOM    942  N   GLU A  71      10.957  11.751   3.244  1.00  0.00           N
ATOM    943  CA  GLU A  71      12.147  10.950   2.778  1.00  0.00           C
ATOM    944  C   GLU A  71      12.574  11.286   1.299  1.00  0.00           C
ATOM    945  O   GLU A  71      13.789  11.265   0.982  1.00  0.00           O
ATOM    946  CB  GLU A  71      11.878   9.459   2.923  1.00  0.00           C
ATOM    947  CG  GLU A  71      13.198   8.668   2.952  1.00  0.00           C
ATOM    948  CD  GLU A  71      13.062   7.166   3.090  1.00  0.00           C
ATOM    949  OE1 GLU A  71      12.003   6.613   3.481  1.00  0.00           O
ATOM    950  OE2 GLU A  71      14.044   6.530   2.823  1.00  0.00           O
ATOM    951  H   GLU A  71      10.089  11.325   3.534  1.00  0.00           H
ATOM    952  HA  GLU A  71      13.055  11.120   3.355  1.00  0.00           H
ATOM    953  HB2 GLU A  71      11.352   9.358   3.873  1.00  0.00           H
ATOM    954  HB3 GLU A  71      11.287   9.073   2.092  1.00  0.00           H
ATOM    955  HG2 GLU A  71      13.703   8.841   2.002  1.00  0.00           H
ATOM    956  HG3 GLU A  71      13.730   8.937   3.864  1.00  0.00           H
ATOM    957  N   THR A  72      11.642  11.642   0.345  1.00  0.01           N
ATOM    958  CA  THR A  72      12.070  12.069  -1.050  1.00  0.01           C
ATOM    959  C   THR A  72      12.684  13.501  -1.077  1.00  0.01           C
ATOM    960  O   THR A  72      13.703  13.718  -1.725  1.00  0.01           O
ATOM    961  CB  THR A  72      10.970  11.903  -2.069  1.00  0.01           C
ATOM    962  CG2 THR A  72      11.376  12.156  -3.535  1.00  0.01           C
ATOM    963  OG1 THR A  72      10.463  10.614  -2.133  1.00  0.01           O
ATOM    964  H   THR A  72      10.695  11.556   0.684  1.00  0.01           H
ATOM    965  HA  THR A  72      12.887  11.432  -1.389  1.00  0.01           H
ATOM    966  HB  THR A  72      10.209  12.659  -1.872  1.00  0.01           H
ATOM    967  HG1 THR A  72      10.089  10.370  -1.283  1.00  0.01           H
ATOM    968 HG21 THR A  72      12.180  11.517  -3.898  1.00  0.01           H
ATOM    969 HG22 THR A  72      11.869  13.117  -3.678  1.00  0.01           H
ATOM    970 HG23 THR A  72      10.474  12.177  -4.147  1.00  0.01           H
ATOM    971  N   LEU A  73      12.045  14.536  -0.444  1.00  0.00           N
ATOM    972  CA  LEU A  73      12.473  15.973  -0.476  1.00  0.00           C
ATOM    973  C   LEU A  73      13.571  16.190   0.557  1.00  0.00           C
ATOM    974  O   LEU A  73      14.389  17.133   0.305  1.00  0.00           O
ATOM    975  CB  LEU A  73      11.288  16.845  -0.153  1.00  0.00           C
ATOM    976  CG  LEU A  73      11.476  18.401  -0.262  1.00  0.00           C
ATOM    977  CD1 LEU A  73      12.017  18.758  -1.684  1.00  0.00           C
ATOM    978  CD2 LEU A  73      10.163  19.155   0.117  1.00  0.00           C
ATOM    979  H   LEU A  73      11.408  14.305   0.305  1.00  0.00           H
ATOM    980  HA  LEU A  73      12.835  16.152  -1.489  1.00  0.00           H
ATOM    981  HB2 LEU A  73      10.546  16.685  -0.936  1.00  0.00           H
ATOM    982  HB3 LEU A  73      10.797  16.650   0.801  1.00  0.00           H
ATOM    983  HG  LEU A  73      12.209  18.764   0.457  1.00  0.00           H
ATOM    984 HD11 LEU A  73      13.063  18.473  -1.790  1.00  0.00           H
ATOM    985 HD12 LEU A  73      11.907  19.827  -1.865  1.00  0.00           H
ATOM    986 HD13 LEU A  73      11.372  18.385  -2.479  1.00  0.00           H
ATOM    987 HD21 LEU A  73       9.376  18.791  -0.542  1.00  0.00           H
ATOM    988 HD22 LEU A  73       9.859  18.808   1.105  1.00  0.00           H
ATOM    989 HD23 LEU A  73      10.092  20.242   0.082  1.00  0.00           H
ATOM    990  N   ASP A  74      13.692  15.376   1.626  1.00  0.00           N
ATOM    991  CA  ASP A  74      14.719  15.505   2.737  1.00  0.00           C
ATOM    992  C   ASP A  74      14.910  17.019   3.194  1.00  0.00           C
ATOM    993  O   ASP A  74      16.108  17.424   3.287  1.00  0.00           O
ATOM    994  CB  ASP A  74      16.064  14.996   2.147  1.00  0.00           C
ATOM    995  CG  ASP A  74      17.081  14.903   3.201  1.00  0.00           C
ATOM    996  OD1 ASP A  74      16.731  14.698   4.382  1.00  0.00           O
ATOM    997  OD2 ASP A  74      18.296  14.790   2.955  1.00  0.00           O
ATOM    998  H   ASP A  74      13.046  14.610   1.755  1.00  0.00           H
ATOM    999  HA  ASP A  74      14.364  14.898   3.569  1.00  0.00           H
ATOM   1000  HB2 ASP A  74      15.954  14.007   1.702  1.00  0.00           H
ATOM   1001  HB3 ASP A  74      16.422  15.647   1.349  1.00  0.00           H
ATOM   1002  N   PRO A  75      13.881  17.894   3.437  1.00  0.00           N
ATOM   1003  CA  PRO A  75      14.063  19.255   3.926  1.00  0.00           C
ATOM   1004  C   PRO A  75      14.782  19.358   5.286  1.00  0.00           C
ATOM   1005  O   PRO A  75      14.504  18.502   6.176  1.00  0.00           O
ATOM   1006  CB  PRO A  75      12.621  19.835   4.134  1.00  0.00           C
ATOM   1007  CG  PRO A  75      11.733  18.585   4.232  1.00  0.00           C
ATOM   1008  CD  PRO A  75      12.445  17.555   3.397  1.00  0.00           C
ATOM   1009  HA  PRO A  75      14.596  19.756   3.118  1.00  0.00           H
ATOM   1010  HB2 PRO A  75      12.583  20.534   4.968  1.00  0.00           H
ATOM   1011  HB3 PRO A  75      12.420  20.309   3.173  1.00  0.00           H
ATOM   1012  HG2 PRO A  75      11.552  18.264   5.257  1.00  0.00           H
ATOM   1013  HG3 PRO A  75      10.700  18.648   3.891  1.00  0.00           H
ATOM   1014  HD2 PRO A  75      12.201  16.579   3.815  1.00  0.00           H
ATOM   1015  HD3 PRO A  75      12.119  17.650   2.361  1.00  0.00           H
ATOM   1016  N   LYS A  76      15.669  20.323   5.488  1.00  0.00           N
ATOM   1017  CA  LYS A  76      16.739  20.419   6.518  1.00  0.00           C
ATOM   1018  C   LYS A  76      16.437  21.455   7.617  1.00  0.00           C
ATOM   1019  O   LYS A  76      15.866  22.506   7.374  1.00  0.00           O
ATOM   1020  CB  LYS A  76      18.032  20.951   5.860  1.00  0.00           C
ATOM   1021  CG  LYS A  76      18.487  20.080   4.785  1.00  0.00           C
ATOM   1022  CD  LYS A  76      18.842  18.568   4.989  1.00  0.00           C
ATOM   1023  CE  LYS A  76      19.461  17.755   3.875  1.00  0.00           C
ATOM   1024  NZ  LYS A  76      18.640  17.866   2.615  1.00  0.00           N
ATOM   1025  H   LYS A  76      15.737  21.076   4.819  1.00  0.00           H
ATOM   1026  HA  LYS A  76      16.874  19.429   6.953  1.00  0.00           H
ATOM   1027  HB2 LYS A  76      17.904  21.991   5.562  1.00  0.00           H
ATOM   1028  HB3 LYS A  76      18.795  20.978   6.638  1.00  0.00           H
ATOM   1029  HG2 LYS A  76      17.782  20.156   3.958  1.00  0.00           H
ATOM   1030  HG3 LYS A  76      19.353  20.568   4.335  1.00  0.00           H
ATOM   1031  HD2 LYS A  76      19.446  18.508   5.896  1.00  0.00           H
ATOM   1032  HD3 LYS A  76      17.914  18.057   5.245  1.00  0.00           H
ATOM   1033  HE2 LYS A  76      20.479  18.132   3.769  1.00  0.00           H
ATOM   1034  HE3 LYS A  76      19.618  16.734   4.223  1.00  0.00           H
ATOM   1035  HZ1 LYS A  76      17.649  17.691   2.705  1.00  0.00           H
ATOM   1036  HZ2 LYS A  76      19.055  17.281   1.904  1.00  0.00           H
ATOM   1037  HZ3 LYS A  76      18.506  18.808   2.277  1.00  0.00           H
ATOM   1038  N   ALA A  77      16.798  21.162   8.854  1.00  0.00           N
ATOM   1039  CA  ALA A  77      16.401  21.955  10.017  1.00  0.00           C
ATOM   1040  C   ALA A  77      16.741  23.406   9.823  1.00  0.00           C
ATOM   1041  O   ALA A  77      17.906  23.657   9.483  1.00  0.00           O
ATOM   1042  CB  ALA A  77      17.012  21.336  11.241  1.00  0.00           C
ATOM   1043  H   ALA A  77      17.311  20.304   8.995  1.00  0.00           H
ATOM   1044  HA  ALA A  77      15.317  21.915  10.114  1.00  0.00           H
ATOM   1045  HB1 ALA A  77      18.061  21.621  11.327  1.00  0.00           H
ATOM   1046  HB2 ALA A  77      16.921  20.281  10.983  1.00  0.00           H
ATOM   1047  HB3 ALA A  77      16.417  21.587  12.118  1.00  0.00           H
ATOM   1048  N   GLY A  78      15.785  24.297  10.026  1.00  0.00           N
ATOM   1049  CA  GLY A  78      16.068  25.710   9.893  1.00  0.00           C
ATOM   1050  C   GLY A  78      15.876  26.256   8.508  1.00  0.00           C
ATOM   1051  O   GLY A  78      16.152  27.439   8.218  1.00  0.00           O
ATOM   1052  H   GLY A  78      14.840  24.012  10.241  1.00  0.00           H
ATOM   1053  HA2 GLY A  78      15.288  26.199  10.478  1.00  0.00           H
ATOM   1054  HA3 GLY A  78      17.073  25.952  10.236  1.00  0.00           H
ATOM   1055  N   GLN A  79      15.221  25.501   7.656  1.00  0.00           N
ATOM   1056  CA  GLN A  79      14.504  26.046   6.476  1.00  0.00           C
ATOM   1057  C   GLN A  79      13.054  26.496   6.812  1.00  0.00           C
ATOM   1058  O   GLN A  79      12.441  26.084   7.771  1.00  0.00           O
ATOM   1059  CB  GLN A  79      14.437  24.998   5.296  1.00  0.00           C
ATOM   1060  CG  GLN A  79      15.828  24.652   4.684  1.00  0.00           C
ATOM   1061  CD  GLN A  79      15.724  23.574   3.618  1.00  0.00           C
ATOM   1062  NE2 GLN A  79      16.297  23.788   2.492  1.00  0.00           N
ATOM   1063  OE1 GLN A  79      15.064  22.548   3.813  1.00  0.00           O
ATOM   1064  H   GLN A  79      15.146  24.520   7.888  1.00  0.00           H
ATOM   1065  HA  GLN A  79      15.110  26.854   6.067  1.00  0.00           H
ATOM   1066  HB2 GLN A  79      14.027  24.090   5.737  1.00  0.00           H
ATOM   1067  HB3 GLN A  79      13.763  25.354   4.517  1.00  0.00           H
ATOM   1068  HG2 GLN A  79      16.338  25.544   4.324  1.00  0.00           H
ATOM   1069  HG3 GLN A  79      16.490  24.287   5.468  1.00  0.00           H
ATOM   1070 HE21 GLN A  79      16.314  23.091   1.761  1.00  0.00           H
ATOM   1071 HE22 GLN A  79      17.038  24.473   2.432  1.00  0.00           H
ATOM   1072  N   HID A  80      12.500  27.331   5.945  1.00  0.00           N
ATOM   1073  CA  HID A  80      11.024  27.544   5.848  1.00  0.00           C
ATOM   1074  C   HID A  80      10.499  27.009   4.510  1.00  0.00           C
ATOM   1075  O   HID A  80      10.919  27.435   3.433  1.00  0.00           O
ATOM   1076  CB  HID A  80      10.688  29.006   6.048  1.00  0.00           C
ATOM   1077  CG  HID A  80       9.336  29.275   6.716  1.00  0.00           C
ATOM   1078  CD2 HID A  80       8.184  28.548   6.640  1.00  0.00           C
ATOM   1079  ND1 HID A  80       9.104  30.299   7.580  1.00  0.00           N
ATOM   1080  CE1 HID A  80       7.821  30.236   7.941  1.00  0.00           C
ATOM   1081  NE2 HID A  80       7.217  29.214   7.358  1.00  0.00           N
ATOM   1082  H   HID A  80      13.118  27.634   5.207  1.00  0.00           H
ATOM   1083  HA  HID A  80      10.623  26.957   6.675  1.00  0.00           H
ATOM   1084  HB2 HID A  80      11.434  29.417   6.729  1.00  0.00           H
ATOM   1085  HB3 HID A  80      10.648  29.560   5.111  1.00  0.00           H
ATOM   1086  HD1 HID A  80       9.715  31.041   7.892  1.00  0.00           H
ATOM   1087  HD2 HID A  80       7.904  27.717   6.010  1.00  0.00           H
ATOM   1088  HE1 HID A  80       7.468  30.878   8.734  1.00  0.00           H
ATOM   1089  N   LEU A  81       9.563  26.124   4.585  1.00  0.00           N
ATOM   1090  CA  LEU A  81       8.909  25.375   3.484  1.00  0.00           C
ATOM   1091  C   LEU A  81       7.578  26.079   3.205  1.00  0.00           C
ATOM   1092  O   LEU A  81       6.966  26.729   4.082  1.00  0.00           O
ATOM   1093  CB  LEU A  81       8.773  23.910   3.977  1.00  0.00           C
ATOM   1094  CG  LEU A  81       7.897  22.946   3.195  1.00  0.00           C
ATOM   1095  CD1 LEU A  81       8.479  22.467   1.870  1.00  0.00           C
ATOM   1096  CD2 LEU A  81       7.374  21.688   4.018  1.00  0.00           C
ATOM   1097  H   LEU A  81       9.332  25.810   5.516  1.00  0.00           H
ATOM   1098  HA  LEU A  81       9.534  25.369   2.591  1.00  0.00           H
ATOM   1099  HB2 LEU A  81       9.812  23.582   4.012  1.00  0.00           H
ATOM   1100  HB3 LEU A  81       8.432  23.971   5.011  1.00  0.00           H
ATOM   1101  HG  LEU A  81       7.024  23.562   2.976  1.00  0.00           H
ATOM   1102 HD11 LEU A  81       8.831  23.304   1.267  1.00  0.00           H
ATOM   1103 HD12 LEU A  81       7.707  21.872   1.383  1.00  0.00           H
ATOM   1104 HD13 LEU A  81       9.329  21.826   2.103  1.00  0.00           H
ATOM   1105 HD21 LEU A  81       8.224  21.018   4.137  1.00  0.00           H
ATOM   1106 HD22 LEU A  81       6.989  22.028   4.979  1.00  0.00           H
ATOM   1107 HD23 LEU A  81       6.546  21.253   3.455  1.00  0.00           H
ATOM   1108  N   LEU A  82       7.142  25.969   1.977  1.00  0.00           N
ATOM   1109  CA  LEU A  82       5.763  26.322   1.500  1.00  0.00           C
ATOM   1110  C   LEU A  82       4.947  25.110   1.142  1.00  0.00           C
ATOM   1111  O   LEU A  82       5.260  24.276   0.282  1.00  0.00           O
ATOM   1112  CB  LEU A  82       5.963  27.378   0.369  1.00  0.00           C
ATOM   1113  CG  LEU A  82       4.687  27.667  -0.420  1.00  0.00           C
ATOM   1114  CD1 LEU A  82       3.642  28.415   0.432  1.00  0.00           C
ATOM   1115  CD2 LEU A  82       5.038  28.590  -1.500  1.00  0.00           C
ATOM   1116  H   LEU A  82       7.679  25.252   1.509  1.00  0.00           H
ATOM   1117  HA  LEU A  82       5.226  26.908   2.246  1.00  0.00           H
ATOM   1118  HB2 LEU A  82       6.378  28.276   0.829  1.00  0.00           H
ATOM   1119  HB3 LEU A  82       6.820  27.158  -0.267  1.00  0.00           H
ATOM   1120  HG  LEU A  82       4.224  26.802  -0.892  1.00  0.00           H
ATOM   1121 HD11 LEU A  82       3.108  27.690   1.048  1.00  0.00           H
ATOM   1122 HD12 LEU A  82       2.859  28.746  -0.250  1.00  0.00           H
ATOM   1123 HD13 LEU A  82       4.036  29.223   1.048  1.00  0.00           H
ATOM   1124 HD21 LEU A  82       5.212  29.627  -1.215  1.00  0.00           H
ATOM   1125 HD22 LEU A  82       5.946  28.170  -1.933  1.00  0.00           H
ATOM   1126 HD23 LEU A  82       4.387  28.632  -2.374  1.00  0.00           H
ATOM   1127  N   ASP A  83       3.744  24.976   1.680  1.00 -0.05           N
ATOM   1128  CA  ASP A  83       2.844  23.809   1.377  1.00 -0.05           C
ATOM   1129  C   ASP A  83       1.609  24.137   0.532  1.00 -0.05           C
ATOM   1130  O   ASP A  83       0.595  24.715   0.979  1.00 -0.05           O
ATOM   1131  CB  ASP A  83       2.570  23.031   2.740  1.00 -0.05           C
ATOM   1132  CG  ASP A  83       1.782  21.746   2.700  1.00 -0.05           C
ATOM   1133  OD1 ASP A  83       1.642  21.224   1.570  1.00 -0.05           O
ATOM   1134  OD2 ASP A  83       1.427  21.272   3.816  1.00 -0.05           O
ATOM   1135  H   ASP A  83       3.453  25.653   2.371  1.00 -0.05           H
ATOM   1136  HA  ASP A  83       3.459  23.108   0.812  1.00 -0.05           H
ATOM   1137  HB2 ASP A  83       3.550  22.866   3.189  1.00 -0.05           H
ATOM   1138  HB3 ASP A  83       1.974  23.699   3.362  1.00 -0.05           H
ATOM   1139  N   ILE A  84       1.713  23.881  -0.776  1.00 -0.04           N
ATOM   1140  CA  ILE A  84       0.711  24.377  -1.802  1.00 -0.04           C
ATOM   1141  C   ILE A  84      -0.508  23.453  -1.920  1.00 -0.04           C
ATOM   1142  O   ILE A  84      -0.512  22.375  -2.490  1.00 -0.04           O
ATOM   1143  CB  ILE A  84       1.401  24.639  -3.119  1.00 -0.04           C
ATOM   1144  CG1 ILE A  84       2.329  25.863  -3.131  1.00 -0.04           C
ATOM   1145  CG2 ILE A  84       0.416  24.751  -4.283  1.00 -0.04           C
ATOM   1146  CD1 ILE A  84       3.108  26.165  -4.427  1.00 -0.04           C
ATOM   1147  H   ILE A  84       2.533  23.397  -1.112  1.00 -0.04           H
ATOM   1148  HA  ILE A  84       0.375  25.344  -1.428  1.00 -0.04           H
ATOM   1149  HB  ILE A  84       2.062  23.793  -3.307  1.00 -0.04           H
ATOM   1150 HG12 ILE A  84       1.845  26.798  -2.852  1.00 -0.04           H
ATOM   1151 HG13 ILE A  84       3.135  25.709  -2.414  1.00 -0.04           H
ATOM   1152 HG21 ILE A  84       0.018  23.766  -4.527  1.00 -0.04           H
ATOM   1153 HG22 ILE A  84       0.729  25.208  -5.222  1.00 -0.04           H
ATOM   1154 HG23 ILE A  84      -0.492  25.285  -4.003  1.00 -0.04           H
ATOM   1155 HD11 ILE A  84       3.430  25.267  -4.953  1.00 -0.04           H
ATOM   1156 HD12 ILE A  84       4.043  26.692  -4.243  1.00 -0.04           H
ATOM   1157 HD13 ILE A  84       2.443  26.749  -5.064  1.00 -0.04           H
ATOM   1158  N   GLY A  85      -1.535  23.954  -1.199  1.00 -0.03           N
ATOM   1159  CA  GLY A  85      -2.766  23.236  -0.890  1.00 -0.03           C
ATOM   1160  C   GLY A  85      -2.561  22.371   0.331  1.00 -0.03           C
ATOM   1161  O   GLY A  85      -2.575  21.139   0.197  1.00 -0.03           O
ATOM   1162  H   GLY A  85      -1.434  24.883  -0.815  1.00 -0.03           H
ATOM   1163  HA2 GLY A  85      -3.532  23.990  -0.704  1.00 -0.03           H
ATOM   1164  HA3 GLY A  85      -2.964  22.578  -1.736  1.00 -0.03           H
ATOM   1165  N   CYS A  86      -2.317  23.009   1.472  1.00 -0.05           N
ATOM   1166  CA  CYS A  86      -2.036  22.340   2.771  1.00 -0.05           C
ATOM   1167  C   CYS A  86      -3.253  21.490   3.361  1.00 -0.05           C
ATOM   1168  O   CYS A  86      -3.059  20.608   4.203  1.00 -0.05           O
ATOM   1169  CB  CYS A  86      -1.761  23.454   3.823  1.00 -0.05           C
ATOM   1170  SG  CYS A  86      -3.195  24.430   4.398  1.00 -0.05           S
ATOM   1171  H   CYS A  86      -2.214  24.012   1.411  1.00 -0.05           H
ATOM   1172  HA  CYS A  86      -1.135  21.732   2.696  1.00 -0.05           H
ATOM   1173  HB2 CYS A  86      -1.268  23.062   4.714  1.00 -0.05           H
ATOM   1174  HB3 CYS A  86      -1.040  24.144   3.383  1.00 -0.05           H
ATOM   1175  HG  CYS A  86      -3.496  23.918   5.595  1.00 -0.05           H
ATOM   1176  N   GLY A  87      -4.526  21.711   2.889  1.00  0.00           N
ATOM   1177  CA  GLY A  87      -5.697  21.065   3.469  1.00  0.00           C
ATOM   1178  C   GLY A  87      -5.812  21.272   4.999  1.00  0.00           C
ATOM   1179  O   GLY A  87      -5.827  22.412   5.522  1.00  0.00           O
ATOM   1180  H   GLY A  87      -4.639  22.362   2.126  1.00  0.00           H
ATOM   1181  HA2 GLY A  87      -6.564  21.583   3.060  1.00  0.00           H
ATOM   1182  HA3 GLY A  87      -5.608  19.986   3.343  1.00  0.00           H
ATOM   1183  N   THR A  88      -5.804  20.160   5.699  1.00  0.03           N
ATOM   1184  CA  THR A  88      -5.845  20.169   7.200  1.00  0.03           C
ATOM   1185  C   THR A  88      -4.520  20.375   7.841  1.00  0.03           C
ATOM   1186  O   THR A  88      -4.418  20.290   9.020  1.00  0.03           O
ATOM   1187  CB  THR A  88      -6.507  18.808   7.618  1.00  0.03           C
ATOM   1188  CG2 THR A  88      -7.916  18.571   7.167  1.00  0.03           C
ATOM   1189  OG1 THR A  88      -5.622  17.864   7.184  1.00  0.03           O
ATOM   1190  H   THR A  88      -5.547  19.290   5.257  1.00  0.03           H
ATOM   1191  HA  THR A  88      -6.409  21.073   7.425  1.00  0.03           H
ATOM   1192  HB  THR A  88      -6.477  18.815   8.708  1.00  0.03           H
ATOM   1193  HG1 THR A  88      -5.907  16.968   7.374  1.00  0.03           H
ATOM   1194 HG21 THR A  88      -7.947  18.553   6.077  1.00  0.03           H
ATOM   1195 HG22 THR A  88      -8.631  19.268   7.606  1.00  0.03           H
ATOM   1196 HG23 THR A  88      -8.183  17.629   7.645  1.00  0.03           H
ATOM   1197  N   GLY A  89      -3.472  20.609   7.037  1.00  0.01           N
ATOM   1198  CA  GLY A  89      -2.120  21.027   7.490  1.00  0.01           C
ATOM   1199  C   GLY A  89      -1.366  19.886   8.246  1.00  0.01           C
ATOM   1200  O   GLY A  89      -0.238  20.163   8.647  1.00  0.01           O
ATOM   1201  H   GLY A  89      -3.520  20.538   6.032  1.00  0.01           H
ATOM   1202  HA2 GLY A  89      -1.460  21.297   6.666  1.00  0.01           H
ATOM   1203  HA3 GLY A  89      -2.243  21.789   8.260  1.00  0.01           H
ATOM   1204  N   ARG A  90      -1.867  18.608   8.211  1.00  0.04           N
ATOM   1205  CA  ARG A  90      -1.193  17.381   8.670  1.00  0.04           C
ATOM   1206  C   ARG A  90       0.049  17.020   7.859  1.00  0.04           C
ATOM   1207  O   ARG A  90       1.039  16.618   8.451  1.00  0.04           O
ATOM   1208  CB  ARG A  90      -2.153  16.225   8.851  1.00  0.04           C
ATOM   1209  CG  ARG A  90      -1.477  15.059   9.576  1.00  0.04           C
ATOM   1210  CD  ARG A  90      -2.384  13.893   9.576  1.00  0.04           C
ATOM   1211  NE  ARG A  90      -1.896  12.761  10.302  1.00  0.04           N
ATOM   1212  CZ  ARG A  90      -1.660  12.648  11.587  1.00  0.04           C
ATOM   1213  NH1 ARG A  90      -1.845  13.624  12.494  1.00  0.04           N
ATOM   1214  NH2 ARG A  90      -1.348  11.515  12.142  1.00  0.04           N
ATOM   1215  H   ARG A  90      -2.831  18.479   7.940  1.00  0.04           H
ATOM   1216  HA  ARG A  90      -0.788  17.537   9.670  1.00  0.04           H
ATOM   1217  HB2 ARG A  90      -3.052  16.499   9.403  1.00  0.04           H
ATOM   1218  HB3 ARG A  90      -2.525  15.909   7.876  1.00  0.04           H
ATOM   1219  HG2 ARG A  90      -0.481  14.808   9.211  1.00  0.04           H
ATOM   1220  HG3 ARG A  90      -1.373  15.271  10.639  1.00  0.04           H
ATOM   1221  HD2 ARG A  90      -3.344  14.113  10.044  1.00  0.04           H
ATOM   1222  HD3 ARG A  90      -2.605  13.594   8.551  1.00  0.04           H
ATOM   1223  HE  ARG A  90      -1.871  11.923   9.740  1.00  0.04           H
ATOM   1224 HH11 ARG A  90      -2.417  14.404  12.202  1.00  0.04           H
ATOM   1225 HH12 ARG A  90      -1.570  13.581  13.465  1.00  0.04           H
ATOM   1226 HH21 ARG A  90      -1.302  10.652  11.619  1.00  0.04           H
ATOM   1227 HH22 ARG A  90      -1.171  11.420  13.131  1.00  0.04           H
ATOM   1228  N   THR A  91      -0.005  17.160   6.514  1.00  0.00           N
ATOM   1229  CA  THR A  91       1.148  17.218   5.625  1.00  0.00           C
ATOM   1230  C   THR A  91       2.332  18.136   6.162  1.00  0.00           C
ATOM   1231  O   THR A  91       3.415  17.612   6.505  1.00  0.00           O
ATOM   1232  CB  THR A  91       0.709  17.738   4.200  1.00  0.00           C
ATOM   1233  CG2 THR A  91       1.752  17.527   3.120  1.00  0.00           C
ATOM   1234  OG1 THR A  91      -0.511  17.191   3.730  1.00  0.00           O
ATOM   1235  H   THR A  91      -0.888  17.564   6.237  1.00  0.00           H
ATOM   1236  HA  THR A  91       1.632  16.249   5.507  1.00  0.00           H
ATOM   1237  HB  THR A  91       0.508  18.800   4.348  1.00  0.00           H
ATOM   1238  HG1 THR A  91      -1.043  16.800   4.427  1.00  0.00           H
ATOM   1239 HG21 THR A  91       1.782  16.498   2.764  1.00  0.00           H
ATOM   1240 HG22 THR A  91       2.789  17.670   3.424  1.00  0.00           H
ATOM   1241 HG23 THR A  91       1.529  18.298   2.381  1.00  0.00           H
ATOM   1242  N   ALA A  92       2.035  19.481   6.407  1.00  0.01           N
ATOM   1243  CA  ALA A  92       3.004  20.388   7.073  1.00  0.01           C
ATOM   1244  C   ALA A  92       3.351  19.981   8.494  1.00  0.01           C
ATOM   1245  O   ALA A  92       4.433  20.332   8.965  1.00  0.01           O
ATOM   1246  CB  ALA A  92       2.345  21.795   7.148  1.00  0.01           C
ATOM   1247  H   ALA A  92       1.205  19.871   5.984  1.00  0.01           H
ATOM   1248  HA  ALA A  92       3.882  20.409   6.428  1.00  0.01           H
ATOM   1249  HB1 ALA A  92       1.463  21.766   7.787  1.00  0.01           H
ATOM   1250  HB2 ALA A  92       1.977  21.935   6.131  1.00  0.01           H
ATOM   1251  HB3 ALA A  92       3.090  22.523   7.469  1.00  0.01           H
ATOM   1252  N   LEU A  93       2.518  19.307   9.281  1.00  0.01           N
ATOM   1253  CA  LEU A  93       2.791  18.892  10.634  1.00  0.01           C
ATOM   1254  C   LEU A  93       3.860  17.858  10.810  1.00  0.01           C
ATOM   1255  O   LEU A  93       4.891  18.081  11.445  1.00  0.01           O
ATOM   1256  CB  LEU A  93       1.507  18.363  11.345  1.00  0.01           C
ATOM   1257  CG  LEU A  93       1.610  17.889  12.823  1.00  0.01           C
ATOM   1258  CD1 LEU A  93       1.876  19.011  13.834  1.00  0.01           C
ATOM   1259  CD2 LEU A  93       0.253  17.196  13.216  1.00  0.01           C
ATOM   1260  H   LEU A  93       1.598  19.130   8.904  1.00  0.01           H
ATOM   1261  HA  LEU A  93       3.123  19.781  11.173  1.00  0.01           H
ATOM   1262  HB2 LEU A  93       0.681  19.071  11.298  1.00  0.01           H
ATOM   1263  HB3 LEU A  93       1.099  17.529  10.774  1.00  0.01           H
ATOM   1264  HG  LEU A  93       2.435  17.177  12.799  1.00  0.01           H
ATOM   1265 HD11 LEU A  93       2.298  19.903  13.371  1.00  0.01           H
ATOM   1266 HD12 LEU A  93       2.537  18.475  14.515  1.00  0.01           H
ATOM   1267 HD13 LEU A  93       1.071  19.267  14.524  1.00  0.01           H
ATOM   1268 HD21 LEU A  93      -0.513  17.971  13.207  1.00  0.01           H
ATOM   1269 HD22 LEU A  93      -0.026  16.476  12.446  1.00  0.01           H
ATOM   1270 HD23 LEU A  93       0.247  16.636  14.152  1.00  0.01           H
ATOM   1271  N   LYS A  94       3.816  16.778  10.128  1.00  0.04           N
ATOM   1272  CA  LYS A  94       4.810  15.679  10.019  1.00  0.04           C
ATOM   1273  C   LYS A  94       6.144  16.220   9.570  1.00  0.04           C
ATOM   1274  O   LYS A  94       7.083  15.998  10.306  1.00  0.04           O
ATOM   1275  CB  LYS A  94       4.265  14.490   9.235  1.00  0.04           C
ATOM   1276  CG  LYS A  94       2.983  13.956   9.958  1.00  0.04           C
ATOM   1277  CD  LYS A  94       2.484  12.695   9.266  1.00  0.04           C
ATOM   1278  CE  LYS A  94       3.490  11.616   8.819  1.00  0.04           C
ATOM   1279  NZ  LYS A  94       3.734  10.666   9.956  1.00  0.04           N
ATOM   1280  H   LYS A  94       2.964  16.657   9.599  1.00  0.04           H
ATOM   1281  HA  LYS A  94       4.977  15.376  11.052  1.00  0.04           H
ATOM   1282  HB2 LYS A  94       4.082  14.741   8.190  1.00  0.04           H
ATOM   1283  HB3 LYS A  94       4.995  13.682   9.188  1.00  0.04           H
ATOM   1284  HG2 LYS A  94       3.320  13.689  10.960  1.00  0.04           H
ATOM   1285  HG3 LYS A  94       2.210  14.709  10.111  1.00  0.04           H
ATOM   1286  HD2 LYS A  94       1.750  12.207   9.908  1.00  0.04           H
ATOM   1287  HD3 LYS A  94       1.933  13.235   8.496  1.00  0.04           H
ATOM   1288  HE2 LYS A  94       2.920  11.042   8.088  1.00  0.04           H
ATOM   1289  HE3 LYS A  94       4.397  12.002   8.354  1.00  0.04           H
ATOM   1290  HZ1 LYS A  94       4.374  11.139  10.579  1.00  0.04           H
ATOM   1291  HZ2 LYS A  94       4.206   9.858   9.577  1.00  0.04           H
ATOM   1292  HZ3 LYS A  94       2.929  10.301  10.445  1.00  0.04           H
ATOM   1293  N   ALA A  95       6.159  16.930   8.479  1.00  0.00           N
ATOM   1294  CA  ALA A  95       7.273  17.731   8.056  1.00  0.00           C
ATOM   1295  C   ALA A  95       7.816  18.514   9.252  1.00  0.00           C
ATOM   1296  O   ALA A  95       8.990  18.340   9.570  1.00  0.00           O
ATOM   1297  CB  ALA A  95       6.812  18.700   7.030  1.00  0.00           C
ATOM   1298  H   ALA A  95       5.370  16.954   7.849  1.00  0.00           H
ATOM   1299  HA  ALA A  95       8.005  17.052   7.616  1.00  0.00           H
ATOM   1300  HB1 ALA A  95       7.692  19.118   6.541  1.00  0.00           H
ATOM   1301  HB2 ALA A  95       6.257  19.505   7.512  1.00  0.00           H
ATOM   1302  HB3 ALA A  95       6.345  18.268   6.145  1.00  0.00           H
ATOM   1303  N   ALA A  96       7.110  19.353   9.999  1.00  0.00           N
ATOM   1304  CA  ALA A  96       7.707  20.264  10.912  1.00  0.00           C
ATOM   1305  C   ALA A  96       8.349  19.470  12.113  1.00  0.00           C
ATOM   1306  O   ALA A  96       9.491  19.777  12.349  1.00  0.00           O
ATOM   1307  CB  ALA A  96       6.668  21.361  11.289  1.00  0.00           C
ATOM   1308  H   ALA A  96       6.133  19.503   9.790  1.00  0.00           H
ATOM   1309  HA  ALA A  96       8.528  20.820  10.458  1.00  0.00           H
ATOM   1310  HB1 ALA A  96       6.468  22.006  10.433  1.00  0.00           H
ATOM   1311  HB2 ALA A  96       7.147  21.970  12.057  1.00  0.00           H
ATOM   1312  HB3 ALA A  96       5.772  20.861  11.657  1.00  0.00           H
ATOM   1313  N   ARG A  97       7.521  18.569  12.712  1.00  0.00           N
ATOM   1314  CA  ARG A  97       8.041  17.879  13.901  1.00  0.00           C
ATOM   1315  C   ARG A  97       9.117  16.836  13.673  1.00  0.00           C
ATOM   1316  O   ARG A  97      10.042  16.872  14.373  1.00  0.00           O
ATOM   1317  CB  ARG A  97       6.905  17.117  14.625  1.00  0.00           C
ATOM   1318  CG  ARG A  97       5.874  18.052  15.283  1.00  0.00           C
ATOM   1319  CD  ARG A  97       5.008  17.362  16.289  1.00  0.00           C
ATOM   1320  NE  ARG A  97       4.070  16.397  15.628  1.00  0.00           N
ATOM   1321  CZ  ARG A  97       3.248  15.636  16.286  1.00  0.00           C
ATOM   1322  NH1 ARG A  97       3.364  15.513  17.617  1.00  0.00           N
ATOM   1323  NH2 ARG A  97       2.256  14.967  15.729  1.00  0.00           N
ATOM   1324  H   ARG A  97       6.606  18.424  12.308  1.00  0.00           H
ATOM   1325  HA  ARG A  97       8.366  18.664  14.583  1.00  0.00           H
ATOM   1326  HB2 ARG A  97       6.345  16.542  13.887  1.00  0.00           H
ATOM   1327  HB3 ARG A  97       7.300  16.495  15.428  1.00  0.00           H
ATOM   1328  HG2 ARG A  97       6.363  18.863  15.824  1.00  0.00           H
ATOM   1329  HG3 ARG A  97       5.252  18.536  14.529  1.00  0.00           H
ATOM   1330  HD2 ARG A  97       5.558  16.883  17.100  1.00  0.00           H
ATOM   1331  HD3 ARG A  97       4.462  18.123  16.846  1.00  0.00           H
ATOM   1332  HE  ARG A  97       3.892  16.355  14.636  1.00  0.00           H
ATOM   1333 HH11 ARG A  97       4.243  15.753  18.051  1.00  0.00           H
ATOM   1334 HH12 ARG A  97       2.716  14.871  18.053  1.00  0.00           H
ATOM   1335 HH21 ARG A  97       2.276  14.745  14.744  1.00  0.00           H
ATOM   1336 HH22 ARG A  97       1.640  14.388  16.280  1.00  0.00           H
ATOM   1337  N   GLN A  98       9.180  16.162  12.527  1.00  0.00           N
ATOM   1338  CA  GLN A  98      10.272  15.227  12.324  1.00  0.00           C
ATOM   1339  C   GLN A  98      11.569  15.967  11.761  1.00  0.00           C
ATOM   1340  O   GLN A  98      12.627  15.347  11.896  1.00  0.00           O
ATOM   1341  CB  GLN A  98       9.854  14.205  11.270  1.00  0.00           C
ATOM   1342  CG  GLN A  98       8.720  13.302  11.638  1.00  0.00           C
ATOM   1343  CD  GLN A  98       8.185  12.434  10.444  1.00  0.00           C
ATOM   1344  NE2 GLN A  98       6.863  12.383  10.230  1.00  0.00           N
ATOM   1345  OE1 GLN A  98       8.949  11.970   9.623  1.00  0.00           O
ATOM   1346  H   GLN A  98       8.383  16.174  11.906  1.00  0.00           H
ATOM   1347  HA  GLN A  98      10.655  14.779  13.241  1.00  0.00           H
ATOM   1348  HB2 GLN A  98       9.478  14.778  10.422  1.00  0.00           H
ATOM   1349  HB3 GLN A  98      10.697  13.541  11.081  1.00  0.00           H
ATOM   1350  HG2 GLN A  98       8.977  12.624  12.452  1.00  0.00           H
ATOM   1351  HG3 GLN A  98       7.867  13.887  11.984  1.00  0.00           H
ATOM   1352 HE21 GLN A  98       6.576  11.895   9.394  1.00  0.00           H
ATOM   1353 HE22 GLN A  98       6.215  12.833  10.860  1.00  0.00           H
ATOM   1354  N   ARG A  99      11.519  17.151  11.104  1.00  0.00           N
ATOM   1355  CA  ARG A  99      12.664  17.856  10.428  1.00  0.00           C
ATOM   1356  C   ARG A  99      13.178  19.129  11.034  1.00  0.00           C
ATOM   1357  O   ARG A  99      14.240  19.567  10.525  1.00  0.00           O
ATOM   1358  CB  ARG A  99      12.475  17.882   8.843  1.00  0.00           C
ATOM   1359  CG  ARG A  99      12.360  16.535   8.118  1.00  0.00           C
ATOM   1360  CD  ARG A  99      13.289  15.391   8.619  1.00  0.00           C
ATOM   1361  NE  ARG A  99      13.630  14.329   7.603  1.00  0.00           N
ATOM   1362  CZ  ARG A  99      14.566  14.436   6.699  1.00  0.00           C
ATOM   1363  NH1 ARG A  99      15.344  15.495   6.473  1.00  0.00           N
ATOM   1364  NH2 ARG A  99      14.696  13.481   5.838  1.00  0.00           N
ATOM   1365  H   ARG A  99      10.614  17.539  10.878  1.00  0.00           H
ATOM   1366  HA  ARG A  99      13.522  17.198  10.570  1.00  0.00           H
ATOM   1367  HB2 ARG A  99      11.645  18.545   8.601  1.00  0.00           H
ATOM   1368  HB3 ARG A  99      13.303  18.441   8.407  1.00  0.00           H
ATOM   1369  HG2 ARG A  99      11.387  16.067   8.275  1.00  0.00           H
ATOM   1370  HG3 ARG A  99      12.456  16.791   7.063  1.00  0.00           H
ATOM   1371  HD2 ARG A  99      14.244  15.827   8.911  1.00  0.00           H
ATOM   1372  HD3 ARG A  99      12.814  14.940   9.491  1.00  0.00           H
ATOM   1373  HE  ARG A  99      13.090  13.481   7.696  1.00  0.00           H
ATOM   1374 HH11 ARG A  99      15.381  16.167   7.226  1.00  0.00           H
ATOM   1375 HH12 ARG A  99      16.054  15.359   5.767  1.00  0.00           H
ATOM   1376 HH21 ARG A  99      14.086  12.689   5.978  1.00  0.00           H
ATOM   1377 HH22 ARG A  99      15.358  13.547   5.078  1.00  0.00           H
ATOM   1378  N   GLY A 100      12.576  19.757  12.054  1.00  0.00           N
ATOM   1379  CA  GLY A 100      13.129  21.038  12.585  1.00  0.00           C
ATOM   1380  C   GLY A 100      12.981  22.230  11.680  1.00  0.00           C
ATOM   1381  O   GLY A 100      13.696  23.227  11.872  1.00  0.00           O
ATOM   1382  H   GLY A 100      11.690  19.350  12.318  1.00  0.00           H
ATOM   1383  HA2 GLY A 100      12.687  21.330  13.538  1.00  0.00           H
ATOM   1384  HA3 GLY A 100      14.189  20.967  12.825  1.00  0.00           H
ATOM   1385  N   ILE A 101      12.061  22.124  10.652  1.00  0.00           N
ATOM   1386  CA  ILE A 101      11.685  23.183   9.749  1.00  0.00           C
ATOM   1387  C   ILE A 101      10.501  24.023  10.305  1.00  0.00           C
ATOM   1388  O   ILE A 101       9.688  23.586  11.140  1.00  0.00           O
ATOM   1389  CB  ILE A 101      11.398  22.615   8.246  1.00  0.00           C
ATOM   1390  CG1 ILE A 101      10.095  21.732   8.144  1.00  0.00           C
ATOM   1391  CG2 ILE A 101      12.665  21.868   7.916  1.00  0.00           C
ATOM   1392  CD1 ILE A 101      10.006  21.064   6.814  1.00  0.00           C
ATOM   1393  H   ILE A 101      11.498  21.289  10.580  1.00  0.00           H
ATOM   1394  HA  ILE A 101      12.556  23.827   9.638  1.00  0.00           H
ATOM   1395  HB  ILE A 101      11.272  23.477   7.592  1.00  0.00           H
ATOM   1396 HG12 ILE A 101      10.081  20.972   8.926  1.00  0.00           H
ATOM   1397 HG13 ILE A 101       9.256  22.402   8.333  1.00  0.00           H
ATOM   1398 HG21 ILE A 101      13.567  22.318   8.329  1.00  0.00           H
ATOM   1399 HG22 ILE A 101      12.772  22.033   6.843  1.00  0.00           H
ATOM   1400 HG23 ILE A 101      12.544  20.864   8.324  1.00  0.00           H
ATOM   1401 HD11 ILE A 101      10.694  20.230   6.676  1.00  0.00           H
ATOM   1402 HD12 ILE A 101      10.138  21.807   6.027  1.00  0.00           H
ATOM   1403 HD13 ILE A 101       8.964  20.761   6.703  1.00  0.00           H
ATOM   1404  N   ALA A 102      10.356  25.241   9.731  1.00  0.00           N
ATOM   1405  CA  ALA A 102       9.154  26.052   9.712  1.00  0.00           C
ATOM   1406  C   ALA A 102       8.337  25.728   8.352  1.00  0.00           C
ATOM   1407  O   ALA A 102       8.966  25.402   7.339  1.00  0.00           O
ATOM   1408  CB  ALA A 102       9.395  27.559  10.064  1.00  0.00           C
ATOM   1409  H   ALA A 102      11.117  25.458   9.103  1.00  0.00           H
ATOM   1410  HA  ALA A 102       8.522  25.789  10.559  1.00  0.00           H
ATOM   1411  HB1 ALA A 102       8.477  28.134  10.179  1.00  0.00           H
ATOM   1412  HB2 ALA A 102      10.044  28.052   9.340  1.00  0.00           H
ATOM   1413  HB3 ALA A 102       9.928  27.439  11.008  1.00  0.00           H
ATOM   1414  N   VAL A 103       6.959  25.770   8.358  1.00  0.00           N
ATOM   1415  CA  VAL A 103       6.102  25.612   7.119  1.00  0.00           C
ATOM   1416  C   VAL A 103       4.967  26.632   7.179  1.00  0.00           C
ATOM   1417  O   VAL A 103       4.269  26.775   8.194  1.00  0.00           O
ATOM   1418  CB  VAL A 103       5.419  24.222   6.980  1.00  0.00           C
ATOM   1419  CG1 VAL A 103       5.081  24.048   5.509  1.00  0.00           C
ATOM   1420  CG2 VAL A 103       6.243  23.007   7.450  1.00  0.00           C
ATOM   1421  H   VAL A 103       6.526  26.145   9.189  1.00  0.00           H
ATOM   1422  HA  VAL A 103       6.749  25.760   6.254  1.00  0.00           H
ATOM   1423  HB  VAL A 103       4.533  24.199   7.617  1.00  0.00           H
ATOM   1424 HG11 VAL A 103       5.868  24.387   4.835  1.00  0.00           H
ATOM   1425 HG12 VAL A 103       4.928  22.996   5.264  1.00  0.00           H
ATOM   1426 HG13 VAL A 103       4.123  24.535   5.331  1.00  0.00           H
ATOM   1427 HG21 VAL A 103       6.379  23.061   8.530  1.00  0.00           H
ATOM   1428 HG22 VAL A 103       7.197  23.037   6.923  1.00  0.00           H
ATOM   1429 HG23 VAL A 103       5.695  22.070   7.355  1.00  0.00           H
ATOM   1430  N   THR A 104       4.943  27.359   6.075  1.00  0.00           N
ATOM   1431  CA  THR A 104       3.834  28.140   5.559  1.00  0.00           C
ATOM   1432  C   THR A 104       2.967  27.183   4.731  1.00  0.00           C
ATOM   1433  O   THR A 104       3.468  26.590   3.785  1.00  0.00           O
ATOM   1434  CB  THR A 104       4.345  29.349   4.787  1.00  0.00           C
ATOM   1435  CG2 THR A 104       3.100  30.085   4.191  1.00  0.00           C
ATOM   1436  OG1 THR A 104       4.893  30.282   5.754  1.00  0.00           O
ATOM   1437  H   THR A 104       5.687  27.251   5.400  1.00  0.00           H
ATOM   1438  HA  THR A 104       3.291  28.470   6.444  1.00  0.00           H
ATOM   1439  HB  THR A 104       5.045  29.057   4.004  1.00  0.00           H
ATOM   1440  HG1 THR A 104       5.621  29.844   6.199  1.00  0.00           H
ATOM   1441 HG21 THR A 104       2.382  30.382   4.955  1.00  0.00           H
ATOM   1442 HG22 THR A 104       2.700  29.429   3.417  1.00  0.00           H
ATOM   1443 HG23 THR A 104       3.385  30.937   3.574  1.00  0.00           H
ATOM   1444  N   GLY A 105       1.689  26.972   5.016  1.00  0.01           N
ATOM   1445  CA  GLY A 105       0.830  26.251   4.092  1.00  0.01           C
ATOM   1446  C   GLY A 105      -0.241  27.251   3.703  1.00  0.01           C
ATOM   1447  O   GLY A 105      -0.437  28.318   4.304  1.00  0.01           O
ATOM   1448  H   GLY A 105       1.333  27.486   5.808  1.00  0.01           H
ATOM   1449  HA2 GLY A 105       1.388  25.962   3.201  1.00  0.01           H
ATOM   1450  HA3 GLY A 105       0.301  25.412   4.545  1.00  0.01           H
ATOM   1451  N   VAL A 106      -0.869  26.951   2.585  1.00 -0.01           N
ATOM   1452  CA  VAL A 106      -1.912  27.740   1.891  1.00 -0.01           C
ATOM   1453  C   VAL A 106      -2.936  26.778   1.209  1.00 -0.01           C
ATOM   1454  O   VAL A 106      -2.611  25.656   0.775  1.00 -0.01           O
ATOM   1455  CB  VAL A 106      -1.266  28.770   0.923  1.00 -0.01           C
ATOM   1456  CG1 VAL A 106      -0.571  29.958   1.576  1.00 -0.01           C
ATOM   1457  CG2 VAL A 106      -0.141  28.160  -0.046  1.00 -0.01           C
ATOM   1458  H   VAL A 106      -0.728  26.078   2.098  1.00 -0.01           H
ATOM   1459  HA  VAL A 106      -2.439  28.314   2.653  1.00 -0.01           H
ATOM   1460  HB  VAL A 106      -2.028  29.108   0.221  1.00 -0.01           H
ATOM   1461 HG11 VAL A 106       0.128  29.591   2.328  1.00 -0.01           H
ATOM   1462 HG12 VAL A 106       0.141  30.395   0.875  1.00 -0.01           H
ATOM   1463 HG13 VAL A 106      -1.244  30.762   1.874  1.00 -0.01           H
ATOM   1464 HG21 VAL A 106       0.353  28.856  -0.723  1.00 -0.01           H
ATOM   1465 HG22 VAL A 106      -0.663  27.394  -0.619  1.00 -0.01           H
ATOM   1466 HG23 VAL A 106       0.678  27.749   0.543  1.00 -0.01           H
ATOM   1467  N   ALA A 107      -4.212  27.111   1.202  1.00 -0.01           N
ATOM   1468  CA  ALA A 107      -5.375  26.397   0.513  1.00 -0.01           C
ATOM   1469  C   ALA A 107      -6.419  27.527   0.224  1.00 -0.01           C
ATOM   1470  O   ALA A 107      -6.619  28.429   0.990  1.00 -0.01           O
ATOM   1471  CB  ALA A 107      -5.956  25.271   1.374  1.00 -0.01           C
ATOM   1472  H   ALA A 107      -4.475  28.035   1.517  1.00 -0.01           H
ATOM   1473  HA  ALA A 107      -4.952  25.959  -0.392  1.00 -0.01           H
ATOM   1474  HB1 ALA A 107      -6.158  25.596   2.394  1.00 -0.01           H
ATOM   1475  HB2 ALA A 107      -5.285  24.413   1.342  1.00 -0.01           H
ATOM   1476  HB3 ALA A 107      -6.832  24.886   0.850  1.00 -0.01           H
ATOM   1477  N   VAL A 108      -7.253  27.475  -0.814  1.00 -0.01           N
ATOM   1478  CA  VAL A 108      -8.396  28.400  -1.147  1.00 -0.01           C
ATOM   1479  C   VAL A 108      -9.595  28.231  -0.211  1.00 -0.01           C
ATOM   1480  O   VAL A 108     -10.529  29.006  -0.303  1.00 -0.01           O
ATOM   1481  CB  VAL A 108      -8.937  28.407  -2.611  1.00 -0.01           C
ATOM   1482  CG1 VAL A 108      -7.846  29.102  -3.539  1.00 -0.01           C
ATOM   1483  CG2 VAL A 108      -9.225  26.988  -3.169  1.00 -0.01           C
ATOM   1484  H   VAL A 108      -6.988  26.788  -1.504  1.00 -0.01           H
ATOM   1485  HA  VAL A 108      -8.126  29.433  -0.929  1.00 -0.01           H
ATOM   1486  HB  VAL A 108      -9.870  28.963  -2.703  1.00 -0.01           H
ATOM   1487 HG11 VAL A 108      -6.865  28.735  -3.238  1.00 -0.01           H
ATOM   1488 HG12 VAL A 108      -8.043  28.941  -4.598  1.00 -0.01           H
ATOM   1489 HG13 VAL A 108      -7.721  30.170  -3.362  1.00 -0.01           H
ATOM   1490 HG21 VAL A 108      -9.848  26.953  -4.063  1.00 -0.01           H
ATOM   1491 HG22 VAL A 108      -9.803  26.354  -2.496  1.00 -0.01           H
ATOM   1492 HG23 VAL A 108      -8.314  26.526  -3.547  1.00 -0.01           H
ATOM   1493  N   SER A 109      -9.543  27.160   0.523  1.00 -0.01           N
ATOM   1494  CA  SER A 109     -10.678  26.671   1.289  1.00 -0.01           C
ATOM   1495  C   SER A 109     -10.605  27.261   2.692  1.00 -0.01           C
ATOM   1496  O   SER A 109      -9.705  26.955   3.498  1.00 -0.01           O
ATOM   1497  CB  SER A 109     -10.756  25.175   1.296  1.00 -0.01           C
ATOM   1498  OG  SER A 109     -11.691  24.746   2.265  1.00 -0.01           O
ATOM   1499  H   SER A 109      -8.700  26.606   0.508  1.00 -0.01           H
ATOM   1500  HA  SER A 109     -11.638  26.959   0.861  1.00 -0.01           H
ATOM   1501  HB2 SER A 109     -10.960  24.724   0.325  1.00 -0.01           H
ATOM   1502  HB3 SER A 109      -9.838  24.650   1.560  1.00 -0.01           H
ATOM   1503  HG  SER A 109     -12.533  25.200   2.185  1.00 -0.01           H
ATOM   1504  N   LYS A 110     -11.631  28.073   3.045  1.00  0.01           N
ATOM   1505  CA  LYS A 110     -11.669  28.748   4.405  1.00  0.01           C
ATOM   1506  C   LYS A 110     -11.976  27.719   5.503  1.00  0.01           C
ATOM   1507  O   LYS A 110     -11.628  27.922   6.649  1.00  0.01           O
ATOM   1508  CB  LYS A 110     -12.683  29.896   4.395  1.00  0.01           C
ATOM   1509  CG  LYS A 110     -12.468  30.886   3.212  1.00  0.01           C
ATOM   1510  CD  LYS A 110     -13.364  32.150   3.252  1.00  0.01           C
ATOM   1511  CE  LYS A 110     -13.058  32.942   1.987  1.00  0.01           C
ATOM   1512  NZ  LYS A 110     -13.686  34.256   2.257  1.00  0.01           N
ATOM   1513  H   LYS A 110     -12.450  27.987   2.461  1.00  0.01           H
ATOM   1514  HA  LYS A 110     -10.708  29.219   4.615  1.00  0.01           H
ATOM   1515  HB2 LYS A 110     -13.684  29.507   4.207  1.00  0.01           H
ATOM   1516  HB3 LYS A 110     -12.871  30.280   5.398  1.00  0.01           H
ATOM   1517  HG2 LYS A 110     -11.419  31.166   3.309  1.00  0.01           H
ATOM   1518  HG3 LYS A 110     -12.590  30.344   2.274  1.00  0.01           H
ATOM   1519  HD2 LYS A 110     -14.401  31.839   3.127  1.00  0.01           H
ATOM   1520  HD3 LYS A 110     -13.241  32.725   4.170  1.00  0.01           H
ATOM   1521  HE2 LYS A 110     -11.986  33.094   1.860  1.00  0.01           H
ATOM   1522  HE3 LYS A 110     -13.401  32.516   1.045  1.00  0.01           H
ATOM   1523  HZ1 LYS A 110     -13.199  34.763   2.983  1.00  0.01           H
ATOM   1524  HZ2 LYS A 110     -14.642  34.185   2.574  1.00  0.01           H
ATOM   1525  HZ3 LYS A 110     -13.561  34.931   1.516  1.00  0.01           H
ATOM   1526  N   GLU A 111     -12.563  26.575   5.179  1.00  0.01           N
ATOM   1527  CA  GLU A 111     -12.889  25.443   5.986  1.00  0.01           C
ATOM   1528  C   GLU A 111     -11.622  24.587   6.251  1.00  0.01           C
ATOM   1529  O   GLU A 111     -11.436  24.138   7.335  1.00  0.01           O
ATOM   1530  CB  GLU A 111     -14.052  24.591   5.324  1.00  0.01           C
ATOM   1531  CG  GLU A 111     -15.411  25.305   5.456  1.00  0.01           C
ATOM   1532  CD  GLU A 111     -16.017  25.262   6.872  1.00  0.01           C
ATOM   1533  OE1 GLU A 111     -15.607  24.335   7.623  1.00  0.01           O
ATOM   1534  OE2 GLU A 111     -16.856  26.142   7.207  1.00  0.01           O
ATOM   1535  H   GLU A 111     -13.035  26.647   4.289  1.00  0.01           H
ATOM   1536  HA  GLU A 111     -13.329  25.721   6.944  1.00  0.01           H
ATOM   1537  HB2 GLU A 111     -13.789  24.430   4.278  1.00  0.01           H
ATOM   1538  HB3 GLU A 111     -14.179  23.614   5.790  1.00  0.01           H
ATOM   1539  HG2 GLU A 111     -15.325  26.330   5.094  1.00  0.01           H
ATOM   1540  HG3 GLU A 111     -16.090  24.898   4.707  1.00  0.01           H
ATOM   1541  N   GLN A 112     -10.820  24.289   5.219  1.00 -0.02           N
ATOM   1542  CA  GLN A 112      -9.611  23.527   5.446  1.00 -0.02           C
ATOM   1543  C   GLN A 112      -8.649  24.341   6.249  1.00 -0.02           C
ATOM   1544  O   GLN A 112      -8.184  23.840   7.288  1.00 -0.02           O
ATOM   1545  CB  GLN A 112      -9.100  23.128   4.024  1.00 -0.02           C
ATOM   1546  CG  GLN A 112      -9.961  21.988   3.453  1.00 -0.02           C
ATOM   1547  CD  GLN A 112      -9.325  21.605   2.104  1.00 -0.02           C
ATOM   1548  NE2 GLN A 112      -9.888  20.605   1.418  1.00 -0.02           N
ATOM   1549  OE1 GLN A 112      -8.375  22.211   1.673  1.00 -0.02           O
ATOM   1550  H   GLN A 112     -11.128  24.433   4.268  1.00 -0.02           H
ATOM   1551  HA  GLN A 112      -9.790  22.659   6.080  1.00 -0.02           H
ATOM   1552  HB2 GLN A 112      -9.227  23.994   3.375  1.00 -0.02           H
ATOM   1553  HB3 GLN A 112      -8.072  22.775   4.107  1.00 -0.02           H
ATOM   1554  HG2 GLN A 112      -9.988  21.057   4.020  1.00 -0.02           H
ATOM   1555  HG3 GLN A 112     -10.980  22.353   3.324  1.00 -0.02           H
ATOM   1556 HE21 GLN A 112      -9.585  20.464   0.465  1.00 -0.02           H
ATOM   1557 HE22 GLN A 112     -10.734  20.203   1.795  1.00 -0.02           H
ATOM   1558  N   ILE A 113      -8.372  25.559   5.843  1.00  0.00           N
ATOM   1559  CA  ILE A 113      -7.468  26.443   6.581  1.00  0.00           C
ATOM   1560  C   ILE A 113      -7.850  26.623   8.113  1.00  0.00           C
ATOM   1561  O   ILE A 113      -6.938  26.695   8.940  1.00  0.00           O
ATOM   1562  CB  ILE A 113      -7.316  27.803   5.907  1.00  0.00           C
ATOM   1563  CG1 ILE A 113      -6.691  27.861   4.544  1.00  0.00           C
ATOM   1564  CG2 ILE A 113      -6.641  28.885   6.741  1.00  0.00           C
ATOM   1565  CD1 ILE A 113      -5.210  27.387   4.467  1.00  0.00           C
ATOM   1566  H   ILE A 113      -8.828  25.908   5.012  1.00  0.00           H
ATOM   1567  HA  ILE A 113      -6.441  26.080   6.602  1.00  0.00           H
ATOM   1568  HB  ILE A 113      -8.343  28.142   5.767  1.00  0.00           H
ATOM   1569 HG12 ILE A 113      -7.160  27.138   3.877  1.00  0.00           H
ATOM   1570 HG13 ILE A 113      -6.813  28.850   4.100  1.00  0.00           H
ATOM   1571 HG21 ILE A 113      -7.247  29.118   7.617  1.00  0.00           H
ATOM   1572 HG22 ILE A 113      -6.607  29.862   6.259  1.00  0.00           H
ATOM   1573 HG23 ILE A 113      -5.620  28.573   6.957  1.00  0.00           H
ATOM   1574 HD11 ILE A 113      -4.510  28.046   4.980  1.00  0.00           H
ATOM   1575 HD12 ILE A 113      -4.963  27.397   3.405  1.00  0.00           H
ATOM   1576 HD13 ILE A 113      -5.161  26.359   4.826  1.00  0.00           H
ATOM   1577  N   ALA A 114      -9.098  26.705   8.490  1.00  0.00           N
ATOM   1578  CA  ALA A 114      -9.557  26.593   9.891  1.00  0.00           C
ATOM   1579  C   ALA A 114      -9.109  25.320  10.562  1.00  0.00           C
ATOM   1580  O   ALA A 114      -8.588  25.341  11.696  1.00  0.00           O
ATOM   1581  CB  ALA A 114     -11.113  26.774   9.948  1.00  0.00           C
ATOM   1582  H   ALA A 114      -9.818  26.637   7.785  1.00  0.00           H
ATOM   1583  HA  ALA A 114      -9.075  27.395  10.452  1.00  0.00           H
ATOM   1584  HB1 ALA A 114     -11.525  26.944  10.942  1.00  0.00           H
ATOM   1585  HB2 ALA A 114     -11.705  25.949   9.554  1.00  0.00           H
ATOM   1586  HB3 ALA A 114     -11.369  27.753   9.541  1.00  0.00           H
ATOM   1587  N   ALA A 115      -9.194  24.201   9.825  1.00  0.01           N
ATOM   1588  CA  ALA A 115      -8.921  22.870  10.347  1.00  0.01           C
ATOM   1589  C   ALA A 115      -7.397  22.812  10.674  1.00  0.01           C
ATOM   1590  O   ALA A 115      -6.946  22.242  11.703  1.00  0.01           O
ATOM   1591  CB  ALA A 115      -9.524  21.645   9.621  1.00  0.01           C
ATOM   1592  H   ALA A 115      -9.493  24.245   8.862  1.00  0.01           H
ATOM   1593  HA  ALA A 115      -9.420  22.832  11.315  1.00  0.01           H
ATOM   1594  HB1 ALA A 115      -9.150  21.573   8.599  1.00  0.01           H
ATOM   1595  HB2 ALA A 115     -10.590  21.828   9.483  1.00  0.01           H
ATOM   1596  HB3 ALA A 115      -9.417  20.726  10.196  1.00  0.01           H
ATOM   1597  N   ALA A 116      -6.624  23.439   9.801  1.00  0.00           N
ATOM   1598  CA  ALA A 116      -5.183  23.550   9.815  1.00  0.00           C
ATOM   1599  C   ALA A 116      -4.674  24.486  10.998  1.00  0.00           C
ATOM   1600  O   ALA A 116      -3.686  24.208  11.705  1.00  0.00           O
ATOM   1601  CB  ALA A 116      -4.701  23.945   8.436  1.00  0.00           C
ATOM   1602  H   ALA A 116      -7.019  23.874   8.979  1.00  0.00           H
ATOM   1603  HA  ALA A 116      -4.755  22.562   9.989  1.00  0.00           H
ATOM   1604  HB1 ALA A 116      -5.269  23.352   7.719  1.00  0.00           H
ATOM   1605  HB2 ALA A 116      -3.632  23.766   8.319  1.00  0.00           H
ATOM   1606  HB3 ALA A 116      -5.034  24.981   8.370  1.00  0.00           H
ATOM   1607  N   ASN A 117      -5.438  25.562  11.258  1.00  0.00           N
ATOM   1608  CA  ASN A 117      -5.079  26.440  12.436  1.00  0.00           C
ATOM   1609  C   ASN A 117      -5.428  25.794  13.804  1.00  0.00           C
ATOM   1610  O   ASN A 117      -4.780  26.026  14.787  1.00  0.00           O
ATOM   1611  CB  ASN A 117      -5.798  27.765  12.225  1.00  0.00           C
ATOM   1612  CG  ASN A 117      -4.975  28.622  11.260  1.00  0.00           C
ATOM   1613  ND2 ASN A 117      -5.376  28.720   9.974  1.00  0.00           N
ATOM   1614  OD1 ASN A 117      -3.941  29.139  11.629  1.00  0.00           O
ATOM   1615  H   ASN A 117      -6.312  25.686  10.769  1.00  0.00           H
ATOM   1616  HA  ASN A 117      -4.006  26.632  12.456  1.00  0.00           H
ATOM   1617  HB2 ASN A 117      -6.846  27.675  11.936  1.00  0.00           H
ATOM   1618  HB3 ASN A 117      -5.743  28.409  13.103  1.00  0.00           H
ATOM   1619 HD21 ASN A 117      -6.232  28.318   9.618  1.00  0.00           H
ATOM   1620 HD22 ASN A 117      -4.899  29.387   9.383  1.00  0.00           H
ATOM   1621  N   ARG A 118      -6.473  24.948  13.769  1.00  0.01           N
ATOM   1622  CA  ARG A 118      -6.978  24.108  14.885  1.00  0.01           C
ATOM   1623  C   ARG A 118      -5.933  23.016  15.197  1.00  0.01           C
ATOM   1624  O   ARG A 118      -5.615  22.890  16.421  1.00  0.01           O
ATOM   1625  CB  ARG A 118      -8.339  23.406  14.566  1.00  0.01           C
ATOM   1626  CG  ARG A 118      -9.569  24.274  14.742  1.00  0.01           C
ATOM   1627  CD  ARG A 118     -10.672  23.766  13.790  1.00  0.01           C
ATOM   1628  NE  ARG A 118     -11.819  24.599  14.064  1.00  0.01           N
ATOM   1629  CZ  ARG A 118     -12.619  25.100  13.111  1.00  0.01           C
ATOM   1630  NH1 ARG A 118     -12.690  24.526  11.917  1.00  0.01           N
ATOM   1631  NH2 ARG A 118     -13.376  26.104  13.258  1.00  0.01           N
ATOM   1632  H   ARG A 118      -6.999  25.032  12.911  1.00  0.01           H
ATOM   1633  HA  ARG A 118      -7.163  24.667  15.802  1.00  0.01           H
ATOM   1634  HB2 ARG A 118      -8.333  22.998  13.555  1.00  0.01           H
ATOM   1635  HB3 ARG A 118      -8.450  22.550  15.232  1.00  0.01           H
ATOM   1636  HG2 ARG A 118      -9.841  24.334  15.795  1.00  0.01           H
ATOM   1637  HG3 ARG A 118      -9.237  25.264  14.428  1.00  0.01           H
ATOM   1638  HD2 ARG A 118     -10.362  23.802  12.746  1.00  0.01           H
ATOM   1639  HD3 ARG A 118     -10.966  22.751  14.060  1.00  0.01           H
ATOM   1640  HE  ARG A 118     -12.144  24.870  14.981  1.00  0.01           H
ATOM   1641 HH11 ARG A 118     -12.283  23.615  11.762  1.00  0.01           H
ATOM   1642 HH12 ARG A 118     -13.171  24.968  11.146  1.00  0.01           H
ATOM   1643 HH21 ARG A 118     -13.089  26.686  14.032  1.00  0.01           H
ATOM   1644 HH22 ARG A 118     -13.918  26.440  12.474  1.00  0.01           H
ATOM   1645  N   LEU A 119      -5.171  22.488  14.211  1.00  0.00           N
ATOM   1646  CA  LEU A 119      -4.056  21.560  14.305  1.00  0.00           C
ATOM   1647  C   LEU A 119      -2.870  22.247  14.965  1.00  0.00           C
ATOM   1648  O   LEU A 119      -2.352  21.792  15.974  1.00  0.00           O
ATOM   1649  CB  LEU A 119      -3.768  20.945  12.910  1.00  0.00           C
ATOM   1650  CG  LEU A 119      -2.379  20.247  12.769  1.00  0.00           C
ATOM   1651  CD1 LEU A 119      -2.478  19.108  11.715  1.00  0.00           C
ATOM   1652  CD2 LEU A 119      -1.335  21.168  12.086  1.00  0.00           C
ATOM   1653  H   LEU A 119      -5.591  22.610  13.301  1.00  0.00           H
ATOM   1654  HA  LEU A 119      -4.252  20.707  14.955  1.00  0.00           H
ATOM   1655  HB2 LEU A 119      -4.545  20.244  12.606  1.00  0.00           H
ATOM   1656  HB3 LEU A 119      -3.695  21.826  12.272  1.00  0.00           H
ATOM   1657  HG  LEU A 119      -1.961  19.825  13.683  1.00  0.00           H
ATOM   1658 HD11 LEU A 119      -2.857  18.254  12.277  1.00  0.00           H
ATOM   1659 HD12 LEU A 119      -1.512  18.861  11.272  1.00  0.00           H
ATOM   1660 HD13 LEU A 119      -3.211  19.353  10.945  1.00  0.00           H
ATOM   1661 HD21 LEU A 119      -1.712  21.409  11.093  1.00  0.00           H
ATOM   1662 HD22 LEU A 119      -1.205  22.058  12.703  1.00  0.00           H
ATOM   1663 HD23 LEU A 119      -0.340  20.737  11.964  1.00  0.00           H
ATOM   1664  N   ALA A 120      -2.424  23.469  14.510  1.00  0.00           N
ATOM   1665  CA  ALA A 120      -1.366  24.354  15.145  1.00  0.00           C
ATOM   1666  C   ALA A 120      -1.597  24.743  16.603  1.00  0.00           C
ATOM   1667  O   ALA A 120      -0.591  24.685  17.363  1.00  0.00           O
ATOM   1668  CB  ALA A 120      -1.074  25.579  14.259  1.00  0.00           C
ATOM   1669  H   ALA A 120      -2.928  23.804  13.702  1.00  0.00           H
ATOM   1670  HA  ALA A 120      -0.419  23.813  15.157  1.00  0.00           H
ATOM   1671  HB1 ALA A 120      -0.969  25.386  13.191  1.00  0.00           H
ATOM   1672  HB2 ALA A 120      -0.059  25.901  14.492  1.00  0.00           H
ATOM   1673  HB3 ALA A 120      -1.861  26.314  14.428  1.00  0.00           H
ATOM   1674  N   ALA A 121      -2.828  24.958  17.035  1.00  0.00           N
ATOM   1675  CA  ALA A 121      -3.171  25.111  18.430  1.00  0.00           C
ATOM   1676  C   ALA A 121      -3.348  23.834  19.238  1.00  0.00           C
ATOM   1677  O   ALA A 121      -2.988  23.783  20.381  1.00  0.00           O
ATOM   1678  CB  ALA A 121      -4.494  25.843  18.438  1.00  0.00           C
ATOM   1679  H   ALA A 121      -3.542  25.131  16.342  1.00  0.00           H
ATOM   1680  HA  ALA A 121      -2.346  25.661  18.881  1.00  0.00           H
ATOM   1681  HB1 ALA A 121      -5.035  25.765  19.382  1.00  0.00           H
ATOM   1682  HB2 ALA A 121      -5.161  25.317  17.753  1.00  0.00           H
ATOM   1683  HB3 ALA A 121      -4.331  26.896  18.211  1.00  0.00           H
ATOM   1684  N   GLY A 122      -3.919  22.786  18.557  1.00  0.00           N
ATOM   1685  CA  GLY A 122      -4.073  21.376  19.125  1.00  0.00           C
ATOM   1686  C   GLY A 122      -2.783  20.578  19.298  1.00  0.00           C
ATOM   1687  O   GLY A 122      -2.728  19.567  20.040  1.00  0.00           O
ATOM   1688  H   GLY A 122      -4.274  22.920  17.621  1.00  0.00           H
ATOM   1689  HA2 GLY A 122      -4.528  21.519  20.105  1.00  0.00           H
ATOM   1690  HA3 GLY A 122      -4.829  20.899  18.503  1.00  0.00           H
ATOM   1691  N   HID A 123      -1.699  21.042  18.733  1.00  0.00           N
ATOM   1692  CA  HID A 123      -0.380  20.590  19.038  1.00  0.00           C
ATOM   1693  C   HID A 123       0.487  21.578  19.785  1.00  0.00           C
ATOM   1694  O   HID A 123       1.485  21.180  20.365  1.00  0.00           O
ATOM   1695  CB  HID A 123       0.288  20.177  17.740  1.00  0.00           C
ATOM   1696  CG  HID A 123      -0.403  19.002  17.074  1.00  0.00           C
ATOM   1697  CD2 HID A 123      -0.251  17.673  17.273  1.00  0.00           C
ATOM   1698  ND1 HID A 123      -1.507  19.124  16.243  1.00  0.00           N
ATOM   1699  CE1 HID A 123      -2.066  17.945  16.048  1.00  0.00           C
ATOM   1700  NE2 HID A 123      -1.328  17.036  16.693  1.00  0.00           N
ATOM   1701  H   HID A 123      -1.790  21.650  17.931  1.00  0.00           H
ATOM   1702  HA  HID A 123      -0.440  19.788  19.774  1.00  0.00           H
ATOM   1703  HB2 HID A 123       0.432  21.007  17.049  1.00  0.00           H
ATOM   1704  HB3 HID A 123       1.279  19.833  18.037  1.00  0.00           H
ATOM   1705  HD1 HID A 123      -1.816  20.054  16.002  1.00  0.00           H
ATOM   1706  HD2 HID A 123       0.530  17.319  17.929  1.00  0.00           H
ATOM   1707  HE1 HID A 123      -3.030  17.720  15.614  1.00  0.00           H
ATOM   1708  N   GLY A 124       0.101  22.898  19.850  1.00  0.00           N
ATOM   1709  CA  GLY A 124       0.966  24.006  20.228  1.00  0.00           C
ATOM   1710  C   GLY A 124       2.265  24.115  19.398  1.00  0.00           C
ATOM   1711  O   GLY A 124       3.369  23.820  19.841  1.00  0.00           O
ATOM   1712  H   GLY A 124      -0.729  23.154  19.333  1.00  0.00           H
ATOM   1713  HA2 GLY A 124       0.493  24.987  20.199  1.00  0.00           H
ATOM   1714  HA3 GLY A 124       1.151  23.835  21.288  1.00  0.00           H
ATOM   1715  N   LEU A 125       2.125  24.552  18.130  1.00  0.00           N
ATOM   1716  CA  LEU A 125       3.217  24.772  17.190  1.00  0.00           C
ATOM   1717  C   LEU A 125       3.088  26.040  16.330  1.00  0.00           C
ATOM   1718  O   LEU A 125       3.726  26.210  15.237  1.00  0.00           O
ATOM   1719  CB  LEU A 125       3.366  23.533  16.307  1.00  0.00           C
ATOM   1720  CG  LEU A 125       3.986  22.342  16.963  1.00  0.00           C
ATOM   1721  CD1 LEU A 125       3.859  21.046  16.137  1.00  0.00           C
ATOM   1722  CD2 LEU A 125       5.516  22.402  17.204  1.00  0.00           C
ATOM   1723  H   LEU A 125       1.206  24.889  17.884  1.00  0.00           H
ATOM   1724  HA  LEU A 125       4.137  24.905  17.759  1.00  0.00           H
ATOM   1725  HB2 LEU A 125       2.420  23.140  15.935  1.00  0.00           H
ATOM   1726  HB3 LEU A 125       4.044  23.823  15.505  1.00  0.00           H
ATOM   1727  HG  LEU A 125       3.536  22.201  17.946  1.00  0.00           H
ATOM   1728 HD11 LEU A 125       2.828  20.729  15.987  1.00  0.00           H
ATOM   1729 HD12 LEU A 125       4.423  20.248  16.622  1.00  0.00           H
ATOM   1730 HD13 LEU A 125       4.226  21.231  15.127  1.00  0.00           H
ATOM   1731 HD21 LEU A 125       6.047  22.400  16.253  1.00  0.00           H
ATOM   1732 HD22 LEU A 125       5.769  23.354  17.671  1.00  0.00           H
ATOM   1733 HD23 LEU A 125       5.902  21.774  18.007  1.00  0.00           H
ATOM   1734  N   THR A 126       2.256  26.993  16.825  1.00  0.00           N
ATOM   1735  CA  THR A 126       1.896  28.199  15.953  1.00  0.00           C
ATOM   1736  C   THR A 126       3.118  29.046  15.496  1.00  0.00           C
ATOM   1737  O   THR A 126       2.911  29.816  14.605  1.00  0.00           O
ATOM   1738  CB  THR A 126       0.841  29.121  16.610  1.00  0.00           C
ATOM   1739  CG2 THR A 126      -0.387  28.367  17.113  1.00  0.00           C
ATOM   1740  OG1 THR A 126       1.385  29.863  17.636  1.00  0.00           O
ATOM   1741  H   THR A 126       2.022  27.022  17.806  1.00  0.00           H
ATOM   1742  HA  THR A 126       1.477  27.916  14.987  1.00  0.00           H
ATOM   1743  HB  THR A 126       0.470  29.878  15.919  1.00  0.00           H
ATOM   1744  HG1 THR A 126       1.405  29.251  18.374  1.00  0.00           H
ATOM   1745 HG21 THR A 126      -0.804  28.068  16.151  1.00  0.00           H
ATOM   1746 HG22 THR A 126      -1.007  28.994  17.753  1.00  0.00           H
ATOM   1747 HG23 THR A 126      -0.091  27.401  17.523  1.00  0.00           H
ATOM   1748  N   GLU A 127       4.356  29.073  16.123  1.00  0.00           N
ATOM   1749  CA  GLU A 127       5.527  29.911  15.766  1.00  0.00           C
ATOM   1750  C   GLU A 127       6.204  29.303  14.537  1.00  0.00           C
ATOM   1751  O   GLU A 127       6.909  30.039  13.794  1.00  0.00           O
ATOM   1752  CB  GLU A 127       6.559  30.017  16.884  1.00  0.00           C
ATOM   1753  CG  GLU A 127       6.013  30.885  17.976  1.00  0.00           C
ATOM   1754  CD  GLU A 127       6.887  31.204  19.148  1.00  0.00           C
ATOM   1755  OE1 GLU A 127       7.678  30.338  19.622  1.00  0.00           O
ATOM   1756  OE2 GLU A 127       6.731  32.346  19.641  1.00  0.00           O
ATOM   1757  H   GLU A 127       4.474  28.368  16.836  1.00  0.00           H
ATOM   1758  HA  GLU A 127       5.200  30.908  15.470  1.00  0.00           H
ATOM   1759  HB2 GLU A 127       6.719  28.978  17.170  1.00  0.00           H
ATOM   1760  HB3 GLU A 127       7.508  30.496  16.637  1.00  0.00           H
ATOM   1761  HG2 GLU A 127       5.764  31.832  17.497  1.00  0.00           H
ATOM   1762  HG3 GLU A 127       5.110  30.410  18.355  1.00  0.00           H
ATOM   1763  N   ARG A 128       6.021  27.957  14.367  1.00  0.00           N
ATOM   1764  CA  ARG A 128       6.537  27.146  13.183  1.00  0.00           C
ATOM   1765  C   ARG A 128       5.492  26.660  12.196  1.00  0.00           C
ATOM   1766  O   ARG A 128       5.907  26.281  11.136  1.00  0.00           O
ATOM   1767  CB  ARG A 128       7.402  25.920  13.579  1.00  0.00           C
ATOM   1768  CG  ARG A 128       8.738  26.428  14.263  1.00  0.00           C
ATOM   1769  CD  ARG A 128       9.798  25.337  14.263  1.00  0.00           C
ATOM   1770  NE  ARG A 128       9.491  24.192  15.158  1.00  0.00           N
ATOM   1771  CZ  ARG A 128       9.678  22.927  14.897  1.00  0.00           C
ATOM   1772  NH1 ARG A 128       9.829  22.351  13.752  1.00  0.00           N
ATOM   1773  NH2 ARG A 128       9.640  22.100  15.923  1.00  0.00           N
ATOM   1774  H   ARG A 128       5.454  27.492  15.062  1.00  0.00           H
ATOM   1775  HA  ARG A 128       7.190  27.866  12.693  1.00  0.00           H
ATOM   1776  HB2 ARG A 128       6.915  25.234  14.271  1.00  0.00           H
ATOM   1777  HB3 ARG A 128       7.684  25.322  12.713  1.00  0.00           H
ATOM   1778  HG2 ARG A 128       9.214  27.201  13.662  1.00  0.00           H
ATOM   1779  HG3 ARG A 128       8.439  26.741  15.264  1.00  0.00           H
ATOM   1780  HD2 ARG A 128       9.839  25.063  13.209  1.00  0.00           H
ATOM   1781  HD3 ARG A 128      10.780  25.616  14.645  1.00  0.00           H
ATOM   1782  HE  ARG A 128       8.964  24.399  15.994  1.00  0.00           H
ATOM   1783 HH11 ARG A 128       9.761  22.846  12.874  1.00  0.00           H
ATOM   1784 HH12 ARG A 128      10.099  21.377  13.745  1.00  0.00           H
ATOM   1785 HH21 ARG A 128       9.481  22.427  16.865  1.00  0.00           H
ATOM   1786 HH22 ARG A 128       9.959  21.171  15.689  1.00  0.00           H
ATOM   1787  N   LEU A 129       4.211  26.944  12.389  1.00  0.00           N
ATOM   1788  CA  LEU A 129       3.125  26.614  11.393  1.00  0.00           C
ATOM   1789  C   LEU A 129       2.231  27.775  11.063  1.00  0.00           C
ATOM   1790  O   LEU A 129       1.700  28.397  11.920  1.00  0.00           O
ATOM   1791  CB  LEU A 129       2.252  25.430  11.968  1.00  0.00           C
ATOM   1792  CG  LEU A 129       2.961  24.119  12.059  1.00  0.00           C
ATOM   1793  CD1 LEU A 129       1.932  23.027  12.502  1.00  0.00           C
ATOM   1794  CD2 LEU A 129       3.517  23.654  10.767  1.00  0.00           C
ATOM   1795  H   LEU A 129       4.024  27.474  13.229  1.00  0.00           H
ATOM   1796  HA  LEU A 129       3.457  26.164  10.458  1.00  0.00           H
ATOM   1797  HB2 LEU A 129       1.803  25.817  12.882  1.00  0.00           H
ATOM   1798  HB3 LEU A 129       1.457  25.345  11.226  1.00  0.00           H
ATOM   1799  HG  LEU A 129       3.710  24.217  12.846  1.00  0.00           H
ATOM   1800 HD11 LEU A 129       1.232  23.421  13.238  1.00  0.00           H
ATOM   1801 HD12 LEU A 129       2.591  22.273  12.933  1.00  0.00           H
ATOM   1802 HD13 LEU A 129       1.337  22.735  11.637  1.00  0.00           H
ATOM   1803 HD21 LEU A 129       2.730  23.803  10.028  1.00  0.00           H
ATOM   1804 HD22 LEU A 129       4.396  24.213  10.443  1.00  0.00           H
ATOM   1805 HD23 LEU A 129       3.756  22.590  10.763  1.00  0.00           H
ATOM   1806  N   THR A 130       2.204  28.302   9.813  1.00  0.00           N
ATOM   1807  CA  THR A 130       1.269  29.317   9.431  1.00  0.00           C
ATOM   1808  C   THR A 130       0.384  28.794   8.283  1.00  0.00           C
ATOM   1809  O   THR A 130       0.906  28.216   7.379  1.00  0.00           O
ATOM   1810  CB  THR A 130       1.987  30.624   9.074  1.00  0.00           C
ATOM   1811  CG2 THR A 130       1.260  31.625   8.149  1.00  0.00           C
ATOM   1812  OG1 THR A 130       2.528  31.242  10.262  1.00  0.00           O
ATOM   1813  H   THR A 130       2.832  27.902   9.130  1.00  0.00           H
ATOM   1814  HA  THR A 130       0.600  29.513  10.269  1.00  0.00           H
ATOM   1815  HB  THR A 130       2.840  30.297   8.479  1.00  0.00           H
ATOM   1816  HG1 THR A 130       3.393  31.604  10.054  1.00  0.00           H
ATOM   1817 HG21 THR A 130       0.269  31.940   8.475  1.00  0.00           H
ATOM   1818 HG22 THR A 130       1.172  31.085   7.207  1.00  0.00           H
ATOM   1819 HG23 THR A 130       1.946  32.439   7.909  1.00  0.00           H
ATOM   1820  N   PHE A 131      -0.950  28.945   8.300  1.00  0.00           N
ATOM   1821  CA  PHE A 131      -1.902  28.591   7.246  1.00  0.00           C
ATOM   1822  C   PHE A 131      -2.797  29.767   6.810  1.00  0.00           C
ATOM   1823  O   PHE A 131      -3.686  30.252   7.521  1.00  0.00           O
ATOM   1824  CB  PHE A 131      -2.661  27.366   7.763  1.00  0.00           C
ATOM   1825  CG  PHE A 131      -1.951  26.018   8.150  1.00  0.00           C
ATOM   1826  CD1 PHE A 131      -1.224  25.397   7.108  1.00  0.00           C
ATOM   1827  CD2 PHE A 131      -1.855  25.571   9.429  1.00  0.00           C
ATOM   1828  CE1 PHE A 131      -0.521  24.188   7.469  1.00  0.00           C
ATOM   1829  CE2 PHE A 131      -1.111  24.462   9.788  1.00  0.00           C
ATOM   1830  CZ  PHE A 131      -0.508  23.744   8.787  1.00  0.00           C
ATOM   1831  H   PHE A 131      -1.346  29.421   9.098  1.00  0.00           H
ATOM   1832  HA  PHE A 131      -1.404  28.197   6.361  1.00  0.00           H
ATOM   1833  HB2 PHE A 131      -3.127  27.720   8.683  1.00  0.00           H
ATOM   1834  HB3 PHE A 131      -3.344  27.023   6.986  1.00  0.00           H
ATOM   1835  HD1 PHE A 131      -1.152  25.932   6.173  1.00  0.00           H
ATOM   1836  HD2 PHE A 131      -2.350  26.073  10.247  1.00  0.00           H
ATOM   1837  HE1 PHE A 131      -0.022  23.626   6.694  1.00  0.00           H
ATOM   1838  HE2 PHE A 131      -1.284  24.026  10.761  1.00  0.00           H
ATOM   1839  HZ  PHE A 131      -0.156  22.767   9.083  1.00  0.00           H
ATOM   1840  N   GLU A 132      -2.528  30.252   5.586  1.00  0.00           N
ATOM   1841  CA  GLU A 132      -3.431  31.308   5.060  1.00  0.00           C
ATOM   1842  C   GLU A 132      -4.271  30.816   3.871  1.00  0.00           C
ATOM   1843  O   GLU A 132      -3.784  30.045   3.028  1.00  0.00           O
ATOM   1844  CB  GLU A 132      -2.729  32.606   4.748  1.00  0.00           C
ATOM   1845  CG  GLU A 132      -1.949  33.220   5.916  1.00  0.00           C
ATOM   1846  CD  GLU A 132      -1.786  34.781   5.967  1.00  0.00           C
ATOM   1847  OE1 GLU A 132      -1.177  35.239   5.006  1.00  0.00           O
ATOM   1848  OE2 GLU A 132      -2.510  35.518   6.744  1.00  0.00           O
ATOM   1849  H   GLU A 132      -1.762  29.828   5.080  1.00  0.00           H
ATOM   1850  HA  GLU A 132      -4.198  31.608   5.773  1.00  0.00           H
ATOM   1851  HB2 GLU A 132      -2.179  32.412   3.827  1.00  0.00           H
ATOM   1852  HB3 GLU A 132      -3.490  33.284   4.363  1.00  0.00           H
ATOM   1853  HG2 GLU A 132      -2.538  32.923   6.784  1.00  0.00           H
ATOM   1854  HG3 GLU A 132      -1.024  32.647   5.983  1.00  0.00           H
ATOM   1855  N   VAL A 133      -5.466  31.432   3.778  1.00  0.00           N
ATOM   1856  CA  VAL A 133      -6.391  31.586   2.602  1.00  0.00           C
ATOM   1857  C   VAL A 133      -5.671  32.383   1.432  1.00  0.00           C
ATOM   1858  O   VAL A 133      -5.854  33.634   1.270  1.00  0.00           O
ATOM   1859  CB  VAL A 133      -7.751  32.175   2.933  1.00  0.00           C
ATOM   1860  CG1 VAL A 133      -8.645  32.139   1.717  1.00  0.00           C
ATOM   1861  CG2 VAL A 133      -8.471  31.366   4.010  1.00  0.00           C
ATOM   1862  H   VAL A 133      -5.704  32.011   4.570  1.00  0.00           H
ATOM   1863  HA  VAL A 133      -6.541  30.590   2.188  1.00  0.00           H
ATOM   1864  HB  VAL A 133      -7.591  33.231   3.147  1.00  0.00           H
ATOM   1865 HG11 VAL A 133      -8.337  32.790   0.899  1.00  0.00           H
ATOM   1866 HG12 VAL A 133      -8.589  31.123   1.323  1.00  0.00           H
ATOM   1867 HG13 VAL A 133      -9.649  32.472   1.978  1.00  0.00           H
ATOM   1868 HG21 VAL A 133      -7.877  31.273   4.919  1.00  0.00           H
ATOM   1869 HG22 VAL A 133      -8.454  30.306   3.759  1.00  0.00           H
ATOM   1870 HG23 VAL A 133      -9.436  31.790   4.290  1.00  0.00           H
ATOM   1871  N   ALA A 134      -4.964  31.670   0.659  1.00  0.00           N
ATOM   1872  CA  ALA A 134      -4.243  32.321  -0.498  1.00  0.00           C
ATOM   1873  C   ALA A 134      -4.386  31.485  -1.745  1.00  0.00           C
ATOM   1874  O   ALA A 134      -4.544  30.257  -1.674  1.00  0.00           O
ATOM   1875  CB  ALA A 134      -2.811  32.507   0.051  1.00  0.00           C
ATOM   1876  H   ALA A 134      -4.853  30.687   0.864  1.00  0.00           H
ATOM   1877  HA  ALA A 134      -4.623  33.302  -0.781  1.00  0.00           H
ATOM   1878  HB1 ALA A 134      -2.301  31.544   0.067  1.00  0.00           H
ATOM   1879  HB2 ALA A 134      -2.904  32.927   1.053  1.00  0.00           H
ATOM   1880  HB3 ALA A 134      -2.289  33.195  -0.614  1.00  0.00           H
ATOM   1881  N   ASP A 135      -4.334  32.095  -2.910  1.00 -0.01           N
ATOM   1882  CA  ASP A 135      -4.151  31.498  -4.217  1.00 -0.01           C
ATOM   1883  C   ASP A 135      -2.662  31.376  -4.385  1.00 -0.01           C
ATOM   1884  O   ASP A 135      -2.003  32.425  -4.322  1.00 -0.01           O
ATOM   1885  CB  ASP A 135      -4.847  32.285  -5.415  1.00 -0.01           C
ATOM   1886  CG  ASP A 135      -4.687  31.772  -6.825  1.00 -0.01           C
ATOM   1887  OD1 ASP A 135      -4.099  30.683  -6.994  1.00 -0.01           O
ATOM   1888  OD2 ASP A 135      -5.206  32.399  -7.811  1.00 -0.01           O
ATOM   1889  H   ASP A 135      -4.142  33.084  -2.832  1.00 -0.01           H
ATOM   1890  HA  ASP A 135      -4.592  30.505  -4.129  1.00 -0.01           H
ATOM   1891  HB2 ASP A 135      -5.913  32.430  -5.241  1.00 -0.01           H
ATOM   1892  HB3 ASP A 135      -4.469  33.298  -5.557  1.00 -0.01           H
ATOM   1893  N   ALA A 136      -2.210  30.150  -4.591  1.00  0.01           N
ATOM   1894  CA  ALA A 136      -0.824  29.816  -4.834  1.00  0.01           C
ATOM   1895  C   ALA A 136      -0.368  30.491  -6.157  1.00  0.01           C
ATOM   1896  O   ALA A 136       0.761  30.913  -6.161  1.00  0.01           O
ATOM   1897  CB  ALA A 136      -0.705  28.296  -4.960  1.00  0.01           C
ATOM   1898  H   ALA A 136      -2.945  29.459  -4.643  1.00  0.01           H
ATOM   1899  HA  ALA A 136      -0.299  30.344  -4.038  1.00  0.01           H
ATOM   1900  HB1 ALA A 136      -1.526  27.872  -5.538  1.00  0.01           H
ATOM   1901  HB2 ALA A 136      -0.764  27.852  -3.965  1.00  0.01           H
ATOM   1902  HB3 ALA A 136       0.193  28.086  -5.540  1.00  0.01           H
ATOM   1903  N   MET A 137      -1.243  30.694  -7.127  1.00  0.00           N
ATOM   1904  CA  MET A 137      -0.908  31.124  -8.474  1.00  0.00           C
ATOM   1905  C   MET A 137      -0.648  32.651  -8.516  1.00  0.00           C
ATOM   1906  O   MET A 137      -0.151  33.279  -9.488  1.00  0.00           O
ATOM   1907  CB  MET A 137      -1.948  30.621  -9.501  1.00  0.00           C
ATOM   1908  CG  MET A 137      -2.152  29.135  -9.345  1.00  0.00           C
ATOM   1909  SD  MET A 137      -2.896  28.391 -10.809  1.00  0.00           S
ATOM   1910  CE  MET A 137      -4.583  29.064 -10.916  1.00  0.00           C
ATOM   1911  H   MET A 137      -2.228  30.618  -6.918  1.00  0.00           H
ATOM   1912  HA  MET A 137       0.031  30.643  -8.748  1.00  0.00           H
ATOM   1913  HB2 MET A 137      -2.881  31.153  -9.311  1.00  0.00           H
ATOM   1914  HB3 MET A 137      -1.626  30.891 -10.507  1.00  0.00           H
ATOM   1915  HG2 MET A 137      -1.177  28.671  -9.197  1.00  0.00           H
ATOM   1916  HG3 MET A 137      -2.753  28.973  -8.450  1.00  0.00           H
ATOM   1917  HE1 MET A 137      -4.553  30.150 -11.002  1.00  0.00           H
ATOM   1918  HE2 MET A 137      -5.103  28.681 -11.794  1.00  0.00           H
ATOM   1919  HE3 MET A 137      -5.143  28.793 -10.021  1.00  0.00           H
ATOM   1920  N   ARG A 138      -1.083  33.248  -7.399  1.00  0.01           N
ATOM   1921  CA  ARG A 138      -1.131  34.746  -7.248  1.00  0.01           C
ATOM   1922  C   ARG A 138      -0.826  35.260  -5.837  1.00  0.01           C
ATOM   1923  O   ARG A 138      -1.529  36.042  -5.269  1.00  0.01           O
ATOM   1924  CB  ARG A 138      -2.411  35.437  -7.813  1.00  0.01           C
ATOM   1925  CG  ARG A 138      -2.883  34.894  -9.175  1.00  0.01           C
ATOM   1926  CD  ARG A 138      -3.982  35.771  -9.831  1.00  0.01           C
ATOM   1927  NE  ARG A 138      -5.255  35.707  -9.103  1.00  0.01           N
ATOM   1928  CZ  ARG A 138      -5.686  36.493  -8.139  1.00  0.01           C
ATOM   1929  NH1 ARG A 138      -5.070  37.576  -7.728  1.00  0.01           N
ATOM   1930  NH2 ARG A 138      -6.798  36.127  -7.512  1.00  0.01           N
ATOM   1931  H   ARG A 138      -1.533  32.683  -6.694  1.00  0.01           H
ATOM   1932  HA  ARG A 138      -0.283  35.166  -7.787  1.00  0.01           H
ATOM   1933  HB2 ARG A 138      -3.204  35.330  -7.073  1.00  0.01           H
ATOM   1934  HB3 ARG A 138      -2.064  36.467  -7.882  1.00  0.01           H
ATOM   1935  HG2 ARG A 138      -2.072  34.974  -9.900  1.00  0.01           H
ATOM   1936  HG3 ARG A 138      -3.306  33.889  -9.144  1.00  0.01           H
ATOM   1937  HD2 ARG A 138      -3.650  36.808  -9.898  1.00  0.01           H
ATOM   1938  HD3 ARG A 138      -3.993  35.323 -10.824  1.00  0.01           H
ATOM   1939  HE  ARG A 138      -5.769  34.894  -9.411  1.00  0.01           H
ATOM   1940 HH11 ARG A 138      -4.301  37.920  -8.286  1.00  0.01           H
ATOM   1941 HH12 ARG A 138      -5.407  37.974  -6.863  1.00  0.01           H
ATOM   1942 HH21 ARG A 138      -7.369  35.340  -7.787  1.00  0.01           H
ATOM   1943 HH22 ARG A 138      -7.263  36.816  -6.939  1.00  0.01           H
ATOM   1944  N   LEU A 139       0.154  34.665  -5.165  1.00  0.00           N
ATOM   1945  CA  LEU A 139       0.478  35.032  -3.725  1.00  0.00           C
ATOM   1946  C   LEU A 139       0.891  36.485  -3.495  1.00  0.00           C
ATOM   1947  O   LEU A 139       1.534  37.003  -4.403  1.00  0.00           O
ATOM   1948  CB  LEU A 139       1.603  34.103  -3.080  1.00  0.00           C
ATOM   1949  CG  LEU A 139       1.290  32.559  -3.043  1.00  0.00           C
ATOM   1950  CD1 LEU A 139       2.678  31.926  -2.892  1.00  0.00           C
ATOM   1951  CD2 LEU A 139       0.415  32.155  -1.835  1.00  0.00           C
ATOM   1952  H   LEU A 139       0.683  33.891  -5.539  1.00  0.00           H
ATOM   1953  HA  LEU A 139      -0.453  34.872  -3.183  1.00  0.00           H
ATOM   1954  HB2 LEU A 139       2.529  34.214  -3.645  1.00  0.00           H
ATOM   1955  HB3 LEU A 139       1.811  34.491  -2.083  1.00  0.00           H
ATOM   1956  HG  LEU A 139       0.823  32.164  -3.945  1.00  0.00           H
ATOM   1957 HD11 LEU A 139       3.308  32.157  -3.752  1.00  0.00           H
ATOM   1958 HD12 LEU A 139       2.581  30.841  -2.900  1.00  0.00           H
ATOM   1959 HD13 LEU A 139       3.090  32.150  -1.908  1.00  0.00           H
ATOM   1960 HD21 LEU A 139       0.892  32.236  -0.859  1.00  0.00           H
ATOM   1961 HD22 LEU A 139      -0.517  32.719  -1.830  1.00  0.00           H
ATOM   1962 HD23 LEU A 139       0.334  31.087  -2.038  1.00  0.00           H
ATOM   1963  N   PRO A 140       0.525  37.101  -2.322  1.00  0.00           N
ATOM   1964  CA  PRO A 140       0.885  38.468  -1.932  1.00  0.00           C
ATOM   1965  C   PRO A 140       2.299  38.474  -1.323  1.00  0.00           C
ATOM   1966  O   PRO A 140       2.815  39.610  -1.088  1.00  0.00           O
ATOM   1967  CB  PRO A 140      -0.186  38.923  -0.970  1.00  0.00           C
ATOM   1968  CG  PRO A 140      -0.446  37.624  -0.208  1.00  0.00           C
ATOM   1969  CD  PRO A 140      -0.355  36.585  -1.295  1.00  0.00           C
ATOM   1970  HA  PRO A 140       0.923  39.038  -2.860  1.00  0.00           H
ATOM   1971  HB2 PRO A 140       0.097  39.758  -0.328  1.00  0.00           H
ATOM   1972  HB3 PRO A 140      -1.008  39.305  -1.575  1.00  0.00           H
ATOM   1973  HG2 PRO A 140       0.340  37.468   0.530  1.00  0.00           H
ATOM   1974  HG3 PRO A 140      -1.418  37.451   0.255  1.00  0.00           H
ATOM   1975  HD2 PRO A 140       0.123  35.766  -0.760  1.00  0.00           H
ATOM   1976  HD3 PRO A 140      -1.274  36.213  -1.748  1.00  0.00           H
ATOM   1977  N   TYR A 141       2.937  37.275  -1.056  1.00  0.00           N
ATOM   1978  CA  TYR A 141       4.170  37.262  -0.299  1.00  0.00           C
ATOM   1979  C   TYR A 141       5.281  37.749  -1.208  1.00  0.00           C
ATOM   1980  O   TYR A 141       5.260  37.666  -2.409  1.00  0.00           O
ATOM   1981  CB  TYR A 141       4.437  35.857   0.377  1.00  0.00           C
ATOM   1982  CG  TYR A 141       3.274  35.288   1.191  1.00  0.00           C
ATOM   1983  CD1 TYR A 141       2.887  35.962   2.356  1.00  0.00           C
ATOM   1984  CD2 TYR A 141       2.686  34.096   0.801  1.00  0.00           C
ATOM   1985  CE1 TYR A 141       1.879  35.451   3.114  1.00  0.00           C
ATOM   1986  CE2 TYR A 141       1.706  33.563   1.607  1.00  0.00           C
ATOM   1987  CZ  TYR A 141       1.259  34.226   2.743  1.00  0.00           C
ATOM   1988  OH  TYR A 141       0.362  33.617   3.558  1.00  0.00           O
ATOM   1989  H   TYR A 141       2.414  36.434  -1.256  1.00  0.00           H
ATOM   1990  HA  TYR A 141       4.090  38.030   0.470  1.00  0.00           H
ATOM   1991  HB2 TYR A 141       4.802  35.087  -0.303  1.00  0.00           H
ATOM   1992  HB3 TYR A 141       5.206  35.935   1.145  1.00  0.00           H
ATOM   1993  HD1 TYR A 141       3.275  36.936   2.616  1.00  0.00           H
ATOM   1994  HD2 TYR A 141       2.943  33.591  -0.119  1.00  0.00           H
ATOM   1995  HE1 TYR A 141       1.560  35.844   4.068  1.00  0.00           H
ATOM   1996  HE2 TYR A 141       1.309  32.597   1.331  1.00  0.00           H
ATOM   1997  HH  TYR A 141      -0.293  34.176   3.982  1.00  0.00           H
ATOM   1998  N   GLU A 142       6.368  38.170  -0.560  1.00  0.00           N
ATOM   1999  CA  GLU A 142       7.524  38.733  -1.302  1.00  0.00           C
ATOM   2000  C   GLU A 142       8.375  37.682  -2.060  1.00  0.00           C
ATOM   2001  O   GLU A 142       8.336  36.498  -1.726  1.00  0.00           O
ATOM   2002  CB  GLU A 142       8.418  39.484  -0.315  1.00  0.00           C
ATOM   2003  CG  GLU A 142       7.785  40.813   0.219  1.00  0.00           C
ATOM   2004  CD  GLU A 142       8.784  41.645   1.072  1.00  0.00           C
ATOM   2005  OE1 GLU A 142       9.390  42.599   0.591  1.00  0.00           O
ATOM   2006  OE2 GLU A 142       8.993  41.416   2.299  1.00  0.00           O
ATOM   2007  H   GLU A 142       6.375  38.162   0.449  1.00  0.00           H
ATOM   2008  HA  GLU A 142       7.115  39.431  -2.032  1.00  0.00           H
ATOM   2009  HB2 GLU A 142       8.687  38.834   0.518  1.00  0.00           H
ATOM   2010  HB3 GLU A 142       9.376  39.611  -0.820  1.00  0.00           H
ATOM   2011  HG2 GLU A 142       7.541  41.433  -0.643  1.00  0.00           H
ATOM   2012  HG3 GLU A 142       6.821  40.670   0.708  1.00  0.00           H
ATOM   2013  N   ASP A 143       9.091  38.158  -3.060  1.00  0.00           N
ATOM   2014  CA  ASP A 143       9.989  37.270  -3.902  1.00  0.00           C
ATOM   2015  C   ASP A 143      11.002  36.470  -3.026  1.00  0.00           C
ATOM   2016  O   ASP A 143      11.592  37.067  -2.092  1.00  0.00           O
ATOM   2017  CB  ASP A 143      10.858  38.013  -4.937  1.00  0.00           C
ATOM   2018  CG  ASP A 143       9.951  38.932  -5.828  1.00  0.00           C
ATOM   2019  OD1 ASP A 143       8.732  38.792  -5.905  1.00  0.00           O
ATOM   2020  OD2 ASP A 143      10.552  39.676  -6.622  1.00  0.00           O
ATOM   2021  H   ASP A 143       9.088  39.139  -3.302  1.00  0.00           H
ATOM   2022  HA  ASP A 143       9.309  36.533  -4.326  1.00  0.00           H
ATOM   2023  HB2 ASP A 143      11.674  38.545  -4.449  1.00  0.00           H
ATOM   2024  HB3 ASP A 143      11.370  37.322  -5.608  1.00  0.00           H
ATOM   2025  N   GLU A 144      11.374  35.216  -3.382  1.00  0.00           N
ATOM   2026  CA  GLU A 144      12.430  34.468  -2.658  1.00  0.00           C
ATOM   2027  C   GLU A 144      11.990  34.129  -1.223  1.00  0.00           C
ATOM   2028  O   GLU A 144      12.898  33.792  -0.388  1.00  0.00           O
ATOM   2029  CB  GLU A 144      13.860  35.061  -2.742  1.00  0.00           C
ATOM   2030  CG  GLU A 144      14.468  35.302  -4.212  1.00  0.00           C
ATOM   2031  CD  GLU A 144      15.820  35.987  -4.050  1.00  0.00           C
ATOM   2032  OE1 GLU A 144      16.599  35.725  -3.114  1.00  0.00           O
ATOM   2033  OE2 GLU A 144      16.064  36.983  -4.765  1.00  0.00           O
ATOM   2034  H   GLU A 144      11.017  34.852  -4.254  1.00  0.00           H
ATOM   2035  HA  GLU A 144      12.549  33.518  -3.178  1.00  0.00           H
ATOM   2036  HB2 GLU A 144      13.853  36.028  -2.241  1.00  0.00           H
ATOM   2037  HB3 GLU A 144      14.499  34.385  -2.173  1.00  0.00           H
ATOM   2038  HG2 GLU A 144      14.650  34.369  -4.745  1.00  0.00           H
ATOM   2039  HG3 GLU A 144      13.756  35.946  -4.728  1.00  0.00           H
ATOM   2040  N   SER A 145      10.710  34.139  -0.804  1.00  0.00           N
ATOM   2041  CA  SER A 145      10.317  33.973   0.564  1.00  0.00           C
ATOM   2042  C   SER A 145      10.573  32.527   1.089  1.00  0.00           C
ATOM   2043  O   SER A 145      10.577  32.403   2.287  1.00  0.00           O
ATOM   2044  CB  SER A 145       8.896  34.449   0.908  1.00  0.00           C
ATOM   2045  OG  SER A 145       8.714  35.881   0.874  1.00  0.00           O
ATOM   2046  H   SER A 145      10.021  34.537  -1.427  1.00  0.00           H
ATOM   2047  HA  SER A 145      11.003  34.517   1.214  1.00  0.00           H
ATOM   2048  HB2 SER A 145       8.240  33.912   0.222  1.00  0.00           H
ATOM   2049  HB3 SER A 145       8.688  34.296   1.967  1.00  0.00           H
ATOM   2050  HG  SER A 145       8.463  36.156  -0.012  1.00  0.00           H
ATOM   2051  N   PHE A 146      10.767  31.497   0.275  1.00  0.00           N
ATOM   2052  CA  PHE A 146      10.902  30.074   0.788  1.00  0.00           C
ATOM   2053  C   PHE A 146      12.126  29.314   0.177  1.00  0.00           C
ATOM   2054  O   PHE A 146      12.412  29.292  -1.015  1.00  0.00           O
ATOM   2055  CB  PHE A 146       9.607  29.364   0.587  1.00  0.00           C
ATOM   2056  CG  PHE A 146       8.343  30.110   0.943  1.00  0.00           C
ATOM   2057  CD1 PHE A 146       7.856  30.138   2.281  1.00  0.00           C
ATOM   2058  CD2 PHE A 146       7.675  30.996   0.053  1.00  0.00           C
ATOM   2059  CE1 PHE A 146       6.812  31.002   2.641  1.00  0.00           C
ATOM   2060  CE2 PHE A 146       6.576  31.829   0.408  1.00  0.00           C
ATOM   2061  CZ  PHE A 146       6.085  31.795   1.716  1.00  0.00           C
ATOM   2062  H   PHE A 146      10.627  31.695  -0.706  1.00  0.00           H
ATOM   2063  HA  PHE A 146      11.031  30.115   1.870  1.00  0.00           H
ATOM   2064  HB2 PHE A 146       9.413  28.984  -0.415  1.00  0.00           H
ATOM   2065  HB3 PHE A 146       9.658  28.467   1.205  1.00  0.00           H
ATOM   2066  HD1 PHE A 146       8.299  29.553   3.072  1.00  0.00           H
ATOM   2067  HD2 PHE A 146       8.176  31.156  -0.889  1.00  0.00           H
ATOM   2068  HE1 PHE A 146       6.561  30.981   3.690  1.00  0.00           H
ATOM   2069  HE2 PHE A 146       6.163  32.568  -0.261  1.00  0.00           H
ATOM   2070  HZ  PHE A 146       5.215  32.359   2.014  1.00  0.00           H
ATOM   2071  N   ASP A 147      12.962  28.606   1.017  1.00  0.00           N
ATOM   2072  CA  ASP A 147      14.178  27.831   0.632  1.00  0.00           C
ATOM   2073  C   ASP A 147      13.825  26.496  -0.136  1.00  0.00           C
ATOM   2074  O   ASP A 147      14.571  25.965  -0.964  1.00  0.00           O
ATOM   2075  CB  ASP A 147      15.157  27.525   1.737  1.00  0.00           C
ATOM   2076  CG  ASP A 147      15.007  28.361   3.039  1.00  0.00           C
ATOM   2077  OD1 ASP A 147      15.781  29.348   3.236  1.00  0.00           O
ATOM   2078  OD2 ASP A 147      14.097  28.105   3.857  1.00  0.00           O
ATOM   2079  H   ASP A 147      12.633  28.419   1.953  1.00  0.00           H
ATOM   2080  HA  ASP A 147      14.761  28.390  -0.100  1.00  0.00           H
ATOM   2081  HB2 ASP A 147      14.932  26.488   1.988  1.00  0.00           H
ATOM   2082  HB3 ASP A 147      16.164  27.621   1.330  1.00  0.00           H
ATOM   2083  N   CYS A 148      12.610  26.123   0.116  1.00  0.00           N
ATOM   2084  CA  CYS A 148      11.958  24.900  -0.382  1.00  0.00           C
ATOM   2085  C   CYS A 148      10.404  24.918  -0.395  1.00  0.00           C
ATOM   2086  O   CYS A 148       9.721  25.602   0.425  1.00  0.00           O
ATOM   2087  CB  CYS A 148      12.644  23.706   0.388  1.00  0.00           C
ATOM   2088  SG  CYS A 148      12.010  23.749   2.054  1.00  0.00           S
ATOM   2089  H   CYS A 148      12.022  26.766   0.627  1.00  0.00           H
ATOM   2090  HA  CYS A 148      12.223  24.882  -1.439  1.00  0.00           H
ATOM   2091  HB2 CYS A 148      12.481  22.788  -0.177  1.00  0.00           H
ATOM   2092  HB3 CYS A 148      13.733  23.683   0.346  1.00  0.00           H
ATOM   2093  HG  CYS A 148      12.711  24.778   2.537  1.00  0.00           H
ATOM   2094  N   ALA A 149       9.795  24.193  -1.279  1.00  0.00           N
ATOM   2095  CA  ALA A 149       8.330  24.088  -1.348  1.00  0.00           C
ATOM   2096  C   ALA A 149       7.950  22.632  -1.619  1.00  0.00           C
ATOM   2097  O   ALA A 149       8.682  21.731  -2.060  1.00  0.00           O
ATOM   2098  CB  ALA A 149       7.819  25.072  -2.410  1.00  0.00           C
ATOM   2099  H   ALA A 149      10.379  23.745  -1.971  1.00  0.00           H
ATOM   2100  HA  ALA A 149       7.795  24.417  -0.457  1.00  0.00           H
ATOM   2101  HB1 ALA A 149       7.962  26.062  -1.977  1.00  0.00           H
ATOM   2102  HB2 ALA A 149       6.798  24.944  -2.770  1.00  0.00           H
ATOM   2103  HB3 ALA A 149       8.436  24.944  -3.299  1.00  0.00           H
ATOM   2104  N   TRP A 150       6.656  22.333  -1.486  1.00 -0.02           N
ATOM   2105  CA  TRP A 150       6.029  21.139  -2.022  1.00 -0.02           C
ATOM   2106  C   TRP A 150       4.582  21.440  -2.412  1.00 -0.02           C
ATOM   2107  O   TRP A 150       4.019  22.466  -1.958  1.00 -0.02           O
ATOM   2108  CB  TRP A 150       6.333  19.888  -1.154  1.00 -0.02           C
ATOM   2109  CG  TRP A 150       5.769  19.786   0.225  1.00 -0.02           C
ATOM   2110  CD1 TRP A 150       4.764  20.477   0.778  1.00 -0.02           C
ATOM   2111  CD2 TRP A 150       6.102  18.724   1.211  1.00 -0.02           C
ATOM   2112  CE2 TRP A 150       5.318  18.966   2.347  1.00 -0.02           C
ATOM   2113  CE3 TRP A 150       6.989  17.617   1.247  1.00 -0.02           C
ATOM   2114  NE1 TRP A 150       4.517  20.017   2.025  1.00 -0.02           N
ATOM   2115  CZ2 TRP A 150       5.335  18.149   3.488  1.00 -0.02           C
ATOM   2116  CZ3 TRP A 150       7.025  16.762   2.335  1.00 -0.02           C
ATOM   2117  CH2 TRP A 150       6.154  17.029   3.446  1.00 -0.02           C
ATOM   2118  H   TRP A 150       6.086  22.893  -0.868  1.00 -0.02           H
ATOM   2119  HA  TRP A 150       6.530  20.942  -2.970  1.00 -0.02           H
ATOM   2120  HB2 TRP A 150       6.066  18.997  -1.722  1.00 -0.02           H
ATOM   2121  HB3 TRP A 150       7.411  19.847  -0.997  1.00 -0.02           H
ATOM   2122  HD1 TRP A 150       4.271  21.250   0.206  1.00 -0.02           H
ATOM   2123  HE1 TRP A 150       3.682  20.381   2.463  1.00 -0.02           H
ATOM   2124  HE3 TRP A 150       7.538  17.316   0.367  1.00 -0.02           H
ATOM   2125  HZ2 TRP A 150       4.847  18.383   4.423  1.00 -0.02           H
ATOM   2126  HZ3 TRP A 150       7.626  15.864   2.290  1.00 -0.02           H
ATOM   2127  HH2 TRP A 150       6.128  16.249   4.192  1.00 -0.02           H
ATOM   2128  N   ALA A 151       4.015  20.572  -3.255  1.00 -0.07           N
ATOM   2129  CA  ALA A 151       2.620  20.589  -3.767  1.00 -0.07           C
ATOM   2130  C   ALA A 151       1.894  19.202  -3.623  1.00 -0.07           C
ATOM   2131  O   ALA A 151       2.169  18.341  -4.499  1.00 -0.07           O
ATOM   2132  CB  ALA A 151       2.719  21.323  -5.155  1.00 -0.07           C
ATOM   2133  H   ALA A 151       4.647  19.953  -3.744  1.00 -0.07           H
ATOM   2134  HA  ALA A 151       2.038  21.299  -3.178  1.00 -0.07           H
ATOM   2135  HB1 ALA A 151       3.371  22.187  -5.028  1.00 -0.07           H
ATOM   2136  HB2 ALA A 151       1.746  21.607  -5.555  1.00 -0.07           H
ATOM   2137  HB3 ALA A 151       3.192  20.702  -5.917  1.00 -0.07           H
ATOM   2138  N   ILE A 152       1.040  19.087  -2.681  1.00 -0.20           N
ATOM   2139  CA  ILE A 152       0.365  17.844  -2.459  1.00 -0.20           C
ATOM   2140  C   ILE A 152      -0.970  17.837  -3.182  1.00 -0.20           C
ATOM   2141  O   ILE A 152      -1.976  18.331  -2.625  1.00 -0.20           O
ATOM   2142  CB  ILE A 152       0.340  17.346  -0.989  1.00 -0.20           C
ATOM   2143  CG1 ILE A 152       1.715  16.855  -0.400  1.00 -0.20           C
ATOM   2144  CG2 ILE A 152      -0.587  16.172  -0.749  1.00 -0.20           C
ATOM   2145  CD1 ILE A 152       2.829  17.913  -0.419  1.00 -0.20           C
ATOM   2146  H   ILE A 152       0.861  19.854  -2.050  1.00 -0.20           H
ATOM   2147  HA  ILE A 152       1.031  17.117  -2.924  1.00 -0.20           H
ATOM   2148  HB  ILE A 152      -0.139  18.081  -0.340  1.00 -0.20           H
ATOM   2149 HG12 ILE A 152       1.640  16.570   0.649  1.00 -0.20           H
ATOM   2150 HG13 ILE A 152       2.153  15.995  -0.906  1.00 -0.20           H
ATOM   2151 HG21 ILE A 152      -1.619  16.512  -0.840  1.00 -0.20           H
ATOM   2152 HG22 ILE A 152      -0.489  15.785   0.266  1.00 -0.20           H
ATOM   2153 HG23 ILE A 152      -0.460  15.451  -1.555  1.00 -0.20           H
ATOM   2154 HD11 ILE A 152       3.562  17.528   0.289  1.00 -0.20           H
ATOM   2155 HD12 ILE A 152       2.334  18.834  -0.111  1.00 -0.20           H
ATOM   2156 HD13 ILE A 152       3.304  18.009  -1.396  1.00 -0.20           H
ATOM   2157  N   GLU A 153      -0.999  17.255  -4.418  1.00  0.29           N
ATOM   2158  CA  GLU A 153      -2.191  16.824  -5.209  1.00  0.29           C
ATOM   2159  C   GLU A 153      -3.284  17.898  -5.579  1.00  0.29           C
ATOM   2160  O   GLU A 153      -4.027  17.720  -6.505  1.00  0.29           O
ATOM   2161  CB  GLU A 153      -2.790  15.559  -4.550  1.00  0.29           C
ATOM   2162  CG  GLU A 153      -1.770  14.442  -4.350  1.00  0.29           C
ATOM   2163  CD  GLU A 153      -2.171  13.324  -3.435  1.00  0.29           C
ATOM   2164  OE1 GLU A 153      -3.366  13.290  -3.092  1.00  0.29           O
ATOM   2165  OE2 GLU A 153      -1.372  12.441  -3.029  1.00  0.29           O
ATOM   2166  H   GLU A 153      -0.095  16.944  -4.744  1.00  0.29           H
ATOM   2167  HA  GLU A 153      -1.818  16.392  -6.138  1.00  0.29           H
ATOM   2168  HB2 GLU A 153      -3.242  15.787  -3.585  1.00  0.29           H
ATOM   2169  HB3 GLU A 153      -3.639  15.230  -5.149  1.00  0.29           H
ATOM   2170  HG2 GLU A 153      -1.501  14.062  -5.336  1.00  0.29           H
ATOM   2171  HG3 GLU A 153      -0.888  14.863  -3.867  1.00  0.29           H
ATOM   2172  N   SER A 154      -3.067  19.107  -5.079  1.00 -0.10           N
ATOM   2173  CA  SER A 154      -3.676  20.444  -5.302  1.00 -0.10           C
ATOM   2174  C   SER A 154      -3.577  20.958  -6.709  1.00 -0.10           C
ATOM   2175  O   SER A 154      -4.514  21.602  -7.189  1.00 -0.10           O
ATOM   2176  CB  SER A 154      -2.936  21.381  -4.390  1.00 -0.10           C
ATOM   2177  OG  SER A 154      -1.530  21.371  -4.628  1.00 -0.10           O
ATOM   2178  H   SER A 154      -2.244  19.169  -4.497  1.00 -0.10           H
ATOM   2179  HA  SER A 154      -4.734  20.351  -5.058  1.00 -0.10           H
ATOM   2180  HB2 SER A 154      -3.356  22.351  -4.656  1.00 -0.10           H
ATOM   2181  HB3 SER A 154      -3.141  21.199  -3.336  1.00 -0.10           H
ATOM   2182  HG  SER A 154      -1.164  21.731  -3.818  1.00 -0.10           H
ATOM   2183  N   LEU A 155      -2.497  20.555  -7.428  1.00 -0.06           N
ATOM   2184  CA  LEU A 155      -2.437  20.740  -8.860  1.00 -0.06           C
ATOM   2185  C   LEU A 155      -3.730  20.257  -9.535  1.00 -0.06           C
ATOM   2186  O   LEU A 155      -3.978  20.809 -10.610  1.00 -0.06           O
ATOM   2187  CB  LEU A 155      -1.259  19.964  -9.510  1.00 -0.06           C
ATOM   2188  CG  LEU A 155       0.189  20.547  -9.387  1.00 -0.06           C
ATOM   2189  CD1 LEU A 155       0.950  19.747 -10.478  1.00 -0.06           C
ATOM   2190  CD2 LEU A 155       0.310  22.044  -9.703  1.00 -0.06           C
ATOM   2191  H   LEU A 155      -1.836  19.988  -6.917  1.00 -0.06           H
ATOM   2192  HA  LEU A 155      -2.273  21.773  -9.163  1.00 -0.06           H
ATOM   2193  HB2 LEU A 155      -1.232  18.967  -9.071  1.00 -0.06           H
ATOM   2194  HB3 LEU A 155      -1.536  19.821 -10.555  1.00 -0.06           H
ATOM   2195  HG  LEU A 155       0.686  20.396  -8.428  1.00 -0.06           H
ATOM   2196 HD11 LEU A 155       0.989  18.672 -10.306  1.00 -0.06           H
ATOM   2197 HD12 LEU A 155       2.019  19.957 -10.484  1.00 -0.06           H
ATOM   2198 HD13 LEU A 155       0.452  19.909 -11.434  1.00 -0.06           H
ATOM   2199 HD21 LEU A 155      -0.249  22.139 -10.633  1.00 -0.06           H
ATOM   2200 HD22 LEU A 155      -0.198  22.623  -8.931  1.00 -0.06           H
ATOM   2201 HD23 LEU A 155       1.356  22.317  -9.842  1.00 -0.06           H
ATOM   2202  N   CYS A 156      -4.492  19.249  -9.124  1.00 -0.39           N
ATOM   2203  CA  CYS A 156      -5.741  18.860  -9.888  1.00 -0.39           C
ATOM   2204  C   CYS A 156      -6.897  19.844  -9.631  1.00 -0.39           C
ATOM   2205  O   CYS A 156      -8.098  19.553  -9.806  1.00 -0.39           O
ATOM   2206  CB  CYS A 156      -6.148  17.434  -9.531  1.00 -0.39           C
ATOM   2207  SG  CYS A 156      -6.844  17.208  -7.841  1.00 -0.39           S
ATOM   2208  H   CYS A 156      -4.220  18.641  -8.364  1.00 -0.39           H
ATOM   2209  HA  CYS A 156      -5.534  18.810 -10.956  1.00 -0.39           H
ATOM   2210  HB2 CYS A 156      -6.901  17.026 -10.207  1.00 -0.39           H
ATOM   2211  HB3 CYS A 156      -5.258  16.806  -9.497  1.00 -0.39           H
ATOM   2212  HG  CYS A 156      -5.786  17.029  -7.046  1.00 -0.39           H
ATOM   2213  N   HID A 157      -6.559  21.131  -9.334  1.00 -0.08           N
ATOM   2214  CA  HID A 157      -7.444  22.266  -9.213  1.00 -0.08           C
ATOM   2215  C   HID A 157      -6.896  23.521  -9.846  1.00 -0.08           C
ATOM   2216  O   HID A 157      -7.705  24.480 -10.018  1.00 -0.08           O
ATOM   2217  CB  HID A 157      -7.748  22.574  -7.826  1.00 -0.08           C
ATOM   2218  CG  HID A 157      -8.102  21.445  -6.947  1.00 -0.08           C
ATOM   2219  CD2 HID A 157      -7.433  21.007  -5.814  1.00 -0.08           C
ATOM   2220  ND1 HID A 157      -8.830  20.399  -7.318  1.00 -0.08           N
ATOM   2221  CE1 HID A 157      -8.584  19.347  -6.544  1.00 -0.08           C
ATOM   2222  NE2 HID A 157      -7.779  19.731  -5.528  1.00 -0.08           N
ATOM   2223  H   HID A 157      -5.659  21.167  -8.878  1.00 -0.08           H
ATOM   2224  HA  HID A 157      -8.403  22.047  -9.685  1.00 -0.08           H
ATOM   2225  HB2 HID A 157      -6.998  23.205  -7.348  1.00 -0.08           H
ATOM   2226  HB3 HID A 157      -8.621  23.227  -7.828  1.00 -0.08           H
ATOM   2227  HD1 HID A 157      -9.177  20.462  -8.264  1.00 -0.08           H
ATOM   2228  HD2 HID A 157      -6.568  21.525  -5.423  1.00 -0.08           H
ATOM   2229  HE1 HID A 157      -8.950  18.337  -6.660  1.00 -0.08           H
ATOM   2230  N   MET A 158      -5.587  23.490 -10.283  1.00  0.00           N
ATOM   2231  CA  MET A 158      -4.882  24.685 -10.639  1.00  0.00           C
ATOM   2232  C   MET A 158      -4.597  24.820 -12.165  1.00  0.00           C
ATOM   2233  O   MET A 158      -4.816  23.898 -12.892  1.00  0.00           O
ATOM   2234  CB  MET A 158      -3.543  24.682  -9.882  1.00  0.00           C
ATOM   2235  CG  MET A 158      -3.706  25.423  -8.605  1.00  0.00           C
ATOM   2236  SD  MET A 158      -2.171  25.392  -7.573  1.00  0.00           S
ATOM   2237  CE  MET A 158      -2.803  24.260  -6.220  1.00  0.00           C
ATOM   2238  H   MET A 158      -5.046  22.673 -10.527  1.00  0.00           H
ATOM   2239  HA  MET A 158      -5.383  25.599 -10.318  1.00  0.00           H
ATOM   2240  HB2 MET A 158      -3.161  23.680  -9.684  1.00  0.00           H
ATOM   2241  HB3 MET A 158      -2.786  25.206 -10.466  1.00  0.00           H
ATOM   2242  HG2 MET A 158      -3.894  26.483  -8.777  1.00  0.00           H
ATOM   2243  HG3 MET A 158      -4.552  25.047  -8.030  1.00  0.00           H
ATOM   2244  HE1 MET A 158      -3.768  24.599  -5.844  1.00  0.00           H
ATOM   2245  HE2 MET A 158      -2.708  23.292  -6.711  1.00  0.00           H
ATOM   2246  HE3 MET A 158      -2.108  24.267  -5.381  1.00  0.00           H
ATOM   2247  N   ASP A 159      -4.093  25.905 -12.629  1.00  0.00           N
ATOM   2248  CA  ASP A 159      -3.426  25.914 -13.934  1.00  0.00           C
ATOM   2249  C   ASP A 159      -1.958  25.525 -13.709  1.00  0.00           C
ATOM   2250  O   ASP A 159      -1.157  26.171 -13.067  1.00  0.00           O
ATOM   2251  CB  ASP A 159      -3.649  27.244 -14.644  1.00  0.00           C
ATOM   2252  CG  ASP A 159      -2.938  27.363 -16.033  1.00  0.00           C
ATOM   2253  OD1 ASP A 159      -1.809  26.832 -16.269  1.00  0.00           O
ATOM   2254  OD2 ASP A 159      -3.415  28.014 -16.959  1.00  0.00           O
ATOM   2255  H   ASP A 159      -3.759  26.615 -11.994  1.00  0.00           H
ATOM   2256  HA  ASP A 159      -3.847  25.276 -14.711  1.00  0.00           H
ATOM   2257  HB2 ASP A 159      -4.707  27.387 -14.864  1.00  0.00           H
ATOM   2258  HB3 ASP A 159      -3.352  28.034 -13.955  1.00  0.00           H
ATOM   2259  N   ARG A 160      -1.597  24.368 -14.244  1.00  0.01           N
ATOM   2260  CA  ARG A 160      -0.242  23.742 -14.112  1.00  0.01           C
ATOM   2261  C   ARG A 160       0.882  24.733 -14.491  1.00  0.01           C
ATOM   2262  O   ARG A 160       1.749  25.003 -13.638  1.00  0.01           O
ATOM   2263  CB  ARG A 160      -0.209  22.528 -14.975  1.00  0.01           C
ATOM   2264  CG  ARG A 160      -0.662  21.217 -14.237  1.00  0.01           C
ATOM   2265  CD  ARG A 160      -2.201  21.178 -14.026  1.00  0.01           C
ATOM   2266  NE  ARG A 160      -2.538  19.790 -13.522  1.00  0.01           N
ATOM   2267  CZ  ARG A 160      -3.629  19.208 -13.293  1.00  0.01           C
ATOM   2268  NH1 ARG A 160      -4.718  19.766 -13.698  1.00  0.01           N
ATOM   2269  NH2 ARG A 160      -3.660  18.161 -12.567  1.00  0.01           N
ATOM   2270  H   ARG A 160      -2.293  23.936 -14.834  1.00  0.01           H
ATOM   2271  HA  ARG A 160      -0.025  23.415 -13.094  1.00  0.01           H
ATOM   2272  HB2 ARG A 160      -0.784  22.659 -15.891  1.00  0.01           H
ATOM   2273  HB3 ARG A 160       0.810  22.357 -15.323  1.00  0.01           H
ATOM   2274  HG2 ARG A 160      -0.493  20.360 -14.890  1.00  0.01           H
ATOM   2275  HG3 ARG A 160      -0.143  21.001 -13.303  1.00  0.01           H
ATOM   2276  HD2 ARG A 160      -2.495  21.957 -13.322  1.00  0.01           H
ATOM   2277  HD3 ARG A 160      -2.682  21.366 -14.985  1.00  0.01           H
ATOM   2278  HE  ARG A 160      -1.830  19.096 -13.330  1.00  0.01           H
ATOM   2279 HH11 ARG A 160      -4.589  20.703 -14.052  1.00  0.01           H
ATOM   2280 HH12 ARG A 160      -5.621  19.342 -13.544  1.00  0.01           H
ATOM   2281 HH21 ARG A 160      -2.840  17.638 -12.297  1.00  0.01           H
ATOM   2282 HH22 ARG A 160      -4.604  17.816 -12.472  1.00  0.01           H
ATOM   2283  N   ALA A 161       0.836  25.366 -15.636  1.00  0.00           N
ATOM   2284  CA  ALA A 161       1.905  26.327 -15.940  1.00  0.00           C
ATOM   2285  C   ALA A 161       1.910  27.532 -14.912  1.00  0.00           C
ATOM   2286  O   ALA A 161       3.042  27.922 -14.603  1.00  0.00           O
ATOM   2287  CB  ALA A 161       1.813  26.865 -17.370  1.00  0.00           C
ATOM   2288  H   ALA A 161       0.165  25.089 -16.338  1.00  0.00           H
ATOM   2289  HA  ALA A 161       2.903  25.916 -15.786  1.00  0.00           H
ATOM   2290  HB1 ALA A 161       2.017  25.990 -17.988  1.00  0.00           H
ATOM   2291  HB2 ALA A 161       2.528  27.629 -17.673  1.00  0.00           H
ATOM   2292  HB3 ALA A 161       0.812  27.242 -17.583  1.00  0.00           H
ATOM   2293  N   LYS A 162       0.738  28.074 -14.479  1.00  0.01           N
ATOM   2294  CA  LYS A 162       0.616  29.171 -13.566  1.00  0.01           C
ATOM   2295  C   LYS A 162       1.016  28.806 -12.108  1.00  0.01           C
ATOM   2296  O   LYS A 162       1.567  29.600 -11.390  1.00  0.01           O
ATOM   2297  CB  LYS A 162      -0.772  29.772 -13.620  1.00  0.01           C
ATOM   2298  CG  LYS A 162      -1.240  30.425 -15.022  1.00  0.01           C
ATOM   2299  CD  LYS A 162      -2.545  31.129 -14.925  1.00  0.01           C
ATOM   2300  CE  LYS A 162      -2.829  31.893 -16.226  1.00  0.01           C
ATOM   2301  NZ  LYS A 162      -4.103  32.607 -16.176  1.00  0.01           N
ATOM   2302  H   LYS A 162      -0.088  27.642 -14.867  1.00  0.01           H
ATOM   2303  HA  LYS A 162       1.319  29.981 -13.758  1.00  0.01           H
ATOM   2304  HB2 LYS A 162      -1.455  28.969 -13.343  1.00  0.01           H
ATOM   2305  HB3 LYS A 162      -0.833  30.519 -12.829  1.00  0.01           H
ATOM   2306  HG2 LYS A 162      -0.533  31.102 -15.500  1.00  0.01           H
ATOM   2307  HG3 LYS A 162      -1.289  29.530 -15.643  1.00  0.01           H
ATOM   2308  HD2 LYS A 162      -3.365  30.487 -14.604  1.00  0.01           H
ATOM   2309  HD3 LYS A 162      -2.410  31.840 -14.110  1.00  0.01           H
ATOM   2310  HE2 LYS A 162      -2.055  32.649 -16.358  1.00  0.01           H
ATOM   2311  HE3 LYS A 162      -2.944  31.237 -17.089  1.00  0.01           H
ATOM   2312  HZ1 LYS A 162      -3.919  33.409 -16.760  1.00  0.01           H
ATOM   2313  HZ2 LYS A 162      -4.132  32.944 -15.224  1.00  0.01           H
ATOM   2314  HZ3 LYS A 162      -4.937  32.139 -16.503  1.00  0.01           H
ATOM   2315  N   ALA A 163       0.704  27.546 -11.619  1.00  0.01           N
ATOM   2316  CA  ALA A 163       1.190  27.041 -10.290  1.00  0.01           C
ATOM   2317  C   ALA A 163       2.694  26.997 -10.299  1.00  0.01           C
ATOM   2318  O   ALA A 163       3.309  27.576  -9.410  1.00  0.01           O
ATOM   2319  CB  ALA A 163       0.490  25.665  -9.974  1.00  0.01           C
ATOM   2320  H   ALA A 163       0.255  26.841 -12.185  1.00  0.01           H
ATOM   2321  HA  ALA A 163       0.857  27.790  -9.572  1.00  0.01           H
ATOM   2322  HB1 ALA A 163      -0.599  25.650 -10.025  1.00  0.01           H
ATOM   2323  HB2 ALA A 163       0.660  25.382  -8.934  1.00  0.01           H
ATOM   2324  HB3 ALA A 163       0.911  24.966 -10.696  1.00  0.01           H
ATOM   2325  N   LEU A 164       3.291  26.514 -11.398  1.00  0.00           N
ATOM   2326  CA  LEU A 164       4.767  26.577 -11.664  1.00  0.00           C
ATOM   2327  C   LEU A 164       5.358  27.960 -11.713  1.00  0.00           C
ATOM   2328  O   LEU A 164       6.590  28.035 -11.457  1.00  0.00           O
ATOM   2329  CB  LEU A 164       5.110  25.625 -12.858  1.00  0.00           C
ATOM   2330  CG  LEU A 164       4.844  24.142 -12.475  1.00  0.00           C
ATOM   2331  CD1 LEU A 164       4.857  23.376 -13.770  1.00  0.00           C
ATOM   2332  CD2 LEU A 164       6.094  23.681 -11.642  1.00  0.00           C
ATOM   2333  H   LEU A 164       2.667  26.110 -12.083  1.00  0.00           H
ATOM   2334  HA  LEU A 164       5.179  26.121 -10.764  1.00  0.00           H
ATOM   2335  HB2 LEU A 164       4.455  25.951 -13.665  1.00  0.00           H
ATOM   2336  HB3 LEU A 164       6.136  25.813 -13.172  1.00  0.00           H
ATOM   2337  HG  LEU A 164       3.916  23.987 -11.925  1.00  0.00           H
ATOM   2338 HD11 LEU A 164       4.025  23.645 -14.422  1.00  0.00           H
ATOM   2339 HD12 LEU A 164       4.797  22.300 -13.605  1.00  0.00           H
ATOM   2340 HD13 LEU A 164       5.787  23.623 -14.282  1.00  0.00           H
ATOM   2341 HD21 LEU A 164       6.978  23.671 -12.280  1.00  0.00           H
ATOM   2342 HD22 LEU A 164       6.143  24.403 -10.828  1.00  0.00           H
ATOM   2343 HD23 LEU A 164       5.942  22.713 -11.163  1.00  0.00           H
ATOM   2344  N   GLY A 165       4.627  29.006 -12.180  1.00  0.00           N
ATOM   2345  CA  GLY A 165       5.259  30.355 -12.290  1.00  0.00           C
ATOM   2346  C   GLY A 165       5.379  31.108 -10.987  1.00  0.00           C
ATOM   2347  O   GLY A 165       6.322  31.913 -10.838  1.00  0.00           O
ATOM   2348  H   GLY A 165       3.700  28.776 -12.509  1.00  0.00           H
ATOM   2349  HA2 GLY A 165       6.264  30.283 -12.704  1.00  0.00           H
ATOM   2350  HA3 GLY A 165       4.624  31.031 -12.863  1.00  0.00           H
ATOM   2351  N   GLU A 166       4.475  30.872 -10.076  1.00  0.00           N
ATOM   2352  CA  GLU A 166       4.580  31.470  -8.742  1.00  0.00           C
ATOM   2353  C   GLU A 166       5.422  30.739  -7.764  1.00  0.00           C
ATOM   2354  O   GLU A 166       6.091  31.410  -6.958  1.00  0.00           O
ATOM   2355  CB  GLU A 166       3.153  31.771  -8.144  1.00  0.00           C
ATOM   2356  CG  GLU A 166       3.215  32.878  -7.088  1.00  0.00           C
ATOM   2357  CD  GLU A 166       3.278  34.334  -7.566  1.00  0.00           C
ATOM   2358  OE1 GLU A 166       3.688  34.635  -8.710  1.00  0.00           O
ATOM   2359  OE2 GLU A 166       2.824  35.248  -6.806  1.00  0.00           O
ATOM   2360  H   GLU A 166       3.850  30.080 -10.117  1.00  0.00           H
ATOM   2361  HA  GLU A 166       4.868  32.517  -8.833  1.00  0.00           H
ATOM   2362  HB2 GLU A 166       2.466  32.027  -8.949  1.00  0.00           H
ATOM   2363  HB3 GLU A 166       2.818  30.847  -7.673  1.00  0.00           H
ATOM   2364  HG2 GLU A 166       2.374  32.848  -6.394  1.00  0.00           H
ATOM   2365  HG3 GLU A 166       4.002  32.587  -6.393  1.00  0.00           H
ATOM   2366  N   ALA A 167       5.419  29.397  -7.817  1.00  0.00           N
ATOM   2367  CA  ALA A 167       6.355  28.574  -7.055  1.00  0.00           C
ATOM   2368  C   ALA A 167       7.754  29.146  -7.378  1.00  0.00           C
ATOM   2369  O   ALA A 167       8.490  29.512  -6.476  1.00  0.00           O
ATOM   2370  CB  ALA A 167       6.224  27.162  -7.457  1.00  0.00           C
ATOM   2371  H   ALA A 167       5.041  28.975  -8.653  1.00  0.00           H
ATOM   2372  HA  ALA A 167       6.151  28.684  -5.989  1.00  0.00           H
ATOM   2373  HB1 ALA A 167       6.044  27.110  -8.531  1.00  0.00           H
ATOM   2374  HB2 ALA A 167       5.367  26.720  -6.948  1.00  0.00           H
ATOM   2375  HB3 ALA A 167       7.123  26.612  -7.180  1.00  0.00           H
ATOM   2376  N   TRP A 168       8.087  29.470  -8.633  1.00  0.00           N
ATOM   2377  CA  TRP A 168       9.410  29.977  -9.043  1.00  0.00           C
ATOM   2378  C   TRP A 168       9.712  31.287  -8.412  1.00  0.00           C
ATOM   2379  O   TRP A 168      10.798  31.496  -7.877  1.00  0.00           O
ATOM   2380  CB  TRP A 168       9.457  30.206 -10.547  1.00  0.00           C
ATOM   2381  CG  TRP A 168      10.849  30.020 -11.089  1.00  0.00           C
ATOM   2382  CD1 TRP A 168      11.279  28.934 -11.822  1.00  0.00           C
ATOM   2383  CD2 TRP A 168      11.896  31.032 -11.165  1.00  0.00           C
ATOM   2384  CE2 TRP A 168      12.952  30.473 -11.965  1.00  0.00           C
ATOM   2385  CE3 TRP A 168      12.086  32.318 -10.669  1.00  0.00           C
ATOM   2386  NE1 TRP A 168      12.512  29.177 -12.389  1.00  0.00           N
ATOM   2387  CZ2 TRP A 168      14.095  31.140 -12.228  1.00  0.00           C
ATOM   2388  CZ3 TRP A 168      13.268  33.021 -10.855  1.00  0.00           C
ATOM   2389  CH2 TRP A 168      14.242  32.447 -11.659  1.00  0.00           C
ATOM   2390  H   TRP A 168       7.427  29.236  -9.361  1.00  0.00           H
ATOM   2391  HA  TRP A 168      10.205  29.263  -8.827  1.00  0.00           H
ATOM   2392  HB2 TRP A 168       8.853  29.408 -10.978  1.00  0.00           H
ATOM   2393  HB3 TRP A 168       9.091  31.180 -10.872  1.00  0.00           H
ATOM   2394  HD1 TRP A 168      10.591  28.129 -12.033  1.00  0.00           H
ATOM   2395  HE1 TRP A 168      12.967  28.597 -13.080  1.00  0.00           H
ATOM   2396  HE3 TRP A 168      11.226  32.736 -10.166  1.00  0.00           H
ATOM   2397  HZ2 TRP A 168      14.865  30.706 -12.849  1.00  0.00           H
ATOM   2398  HZ3 TRP A 168      13.427  33.993 -10.413  1.00  0.00           H
ATOM   2399  HH2 TRP A 168      15.138  33.018 -11.853  1.00  0.00           H
ATOM   2400  N   ARG A 169       8.733  32.173  -8.330  1.00  0.00           N
ATOM   2401  CA  ARG A 169       8.872  33.504  -7.789  1.00  0.00           C
ATOM   2402  C   ARG A 169       9.118  33.565  -6.269  1.00  0.00           C
ATOM   2403  O   ARG A 169       9.926  34.385  -5.790  1.00  0.00           O
ATOM   2404  CB  ARG A 169       7.668  34.405  -8.077  1.00  0.00           C
ATOM   2405  CG  ARG A 169       7.885  35.864  -7.630  1.00  0.00           C
ATOM   2406  CD  ARG A 169       6.636  36.720  -7.906  1.00  0.00           C
ATOM   2407  NE  ARG A 169       5.519  36.386  -6.965  1.00  0.00           N
ATOM   2408  CZ  ARG A 169       5.459  36.761  -5.683  1.00  0.00           C
ATOM   2409  NH1 ARG A 169       6.406  37.439  -5.059  1.00  0.00           N
ATOM   2410  NH2 ARG A 169       4.413  36.553  -5.006  1.00  0.00           N
ATOM   2411  H   ARG A 169       7.853  31.835  -8.693  1.00  0.00           H
ATOM   2412  HA  ARG A 169       9.781  34.011  -8.113  1.00  0.00           H
ATOM   2413  HB2 ARG A 169       7.641  34.518  -9.161  1.00  0.00           H
ATOM   2414  HB3 ARG A 169       6.842  33.898  -7.579  1.00  0.00           H
ATOM   2415  HG2 ARG A 169       7.971  35.801  -6.544  1.00  0.00           H
ATOM   2416  HG3 ARG A 169       8.783  36.298  -8.071  1.00  0.00           H
ATOM   2417  HD2 ARG A 169       6.973  37.753  -7.814  1.00  0.00           H
ATOM   2418  HD3 ARG A 169       6.342  36.482  -8.928  1.00  0.00           H
ATOM   2419  HE  ARG A 169       4.782  35.830  -7.376  1.00  0.00           H
ATOM   2420 HH11 ARG A 169       7.155  37.816  -5.621  1.00  0.00           H
ATOM   2421 HH12 ARG A 169       6.364  37.617  -4.065  1.00  0.00           H
ATOM   2422 HH21 ARG A 169       3.640  36.010  -5.363  1.00  0.00           H
ATOM   2423 HH22 ARG A 169       4.355  36.924  -4.068  1.00  0.00           H
ATOM   2424  N   VAL A 170       8.349  32.742  -5.504  1.00  0.00           N
ATOM   2425  CA  VAL A 170       8.493  32.729  -4.028  1.00  0.00           C
ATOM   2426  C   VAL A 170       9.643  31.837  -3.539  1.00  0.00           C
ATOM   2427  O   VAL A 170       9.905  31.834  -2.367  1.00  0.00           O
ATOM   2428  CB  VAL A 170       7.022  32.655  -3.416  1.00  0.00           C
ATOM   2429  CG1 VAL A 170       6.215  33.792  -4.061  1.00  0.00           C
ATOM   2430  CG2 VAL A 170       6.274  31.331  -3.444  1.00  0.00           C
ATOM   2431  H   VAL A 170       7.756  32.055  -5.947  1.00  0.00           H
ATOM   2432  HA  VAL A 170       8.844  33.710  -3.708  1.00  0.00           H
ATOM   2433  HB  VAL A 170       7.038  32.817  -2.338  1.00  0.00           H
ATOM   2434 HG11 VAL A 170       5.257  33.869  -3.547  1.00  0.00           H
ATOM   2435 HG12 VAL A 170       6.940  34.606  -4.026  1.00  0.00           H
ATOM   2436 HG13 VAL A 170       5.962  33.544  -5.092  1.00  0.00           H
ATOM   2437 HG21 VAL A 170       6.215  30.948  -4.463  1.00  0.00           H
ATOM   2438 HG22 VAL A 170       5.190  31.363  -3.343  1.00  0.00           H
ATOM   2439 HG23 VAL A 170       6.688  30.574  -2.778  1.00  0.00           H
ATOM   2440  N   LEU A 171      10.407  31.150  -4.441  1.00  0.00           N
ATOM   2441  CA  LEU A 171      11.482  30.276  -4.133  1.00  0.00           C
ATOM   2442  C   LEU A 171      12.813  31.020  -4.236  1.00  0.00           C
ATOM   2443  O   LEU A 171      13.014  31.890  -5.051  1.00  0.00           O
ATOM   2444  CB  LEU A 171      11.531  29.078  -5.077  1.00  0.00           C
ATOM   2445  CG  LEU A 171      10.517  28.010  -4.604  1.00  0.00           C
ATOM   2446  CD1 LEU A 171      10.317  27.019  -5.713  1.00  0.00           C
ATOM   2447  CD2 LEU A 171      10.981  27.157  -3.411  1.00  0.00           C
ATOM   2448  H   LEU A 171      10.186  31.232  -5.424  1.00  0.00           H
ATOM   2449  HA  LEU A 171      11.232  29.995  -3.110  1.00  0.00           H
ATOM   2450  HB2 LEU A 171      11.141  29.434  -6.031  1.00  0.00           H
ATOM   2451  HB3 LEU A 171      12.530  28.644  -5.114  1.00  0.00           H
ATOM   2452  HG  LEU A 171       9.593  28.545  -4.389  1.00  0.00           H
ATOM   2453 HD11 LEU A 171       9.435  26.396  -5.570  1.00  0.00           H
ATOM   2454 HD12 LEU A 171      11.177  26.354  -5.651  1.00  0.00           H
ATOM   2455 HD13 LEU A 171      10.391  27.456  -6.709  1.00  0.00           H
ATOM   2456 HD21 LEU A 171      12.058  27.142  -3.247  1.00  0.00           H
ATOM   2457 HD22 LEU A 171      10.562  27.765  -2.609  1.00  0.00           H
ATOM   2458 HD23 LEU A 171      10.593  26.139  -3.376  1.00  0.00           H
ATOM   2459  N   LYS A 172      13.723  30.741  -3.318  1.00  0.00           N
ATOM   2460  CA  LYS A 172      15.161  31.114  -3.282  1.00  0.00           C
ATOM   2461  C   LYS A 172      15.966  30.504  -4.495  1.00  0.00           C
ATOM   2462  O   LYS A 172      15.656  29.380  -4.942  1.00  0.00           O
ATOM   2463  CB  LYS A 172      15.801  30.735  -1.918  1.00  0.00           C
ATOM   2464  CG  LYS A 172      15.194  31.581  -0.831  1.00  0.00           C
ATOM   2465  CD  LYS A 172      15.965  31.441   0.407  1.00  0.00           C
ATOM   2466  CE  LYS A 172      15.306  32.288   1.444  1.00  0.00           C
ATOM   2467  NZ  LYS A 172      15.974  32.181   2.742  1.00  0.00           N
ATOM   2468  H   LYS A 172      13.415  30.102  -2.599  1.00  0.00           H
ATOM   2469  HA  LYS A 172      15.192  32.201  -3.370  1.00  0.00           H
ATOM   2470  HB2 LYS A 172      15.640  29.673  -1.736  1.00  0.00           H
ATOM   2471  HB3 LYS A 172      16.881  30.868  -1.990  1.00  0.00           H
ATOM   2472  HG2 LYS A 172      15.199  32.631  -1.125  1.00  0.00           H
ATOM   2473  HG3 LYS A 172      14.201  31.162  -0.667  1.00  0.00           H
ATOM   2474  HD2 LYS A 172      16.037  30.407   0.747  1.00  0.00           H
ATOM   2475  HD3 LYS A 172      16.922  31.909   0.175  1.00  0.00           H
ATOM   2476  HE2 LYS A 172      15.212  33.281   1.004  1.00  0.00           H
ATOM   2477  HE3 LYS A 172      14.277  31.931   1.392  1.00  0.00           H
ATOM   2478  HZ1 LYS A 172      16.812  32.733   2.854  1.00  0.00           H
ATOM   2479  HZ2 LYS A 172      16.134  31.248   3.097  1.00  0.00           H
ATOM   2480  HZ3 LYS A 172      15.306  32.526   3.416  1.00  0.00           H
ATOM   2481  N   PRO A 173      16.996  31.219  -4.924  1.00  0.00           N
ATOM   2482  CA  PRO A 173      17.856  30.667  -5.997  1.00  0.00           C
ATOM   2483  C   PRO A 173      18.435  29.328  -5.502  1.00  0.00           C
ATOM   2484  O   PRO A 173      18.737  29.121  -4.324  1.00  0.00           O
ATOM   2485  CB  PRO A 173      18.873  31.752  -6.344  1.00  0.00           C
ATOM   2486  CG  PRO A 173      18.896  32.604  -5.125  1.00  0.00           C
ATOM   2487  CD  PRO A 173      17.430  32.537  -4.618  1.00  0.00           C
ATOM   2488  HA  PRO A 173      17.301  30.358  -6.882  1.00  0.00           H
ATOM   2489  HB2 PRO A 173      19.893  31.428  -6.553  1.00  0.00           H
ATOM   2490  HB3 PRO A 173      18.485  32.377  -7.149  1.00  0.00           H
ATOM   2491  HG2 PRO A 173      19.583  32.151  -4.411  1.00  0.00           H
ATOM   2492  HG3 PRO A 173      19.273  33.589  -5.400  1.00  0.00           H
ATOM   2493  HD2 PRO A 173      17.363  32.739  -3.549  1.00  0.00           H
ATOM   2494  HD3 PRO A 173      16.812  33.157  -5.267  1.00  0.00           H
ATOM   2495  N   GLY A 174      18.380  28.311  -6.397  1.00  0.00           N
ATOM   2496  CA  GLY A 174      18.787  26.925  -6.096  1.00  0.00           C
ATOM   2497  C   GLY A 174      17.879  25.967  -5.284  1.00  0.00           C
ATOM   2498  O   GLY A 174      18.194  24.789  -5.015  1.00  0.00           O
ATOM   2499  H   GLY A 174      18.004  28.420  -7.328  1.00  0.00           H
ATOM   2500  HA2 GLY A 174      18.989  26.350  -7.000  1.00  0.00           H
ATOM   2501  HA3 GLY A 174      19.769  26.979  -5.625  1.00  0.00           H
ATOM   2502  N   GLY A 175      16.708  26.450  -4.886  1.00  0.00           N
ATOM   2503  CA  GLY A 175      15.749  25.729  -4.015  1.00  0.00           C
ATOM   2504  C   GLY A 175      15.157  24.505  -4.676  1.00  0.00           C
ATOM   2505  O   GLY A 175      14.723  24.506  -5.850  1.00  0.00           O
ATOM   2506  H   GLY A 175      16.590  27.436  -5.072  1.00  0.00           H
ATOM   2507  HA2 GLY A 175      16.144  25.355  -3.071  1.00  0.00           H
ATOM   2508  HA3 GLY A 175      14.884  26.351  -3.786  1.00  0.00           H
ATOM   2509  N   ASP A 176      14.896  23.468  -3.804  1.00  0.00           N
ATOM   2510  CA  ASP A 176      14.262  22.211  -4.238  1.00  0.00           C
ATOM   2511  C   ASP A 176      12.739  22.328  -4.175  1.00  0.00           C
ATOM   2512  O   ASP A 176      12.220  22.981  -3.271  1.00  0.00           O
ATOM   2513  CB  ASP A 176      14.700  21.092  -3.342  1.00  0.00           C
ATOM   2514  CG  ASP A 176      16.128  21.003  -2.790  1.00  0.00           C
ATOM   2515  OD1 ASP A 176      16.714  22.057  -2.433  1.00  0.00           O
ATOM   2516  OD2 ASP A 176      16.719  19.966  -2.637  1.00  0.00           O
ATOM   2517  H   ASP A 176      15.393  23.531  -2.928  1.00  0.00           H
ATOM   2518  HA  ASP A 176      14.514  22.001  -5.278  1.00  0.00           H
ATOM   2519  HB2 ASP A 176      14.097  21.122  -2.435  1.00  0.00           H
ATOM   2520  HB3 ASP A 176      14.477  20.145  -3.834  1.00  0.00           H
ATOM   2521  N   LEU A 177      12.046  21.673  -5.163  1.00  0.00           N
ATOM   2522  CA  LEU A 177      10.596  21.647  -5.110  1.00  0.00           C
ATOM   2523  C   LEU A 177      10.220  20.120  -5.234  1.00  0.00           C
ATOM   2524  O   LEU A 177      10.856  19.320  -5.879  1.00  0.00           O
ATOM   2525  CB  LEU A 177      10.091  22.421  -6.358  1.00  0.00           C
ATOM   2526  CG  LEU A 177       8.618  22.244  -6.782  1.00  0.00           C
ATOM   2527  CD1 LEU A 177       7.750  22.732  -5.641  1.00  0.00           C
ATOM   2528  CD2 LEU A 177       8.174  23.050  -7.972  1.00  0.00           C
ATOM   2529  H   LEU A 177      12.566  21.170  -5.868  1.00  0.00           H
ATOM   2530  HA  LEU A 177      10.160  21.998  -4.174  1.00  0.00           H
ATOM   2531  HB2 LEU A 177      10.375  23.474  -6.376  1.00  0.00           H
ATOM   2532  HB3 LEU A 177      10.540  21.950  -7.232  1.00  0.00           H
ATOM   2533  HG  LEU A 177       8.539  21.185  -7.026  1.00  0.00           H
ATOM   2534 HD11 LEU A 177       7.709  23.804  -5.453  1.00  0.00           H
ATOM   2535 HD12 LEU A 177       8.083  22.266  -4.714  1.00  0.00           H
ATOM   2536 HD13 LEU A 177       6.723  22.436  -5.856  1.00  0.00           H
ATOM   2537 HD21 LEU A 177       8.488  24.087  -7.848  1.00  0.00           H
ATOM   2538 HD22 LEU A 177       8.550  22.592  -8.887  1.00  0.00           H
ATOM   2539 HD23 LEU A 177       7.087  23.020  -8.032  1.00  0.00           H
ATOM   2540  N   LEU A 178       9.107  19.636  -4.630  1.00 -0.02           N
ATOM   2541  CA  LEU A 178       8.485  18.314  -4.736  1.00 -0.02           C
ATOM   2542  C   LEU A 178       7.019  18.437  -5.186  1.00 -0.02           C
ATOM   2543  O   LEU A 178       6.163  18.963  -4.552  1.00 -0.02           O
ATOM   2544  CB  LEU A 178       8.638  17.447  -3.442  1.00 -0.02           C
ATOM   2545  CG  LEU A 178       8.234  15.998  -3.699  1.00 -0.02           C
ATOM   2546  CD1 LEU A 178       9.399  15.303  -4.392  1.00 -0.02           C
ATOM   2547  CD2 LEU A 178       7.813  15.315  -2.402  1.00 -0.02           C
ATOM   2548  H   LEU A 178       8.649  20.180  -3.914  1.00 -0.02           H
ATOM   2549  HA  LEU A 178       8.978  17.715  -5.502  1.00 -0.02           H
ATOM   2550  HB2 LEU A 178       9.671  17.508  -3.100  1.00 -0.02           H
ATOM   2551  HB3 LEU A 178       8.041  17.812  -2.605  1.00 -0.02           H
ATOM   2552  HG  LEU A 178       7.358  16.006  -4.347  1.00 -0.02           H
ATOM   2553 HD11 LEU A 178       9.703  15.833  -5.294  1.00 -0.02           H
ATOM   2554 HD12 LEU A 178       9.304  14.228  -4.545  1.00 -0.02           H
ATOM   2555 HD13 LEU A 178      10.209  15.428  -3.673  1.00 -0.02           H
ATOM   2556 HD21 LEU A 178       8.468  15.479  -1.546  1.00 -0.02           H
ATOM   2557 HD22 LEU A 178       6.859  15.777  -2.147  1.00 -0.02           H
ATOM   2558 HD23 LEU A 178       7.651  14.260  -2.624  1.00 -0.02           H
ATOM   2559  N   VAL A 179       6.668  17.695  -6.233  1.00 -0.03           N
ATOM   2560  CA  VAL A 179       5.398  17.792  -6.947  1.00 -0.03           C
ATOM   2561  C   VAL A 179       4.714  16.454  -7.059  1.00 -0.03           C
ATOM   2562  O   VAL A 179       5.341  15.466  -7.352  1.00 -0.03           O
ATOM   2563  CB  VAL A 179       5.564  18.310  -8.423  1.00 -0.03           C
ATOM   2564  CG1 VAL A 179       4.241  18.367  -9.192  1.00 -0.03           C
ATOM   2565  CG2 VAL A 179       6.335  19.552  -8.554  1.00 -0.03           C
ATOM   2566  H   VAL A 179       7.497  17.330  -6.679  1.00 -0.03           H
ATOM   2567  HA  VAL A 179       4.681  18.363  -6.358  1.00 -0.03           H
ATOM   2568  HB  VAL A 179       6.097  17.508  -8.933  1.00 -0.03           H
ATOM   2569 HG11 VAL A 179       3.401  18.787  -8.637  1.00 -0.03           H
ATOM   2570 HG12 VAL A 179       4.384  18.952 -10.101  1.00 -0.03           H
ATOM   2571 HG13 VAL A 179       3.906  17.359  -9.430  1.00 -0.03           H
ATOM   2572 HG21 VAL A 179       6.465  19.767  -9.615  1.00 -0.03           H
ATOM   2573 HG22 VAL A 179       7.317  19.498  -8.084  1.00 -0.03           H
ATOM   2574 HG23 VAL A 179       5.736  20.397  -8.213  1.00 -0.03           H
ATOM   2575  N   LEU A 180       3.424  16.454  -6.961  1.00 -0.09           N
ATOM   2576  CA  LEU A 180       2.537  15.300  -7.332  1.00 -0.09           C
ATOM   2577  C   LEU A 180       1.545  15.691  -8.442  1.00 -0.09           C
ATOM   2578  O   LEU A 180       0.943  16.761  -8.378  1.00 -0.09           O
ATOM   2579  CB  LEU A 180       1.921  14.815  -5.960  1.00 -0.09           C
ATOM   2580  CG  LEU A 180       2.873  14.455  -4.773  1.00 -0.09           C
ATOM   2581  CD1 LEU A 180       1.976  14.076  -3.610  1.00 -0.09           C
ATOM   2582  CD2 LEU A 180       3.691  13.274  -5.150  1.00 -0.09           C
ATOM   2583  H   LEU A 180       2.944  17.324  -6.786  1.00 -0.09           H
ATOM   2584  HA  LEU A 180       3.191  14.511  -7.702  1.00 -0.09           H
ATOM   2585  HB2 LEU A 180       1.128  15.497  -5.653  1.00 -0.09           H
ATOM   2586  HB3 LEU A 180       1.389  13.877  -6.118  1.00 -0.09           H
ATOM   2587  HG  LEU A 180       3.471  15.290  -4.408  1.00 -0.09           H
ATOM   2588 HD11 LEU A 180       2.705  13.642  -2.926  1.00 -0.09           H
ATOM   2589 HD12 LEU A 180       1.201  13.370  -3.906  1.00 -0.09           H
ATOM   2590 HD13 LEU A 180       1.469  14.939  -3.177  1.00 -0.09           H
ATOM   2591 HD21 LEU A 180       3.086  12.370  -5.214  1.00 -0.09           H
ATOM   2592 HD22 LEU A 180       4.301  13.431  -6.040  1.00 -0.09           H
ATOM   2593 HD23 LEU A 180       4.425  13.108  -4.362  1.00 -0.09           H
ATOM   2594  N   GLU A 181       1.430  14.870  -9.457  1.00 -0.09           N
ATOM   2595  CA  GLU A 181       0.541  15.122 -10.599  1.00 -0.09           C
ATOM   2596  C   GLU A 181      -0.316  13.948 -11.233  1.00 -0.09           C
ATOM   2597  O   GLU A 181       0.180  12.844 -11.376  1.00 -0.09           O
ATOM   2598  CB  GLU A 181       1.425  15.801 -11.716  1.00 -0.09           C
ATOM   2599  CG  GLU A 181       0.676  16.065 -13.060  1.00 -0.09           C
ATOM   2600  CD  GLU A 181      -0.511  16.997 -12.965  1.00 -0.09           C
ATOM   2601  OE1 GLU A 181      -1.344  16.983 -12.039  1.00 -0.09           O
ATOM   2602  OE2 GLU A 181      -0.700  17.827 -13.884  1.00 -0.09           O
ATOM   2603  H   GLU A 181       2.068  14.091  -9.542  1.00 -0.09           H
ATOM   2604  HA  GLU A 181      -0.191  15.906 -10.405  1.00 -0.09           H
ATOM   2605  HB2 GLU A 181       1.766  16.699 -11.200  1.00 -0.09           H
ATOM   2606  HB3 GLU A 181       2.376  15.298 -11.899  1.00 -0.09           H
ATOM   2607  HG2 GLU A 181       1.323  16.343 -13.892  1.00 -0.09           H
ATOM   2608  HG3 GLU A 181       0.277  15.123 -13.436  1.00 -0.09           H
ATOM   2609  N   GLH A 182      -1.521  14.244 -11.658  1.00 -1.40           N
ATOM   2610  CA  GLH A 182      -2.377  13.300 -12.413  1.00 -1.40           C
ATOM   2611  C   GLH A 182      -2.661  13.814 -13.838  1.00 -1.40           C
ATOM   2612  O   GLH A 182      -2.788  14.979 -13.989  1.00 -1.40           O
ATOM   2613  CB  GLH A 182      -3.758  13.140 -11.679  1.00 -1.40           C
ATOM   2614  CG  GLH A 182      -4.652  14.365 -11.360  1.00 -1.40           C
ATOM   2615  CD  GLH A 182      -5.534  14.922 -12.512  1.00 -1.40           C
ATOM   2616  OE1 GLH A 182      -5.740  16.146 -12.715  1.00 -1.40           O
ATOM   2617  OE2 GLH A 182      -6.068  13.991 -13.301  1.00 -1.40           O
ATOM   2618  H   GLH A 182      -1.750  15.213 -11.829  1.00 -1.40           H
ATOM   2619  HA  GLH A 182      -1.866  12.342 -12.496  1.00 -1.40           H
ATOM   2620  HB2 GLH A 182      -4.283  12.412 -12.299  1.00 -1.40           H
ATOM   2621  HB3 GLH A 182      -3.657  12.605 -10.736  1.00 -1.40           H
ATOM   2622  HG2 GLH A 182      -5.347  13.943 -10.634  1.00 -1.40           H
ATOM   2623  HG3 GLH A 182      -4.021  15.155 -10.953  1.00 -1.40           H
ATOM   2624  HE2 GLH A 182      -6.416  14.429 -14.081  1.00 -1.40           H
ATOM   2625  N   VAL A 183      -2.725  12.937 -14.856  1.00  0.00           N
ATOM   2626  CA  VAL A 183      -2.397  13.314 -16.250  1.00  0.00           C
ATOM   2627  C   VAL A 183      -3.035  12.346 -17.228  1.00  0.00           C
ATOM   2628  O   VAL A 183      -3.436  11.250 -16.790  1.00  0.00           O
ATOM   2629  CB  VAL A 183      -0.846  13.340 -16.331  1.00  0.00           C
ATOM   2630  CG1 VAL A 183      -0.208  11.926 -16.036  1.00  0.00           C
ATOM   2631  CG2 VAL A 183      -0.240  13.807 -17.686  1.00  0.00           C
ATOM   2632  H   VAL A 183      -2.611  11.949 -14.685  1.00  0.00           H
ATOM   2633  HA  VAL A 183      -2.727  14.315 -16.526  1.00  0.00           H
ATOM   2634  HB  VAL A 183      -0.447  14.007 -15.566  1.00  0.00           H
ATOM   2635 HG11 VAL A 183      -0.647  11.113 -16.615  1.00  0.00           H
ATOM   2636 HG12 VAL A 183       0.850  12.036 -16.277  1.00  0.00           H
ATOM   2637 HG13 VAL A 183      -0.310  11.724 -14.970  1.00  0.00           H
ATOM   2638 HG21 VAL A 183       0.785  14.178 -17.668  1.00  0.00           H
ATOM   2639 HG22 VAL A 183      -0.793  14.676 -18.039  1.00  0.00           H
ATOM   2640 HG23 VAL A 183      -0.395  12.938 -18.325  1.00  0.00           H
ATOM   2641  N   VAL A 184      -3.218  12.800 -18.516  1.00  0.00           N
ATOM   2642  CA  VAL A 184      -3.930  11.927 -19.474  1.00  0.00           C
ATOM   2643  C   VAL A 184      -2.961  11.099 -20.352  1.00  0.00           C
ATOM   2644  O   VAL A 184      -2.093  11.697 -20.981  1.00  0.00           O
ATOM   2645  CB  VAL A 184      -4.775  12.791 -20.384  1.00  0.00           C
ATOM   2646  CG1 VAL A 184      -5.366  12.052 -21.556  1.00  0.00           C
ATOM   2647  CG2 VAL A 184      -5.943  13.342 -19.557  1.00  0.00           C
ATOM   2648  H   VAL A 184      -2.766  13.632 -18.867  1.00  0.00           H
ATOM   2649  HA  VAL A 184      -4.584  11.208 -18.979  1.00  0.00           H
ATOM   2650  HB  VAL A 184      -4.281  13.724 -20.656  1.00  0.00           H
ATOM   2651 HG11 VAL A 184      -4.612  11.945 -22.336  1.00  0.00           H
ATOM   2652 HG12 VAL A 184      -5.630  11.041 -21.243  1.00  0.00           H
ATOM   2653 HG13 VAL A 184      -6.166  12.607 -22.045  1.00  0.00           H
ATOM   2654 HG21 VAL A 184      -6.500  12.548 -19.059  1.00  0.00           H
ATOM   2655 HG22 VAL A 184      -6.597  13.915 -20.215  1.00  0.00           H
ATOM   2656 HG23 VAL A 184      -5.531  14.085 -18.873  1.00  0.00           H
ATOM   2657  N   THR A 185      -3.167   9.772 -20.473  1.00  0.00           N
ATOM   2658  CA  THR A 185      -2.408   8.805 -21.296  1.00  0.00           C
ATOM   2659  C   THR A 185      -3.160   8.319 -22.526  1.00  0.00           C
ATOM   2660  O   THR A 185      -2.513   8.007 -23.488  1.00  0.00           O
ATOM   2661  CB  THR A 185      -1.993   7.528 -20.432  1.00  0.00           C
ATOM   2662  CG2 THR A 185      -1.008   7.802 -19.181  1.00  0.00           C
ATOM   2663  OG1 THR A 185      -3.123   6.942 -19.848  1.00  0.00           O
ATOM   2664  H   THR A 185      -3.849   9.396 -19.830  1.00  0.00           H
ATOM   2665  HA  THR A 185      -1.503   9.316 -21.625  1.00  0.00           H
ATOM   2666  HB  THR A 185      -1.446   6.909 -21.144  1.00  0.00           H
ATOM   2667  HG1 THR A 185      -2.873   6.039 -19.642  1.00  0.00           H
ATOM   2668 HG21 THR A 185      -1.457   8.648 -18.659  1.00  0.00           H
ATOM   2669 HG22 THR A 185       0.009   7.915 -19.557  1.00  0.00           H
ATOM   2670 HG23 THR A 185      -0.978   6.953 -18.500  1.00  0.00           H
ATOM   2671  N   GLU A 186      -4.455   8.502 -22.645  1.00  0.01           N
ATOM   2672  CA  GLU A 186      -5.233   8.576 -23.875  1.00  0.01           C
ATOM   2673  C   GLU A 186      -5.649   9.964 -24.279  1.00  0.01           C
ATOM   2674  O   GLU A 186      -4.861  10.615 -25.000  1.00  0.01           O
ATOM   2675  CB  GLU A 186      -6.386   7.568 -23.743  1.00  0.01           C
ATOM   2676  CG  GLU A 186      -7.161   7.396 -25.061  1.00  0.01           C
ATOM   2677  CD  GLU A 186      -6.264   6.850 -26.186  1.00  0.01           C
ATOM   2678  OE1 GLU A 186      -5.647   7.663 -26.900  1.00  0.01           O
ATOM   2679  OE2 GLU A 186      -6.284   5.651 -26.331  1.00  0.01           O
ATOM   2680  H   GLU A 186      -4.845   8.975 -21.842  1.00  0.01           H
ATOM   2681  HA  GLU A 186      -4.633   8.281 -24.735  1.00  0.01           H
ATOM   2682  HB2 GLU A 186      -5.961   6.629 -23.388  1.00  0.01           H
ATOM   2683  HB3 GLU A 186      -7.103   7.852 -22.972  1.00  0.01           H
ATOM   2684  HG2 GLU A 186      -7.993   6.730 -24.831  1.00  0.01           H
ATOM   2685  HG3 GLU A 186      -7.662   8.297 -25.413  1.00  0.01           H
ATOM   2686  N   GLU A 187      -6.821  10.464 -23.884  1.00  0.01           N
ATOM   2687  CA  GLU A 187      -7.431  11.701 -24.450  1.00  0.01           C
ATOM   2688  C   GLU A 187      -8.547  12.238 -23.569  1.00  0.01           C
ATOM   2689  O   GLU A 187      -8.606  13.458 -23.343  1.00  0.01           O
ATOM   2690  CB  GLU A 187      -7.869  11.380 -25.899  1.00  0.01           C
ATOM   2691  CG  GLU A 187      -8.180  12.765 -26.593  1.00  0.01           C
ATOM   2692  CD  GLU A 187      -8.100  12.603 -28.164  1.00  0.01           C
ATOM   2693  OE1 GLU A 187      -8.614  11.611 -28.785  1.00  0.01           O
ATOM   2694  OE2 GLU A 187      -7.376  13.385 -28.785  1.00  0.01           O
ATOM   2695  H   GLU A 187      -7.320   9.838 -23.267  1.00  0.01           H
ATOM   2696  HA  GLU A 187      -6.570  12.364 -24.546  1.00  0.01           H
ATOM   2697  HB2 GLU A 187      -7.112  10.821 -26.447  1.00  0.01           H
ATOM   2698  HB3 GLU A 187      -8.782  10.805 -25.740  1.00  0.01           H
ATOM   2699  HG2 GLU A 187      -9.163  13.078 -26.243  1.00  0.01           H
ATOM   2700  HG3 GLU A 187      -7.475  13.504 -26.211  1.00  0.01           H
ATOM   2701  N   LEU A 188      -9.448  11.335 -23.124  1.00  0.00           N
ATOM   2702  CA  LEU A 188     -10.751  11.700 -22.575  1.00  0.00           C
ATOM   2703  C   LEU A 188     -11.758  12.332 -23.499  1.00  0.00           C
ATOM   2704  O   LEU A 188     -11.428  13.224 -24.271  1.00  0.00           O
ATOM   2705  CB  LEU A 188     -10.645  12.533 -21.258  1.00  0.00           C
ATOM   2706  CG  LEU A 188      -9.701  12.030 -20.185  1.00  0.00           C
ATOM   2707  CD1 LEU A 188      -9.541  12.991 -19.052  1.00  0.00           C
ATOM   2708  CD2 LEU A 188     -10.270  10.735 -19.529  1.00  0.00           C
ATOM   2709  H   LEU A 188      -9.432  10.484 -23.668  1.00  0.00           H
ATOM   2710  HA  LEU A 188     -11.185  10.764 -22.224  1.00  0.00           H
ATOM   2711  HB2 LEU A 188     -10.272  13.520 -21.534  1.00  0.00           H
ATOM   2712  HB3 LEU A 188     -11.628  12.655 -20.803  1.00  0.00           H
ATOM   2713  HG  LEU A 188      -8.715  11.885 -20.630  1.00  0.00           H
ATOM   2714 HD11 LEU A 188      -8.847  13.792 -19.306  1.00  0.00           H
ATOM   2715 HD12 LEU A 188      -9.084  12.500 -18.192  1.00  0.00           H
ATOM   2716 HD13 LEU A 188     -10.479  13.520 -18.886  1.00  0.00           H
ATOM   2717 HD21 LEU A 188     -11.247  10.882 -19.069  1.00  0.00           H
ATOM   2718 HD22 LEU A 188     -10.469   9.863 -20.151  1.00  0.00           H
ATOM   2719 HD23 LEU A 188      -9.501  10.511 -18.790  1.00  0.00           H
ATOM   2720  N   THR A 189     -12.952  11.797 -23.398  1.00  0.00           N
ATOM   2721  CA  THR A 189     -14.143  12.235 -24.145  1.00  0.00           C
ATOM   2722  C   THR A 189     -14.899  13.391 -23.444  1.00  0.00           C
ATOM   2723  O   THR A 189     -14.730  13.569 -22.204  1.00  0.00           O
ATOM   2724  CB  THR A 189     -15.018  11.000 -24.427  1.00  0.00           C
ATOM   2725  CG2 THR A 189     -14.288   9.922 -25.307  1.00  0.00           C
ATOM   2726  OG1 THR A 189     -15.413  10.445 -23.219  1.00  0.00           O
ATOM   2727  H   THR A 189     -13.149  11.240 -22.578  1.00  0.00           H
ATOM   2728  HA  THR A 189     -13.853  12.605 -25.129  1.00  0.00           H
ATOM   2729  HB  THR A 189     -15.869  11.293 -25.042  1.00  0.00           H
ATOM   2730  HG1 THR A 189     -14.661  10.344 -22.631  1.00  0.00           H
ATOM   2731 HG21 THR A 189     -15.063   9.241 -25.657  1.00  0.00           H
ATOM   2732 HG22 THR A 189     -13.429   9.550 -24.748  1.00  0.00           H
ATOM   2733 HG23 THR A 189     -13.850  10.411 -26.178  1.00  0.00           H
ATOM   2734  N   GLU A 190     -15.701  14.144 -24.147  1.00  0.01           N
ATOM   2735  CA  GLU A 190     -16.514  15.236 -23.470  1.00  0.01           C
ATOM   2736  C   GLU A 190     -17.395  14.721 -22.343  1.00  0.01           C
ATOM   2737  O   GLU A 190     -17.383  15.353 -21.288  1.00  0.01           O
ATOM   2738  CB  GLU A 190     -17.435  16.082 -24.427  1.00  0.01           C
ATOM   2739  CG  GLU A 190     -17.539  17.554 -23.969  1.00  0.01           C
ATOM   2740  CD  GLU A 190     -18.429  18.478 -24.923  1.00  0.01           C
ATOM   2741  OE1 GLU A 190     -19.632  18.067 -25.191  1.00  0.01           O
ATOM   2742  OE2 GLU A 190     -17.924  19.562 -25.354  1.00  0.01           O
ATOM   2743  H   GLU A 190     -15.920  14.034 -25.128  1.00  0.01           H
ATOM   2744  HA  GLU A 190     -15.778  15.874 -22.979  1.00  0.01           H
ATOM   2745  HB2 GLU A 190     -17.113  16.184 -25.463  1.00  0.01           H
ATOM   2746  HB3 GLU A 190     -18.418  15.612 -24.447  1.00  0.01           H
ATOM   2747  HG2 GLU A 190     -18.012  17.673 -22.994  1.00  0.01           H
ATOM   2748  HG3 GLU A 190     -16.540  17.962 -23.823  1.00  0.01           H
ATOM   2749  N   PRO A 191     -18.003  13.514 -22.507  1.00  0.00           N
ATOM   2750  CA  PRO A 191     -18.685  12.870 -21.377  1.00  0.00           C
ATOM   2751  C   PRO A 191     -17.857  12.483 -20.108  1.00  0.00           C
ATOM   2752  O   PRO A 191     -18.467  12.231 -19.055  1.00  0.00           O
ATOM   2753  CB  PRO A 191     -19.400  11.704 -21.968  1.00  0.00           C
ATOM   2754  CG  PRO A 191     -19.635  12.080 -23.423  1.00  0.00           C
ATOM   2755  CD  PRO A 191     -18.324  12.781 -23.731  1.00  0.00           C
ATOM   2756  HA  PRO A 191     -19.552  13.463 -21.088  1.00  0.00           H
ATOM   2757  HB2 PRO A 191     -18.755  10.835 -22.106  1.00  0.00           H
ATOM   2758  HB3 PRO A 191     -20.339  11.472 -21.465  1.00  0.00           H
ATOM   2759  HG2 PRO A 191     -19.871  11.329 -24.178  1.00  0.00           H
ATOM   2760  HG3 PRO A 191     -20.380  12.868 -23.531  1.00  0.00           H
ATOM   2761  HD2 PRO A 191     -17.581  12.020 -23.972  1.00  0.00           H
ATOM   2762  HD3 PRO A 191     -18.447  13.538 -24.506  1.00  0.00           H
ATOM   2763  N   GLU A 192     -16.550  12.483 -20.164  1.00  0.00           N
ATOM   2764  CA  GLU A 192     -15.645  12.065 -19.136  1.00  0.00           C
ATOM   2765  C   GLU A 192     -14.886  13.181 -18.398  1.00  0.00           C
ATOM   2766  O   GLU A 192     -14.785  13.106 -17.208  1.00  0.00           O
ATOM   2767  CB  GLU A 192     -14.461  11.160 -19.687  1.00  0.00           C
ATOM   2768  CG  GLU A 192     -15.094   9.751 -20.005  1.00  0.00           C
ATOM   2769  CD  GLU A 192     -14.216   8.817 -20.886  1.00  0.00           C
ATOM   2770  OE1 GLU A 192     -13.384   9.414 -21.665  1.00  0.00           O
ATOM   2771  OE2 GLU A 192     -14.170   7.609 -20.794  1.00  0.00           O
ATOM   2772  H   GLU A 192     -16.201  12.575 -21.107  1.00  0.00           H
ATOM   2773  HA  GLU A 192     -16.132  11.501 -18.341  1.00  0.00           H
ATOM   2774  HB2 GLU A 192     -14.121  11.598 -20.625  1.00  0.00           H
ATOM   2775  HB3 GLU A 192     -13.706  11.004 -18.916  1.00  0.00           H
ATOM   2776  HG2 GLU A 192     -15.329   9.230 -19.076  1.00  0.00           H
ATOM   2777  HG3 GLU A 192     -16.069   9.755 -20.492  1.00  0.00           H
ATOM   2778  N   THR A 193     -14.658  14.331 -19.076  1.00  0.00           N
ATOM   2779  CA  THR A 193     -14.222  15.558 -18.403  1.00  0.00           C
ATOM   2780  C   THR A 193     -15.484  16.071 -17.642  1.00  0.00           C
ATOM   2781  O   THR A 193     -15.352  16.780 -16.672  1.00  0.00           O
ATOM   2782  CB  THR A 193     -13.722  16.594 -19.497  1.00  0.00           C
ATOM   2783  CG2 THR A 193     -12.449  15.992 -20.121  1.00  0.00           C
ATOM   2784  OG1 THR A 193     -14.764  16.820 -20.430  1.00  0.00           O
ATOM   2785  H   THR A 193     -14.763  14.281 -20.078  1.00  0.00           H
ATOM   2786  HA  THR A 193     -13.429  15.334 -17.689  1.00  0.00           H
ATOM   2787  HB  THR A 193     -13.431  17.540 -19.040  1.00  0.00           H
ATOM   2788  HG1 THR A 193     -14.372  17.241 -21.199  1.00  0.00           H
ATOM   2789 HG21 THR A 193     -11.860  16.757 -20.628  1.00  0.00           H
ATOM   2790 HG22 THR A 193     -12.903  15.308 -20.840  1.00  0.00           H
ATOM   2791 HG23 THR A 193     -11.895  15.512 -19.314  1.00  0.00           H
ATOM   2792  N   ALA A 194     -16.697  15.828 -18.081  1.00 -0.01           N
ATOM   2793  CA  ALA A 194     -17.945  16.143 -17.266  1.00 -0.01           C
ATOM   2794  C   ALA A 194     -18.084  15.440 -15.930  1.00 -0.01           C
ATOM   2795  O   ALA A 194     -18.235  16.012 -14.846  1.00 -0.01           O
ATOM   2796  CB  ALA A 194     -19.131  15.666 -18.201  1.00 -0.01           C
ATOM   2797  H   ALA A 194     -16.819  15.523 -19.035  1.00 -0.01           H
ATOM   2798  HA  ALA A 194     -18.018  17.217 -17.096  1.00 -0.01           H
ATOM   2799  HB1 ALA A 194     -19.154  14.587 -18.359  1.00 -0.01           H
ATOM   2800  HB2 ALA A 194     -19.030  16.021 -19.227  1.00 -0.01           H
ATOM   2801  HB3 ALA A 194     -20.112  15.965 -17.831  1.00 -0.01           H
ATOM   2802  N   LEU A 195     -17.963  14.100 -15.977  1.00 -0.07           N
ATOM   2803  CA  LEU A 195     -17.807  13.231 -14.808  1.00 -0.07           C
ATOM   2804  C   LEU A 195     -16.711  13.729 -13.797  1.00 -0.07           C
ATOM   2805  O   LEU A 195     -17.019  13.843 -12.647  1.00 -0.07           O
ATOM   2806  CB  LEU A 195     -17.518  11.824 -15.230  1.00 -0.07           C
ATOM   2807  CG  LEU A 195     -18.706  11.038 -15.680  1.00 -0.07           C
ATOM   2808  CD1 LEU A 195     -18.337   9.821 -16.377  1.00 -0.07           C
ATOM   2809  CD2 LEU A 195     -19.656  10.735 -14.581  1.00 -0.07           C
ATOM   2810  H   LEU A 195     -17.646  13.738 -16.865  1.00 -0.07           H
ATOM   2811  HA  LEU A 195     -18.756  13.273 -14.272  1.00 -0.07           H
ATOM   2812  HB2 LEU A 195     -16.792  11.772 -16.041  1.00 -0.07           H
ATOM   2813  HB3 LEU A 195     -17.122  11.200 -14.428  1.00 -0.07           H
ATOM   2814  HG  LEU A 195     -19.262  11.504 -16.493  1.00 -0.07           H
ATOM   2815 HD11 LEU A 195     -18.094  10.070 -17.410  1.00 -0.07           H
ATOM   2816 HD12 LEU A 195     -19.103   9.046 -16.410  1.00 -0.07           H
ATOM   2817 HD13 LEU A 195     -17.379   9.390 -16.084  1.00 -0.07           H
ATOM   2818 HD21 LEU A 195     -19.301  10.045 -13.816  1.00 -0.07           H
ATOM   2819 HD22 LEU A 195     -19.997  11.606 -14.019  1.00 -0.07           H
ATOM   2820 HD23 LEU A 195     -20.477  10.216 -15.077  1.00 -0.07           H
ATOM   2821  N   PHE A 196     -15.470  14.115 -14.196  1.00 -0.25           N
ATOM   2822  CA  PHE A 196     -14.418  14.715 -13.253  1.00 -0.25           C
ATOM   2823  C   PHE A 196     -14.976  16.081 -12.637  1.00 -0.25           C
ATOM   2824  O   PHE A 196     -14.706  16.251 -11.473  1.00 -0.25           O
ATOM   2825  CB  PHE A 196     -13.185  14.841 -14.104  1.00 -0.25           C
ATOM   2826  CG  PHE A 196     -11.909  14.823 -13.263  1.00 -0.25           C
ATOM   2827  CD1 PHE A 196     -11.038  13.706 -13.494  1.00 -0.25           C
ATOM   2828  CD2 PHE A 196     -11.437  15.977 -12.657  1.00 -0.25           C
ATOM   2829  CE1 PHE A 196      -9.699  13.832 -13.075  1.00 -0.25           C
ATOM   2830  CE2 PHE A 196     -10.103  16.121 -12.254  1.00 -0.25           C
ATOM   2831  CZ  PHE A 196      -9.255  15.053 -12.503  1.00 -0.25           C
ATOM   2832  H   PHE A 196     -15.223  14.141 -15.175  1.00 -0.25           H
ATOM   2833  HA  PHE A 196     -14.279  13.899 -12.544  1.00 -0.25           H
ATOM   2834  HB2 PHE A 196     -13.011  13.983 -14.753  1.00 -0.25           H
ATOM   2835  HB3 PHE A 196     -13.231  15.721 -14.745  1.00 -0.25           H
ATOM   2836  HD1 PHE A 196     -11.354  12.840 -14.056  1.00 -0.25           H
ATOM   2837  HD2 PHE A 196     -12.094  16.830 -12.561  1.00 -0.25           H
ATOM   2838  HE1 PHE A 196      -9.014  13.011 -13.228  1.00 -0.25           H
ATOM   2839  HE2 PHE A 196      -9.730  17.070 -11.900  1.00 -0.25           H
ATOM   2840  HZ  PHE A 196      -8.213  15.288 -12.352  1.00 -0.25           H
ATOM   2841  N   GLU A 197     -15.858  16.833 -13.326  1.00  0.03           N
ATOM   2842  CA  GLU A 197     -16.566  17.990 -12.797  1.00  0.03           C
ATOM   2843  C   GLU A 197     -17.783  17.649 -11.857  1.00  0.03           C
ATOM   2844  O   GLU A 197     -18.165  18.490 -11.019  1.00  0.03           O
ATOM   2845  CB  GLU A 197     -16.956  18.967 -13.944  1.00  0.03           C
ATOM   2846  CG  GLU A 197     -17.381  20.372 -13.440  1.00  0.03           C
ATOM   2847  CD  GLU A 197     -17.765  21.361 -14.560  1.00  0.03           C
ATOM   2848  OE1 GLU A 197     -17.389  21.046 -15.770  1.00  0.03           O
ATOM   2849  OE2 GLU A 197     -18.437  22.356 -14.247  1.00  0.03           O
ATOM   2850  H   GLU A 197     -16.095  16.591 -14.278  1.00  0.03           H
ATOM   2851  HA  GLU A 197     -15.773  18.376 -12.156  1.00  0.03           H
ATOM   2852  HB2 GLU A 197     -16.130  19.119 -14.638  1.00  0.03           H
ATOM   2853  HB3 GLU A 197     -17.838  18.532 -14.415  1.00  0.03           H
ATOM   2854  HG2 GLU A 197     -18.170  20.314 -12.689  1.00  0.03           H
ATOM   2855  HG3 GLU A 197     -16.568  20.759 -12.826  1.00  0.03           H
ATOM   2856  N   THR A 198     -18.366  16.437 -11.909  1.00 -0.02           N
ATOM   2857  CA  THR A 198     -19.449  16.046 -11.023  1.00 -0.02           C
ATOM   2858  C   THR A 198     -18.862  15.455  -9.711  1.00 -0.02           C
ATOM   2859  O   THR A 198     -19.239  15.940  -8.648  1.00 -0.02           O
ATOM   2860  CB  THR A 198     -20.388  15.020 -11.656  1.00 -0.02           C
ATOM   2861  CG2 THR A 198     -21.606  14.756 -10.786  1.00 -0.02           C
ATOM   2862  OG1 THR A 198     -20.864  15.539 -12.865  1.00 -0.02           O
ATOM   2863  H   THR A 198     -17.953  15.751 -12.524  1.00 -0.02           H
ATOM   2864  HA  THR A 198     -20.140  16.847 -10.763  1.00 -0.02           H
ATOM   2865  HB  THR A 198     -19.892  14.093 -11.944  1.00 -0.02           H
ATOM   2866  HG1 THR A 198     -20.119  15.683 -13.452  1.00 -0.02           H
ATOM   2867 HG21 THR A 198     -22.216  15.655 -10.703  1.00 -0.02           H
ATOM   2868 HG22 THR A 198     -21.241  14.404  -9.821  1.00 -0.02           H
ATOM   2869 HG23 THR A 198     -22.239  13.969 -11.197  1.00 -0.02           H
ATOM   2870  N   LEU A 199     -17.874  14.530  -9.842  1.00 -0.15           N
ATOM   2871  CA  LEU A 199     -17.213  13.830  -8.729  1.00 -0.15           C
ATOM   2872  C   LEU A 199     -16.258  14.618  -7.942  1.00 -0.15           C
ATOM   2873  O   LEU A 199     -16.296  14.533  -6.724  1.00 -0.15           O
ATOM   2874  CB  LEU A 199     -16.478  12.620  -9.353  1.00 -0.15           C
ATOM   2875  CG  LEU A 199     -17.529  11.739 -10.049  1.00 -0.15           C
ATOM   2876  CD1 LEU A 199     -16.741  10.775 -10.992  1.00 -0.15           C
ATOM   2877  CD2 LEU A 199     -18.564  11.014  -9.158  1.00 -0.15           C
ATOM   2878  H   LEU A 199     -17.615  14.235 -10.773  1.00 -0.15           H
ATOM   2879  HA  LEU A 199     -17.927  13.443  -8.004  1.00 -0.15           H
ATOM   2880  HB2 LEU A 199     -15.825  13.086 -10.091  1.00 -0.15           H
ATOM   2881  HB3 LEU A 199     -15.779  12.046  -8.743  1.00 -0.15           H
ATOM   2882  HG  LEU A 199     -18.146  12.332 -10.724  1.00 -0.15           H
ATOM   2883 HD11 LEU A 199     -16.230  11.371 -11.749  1.00 -0.15           H
ATOM   2884 HD12 LEU A 199     -17.394  10.296 -11.721  1.00 -0.15           H
ATOM   2885 HD13 LEU A 199     -16.168  10.025 -10.449  1.00 -0.15           H
ATOM   2886 HD21 LEU A 199     -18.028  10.503  -8.358  1.00 -0.15           H
ATOM   2887 HD22 LEU A 199     -19.338  11.704  -8.824  1.00 -0.15           H
ATOM   2888 HD23 LEU A 199     -19.206  10.282  -9.651  1.00 -0.15           H
ATOM   2889  N   PHE A 200     -15.324  15.327  -8.558  1.00 -2.14           N
ATOM   2890  CA  PHE A 200     -14.177  16.004  -8.003  1.00 -2.14           C
ATOM   2891  C   PHE A 200     -14.171  17.501  -8.393  1.00 -2.14           C
ATOM   2892  O   PHE A 200     -14.948  17.913  -9.275  1.00 -2.14           O
ATOM   2893  CB  PHE A 200     -12.874  15.295  -8.646  1.00 -2.14           C
ATOM   2894  CG  PHE A 200     -12.898  13.757  -8.512  1.00 -2.14           C
ATOM   2895  CD1 PHE A 200     -12.900  13.165  -7.225  1.00 -2.14           C
ATOM   2896  CD2 PHE A 200     -12.792  12.959  -9.693  1.00 -2.14           C
ATOM   2897  CE1 PHE A 200     -13.097  11.765  -7.086  1.00 -2.14           C
ATOM   2898  CE2 PHE A 200     -12.906  11.566  -9.535  1.00 -2.14           C
ATOM   2899  CZ  PHE A 200     -13.101  10.981  -8.231  1.00 -2.14           C
ATOM   2900  H   PHE A 200     -15.353  15.284  -9.567  1.00 -2.14           H
ATOM   2901  HA  PHE A 200     -14.129  16.028  -6.914  1.00 -2.14           H
ATOM   2902  HB2 PHE A 200     -12.839  15.582  -9.697  1.00 -2.14           H
ATOM   2903  HB3 PHE A 200     -11.996  15.721  -8.161  1.00 -2.14           H
ATOM   2904  HD1 PHE A 200     -12.863  13.746  -6.315  1.00 -2.14           H
ATOM   2905  HD2 PHE A 200     -12.826  13.414 -10.672  1.00 -2.14           H
ATOM   2906  HE1 PHE A 200     -13.232  11.293  -6.125  1.00 -2.14           H
ATOM   2907  HE2 PHE A 200     -12.926  11.003 -10.457  1.00 -2.14           H
ATOM   2908  HZ  PHE A 200     -13.132   9.904  -8.145  1.00 -2.14           H
ATOM   2909  N   ALA A 201     -13.169  18.212  -7.915  1.00 -1.08           N
ATOM   2910  CA  ALA A 201     -12.715  19.536  -8.290  1.00 -1.08           C
ATOM   2911  C   ALA A 201     -12.288  19.758  -9.777  1.00 -1.08           C
ATOM   2912  O   ALA A 201     -11.350  20.521 -10.108  1.00 -1.08           O
ATOM   2913  CB  ALA A 201     -11.754  20.071  -7.184  1.00 -1.08           C
ATOM   2914  H   ALA A 201     -12.583  17.805  -7.201  1.00 -1.08           H
ATOM   2915  HA  ALA A 201     -13.582  20.193  -8.251  1.00 -1.08           H
ATOM   2916  HB1 ALA A 201     -11.359  21.072  -7.357  1.00 -1.08           H
ATOM   2917  HB2 ALA A 201     -10.913  19.379  -7.144  1.00 -1.08           H
ATOM   2918  HB3 ALA A 201     -12.346  20.042  -6.268  1.00 -1.08           H
ATOM   2919  N   ALA A 202     -12.884  19.128 -10.831  1.00 -0.03           N
ATOM   2920  CA  ALA A 202     -13.039  19.369 -12.316  1.00 -0.03           C
ATOM   2921  C   ALA A 202     -11.798  19.577 -13.243  1.00 -0.03           C
ATOM   2922  O   ALA A 202     -11.903  19.204 -14.380  1.00 -0.03           O
ATOM   2923  CB  ALA A 202     -13.953  20.595 -12.526  1.00 -0.03           C
ATOM   2924  H   ALA A 202     -13.648  18.577 -10.467  1.00 -0.03           H
ATOM   2925  HA  ALA A 202     -13.513  18.494 -12.762  1.00 -0.03           H
ATOM   2926  HB1 ALA A 202     -14.618  20.294 -13.336  1.00 -0.03           H
ATOM   2927  HB2 ALA A 202     -13.364  21.476 -12.779  1.00 -0.03           H
ATOM   2928  HB3 ALA A 202     -14.531  20.906 -11.655  1.00 -0.03           H
ATOM   2929  N   ASN A 203     -10.639  20.185 -12.875  1.00 -0.02           N
ATOM   2930  CA  ASN A 203      -9.616  20.805 -13.729  1.00 -0.02           C
ATOM   2931  C   ASN A 203      -8.609  19.777 -14.332  1.00 -0.02           C
ATOM   2932  O   ASN A 203      -7.463  19.534 -13.856  1.00 -0.02           O
ATOM   2933  CB  ASN A 203      -8.865  22.044 -13.084  1.00 -0.02           C
ATOM   2934  CG  ASN A 203      -9.824  23.216 -12.938  1.00 -0.02           C
ATOM   2935  ND2 ASN A 203      -9.568  24.203 -12.113  1.00 -0.02           N
ATOM   2936  OD1 ASN A 203     -10.857  23.249 -13.533  1.00 -0.02           O
ATOM   2937  H   ASN A 203     -10.428  20.268 -11.891  1.00 -0.02           H
ATOM   2938  HA  ASN A 203     -10.146  21.156 -14.615  1.00 -0.02           H
ATOM   2939  HB2 ASN A 203      -8.330  21.877 -12.149  1.00 -0.02           H
ATOM   2940  HB3 ASN A 203      -8.132  22.427 -13.793  1.00 -0.02           H
ATOM   2941 HD21 ASN A 203      -8.671  24.199 -11.647  1.00 -0.02           H
ATOM   2942 HD22 ASN A 203     -10.187  24.990 -12.242  1.00 -0.02           H
ATOM   2943  N   VAL A 204      -9.119  19.174 -15.397  1.00  0.00           N
ATOM   2944  CA  VAL A 204      -8.579  17.996 -16.079  1.00  0.00           C
ATOM   2945  C   VAL A 204      -7.118  18.341 -16.741  1.00  0.00           C
ATOM   2946  O   VAL A 204      -7.019  19.389 -17.403  1.00  0.00           O
ATOM   2947  CB  VAL A 204      -9.639  17.351 -17.006  1.00  0.00           C
ATOM   2948  CG1 VAL A 204     -10.610  16.484 -16.272  1.00  0.00           C
ATOM   2949  CG2 VAL A 204     -10.362  18.398 -17.933  1.00  0.00           C
ATOM   2950  H   VAL A 204     -10.018  19.533 -15.682  1.00  0.00           H
ATOM   2951  HA  VAL A 204      -8.407  17.231 -15.323  1.00  0.00           H
ATOM   2952  HB  VAL A 204      -9.160  16.710 -17.746  1.00  0.00           H
ATOM   2953 HG11 VAL A 204     -11.183  15.864 -16.961  1.00  0.00           H
ATOM   2954 HG12 VAL A 204      -9.939  15.908 -15.634  1.00  0.00           H
ATOM   2955 HG13 VAL A 204     -11.127  17.185 -15.618  1.00  0.00           H
ATOM   2956 HG21 VAL A 204     -10.915  19.136 -17.351  1.00  0.00           H
ATOM   2957 HG22 VAL A 204     -11.061  17.884 -18.594  1.00  0.00           H
ATOM   2958 HG23 VAL A 204      -9.789  19.011 -18.629  1.00  0.00           H
ATOM   2959  N   PRO A 205      -6.188  17.426 -16.599  1.00  0.03           N
ATOM   2960  CA  PRO A 205      -4.774  17.784 -16.814  1.00  0.03           C
ATOM   2961  C   PRO A 205      -4.273  18.058 -18.251  1.00  0.03           C
ATOM   2962  O   PRO A 205      -5.066  17.866 -19.172  1.00  0.03           O
ATOM   2963  CB  PRO A 205      -4.061  16.673 -16.002  1.00  0.03           C
ATOM   2964  CG  PRO A 205      -4.972  15.465 -16.375  1.00  0.03           C
ATOM   2965  CD  PRO A 205      -6.360  16.045 -16.165  1.00  0.03           C
ATOM   2966  HA  PRO A 205      -4.640  18.746 -16.320  1.00  0.03           H
ATOM   2967  HB2 PRO A 205      -3.019  16.449 -16.233  1.00  0.03           H
ATOM   2968  HB3 PRO A 205      -4.066  16.951 -14.948  1.00  0.03           H
ATOM   2969  HG2 PRO A 205      -4.894  15.109 -17.401  1.00  0.03           H
ATOM   2970  HG3 PRO A 205      -4.921  14.654 -15.649  1.00  0.03           H
ATOM   2971  HD2 PRO A 205      -7.045  15.473 -16.791  1.00  0.03           H
ATOM   2972  HD3 PRO A 205      -6.648  15.989 -15.115  1.00  0.03           H
ATOM   2973  N   PRO A 206      -3.017  18.612 -18.436  1.00  0.00           N
ATOM   2974  CA  PRO A 206      -2.298  18.320 -19.675  1.00  0.00           C
ATOM   2975  C   PRO A 206      -2.324  16.767 -20.004  1.00  0.00           C
ATOM   2976  O   PRO A 206      -2.731  15.898 -19.170  1.00  0.00           O
ATOM   2977  CB  PRO A 206      -0.893  18.993 -19.594  1.00  0.00           C
ATOM   2978  CG  PRO A 206      -0.700  19.094 -18.066  1.00  0.00           C
ATOM   2979  CD  PRO A 206      -2.048  18.969 -17.382  1.00  0.00           C
ATOM   2980  HA  PRO A 206      -2.823  18.776 -20.514  1.00  0.00           H
ATOM   2981  HB2 PRO A 206      -0.153  18.318 -20.026  1.00  0.00           H
ATOM   2982  HB3 PRO A 206      -0.988  19.971 -20.064  1.00  0.00           H
ATOM   2983  HG2 PRO A 206      -0.127  18.195 -17.838  1.00  0.00           H
ATOM   2984  HG3 PRO A 206      -0.118  19.980 -17.818  1.00  0.00           H
ATOM   2985  HD2 PRO A 206      -2.056  18.192 -16.617  1.00  0.00           H
ATOM   2986  HD3 PRO A 206      -2.149  19.903 -16.830  1.00  0.00           H
ATOM   2987  N   ARG A 207      -1.768  16.319 -21.167  1.00  0.00           N
ATOM   2988  CA  ARG A 207      -1.328  14.947 -21.474  1.00  0.00           C
ATOM   2989  C   ARG A 207       0.095  14.708 -20.993  1.00  0.00           C
ATOM   2990  O   ARG A 207       0.751  15.525 -20.332  1.00  0.00           O
ATOM   2991  CB  ARG A 207      -1.480  14.791 -22.996  1.00  0.00           C
ATOM   2992  CG  ARG A 207      -2.877  15.070 -23.495  1.00  0.00           C
ATOM   2993  CD  ARG A 207      -3.271  14.486 -24.886  1.00  0.00           C
ATOM   2994  NE  ARG A 207      -4.279  15.323 -25.544  1.00  0.00           N
ATOM   2995  CZ  ARG A 207      -4.936  14.934 -26.638  1.00  0.00           C
ATOM   2996  NH1 ARG A 207      -4.769  13.770 -27.155  1.00  0.00           N
ATOM   2997  NH2 ARG A 207      -5.899  15.682 -27.112  1.00  0.00           N
ATOM   2998  H   ARG A 207      -1.466  17.032 -21.814  1.00  0.00           H
ATOM   2999  HA  ARG A 207      -1.989  14.301 -20.896  1.00  0.00           H
ATOM   3000  HB2 ARG A 207      -0.756  15.473 -23.442  1.00  0.00           H
ATOM   3001  HB3 ARG A 207      -1.152  13.800 -23.314  1.00  0.00           H
ATOM   3002  HG2 ARG A 207      -3.506  14.598 -22.741  1.00  0.00           H
ATOM   3003  HG3 ARG A 207      -3.050  16.147 -23.519  1.00  0.00           H
ATOM   3004  HD2 ARG A 207      -2.317  14.384 -25.403  1.00  0.00           H
ATOM   3005  HD3 ARG A 207      -3.640  13.468 -24.757  1.00  0.00           H
ATOM   3006  HE  ARG A 207      -4.291  16.252 -25.149  1.00  0.00           H
ATOM   3007 HH11 ARG A 207      -4.091  13.058 -26.922  1.00  0.00           H
ATOM   3008 HH12 ARG A 207      -5.405  13.476 -27.883  1.00  0.00           H
ATOM   3009 HH21 ARG A 207      -6.157  16.563 -26.691  1.00  0.00           H
ATOM   3010 HH22 ARG A 207      -6.442  15.268 -27.856  1.00  0.00           H
ATOM   3011  N   LEU A 208       0.530  13.468 -21.194  1.00  0.00           N
ATOM   3012  CA  LEU A 208       1.642  12.938 -20.442  1.00  0.00           C
ATOM   3013  C   LEU A 208       2.955  13.760 -20.721  1.00  0.00           C
ATOM   3014  O   LEU A 208       3.449  14.519 -19.821  1.00  0.00           O
ATOM   3015  CB  LEU A 208       1.756  11.447 -20.837  1.00  0.00           C
ATOM   3016  CG  LEU A 208       2.840  10.620 -20.111  1.00  0.00           C
ATOM   3017  CD1 LEU A 208       4.272  10.588 -20.745  1.00  0.00           C
ATOM   3018  CD2 LEU A 208       3.148  10.924 -18.657  1.00  0.00           C
ATOM   3019  H   LEU A 208      -0.154  12.881 -21.649  1.00  0.00           H
ATOM   3020  HA  LEU A 208       1.532  12.976 -19.358  1.00  0.00           H
ATOM   3021  HB2 LEU A 208       0.843  10.852 -20.849  1.00  0.00           H
ATOM   3022  HB3 LEU A 208       1.993  11.310 -21.893  1.00  0.00           H
ATOM   3023  HG  LEU A 208       2.575   9.562 -20.101  1.00  0.00           H
ATOM   3024 HD11 LEU A 208       4.268   9.959 -21.635  1.00  0.00           H
ATOM   3025 HD12 LEU A 208       5.011  10.026 -20.175  1.00  0.00           H
ATOM   3026 HD13 LEU A 208       4.761  11.545 -20.934  1.00  0.00           H
ATOM   3027 HD21 LEU A 208       3.562  11.932 -18.628  1.00  0.00           H
ATOM   3028 HD22 LEU A 208       2.272  11.013 -18.013  1.00  0.00           H
ATOM   3029 HD23 LEU A 208       3.934  10.256 -18.308  1.00  0.00           H
ATOM   3030  N   GLY A 209       3.409  13.707 -21.973  1.00  0.00           N
ATOM   3031  CA  GLY A 209       4.587  14.481 -22.422  1.00  0.00           C
ATOM   3032  C   GLY A 209       4.371  16.027 -22.300  1.00  0.00           C
ATOM   3033  O   GLY A 209       5.304  16.770 -22.344  1.00  0.00           O
ATOM   3034  H   GLY A 209       3.085  12.916 -22.511  1.00  0.00           H
ATOM   3035  HA2 GLY A 209       5.515  14.149 -21.955  1.00  0.00           H
ATOM   3036  HA3 GLY A 209       4.806  14.191 -23.449  1.00  0.00           H
ATOM   3037  N   GLU A 210       3.115  16.437 -22.291  1.00  0.01           N
ATOM   3038  CA  GLU A 210       2.608  17.819 -22.203  1.00  0.01           C
ATOM   3039  C   GLU A 210       3.035  18.569 -20.831  1.00  0.01           C
ATOM   3040  O   GLU A 210       3.354  19.794 -20.868  1.00  0.01           O
ATOM   3041  CB  GLU A 210       1.098  17.941 -22.621  1.00  0.01           C
ATOM   3042  CG  GLU A 210       0.644  19.362 -22.563  1.00  0.01           C
ATOM   3043  CD  GLU A 210      -0.851  19.557 -22.810  1.00  0.01           C
ATOM   3044  OE1 GLU A 210      -1.554  18.602 -23.180  1.00  0.01           O
ATOM   3045  OE2 GLU A 210      -1.307  20.706 -22.642  1.00  0.01           O
ATOM   3046  H   GLU A 210       2.402  15.721 -22.284  1.00  0.01           H
ATOM   3047  HA  GLU A 210       3.156  18.425 -22.925  1.00  0.01           H
ATOM   3048  HB2 GLU A 210       1.069  17.571 -23.646  1.00  0.01           H
ATOM   3049  HB3 GLU A 210       0.514  17.272 -21.990  1.00  0.01           H
ATOM   3050  HG2 GLU A 210       0.925  19.777 -21.595  1.00  0.01           H
ATOM   3051  HG3 GLU A 210       1.218  19.854 -23.348  1.00  0.01           H
ATOM   3052  N   PHE A 211       2.971  17.820 -19.720  1.00  0.00           N
ATOM   3053  CA  PHE A 211       3.329  18.365 -18.398  1.00  0.00           C
ATOM   3054  C   PHE A 211       4.828  18.640 -18.201  1.00  0.00           C
ATOM   3055  O   PHE A 211       5.217  19.725 -17.759  1.00  0.00           O
ATOM   3056  CB  PHE A 211       2.760  17.414 -17.288  1.00  0.00           C
ATOM   3057  CG  PHE A 211       3.116  17.888 -15.841  1.00  0.00           C
ATOM   3058  CD1 PHE A 211       2.146  18.492 -15.027  1.00  0.00           C
ATOM   3059  CD2 PHE A 211       4.405  17.468 -15.339  1.00  0.00           C
ATOM   3060  CE1 PHE A 211       2.556  19.001 -13.807  1.00  0.00           C
ATOM   3061  CE2 PHE A 211       4.751  17.906 -14.082  1.00  0.00           C
ATOM   3062  CZ  PHE A 211       3.853  18.723 -13.355  1.00  0.00           C
ATOM   3063  H   PHE A 211       2.547  16.907 -19.809  1.00  0.00           H
ATOM   3064  HA  PHE A 211       2.747  19.284 -18.331  1.00  0.00           H
ATOM   3065  HB2 PHE A 211       1.680  17.270 -17.243  1.00  0.00           H
ATOM   3066  HB3 PHE A 211       3.154  16.401 -17.379  1.00  0.00           H
ATOM   3067  HD1 PHE A 211       1.193  18.705 -15.487  1.00  0.00           H
ATOM   3068  HD2 PHE A 211       5.013  16.732 -15.843  1.00  0.00           H
ATOM   3069  HE1 PHE A 211       2.003  19.656 -13.149  1.00  0.00           H
ATOM   3070  HE2 PHE A 211       5.745  17.682 -13.722  1.00  0.00           H
ATOM   3071  HZ  PHE A 211       4.232  19.169 -12.448  1.00  0.00           H
ATOM   3072  N   PHE A 212       5.666  17.723 -18.686  1.00  0.00           N
ATOM   3073  CA  PHE A 212       7.124  17.878 -18.704  1.00  0.00           C
ATOM   3074  C   PHE A 212       7.655  18.936 -19.728  1.00  0.00           C
ATOM   3075  O   PHE A 212       8.749  19.503 -19.593  1.00  0.00           O
ATOM   3076  CB  PHE A 212       7.838  16.563 -18.866  1.00  0.00           C
ATOM   3077  CG  PHE A 212       7.432  15.437 -18.021  1.00  0.00           C
ATOM   3078  CD1 PHE A 212       7.370  15.554 -16.644  1.00  0.00           C
ATOM   3079  CD2 PHE A 212       6.840  14.333 -18.648  1.00  0.00           C
ATOM   3080  CE1 PHE A 212       6.884  14.539 -15.774  1.00  0.00           C
ATOM   3081  CE2 PHE A 212       6.458  13.205 -17.859  1.00  0.00           C
ATOM   3082  CZ  PHE A 212       6.425  13.358 -16.420  1.00  0.00           C
ATOM   3083  H   PHE A 212       5.305  16.809 -18.917  1.00  0.00           H
ATOM   3084  HA  PHE A 212       7.475  18.215 -17.729  1.00  0.00           H
ATOM   3085  HB2 PHE A 212       7.747  16.399 -19.940  1.00  0.00           H
ATOM   3086  HB3 PHE A 212       8.905  16.774 -18.796  1.00  0.00           H
ATOM   3087  HD1 PHE A 212       7.720  16.474 -16.201  1.00  0.00           H
ATOM   3088  HD2 PHE A 212       6.961  14.194 -19.713  1.00  0.00           H
ATOM   3089  HE1 PHE A 212       6.890  14.667 -14.701  1.00  0.00           H
ATOM   3090  HE2 PHE A 212       6.199  12.296 -18.383  1.00  0.00           H
ATOM   3091  HZ  PHE A 212       6.048  12.524 -15.845  1.00  0.00           H
ATOM   3092  N   ASP A 213       6.793  19.202 -20.697  1.00  0.00           N
ATOM   3093  CA  ASP A 213       7.084  20.411 -21.485  1.00  0.00           C
ATOM   3094  C   ASP A 213       6.641  21.710 -20.723  1.00  0.00           C
ATOM   3095  O   ASP A 213       7.489  22.657 -20.665  1.00  0.00           O
ATOM   3096  CB  ASP A 213       6.462  20.269 -22.843  1.00  0.00           C
ATOM   3097  CG  ASP A 213       7.218  19.502 -23.892  1.00  0.00           C
ATOM   3098  OD1 ASP A 213       8.351  19.083 -23.566  1.00  0.00           O
ATOM   3099  OD2 ASP A 213       6.696  19.369 -25.019  1.00  0.00           O
ATOM   3100  H   ASP A 213       5.994  18.618 -20.896  1.00  0.00           H
ATOM   3101  HA  ASP A 213       8.163  20.351 -21.629  1.00  0.00           H
ATOM   3102  HB2 ASP A 213       5.511  19.751 -22.725  1.00  0.00           H
ATOM   3103  HB3 ASP A 213       6.289  21.284 -23.202  1.00  0.00           H
ATOM   3104  N   ILE A 214       5.421  21.838 -20.140  1.00  0.00           N
ATOM   3105  CA  ILE A 214       5.121  22.990 -19.341  1.00  0.00           C
ATOM   3106  C   ILE A 214       6.155  23.279 -18.237  1.00  0.00           C
ATOM   3107  O   ILE A 214       6.395  24.470 -17.958  1.00  0.00           O
ATOM   3108  CB  ILE A 214       3.682  22.732 -18.706  1.00  0.00           C
ATOM   3109  CG1 ILE A 214       2.662  23.045 -19.725  1.00  0.00           C
ATOM   3110  CG2 ILE A 214       3.531  23.322 -17.250  1.00  0.00           C
ATOM   3111  CD1 ILE A 214       1.271  22.474 -19.522  1.00  0.00           C
ATOM   3112  H   ILE A 214       4.763  21.091 -20.313  1.00  0.00           H
ATOM   3113  HA  ILE A 214       5.085  23.872 -19.980  1.00  0.00           H
ATOM   3114  HB  ILE A 214       3.504  21.692 -18.432  1.00  0.00           H
ATOM   3115 HG12 ILE A 214       2.430  24.110 -19.686  1.00  0.00           H
ATOM   3116 HG13 ILE A 214       3.025  22.743 -20.708  1.00  0.00           H
ATOM   3117 HG21 ILE A 214       4.203  22.736 -16.623  1.00  0.00           H
ATOM   3118 HG22 ILE A 214       2.523  23.313 -16.834  1.00  0.00           H
ATOM   3119 HG23 ILE A 214       3.878  24.354 -17.217  1.00  0.00           H
ATOM   3120 HD11 ILE A 214       1.360  21.388 -19.557  1.00  0.00           H
ATOM   3121 HD12 ILE A 214       0.716  22.891 -20.362  1.00  0.00           H
ATOM   3122 HD13 ILE A 214       0.904  22.892 -18.585  1.00  0.00           H
ATOM   3123  N   VAL A 215       6.751  22.230 -17.652  1.00  0.00           N
ATOM   3124  CA  VAL A 215       7.824  22.337 -16.686  1.00  0.00           C
ATOM   3125  C   VAL A 215       9.078  23.067 -17.242  1.00  0.00           C
ATOM   3126  O   VAL A 215       9.643  23.909 -16.569  1.00  0.00           O
ATOM   3127  CB  VAL A 215       7.992  20.974 -16.014  1.00  0.00           C
ATOM   3128  CG1 VAL A 215       9.290  20.922 -15.168  1.00  0.00           C
ATOM   3129  CG2 VAL A 215       6.909  20.642 -15.006  1.00  0.00           C
ATOM   3130  H   VAL A 215       6.383  21.328 -17.921  1.00  0.00           H
ATOM   3131  HA  VAL A 215       7.467  23.058 -15.950  1.00  0.00           H
ATOM   3132  HB  VAL A 215       8.009  20.184 -16.764  1.00  0.00           H
ATOM   3133 HG11 VAL A 215      10.164  21.193 -15.763  1.00  0.00           H
ATOM   3134 HG12 VAL A 215       9.358  21.780 -14.498  1.00  0.00           H
ATOM   3135 HG13 VAL A 215       9.286  20.024 -14.551  1.00  0.00           H
ATOM   3136 HG21 VAL A 215       5.931  20.764 -15.471  1.00  0.00           H
ATOM   3137 HG22 VAL A 215       6.905  21.225 -14.085  1.00  0.00           H
ATOM   3138 HG23 VAL A 215       7.006  19.625 -14.624  1.00  0.00           H
ATOM   3139  N   SER A 216       9.465  22.654 -18.439  1.00  0.00           N
ATOM   3140  CA  SER A 216      10.692  23.205 -18.986  1.00  0.00           C
ATOM   3141  C   SER A 216      10.462  24.615 -19.430  1.00  0.00           C
ATOM   3142  O   SER A 216      11.299  25.497 -19.357  1.00  0.00           O
ATOM   3143  CB  SER A 216      11.297  22.301 -20.115  1.00  0.00           C
ATOM   3144  OG  SER A 216      12.341  21.403 -19.666  1.00  0.00           O
ATOM   3145  H   SER A 216       8.990  21.883 -18.884  1.00  0.00           H
ATOM   3146  HA  SER A 216      11.516  23.303 -18.280  1.00  0.00           H
ATOM   3147  HB2 SER A 216      10.450  21.773 -20.554  1.00  0.00           H
ATOM   3148  HB3 SER A 216      11.603  22.950 -20.936  1.00  0.00           H
ATOM   3149  HG  SER A 216      11.877  20.658 -19.277  1.00  0.00           H
ATOM   3150  N   GLY A 217       9.191  24.952 -19.832  1.00  0.00           N
ATOM   3151  CA  GLY A 217       8.839  26.400 -20.072  1.00  0.00           C
ATOM   3152  C   GLY A 217       8.945  27.276 -18.773  1.00  0.00           C
ATOM   3153  O   GLY A 217       9.426  28.411 -18.746  1.00  0.00           O
ATOM   3154  H   GLY A 217       8.378  24.353 -19.814  1.00  0.00           H
ATOM   3155  HA2 GLY A 217       9.558  26.738 -20.817  1.00  0.00           H
ATOM   3156  HA3 GLY A 217       7.851  26.503 -20.520  1.00  0.00           H
ATOM   3157  N   ALA A 218       8.607  26.651 -17.671  1.00  0.00           N
ATOM   3158  CA  ALA A 218       8.724  27.284 -16.322  1.00  0.00           C
ATOM   3159  C   ALA A 218      10.197  27.125 -15.764  1.00  0.00           C
ATOM   3160  O   ALA A 218      10.472  27.223 -14.559  1.00  0.00           O
ATOM   3161  CB  ALA A 218       7.811  26.577 -15.366  1.00  0.00           C
ATOM   3162  H   ALA A 218       8.194  25.731 -17.734  1.00  0.00           H
ATOM   3163  HA  ALA A 218       8.431  28.332 -16.383  1.00  0.00           H
ATOM   3164  HB1 ALA A 218       6.805  26.743 -15.754  1.00  0.00           H
ATOM   3165  HB2 ALA A 218       7.905  27.100 -14.414  1.00  0.00           H
ATOM   3166  HB3 ALA A 218       8.105  25.532 -15.271  1.00  0.00           H
ATOM   3167  N   GLY A 219      11.194  26.780 -16.605  1.00  0.00           N
ATOM   3168  CA  GLY A 219      12.637  26.759 -16.326  1.00  0.00           C
ATOM   3169  C   GLY A 219      13.204  25.614 -15.451  1.00  0.00           C
ATOM   3170  O   GLY A 219      14.401  25.497 -15.209  1.00  0.00           O
ATOM   3171  H   GLY A 219      10.952  26.904 -17.579  1.00  0.00           H
ATOM   3172  HA2 GLY A 219      13.215  26.781 -17.249  1.00  0.00           H
ATOM   3173  HA3 GLY A 219      12.828  27.577 -15.631  1.00  0.00           H
ATOM   3174  N   PHE A 220      12.400  24.745 -14.818  1.00  0.00           N
ATOM   3175  CA  PHE A 220      12.889  23.897 -13.706  1.00  0.00           C
ATOM   3176  C   PHE A 220      13.761  22.766 -14.146  1.00  0.00           C
ATOM   3177  O   PHE A 220      13.342  22.143 -15.115  1.00  0.00           O
ATOM   3178  CB  PHE A 220      11.643  23.275 -12.962  1.00  0.00           C
ATOM   3179  CG  PHE A 220      11.047  24.190 -11.912  1.00  0.00           C
ATOM   3180  CD1 PHE A 220      11.748  24.301 -10.690  1.00  0.00           C
ATOM   3181  CD2 PHE A 220       9.842  24.886 -12.128  1.00  0.00           C
ATOM   3182  CE1 PHE A 220      11.098  25.009  -9.661  1.00  0.00           C
ATOM   3183  CE2 PHE A 220       9.276  25.689 -11.159  1.00  0.00           C
ATOM   3184  CZ  PHE A 220       9.936  25.748  -9.919  1.00  0.00           C
ATOM   3185  H   PHE A 220      11.413  24.746 -15.034  1.00  0.00           H
ATOM   3186  HA  PHE A 220      13.455  24.453 -12.960  1.00  0.00           H
ATOM   3187  HB2 PHE A 220      10.898  22.963 -13.695  1.00  0.00           H
ATOM   3188  HB3 PHE A 220      12.024  22.410 -12.419  1.00  0.00           H
ATOM   3189  HD1 PHE A 220      12.669  23.761 -10.533  1.00  0.00           H
ATOM   3190  HD2 PHE A 220       9.298  24.842 -13.059  1.00  0.00           H
ATOM   3191  HE1 PHE A 220      11.556  25.119  -8.688  1.00  0.00           H
ATOM   3192  HE2 PHE A 220       8.385  26.265 -11.363  1.00  0.00           H
ATOM   3193  HZ  PHE A 220       9.516  26.437  -9.202  1.00  0.00           H
ATOM   3194  N   HID A 221      14.879  22.482 -13.500  1.00  0.00           N
ATOM   3195  CA  HID A 221      15.660  21.287 -13.663  1.00  0.00           C
ATOM   3196  C   HID A 221      14.932  20.125 -12.966  1.00  0.00           C
ATOM   3197  O   HID A 221      14.658  20.193 -11.777  1.00  0.00           O
ATOM   3198  CB  HID A 221      17.019  21.365 -12.898  1.00  0.00           C
ATOM   3199  CG  HID A 221      17.885  22.491 -13.395  1.00  0.00           C
ATOM   3200  CD2 HID A 221      18.398  23.559 -12.643  1.00  0.00           C
ATOM   3201  ND1 HID A 221      18.332  22.694 -14.691  1.00  0.00           N
ATOM   3202  CE1 HID A 221      19.047  23.864 -14.672  1.00  0.00           C
ATOM   3203  NE2 HID A 221      19.035  24.475 -13.492  1.00  0.00           N
ATOM   3204  H   HID A 221      15.146  23.213 -12.856  1.00  0.00           H
ATOM   3205  HA  HID A 221      15.819  21.043 -14.714  1.00  0.00           H
ATOM   3206  HB2 HID A 221      16.806  21.621 -11.861  1.00  0.00           H
ATOM   3207  HB3 HID A 221      17.483  20.380 -12.934  1.00  0.00           H
ATOM   3208  HD1 HID A 221      18.398  21.939 -15.360  1.00  0.00           H
ATOM   3209  HD2 HID A 221      18.160  23.824 -11.622  1.00  0.00           H
ATOM   3210  HE1 HID A 221      19.602  24.300 -15.489  1.00  0.00           H
ATOM   3211  N   THR A 222      14.632  19.041 -13.704  1.00  0.00           N
ATOM   3212  CA  THR A 222      14.073  17.823 -13.087  1.00  0.00           C
ATOM   3213  C   THR A 222      15.175  16.960 -12.579  1.00  0.00           C
ATOM   3214  O   THR A 222      15.951  16.421 -13.349  1.00  0.00           O
ATOM   3215  CB  THR A 222      13.134  17.031 -14.066  1.00  0.00           C
ATOM   3216  CG2 THR A 222      12.528  15.790 -13.384  1.00  0.00           C
ATOM   3217  OG1 THR A 222      12.105  17.768 -14.505  1.00  0.00           O
ATOM   3218  H   THR A 222      14.800  19.106 -14.698  1.00  0.00           H
ATOM   3219  HA  THR A 222      13.475  18.071 -12.210  1.00  0.00           H
ATOM   3220  HB  THR A 222      13.834  16.715 -14.840  1.00  0.00           H
ATOM   3221  HG1 THR A 222      12.574  18.375 -15.082  1.00  0.00           H
ATOM   3222 HG21 THR A 222      13.348  15.089 -13.228  1.00  0.00           H
ATOM   3223 HG22 THR A 222      11.759  15.290 -13.972  1.00  0.00           H
ATOM   3224 HG23 THR A 222      12.106  15.976 -12.396  1.00  0.00           H
ATOM   3225  N   LEU A 223      15.295  16.737 -11.245  1.00  0.00           N
ATOM   3226  CA  LEU A 223      16.301  15.893 -10.565  1.00  0.00           C
ATOM   3227  C   LEU A 223      15.756  14.418 -10.625  1.00  0.00           C
ATOM   3228  O   LEU A 223      16.557  13.454 -10.780  1.00  0.00           O
ATOM   3229  CB  LEU A 223      16.399  16.314  -9.093  1.00  0.00           C
ATOM   3230  CG  LEU A 223      16.635  17.784  -8.759  1.00  0.00           C
ATOM   3231  CD1 LEU A 223      16.964  17.841  -7.256  1.00  0.00           C
ATOM   3232  CD2 LEU A 223      17.803  18.327  -9.493  1.00  0.00           C
ATOM   3233  H   LEU A 223      14.688  17.149 -10.550  1.00  0.00           H
ATOM   3234  HA  LEU A 223      17.227  15.815 -11.136  1.00  0.00           H
ATOM   3235  HB2 LEU A 223      15.466  16.025  -8.608  1.00  0.00           H
ATOM   3236  HB3 LEU A 223      17.198  15.724  -8.645  1.00  0.00           H
ATOM   3237  HG  LEU A 223      15.779  18.379  -9.079  1.00  0.00           H
ATOM   3238 HD11 LEU A 223      16.056  17.556  -6.722  1.00  0.00           H
ATOM   3239 HD12 LEU A 223      17.145  18.889  -7.015  1.00  0.00           H
ATOM   3240 HD13 LEU A 223      17.849  17.338  -6.869  1.00  0.00           H
ATOM   3241 HD21 LEU A 223      18.692  17.697  -9.514  1.00  0.00           H
ATOM   3242 HD22 LEU A 223      17.641  18.526 -10.552  1.00  0.00           H
ATOM   3243 HD23 LEU A 223      18.086  19.286  -9.057  1.00  0.00           H
ATOM   3244  N   SER A 224      14.419  14.206 -10.577  1.00  0.00           N
ATOM   3245  CA  SER A 224      13.809  12.828 -10.573  1.00  0.00           C
ATOM   3246  C   SER A 224      12.292  12.814 -10.808  1.00  0.00           C
ATOM   3247  O   SER A 224      11.631  13.897 -10.683  1.00  0.00           O
ATOM   3248  CB  SER A 224      14.287  12.051  -9.363  1.00  0.00           C
ATOM   3249  OG  SER A 224      13.570  12.349  -8.178  1.00  0.00           O
ATOM   3250  H   SER A 224      13.735  14.949 -10.584  1.00  0.00           H
ATOM   3251  HA  SER A 224      14.231  12.244 -11.391  1.00  0.00           H
ATOM   3252  HB2 SER A 224      14.146  10.973  -9.451  1.00  0.00           H
ATOM   3253  HB3 SER A 224      15.334  12.298  -9.189  1.00  0.00           H
ATOM   3254  HG  SER A 224      14.016  11.737  -7.588  1.00  0.00           H
ATOM   3255  N   LEU A 225      11.765  11.586 -11.067  1.00  0.01           N
ATOM   3256  CA  LEU A 225      10.421  11.364 -11.489  1.00  0.01           C
ATOM   3257  C   LEU A 225       9.954   9.855 -11.192  1.00  0.01           C
ATOM   3258  O   LEU A 225      10.773   8.988 -11.331  1.00  0.01           O
ATOM   3259  CB  LEU A 225      10.375  11.753 -13.009  1.00  0.01           C
ATOM   3260  CG  LEU A 225       9.221  11.102 -13.896  1.00  0.01           C
ATOM   3261  CD1 LEU A 225       7.863  11.660 -13.578  1.00  0.01           C
ATOM   3262  CD2 LEU A 225       9.558  11.365 -15.376  1.00  0.01           C
ATOM   3263  H   LEU A 225      12.421  10.844 -11.265  1.00  0.01           H
ATOM   3264  HA  LEU A 225       9.695  12.014 -11.002  1.00  0.01           H
ATOM   3265  HB2 LEU A 225      10.249  12.836 -13.044  1.00  0.01           H
ATOM   3266  HB3 LEU A 225      11.316  11.612 -13.540  1.00  0.01           H
ATOM   3267  HG  LEU A 225       9.161  10.033 -13.687  1.00  0.01           H
ATOM   3268 HD11 LEU A 225       7.683  11.733 -12.506  1.00  0.01           H
ATOM   3269 HD12 LEU A 225       7.039  11.142 -14.069  1.00  0.01           H
ATOM   3270 HD13 LEU A 225       7.834  12.711 -13.869  1.00  0.01           H
ATOM   3271 HD21 LEU A 225       9.257  12.358 -15.712  1.00  0.01           H
ATOM   3272 HD22 LEU A 225      10.597  11.145 -15.620  1.00  0.01           H
ATOM   3273 HD23 LEU A 225       8.926  10.673 -15.932  1.00  0.01           H
ATOM   3274  N   LYS A 226       8.708   9.570 -10.714  1.00  0.01           N
ATOM   3275  CA  LYS A 226       8.276   8.184 -10.354  1.00  0.01           C
ATOM   3276  C   LYS A 226       6.817   7.983 -10.469  1.00  0.01           C
ATOM   3277  O   LYS A 226       6.054   8.906 -10.166  1.00  0.01           O
ATOM   3278  CB  LYS A 226       8.822   7.924  -8.917  1.00  0.01           C
ATOM   3279  CG  LYS A 226       8.742   6.480  -8.558  1.00  0.01           C
ATOM   3280  CD  LYS A 226       8.949   6.272  -7.046  1.00  0.01           C
ATOM   3281  CE  LYS A 226       8.645   4.965  -6.385  1.00  0.01           C
ATOM   3282  NZ  LYS A 226       9.418   3.877  -6.987  1.00  0.01           N
ATOM   3283  H   LYS A 226       8.028  10.285 -10.499  1.00  0.01           H
ATOM   3284  HA  LYS A 226       8.763   7.460 -11.007  1.00  0.01           H
ATOM   3285  HB2 LYS A 226       9.875   8.181  -8.803  1.00  0.01           H
ATOM   3286  HB3 LYS A 226       8.290   8.502  -8.160  1.00  0.01           H
ATOM   3287  HG2 LYS A 226       7.751   6.104  -8.813  1.00  0.01           H
ATOM   3288  HG3 LYS A 226       9.540   5.903  -9.027  1.00  0.01           H
ATOM   3289  HD2 LYS A 226       9.926   6.629  -6.720  1.00  0.01           H
ATOM   3290  HD3 LYS A 226       8.237   6.906  -6.519  1.00  0.01           H
ATOM   3291  HE2 LYS A 226       8.856   5.237  -5.351  1.00  0.01           H
ATOM   3292  HE3 LYS A 226       7.608   4.633  -6.348  1.00  0.01           H
ATOM   3293  HZ1 LYS A 226       9.300   3.028  -6.453  1.00  0.01           H
ATOM   3294  HZ2 LYS A 226      10.392   4.140  -6.997  1.00  0.01           H
ATOM   3295  HZ3 LYS A 226       9.081   3.595  -7.897  1.00  0.01           H
ATOM   3296  N   ASP A 227       6.386   6.832 -10.929  1.00  0.00           N
ATOM   3297  CA  ASP A 227       5.018   6.503 -10.975  1.00  0.00           C
ATOM   3298  C   ASP A 227       4.409   6.233  -9.608  1.00  0.00           C
ATOM   3299  O   ASP A 227       4.888   5.310  -8.955  1.00  0.00           O
ATOM   3300  CB  ASP A 227       4.841   5.340 -11.928  1.00  0.00           C
ATOM   3301  CG  ASP A 227       3.465   5.014 -12.476  1.00  0.00           C
ATOM   3302  OD1 ASP A 227       3.329   4.754 -13.659  1.00  0.00           O
ATOM   3303  OD2 ASP A 227       2.544   4.926 -11.635  1.00  0.00           O
ATOM   3304  H   ASP A 227       7.127   6.152 -11.021  1.00  0.00           H
ATOM   3305  HA  ASP A 227       4.536   7.400 -11.367  1.00  0.00           H
ATOM   3306  HB2 ASP A 227       5.534   5.475 -12.758  1.00  0.00           H
ATOM   3307  HB3 ASP A 227       5.309   4.489 -11.434  1.00  0.00           H
ATOM   3308  N   LEU A 228       3.229   6.819  -9.271  1.00 -0.03           N
ATOM   3309  CA  LEU A 228       2.514   6.485  -8.083  1.00 -0.03           C
ATOM   3310  C   LEU A 228       1.080   5.977  -8.245  1.00 -0.03           C
ATOM   3311  O   LEU A 228       0.269   5.918  -7.352  1.00 -0.03           O
ATOM   3312  CB  LEU A 228       2.616   7.732  -7.172  1.00 -0.03           C
ATOM   3313  CG  LEU A 228       3.995   8.162  -6.561  1.00 -0.03           C
ATOM   3314  CD1 LEU A 228       3.813   9.348  -5.647  1.00 -0.03           C
ATOM   3315  CD2 LEU A 228       4.666   7.035  -5.824  1.00 -0.03           C
ATOM   3316  H   LEU A 228       3.032   7.593  -9.889  1.00 -0.03           H
ATOM   3317  HA  LEU A 228       2.978   5.655  -7.549  1.00 -0.03           H
ATOM   3318  HB2 LEU A 228       2.335   8.530  -7.858  1.00 -0.03           H
ATOM   3319  HB3 LEU A 228       1.936   7.638  -6.326  1.00 -0.03           H
ATOM   3320  HG  LEU A 228       4.682   8.481  -7.345  1.00 -0.03           H
ATOM   3321 HD11 LEU A 228       3.119   9.135  -4.834  1.00 -0.03           H
ATOM   3322 HD12 LEU A 228       3.309  10.178  -6.142  1.00 -0.03           H
ATOM   3323 HD13 LEU A 228       4.757   9.775  -5.310  1.00 -0.03           H
ATOM   3324 HD21 LEU A 228       4.179   6.976  -4.851  1.00 -0.03           H
ATOM   3325 HD22 LEU A 228       4.689   6.119  -6.416  1.00 -0.03           H
ATOM   3326 HD23 LEU A 228       5.721   7.290  -5.720  1.00 -0.03           H
ATOM   3327  N   SER A 229       0.690   5.579  -9.497  1.00 -0.03           N
ATOM   3328  CA  SER A 229      -0.753   5.431  -9.812  1.00 -0.03           C
ATOM   3329  C   SER A 229      -1.484   4.387  -9.026  1.00 -0.03           C
ATOM   3330  O   SER A 229      -2.637   4.621  -8.821  1.00 -0.03           O
ATOM   3331  CB  SER A 229      -0.910   5.099 -11.286  1.00 -0.03           C
ATOM   3332  OG  SER A 229      -0.001   5.876 -12.041  1.00 -0.03           O
ATOM   3333  H   SER A 229       1.418   5.369 -10.163  1.00 -0.03           H
ATOM   3334  HA  SER A 229      -1.318   6.339  -9.601  1.00 -0.03           H
ATOM   3335  HB2 SER A 229      -0.695   4.040 -11.429  1.00 -0.03           H
ATOM   3336  HB3 SER A 229      -1.919   5.174 -11.690  1.00 -0.03           H
ATOM   3337  HG  SER A 229       0.870   5.486 -11.939  1.00 -0.03           H
ATOM   3338  N   ALA A 230      -0.768   3.381  -8.585  1.00 -0.05           N
ATOM   3339  CA  ALA A 230      -1.307   2.290  -7.787  1.00 -0.05           C
ATOM   3340  C   ALA A 230      -1.649   2.765  -6.380  1.00 -0.05           C
ATOM   3341  O   ALA A 230      -2.478   2.119  -5.758  1.00 -0.05           O
ATOM   3342  CB  ALA A 230      -0.269   1.164  -7.806  1.00 -0.05           C
ATOM   3343  H   ALA A 230       0.207   3.348  -8.845  1.00 -0.05           H
ATOM   3344  HA  ALA A 230      -2.166   1.908  -8.339  1.00 -0.05           H
ATOM   3345  HB1 ALA A 230      -0.148   0.916  -8.861  1.00 -0.05           H
ATOM   3346  HB2 ALA A 230      -0.718   0.378  -7.198  1.00 -0.05           H
ATOM   3347  HB3 ALA A 230       0.702   1.504  -7.447  1.00 -0.05           H
ATOM   3348  N   ASN A 231      -1.154   3.889  -5.799  1.00 -0.10           N
ATOM   3349  CA  ASN A 231      -1.624   4.537  -4.609  1.00 -0.10           C
ATOM   3350  C   ASN A 231      -2.906   5.232  -4.800  1.00 -0.10           C
ATOM   3351  O   ASN A 231      -3.867   4.970  -4.071  1.00 -0.10           O
ATOM   3352  CB  ASN A 231      -0.474   5.563  -4.216  1.00 -0.10           C
ATOM   3353  CG  ASN A 231       0.758   4.747  -3.818  1.00 -0.10           C
ATOM   3354  ND2 ASN A 231       1.959   5.067  -4.335  1.00 -0.10           N
ATOM   3355  OD1 ASN A 231       0.745   3.841  -3.030  1.00 -0.10           O
ATOM   3356  H   ASN A 231      -0.504   4.413  -6.367  1.00 -0.10           H
ATOM   3357  HA  ASN A 231      -1.816   3.779  -3.850  1.00 -0.10           H
ATOM   3358  HB2 ASN A 231      -0.215   6.174  -5.080  1.00 -0.10           H
ATOM   3359  HB3 ASN A 231      -0.741   6.164  -3.346  1.00 -0.10           H
ATOM   3360 HD21 ASN A 231       1.999   5.820  -5.006  1.00 -0.10           H
ATOM   3361 HD22 ASN A 231       2.741   4.570  -3.934  1.00 -0.10           H
ATOM   3362  N   LEU A 232      -3.009   6.050  -5.821  1.00 -1.49           N
ATOM   3363  CA  LEU A 232      -4.312   6.689  -6.186  1.00 -1.49           C
ATOM   3364  C   LEU A 232      -5.368   5.704  -6.653  1.00 -1.49           C
ATOM   3365  O   LEU A 232      -6.528   5.924  -6.365  1.00 -1.49           O
ATOM   3366  CB  LEU A 232      -4.004   7.802  -7.239  1.00 -1.49           C
ATOM   3367  CG  LEU A 232      -5.250   8.521  -7.864  1.00 -1.49           C
ATOM   3368  CD1 LEU A 232      -6.080   9.281  -6.822  1.00 -1.49           C
ATOM   3369  CD2 LEU A 232      -4.858   9.491  -8.961  1.00 -1.49           C
ATOM   3370  H   LEU A 232      -2.187   6.202  -6.388  1.00 -1.49           H
ATOM   3371  HA  LEU A 232      -4.722   7.277  -5.365  1.00 -1.49           H
ATOM   3372  HB2 LEU A 232      -3.397   8.554  -6.735  1.00 -1.49           H
ATOM   3373  HB3 LEU A 232      -3.258   7.502  -7.974  1.00 -1.49           H
ATOM   3374  HG  LEU A 232      -5.813   7.687  -8.283  1.00 -1.49           H
ATOM   3375 HD11 LEU A 232      -6.457   8.698  -5.982  1.00 -1.49           H
ATOM   3376 HD12 LEU A 232      -6.925   9.711  -7.359  1.00 -1.49           H
ATOM   3377 HD13 LEU A 232      -5.497  10.088  -6.377  1.00 -1.49           H
ATOM   3378 HD21 LEU A 232      -4.263  10.314  -8.564  1.00 -1.49           H
ATOM   3379 HD22 LEU A 232      -4.289   9.014  -9.759  1.00 -1.49           H
ATOM   3380 HD23 LEU A 232      -5.788   9.817  -9.427  1.00 -1.49           H
ATOM   3381  N   ALA A 233      -5.025   4.628  -7.324  1.00 -0.06           N
ATOM   3382  CA  ALA A 233      -5.948   3.484  -7.561  1.00 -0.06           C
ATOM   3383  C   ALA A 233      -6.473   2.788  -6.217  1.00 -0.06           C
ATOM   3384  O   ALA A 233      -7.693   2.824  -6.060  1.00 -0.06           O
ATOM   3385  CB  ALA A 233      -5.332   2.416  -8.449  1.00 -0.06           C
ATOM   3386  H   ALA A 233      -4.055   4.444  -7.536  1.00 -0.06           H
ATOM   3387  HA  ALA A 233      -6.863   3.944  -7.932  1.00 -0.06           H
ATOM   3388  HB1 ALA A 233      -6.096   1.640  -8.486  1.00 -0.06           H
ATOM   3389  HB2 ALA A 233      -4.430   1.980  -8.019  1.00 -0.06           H
ATOM   3390  HB3 ALA A 233      -5.143   2.733  -9.474  1.00 -0.06           H
ATOM   3391  N   MET A 234      -5.655   2.354  -5.303  1.00 -0.12           N
ATOM   3392  CA  MET A 234      -6.131   1.922  -3.953  1.00 -0.12           C
ATOM   3393  C   MET A 234      -6.833   3.084  -3.117  1.00 -0.12           C
ATOM   3394  O   MET A 234      -7.786   2.734  -2.436  1.00 -0.12           O
ATOM   3395  CB  MET A 234      -4.959   1.413  -3.187  1.00 -0.12           C
ATOM   3396  CG  MET A 234      -4.438   0.115  -3.841  1.00 -0.12           C
ATOM   3397  SD  MET A 234      -5.684  -1.123  -4.211  1.00 -0.12           S
ATOM   3398  CE  MET A 234      -6.397  -1.518  -2.564  1.00 -0.12           C
ATOM   3399  H   MET A 234      -4.666   2.393  -5.501  1.00 -0.12           H
ATOM   3400  HA  MET A 234      -6.911   1.165  -4.045  1.00 -0.12           H
ATOM   3401  HB2 MET A 234      -4.136   2.127  -3.196  1.00 -0.12           H
ATOM   3402  HB3 MET A 234      -5.159   1.265  -2.125  1.00 -0.12           H
ATOM   3403  HG2 MET A 234      -3.785   0.382  -4.672  1.00 -0.12           H
ATOM   3404  HG3 MET A 234      -3.664  -0.274  -3.180  1.00 -0.12           H
ATOM   3405  HE1 MET A 234      -5.596  -1.666  -1.839  1.00 -0.12           H
ATOM   3406  HE2 MET A 234      -7.087  -0.731  -2.262  1.00 -0.12           H
ATOM   3407  HE3 MET A 234      -7.056  -2.383  -2.494  1.00 -0.12           H
ATOM   3408  N   THR A 235      -6.417   4.385  -3.104  1.00 -0.67           N
ATOM   3409  CA  THR A 235      -7.069   5.421  -2.314  1.00 -0.67           C
ATOM   3410  C   THR A 235      -8.438   5.819  -2.925  1.00 -0.67           C
ATOM   3411  O   THR A 235      -9.382   6.079  -2.199  1.00 -0.67           O
ATOM   3412  CB  THR A 235      -6.106   6.581  -2.028  1.00 -0.67           C
ATOM   3413  CG2 THR A 235      -6.790   7.670  -1.210  1.00 -0.67           C
ATOM   3414  OG1 THR A 235      -4.825   6.180  -1.434  1.00 -0.67           O
ATOM   3415  H   THR A 235      -5.659   4.541  -3.754  1.00 -0.67           H
ATOM   3416  HA  THR A 235      -7.247   4.916  -1.364  1.00 -0.67           H
ATOM   3417  HB  THR A 235      -5.889   7.087  -2.968  1.00 -0.67           H
ATOM   3418  HG1 THR A 235      -4.315   5.893  -2.193  1.00 -0.67           H
ATOM   3419 HG21 THR A 235      -7.203   7.318  -0.263  1.00 -0.67           H
ATOM   3420 HG22 THR A 235      -7.705   8.079  -1.638  1.00 -0.67           H
ATOM   3421 HG23 THR A 235      -6.058   8.422  -0.920  1.00 -0.67           H
ATOM   3422  N   MET A 236      -8.550   5.931  -4.231  1.00 -1.12           N
ATOM   3423  CA  MET A 236      -9.839   6.102  -4.857  1.00 -1.12           C
ATOM   3424  C   MET A 236     -10.779   4.893  -4.584  1.00 -1.12           C
ATOM   3425  O   MET A 236     -11.965   5.013  -4.371  1.00 -1.12           O
ATOM   3426  CB  MET A 236      -9.601   6.181  -6.369  1.00 -1.12           C
ATOM   3427  CG  MET A 236     -10.896   6.517  -7.099  1.00 -1.12           C
ATOM   3428  SD  MET A 236     -11.595   8.123  -6.822  1.00 -1.12           S
ATOM   3429  CE  MET A 236     -10.376   9.215  -7.548  1.00 -1.12           C
ATOM   3430  H   MET A 236      -7.776   5.691  -4.834  1.00 -1.12           H
ATOM   3431  HA  MET A 236     -10.350   7.022  -4.578  1.00 -1.12           H
ATOM   3432  HB2 MET A 236      -8.851   6.953  -6.549  1.00 -1.12           H
ATOM   3433  HB3 MET A 236      -9.176   5.295  -6.840  1.00 -1.12           H
ATOM   3434  HG2 MET A 236     -10.543   6.543  -8.130  1.00 -1.12           H
ATOM   3435  HG3 MET A 236     -11.678   5.811  -6.821  1.00 -1.12           H
ATOM   3436  HE1 MET A 236     -10.454  10.116  -6.940  1.00 -1.12           H
ATOM   3437  HE2 MET A 236      -9.363   8.814  -7.507  1.00 -1.12           H
ATOM   3438  HE3 MET A 236     -10.645   9.417  -8.584  1.00 -1.12           H
ATOM   3439  N   ASN A 237     -10.198   3.651  -4.544  1.00  0.00           N
ATOM   3440  CA  ASN A 237     -11.000   2.497  -4.096  1.00  0.00           C
ATOM   3441  C   ASN A 237     -11.538   2.566  -2.605  1.00  0.00           C
ATOM   3442  O   ASN A 237     -12.596   2.061  -2.220  1.00  0.00           O
ATOM   3443  CB  ASN A 237     -10.224   1.189  -4.464  1.00  0.00           C
ATOM   3444  CG  ASN A 237     -10.447   0.674  -5.909  1.00  0.00           C
ATOM   3445  ND2 ASN A 237      -9.383   0.476  -6.704  1.00  0.00           N
ATOM   3446  OD1 ASN A 237     -11.541   0.355  -6.311  1.00  0.00           O
ATOM   3447  H   ASN A 237      -9.266   3.458  -4.881  1.00  0.00           H
ATOM   3448  HA  ASN A 237     -11.892   2.513  -4.722  1.00  0.00           H
ATOM   3449  HB2 ASN A 237      -9.171   1.400  -4.274  1.00  0.00           H
ATOM   3450  HB3 ASN A 237     -10.560   0.403  -3.787  1.00  0.00           H
ATOM   3451 HD21 ASN A 237      -8.465   0.701  -6.346  1.00  0.00           H
ATOM   3452 HD22 ASN A 237      -9.493   0.164  -7.658  1.00  0.00           H
ATOM   3453  N   VAL A 238     -10.717   3.220  -1.724  1.00 -0.15           N
ATOM   3454  CA  VAL A 238     -11.163   3.472  -0.365  1.00 -0.15           C
ATOM   3455  C   VAL A 238     -12.305   4.463  -0.312  1.00 -0.15           C
ATOM   3456  O   VAL A 238     -13.190   4.262   0.550  1.00 -0.15           O
ATOM   3457  CB  VAL A 238      -9.972   4.033   0.457  1.00 -0.15           C
ATOM   3458  CG1 VAL A 238     -10.375   4.622   1.782  1.00 -0.15           C
ATOM   3459  CG2 VAL A 238      -8.938   2.872   0.639  1.00 -0.15           C
ATOM   3460  H   VAL A 238      -9.731   3.322  -1.915  1.00 -0.15           H
ATOM   3461  HA  VAL A 238     -11.460   2.506   0.041  1.00 -0.15           H
ATOM   3462  HB  VAL A 238      -9.505   4.809  -0.149  1.00 -0.15           H
ATOM   3463 HG11 VAL A 238     -10.864   3.904   2.440  1.00 -0.15           H
ATOM   3464 HG12 VAL A 238      -9.456   4.815   2.337  1.00 -0.15           H
ATOM   3465 HG13 VAL A 238     -11.015   5.503   1.745  1.00 -0.15           H
ATOM   3466 HG21 VAL A 238      -8.854   2.232  -0.239  1.00 -0.15           H
ATOM   3467 HG22 VAL A 238      -9.234   2.311   1.525  1.00 -0.15           H
ATOM   3468 HG23 VAL A 238      -7.942   3.259   0.850  1.00 -0.15           H
ATOM   3469  N   PHE A 239     -12.395   5.438  -1.273  1.00 -0.23           N
ATOM   3470  CA  PHE A 239     -13.404   6.492  -1.321  1.00 -0.23           C
ATOM   3471  C   PHE A 239     -14.808   5.930  -1.750  1.00 -0.23           C
ATOM   3472  O   PHE A 239     -15.852   6.422  -1.253  1.00 -0.23           O
ATOM   3473  CB  PHE A 239     -12.926   7.581  -2.307  1.00 -0.23           C
ATOM   3474  CG  PHE A 239     -13.784   8.876  -2.343  1.00 -0.23           C
ATOM   3475  CD1 PHE A 239     -13.784   9.628  -1.201  1.00 -0.23           C
ATOM   3476  CD2 PHE A 239     -14.511   9.272  -3.444  1.00 -0.23           C
ATOM   3477  CE1 PHE A 239     -14.588  10.743  -1.042  1.00 -0.23           C
ATOM   3478  CE2 PHE A 239     -15.234  10.473  -3.342  1.00 -0.23           C
ATOM   3479  CZ  PHE A 239     -15.234  11.179  -2.171  1.00 -0.23           C
ATOM   3480  H   PHE A 239     -11.648   5.582  -1.936  1.00 -0.23           H
ATOM   3481  HA  PHE A 239     -13.413   6.867  -0.298  1.00 -0.23           H
ATOM   3482  HB2 PHE A 239     -11.900   7.868  -2.073  1.00 -0.23           H
ATOM   3483  HB3 PHE A 239     -12.995   7.053  -3.258  1.00 -0.23           H
ATOM   3484  HD1 PHE A 239     -13.165   9.306  -0.377  1.00 -0.23           H
ATOM   3485  HD2 PHE A 239     -14.619   8.668  -4.332  1.00 -0.23           H
ATOM   3486  HE1 PHE A 239     -14.645  11.364  -0.162  1.00 -0.23           H
ATOM   3487  HE2 PHE A 239     -15.773  10.789  -4.222  1.00 -0.23           H
ATOM   3488  HZ  PHE A 239     -15.750  12.122  -2.070  1.00 -0.23           H
ATOM   3489  N   ALA A 240     -14.758   5.080  -2.802  1.00  0.00           N
ATOM   3490  CA  ALA A 240     -15.862   4.278  -3.241  1.00  0.00           C
ATOM   3491  C   ALA A 240     -16.207   3.333  -2.055  1.00  0.00           C
ATOM   3492  O   ALA A 240     -17.380   3.432  -1.660  1.00  0.00           O
ATOM   3493  CB  ALA A 240     -15.375   3.435  -4.498  1.00  0.00           C
ATOM   3494  H   ALA A 240     -13.844   4.992  -3.223  1.00  0.00           H
ATOM   3495  HA  ALA A 240     -16.738   4.863  -3.521  1.00  0.00           H
ATOM   3496  HB1 ALA A 240     -15.845   2.454  -4.562  1.00  0.00           H
ATOM   3497  HB2 ALA A 240     -14.327   3.163  -4.372  1.00  0.00           H
ATOM   3498  HB3 ALA A 240     -15.598   4.104  -5.329  1.00  0.00           H
ATOM   3499  N   LEU A 241     -15.310   2.469  -1.481  1.00  0.01           N
ATOM   3500  CA  LEU A 241     -15.815   1.528  -0.432  1.00  0.01           C
ATOM   3501  C   LEU A 241     -16.495   2.224   0.726  1.00  0.01           C
ATOM   3502  O   LEU A 241     -17.479   1.792   1.287  1.00  0.01           O
ATOM   3503  CB  LEU A 241     -14.565   0.737   0.054  1.00  0.01           C
ATOM   3504  CG  LEU A 241     -14.779  -0.360   1.105  1.00  0.01           C
ATOM   3505  CD1 LEU A 241     -15.767  -1.456   0.698  1.00  0.01           C
ATOM   3506  CD2 LEU A 241     -13.476  -1.070   1.383  1.00  0.01           C
ATOM   3507  H   LEU A 241     -14.393   2.378  -1.896  1.00  0.01           H
ATOM   3508  HA  LEU A 241     -16.517   0.854  -0.923  1.00  0.01           H
ATOM   3509  HB2 LEU A 241     -14.021   0.337  -0.801  1.00  0.01           H
ATOM   3510  HB3 LEU A 241     -13.899   1.418   0.585  1.00  0.01           H
ATOM   3511  HG  LEU A 241     -15.201   0.119   1.988  1.00  0.01           H
ATOM   3512 HD11 LEU A 241     -16.610  -0.980   0.195  1.00  0.01           H
ATOM   3513 HD12 LEU A 241     -16.149  -1.973   1.578  1.00  0.01           H
ATOM   3514 HD13 LEU A 241     -15.352  -2.101  -0.076  1.00  0.01           H
ATOM   3515 HD21 LEU A 241     -13.284  -1.717   0.527  1.00  0.01           H
ATOM   3516 HD22 LEU A 241     -12.580  -0.454   1.463  1.00  0.01           H
ATOM   3517 HD23 LEU A 241     -13.436  -1.607   2.330  1.00  0.01           H
ATOM   3518  N   GLY A 242     -15.984   3.416   1.037  1.00 -0.01           N
ATOM   3519  CA  GLY A 242     -16.462   4.465   2.014  1.00 -0.01           C
ATOM   3520  C   GLY A 242     -17.937   4.854   1.834  1.00 -0.01           C
ATOM   3521  O   GLY A 242     -18.767   4.550   2.684  1.00 -0.01           O
ATOM   3522  H   GLY A 242     -15.149   3.634   0.514  1.00 -0.01           H
ATOM   3523  HA2 GLY A 242     -16.425   3.946   2.971  1.00 -0.01           H
ATOM   3524  HA3 GLY A 242     -15.835   5.357   2.025  1.00 -0.01           H
ATOM   3525  N   VAL A 243     -18.248   5.402   0.652  1.00 -0.01           N
ATOM   3526  CA  VAL A 243     -19.588   5.710   0.294  1.00 -0.01           C
ATOM   3527  C   VAL A 243     -20.469   4.377   0.240  1.00 -0.01           C
ATOM   3528  O   VAL A 243     -21.626   4.404   0.618  1.00 -0.01           O
ATOM   3529  CB  VAL A 243     -19.661   6.423  -1.064  1.00 -0.01           C
ATOM   3530  CG1 VAL A 243     -21.115   6.451  -1.569  1.00 -0.01           C
ATOM   3531  CG2 VAL A 243     -19.120   7.830  -1.012  1.00 -0.01           C
ATOM   3532  H   VAL A 243     -17.475   5.722   0.085  1.00 -0.01           H
ATOM   3533  HA  VAL A 243     -20.004   6.391   1.036  1.00 -0.01           H
ATOM   3534  HB  VAL A 243     -19.081   5.789  -1.736  1.00 -0.01           H
ATOM   3535 HG11 VAL A 243     -21.170   6.998  -2.510  1.00 -0.01           H
ATOM   3536 HG12 VAL A 243     -21.479   5.459  -1.841  1.00 -0.01           H
ATOM   3537 HG13 VAL A 243     -21.764   7.026  -0.911  1.00 -0.01           H
ATOM   3538 HG21 VAL A 243     -19.851   8.502  -0.562  1.00 -0.01           H
ATOM   3539 HG22 VAL A 243     -18.776   8.114  -2.006  1.00 -0.01           H
ATOM   3540 HG23 VAL A 243     -18.297   7.938  -0.305  1.00 -0.01           H
ATOM   3541  N   TYR A 244     -19.955   3.288  -0.333  1.00  0.01           N
ATOM   3542  CA  TYR A 244     -20.767   2.060  -0.539  1.00  0.01           C
ATOM   3543  C   TYR A 244     -21.199   1.354   0.773  1.00  0.01           C
ATOM   3544  O   TYR A 244     -22.248   0.691   0.813  1.00  0.01           O
ATOM   3545  CB  TYR A 244     -20.074   1.016  -1.516  1.00  0.01           C
ATOM   3546  CG  TYR A 244     -19.651   1.457  -2.963  1.00  0.01           C
ATOM   3547  CD1 TYR A 244     -20.057   2.696  -3.524  1.00  0.01           C
ATOM   3548  CD2 TYR A 244     -19.068   0.458  -3.803  1.00  0.01           C
ATOM   3549  CE1 TYR A 244     -19.859   2.988  -4.915  1.00  0.01           C
ATOM   3550  CE2 TYR A 244     -18.769   0.763  -5.171  1.00  0.01           C
ATOM   3551  CZ  TYR A 244     -19.183   1.997  -5.745  1.00  0.01           C
ATOM   3552  OH  TYR A 244     -18.973   2.124  -7.035  1.00  0.01           O
ATOM   3553  H   TYR A 244     -19.085   3.393  -0.834  1.00  0.01           H
ATOM   3554  HA  TYR A 244     -21.566   2.459  -1.164  1.00  0.01           H
ATOM   3555  HB2 TYR A 244     -19.213   0.635  -0.968  1.00  0.01           H
ATOM   3556  HB3 TYR A 244     -20.653   0.107  -1.679  1.00  0.01           H
ATOM   3557  HD1 TYR A 244     -20.529   3.506  -2.988  1.00  0.01           H
ATOM   3558  HD2 TYR A 244     -18.701  -0.476  -3.404  1.00  0.01           H
ATOM   3559  HE1 TYR A 244     -20.235   3.901  -5.350  1.00  0.01           H
ATOM   3560  HE2 TYR A 244     -18.279   0.114  -5.883  1.00  0.01           H
ATOM   3561  HH  TYR A 244     -19.286   2.987  -7.316  1.00  0.01           H
ATOM   3562  N   SER A 245     -20.347   1.529   1.850  1.00  0.01           N
ATOM   3563  CA  SER A 245     -20.559   0.918   3.163  1.00  0.01           C
ATOM   3564  C   SER A 245     -20.969   1.866   4.222  1.00  0.01           C
ATOM   3565  O   SER A 245     -21.547   1.380   5.158  1.00  0.01           O
ATOM   3566  CB  SER A 245     -19.257   0.281   3.580  1.00  0.01           C
ATOM   3567  OG  SER A 245     -18.242   1.313   3.625  1.00  0.01           O
ATOM   3568  H   SER A 245     -19.508   2.058   1.657  1.00  0.01           H
ATOM   3569  HA  SER A 245     -21.322   0.143   3.232  1.00  0.01           H
ATOM   3570  HB2 SER A 245     -19.403  -0.251   4.520  1.00  0.01           H
ATOM   3571  HB3 SER A 245     -18.944  -0.440   2.825  1.00  0.01           H
ATOM   3572  HG  SER A 245     -17.909   1.508   2.746  1.00  0.01           H
ATOM   3573  N   ARG A 246     -20.833   3.210   4.044  1.00  0.02           N
ATOM   3574  CA  ARG A 246     -21.339   4.175   5.049  1.00  0.02           C
ATOM   3575  C   ARG A 246     -22.389   5.167   4.507  1.00  0.02           C
ATOM   3576  O   ARG A 246     -22.323   6.327   4.932  1.00  0.02           O
ATOM   3577  CB  ARG A 246     -20.206   4.839   5.942  1.00  0.02           C
ATOM   3578  CG  ARG A 246     -19.653   3.804   6.990  1.00  0.02           C
ATOM   3579  CD  ARG A 246     -18.552   4.486   7.845  1.00  0.02           C
ATOM   3580  NE  ARG A 246     -17.370   4.858   7.093  1.00  0.02           N
ATOM   3581  CZ  ARG A 246     -16.965   6.092   6.923  1.00  0.02           C
ATOM   3582  NH1 ARG A 246     -17.666   7.164   7.091  1.00  0.02           N
ATOM   3583  NH2 ARG A 246     -15.775   6.331   6.446  1.00  0.02           N
ATOM   3584  H   ARG A 246     -20.350   3.513   3.210  1.00  0.02           H
ATOM   3585  HA  ARG A 246     -21.998   3.640   5.733  1.00  0.02           H
ATOM   3586  HB2 ARG A 246     -19.367   5.136   5.313  1.00  0.02           H
ATOM   3587  HB3 ARG A 246     -20.644   5.686   6.471  1.00  0.02           H
ATOM   3588  HG2 ARG A 246     -20.402   3.401   7.674  1.00  0.02           H
ATOM   3589  HG3 ARG A 246     -19.322   2.958   6.387  1.00  0.02           H
ATOM   3590  HD2 ARG A 246     -18.951   5.416   8.250  1.00  0.02           H
ATOM   3591  HD3 ARG A 246     -18.316   3.867   8.710  1.00  0.02           H
ATOM   3592  HE  ARG A 246     -16.682   4.172   6.814  1.00  0.02           H
ATOM   3593 HH11 ARG A 246     -18.535   7.054   7.594  1.00  0.02           H
ATOM   3594 HH12 ARG A 246     -17.156   8.030   6.991  1.00  0.02           H
ATOM   3595 HH21 ARG A 246     -15.140   5.565   6.273  1.00  0.02           H
ATOM   3596 HH22 ARG A 246     -15.612   7.304   6.226  1.00  0.02           H
ATOM   3597  N   ARG A 247     -23.151   4.798   3.480  1.00  0.01           N
ATOM   3598  CA  ARG A 247     -24.003   5.649   2.618  1.00  0.01           C
ATOM   3599  C   ARG A 247     -24.746   6.767   3.387  1.00  0.01           C
ATOM   3600  O   ARG A 247     -24.631   7.965   3.068  1.00  0.01           O
ATOM   3601  CB  ARG A 247     -24.876   4.841   1.668  1.00  0.01           C
ATOM   3602  CG  ARG A 247     -25.508   5.666   0.528  1.00  0.01           C
ATOM   3603  CD  ARG A 247     -26.813   4.959   0.095  1.00  0.01           C
ATOM   3604  NE  ARG A 247     -26.538   3.737  -0.672  1.00  0.01           N
ATOM   3605  CZ  ARG A 247     -27.071   3.344  -1.826  1.00  0.01           C
ATOM   3606  NH1 ARG A 247     -28.158   3.900  -2.261  1.00  0.01           N
ATOM   3607  NH2 ARG A 247     -26.654   2.244  -2.449  1.00  0.01           N
ATOM   3608  H   ARG A 247     -23.083   3.827   3.210  1.00  0.01           H
ATOM   3609  HA  ARG A 247     -23.322   6.213   1.979  1.00  0.01           H
ATOM   3610  HB2 ARG A 247     -24.316   3.990   1.279  1.00  0.01           H
ATOM   3611  HB3 ARG A 247     -25.615   4.443   2.363  1.00  0.01           H
ATOM   3612  HG2 ARG A 247     -25.841   6.648   0.862  1.00  0.01           H
ATOM   3613  HG3 ARG A 247     -24.749   5.730  -0.252  1.00  0.01           H
ATOM   3614  HD2 ARG A 247     -27.369   4.643   0.978  1.00  0.01           H
ATOM   3615  HD3 ARG A 247     -27.358   5.647  -0.551  1.00  0.01           H
ATOM   3616  HE  ARG A 247     -25.820   3.113  -0.333  1.00  0.01           H
ATOM   3617 HH11 ARG A 247     -28.534   4.715  -1.797  1.00  0.01           H
ATOM   3618 HH12 ARG A 247     -28.605   3.329  -2.964  1.00  0.01           H
ATOM   3619 HH21 ARG A 247     -25.950   1.631  -2.064  1.00  0.01           H
ATOM   3620 HH22 ARG A 247     -27.215   1.913  -3.221  1.00  0.01           H
ATOM   3621  N   ALA A 248     -25.421   6.366   4.483  1.00  0.00           N
ATOM   3622  CA  ALA A 248     -26.423   7.137   5.249  1.00  0.00           C
ATOM   3623  C   ALA A 248     -25.726   8.240   6.114  1.00  0.00           C
ATOM   3624  O   ALA A 248     -26.213   9.316   6.292  1.00  0.00           O
ATOM   3625  CB  ALA A 248     -27.305   6.173   6.070  1.00  0.00           C
ATOM   3626  H   ALA A 248     -25.478   5.377   4.675  1.00  0.00           H
ATOM   3627  HA  ALA A 248     -26.960   7.715   4.497  1.00  0.00           H
ATOM   3628  HB1 ALA A 248     -28.047   6.676   6.690  1.00  0.00           H
ATOM   3629  HB2 ALA A 248     -26.620   5.556   6.652  1.00  0.00           H
ATOM   3630  HB3 ALA A 248     -27.812   5.480   5.400  1.00  0.00           H
ATOM   3631  N   GLU A 249     -24.390   8.070   6.496  1.00  0.00           N
ATOM   3632  CA  GLU A 249     -23.534   9.081   7.096  1.00  0.00           C
ATOM   3633  C   GLU A 249     -23.310  10.253   6.133  1.00  0.00           C
ATOM   3634  O   GLU A 249     -23.404  11.422   6.594  1.00  0.00           O
ATOM   3635  CB  GLU A 249     -22.237   8.331   7.569  1.00  0.00           C
ATOM   3636  CG  GLU A 249     -21.321   9.311   8.223  1.00  0.00           C
ATOM   3637  CD  GLU A 249     -20.205   8.702   9.012  1.00  0.00           C
ATOM   3638  OE1 GLU A 249     -19.874   7.469   8.880  1.00  0.00           O
ATOM   3639  OE2 GLU A 249     -19.549   9.460   9.774  1.00  0.00           O
ATOM   3640  H   GLU A 249     -23.938   7.279   6.063  1.00  0.00           H
ATOM   3641  HA  GLU A 249     -24.089   9.398   7.978  1.00  0.00           H
ATOM   3642  HB2 GLU A 249     -22.449   7.461   8.191  1.00  0.00           H
ATOM   3643  HB3 GLU A 249     -21.712   8.022   6.665  1.00  0.00           H
ATOM   3644  HG2 GLU A 249     -20.992  10.137   7.591  1.00  0.00           H
ATOM   3645  HG3 GLU A 249     -21.910   9.752   9.028  1.00  0.00           H
ATOM   3646  N   PHE A 250     -23.108  10.003   4.875  1.00  0.00           N
ATOM   3647  CA  PHE A 250     -22.947  11.093   3.903  1.00  0.00           C
ATOM   3648  C   PHE A 250     -24.305  11.667   3.508  1.00  0.00           C
ATOM   3649  O   PHE A 250     -24.392  12.836   3.204  1.00  0.00           O
ATOM   3650  CB  PHE A 250     -22.233  10.505   2.711  1.00  0.00           C
ATOM   3651  CG  PHE A 250     -20.990   9.714   3.146  1.00  0.00           C
ATOM   3652  CD1 PHE A 250     -19.771  10.319   3.395  1.00  0.00           C
ATOM   3653  CD2 PHE A 250     -21.103   8.289   3.180  1.00  0.00           C
ATOM   3654  CE1 PHE A 250     -18.681   9.500   3.837  1.00  0.00           C
ATOM   3655  CE2 PHE A 250     -20.045   7.501   3.521  1.00  0.00           C
ATOM   3656  CZ  PHE A 250     -18.830   8.100   3.873  1.00  0.00           C
ATOM   3657  H   PHE A 250     -22.932   9.063   4.554  1.00  0.00           H
ATOM   3658  HA  PHE A 250     -22.378  11.886   4.385  1.00  0.00           H
ATOM   3659  HB2 PHE A 250     -22.868   9.811   2.160  1.00  0.00           H
ATOM   3660  HB3 PHE A 250     -21.952  11.335   2.062  1.00  0.00           H
ATOM   3661  HD1 PHE A 250     -19.693  11.385   3.245  1.00  0.00           H
ATOM   3662  HD2 PHE A 250     -21.992   7.834   2.769  1.00  0.00           H
ATOM   3663  HE1 PHE A 250     -17.747  10.003   4.036  1.00  0.00           H
ATOM   3664  HE2 PHE A 250     -20.177   6.431   3.463  1.00  0.00           H
ATOM   3665  HZ  PHE A 250     -17.996   7.461   4.124  1.00  0.00           H
ATOM   3666  N   THR A 251     -25.432  10.874   3.462  1.00  0.00           N
ATOM   3667  CA  THR A 251     -26.695  11.473   3.277  1.00  0.00           C
ATOM   3668  C   THR A 251     -27.189  12.436   4.413  1.00  0.00           C
ATOM   3669  O   THR A 251     -27.895  13.400   4.140  1.00  0.00           O
ATOM   3670  CB  THR A 251     -27.823  10.540   2.893  1.00  0.00           C
ATOM   3671  CG2 THR A 251     -27.473   9.566   1.750  1.00  0.00           C
ATOM   3672  OG1 THR A 251     -28.331   9.912   4.036  1.00  0.00           O
ATOM   3673  H   THR A 251     -25.374   9.870   3.551  1.00  0.00           H
ATOM   3674  HA  THR A 251     -26.689  12.171   2.441  1.00  0.00           H
ATOM   3675  HB  THR A 251     -28.667  11.152   2.575  1.00  0.00           H
ATOM   3676  HG1 THR A 251     -29.268   9.801   3.860  1.00  0.00           H
ATOM   3677 HG21 THR A 251     -28.363   9.036   1.411  1.00  0.00           H
ATOM   3678 HG22 THR A 251     -26.856   8.743   2.111  1.00  0.00           H
ATOM   3679 HG23 THR A 251     -26.986  10.199   1.009  1.00  0.00           H
ATOM   3680  N   GLU A 252     -26.680  12.259   5.575  1.00  0.00           N
ATOM   3681  CA  GLU A 252     -26.931  13.198   6.744  1.00  0.00           C
ATOM   3682  C   GLU A 252     -26.122  14.580   6.696  1.00  0.00           C
ATOM   3683  O   GLU A 252     -26.693  15.533   7.151  1.00  0.00           O
ATOM   3684  CB  GLU A 252     -26.792  12.458   8.086  1.00  0.00           C
ATOM   3685  CG  GLU A 252     -27.131  13.225   9.422  1.00  0.00           C
ATOM   3686  CD  GLU A 252     -25.978  13.961  10.100  1.00  0.00           C
ATOM   3687  OE1 GLU A 252     -24.829  13.973   9.610  1.00  0.00           O
ATOM   3688  OE2 GLU A 252     -26.190  14.693  11.068  1.00  0.00           O
ATOM   3689  H   GLU A 252     -26.177  11.387   5.655  1.00  0.00           H
ATOM   3690  HA  GLU A 252     -27.979  13.492   6.698  1.00  0.00           H
ATOM   3691  HB2 GLU A 252     -27.578  11.705   8.147  1.00  0.00           H
ATOM   3692  HB3 GLU A 252     -25.889  11.851   8.151  1.00  0.00           H
ATOM   3693  HG2 GLU A 252     -27.946  13.880   9.113  1.00  0.00           H
ATOM   3694  HG3 GLU A 252     -27.382  12.485  10.182  1.00  0.00           H
ATOM   3695  N   ARG A 253     -24.969  14.560   6.042  1.00  0.01           N
ATOM   3696  CA  ARG A 253     -24.218  15.801   5.776  1.00  0.01           C
ATOM   3697  C   ARG A 253     -24.704  16.645   4.603  1.00  0.01           C
ATOM   3698  O   ARG A 253     -24.949  17.870   4.786  1.00  0.01           O
ATOM   3699  CB  ARG A 253     -22.768  15.383   5.571  1.00  0.01           C
ATOM   3700  CG  ARG A 253     -22.111  14.674   6.763  1.00  0.01           C
ATOM   3701  CD  ARG A 253     -21.746  15.665   7.889  1.00  0.01           C
ATOM   3702  NE  ARG A 253     -21.078  15.004   9.009  1.00  0.01           N
ATOM   3703  CZ  ARG A 253     -20.159  15.517   9.817  1.00  0.01           C
ATOM   3704  NH1 ARG A 253     -19.578  16.691   9.636  1.00  0.01           N
ATOM   3705  NH2 ARG A 253     -19.665  14.792  10.761  1.00  0.01           N
ATOM   3706  H   ARG A 253     -24.657  13.755   5.518  1.00  0.01           H
ATOM   3707  HA  ARG A 253     -24.270  16.441   6.657  1.00  0.01           H
ATOM   3708  HB2 ARG A 253     -22.808  14.728   4.700  1.00  0.01           H
ATOM   3709  HB3 ARG A 253     -22.188  16.265   5.295  1.00  0.01           H
ATOM   3710  HG2 ARG A 253     -22.792  13.882   7.071  1.00  0.01           H
ATOM   3711  HG3 ARG A 253     -21.175  14.207   6.453  1.00  0.01           H
ATOM   3712  HD2 ARG A 253     -21.121  16.469   7.499  1.00  0.01           H
ATOM   3713  HD3 ARG A 253     -22.579  16.137   8.409  1.00  0.01           H
ATOM   3714  HE  ARG A 253     -21.473  14.101   9.230  1.00  0.01           H
ATOM   3715 HH11 ARG A 253     -19.701  17.245   8.801  1.00  0.01           H
ATOM   3716 HH12 ARG A 253     -18.889  17.036  10.290  1.00  0.01           H
ATOM   3717 HH21 ARG A 253     -19.795  13.793  10.683  1.00  0.01           H
ATOM   3718 HH22 ARG A 253     -19.048  15.190  11.455  1.00  0.01           H
ATOM   3719  N   PHE A 254     -24.822  15.999   3.415  1.00  0.01           N
ATOM   3720  CA  PHE A 254     -24.949  16.709   2.145  1.00  0.01           C
ATOM   3721  C   PHE A 254     -26.347  16.521   1.506  1.00  0.01           C
ATOM   3722  O   PHE A 254     -26.539  16.828   0.378  1.00  0.01           O
ATOM   3723  CB  PHE A 254     -23.879  16.130   1.180  1.00  0.01           C
ATOM   3724  CG  PHE A 254     -22.495  15.995   1.723  1.00  0.01           C
ATOM   3725  CD1 PHE A 254     -21.800  17.146   2.157  1.00  0.01           C
ATOM   3726  CD2 PHE A 254     -21.942  14.668   1.893  1.00  0.01           C
ATOM   3727  CE1 PHE A 254     -20.580  16.952   2.838  1.00  0.01           C
ATOM   3728  CE2 PHE A 254     -20.705  14.563   2.511  1.00  0.01           C
ATOM   3729  CZ  PHE A 254     -20.066  15.704   3.042  1.00  0.01           C
ATOM   3730  H   PHE A 254     -24.527  15.033   3.406  1.00  0.01           H
ATOM   3731  HA  PHE A 254     -24.651  17.751   2.264  1.00  0.01           H
ATOM   3732  HB2 PHE A 254     -24.229  15.145   0.868  1.00  0.01           H
ATOM   3733  HB3 PHE A 254     -23.881  16.817   0.334  1.00  0.01           H
ATOM   3734  HD1 PHE A 254     -22.099  18.141   1.863  1.00  0.01           H
ATOM   3735  HD2 PHE A 254     -22.482  13.832   1.475  1.00  0.01           H
ATOM   3736  HE1 PHE A 254     -19.964  17.791   3.127  1.00  0.01           H
ATOM   3737  HE2 PHE A 254     -20.283  13.580   2.663  1.00  0.01           H
ATOM   3738  HZ  PHE A 254     -19.070  15.662   3.459  1.00  0.01           H
ATOM   3739  N   GLY A 255     -27.293  15.895   2.135  1.00  0.00           N
ATOM   3740  CA  GLY A 255     -28.455  15.270   1.465  1.00  0.00           C
ATOM   3741  C   GLY A 255     -28.122  14.173   0.542  1.00  0.00           C
ATOM   3742  O   GLY A 255     -27.014  13.710   0.410  1.00  0.00           O
ATOM   3743  H   GLY A 255     -26.968  15.542   3.025  1.00  0.00           H
ATOM   3744  HA2 GLY A 255     -29.161  14.955   2.234  1.00  0.00           H
ATOM   3745  HA3 GLY A 255     -28.966  16.019   0.860  1.00  0.00           H
ATOM   3746  N   ALA A 256     -29.201  13.697  -0.039  1.00  0.00           N
ATOM   3747  CA  ALA A 256     -29.206  12.467  -0.873  1.00  0.00           C
ATOM   3748  C   ALA A 256     -28.642  12.575  -2.265  1.00  0.00           C
ATOM   3749  O   ALA A 256     -28.029  11.651  -2.816  1.00  0.00           O
ATOM   3750  CB  ALA A 256     -30.597  11.884  -0.854  1.00  0.00           C
ATOM   3751  H   ALA A 256     -30.050  14.186   0.211  1.00  0.00           H
ATOM   3752  HA  ALA A 256     -28.562  11.747  -0.366  1.00  0.00           H
ATOM   3753  HB1 ALA A 256     -31.171  12.601  -1.442  1.00  0.00           H
ATOM   3754  HB2 ALA A 256     -31.082  11.699   0.104  1.00  0.00           H
ATOM   3755  HB3 ALA A 256     -30.569  10.947  -1.411  1.00  0.00           H
ATOM   3756  N   GLU A 257     -28.809  13.684  -2.950  1.00  0.00           N
ATOM   3757  CA  GLU A 257     -28.814  13.732  -4.415  1.00  0.00           C
ATOM   3758  C   GLU A 257     -27.422  13.889  -4.840  1.00  0.00           C
ATOM   3759  O   GLU A 257     -26.999  13.178  -5.768  1.00  0.00           O
ATOM   3760  CB  GLU A 257     -29.805  14.835  -4.861  1.00  0.00           C
ATOM   3761  CG  GLU A 257     -29.998  14.891  -6.354  1.00  0.00           C
ATOM   3762  CD  GLU A 257     -29.004  15.730  -7.095  1.00  0.00           C
ATOM   3763  OE1 GLU A 257     -28.763  16.947  -6.717  1.00  0.00           O
ATOM   3764  OE2 GLU A 257     -28.297  15.243  -8.046  1.00  0.00           O
ATOM   3765  H   GLU A 257     -29.340  14.433  -2.529  1.00  0.00           H
ATOM   3766  HA  GLU A 257     -29.105  12.742  -4.766  1.00  0.00           H
ATOM   3767  HB2 GLU A 257     -30.731  14.587  -4.344  1.00  0.00           H
ATOM   3768  HB3 GLU A 257     -29.483  15.811  -4.499  1.00  0.00           H
ATOM   3769  HG2 GLU A 257     -29.971  13.871  -6.737  1.00  0.00           H
ATOM   3770  HG3 GLU A 257     -31.001  15.251  -6.584  1.00  0.00           H
ATOM   3771  N   PHE A 258     -26.596  14.668  -4.151  1.00  0.01           N
ATOM   3772  CA  PHE A 258     -25.138  14.659  -4.279  1.00  0.01           C
ATOM   3773  C   PHE A 258     -24.538  13.260  -4.142  1.00  0.01           C
ATOM   3774  O   PHE A 258     -23.530  12.839  -4.770  1.00  0.01           O
ATOM   3775  CB  PHE A 258     -24.541  15.640  -3.193  1.00  0.01           C
ATOM   3776  CG  PHE A 258     -23.062  15.628  -3.153  1.00  0.01           C
ATOM   3777  CD1 PHE A 258     -22.371  16.145  -4.290  1.00  0.01           C
ATOM   3778  CD2 PHE A 258     -22.353  15.068  -2.133  1.00  0.01           C
ATOM   3779  CE1 PHE A 258     -20.954  16.252  -4.278  1.00  0.01           C
ATOM   3780  CE2 PHE A 258     -20.990  15.086  -2.124  1.00  0.01           C
ATOM   3781  CZ  PHE A 258     -20.236  15.682  -3.180  1.00  0.01           C
ATOM   3782  H   PHE A 258     -26.987  15.184  -3.374  1.00  0.01           H
ATOM   3783  HA  PHE A 258     -24.889  15.097  -5.246  1.00  0.01           H
ATOM   3784  HB2 PHE A 258     -24.914  16.644  -3.395  1.00  0.01           H
ATOM   3785  HB3 PHE A 258     -24.888  15.351  -2.201  1.00  0.01           H
ATOM   3786  HD1 PHE A 258     -22.937  16.359  -5.185  1.00  0.01           H
ATOM   3787  HD2 PHE A 258     -22.923  14.485  -1.426  1.00  0.01           H
ATOM   3788  HE1 PHE A 258     -20.462  16.741  -5.105  1.00  0.01           H
ATOM   3789  HE2 PHE A 258     -20.424  14.498  -1.418  1.00  0.01           H
ATOM   3790  HZ  PHE A 258     -19.157  15.634  -3.210  1.00  0.01           H
ATOM   3791  N   VAL A 259     -25.172  12.502  -3.280  1.00  0.00           N
ATOM   3792  CA  VAL A 259     -24.772  11.109  -3.055  1.00  0.00           C
ATOM   3793  C   VAL A 259     -25.300  10.242  -4.192  1.00  0.00           C
ATOM   3794  O   VAL A 259     -24.512   9.400  -4.557  1.00  0.00           O
ATOM   3795  CB  VAL A 259     -25.141  10.756  -1.652  1.00  0.00           C
ATOM   3796  CG1 VAL A 259     -24.658   9.386  -1.279  1.00  0.00           C
ATOM   3797  CG2 VAL A 259     -24.657  11.697  -0.563  1.00  0.00           C
ATOM   3798  H   VAL A 259     -25.920  12.894  -2.726  1.00  0.00           H
ATOM   3799  HA  VAL A 259     -23.682  11.100  -3.090  1.00  0.00           H
ATOM   3800  HB  VAL A 259     -26.230  10.772  -1.685  1.00  0.00           H
ATOM   3801 HG11 VAL A 259     -24.941   8.632  -2.013  1.00  0.00           H
ATOM   3802 HG12 VAL A 259     -23.588   9.477  -1.094  1.00  0.00           H
ATOM   3803 HG13 VAL A 259     -25.162   9.109  -0.352  1.00  0.00           H
ATOM   3804 HG21 VAL A 259     -23.577  11.752  -0.697  1.00  0.00           H
ATOM   3805 HG22 VAL A 259     -24.816  11.241   0.413  1.00  0.00           H
ATOM   3806 HG23 VAL A 259     -25.057  12.697  -0.729  1.00  0.00           H
ATOM   3807  N   ASP A 260     -26.472  10.491  -4.815  1.00  0.00           N
ATOM   3808  CA  ASP A 260     -26.829   9.872  -6.074  1.00  0.00           C
ATOM   3809  C   ASP A 260     -25.880  10.209  -7.263  1.00  0.00           C
ATOM   3810  O   ASP A 260     -25.877   9.574  -8.343  1.00  0.00           O
ATOM   3811  CB  ASP A 260     -28.290  10.214  -6.463  1.00  0.00           C
ATOM   3812  CG  ASP A 260     -29.185   9.648  -5.429  1.00  0.00           C
ATOM   3813  OD1 ASP A 260     -28.874   8.640  -4.774  1.00  0.00           O
ATOM   3814  OD2 ASP A 260     -30.256  10.282  -5.252  1.00  0.00           O
ATOM   3815  H   ASP A 260     -27.140  10.935  -4.201  1.00  0.00           H
ATOM   3816  HA  ASP A 260     -26.714   8.797  -5.929  1.00  0.00           H
ATOM   3817  HB2 ASP A 260     -28.428  11.281  -6.642  1.00  0.00           H
ATOM   3818  HB3 ASP A 260     -28.353   9.741  -7.443  1.00  0.00           H
ATOM   3819  N   GLY A 261     -25.153  11.321  -7.196  1.00  0.00           N
ATOM   3820  CA  GLY A 261     -24.082  11.768  -8.107  1.00  0.00           C
ATOM   3821  C   GLY A 261     -22.787  10.930  -7.966  1.00  0.00           C
ATOM   3822  O   GLY A 261     -22.244  10.448  -8.954  1.00  0.00           O
ATOM   3823  H   GLY A 261     -25.365  11.900  -6.396  1.00  0.00           H
ATOM   3824  HA2 GLY A 261     -24.474  11.699  -9.122  1.00  0.00           H
ATOM   3825  HA3 GLY A 261     -23.914  12.816  -7.861  1.00  0.00           H
ATOM   3826  N   LEU A 262     -22.273  10.828  -6.730  1.00 -0.02           N
ATOM   3827  CA  LEU A 262     -21.247   9.885  -6.414  1.00 -0.02           C
ATOM   3828  C   LEU A 262     -21.683   8.465  -6.855  1.00 -0.02           C
ATOM   3829  O   LEU A 262     -20.905   7.848  -7.598  1.00 -0.02           O
ATOM   3830  CB  LEU A 262     -20.949   9.815  -4.908  1.00 -0.02           C
ATOM   3831  CG  LEU A 262     -20.146  11.027  -4.498  1.00 -0.02           C
ATOM   3832  CD1 LEU A 262     -20.428  11.415  -3.031  1.00 -0.02           C
ATOM   3833  CD2 LEU A 262     -18.636  10.912  -4.696  1.00 -0.02           C
ATOM   3834  H   LEU A 262     -22.759  11.373  -6.033  1.00 -0.02           H
ATOM   3835  HA  LEU A 262     -20.351  10.165  -6.968  1.00 -0.02           H
ATOM   3836  HB2 LEU A 262     -21.955  10.021  -4.542  1.00 -0.02           H
ATOM   3837  HB3 LEU A 262     -20.560   8.876  -4.515  1.00 -0.02           H
ATOM   3838  HG  LEU A 262     -20.387  11.909  -5.090  1.00 -0.02           H
ATOM   3839 HD11 LEU A 262     -21.499  11.305  -2.863  1.00 -0.02           H
ATOM   3840 HD12 LEU A 262     -20.207  12.462  -2.819  1.00 -0.02           H
ATOM   3841 HD13 LEU A 262     -19.911  10.830  -2.269  1.00 -0.02           H
ATOM   3842 HD21 LEU A 262     -18.302   9.966  -4.270  1.00 -0.02           H
ATOM   3843 HD22 LEU A 262     -18.301  11.072  -5.721  1.00 -0.02           H
ATOM   3844 HD23 LEU A 262     -18.136  11.693  -4.125  1.00 -0.02           H
ATOM   3845  N   LEU A 263     -22.872   8.011  -6.442  1.00  0.01           N
ATOM   3846  CA  LEU A 263     -23.314   6.701  -6.765  1.00  0.01           C
ATOM   3847  C   LEU A 263     -23.256   6.363  -8.285  1.00  0.01           C
ATOM   3848  O   LEU A 263     -22.727   5.348  -8.698  1.00  0.01           O
ATOM   3849  CB  LEU A 263     -24.636   6.373  -5.998  1.00  0.01           C
ATOM   3850  CG  LEU A 263     -24.412   6.236  -4.495  1.00  0.01           C
ATOM   3851  CD1 LEU A 263     -25.683   6.170  -3.789  1.00  0.01           C
ATOM   3852  CD2 LEU A 263     -23.739   4.917  -4.225  1.00  0.01           C
ATOM   3853  H   LEU A 263     -23.290   8.384  -5.602  1.00  0.01           H
ATOM   3854  HA  LEU A 263     -22.619   5.983  -6.328  1.00  0.01           H
ATOM   3855  HB2 LEU A 263     -25.387   7.144  -6.173  1.00  0.01           H
ATOM   3856  HB3 LEU A 263     -25.073   5.441  -6.358  1.00  0.01           H
ATOM   3857  HG  LEU A 263     -23.907   7.119  -4.102  1.00  0.01           H
ATOM   3858 HD11 LEU A 263     -26.182   7.137  -3.844  1.00  0.01           H
ATOM   3859 HD12 LEU A 263     -25.465   5.994  -2.735  1.00  0.01           H
ATOM   3860 HD13 LEU A 263     -26.327   5.439  -4.279  1.00  0.01           H
ATOM   3861 HD21 LEU A 263     -24.233   4.065  -4.693  1.00  0.01           H
ATOM   3862 HD22 LEU A 263     -22.685   4.977  -4.495  1.00  0.01           H
ATOM   3863 HD23 LEU A 263     -23.793   4.669  -3.164  1.00  0.01           H
ATOM   3864  N   ALA A 264     -23.680   7.277  -9.171  1.00  0.01           N
ATOM   3865  CA  ALA A 264     -23.883   6.995 -10.621  1.00  0.01           C
ATOM   3866  C   ALA A 264     -22.555   6.811 -11.427  1.00  0.01           C
ATOM   3867  O   ALA A 264     -22.614   6.441 -12.622  1.00  0.01           O
ATOM   3868  CB  ALA A 264     -24.955   7.949 -11.302  1.00  0.01           C
ATOM   3869  H   ALA A 264     -24.006   8.166  -8.818  1.00  0.01           H
ATOM   3870  HA  ALA A 264     -24.252   5.978 -10.750  1.00  0.01           H
ATOM   3871  HB1 ALA A 264     -25.183   7.776 -12.353  1.00  0.01           H
ATOM   3872  HB2 ALA A 264     -24.546   8.959 -11.241  1.00  0.01           H
ATOM   3873  HB3 ALA A 264     -25.830   7.837 -10.662  1.00  0.01           H
ATOM   3874  N   GLY A 265     -21.414   7.233 -10.927  1.00  0.00           N
ATOM   3875  CA  GLY A 265     -20.248   7.644 -11.680  1.00  0.00           C
ATOM   3876  C   GLY A 265     -18.886   7.348 -11.078  1.00  0.00           C
ATOM   3877  O   GLY A 265     -17.906   7.547 -11.823  1.00  0.00           O
ATOM   3878  H   GLY A 265     -21.425   7.495  -9.951  1.00  0.00           H
ATOM   3879  HA2 GLY A 265     -20.247   7.127 -12.639  1.00  0.00           H
ATOM   3880  HA3 GLY A 265     -20.208   8.701 -11.947  1.00  0.00           H
ATOM   3881  N   LEU A 266     -18.803   6.798  -9.895  1.00 -0.02           N
ATOM   3882  CA  LEU A 266     -17.519   6.478  -9.281  1.00 -0.02           C
ATOM   3883  C   LEU A 266     -16.931   5.251  -9.986  1.00 -0.02           C
ATOM   3884  O   LEU A 266     -15.735   5.150 -10.100  1.00 -0.02           O
ATOM   3885  CB  LEU A 266     -17.904   6.089  -7.824  1.00 -0.02           C
ATOM   3886  CG  LEU A 266     -17.757   7.208  -6.772  1.00 -0.02           C
ATOM   3887  CD1 LEU A 266     -18.382   6.940  -5.377  1.00 -0.02           C
ATOM   3888  CD2 LEU A 266     -16.283   7.471  -6.459  1.00 -0.02           C
ATOM   3889  H   LEU A 266     -19.639   6.673  -9.343  1.00 -0.02           H
ATOM   3890  HA  LEU A 266     -16.812   7.302  -9.379  1.00 -0.02           H
ATOM   3891  HB2 LEU A 266     -18.884   5.624  -7.722  1.00 -0.02           H
ATOM   3892  HB3 LEU A 266     -17.095   5.422  -7.529  1.00 -0.02           H
ATOM   3893  HG  LEU A 266     -18.202   8.086  -7.239  1.00 -0.02           H
ATOM   3894 HD11 LEU A 266     -19.444   6.848  -5.608  1.00 -0.02           H
ATOM   3895 HD12 LEU A 266     -18.073   7.647  -4.607  1.00 -0.02           H
ATOM   3896 HD13 LEU A 266     -17.901   6.050  -4.970  1.00 -0.02           H
ATOM   3897 HD21 LEU A 266     -16.126   8.263  -5.727  1.00 -0.02           H
ATOM   3898 HD22 LEU A 266     -15.758   6.609  -6.049  1.00 -0.02           H
ATOM   3899 HD23 LEU A 266     -15.793   7.686  -7.409  1.00 -0.02           H
ATOM   3900  N   GLY A 267     -17.730   4.259 -10.463  1.00  0.00           N
ATOM   3901  CA  GLY A 267     -17.284   3.079 -11.196  1.00  0.00           C
ATOM   3902  C   GLY A 267     -16.592   3.643 -12.467  1.00  0.00           C
ATOM   3903  O   GLY A 267     -15.586   3.103 -12.896  1.00  0.00           O
ATOM   3904  H   GLY A 267     -18.729   4.385 -10.397  1.00  0.00           H
ATOM   3905  HA2 GLY A 267     -16.599   2.450 -10.627  1.00  0.00           H
ATOM   3906  HA3 GLY A 267     -18.127   2.454 -11.492  1.00  0.00           H
ATOM   3907  N   SER A 268     -17.050   4.672 -13.192  1.00  0.00           N
ATOM   3908  CA  SER A 268     -16.457   5.307 -14.346  1.00  0.00           C
ATOM   3909  C   SER A 268     -15.168   6.075 -14.084  1.00  0.00           C
ATOM   3910  O   SER A 268     -14.176   5.936 -14.875  1.00  0.00           O
ATOM   3911  CB  SER A 268     -17.481   6.298 -14.995  1.00  0.00           C
ATOM   3912  OG  SER A 268     -16.856   6.885 -16.089  1.00  0.00           O
ATOM   3913  H   SER A 268     -17.952   5.032 -12.918  1.00  0.00           H
ATOM   3914  HA  SER A 268     -16.372   4.518 -15.094  1.00  0.00           H
ATOM   3915  HB2 SER A 268     -18.390   5.752 -15.247  1.00  0.00           H
ATOM   3916  HB3 SER A 268     -17.660   7.042 -14.219  1.00  0.00           H
ATOM   3917  HG  SER A 268     -17.393   7.624 -16.384  1.00  0.00           H
ATOM   3918  N   ALA A 269     -15.023   6.859 -12.972  1.00 -0.07           N
ATOM   3919  CA  ALA A 269     -13.810   7.385 -12.495  1.00 -0.07           C
ATOM   3920  C   ALA A 269     -12.798   6.321 -12.159  1.00 -0.07           C
ATOM   3921  O   ALA A 269     -11.682   6.399 -12.685  1.00 -0.07           O
ATOM   3922  CB  ALA A 269     -14.113   8.218 -11.250  1.00 -0.07           C
ATOM   3923  H   ALA A 269     -15.744   6.951 -12.270  1.00 -0.07           H
ATOM   3924  HA  ALA A 269     -13.386   8.048 -13.248  1.00 -0.07           H
ATOM   3925  HB1 ALA A 269     -14.579   7.591 -10.490  1.00 -0.07           H
ATOM   3926  HB2 ALA A 269     -14.710   9.034 -11.656  1.00 -0.07           H
ATOM   3927  HB3 ALA A 269     -13.141   8.540 -10.877  1.00 -0.07           H
ATOM   3928  N   GLN A 270     -13.144   5.291 -11.434  1.00 -0.03           N
ATOM   3929  CA  GLN A 270     -12.203   4.175 -11.228  1.00 -0.03           C
ATOM   3930  C   GLN A 270     -11.726   3.584 -12.559  1.00 -0.03           C
ATOM   3931  O   GLN A 270     -10.538   3.241 -12.665  1.00 -0.03           O
ATOM   3932  CB  GLN A 270     -12.890   3.135 -10.419  1.00 -0.03           C
ATOM   3933  CG  GLN A 270     -11.885   2.146  -9.743  1.00 -0.03           C
ATOM   3934  CD  GLN A 270     -10.828   2.758  -8.873  1.00 -0.03           C
ATOM   3935  NE2 GLN A 270      -9.610   2.292  -8.900  1.00 -0.03           N
ATOM   3936  OE1 GLN A 270     -11.046   3.652  -8.120  1.00 -0.03           O
ATOM   3937  H   GLN A 270     -14.051   5.289 -10.989  1.00 -0.03           H
ATOM   3938  HA  GLN A 270     -11.390   4.682 -10.708  1.00 -0.03           H
ATOM   3939  HB2 GLN A 270     -13.492   3.608  -9.643  1.00 -0.03           H
ATOM   3940  HB3 GLN A 270     -13.508   2.601 -11.140  1.00 -0.03           H
ATOM   3941  HG2 GLN A 270     -12.428   1.428  -9.127  1.00 -0.03           H
ATOM   3942  HG3 GLN A 270     -11.266   1.638 -10.483  1.00 -0.03           H
ATOM   3943 HE21 GLN A 270      -9.100   2.695  -8.126  1.00 -0.03           H
ATOM   3944 HE22 GLN A 270      -9.538   1.387  -9.343  1.00 -0.03           H
ATOM   3945  N   GLU A 271     -12.572   3.601 -13.593  1.00  0.00           N
ATOM   3946  CA  GLU A 271     -12.177   3.128 -14.911  1.00  0.00           C
ATOM   3947  C   GLU A 271     -11.424   4.180 -15.748  1.00  0.00           C
ATOM   3948  O   GLU A 271     -10.557   3.786 -16.536  1.00  0.00           O
ATOM   3949  CB  GLU A 271     -13.387   2.451 -15.650  1.00  0.00           C
ATOM   3950  CG  GLU A 271     -12.939   1.218 -16.429  1.00  0.00           C
ATOM   3951  CD  GLU A 271     -12.615  -0.020 -15.527  1.00  0.00           C
ATOM   3952  OE1 GLU A 271     -13.645  -0.469 -14.926  1.00  0.00           O
ATOM   3953  OE2 GLU A 271     -11.513  -0.613 -15.515  1.00  0.00           O
ATOM   3954  H   GLU A 271     -13.554   3.775 -13.435  1.00  0.00           H
ATOM   3955  HA  GLU A 271     -11.559   2.268 -14.655  1.00  0.00           H
ATOM   3956  HB2 GLU A 271     -14.188   2.185 -14.959  1.00  0.00           H
ATOM   3957  HB3 GLU A 271     -13.789   3.177 -16.356  1.00  0.00           H
ATOM   3958  HG2 GLU A 271     -13.728   0.993 -17.145  1.00  0.00           H
ATOM   3959  HG3 GLU A 271     -12.106   1.623 -17.002  1.00  0.00           H
ATOM   3960  N   THR A 272     -11.608   5.473 -15.491  1.00 -0.02           N
ATOM   3961  CA  THR A 272     -10.753   6.515 -16.105  1.00 -0.02           C
ATOM   3962  C   THR A 272      -9.336   6.493 -15.500  1.00 -0.02           C
ATOM   3963  O   THR A 272      -8.342   6.729 -16.215  1.00 -0.02           O
ATOM   3964  CB  THR A 272     -11.408   7.874 -15.912  1.00 -0.02           C
ATOM   3965  CG2 THR A 272     -10.683   8.968 -16.615  1.00 -0.02           C
ATOM   3966  OG1 THR A 272     -12.682   7.926 -16.533  1.00 -0.02           O
ATOM   3967  H   THR A 272     -12.205   5.775 -14.734  1.00 -0.02           H
ATOM   3968  HA  THR A 272     -10.665   6.338 -17.177  1.00 -0.02           H
ATOM   3969  HB  THR A 272     -11.559   8.168 -14.873  1.00 -0.02           H
ATOM   3970  HG1 THR A 272     -13.455   7.779 -15.983  1.00 -0.02           H
ATOM   3971 HG21 THR A 272     -11.298   9.834 -16.370  1.00 -0.02           H
ATOM   3972 HG22 THR A 272     -10.756   8.812 -17.691  1.00 -0.02           H
ATOM   3973 HG23 THR A 272      -9.616   9.105 -16.439  1.00 -0.02           H
ATOM   3974  N   LEU A 273      -9.164   6.016 -14.255  1.00 -0.33           N
ATOM   3975  CA  LEU A 273      -7.878   5.675 -13.639  1.00 -0.33           C
ATOM   3976  C   LEU A 273      -7.186   4.446 -14.252  1.00 -0.33           C
ATOM   3977  O   LEU A 273      -5.973   4.417 -14.325  1.00 -0.33           O
ATOM   3978  CB  LEU A 273      -7.926   5.441 -12.185  1.00 -0.33           C
ATOM   3979  CG  LEU A 273      -8.182   6.654 -11.297  1.00 -0.33           C
ATOM   3980  CD1 LEU A 273      -8.086   6.160  -9.885  1.00 -0.33           C
ATOM   3981  CD2 LEU A 273      -7.150   7.740 -11.350  1.00 -0.33           C
ATOM   3982  H   LEU A 273     -10.032   5.879 -13.756  1.00 -0.33           H
ATOM   3983  HA  LEU A 273      -7.230   6.532 -13.830  1.00 -0.33           H
ATOM   3984  HB2 LEU A 273      -8.600   4.628 -11.916  1.00 -0.33           H
ATOM   3985  HB3 LEU A 273      -6.923   5.076 -11.964  1.00 -0.33           H
ATOM   3986  HG  LEU A 273      -9.104   7.203 -11.491  1.00 -0.33           H
ATOM   3987 HD11 LEU A 273      -8.920   5.491  -9.671  1.00 -0.33           H
ATOM   3988 HD12 LEU A 273      -8.147   6.966  -9.155  1.00 -0.33           H
ATOM   3989 HD13 LEU A 273      -7.112   5.709  -9.694  1.00 -0.33           H
ATOM   3990 HD21 LEU A 273      -6.195   7.456 -10.907  1.00 -0.33           H
ATOM   3991 HD22 LEU A 273      -6.890   8.272 -12.265  1.00 -0.33           H
ATOM   3992 HD23 LEU A 273      -7.553   8.551 -10.744  1.00 -0.33           H
ATOM   3993  N   ILE A 274      -7.976   3.413 -14.620  1.00  0.01           N
ATOM   3994  CA  ILE A 274      -7.426   2.187 -15.190  1.00  0.01           C
ATOM   3995  C   ILE A 274      -7.084   2.416 -16.652  1.00  0.01           C
ATOM   3996  O   ILE A 274      -6.103   1.833 -17.103  1.00  0.01           O
ATOM   3997  CB  ILE A 274      -8.432   0.989 -15.010  1.00  0.01           C
ATOM   3998  CG1 ILE A 274      -8.510   0.757 -13.522  1.00  0.01           C
ATOM   3999  CG2 ILE A 274      -7.926  -0.234 -15.776  1.00  0.01           C
ATOM   4000  CD1 ILE A 274      -9.751   0.080 -12.980  1.00  0.01           C
ATOM   4001  H   ILE A 274      -8.930   3.407 -14.289  1.00  0.01           H
ATOM   4002  HA  ILE A 274      -6.501   1.931 -14.674  1.00  0.01           H
ATOM   4003  HB  ILE A 274      -9.438   1.167 -15.392  1.00  0.01           H
ATOM   4004 HG12 ILE A 274      -7.606   0.209 -13.259  1.00  0.01           H
ATOM   4005 HG13 ILE A 274      -8.387   1.708 -13.002  1.00  0.01           H
ATOM   4006 HG21 ILE A 274      -8.065  -0.085 -16.847  1.00  0.01           H
ATOM   4007 HG22 ILE A 274      -8.665  -1.011 -15.583  1.00  0.01           H
ATOM   4008 HG23 ILE A 274      -6.876  -0.488 -15.631  1.00  0.01           H
ATOM   4009 HD11 ILE A 274     -10.650   0.557 -13.371  1.00  0.01           H
ATOM   4010 HD12 ILE A 274      -9.939   0.125 -11.908  1.00  0.01           H
ATOM   4011 HD13 ILE A 274      -9.833  -0.989 -13.179  1.00  0.01           H
ATOM   4012  N   ARG A 275      -7.760   3.232 -17.453  1.00  0.02           N
ATOM   4013  CA  ARG A 275      -7.539   3.279 -18.924  1.00  0.02           C
ATOM   4014  C   ARG A 275      -6.761   4.450 -19.572  1.00  0.02           C
ATOM   4015  O   ARG A 275      -5.858   4.163 -20.427  1.00  0.02           O
ATOM   4016  CB  ARG A 275      -8.970   3.171 -19.473  1.00  0.02           C
ATOM   4017  CG  ARG A 275      -9.632   1.822 -19.268  1.00  0.02           C
ATOM   4018  CD  ARG A 275     -10.970   1.682 -19.919  1.00  0.02           C
ATOM   4019  NE  ARG A 275     -11.690   0.459 -19.674  1.00  0.02           N
ATOM   4020  CZ  ARG A 275     -12.914   0.086 -19.983  1.00  0.02           C
ATOM   4021  NH1 ARG A 275     -13.714   0.942 -20.541  1.00  0.02           N
ATOM   4022  NH2 ARG A 275     -13.381  -1.090 -19.876  1.00  0.02           N
ATOM   4023  H   ARG A 275      -8.676   3.505 -17.125  1.00  0.02           H
ATOM   4024  HA  ARG A 275      -6.965   2.375 -19.128  1.00  0.02           H
ATOM   4025  HB2 ARG A 275      -9.667   3.907 -19.074  1.00  0.02           H
ATOM   4026  HB3 ARG A 275      -8.912   3.347 -20.547  1.00  0.02           H
ATOM   4027  HG2 ARG A 275      -8.972   0.998 -19.541  1.00  0.02           H
ATOM   4028  HG3 ARG A 275      -9.805   1.892 -18.194  1.00  0.02           H
ATOM   4029  HD2 ARG A 275     -11.531   2.514 -19.492  1.00  0.02           H
ATOM   4030  HD3 ARG A 275     -10.945   1.920 -20.983  1.00  0.02           H
ATOM   4031  HE  ARG A 275     -11.287  -0.207 -19.031  1.00  0.02           H
ATOM   4032 HH11 ARG A 275     -13.420   1.908 -20.562  1.00  0.02           H
ATOM   4033 HH12 ARG A 275     -14.600   0.674 -20.946  1.00  0.02           H
ATOM   4034 HH21 ARG A 275     -12.839  -1.766 -19.358  1.00  0.02           H
ATOM   4035 HH22 ARG A 275     -14.212  -1.350 -20.388  1.00  0.02           H
ATOM   4036  N   LYS A 276      -7.105   5.705 -19.146  1.00  0.02           N
ATOM   4037  CA  LYS A 276      -6.744   6.936 -19.933  1.00  0.02           C
ATOM   4038  C   LYS A 276      -5.999   7.953 -19.097  1.00  0.02           C
ATOM   4039  O   LYS A 276      -5.851   9.096 -19.510  1.00  0.02           O
ATOM   4040  CB  LYS A 276      -8.088   7.472 -20.419  1.00  0.02           C
ATOM   4041  CG  LYS A 276      -8.922   6.403 -21.238  1.00  0.02           C
ATOM   4042  CD  LYS A 276     -10.130   7.173 -21.806  1.00  0.02           C
ATOM   4043  CE  LYS A 276     -11.090   6.166 -22.469  1.00  0.02           C
ATOM   4044  NZ  LYS A 276     -12.313   6.889 -22.797  1.00  0.02           N
ATOM   4045  H   LYS A 276      -7.766   5.725 -18.383  1.00  0.02           H
ATOM   4046  HA  LYS A 276      -6.182   6.689 -20.834  1.00  0.02           H
ATOM   4047  HB2 LYS A 276      -8.638   7.857 -19.561  1.00  0.02           H
ATOM   4048  HB3 LYS A 276      -7.909   8.402 -20.957  1.00  0.02           H
ATOM   4049  HG2 LYS A 276      -8.315   5.859 -21.962  1.00  0.02           H
ATOM   4050  HG3 LYS A 276      -9.281   5.661 -20.526  1.00  0.02           H
ATOM   4051  HD2 LYS A 276     -10.640   7.703 -21.002  1.00  0.02           H
ATOM   4052  HD3 LYS A 276      -9.835   7.901 -22.562  1.00  0.02           H
ATOM   4053  HE2 LYS A 276     -10.591   5.802 -23.366  1.00  0.02           H
ATOM   4054  HE3 LYS A 276     -11.399   5.366 -21.797  1.00  0.02           H
ATOM   4055  HZ1 LYS A 276     -13.033   6.306 -23.199  1.00  0.02           H
ATOM   4056  HZ2 LYS A 276     -12.102   7.572 -23.511  1.00  0.02           H
ATOM   4057  HZ3 LYS A 276     -12.743   7.339 -22.002  1.00  0.02           H
ATOM   4058  N   THR A 277      -5.387   7.468 -18.015  1.00 -0.04           N
ATOM   4059  CA  THR A 277      -4.649   8.345 -17.121  1.00 -0.04           C
ATOM   4060  C   THR A 277      -3.625   7.717 -16.233  1.00 -0.04           C
ATOM   4061  O   THR A 277      -3.519   6.469 -16.212  1.00 -0.04           O
ATOM   4062  CB  THR A 277      -5.639   9.117 -16.222  1.00 -0.04           C
ATOM   4063  CG2 THR A 277      -6.721  10.119 -16.811  1.00 -0.04           C
ATOM   4064  OG1 THR A 277      -6.189   8.285 -15.285  1.00 -0.04           O
ATOM   4065  H   THR A 277      -5.294   6.486 -17.799  1.00 -0.04           H
ATOM   4066  HA  THR A 277      -4.227   9.186 -17.672  1.00 -0.04           H
ATOM   4067  HB  THR A 277      -5.019   9.790 -15.628  1.00 -0.04           H
ATOM   4068  HG1 THR A 277      -7.066   8.062 -15.603  1.00 -0.04           H
ATOM   4069 HG21 THR A 277      -6.209  10.845 -17.442  1.00 -0.04           H
ATOM   4070 HG22 THR A 277      -7.240  10.648 -16.013  1.00 -0.04           H
ATOM   4071 HG23 THR A 277      -7.342   9.516 -17.473  1.00 -0.04           H
ATOM   4072  N   ARG A 278      -2.756   8.371 -15.552  1.00 -0.01           N
ATOM   4073  CA  ARG A 278      -1.802   7.810 -14.589  1.00 -0.01           C
ATOM   4074  C   ARG A 278      -1.480   8.934 -13.608  1.00 -0.01           C
ATOM   4075  O   ARG A 278      -1.931  10.048 -13.847  1.00 -0.01           O
ATOM   4076  CB  ARG A 278      -0.489   7.428 -15.267  1.00 -0.01           C
ATOM   4077  CG  ARG A 278      -0.296   5.886 -15.633  1.00 -0.01           C
ATOM   4078  CD  ARG A 278       1.031   5.635 -16.422  1.00 -0.01           C
ATOM   4079  NE  ARG A 278       1.202   4.325 -17.076  1.00 -0.01           N
ATOM   4080  CZ  ARG A 278       1.551   3.129 -16.574  1.00 -0.01           C
ATOM   4081  NH1 ARG A 278       1.992   2.963 -15.360  1.00 -0.01           N
ATOM   4082  NH2 ARG A 278       1.491   2.055 -17.299  1.00 -0.01           N
ATOM   4083  H   ARG A 278      -2.837   9.378 -15.589  1.00 -0.01           H
ATOM   4084  HA  ARG A 278      -2.236   6.996 -14.006  1.00 -0.01           H
ATOM   4085  HB2 ARG A 278      -0.414   8.199 -16.034  1.00 -0.01           H
ATOM   4086  HB3 ARG A 278       0.342   7.808 -14.673  1.00 -0.01           H
ATOM   4087  HG2 ARG A 278      -0.150   5.258 -14.755  1.00 -0.01           H
ATOM   4088  HG3 ARG A 278      -1.039   5.392 -16.259  1.00 -0.01           H
ATOM   4089  HD2 ARG A 278       1.072   6.346 -17.246  1.00 -0.01           H
ATOM   4090  HD3 ARG A 278       1.870   5.863 -15.764  1.00 -0.01           H
ATOM   4091  HE  ARG A 278       0.957   4.293 -18.055  1.00 -0.01           H
ATOM   4092 HH11 ARG A 278       2.417   3.716 -14.838  1.00 -0.01           H
ATOM   4093 HH12 ARG A 278       2.226   2.032 -15.047  1.00 -0.01           H
ATOM   4094 HH21 ARG A 278       1.422   2.005 -18.306  1.00 -0.01           H
ATOM   4095 HH22 ARG A 278       1.462   1.152 -16.848  1.00 -0.01           H
ATOM   4096  N   PHE A 279      -0.793   8.701 -12.446  1.00 -0.15           N
ATOM   4097  CA  PHE A 279      -0.507   9.716 -11.429  1.00 -0.15           C
ATOM   4098  C   PHE A 279       1.004   9.523 -11.128  1.00 -0.15           C
ATOM   4099  O   PHE A 279       1.511   8.397 -11.025  1.00 -0.15           O
ATOM   4100  CB  PHE A 279      -1.579   9.561 -10.343  1.00 -0.15           C
ATOM   4101  CG  PHE A 279      -1.360  10.261  -9.039  1.00 -0.15           C
ATOM   4102  CD1 PHE A 279      -1.367  11.708  -8.867  1.00 -0.15           C
ATOM   4103  CD2 PHE A 279      -0.938   9.421  -7.921  1.00 -0.15           C
ATOM   4104  CE1 PHE A 279      -0.894  12.255  -7.691  1.00 -0.15           C
ATOM   4105  CE2 PHE A 279      -0.395  10.066  -6.769  1.00 -0.15           C
ATOM   4106  CZ  PHE A 279      -0.366  11.440  -6.631  1.00 -0.15           C
ATOM   4107  H   PHE A 279      -0.533   7.749 -12.231  1.00 -0.15           H
ATOM   4108  HA  PHE A 279      -0.564  10.724 -11.841  1.00 -0.15           H
ATOM   4109  HB2 PHE A 279      -2.463   9.969 -10.834  1.00 -0.15           H
ATOM   4110  HB3 PHE A 279      -1.800   8.537 -10.039  1.00 -0.15           H
ATOM   4111  HD1 PHE A 279      -1.677  12.355  -9.674  1.00 -0.15           H
ATOM   4112  HD2 PHE A 279      -1.034   8.352  -8.038  1.00 -0.15           H
ATOM   4113  HE1 PHE A 279      -0.946  13.326  -7.564  1.00 -0.15           H
ATOM   4114  HE2 PHE A 279      -0.033   9.542  -5.897  1.00 -0.15           H
ATOM   4115  HZ  PHE A 279      -0.071  11.913  -5.706  1.00 -0.15           H
ATOM   4116  N   PHE A 280       1.781  10.636 -10.904  1.00 -0.01           N
ATOM   4117  CA  PHE A 280       3.228  10.675 -10.727  1.00 -0.01           C
ATOM   4118  C   PHE A 280       3.828  11.663  -9.660  1.00 -0.01           C
ATOM   4119  O   PHE A 280       3.230  12.638  -9.288  1.00 -0.01           O
ATOM   4120  CB  PHE A 280       3.964  10.739 -12.084  1.00 -0.01           C
ATOM   4121  CG  PHE A 280       3.818  12.017 -12.870  1.00 -0.01           C
ATOM   4122  CD1 PHE A 280       4.682  13.112 -12.588  1.00 -0.01           C
ATOM   4123  CD2 PHE A 280       2.932  12.108 -13.944  1.00 -0.01           C
ATOM   4124  CE1 PHE A 280       4.503  14.353 -13.220  1.00 -0.01           C
ATOM   4125  CE2 PHE A 280       2.874  13.218 -14.698  1.00 -0.01           C
ATOM   4126  CZ  PHE A 280       3.597  14.363 -14.334  1.00 -0.01           C
ATOM   4127  H   PHE A 280       1.312  11.522 -10.778  1.00 -0.01           H
ATOM   4128  HA  PHE A 280       3.465   9.660 -10.407  1.00 -0.01           H
ATOM   4129  HB2 PHE A 280       5.037  10.630 -11.921  1.00 -0.01           H
ATOM   4130  HB3 PHE A 280       3.632   9.912 -12.710  1.00 -0.01           H
ATOM   4131  HD1 PHE A 280       5.279  13.084 -11.689  1.00 -0.01           H
ATOM   4132  HD2 PHE A 280       2.321  11.249 -14.181  1.00 -0.01           H
ATOM   4133  HE1 PHE A 280       5.080  15.209 -12.901  1.00 -0.01           H
ATOM   4134  HE2 PHE A 280       2.184  13.252 -15.528  1.00 -0.01           H
ATOM   4135  HZ  PHE A 280       3.328  15.278 -14.842  1.00 -0.01           H
ATOM   4136  N   MET A 281       5.042  11.432  -9.231  1.00  0.01           N
ATOM   4137  CA  MET A 281       5.909  12.315  -8.510  1.00  0.01           C
ATOM   4138  C   MET A 281       7.056  12.960  -9.352  1.00  0.01           C
ATOM   4139  O   MET A 281       7.618  12.217 -10.180  1.00  0.01           O
ATOM   4140  CB  MET A 281       6.553  11.587  -7.299  1.00  0.01           C
ATOM   4141  CG  MET A 281       7.168  12.436  -6.268  1.00  0.01           C
ATOM   4142  SD  MET A 281       7.631  11.507  -4.792  1.00  0.01           S
ATOM   4143  CE  MET A 281       8.457  10.115  -5.600  1.00  0.01           C
ATOM   4144  H   MET A 281       5.523  10.585  -9.499  1.00  0.01           H
ATOM   4145  HA  MET A 281       5.255  13.115  -8.165  1.00  0.01           H
ATOM   4146  HB2 MET A 281       5.807  10.997  -6.766  1.00  0.01           H
ATOM   4147  HB3 MET A 281       7.324  10.950  -7.732  1.00  0.01           H
ATOM   4148  HG2 MET A 281       7.974  13.022  -6.711  1.00  0.01           H
ATOM   4149  HG3 MET A 281       6.452  13.181  -5.923  1.00  0.01           H
ATOM   4150  HE1 MET A 281       9.210   9.631  -4.977  1.00  0.01           H
ATOM   4151  HE2 MET A 281       7.804   9.421  -6.129  1.00  0.01           H
ATOM   4152  HE3 MET A 281       9.139  10.521  -6.347  1.00  0.01           H
ATOM   4153  N   ALA A 282       7.524  14.166  -9.104  1.00  0.00           N
ATOM   4154  CA  ALA A 282       8.683  14.839  -9.679  1.00  0.00           C
ATOM   4155  C   ALA A 282       9.347  15.710  -8.604  1.00  0.00           C
ATOM   4156  O   ALA A 282       8.733  16.641  -8.018  1.00  0.00           O
ATOM   4157  CB  ALA A 282       8.107  15.717 -10.810  1.00  0.00           C
ATOM   4158  H   ALA A 282       6.869  14.686  -8.538  1.00  0.00           H
ATOM   4159  HA  ALA A 282       9.455  14.136  -9.990  1.00  0.00           H
ATOM   4160  HB1 ALA A 282       8.868  16.412 -11.166  1.00  0.00           H
ATOM   4161  HB2 ALA A 282       7.324  16.401 -10.486  1.00  0.00           H
ATOM   4162  HB3 ALA A 282       7.762  14.991 -11.546  1.00  0.00           H
ATOM   4163  N   THR A 283      10.659  15.481  -8.353  1.00  0.00           N
ATOM   4164  CA  THR A 283      11.515  16.445  -7.640  1.00  0.00           C
ATOM   4165  C   THR A 283      12.216  17.383  -8.627  1.00  0.00           C
ATOM   4166  O   THR A 283      12.844  16.940  -9.590  1.00  0.00           O
ATOM   4167  CB  THR A 283      12.437  15.626  -6.790  1.00  0.00           C
ATOM   4168  CG2 THR A 283      13.109  16.393  -5.591  1.00  0.00           C
ATOM   4169  OG1 THR A 283      11.875  14.520  -6.146  1.00  0.00           O
ATOM   4170  H   THR A 283      10.985  14.821  -9.045  1.00  0.00           H
ATOM   4171  HA  THR A 283      10.927  17.024  -6.928  1.00  0.00           H
ATOM   4172  HB  THR A 283      13.246  15.218  -7.396  1.00  0.00           H
ATOM   4173  HG1 THR A 283      12.542  14.051  -5.640  1.00  0.00           H
ATOM   4174 HG21 THR A 283      12.400  16.965  -4.992  1.00  0.00           H
ATOM   4175 HG22 THR A 283      13.822  17.087  -6.038  1.00  0.00           H
ATOM   4176 HG23 THR A 283      13.696  15.798  -4.892  1.00  0.00           H
ATOM   4177  N   LEU A 284      12.151  18.685  -8.432  1.00  0.00           N
ATOM   4178  CA  LEU A 284      12.773  19.772  -9.386  1.00  0.00           C
ATOM   4179  C   LEU A 284      13.684  20.665  -8.611  1.00  0.00           C
ATOM   4180  O   LEU A 284      13.562  20.809  -7.414  1.00  0.00           O
ATOM   4181  CB  LEU A 284      11.656  20.598 -10.040  1.00  0.00           C
ATOM   4182  CG  LEU A 284      10.439  19.971 -10.687  1.00  0.00           C
ATOM   4183  CD1 LEU A 284       9.543  20.945 -11.394  1.00  0.00           C
ATOM   4184  CD2 LEU A 284      10.859  18.977 -11.771  1.00  0.00           C
ATOM   4185  H   LEU A 284      11.894  18.928  -7.485  1.00  0.00           H
ATOM   4186  HA  LEU A 284      13.347  19.249 -10.152  1.00  0.00           H
ATOM   4187  HB2 LEU A 284      11.333  21.330  -9.299  1.00  0.00           H
ATOM   4188  HB3 LEU A 284      12.222  21.104 -10.822  1.00  0.00           H
ATOM   4189  HG  LEU A 284       9.902  19.505  -9.861  1.00  0.00           H
ATOM   4190 HD11 LEU A 284       9.386  21.707 -10.629  1.00  0.00           H
ATOM   4191 HD12 LEU A 284       8.590  20.485 -11.657  1.00  0.00           H
ATOM   4192 HD13 LEU A 284      10.054  21.423 -12.229  1.00  0.00           H
ATOM   4193 HD21 LEU A 284      11.536  19.436 -12.492  1.00  0.00           H
ATOM   4194 HD22 LEU A 284      11.085  18.060 -11.226  1.00  0.00           H
ATOM   4195 HD23 LEU A 284       9.981  18.690 -12.351  1.00  0.00           H
ATOM   4196  N   ARG A 285      14.547  21.394  -9.326  1.00  0.00           N
ATOM   4197  CA  ARG A 285      15.435  22.462  -8.786  1.00  0.00           C
ATOM   4198  C   ARG A 285      15.297  23.745  -9.674  1.00  0.00           C
ATOM   4199  O   ARG A 285      15.191  23.689 -10.886  1.00  0.00           O
ATOM   4200  CB  ARG A 285      16.873  21.952  -8.653  1.00  0.00           C
ATOM   4201  CG  ARG A 285      17.857  22.911  -8.035  1.00  0.00           C
ATOM   4202  CD  ARG A 285      19.233  22.275  -7.733  1.00  0.00           C
ATOM   4203  NE  ARG A 285      19.271  21.145  -6.721  1.00  0.00           N
ATOM   4204  CZ  ARG A 285      18.790  20.985  -5.523  1.00  0.00           C
ATOM   4205  NH1 ARG A 285      18.120  21.894  -4.887  1.00  0.00           N
ATOM   4206  NH2 ARG A 285      18.837  19.872  -4.917  1.00  0.00           N
ATOM   4207  H   ARG A 285      14.410  21.249 -10.316  1.00  0.00           H
ATOM   4208  HA  ARG A 285      15.047  22.796  -7.824  1.00  0.00           H
ATOM   4209  HB2 ARG A 285      16.808  21.146  -7.923  1.00  0.00           H
ATOM   4210  HB3 ARG A 285      17.231  21.490  -9.573  1.00  0.00           H
ATOM   4211  HG2 ARG A 285      17.930  23.821  -8.630  1.00  0.00           H
ATOM   4212  HG3 ARG A 285      17.463  23.284  -7.090  1.00  0.00           H
ATOM   4213  HD2 ARG A 285      19.651  21.834  -8.637  1.00  0.00           H
ATOM   4214  HD3 ARG A 285      19.934  22.991  -7.302  1.00  0.00           H
ATOM   4215  HE  ARG A 285      19.877  20.350  -6.869  1.00  0.00           H
ATOM   4216 HH11 ARG A 285      18.169  22.854  -5.198  1.00  0.00           H
ATOM   4217 HH12 ARG A 285      18.011  21.718  -3.898  1.00  0.00           H
ATOM   4218 HH21 ARG A 285      19.387  19.076  -5.206  1.00  0.00           H
ATOM   4219 HH22 ARG A 285      18.216  19.770  -4.126  1.00  0.00           H
ATOM   4220  N   LYS A 286      15.268  24.865  -8.969  1.00  0.00           N
ATOM   4221  CA  LYS A 286      15.203  26.204  -9.678  1.00  0.00           C
ATOM   4222  C   LYS A 286      16.630  26.842 -10.143  1.00  0.00           C
ATOM   4223  O   LYS A 286      17.448  27.104  -9.289  1.00  0.00           O
ATOM   4224  CB  LYS A 286      14.394  27.156  -8.666  1.00  0.00           C
ATOM   4225  CG  LYS A 286      14.609  28.645  -8.946  1.00  0.00           C
ATOM   4226  CD  LYS A 286      13.750  29.573  -8.061  1.00  0.00           C
ATOM   4227  CE  LYS A 286      14.214  30.989  -8.432  1.00  0.00           C
ATOM   4228  NZ  LYS A 286      13.627  32.033  -7.666  1.00  0.00           N
ATOM   4229  H   LYS A 286      15.061  24.910  -7.982  1.00  0.00           H
ATOM   4230  HA  LYS A 286      14.530  26.104 -10.530  1.00  0.00           H
ATOM   4231  HB2 LYS A 286      13.341  26.879  -8.657  1.00  0.00           H
ATOM   4232  HB3 LYS A 286      14.838  26.968  -7.688  1.00  0.00           H
ATOM   4233  HG2 LYS A 286      15.632  28.870  -8.642  1.00  0.00           H
ATOM   4234  HG3 LYS A 286      14.566  28.957  -9.990  1.00  0.00           H
ATOM   4235  HD2 LYS A 286      12.674  29.415  -8.144  1.00  0.00           H
ATOM   4236  HD3 LYS A 286      14.108  29.386  -7.048  1.00  0.00           H
ATOM   4237  HE2 LYS A 286      15.300  31.017  -8.333  1.00  0.00           H
ATOM   4238  HE3 LYS A 286      13.939  31.253  -9.453  1.00  0.00           H
ATOM   4239  HZ1 LYS A 286      13.380  31.734  -6.734  1.00  0.00           H
ATOM   4240  HZ2 LYS A 286      12.772  32.344  -8.104  1.00  0.00           H
ATOM   4241  HZ3 LYS A 286      14.149  32.897  -7.630  1.00  0.00           H
ATOM   4242  N   PRO A 287      16.788  27.085 -11.496  1.00  0.00           N
ATOM   4243  CA  PRO A 287      18.071  27.639 -11.966  1.00  0.00           C
ATOM   4244  C   PRO A 287      18.514  28.907 -11.248  1.00  0.00           C
ATOM   4245  O   PRO A 287      17.688  29.724 -10.892  1.00  0.00           O
ATOM   4246  CB  PRO A 287      17.864  27.859 -13.407  1.00  0.00           C
ATOM   4247  CG  PRO A 287      16.394  27.868 -13.646  1.00  0.00           C
ATOM   4248  CD  PRO A 287      15.869  26.868 -12.597  1.00  0.00           C
ATOM   4249  HA  PRO A 287      18.807  26.843 -11.849  1.00  0.00           H
ATOM   4250  HB2 PRO A 287      18.224  28.861 -13.646  1.00  0.00           H
ATOM   4251  HB3 PRO A 287      18.403  27.165 -14.053  1.00  0.00           H
ATOM   4252  HG2 PRO A 287      16.117  28.917 -13.537  1.00  0.00           H
ATOM   4253  HG3 PRO A 287      16.164  27.484 -14.640  1.00  0.00           H
ATOM   4254  HD2 PRO A 287      14.828  27.097 -12.371  1.00  0.00           H
ATOM   4255  HD3 PRO A 287      16.009  25.877 -13.031  1.00  0.00           H
ATOM   4256  N   ALA A 288      19.805  29.078 -11.098  1.00  0.00           N
ATOM   4257  CA  ALA A 288      20.437  30.208 -10.454  1.00  0.00           C
ATOM   4258  C   ALA A 288      21.684  30.552 -11.192  1.00  0.00           C
ATOM   4259  O   ALA A 288      22.149  29.837 -12.075  1.00  0.00           O
ATOM   4260  CB  ALA A 288      20.893  29.797  -9.074  1.00  0.00           C
ATOM   4261  H   ALA A 288      20.434  28.656 -11.765  1.00  0.00           H
ATOM   4262  HA  ALA A 288      19.856  31.121 -10.323  1.00  0.00           H
ATOM   4263  HB1 ALA A 288      21.597  28.970  -9.165  1.00  0.00           H
ATOM   4264  HB2 ALA A 288      19.944  29.515  -8.616  1.00  0.00           H
ATOM   4265  HB3 ALA A 288      21.395  30.539  -8.451  1.00  0.00           H
ATOM   4266  N   VAL A 289      22.238  31.678 -10.971  1.00  0.00           N
ATOM   4267  CA  VAL A 289      23.244  32.258 -11.871  1.00  0.00           C
ATOM   4268  C   VAL A 289      24.643  31.516 -11.958  1.00  0.00           C
ATOM   4269  O   VAL A 289      25.276  31.115 -11.008  1.00  0.00           O
ATOM   4270  CB  VAL A 289      23.376  33.806 -11.693  1.00  0.00           C
ATOM   4271  CG1 VAL A 289      22.195  34.691 -12.164  1.00  0.00           C
ATOM   4272  CG2 VAL A 289      23.666  34.169 -10.240  1.00  0.00           C
ATOM   4273  H   VAL A 289      22.052  32.114 -10.078  1.00  0.00           H
ATOM   4274  HA  VAL A 289      22.778  32.235 -12.857  1.00  0.00           H
ATOM   4275  HB  VAL A 289      24.257  34.248 -12.159  1.00  0.00           H
ATOM   4276 HG11 VAL A 289      21.963  34.328 -13.165  1.00  0.00           H
ATOM   4277 HG12 VAL A 289      21.408  34.483 -11.440  1.00  0.00           H
ATOM   4278 HG13 VAL A 289      22.490  35.738 -12.085  1.00  0.00           H
ATOM   4279 HG21 VAL A 289      24.679  33.874  -9.969  1.00  0.00           H
ATOM   4280 HG22 VAL A 289      22.925  33.784  -9.539  1.00  0.00           H
ATOM   4281 HG23 VAL A 289      23.559  35.249 -10.138  1.00  0.00           H
ATOM   4282  N   LEU A 290      25.178  31.413 -13.172  1.00  0.00           N
ATOM   4283  CA  LEU A 290      26.392  30.608 -13.506  1.00  0.00           C
ATOM   4284  C   LEU A 290      27.608  31.506 -13.015  1.00  0.00           C
ATOM   4285  O   LEU A 290      27.717  32.675 -13.498  1.00  0.00           O
ATOM   4286  CB  LEU A 290      26.327  30.117 -14.959  1.00  0.00           C
ATOM   4287  CG  LEU A 290      27.454  29.321 -15.559  1.00  0.00           C
ATOM   4288  CD1 LEU A 290      28.731  30.114 -16.115  1.00  0.00           C
ATOM   4289  CD2 LEU A 290      27.926  28.168 -14.618  1.00  0.00           C
ATOM   4290  OXT LEU A 290      28.393  31.103 -12.127  1.00  0.00           O
ATOM   4291  H   LEU A 290      24.665  31.882 -13.904  1.00  0.00           H
ATOM   4292  HA  LEU A 290      26.432  29.785 -12.793  1.00  0.00           H
ATOM   4293  HB2 LEU A 290      25.412  29.534 -15.066  1.00  0.00           H
ATOM   4294  HB3 LEU A 290      26.128  30.995 -15.575  1.00  0.00           H
ATOM   4295  HG  LEU A 290      26.973  28.943 -16.462  1.00  0.00           H
ATOM   4296 HD11 LEU A 290      28.546  30.934 -16.809  1.00  0.00           H
ATOM   4297 HD12 LEU A 290      29.547  29.514 -16.520  1.00  0.00           H
ATOM   4298 HD13 LEU A 290      29.336  30.511 -15.299  1.00  0.00           H
ATOM   4299 HD21 LEU A 290      28.687  28.707 -14.055  1.00  0.00           H
ATOM   4300 HD22 LEU A 290      27.212  27.756 -13.905  1.00  0.00           H
ATOM   4301 HD23 LEU A 290      28.265  27.358 -15.264  1.00  0.00           H
TER    4302      LEU A 290 
ATOM   4303  N   GLN B   9     -10.799  30.401 -17.381  1.00  0.06           N
ATOM   4304  CA  GLN B   9     -10.037  29.588 -18.322  1.00  0.06           C
ATOM   4305  C   GLN B   9     -10.236  28.079 -17.995  1.00  0.06           C
ATOM   4306  O   GLN B   9     -10.807  27.371 -18.779  1.00  0.06           O
ATOM   4307  CB  GLN B   9      -8.539  29.941 -18.425  1.00  0.06           C
ATOM   4308  CG  GLN B   9      -8.198  31.424 -18.490  1.00  0.06           C
ATOM   4309  CD  GLN B   9      -8.584  32.068 -19.752  1.00  0.06           C
ATOM   4310  NE2 GLN B   9      -8.632  33.337 -19.923  1.00  0.06           N
ATOM   4311  OE1 GLN B   9      -8.817  31.352 -20.764  1.00  0.06           O
ATOM   4312  HA  GLN B   9     -10.553  29.685 -19.276  1.00  0.06           H
ATOM   4313  HB2 GLN B   9      -7.989  29.518 -17.584  1.00  0.06           H
ATOM   4314  HB3 GLN B   9      -7.981  29.488 -19.246  1.00  0.06           H
ATOM   4315  HG2 GLN B   9      -8.693  32.025 -17.728  1.00  0.06           H
ATOM   4316  HG3 GLN B   9      -7.127  31.558 -18.337  1.00  0.06           H
ATOM   4317 HE21 GLN B   9      -9.002  33.628 -20.816  1.00  0.06           H
ATOM   4318 HE22 GLN B   9      -8.380  33.994 -19.199  1.00  0.06           H
ATOM   4319  H1  GLN B   9     -10.593  31.385 -17.478  1.00  0.06           H
ATOM   4320  H2  GLN B   9     -11.787  30.217 -17.475  1.00  0.06           H
ATOM   4321  H3  GLN B   9     -10.551  30.193 -16.425  1.00  0.06           H
ATOM   4322  N   GLN B  10      -9.858  27.564 -16.806  1.00  0.02           N
ATOM   4323  CA  GLN B  10     -10.145  26.178 -16.398  1.00  0.02           C
ATOM   4324  C   GLN B  10     -11.658  26.028 -16.107  1.00  0.02           C
ATOM   4325  O   GLN B  10     -12.371  27.051 -15.896  1.00  0.02           O
ATOM   4326  CB  GLN B  10      -9.238  25.851 -15.142  1.00  0.02           C
ATOM   4327  CG  GLN B  10      -7.678  25.613 -15.450  1.00  0.02           C
ATOM   4328  CD  GLN B  10      -6.992  26.636 -16.364  1.00  0.02           C
ATOM   4329  NE2 GLN B  10      -6.447  26.361 -17.563  1.00  0.02           N
ATOM   4330  OE1 GLN B  10      -6.894  27.754 -15.862  1.00  0.02           O
ATOM   4331  H   GLN B  10      -9.468  28.201 -16.127  1.00  0.02           H
ATOM   4332  HA  GLN B  10      -9.774  25.540 -17.201  1.00  0.02           H
ATOM   4333  HB2 GLN B  10      -9.443  26.644 -14.422  1.00  0.02           H
ATOM   4334  HB3 GLN B  10      -9.496  24.856 -14.778  1.00  0.02           H
ATOM   4335  HG2 GLN B  10      -7.233  25.671 -14.457  1.00  0.02           H
ATOM   4336  HG3 GLN B  10      -7.458  24.640 -15.887  1.00  0.02           H
ATOM   4337 HE21 GLN B  10      -6.079  27.124 -18.113  1.00  0.02           H
ATOM   4338 HE22 GLN B  10      -6.579  25.483 -18.046  1.00  0.02           H
ATOM   4339  N   GLN B  11     -12.204  24.791 -16.041  1.00  0.04           N
ATOM   4340  CA  GLN B  11     -13.693  24.572 -15.959  1.00  0.04           C
ATOM   4341  C   GLN B  11     -14.254  24.769 -14.527  1.00  0.04           C
ATOM   4342  O   GLN B  11     -15.490  24.916 -14.437  1.00  0.04           O
ATOM   4343  CB  GLN B  11     -14.090  23.326 -16.685  1.00  0.04           C
ATOM   4344  CG  GLN B  11     -13.874  22.041 -15.959  1.00  0.04           C
ATOM   4345  CD  GLN B  11     -14.173  20.808 -16.791  1.00  0.04           C
ATOM   4346  NE2 GLN B  11     -13.877  19.596 -16.369  1.00  0.04           N
ATOM   4347  OE1 GLN B  11     -14.615  20.768 -17.937  1.00  0.04           O
ATOM   4348  H   GLN B  11     -11.570  24.006 -16.084  1.00  0.04           H
ATOM   4349  HA  GLN B  11     -14.197  25.286 -16.610  1.00  0.04           H
ATOM   4350  HB2 GLN B  11     -15.158  23.516 -16.795  1.00  0.04           H
ATOM   4351  HB3 GLN B  11     -13.612  23.260 -17.662  1.00  0.04           H
ATOM   4352  HG2 GLN B  11     -12.872  22.045 -15.529  1.00  0.04           H
ATOM   4353  HG3 GLN B  11     -14.557  22.045 -15.109  1.00  0.04           H
ATOM   4354 HE21 GLN B  11     -14.041  18.839 -17.018  1.00  0.04           H
ATOM   4355 HE22 GLN B  11     -13.250  19.505 -15.582  1.00  0.04           H
ATOM   4356  N   VAL B  12     -13.440  24.858 -13.497  1.00 -0.01           N
ATOM   4357  CA  VAL B  12     -13.797  25.528 -12.270  1.00 -0.01           C
ATOM   4358  C   VAL B  12     -12.803  26.628 -11.825  1.00 -0.01           C
ATOM   4359  O   VAL B  12     -11.591  26.362 -11.745  1.00 -0.01           O
ATOM   4360  CB  VAL B  12     -14.110  24.594 -11.089  1.00 -0.01           C
ATOM   4361  CG1 VAL B  12     -15.347  23.732 -11.448  1.00 -0.01           C
ATOM   4362  CG2 VAL B  12     -12.928  23.708 -10.831  1.00 -0.01           C
ATOM   4363  H   VAL B  12     -12.472  24.607 -13.635  1.00 -0.01           H
ATOM   4364  HA  VAL B  12     -14.726  26.054 -12.492  1.00 -0.01           H
ATOM   4365  HB  VAL B  12     -14.262  25.181 -10.184  1.00 -0.01           H
ATOM   4366 HG11 VAL B  12     -16.219  24.384 -11.502  1.00 -0.01           H
ATOM   4367 HG12 VAL B  12     -15.206  23.289 -12.435  1.00 -0.01           H
ATOM   4368 HG13 VAL B  12     -15.538  22.928 -10.738  1.00 -0.01           H
ATOM   4369 HG21 VAL B  12     -12.758  23.124 -11.736  1.00 -0.01           H
ATOM   4370 HG22 VAL B  12     -13.119  22.984 -10.040  1.00 -0.01           H
ATOM   4371 HG23 VAL B  12     -11.976  24.104 -10.476  1.00 -0.01           H
ATOM   4372  N   THR B  13     -13.234  27.848 -11.496  1.00  0.00           N
ATOM   4373  CA  THR B  13     -12.329  28.945 -11.009  1.00  0.00           C
ATOM   4374  C   THR B  13     -11.818  28.677  -9.593  1.00  0.00           C
ATOM   4375  O   THR B  13     -12.459  27.985  -8.798  1.00  0.00           O
ATOM   4376  CB  THR B  13     -13.063  30.346 -11.017  1.00  0.00           C
ATOM   4377  CG2 THR B  13     -13.480  30.756 -12.388  1.00  0.00           C
ATOM   4378  OG1 THR B  13     -14.203  30.463 -10.259  1.00  0.00           O
ATOM   4379  H   THR B  13     -14.230  28.013 -11.475  1.00  0.00           H
ATOM   4380  HA  THR B  13     -11.513  29.204 -11.683  1.00  0.00           H
ATOM   4381  HB  THR B  13     -12.292  31.025 -10.655  1.00  0.00           H
ATOM   4382  HG1 THR B  13     -14.601  29.623 -10.497  1.00  0.00           H
ATOM   4383 HG21 THR B  13     -13.902  31.760 -12.449  1.00  0.00           H
ATOM   4384 HG22 THR B  13     -14.250  30.034 -12.662  1.00  0.00           H
ATOM   4385 HG23 THR B  13     -12.603  30.611 -13.018  1.00  0.00           H
ATOM   4386  N   ALA B  14     -10.756  29.371  -9.168  1.00  0.00           N
ATOM   4387  CA  ALA B  14     -10.139  29.190  -7.876  1.00  0.00           C
ATOM   4388  C   ALA B  14     -11.131  29.621  -6.787  1.00  0.00           C
ATOM   4389  O   ALA B  14     -11.098  28.985  -5.700  1.00  0.00           O
ATOM   4390  CB  ALA B  14      -8.855  30.100  -7.824  1.00  0.00           C
ATOM   4391  H   ALA B  14     -10.291  29.881  -9.905  1.00  0.00           H
ATOM   4392  HA  ALA B  14      -9.741  28.179  -7.789  1.00  0.00           H
ATOM   4393  HB1 ALA B  14      -8.130  29.848  -8.598  1.00  0.00           H
ATOM   4394  HB2 ALA B  14      -8.313  29.998  -6.884  1.00  0.00           H
ATOM   4395  HB3 ALA B  14      -9.001  31.160  -8.028  1.00  0.00           H
ATOM   4396  N   ASP B  15     -11.872  30.697  -7.003  1.00  0.00           N
ATOM   4397  CA  ASP B  15     -12.984  30.987  -6.090  1.00  0.00           C
ATOM   4398  C   ASP B  15     -14.018  29.895  -5.870  1.00  0.00           C
ATOM   4399  O   ASP B  15     -14.310  29.416  -4.787  1.00  0.00           O
ATOM   4400  CB  ASP B  15     -13.670  32.276  -6.527  1.00  0.00           C
ATOM   4401  CG  ASP B  15     -13.169  33.562  -5.939  1.00  0.00           C
ATOM   4402  OD1 ASP B  15     -12.025  33.586  -5.466  1.00  0.00           O
ATOM   4403  OD2 ASP B  15     -13.871  34.594  -6.017  1.00  0.00           O
ATOM   4404  H   ASP B  15     -11.805  31.108  -7.923  1.00  0.00           H
ATOM   4405  HA  ASP B  15     -12.616  31.289  -5.110  1.00  0.00           H
ATOM   4406  HB2 ASP B  15     -13.704  32.305  -7.616  1.00  0.00           H
ATOM   4407  HB3 ASP B  15     -14.739  32.115  -6.387  1.00  0.00           H
ATOM   4408  N   GLU B  16     -14.418  29.316  -6.980  1.00  0.00           N
ATOM   4409  CA  GLU B  16     -15.311  28.210  -6.970  1.00  0.00           C
ATOM   4410  C   GLU B  16     -14.795  26.879  -6.361  1.00  0.00           C
ATOM   4411  O   GLU B  16     -15.604  26.265  -5.670  1.00  0.00           O
ATOM   4412  CB  GLU B  16     -15.921  28.015  -8.382  1.00  0.00           C
ATOM   4413  CG  GLU B  16     -16.790  29.118  -8.978  1.00  0.00           C
ATOM   4414  CD  GLU B  16     -17.075  28.948 -10.477  1.00  0.00           C
ATOM   4415  OE1 GLU B  16     -16.110  28.594 -11.226  1.00  0.00           O
ATOM   4416  OE2 GLU B  16     -18.171  29.399 -10.916  1.00  0.00           O
ATOM   4417  H   GLU B  16     -14.046  29.559  -7.888  1.00  0.00           H
ATOM   4418  HA  GLU B  16     -16.182  28.477  -6.372  1.00  0.00           H
ATOM   4419  HB2 GLU B  16     -14.999  27.952  -8.960  1.00  0.00           H
ATOM   4420  HB3 GLU B  16     -16.508  27.103  -8.489  1.00  0.00           H
ATOM   4421  HG2 GLU B  16     -17.736  29.142  -8.436  1.00  0.00           H
ATOM   4422  HG3 GLU B  16     -16.224  30.028  -8.778  1.00  0.00           H
ATOM   4423  N   VAL B  17     -13.508  26.554  -6.508  1.00 -0.03           N
ATOM   4424  CA  VAL B  17     -12.803  25.482  -5.730  1.00 -0.03           C
ATOM   4425  C   VAL B  17     -12.828  25.793  -4.224  1.00 -0.03           C
ATOM   4426  O   VAL B  17     -13.070  24.827  -3.459  1.00 -0.03           O
ATOM   4427  CB  VAL B  17     -11.376  25.357  -6.232  1.00 -0.03           C
ATOM   4428  CG1 VAL B  17     -10.589  24.390  -5.375  1.00 -0.03           C
ATOM   4429  CG2 VAL B  17     -11.275  24.912  -7.697  1.00 -0.03           C
ATOM   4430  H   VAL B  17     -12.895  27.104  -7.093  1.00 -0.03           H
ATOM   4431  HA  VAL B  17     -13.331  24.534  -5.840  1.00 -0.03           H
ATOM   4432  HB  VAL B  17     -10.802  26.284  -6.244  1.00 -0.03           H
ATOM   4433 HG11 VAL B  17     -10.353  24.701  -4.358  1.00 -0.03           H
ATOM   4434 HG12 VAL B  17     -11.050  23.404  -5.432  1.00 -0.03           H
ATOM   4435 HG13 VAL B  17      -9.634  24.332  -5.898  1.00 -0.03           H
ATOM   4436 HG21 VAL B  17     -10.275  25.013  -8.119  1.00 -0.03           H
ATOM   4437 HG22 VAL B  17     -11.934  25.558  -8.278  1.00 -0.03           H
ATOM   4438 HG23 VAL B  17     -11.661  23.908  -7.870  1.00 -0.03           H
ATOM   4439  N   GLY B  18     -12.744  27.053  -3.761  1.00  0.01           N
ATOM   4440  CA  GLY B  18     -12.911  27.550  -2.338  1.00  0.01           C
ATOM   4441  C   GLY B  18     -14.309  27.209  -1.873  1.00  0.01           C
ATOM   4442  O   GLY B  18     -14.583  26.421  -0.946  1.00  0.01           O
ATOM   4443  H   GLY B  18     -12.656  27.756  -4.480  1.00  0.01           H
ATOM   4444  HA2 GLY B  18     -12.239  27.037  -1.651  1.00  0.01           H
ATOM   4445  HA3 GLY B  18     -12.864  28.633  -2.228  1.00  0.01           H
ATOM   4446  N   ASP B  19     -15.310  27.632  -2.700  1.00  0.00           N
ATOM   4447  CA  ASP B  19     -16.683  27.224  -2.446  1.00  0.00           C
ATOM   4448  C   ASP B  19     -16.877  25.673  -2.362  1.00  0.00           C
ATOM   4449  O   ASP B  19     -17.436  25.183  -1.397  1.00  0.00           O
ATOM   4450  CB  ASP B  19     -17.630  27.816  -3.578  1.00  0.00           C
ATOM   4451  CG  ASP B  19     -19.055  27.633  -3.261  1.00  0.00           C
ATOM   4452  OD1 ASP B  19     -19.464  28.060  -2.141  1.00  0.00           O
ATOM   4453  OD2 ASP B  19     -19.841  27.328  -4.189  1.00  0.00           O
ATOM   4454  H   ASP B  19     -15.135  27.988  -3.630  1.00  0.00           H
ATOM   4455  HA  ASP B  19     -17.006  27.713  -1.527  1.00  0.00           H
ATOM   4456  HB2 ASP B  19     -17.419  28.832  -3.910  1.00  0.00           H
ATOM   4457  HB3 ASP B  19     -17.572  27.177  -4.459  1.00  0.00           H
ATOM   4458  N   TRP B  20     -16.529  24.929  -3.364  1.00 -0.04           N
ATOM   4459  CA  TRP B  20     -16.750  23.405  -3.399  1.00 -0.04           C
ATOM   4460  C   TRP B  20     -16.157  22.763  -2.184  1.00 -0.04           C
ATOM   4461  O   TRP B  20     -16.881  22.067  -1.456  1.00 -0.04           O
ATOM   4462  CB  TRP B  20     -16.172  22.866  -4.739  1.00 -0.04           C
ATOM   4463  CG  TRP B  20     -16.775  21.537  -5.079  1.00 -0.04           C
ATOM   4464  CD1 TRP B  20     -17.790  21.281  -5.914  1.00 -0.04           C
ATOM   4465  CD2 TRP B  20     -16.308  20.239  -4.635  1.00 -0.04           C
ATOM   4466  CE2 TRP B  20     -17.050  19.278  -5.285  1.00 -0.04           C
ATOM   4467  CE3 TRP B  20     -15.243  19.845  -3.757  1.00 -0.04           C
ATOM   4468  NE1 TRP B  20     -17.961  19.934  -6.061  1.00 -0.04           N
ATOM   4469  CZ2 TRP B  20     -16.868  17.935  -5.010  1.00 -0.04           C
ATOM   4470  CZ3 TRP B  20     -15.078  18.484  -3.466  1.00 -0.04           C
ATOM   4471  CH2 TRP B  20     -15.962  17.535  -4.084  1.00 -0.04           C
ATOM   4472  H   TRP B  20     -15.984  25.383  -4.083  1.00 -0.04           H
ATOM   4473  HA  TRP B  20     -17.813  23.177  -3.322  1.00 -0.04           H
ATOM   4474  HB2 TRP B  20     -16.381  23.604  -5.513  1.00 -0.04           H
ATOM   4475  HB3 TRP B  20     -15.100  22.691  -4.654  1.00 -0.04           H
ATOM   4476  HD1 TRP B  20     -18.360  22.061  -6.395  1.00 -0.04           H
ATOM   4477  HE1 TRP B  20     -18.780  19.552  -6.511  1.00 -0.04           H
ATOM   4478  HE3 TRP B  20     -14.529  20.539  -3.339  1.00 -0.04           H
ATOM   4479  HZ2 TRP B  20     -17.543  17.248  -5.500  1.00 -0.04           H
ATOM   4480  HZ3 TRP B  20     -14.420  18.123  -2.689  1.00 -0.04           H
ATOM   4481  HH2 TRP B  20     -15.870  16.461  -4.020  1.00 -0.04           H
ATOM   4482  N   TYR B  21     -14.874  22.922  -1.915  1.00  0.01           N
ATOM   4483  CA  TYR B  21     -14.183  22.234  -0.798  1.00  0.01           C
ATOM   4484  C   TYR B  21     -14.710  22.781   0.547  1.00  0.01           C
ATOM   4485  O   TYR B  21     -14.738  22.043   1.539  1.00  0.01           O
ATOM   4486  CB  TYR B  21     -12.679  22.483  -0.890  1.00  0.01           C
ATOM   4487  CG  TYR B  21     -11.888  21.438  -1.580  1.00  0.01           C
ATOM   4488  CD1 TYR B  21     -11.673  20.170  -1.048  1.00  0.01           C
ATOM   4489  CD2 TYR B  21     -11.150  21.845  -2.703  1.00  0.01           C
ATOM   4490  CE1 TYR B  21     -10.747  19.275  -1.651  1.00  0.01           C
ATOM   4491  CE2 TYR B  21     -10.310  20.915  -3.359  1.00  0.01           C
ATOM   4492  CZ  TYR B  21     -10.096  19.601  -2.797  1.00  0.01           C
ATOM   4493  OH  TYR B  21      -9.191  18.759  -3.305  1.00  0.01           O
ATOM   4494  H   TYR B  21     -14.406  23.621  -2.473  1.00  0.01           H
ATOM   4495  HA  TYR B  21     -14.351  21.158  -0.765  1.00  0.01           H
ATOM   4496  HB2 TYR B  21     -12.516  23.502  -1.243  1.00  0.01           H
ATOM   4497  HB3 TYR B  21     -12.253  22.591   0.108  1.00  0.01           H
ATOM   4498  HD1 TYR B  21     -12.114  20.097  -0.065  1.00  0.01           H
ATOM   4499  HD2 TYR B  21     -11.101  22.865  -3.052  1.00  0.01           H
ATOM   4500  HE1 TYR B  21     -10.522  18.309  -1.224  1.00  0.01           H
ATOM   4501  HE2 TYR B  21      -9.834  21.186  -4.291  1.00  0.01           H
ATOM   4502  HH  TYR B  21      -8.626  19.143  -3.979  1.00  0.01           H
ATOM   4503  N   ASP B  22     -15.135  24.059   0.636  1.00  0.03           N
ATOM   4504  CA  ASP B  22     -16.015  24.407   1.845  1.00  0.03           C
ATOM   4505  C   ASP B  22     -17.390  23.806   2.036  1.00  0.03           C
ATOM   4506  O   ASP B  22     -17.856  23.603   3.173  1.00  0.03           O
ATOM   4507  CB  ASP B  22     -16.156  26.000   1.956  1.00  0.03           C
ATOM   4508  CG  ASP B  22     -14.915  26.820   2.361  1.00  0.03           C
ATOM   4509  OD1 ASP B  22     -13.790  26.307   2.390  1.00  0.03           O
ATOM   4510  OD2 ASP B  22     -15.073  27.998   2.688  1.00  0.03           O
ATOM   4511  H   ASP B  22     -15.106  24.712  -0.133  1.00  0.03           H
ATOM   4512  HA  ASP B  22     -15.478  24.048   2.723  1.00  0.03           H
ATOM   4513  HB2 ASP B  22     -16.570  26.367   1.017  1.00  0.03           H
ATOM   4514  HB3 ASP B  22     -17.020  26.224   2.582  1.00  0.03           H
ATOM   4515  N   LYS B  23     -18.021  23.419   0.993  1.00  0.00           N
ATOM   4516  CA  LYS B  23     -19.302  22.819   0.926  1.00  0.00           C
ATOM   4517  C   LYS B  23     -19.304  21.288   1.038  1.00  0.00           C
ATOM   4518  O   LYS B  23     -20.187  20.758   1.645  1.00  0.00           O
ATOM   4519  CB  LYS B  23     -19.963  23.215  -0.368  1.00  0.00           C
ATOM   4520  CG  LYS B  23     -20.620  24.586  -0.269  1.00  0.00           C
ATOM   4521  CD  LYS B  23     -20.964  25.093  -1.655  1.00  0.00           C
ATOM   4522  CE  LYS B  23     -21.853  26.309  -1.526  1.00  0.00           C
ATOM   4523  NZ  LYS B  23     -23.322  26.089  -1.474  1.00  0.00           N
ATOM   4524  H   LYS B  23     -17.579  23.642   0.113  1.00  0.00           H
ATOM   4525  HA  LYS B  23     -19.917  23.185   1.748  1.00  0.00           H
ATOM   4526  HB2 LYS B  23     -19.295  23.315  -1.223  1.00  0.00           H
ATOM   4527  HB3 LYS B  23     -20.748  22.492  -0.590  1.00  0.00           H
ATOM   4528  HG2 LYS B  23     -21.521  24.487   0.335  1.00  0.00           H
ATOM   4529  HG3 LYS B  23     -19.961  25.279   0.255  1.00  0.00           H
ATOM   4530  HD2 LYS B  23     -19.962  25.331  -2.010  1.00  0.00           H
ATOM   4531  HD3 LYS B  23     -21.345  24.453  -2.451  1.00  0.00           H
ATOM   4532  HE2 LYS B  23     -21.501  26.922  -0.696  1.00  0.00           H
ATOM   4533  HE3 LYS B  23     -21.625  26.933  -2.390  1.00  0.00           H
ATOM   4534  HZ1 LYS B  23     -23.630  25.630  -0.628  1.00  0.00           H
ATOM   4535  HZ2 LYS B  23     -23.703  25.530  -2.224  1.00  0.00           H
ATOM   4536  HZ3 LYS B  23     -23.773  26.978  -1.317  1.00  0.00           H
ATOM   4537  N   PHE B  24     -18.355  20.596   0.423  1.00 -0.02           N
ATOM   4538  CA  PHE B  24     -18.437  19.085   0.374  1.00 -0.02           C
ATOM   4539  C   PHE B  24     -17.142  18.440   0.816  1.00 -0.02           C
ATOM   4540  O   PHE B  24     -17.127  17.284   1.128  1.00 -0.02           O
ATOM   4541  CB  PHE B  24     -18.763  18.667  -1.085  1.00 -0.02           C
ATOM   4542  CG  PHE B  24     -20.009  19.280  -1.727  1.00 -0.02           C
ATOM   4543  CD1 PHE B  24     -21.260  18.764  -1.645  1.00 -0.02           C
ATOM   4544  CD2 PHE B  24     -19.850  20.542  -2.429  1.00 -0.02           C
ATOM   4545  CE1 PHE B  24     -22.398  19.442  -2.086  1.00 -0.02           C
ATOM   4546  CE2 PHE B  24     -20.957  21.190  -3.024  1.00 -0.02           C
ATOM   4547  CZ  PHE B  24     -22.255  20.697  -2.682  1.00 -0.02           C
ATOM   4548  H   PHE B  24     -17.618  21.067  -0.083  1.00 -0.02           H
ATOM   4549  HA  PHE B  24     -19.308  18.763   0.942  1.00 -0.02           H
ATOM   4550  HB2 PHE B  24     -17.870  18.922  -1.654  1.00 -0.02           H
ATOM   4551  HB3 PHE B  24     -18.794  17.577  -1.069  1.00 -0.02           H
ATOM   4552  HD1 PHE B  24     -21.400  17.781  -1.219  1.00 -0.02           H
ATOM   4553  HD2 PHE B  24     -18.861  20.938  -2.612  1.00 -0.02           H
ATOM   4554  HE1 PHE B  24     -23.347  18.943  -1.956  1.00 -0.02           H
ATOM   4555  HE2 PHE B  24     -20.803  22.101  -3.582  1.00 -0.02           H
ATOM   4556  HZ  PHE B  24     -23.083  21.246  -3.108  1.00 -0.02           H
ATOM   4557  N   GLY B  25     -16.025  19.184   0.913  1.00  0.01           N
ATOM   4558  CA  GLY B  25     -14.642  18.579   1.052  1.00  0.01           C
ATOM   4559  C   GLY B  25     -14.488  17.741   2.326  1.00  0.01           C
ATOM   4560  O   GLY B  25     -13.606  16.916   2.457  1.00  0.01           O
ATOM   4561  H   GLY B  25     -16.072  20.177   0.735  1.00  0.01           H
ATOM   4562  HA2 GLY B  25     -14.371  17.968   0.190  1.00  0.01           H
ATOM   4563  HA3 GLY B  25     -13.894  19.362   1.188  1.00  0.01           H
ATOM   4564  N   GLU B  26     -15.332  17.917   3.399  1.00 -0.01           N
ATOM   4565  CA  GLU B  26     -15.568  16.975   4.482  1.00 -0.01           C
ATOM   4566  C   GLU B  26     -15.801  15.486   4.062  1.00 -0.01           C
ATOM   4567  O   GLU B  26     -15.385  14.579   4.826  1.00 -0.01           O
ATOM   4568  CB  GLU B  26     -16.805  17.473   5.272  1.00 -0.01           C
ATOM   4569  CG  GLU B  26     -16.571  17.315   6.806  1.00 -0.01           C
ATOM   4570  CD  GLU B  26     -15.850  18.589   7.465  1.00 -0.01           C
ATOM   4571  OE1 GLU B  26     -14.681  18.842   7.164  1.00 -0.01           O
ATOM   4572  OE2 GLU B  26     -16.544  19.234   8.295  1.00 -0.01           O
ATOM   4573  H   GLU B  26     -15.832  18.792   3.461  1.00 -0.01           H
ATOM   4574  HA  GLU B  26     -14.692  17.024   5.127  1.00 -0.01           H
ATOM   4575  HB2 GLU B  26     -16.890  18.552   5.144  1.00 -0.01           H
ATOM   4576  HB3 GLU B  26     -17.759  17.009   5.016  1.00 -0.01           H
ATOM   4577  HG2 GLU B  26     -17.573  17.171   7.210  1.00 -0.01           H
ATOM   4578  HG3 GLU B  26     -16.049  16.390   7.052  1.00 -0.01           H
ATOM   4579  N   VAL B  27     -16.337  15.190   2.933  1.00 -0.17           N
ATOM   4580  CA  VAL B  27     -16.474  13.769   2.420  1.00 -0.17           C
ATOM   4581  C   VAL B  27     -15.180  12.974   2.477  1.00 -0.17           C
ATOM   4582  O   VAL B  27     -15.158  11.812   2.794  1.00 -0.17           O
ATOM   4583  CB  VAL B  27     -17.168  13.797   0.987  1.00 -0.17           C
ATOM   4584  CG1 VAL B  27     -16.214  14.367  -0.039  1.00 -0.17           C
ATOM   4585  CG2 VAL B  27     -17.714  12.427   0.572  1.00 -0.17           C
ATOM   4586  H   VAL B  27     -16.572  15.981   2.351  1.00 -0.17           H
ATOM   4587  HA  VAL B  27     -17.233  13.347   3.078  1.00 -0.17           H
ATOM   4588  HB  VAL B  27     -18.013  14.484   1.025  1.00 -0.17           H
ATOM   4589 HG11 VAL B  27     -15.463  13.602  -0.236  1.00 -0.17           H
ATOM   4590 HG12 VAL B  27     -16.713  14.565  -0.987  1.00 -0.17           H
ATOM   4591 HG13 VAL B  27     -15.785  15.308   0.307  1.00 -0.17           H
ATOM   4592 HG21 VAL B  27     -18.500  12.101   1.253  1.00 -0.17           H
ATOM   4593 HG22 VAL B  27     -16.915  11.686   0.572  1.00 -0.17           H
ATOM   4594 HG23 VAL B  27     -18.174  12.599  -0.401  1.00 -0.17           H
ATOM   4595  N   TYR B  28     -14.120  13.721   2.146  1.00 -0.61           N
ATOM   4596  CA  TYR B  28     -12.809  13.189   1.981  1.00 -0.61           C
ATOM   4597  C   TYR B  28     -12.211  13.034   3.402  1.00 -0.61           C
ATOM   4598  O   TYR B  28     -11.738  11.954   3.673  1.00 -0.61           O
ATOM   4599  CB  TYR B  28     -11.907  14.176   1.178  1.00 -0.61           C
ATOM   4600  CG  TYR B  28     -12.284  14.390  -0.255  1.00 -0.61           C
ATOM   4601  CD1 TYR B  28     -12.594  13.262  -1.053  1.00 -0.61           C
ATOM   4602  CD2 TYR B  28     -12.214  15.684  -0.828  1.00 -0.61           C
ATOM   4603  CE1 TYR B  28     -13.040  13.456  -2.384  1.00 -0.61           C
ATOM   4604  CE2 TYR B  28     -12.621  15.880  -2.165  1.00 -0.61           C
ATOM   4605  CZ  TYR B  28     -12.988  14.754  -2.906  1.00 -0.61           C
ATOM   4606  OH  TYR B  28     -13.498  14.999  -4.184  1.00 -0.61           O
ATOM   4607  H   TYR B  28     -14.334  14.627   1.755  1.00 -0.61           H
ATOM   4608  HA  TYR B  28     -12.774  12.250   1.430  1.00 -0.61           H
ATOM   4609  HB2 TYR B  28     -11.871  15.150   1.667  1.00 -0.61           H
ATOM   4610  HB3 TYR B  28     -10.936  13.683   1.192  1.00 -0.61           H
ATOM   4611  HD1 TYR B  28     -12.415  12.268  -0.671  1.00 -0.61           H
ATOM   4612  HD2 TYR B  28     -11.735  16.535  -0.364  1.00 -0.61           H
ATOM   4613  HE1 TYR B  28     -13.226  12.631  -3.056  1.00 -0.61           H
ATOM   4614  HE2 TYR B  28     -12.332  16.785  -2.679  1.00 -0.61           H
ATOM   4615  HH  TYR B  28     -14.202  14.367  -4.343  1.00 -0.61           H
ATOM   4616  N   HID B  29     -12.205  13.949   4.332  1.00  0.10           N
ATOM   4617  CA  HID B  29     -11.954  13.582   5.738  1.00  0.10           C
ATOM   4618  C   HID B  29     -12.841  12.576   6.389  1.00  0.10           C
ATOM   4619  O   HID B  29     -12.392  11.912   7.367  1.00  0.10           O
ATOM   4620  CB  HID B  29     -12.013  14.869   6.554  1.00  0.10           C
ATOM   4621  CG  HID B  29     -10.964  15.816   5.990  1.00  0.10           C
ATOM   4622  CD2 HID B  29     -11.277  16.980   5.409  1.00  0.10           C
ATOM   4623  ND1 HID B  29      -9.715  15.499   5.546  1.00  0.10           N
ATOM   4624  CE1 HID B  29      -9.205  16.580   4.926  1.00  0.10           C
ATOM   4625  NE2 HID B  29     -10.155  17.471   4.811  1.00  0.10           N
ATOM   4626  H   HID B  29     -12.582  14.869   4.159  1.00  0.10           H
ATOM   4627  HA  HID B  29     -10.963  13.130   5.751  1.00  0.10           H
ATOM   4628  HB2 HID B  29     -13.044  15.197   6.423  1.00  0.10           H
ATOM   4629  HB3 HID B  29     -11.686  14.769   7.588  1.00  0.10           H
ATOM   4630  HD1 HID B  29      -9.228  14.637   5.745  1.00  0.10           H
ATOM   4631  HD2 HID B  29     -12.279  17.376   5.328  1.00  0.10           H
ATOM   4632  HE1 HID B  29      -8.167  16.698   4.648  1.00  0.10           H
ATOM   4633  N   LEU B  30     -14.034  12.307   5.904  1.00  0.00           N
ATOM   4634  CA  LEU B  30     -15.032  11.328   6.341  1.00  0.00           C
ATOM   4635  C   LEU B  30     -14.769   9.957   5.630  1.00  0.00           C
ATOM   4636  O   LEU B  30     -15.614   9.106   5.928  1.00  0.00           O
ATOM   4637  CB  LEU B  30     -16.502  11.679   6.148  1.00  0.00           C
ATOM   4638  CG  LEU B  30     -17.061  12.798   7.031  1.00  0.00           C
ATOM   4639  CD1 LEU B  30     -18.368  13.269   6.447  1.00  0.00           C
ATOM   4640  CD2 LEU B  30     -17.221  12.236   8.422  1.00  0.00           C
ATOM   4641  H   LEU B  30     -14.442  13.065   5.375  1.00  0.00           H
ATOM   4642  HA  LEU B  30     -14.771  11.146   7.384  1.00  0.00           H
ATOM   4643  HB2 LEU B  30     -16.448  11.933   5.090  1.00  0.00           H
ATOM   4644  HB3 LEU B  30     -17.096  10.773   6.267  1.00  0.00           H
ATOM   4645  HG  LEU B  30     -16.321  13.599   7.050  1.00  0.00           H
ATOM   4646 HD11 LEU B  30     -18.170  13.454   5.391  1.00  0.00           H
ATOM   4647 HD12 LEU B  30     -18.644  14.236   6.869  1.00  0.00           H
ATOM   4648 HD13 LEU B  30     -19.217  12.588   6.505  1.00  0.00           H
ATOM   4649 HD21 LEU B  30     -17.850  11.347   8.369  1.00  0.00           H
ATOM   4650 HD22 LEU B  30     -16.244  11.912   8.783  1.00  0.00           H
ATOM   4651 HD23 LEU B  30     -17.589  12.992   9.117  1.00  0.00           H
ATOM   4652  N   THR B  31     -13.704   9.794   4.850  1.00 -0.10           N
ATOM   4653  CA  THR B  31     -13.437   8.496   4.183  1.00 -0.10           C
ATOM   4654  C   THR B  31     -11.974   8.124   3.939  1.00 -0.10           C
ATOM   4655  O   THR B  31     -11.694   6.876   3.965  1.00 -0.10           O
ATOM   4656  CB  THR B  31     -14.079   8.477   2.819  1.00 -0.10           C
ATOM   4657  CG2 THR B  31     -15.567   8.199   2.877  1.00 -0.10           C
ATOM   4658  OG1 THR B  31     -13.885   9.571   1.973  1.00 -0.10           O
ATOM   4659  H   THR B  31     -13.228  10.607   4.484  1.00 -0.10           H
ATOM   4660  HA  THR B  31     -13.798   7.674   4.802  1.00 -0.10           H
ATOM   4661  HB  THR B  31     -13.595   7.664   2.279  1.00 -0.10           H
ATOM   4662  HG1 THR B  31     -14.432  10.283   2.313  1.00 -0.10           H
ATOM   4663 HG21 THR B  31     -15.906   8.041   1.853  1.00 -0.10           H
ATOM   4664 HG22 THR B  31     -16.083   9.024   3.367  1.00 -0.10           H
ATOM   4665 HG23 THR B  31     -15.805   7.257   3.372  1.00 -0.10           H
ATOM   4666  N   LEU B  32     -11.094   9.085   3.883  1.00 -0.45           N
ATOM   4667  CA  LEU B  32      -9.663   8.847   3.585  1.00 -0.45           C
ATOM   4668  C   LEU B  32      -8.693   8.986   4.772  1.00 -0.45           C
ATOM   4669  O   LEU B  32      -7.737   8.275   4.879  1.00 -0.45           O
ATOM   4670  CB  LEU B  32      -9.256   9.794   2.433  1.00 -0.45           C
ATOM   4671  CG  LEU B  32     -10.145   9.711   1.228  1.00 -0.45           C
ATOM   4672  CD1 LEU B  32      -9.758  10.718   0.084  1.00 -0.45           C
ATOM   4673  CD2 LEU B  32     -10.168   8.315   0.459  1.00 -0.45           C
ATOM   4674  H   LEU B  32     -11.437  10.013   4.087  1.00 -0.45           H
ATOM   4675  HA  LEU B  32      -9.595   7.815   3.240  1.00 -0.45           H
ATOM   4676  HB2 LEU B  32      -9.423  10.805   2.805  1.00 -0.45           H
ATOM   4677  HB3 LEU B  32      -8.202   9.721   2.159  1.00 -0.45           H
ATOM   4678  HG  LEU B  32     -11.157   9.985   1.528  1.00 -0.45           H
ATOM   4679 HD11 LEU B  32      -9.692  11.753   0.420  1.00 -0.45           H
ATOM   4680 HD12 LEU B  32     -10.494  10.595  -0.710  1.00 -0.45           H
ATOM   4681 HD13 LEU B  32      -8.757  10.460  -0.263  1.00 -0.45           H
ATOM   4682 HD21 LEU B  32      -9.885   7.496   1.122  1.00 -0.45           H
ATOM   4683 HD22 LEU B  32     -11.199   8.307   0.107  1.00 -0.45           H
ATOM   4684 HD23 LEU B  32      -9.625   8.515  -0.465  1.00 -0.45           H
ATOM   4685  N   GLY B  33      -8.929   9.982   5.653  1.00  0.02           N
ATOM   4686  CA  GLY B  33      -8.256  10.104   6.942  1.00  0.02           C
ATOM   4687  C   GLY B  33      -8.362  11.509   7.580  1.00  0.02           C
ATOM   4688  O   GLY B  33      -9.330  12.237   7.409  1.00  0.02           O
ATOM   4689  H   GLY B  33      -9.602  10.713   5.469  1.00  0.02           H
ATOM   4690  HA2 GLY B  33      -8.563   9.284   7.592  1.00  0.02           H
ATOM   4691  HA3 GLY B  33      -7.191   9.877   6.913  1.00  0.02           H
ATOM   4692  N   GLU B  34      -7.238  11.871   8.185  1.00 -0.01           N
ATOM   4693  CA  GLU B  34      -7.026  13.282   8.543  1.00 -0.01           C
ATOM   4694  C   GLU B  34      -6.363  14.120   7.462  1.00 -0.01           C
ATOM   4695  O   GLU B  34      -6.155  15.305   7.748  1.00 -0.01           O
ATOM   4696  CB  GLU B  34      -6.146  13.314   9.841  1.00 -0.01           C
ATOM   4697  CG  GLU B  34      -7.069  12.895  11.024  1.00 -0.01           C
ATOM   4698  CD  GLU B  34      -6.641  13.621  12.289  1.00 -0.01           C
ATOM   4699  OE1 GLU B  34      -5.492  13.568  12.736  1.00 -0.01           O
ATOM   4700  OE2 GLU B  34      -7.472  14.236  12.940  1.00 -0.01           O
ATOM   4701  H   GLU B  34      -6.609  11.104   8.372  1.00 -0.01           H
ATOM   4702  HA  GLU B  34      -7.926  13.773   8.914  1.00 -0.01           H
ATOM   4703  HB2 GLU B  34      -5.266  12.674   9.787  1.00 -0.01           H
ATOM   4704  HB3 GLU B  34      -5.858  14.329  10.115  1.00 -0.01           H
ATOM   4705  HG2 GLU B  34      -8.062  13.223  10.716  1.00 -0.01           H
ATOM   4706  HG3 GLU B  34      -6.914  11.819  11.106  1.00 -0.01           H
ATOM   4707  N   SER B  35      -5.977  13.541   6.351  1.00 -0.26           N
ATOM   4708  CA  SER B  35      -5.590  14.275   5.125  1.00 -0.26           C
ATOM   4709  C   SER B  35      -6.669  13.995   4.032  1.00 -0.26           C
ATOM   4710  O   SER B  35      -7.671  13.267   4.160  1.00 -0.26           O
ATOM   4711  CB  SER B  35      -4.179  14.004   4.623  1.00 -0.26           C
ATOM   4712  OG  SER B  35      -3.193  14.001   5.631  1.00 -0.26           O
ATOM   4713  H   SER B  35      -6.212  12.576   6.169  1.00 -0.26           H
ATOM   4714  HA  SER B  35      -5.558  15.352   5.282  1.00 -0.26           H
ATOM   4715  HB2 SER B  35      -4.201  13.057   4.084  1.00 -0.26           H
ATOM   4716  HB3 SER B  35      -3.932  14.734   3.853  1.00 -0.26           H
ATOM   4717  HG  SER B  35      -3.440  13.302   6.242  1.00 -0.26           H
ATOM   4718  N   VAL B  36      -6.467  14.759   2.946  1.00 -0.53           N
ATOM   4719  CA  VAL B  36      -7.191  14.523   1.736  1.00 -0.53           C
ATOM   4720  C   VAL B  36      -6.461  13.590   0.778  1.00 -0.53           C
ATOM   4721  O   VAL B  36      -7.129  12.799   0.091  1.00 -0.53           O
ATOM   4722  CB  VAL B  36      -7.509  15.944   1.124  1.00 -0.53           C
ATOM   4723  CG1 VAL B  36      -8.502  15.890   0.001  1.00 -0.53           C
ATOM   4724  CG2 VAL B  36      -8.088  17.008   2.124  1.00 -0.53           C
ATOM   4725  H   VAL B  36      -5.639  15.332   2.867  1.00 -0.53           H
ATOM   4726  HA  VAL B  36      -8.183  14.103   1.896  1.00 -0.53           H
ATOM   4727  HB  VAL B  36      -6.630  16.375   0.644  1.00 -0.53           H
ATOM   4728 HG11 VAL B  36      -8.009  15.343  -0.804  1.00 -0.53           H
ATOM   4729 HG12 VAL B  36      -9.382  15.312   0.282  1.00 -0.53           H
ATOM   4730 HG13 VAL B  36      -8.702  16.890  -0.386  1.00 -0.53           H
ATOM   4731 HG21 VAL B  36      -8.318  17.986   1.698  1.00 -0.53           H
ATOM   4732 HG22 VAL B  36      -7.480  17.254   2.995  1.00 -0.53           H
ATOM   4733 HG23 VAL B  36      -9.037  16.574   2.434  1.00 -0.53           H
ATOM   4734  N   HID B  37      -5.137  13.583   0.872  1.00 -0.74           N
ATOM   4735  CA  HID B  37      -4.207  12.913  -0.084  1.00 -0.74           C
ATOM   4736  C   HID B  37      -4.192  11.373  -0.119  1.00 -0.74           C
ATOM   4737  O   HID B  37      -4.825  10.769   0.723  1.00 -0.74           O
ATOM   4738  CB  HID B  37      -2.857  13.626   0.032  1.00 -0.74           C
ATOM   4739  CG  HID B  37      -2.095  13.216   1.326  1.00 -0.74           C
ATOM   4740  CD2 HID B  37      -1.874  13.997   2.424  1.00 -0.74           C
ATOM   4741  ND1 HID B  37      -1.607  11.951   1.661  1.00 -0.74           N
ATOM   4742  CE1 HID B  37      -1.136  12.017   2.909  1.00 -0.74           C
ATOM   4743  NE2 HID B  37      -1.196  13.234   3.422  1.00 -0.74           N
ATOM   4744  H   HID B  37      -4.703  14.231   1.513  1.00 -0.74           H
ATOM   4745  HA  HID B  37      -4.633  13.323  -0.999  1.00 -0.74           H
ATOM   4746  HB2 HID B  37      -2.118  13.418  -0.743  1.00 -0.74           H
ATOM   4747  HB3 HID B  37      -3.110  14.677   0.167  1.00 -0.74           H
ATOM   4748  HD1 HID B  37      -1.709  11.112   1.109  1.00 -0.74           H
ATOM   4749  HD2 HID B  37      -2.149  15.036   2.529  1.00 -0.74           H
ATOM   4750  HE1 HID B  37      -0.660  11.222   3.464  1.00 -0.74           H
ATOM   4751  N   CYS B  38      -3.528  10.830  -1.105  1.00 -0.60           N
ATOM   4752  CA  CYS B  38      -3.274   9.431  -1.235  1.00 -0.60           C
ATOM   4753  C   CYS B  38      -2.589   8.717  -0.091  1.00 -0.60           C
ATOM   4754  O   CYS B  38      -1.879   9.394   0.662  1.00 -0.60           O
ATOM   4755  CB  CYS B  38      -2.503   9.167  -2.555  1.00 -0.60           C
ATOM   4756  SG  CYS B  38      -3.511   9.744  -3.967  1.00 -0.60           S
ATOM   4757  H   CYS B  38      -3.073  11.509  -1.699  1.00 -0.60           H
ATOM   4758  HA  CYS B  38      -4.231   8.924  -1.361  1.00 -0.60           H
ATOM   4759  HB2 CYS B  38      -1.563   9.718  -2.534  1.00 -0.60           H
ATOM   4760  HB3 CYS B  38      -2.262   8.118  -2.727  1.00 -0.60           H
ATOM   4761  HG  CYS B  38      -3.417  11.068  -3.823  1.00 -0.60           H
ATOM   4762  N   GLY B  39      -2.673   7.414   0.044  1.00  0.03           N
ATOM   4763  CA  GLY B  39      -1.962   6.466   0.856  1.00  0.03           C
ATOM   4764  C   GLY B  39      -0.963   5.624   0.100  1.00  0.03           C
ATOM   4765  O   GLY B  39      -1.219   5.142  -1.004  1.00  0.03           O
ATOM   4766  H   GLY B  39      -3.266   6.999  -0.659  1.00  0.03           H
ATOM   4767  HA2 GLY B  39      -1.345   7.078   1.515  1.00  0.03           H
ATOM   4768  HA3 GLY B  39      -2.554   5.889   1.566  1.00  0.03           H
ATOM   4769  N   LEU B  40       0.203   5.268   0.762  1.00  0.03           N
ATOM   4770  CA  LEU B  40       1.241   4.413   0.227  1.00  0.03           C
ATOM   4771  C   LEU B  40       0.902   2.923   0.409  1.00  0.03           C
ATOM   4772  O   LEU B  40       1.600   2.217   1.094  1.00  0.03           O
ATOM   4773  CB  LEU B  40       2.534   5.002   0.918  1.00  0.03           C
ATOM   4774  CG  LEU B  40       3.855   4.395   0.373  1.00  0.03           C
ATOM   4775  CD1 LEU B  40       4.327   5.249  -0.855  1.00  0.03           C
ATOM   4776  CD2 LEU B  40       4.967   4.467   1.406  1.00  0.03           C
ATOM   4777  H   LEU B  40       0.273   5.530   1.735  1.00  0.03           H
ATOM   4778  HA  LEU B  40       1.331   4.562  -0.849  1.00  0.03           H
ATOM   4779  HB2 LEU B  40       2.594   6.078   0.756  1.00  0.03           H
ATOM   4780  HB3 LEU B  40       2.511   4.841   1.996  1.00  0.03           H
ATOM   4781  HG  LEU B  40       3.690   3.367   0.055  1.00  0.03           H
ATOM   4782 HD11 LEU B  40       3.705   5.118  -1.740  1.00  0.03           H
ATOM   4783 HD12 LEU B  40       5.313   4.891  -1.153  1.00  0.03           H
ATOM   4784 HD13 LEU B  40       4.603   6.235  -0.481  1.00  0.03           H
ATOM   4785 HD21 LEU B  40       4.732   5.317   2.049  1.00  0.03           H
ATOM   4786 HD22 LEU B  40       4.969   3.619   2.090  1.00  0.03           H
ATOM   4787 HD23 LEU B  40       5.975   4.617   1.022  1.00  0.03           H
ATOM   4788  N   TRP B  41      -0.217   2.498  -0.226  1.00  0.02           N
ATOM   4789  CA  TRP B  41      -0.560   1.096  -0.343  1.00  0.02           C
ATOM   4790  C   TRP B  41       0.503   0.313  -1.177  1.00  0.02           C
ATOM   4791  O   TRP B  41       0.635  -0.890  -0.998  1.00  0.02           O
ATOM   4792  CB  TRP B  41      -2.002   0.944  -0.927  1.00  0.02           C
ATOM   4793  CG  TRP B  41      -2.989   1.873  -0.321  1.00  0.02           C
ATOM   4794  CD1 TRP B  41      -3.386   3.023  -0.899  1.00  0.02           C
ATOM   4795  CD2 TRP B  41      -3.552   1.821   1.071  1.00  0.02           C
ATOM   4796  CE2 TRP B  41      -4.510   2.853   1.081  1.00  0.02           C
ATOM   4797  CE3 TRP B  41      -3.631   0.903   2.116  1.00  0.02           C
ATOM   4798  NE1 TRP B  41      -4.368   3.569  -0.073  1.00  0.02           N
ATOM   4799  CZ2 TRP B  41      -5.366   3.052   2.154  1.00  0.02           C
ATOM   4800  CZ3 TRP B  41      -4.486   1.069   3.239  1.00  0.02           C
ATOM   4801  CH2 TRP B  41      -5.412   2.158   3.241  1.00  0.02           C
ATOM   4802  H   TRP B  41      -0.754   3.209  -0.702  1.00  0.02           H
ATOM   4803  HA  TRP B  41      -0.656   0.606   0.626  1.00  0.02           H
ATOM   4804  HB2 TRP B  41      -2.078   0.969  -2.013  1.00  0.02           H
ATOM   4805  HB3 TRP B  41      -2.241  -0.066  -0.595  1.00  0.02           H
ATOM   4806  HD1 TRP B  41      -3.020   3.326  -1.869  1.00  0.02           H
ATOM   4807  HE1 TRP B  41      -4.937   4.385  -0.252  1.00  0.02           H
ATOM   4808  HE3 TRP B  41      -2.930   0.082   2.144  1.00  0.02           H
ATOM   4809  HZ2 TRP B  41      -6.073   3.858   2.285  1.00  0.02           H
ATOM   4810  HZ3 TRP B  41      -4.551   0.349   4.040  1.00  0.02           H
ATOM   4811  HH2 TRP B  41      -6.173   2.122   4.006  1.00  0.02           H
ATOM   4812  N   PHE B  42       1.296   1.039  -1.982  1.00 -0.01           N
ATOM   4813  CA  PHE B  42       2.271   0.599  -2.861  1.00 -0.01           C
ATOM   4814  C   PHE B  42       3.623   1.236  -2.554  1.00 -0.01           C
ATOM   4815  O   PHE B  42       3.848   2.469  -2.865  1.00 -0.01           O
ATOM   4816  CB  PHE B  42       1.822   0.769  -4.334  1.00 -0.01           C
ATOM   4817  CG  PHE B  42       1.281  -0.471  -4.904  1.00 -0.01           C
ATOM   4818  CD1 PHE B  42      -0.020  -0.873  -4.482  1.00 -0.01           C
ATOM   4819  CD2 PHE B  42       1.944  -1.169  -5.918  1.00 -0.01           C
ATOM   4820  CE1 PHE B  42      -0.555  -1.990  -5.147  1.00 -0.01           C
ATOM   4821  CE2 PHE B  42       1.374  -2.269  -6.557  1.00 -0.01           C
ATOM   4822  CZ  PHE B  42       0.166  -2.667  -6.184  1.00 -0.01           C
ATOM   4823  H   PHE B  42       1.064   2.021  -2.018  1.00 -0.01           H
ATOM   4824  HA  PHE B  42       2.338  -0.462  -2.618  1.00 -0.01           H
ATOM   4825  HB2 PHE B  42       1.167   1.628  -4.487  1.00 -0.01           H
ATOM   4826  HB3 PHE B  42       2.774   0.943  -4.833  1.00 -0.01           H
ATOM   4827  HD1 PHE B  42      -0.554  -0.321  -3.721  1.00 -0.01           H
ATOM   4828  HD2 PHE B  42       2.916  -0.909  -6.309  1.00 -0.01           H
ATOM   4829  HE1 PHE B  42      -1.405  -2.497  -4.713  1.00 -0.01           H
ATOM   4830  HE2 PHE B  42       2.001  -2.749  -7.293  1.00 -0.01           H
ATOM   4831  HZ  PHE B  42      -0.301  -3.514  -6.662  1.00 -0.01           H
ATOM   4832  N   PRO B  43       4.536   0.481  -1.915  1.00  0.00           N
ATOM   4833  CA  PRO B  43       5.792   0.923  -1.359  1.00  0.00           C
ATOM   4834  C   PRO B  43       6.761   1.313  -2.464  1.00  0.00           C
ATOM   4835  O   PRO B  43       6.424   1.060  -3.640  1.00  0.00           O
ATOM   4836  CB  PRO B  43       6.391  -0.121  -0.475  1.00  0.00           C
ATOM   4837  CG  PRO B  43       5.760  -1.407  -0.899  1.00  0.00           C
ATOM   4838  CD  PRO B  43       4.411  -0.920  -1.543  1.00  0.00           C
ATOM   4839  HA  PRO B  43       5.665   1.873  -0.840  1.00  0.00           H
ATOM   4840  HB2 PRO B  43       7.481  -0.135  -0.497  1.00  0.00           H
ATOM   4841  HB3 PRO B  43       6.120   0.199   0.532  1.00  0.00           H
ATOM   4842  HG2 PRO B  43       6.377  -1.807  -1.704  1.00  0.00           H
ATOM   4843  HG3 PRO B  43       5.616  -2.130  -0.095  1.00  0.00           H
ATOM   4844  HD2 PRO B  43       4.140  -1.492  -2.430  1.00  0.00           H
ATOM   4845  HD3 PRO B  43       3.626  -0.963  -0.788  1.00  0.00           H
ATOM   4846  N   PRO B  44       7.901   2.009  -2.213  1.00  0.00           N
ATOM   4847  CA  PRO B  44       8.875   2.466  -3.248  1.00  0.00           C
ATOM   4848  C   PRO B  44       9.478   1.372  -4.161  1.00  0.00           C
ATOM   4849  O   PRO B  44       9.609   1.375  -5.415  1.00  0.00           O
ATOM   4850  CB  PRO B  44       9.963   3.261  -2.508  1.00  0.00           C
ATOM   4851  CG  PRO B  44       9.727   2.996  -1.023  1.00  0.00           C
ATOM   4852  CD  PRO B  44       8.222   2.675  -0.967  1.00  0.00           C
ATOM   4853  HA  PRO B  44       8.340   3.191  -3.861  1.00  0.00           H
ATOM   4854  HB2 PRO B  44      11.002   2.982  -2.680  1.00  0.00           H
ATOM   4855  HB3 PRO B  44      10.047   4.282  -2.879  1.00  0.00           H
ATOM   4856  HG2 PRO B  44      10.211   2.042  -0.814  1.00  0.00           H
ATOM   4857  HG3 PRO B  44      10.055   3.804  -0.370  1.00  0.00           H
ATOM   4858  HD2 PRO B  44       8.038   1.985  -0.143  1.00  0.00           H
ATOM   4859  HD3 PRO B  44       7.665   3.611  -1.001  1.00  0.00           H
ATOM   4860  N   ASP B  45       9.778   0.238  -3.559  1.00  0.00           N
ATOM   4861  CA  ASP B  45      10.477  -0.888  -4.185  1.00  0.00           C
ATOM   4862  C   ASP B  45       9.496  -1.691  -5.001  1.00  0.00           C
ATOM   4863  O   ASP B  45       9.985  -2.501  -5.765  1.00  0.00           O
ATOM   4864  CB  ASP B  45      11.144  -1.699  -3.100  1.00  0.00           C
ATOM   4865  CG  ASP B  45      10.135  -2.215  -2.086  1.00  0.00           C
ATOM   4866  OD1 ASP B  45       9.629  -1.386  -1.318  1.00  0.00           O
ATOM   4867  OD2 ASP B  45       9.940  -3.413  -1.891  1.00  0.00           O
ATOM   4868  H   ASP B  45       9.530   0.147  -2.584  1.00  0.00           H
ATOM   4869  HA  ASP B  45      11.198  -0.436  -4.866  1.00  0.00           H
ATOM   4870  HB2 ASP B  45      11.629  -2.576  -3.529  1.00  0.00           H
ATOM   4871  HB3 ASP B  45      11.881  -1.102  -2.564  1.00  0.00           H
ATOM   4872  N   ALA B  46       8.205  -1.494  -4.822  1.00  0.00           N
ATOM   4873  CA  ALA B  46       7.233  -2.141  -5.733  1.00  0.00           C
ATOM   4874  C   ALA B  46       7.363  -1.681  -7.198  1.00  0.00           C
ATOM   4875  O   ALA B  46       7.483  -0.507  -7.472  1.00  0.00           O
ATOM   4876  CB  ALA B  46       5.815  -1.916  -5.056  1.00  0.00           C
ATOM   4877  H   ALA B  46       7.865  -0.760  -4.218  1.00  0.00           H
ATOM   4878  HA  ALA B  46       7.381  -3.221  -5.752  1.00  0.00           H
ATOM   4879  HB1 ALA B  46       5.599  -0.849  -5.065  1.00  0.00           H
ATOM   4880  HB2 ALA B  46       5.804  -2.325  -4.045  1.00  0.00           H
ATOM   4881  HB3 ALA B  46       5.050  -2.449  -5.621  1.00  0.00           H
ATOM   4882  N   PRO B  47       7.454  -2.626  -8.215  1.00  0.00           N
ATOM   4883  CA  PRO B  47       7.351  -2.293  -9.607  1.00  0.00           C
ATOM   4884  C   PRO B  47       5.923  -1.891  -9.961  1.00  0.00           C
ATOM   4885  O   PRO B  47       4.926  -2.354  -9.399  1.00  0.00           O
ATOM   4886  CB  PRO B  47       7.648  -3.573 -10.336  1.00  0.00           C
ATOM   4887  CG  PRO B  47       7.412  -4.717  -9.416  1.00  0.00           C
ATOM   4888  CD  PRO B  47       7.507  -4.089  -8.044  1.00  0.00           C
ATOM   4889  HA  PRO B  47       7.976  -1.463  -9.936  1.00  0.00           H
ATOM   4890  HB2 PRO B  47       7.103  -3.704 -11.271  1.00  0.00           H
ATOM   4891  HB3 PRO B  47       8.686  -3.815 -10.566  1.00  0.00           H
ATOM   4892  HG2 PRO B  47       6.413  -5.139  -9.522  1.00  0.00           H
ATOM   4893  HG3 PRO B  47       8.120  -5.537  -9.537  1.00  0.00           H
ATOM   4894  HD2 PRO B  47       6.780  -4.518  -7.354  1.00  0.00           H
ATOM   4895  HD3 PRO B  47       8.530  -4.334  -7.759  1.00  0.00           H
ATOM   4896  N   VAL B  48       5.778  -1.089 -11.043  1.00  0.01           N
ATOM   4897  CA  VAL B  48       4.419  -0.692 -11.592  1.00  0.01           C
ATOM   4898  C   VAL B  48       3.623  -1.889 -12.107  1.00  0.01           C
ATOM   4899  O   VAL B  48       4.010  -2.535 -13.119  1.00  0.01           O
ATOM   4900  CB  VAL B  48       4.560   0.288 -12.846  1.00  0.01           C
ATOM   4901  CG1 VAL B  48       3.320   0.569 -13.721  1.00  0.01           C
ATOM   4902  CG2 VAL B  48       5.045   1.675 -12.301  1.00  0.01           C
ATOM   4903  H   VAL B  48       6.590  -0.940 -11.623  1.00  0.01           H
ATOM   4904  HA  VAL B  48       3.823  -0.162 -10.849  1.00  0.01           H
ATOM   4905  HB  VAL B  48       5.370  -0.174 -13.411  1.00  0.01           H
ATOM   4906 HG11 VAL B  48       3.633   1.360 -14.402  1.00  0.01           H
ATOM   4907 HG12 VAL B  48       3.038  -0.378 -14.182  1.00  0.01           H
ATOM   4908 HG13 VAL B  48       2.535   0.884 -13.033  1.00  0.01           H
ATOM   4909 HG21 VAL B  48       5.118   2.410 -13.102  1.00  0.01           H
ATOM   4910 HG22 VAL B  48       6.043   1.579 -11.871  1.00  0.01           H
ATOM   4911 HG23 VAL B  48       4.426   1.929 -11.441  1.00  0.01           H
ATOM   4912  N   PRO B  49       2.437  -2.251 -11.545  1.00  0.00           N
ATOM   4913  CA  PRO B  49       1.665  -3.461 -11.985  1.00  0.00           C
ATOM   4914  C   PRO B  49       1.197  -3.512 -13.456  1.00  0.00           C
ATOM   4915  O   PRO B  49       1.072  -2.434 -14.083  1.00  0.00           O
ATOM   4916  CB  PRO B  49       0.471  -3.537 -10.971  1.00  0.00           C
ATOM   4917  CG  PRO B  49       0.561  -2.277 -10.110  1.00  0.00           C
ATOM   4918  CD  PRO B  49       1.934  -1.711 -10.260  1.00  0.00           C
ATOM   4919  HA  PRO B  49       2.331  -4.323 -11.963  1.00  0.00           H
ATOM   4920  HB2 PRO B  49      -0.455  -3.655 -11.533  1.00  0.00           H
ATOM   4921  HB3 PRO B  49       0.532  -4.426 -10.342  1.00  0.00           H
ATOM   4922  HG2 PRO B  49      -0.164  -1.565 -10.503  1.00  0.00           H
ATOM   4923  HG3 PRO B  49       0.280  -2.547  -9.091  1.00  0.00           H
ATOM   4924  HD2 PRO B  49       2.021  -0.627 -10.195  1.00  0.00           H
ATOM   4925  HD3 PRO B  49       2.533  -1.992  -9.395  1.00  0.00           H
ATOM   4926  N   GLN B  50       0.926  -4.677 -14.038  1.00  0.00           N
ATOM   4927  CA  GLN B  50       0.417  -4.918 -15.394  1.00  0.00           C
ATOM   4928  C   GLN B  50      -0.835  -4.123 -15.678  1.00  0.00           C
ATOM   4929  O   GLN B  50      -0.984  -3.650 -16.788  1.00  0.00           O
ATOM   4930  CB  GLN B  50       0.170  -6.412 -15.612  1.00  0.00           C
ATOM   4931  CG  GLN B  50       1.419  -7.309 -15.363  1.00  0.00           C
ATOM   4932  CD  GLN B  50       2.639  -6.885 -16.217  1.00  0.00           C
ATOM   4933  NE2 GLN B  50       3.630  -6.242 -15.641  1.00  0.00           N
ATOM   4934  OE1 GLN B  50       2.623  -7.051 -17.465  1.00  0.00           O
ATOM   4935  H   GLN B  50       1.057  -5.556 -13.556  1.00  0.00           H
ATOM   4936  HA  GLN B  50       1.214  -4.658 -16.089  1.00  0.00           H
ATOM   4937  HB2 GLN B  50      -0.641  -6.768 -14.977  1.00  0.00           H
ATOM   4938  HB3 GLN B  50      -0.322  -6.481 -16.582  1.00  0.00           H
ATOM   4939  HG2 GLN B  50       1.747  -7.424 -14.330  1.00  0.00           H
ATOM   4940  HG3 GLN B  50       1.257  -8.341 -15.678  1.00  0.00           H
ATOM   4941 HE21 GLN B  50       4.403  -5.855 -16.163  1.00  0.00           H
ATOM   4942 HE22 GLN B  50       3.533  -5.947 -14.680  1.00  0.00           H
ATOM   4943  N   ASP B  51      -1.677  -3.792 -14.707  1.00  0.01           N
ATOM   4944  CA  ASP B  51      -2.709  -2.710 -14.682  1.00  0.01           C
ATOM   4945  C   ASP B  51      -3.160  -2.319 -13.258  1.00  0.01           C
ATOM   4946  O   ASP B  51      -3.074  -3.100 -12.309  1.00  0.01           O
ATOM   4947  CB  ASP B  51      -3.856  -3.056 -15.590  1.00  0.01           C
ATOM   4948  CG  ASP B  51      -4.404  -4.525 -15.508  1.00  0.01           C
ATOM   4949  OD1 ASP B  51      -5.297  -4.895 -16.279  1.00  0.01           O
ATOM   4950  OD2 ASP B  51      -3.927  -5.328 -14.689  1.00  0.01           O
ATOM   4951  H   ASP B  51      -1.504  -4.183 -13.793  1.00  0.01           H
ATOM   4952  HA  ASP B  51      -2.281  -1.777 -15.051  1.00  0.01           H
ATOM   4953  HB2 ASP B  51      -4.625  -2.373 -15.229  1.00  0.01           H
ATOM   4954  HB3 ASP B  51      -3.542  -2.815 -16.605  1.00  0.01           H
ATOM   4955  N   MET B  52      -3.776  -1.146 -13.120  1.00 -0.01           N
ATOM   4956  CA  MET B  52      -4.454  -0.666 -11.968  1.00 -0.01           C
ATOM   4957  C   MET B  52      -5.798  -1.383 -11.664  1.00 -0.01           C
ATOM   4958  O   MET B  52      -6.587  -0.945 -10.795  1.00 -0.01           O
ATOM   4959  CB  MET B  52      -4.752   0.849 -12.252  1.00 -0.01           C
ATOM   4960  CG  MET B  52      -3.426   1.712 -11.901  1.00 -0.01           C
ATOM   4961  SD  MET B  52      -2.152   1.482 -13.220  1.00 -0.01           S
ATOM   4962  CE  MET B  52      -1.014   0.269 -12.399  1.00 -0.01           C
ATOM   4963  H   MET B  52      -3.875  -0.593 -13.960  1.00 -0.01           H
ATOM   4964  HA  MET B  52      -3.761  -0.754 -11.131  1.00 -0.01           H
ATOM   4965  HB2 MET B  52      -5.033   1.006 -13.294  1.00 -0.01           H
ATOM   4966  HB3 MET B  52      -5.621   1.205 -11.699  1.00 -0.01           H
ATOM   4967  HG2 MET B  52      -3.651   2.778 -11.890  1.00 -0.01           H
ATOM   4968  HG3 MET B  52      -2.999   1.372 -10.958  1.00 -0.01           H
ATOM   4969  HE1 MET B  52      -0.514  -0.412 -13.088  1.00 -0.01           H
ATOM   4970  HE2 MET B  52      -0.221   0.834 -11.910  1.00 -0.01           H
ATOM   4971  HE3 MET B  52      -1.459  -0.389 -11.651  1.00 -0.01           H
ATOM   4972  N   GLU B  53      -6.080  -2.514 -12.284  1.00  0.00           N
ATOM   4973  CA  GLU B  53      -7.278  -3.387 -11.917  1.00  0.00           C
ATOM   4974  C   GLU B  53      -6.971  -3.994 -10.511  1.00  0.00           C
ATOM   4975  O   GLU B  53      -5.952  -4.690 -10.276  1.00  0.00           O
ATOM   4976  CB  GLU B  53      -7.437  -4.549 -12.923  1.00  0.00           C
ATOM   4977  CG  GLU B  53      -7.912  -4.071 -14.294  1.00  0.00           C
ATOM   4978  CD  GLU B  53      -9.440  -3.874 -14.371  1.00  0.00           C
ATOM   4979  OE1 GLU B  53     -10.161  -3.838 -13.377  1.00  0.00           O
ATOM   4980  OE2 GLU B  53      -9.932  -3.722 -15.530  1.00  0.00           O
ATOM   4981  H   GLU B  53      -5.463  -2.883 -12.993  1.00  0.00           H
ATOM   4982  HA  GLU B  53      -8.216  -2.838 -11.982  1.00  0.00           H
ATOM   4983  HB2 GLU B  53      -6.442  -4.976 -13.046  1.00  0.00           H
ATOM   4984  HB3 GLU B  53      -8.195  -5.274 -12.628  1.00  0.00           H
ATOM   4985  HG2 GLU B  53      -7.474  -3.093 -14.495  1.00  0.00           H
ATOM   4986  HG3 GLU B  53      -7.607  -4.870 -14.970  1.00  0.00           H
ATOM   4987  N   LEU B  54      -7.890  -3.862  -9.511  1.00  0.00           N
ATOM   4988  CA  LEU B  54      -7.720  -4.315  -8.110  1.00  0.00           C
ATOM   4989  C   LEU B  54      -7.424  -5.805  -7.875  1.00  0.00           C
ATOM   4990  O   LEU B  54      -6.547  -6.136  -7.039  1.00  0.00           O
ATOM   4991  CB  LEU B  54      -9.034  -3.971  -7.300  1.00  0.00           C
ATOM   4992  CG  LEU B  54      -9.074  -4.323  -5.885  1.00  0.00           C
ATOM   4993  CD1 LEU B  54      -7.792  -3.837  -5.225  1.00  0.00           C
ATOM   4994  CD2 LEU B  54     -10.313  -3.626  -5.245  1.00  0.00           C
ATOM   4995  H   LEU B  54      -8.725  -3.347  -9.754  1.00  0.00           H
ATOM   4996  HA  LEU B  54      -6.862  -3.781  -7.704  1.00  0.00           H
ATOM   4997  HB2 LEU B  54      -9.112  -2.885  -7.330  1.00  0.00           H
ATOM   4998  HB3 LEU B  54      -9.918  -4.422  -7.751  1.00  0.00           H
ATOM   4999  HG  LEU B  54      -9.292  -5.369  -5.676  1.00  0.00           H
ATOM   5000 HD11 LEU B  54      -6.950  -4.515  -5.366  1.00  0.00           H
ATOM   5001 HD12 LEU B  54      -7.889  -3.722  -4.145  1.00  0.00           H
ATOM   5002 HD13 LEU B  54      -7.557  -2.869  -5.666  1.00  0.00           H
ATOM   5003 HD21 LEU B  54     -10.292  -2.546  -5.397  1.00  0.00           H
ATOM   5004 HD22 LEU B  54     -11.180  -4.129  -5.677  1.00  0.00           H
ATOM   5005 HD23 LEU B  54     -10.254  -3.712  -4.160  1.00  0.00           H
ATOM   5006  N   VAL B  55      -7.841  -6.702  -8.739  1.00  0.00           N
ATOM   5007  CA  VAL B  55      -7.434  -8.120  -8.663  1.00  0.00           C
ATOM   5008  C   VAL B  55      -5.975  -8.293  -9.014  1.00  0.00           C
ATOM   5009  O   VAL B  55      -5.217  -9.005  -8.360  1.00  0.00           O
ATOM   5010  CB  VAL B  55      -8.404  -9.080  -9.485  1.00  0.00           C
ATOM   5011  CG1 VAL B  55      -8.583  -8.581 -10.977  1.00  0.00           C
ATOM   5012  CG2 VAL B  55      -7.978 -10.552  -9.384  1.00  0.00           C
ATOM   5013  H   VAL B  55      -8.473  -6.401  -9.468  1.00  0.00           H
ATOM   5014  HA  VAL B  55      -7.528  -8.348  -7.601  1.00  0.00           H
ATOM   5015  HB  VAL B  55      -9.397  -9.034  -9.038  1.00  0.00           H
ATOM   5016 HG11 VAL B  55      -9.198  -9.379 -11.393  1.00  0.00           H
ATOM   5017 HG12 VAL B  55      -9.076  -7.609 -10.998  1.00  0.00           H
ATOM   5018 HG13 VAL B  55      -7.660  -8.444 -11.540  1.00  0.00           H
ATOM   5019 HG21 VAL B  55      -8.848 -11.157  -9.640  1.00  0.00           H
ATOM   5020 HG22 VAL B  55      -7.764 -10.746  -8.333  1.00  0.00           H
ATOM   5021 HG23 VAL B  55      -7.151 -10.753 -10.065  1.00  0.00           H
ATOM   5022  N   THR B  56      -5.469  -7.579 -10.045  1.00  0.01           N
ATOM   5023  CA  THR B  56      -4.074  -7.571 -10.476  1.00  0.01           C
ATOM   5024  C   THR B  56      -3.121  -6.963  -9.385  1.00  0.01           C
ATOM   5025  O   THR B  56      -2.103  -7.588  -9.195  1.00  0.01           O
ATOM   5026  CB  THR B  56      -3.824  -6.666 -11.701  1.00  0.01           C
ATOM   5027  CG2 THR B  56      -2.334  -6.633 -12.129  1.00  0.01           C
ATOM   5028  OG1 THR B  56      -4.614  -7.085 -12.785  1.00  0.01           O
ATOM   5029  H   THR B  56      -6.056  -6.909 -10.522  1.00  0.01           H
ATOM   5030  HA  THR B  56      -3.784  -8.575 -10.786  1.00  0.01           H
ATOM   5031  HB  THR B  56      -4.114  -5.625 -11.553  1.00  0.01           H
ATOM   5032  HG1 THR B  56      -4.615  -6.358 -13.412  1.00  0.01           H
ATOM   5033 HG21 THR B  56      -1.871  -7.602 -12.311  1.00  0.01           H
ATOM   5034 HG22 THR B  56      -1.729  -5.955 -11.527  1.00  0.01           H
ATOM   5035 HG23 THR B  56      -2.194  -6.215 -13.127  1.00  0.01           H
ATOM   5036  N   MET B  57      -3.543  -5.830  -8.800  1.00  0.01           N
ATOM   5037  CA  MET B  57      -2.743  -5.021  -7.806  1.00  0.01           C
ATOM   5038  C   MET B  57      -2.627  -5.741  -6.509  1.00  0.01           C
ATOM   5039  O   MET B  57      -1.530  -5.814  -5.921  1.00  0.01           O
ATOM   5040  CB  MET B  57      -3.357  -3.610  -7.517  1.00  0.01           C
ATOM   5041  CG  MET B  57      -3.345  -2.645  -8.698  1.00  0.01           C
ATOM   5042  SD  MET B  57      -3.870  -1.032  -8.118  1.00  0.01           S
ATOM   5043  CE  MET B  57      -5.671  -1.379  -7.922  1.00  0.01           C
ATOM   5044  H   MET B  57      -4.355  -5.503  -9.302  1.00  0.01           H
ATOM   5045  HA  MET B  57      -1.734  -4.860  -8.186  1.00  0.01           H
ATOM   5046  HB2 MET B  57      -4.402  -3.792  -7.262  1.00  0.01           H
ATOM   5047  HB3 MET B  57      -2.866  -3.251  -6.613  1.00  0.01           H
ATOM   5048  HG2 MET B  57      -2.323  -2.570  -9.067  1.00  0.01           H
ATOM   5049  HG3 MET B  57      -3.964  -3.089  -9.477  1.00  0.01           H
ATOM   5050  HE1 MET B  57      -6.239  -0.455  -7.813  1.00  0.01           H
ATOM   5051  HE2 MET B  57      -6.119  -1.849  -8.797  1.00  0.01           H
ATOM   5052  HE3 MET B  57      -5.882  -2.036  -7.079  1.00  0.01           H
ATOM   5053  N   SER B  58      -3.713  -6.430  -6.051  1.00  0.01           N
ATOM   5054  CA  SER B  58      -3.799  -7.385  -4.892  1.00  0.01           C
ATOM   5055  C   SER B  58      -2.906  -8.700  -5.072  1.00  0.01           C
ATOM   5056  O   SER B  58      -2.273  -9.094  -4.114  1.00  0.01           O
ATOM   5057  CB  SER B  58      -5.214  -7.685  -4.497  1.00  0.01           C
ATOM   5058  OG  SER B  58      -5.244  -8.557  -3.312  1.00  0.01           O
ATOM   5059  H   SER B  58      -4.588  -6.271  -6.529  1.00  0.01           H
ATOM   5060  HA  SER B  58      -3.431  -6.846  -4.019  1.00  0.01           H
ATOM   5061  HB2 SER B  58      -5.650  -6.691  -4.404  1.00  0.01           H
ATOM   5062  HB3 SER B  58      -5.838  -8.173  -5.247  1.00  0.01           H
ATOM   5063  HG  SER B  58      -5.177  -9.461  -3.626  1.00  0.01           H
[truncated: 287,593 more chars]
