# Supplementary material for: Total enzymatic synthesis of cis-α-irone from a simple carbon source
Source: Nat Commun. 2022 Dec 2;13:7421. doi: 10.1038/s41467-022-35232-2 (PMC9715568; doi:10.1038/s41467-022-35232-2)
Supplement: Supplementary file 4 — Supplementary Data 1 [file 41467_2022_35232_MOESM4_ESM.zip › Supplementary file 1_pdb/pdb/FigureS4b_5mg2_pMT3_F196R_1RS_SAH.pdb]

ATOM      1  N   GLN A  10      30.231  29.584  57.538  1.00  0.00           N
ATOM      2  CA  GLN A  10      29.962  28.509  56.558  1.00  0.00           C
ATOM      3  C   GLN A  10      28.494  28.547  56.150  1.00  0.00           C
ATOM      4  O   GLN A  10      27.663  27.908  56.775  1.00  0.00           O
ATOM      5  CB  GLN A  10      30.297  27.129  57.137  1.00  0.00           C
ATOM      6  CG  GLN A  10      31.789  26.801  57.194  1.00  0.00           C
ATOM      7  CD  GLN A  10      31.952  25.331  57.570  1.00  0.00           C
ATOM      8  NE2 GLN A  10      31.671  24.959  58.795  1.00  0.00           N
ATOM      9  OE1 GLN A  10      32.235  24.478  56.748  1.00  0.00           O
ATOM     10  HA  GLN A  10      30.559  28.668  55.658  1.00  0.00           H
ATOM     11  HB2 GLN A  10      29.872  27.053  58.140  1.00  0.00           H
ATOM     12  HB3 GLN A  10      29.823  26.375  56.507  1.00  0.00           H
ATOM     13  HG2 GLN A  10      32.240  26.971  56.216  1.00  0.00           H
ATOM     14  HG3 GLN A  10      32.290  27.428  57.933  1.00  0.00           H
ATOM     15 HE21 GLN A  10      31.784  23.982  58.988  1.00  0.00           H
ATOM     16 HE22 GLN A  10      31.360  25.609  59.490  1.00  0.00           H
ATOM     17  H1  GLN A  10      31.221  29.643  57.729  1.00  0.00           H
ATOM     18  H2  GLN A  10      29.907  30.471  57.177  1.00  0.00           H
ATOM     19  H3  GLN A  10      29.737  29.388  58.400  1.00  0.00           H
ATOM     20  N   GLN A  11      28.175  29.352  55.145  1.00  0.00           N
ATOM     21  CA  GLN A  11      26.834  29.547  54.602  1.00  0.00           C
ATOM     22  C   GLN A  11      26.656  28.862  53.235  1.00  0.00           C
ATOM     23  O   GLN A  11      25.550  28.436  52.919  1.00  0.00           O
ATOM     24  CB  GLN A  11      26.629  31.059  54.500  1.00  0.00           C
ATOM     25  CG  GLN A  11      25.162  31.509  54.458  1.00  0.00           C
ATOM     26  CD  GLN A  11      25.004  33.005  54.741  1.00  0.00           C
ATOM     27  NE2 GLN A  11      23.802  33.525  54.678  1.00  0.00           N
ATOM     28  OE1 GLN A  11      25.960  33.721  55.018  1.00  0.00           O
ATOM     29  H   GLN A  11      28.913  29.849  54.665  1.00  0.00           H
ATOM     30  HA  GLN A  11      26.092  29.137  55.287  1.00  0.00           H
ATOM     31  HB2 GLN A  11      27.109  31.535  55.356  1.00  0.00           H
ATOM     32  HB3 GLN A  11      27.139  31.390  53.605  1.00  0.00           H
ATOM     33  HG2 GLN A  11      24.730  31.268  53.487  1.00  0.00           H
ATOM     34  HG3 GLN A  11      24.603  30.970  55.223  1.00  0.00           H
ATOM     35 HE21 GLN A  11      23.720  34.513  54.836  1.00  0.00           H
ATOM     36 HE22 GLN A  11      23.073  32.996  54.194  1.00  0.00           H
ATOM     37  N   VAL A  12      27.745  28.705  52.469  1.00  0.00           N
ATOM     38  CA  VAL A  12      27.784  28.036  51.155  1.00  0.00           C
ATOM     39  C   VAL A  12      28.806  26.904  51.108  1.00  0.00           C
ATOM     40  O   VAL A  12      29.663  26.758  51.984  1.00  0.00           O
ATOM     41  CB  VAL A  12      28.080  29.015  50.002  1.00  0.00           C
ATOM     42  CG1 VAL A  12      26.890  29.940  49.739  1.00  0.00           C
ATOM     43  CG2 VAL A  12      29.382  29.788  50.229  1.00  0.00           C
ATOM     44  H   VAL A  12      28.633  29.045  52.811  1.00  0.00           H
ATOM     45  HA  VAL A  12      26.812  27.587  50.953  1.00  0.00           H
ATOM     46  HB  VAL A  12      28.215  28.450  49.080  1.00  0.00           H
ATOM     47 HG11 VAL A  12      26.003  29.334  49.555  1.00  0.00           H
ATOM     48 HG12 VAL A  12      26.700  30.577  50.595  1.00  0.00           H
ATOM     49 HG13 VAL A  12      27.088  30.546  48.853  1.00  0.00           H
ATOM     50 HG21 VAL A  12      29.382  30.312  51.182  1.00  0.00           H
ATOM     51 HG22 VAL A  12      30.239  29.115  50.193  1.00  0.00           H
ATOM     52 HG23 VAL A  12      29.492  30.500  49.421  1.00  0.00           H
ATOM     53  N   THR A  13      28.690  26.112  50.051  1.00  0.00           N
ATOM     54  CA  THR A  13      29.536  24.981  49.679  1.00  0.00           C
ATOM     55  C   THR A  13      30.354  25.276  48.417  1.00  0.00           C
ATOM     56  O   THR A  13      30.081  26.225  47.679  1.00  0.00           O
ATOM     57  CB  THR A  13      28.662  23.737  49.456  1.00  0.00           C
ATOM     58  CG2 THR A  13      27.743  23.425  50.643  1.00  0.00           C
ATOM     59  OG1 THR A  13      27.864  23.917  48.310  1.00  0.00           O
ATOM     60  H   THR A  13      27.897  26.302  49.441  1.00  0.00           H
ATOM     61  HA  THR A  13      30.231  24.774  50.491  1.00  0.00           H
ATOM     62  HB  THR A  13      29.321  22.882  49.297  1.00  0.00           H
ATOM     63  HG1 THR A  13      27.233  24.633  48.525  1.00  0.00           H
ATOM     64 HG21 THR A  13      26.736  23.803  50.454  1.00  0.00           H
ATOM     65 HG22 THR A  13      27.696  22.348  50.792  1.00  0.00           H
ATOM     66 HG23 THR A  13      28.123  23.890  51.553  1.00  0.00           H
ATOM     67  N   ALA A  14      31.347  24.427  48.137  1.00  0.00           N
ATOM     68  CA  ALA A  14      32.225  24.579  46.976  1.00  0.00           C
ATOM     69  C   ALA A  14      31.470  24.561  45.636  1.00  0.00           C
ATOM     70  O   ALA A  14      31.756  25.385  44.772  1.00  0.00           O
ATOM     71  CB  ALA A  14      33.287  23.473  47.020  1.00  0.00           C
ATOM     72  H   ALA A  14      31.521  23.657  48.759  1.00  0.00           H
ATOM     73  HA  ALA A  14      32.728  25.546  47.043  1.00  0.00           H
ATOM     74  HB1 ALA A  14      33.765  23.389  46.043  1.00  0.00           H
ATOM     75  HB2 ALA A  14      34.047  23.717  47.763  1.00  0.00           H
ATOM     76  HB3 ALA A  14      32.832  22.513  47.265  1.00  0.00           H
ATOM     77  N   ASP A  15      30.493  23.665  45.465  1.00  0.00           N
ATOM     78  CA  ASP A  15      29.750  23.542  44.203  1.00  0.00           C
ATOM     79  C   ASP A  15      28.793  24.719  43.965  1.00  0.00           C
ATOM     80  O   ASP A  15      28.614  25.138  42.823  1.00  0.00           O
ATOM     81  CB  ASP A  15      28.982  22.211  44.159  1.00  0.00           C
ATOM     82  CG  ASP A  15      29.873  20.962  44.104  1.00  0.00           C
ATOM     83  OD1 ASP A  15      31.074  21.075  43.787  1.00  0.00           O
ATOM     84  OD2 ASP A  15      29.344  19.866  44.401  1.00  0.00           O
ATOM     85  H   ASP A  15      30.298  23.009  46.202  1.00  0.00           H
ATOM     86  HA  ASP A  15      30.467  23.545  43.380  1.00  0.00           H
ATOM     87  HB2 ASP A  15      28.336  22.151  45.038  1.00  0.00           H
ATOM     88  HB3 ASP A  15      28.341  22.211  43.275  1.00  0.00           H
ATOM     89  N   GLU A  16      28.206  25.287  45.026  1.00  0.00           N
ATOM     90  CA  GLU A  16      27.425  26.530  44.931  1.00  0.00           C
ATOM     91  C   GLU A  16      28.295  27.703  44.466  1.00  0.00           C
ATOM     92  O   GLU A  16      27.911  28.432  43.552  1.00  0.00           O
ATOM     93  CB  GLU A  16      26.790  26.880  46.286  1.00  0.00           C
ATOM     94  CG  GLU A  16      25.637  25.941  46.677  1.00  0.00           C
ATOM     95  CD  GLU A  16      25.244  26.095  48.153  1.00  0.00           C
ATOM     96  OE1 GLU A  16      26.166  26.050  48.996  1.00  0.00           O
ATOM     97  OE2 GLU A  16      24.033  26.222  48.452  1.00  0.00           O
ATOM     98  H   GLU A  16      28.397  24.906  45.943  1.00  0.00           H
ATOM     99  HA  GLU A  16      26.637  26.405  44.189  1.00  0.00           H
ATOM    100  HB2 GLU A  16      27.572  26.855  47.045  1.00  0.00           H
ATOM    101  HB3 GLU A  16      26.399  27.897  46.243  1.00  0.00           H
ATOM    102  HG2 GLU A  16      24.781  26.145  46.031  1.00  0.00           H
ATOM    103  HG3 GLU A  16      25.946  24.907  46.516  1.00  0.00           H
ATOM    104  N   VAL A  17      29.481  27.862  45.062  1.00  0.00           N
ATOM    105  CA  VAL A  17      30.444  28.906  44.675  1.00  0.00           C
ATOM    106  C   VAL A  17      30.941  28.664  43.243  1.00  0.00           C
ATOM    107  O   VAL A  17      30.982  29.599  42.446  1.00  0.00           O
ATOM    108  CB  VAL A  17      31.601  28.962  45.696  1.00  0.00           C
ATOM    109  CG1 VAL A  17      32.716  29.955  45.320  1.00  0.00           C
ATOM    110  CG2 VAL A  17      31.091  29.285  47.116  1.00  0.00           C
ATOM    111  H   VAL A  17      29.732  27.228  45.815  1.00  0.00           H
ATOM    112  HA  VAL A  17      29.937  29.870  44.680  1.00  0.00           H
ATOM    113  HB  VAL A  17      32.053  27.970  45.726  1.00  0.00           H
ATOM    114 HG11 VAL A  17      33.662  29.607  45.730  1.00  0.00           H
ATOM    115 HG12 VAL A  17      32.840  30.026  44.245  1.00  0.00           H
ATOM    116 HG13 VAL A  17      32.503  30.953  45.699  1.00  0.00           H
ATOM    117 HG21 VAL A  17      31.508  28.570  47.825  1.00  0.00           H
ATOM    118 HG22 VAL A  17      31.385  30.278  47.438  1.00  0.00           H
ATOM    119 HG23 VAL A  17      30.004  29.231  47.172  1.00  0.00           H
ATOM    120  N   GLY A  18      31.256  27.418  42.876  1.00  0.00           N
ATOM    121  CA  GLY A  18      31.691  27.054  41.524  1.00  0.00           C
ATOM    122  C   GLY A  18      30.668  27.429  40.454  1.00  0.00           C
ATOM    123  O   GLY A  18      31.022  28.071  39.464  1.00  0.00           O
ATOM    124  H   GLY A  18      31.202  26.683  43.575  1.00  0.00           H
ATOM    125  HA2 GLY A  18      32.621  27.568  41.287  1.00  0.00           H
ATOM    126  HA3 GLY A  18      31.860  25.978  41.482  1.00  0.00           H
ATOM    127  N   ASP A  19      29.390  27.123  40.696  1.00  0.00           N
ATOM    128  CA  ASP A  19      28.301  27.516  39.796  1.00  0.00           C
ATOM    129  C   ASP A  19      28.128  29.041  39.708  1.00  0.00           C
ATOM    130  O   ASP A  19      27.839  29.570  38.631  1.00  0.00           O
ATOM    131  CB  ASP A  19      26.970  26.893  40.249  1.00  0.00           C
ATOM    132  CG  ASP A  19      26.909  25.365  40.244  1.00  0.00           C
ATOM    133  OD1 ASP A  19      27.740  24.667  39.622  1.00  0.00           O
ATOM    134  OD2 ASP A  19      25.956  24.797  40.832  1.00  0.00           O
ATOM    135  H   ASP A  19      29.164  26.610  41.543  1.00  0.00           H
ATOM    136  HA  ASP A  19      28.537  27.153  38.794  1.00  0.00           H
ATOM    137  HB2 ASP A  19      26.741  27.245  41.255  1.00  0.00           H
ATOM    138  HB3 ASP A  19      26.185  27.253  39.583  1.00  0.00           H
ATOM    139  N   TRP A  20      28.314  29.760  40.822  1.00  0.00           N
ATOM    140  CA  TRP A  20      28.184  31.218  40.851  1.00  0.00           C
ATOM    141  C   TRP A  20      29.245  31.892  39.972  1.00  0.00           C
ATOM    142  O   TRP A  20      28.917  32.728  39.128  1.00  0.00           O
ATOM    143  CB  TRP A  20      28.234  31.728  42.299  1.00  0.00           C
ATOM    144  CG  TRP A  20      27.822  33.159  42.462  1.00  0.00           C
ATOM    145  CD1 TRP A  20      26.590  33.581  42.830  1.00  0.00           C
ATOM    146  CD2 TRP A  20      28.604  34.373  42.234  1.00  0.00           C
ATOM    147  CE2 TRP A  20      27.764  35.502  42.470  1.00  0.00           C
ATOM    148  CE3 TRP A  20      29.940  34.638  41.859  1.00  0.00           C
ATOM    149  NE1 TRP A  20      26.555  34.962  42.846  1.00  0.00           N
ATOM    150  CZ2 TRP A  20      28.217  36.820  42.324  1.00  0.00           C
ATOM    151  CZ3 TRP A  20      30.405  35.958  41.707  1.00  0.00           C
ATOM    152  CH2 TRP A  20      29.547  37.049  41.937  1.00  0.00           C
ATOM    153  H   TRP A  20      28.541  29.274  41.685  1.00  0.00           H
ATOM    154  HA  TRP A  20      27.210  31.481  40.438  1.00  0.00           H
ATOM    155  HB2 TRP A  20      27.582  31.111  42.918  1.00  0.00           H
ATOM    156  HB3 TRP A  20      29.248  31.620  42.684  1.00  0.00           H
ATOM    157  HD1 TRP A  20      25.761  32.931  43.077  1.00  0.00           H
ATOM    158  HE1 TRP A  20      25.753  35.500  43.153  1.00  0.00           H
ATOM    159  HE3 TRP A  20      30.614  33.813  41.695  1.00  0.00           H
ATOM    160  HZ2 TRP A  20      27.550  37.646  42.517  1.00  0.00           H
ATOM    161  HZ3 TRP A  20      31.430  36.130  41.416  1.00  0.00           H
ATOM    162  HH2 TRP A  20      29.908  38.062  41.826  1.00  0.00           H
ATOM    163  N   TYR A  21      30.513  31.489  40.103  1.00  0.00           N
ATOM    164  CA  TYR A  21      31.599  32.046  39.289  1.00  0.00           C
ATOM    165  C   TYR A  21      31.538  31.617  37.812  1.00  0.00           C
ATOM    166  O   TYR A  21      31.949  32.400  36.952  1.00  0.00           O
ATOM    167  CB  TYR A  21      32.958  31.732  39.926  1.00  0.00           C
ATOM    168  CG  TYR A  21      33.297  32.670  41.071  1.00  0.00           C
ATOM    169  CD1 TYR A  21      32.928  32.362  42.394  1.00  0.00           C
ATOM    170  CD2 TYR A  21      33.943  33.889  40.797  1.00  0.00           C
ATOM    171  CE1 TYR A  21      33.192  33.266  43.443  1.00  0.00           C
ATOM    172  CE2 TYR A  21      34.202  34.798  41.836  1.00  0.00           C
ATOM    173  CZ  TYR A  21      33.820  34.499  43.154  1.00  0.00           C
ATOM    174  OH  TYR A  21      34.049  35.448  44.096  1.00  0.00           O
ATOM    175  H   TYR A  21      30.723  30.769  40.788  1.00  0.00           H
ATOM    176  HA  TYR A  21      31.487  33.131  39.291  1.00  0.00           H
ATOM    177  HB2 TYR A  21      32.976  30.697  40.269  1.00  0.00           H
ATOM    178  HB3 TYR A  21      33.733  31.841  39.166  1.00  0.00           H
ATOM    179  HD1 TYR A  21      32.421  31.437  42.596  1.00  0.00           H
ATOM    180  HD2 TYR A  21      34.229  34.133  39.787  1.00  0.00           H
ATOM    181  HE1 TYR A  21      32.894  33.027  44.454  1.00  0.00           H
ATOM    182  HE2 TYR A  21      34.693  35.738  41.647  1.00  0.00           H
ATOM    183  HH  TYR A  21      34.411  35.082  44.916  1.00  0.00           H
ATOM    184  N   ASP A  22      30.962  30.456  37.483  1.00  0.00           N
ATOM    185  CA  ASP A  22      30.686  30.067  36.088  1.00  0.00           C
ATOM    186  C   ASP A  22      29.625  30.970  35.420  1.00  0.00           C
ATOM    187  O   ASP A  22      29.788  31.361  34.255  1.00  0.00           O
ATOM    188  CB  ASP A  22      30.237  28.591  36.012  1.00  0.00           C
ATOM    189  CG  ASP A  22      31.365  27.539  35.982  1.00  0.00           C
ATOM    190  OD1 ASP A  22      32.566  27.901  35.928  1.00  0.00           O
ATOM    191  OD2 ASP A  22      31.040  26.333  35.933  1.00  0.00           O
ATOM    192  H   ASP A  22      30.681  29.822  38.226  1.00  0.00           H
ATOM    193  HA  ASP A  22      31.602  30.178  35.507  1.00  0.00           H
ATOM    194  HB2 ASP A  22      29.568  28.381  36.848  1.00  0.00           H
ATOM    195  HB3 ASP A  22      29.653  28.466  35.099  1.00  0.00           H
ATOM    196  N   LYS A  23      28.542  31.317  36.135  1.00  0.00           N
ATOM    197  CA  LYS A  23      27.461  32.177  35.608  1.00  0.00           C
ATOM    198  C   LYS A  23      27.793  33.670  35.632  1.00  0.00           C
ATOM    199  O   LYS A  23      27.409  34.381  34.703  1.00  0.00           O
ATOM    200  CB  LYS A  23      26.156  31.945  36.385  1.00  0.00           C
ATOM    201  CG  LYS A  23      25.581  30.540  36.174  1.00  0.00           C
ATOM    202  CD  LYS A  23      24.295  30.360  36.993  1.00  0.00           C
ATOM    203  CE  LYS A  23      23.757  28.930  36.871  1.00  0.00           C
ATOM    204  NZ  LYS A  23      23.275  28.606  35.502  1.00  0.00           N
ATOM    205  H   LYS A  23      28.444  30.925  37.071  1.00  0.00           H
ATOM    206  HA  LYS A  23      27.289  31.927  34.561  1.00  0.00           H
ATOM    207  HB2 LYS A  23      26.333  32.114  37.449  1.00  0.00           H
ATOM    208  HB3 LYS A  23      25.414  32.670  36.043  1.00  0.00           H
ATOM    209  HG2 LYS A  23      25.365  30.396  35.115  1.00  0.00           H
ATOM    210  HG3 LYS A  23      26.309  29.792  36.489  1.00  0.00           H
ATOM    211  HD2 LYS A  23      24.522  30.552  38.044  1.00  0.00           H
ATOM    212  HD3 LYS A  23      23.538  31.077  36.672  1.00  0.00           H
ATOM    213  HE2 LYS A  23      24.557  28.246  37.165  1.00  0.00           H
ATOM    214  HE3 LYS A  23      22.941  28.804  37.589  1.00  0.00           H
ATOM    215  HZ1 LYS A  23      23.380  27.618  35.308  1.00  0.00           H
ATOM    216  HZ2 LYS A  23      22.276  28.761  35.414  1.00  0.00           H
ATOM    217  HZ3 LYS A  23      23.746  29.134  34.774  1.00  0.00           H
ATOM    218  N   PHE A  24      28.473  34.142  36.680  1.00  0.00           N
ATOM    219  CA  PHE A  24      28.566  35.571  37.013  1.00  0.00           C
ATOM    220  C   PHE A  24      29.985  36.104  37.198  1.00  0.00           C
ATOM    221  O   PHE A  24      30.163  37.318  37.175  1.00  0.00           O
ATOM    222  CB  PHE A  24      27.768  35.862  38.292  1.00  0.00           C
ATOM    223  CG  PHE A  24      26.326  35.409  38.259  1.00  0.00           C
ATOM    224  CD1 PHE A  24      25.445  35.948  37.306  1.00  0.00           C
ATOM    225  CD2 PHE A  24      25.860  34.459  39.185  1.00  0.00           C
ATOM    226  CE1 PHE A  24      24.105  35.530  37.265  1.00  0.00           C
ATOM    227  CE2 PHE A  24      24.516  34.048  39.154  1.00  0.00           C
ATOM    228  CZ  PHE A  24      23.639  34.583  38.194  1.00  0.00           C
ATOM    229  H   PHE A  24      28.703  33.479  37.414  1.00  0.00           H
ATOM    230  HA  PHE A  24      28.124  36.158  36.208  1.00  0.00           H
ATOM    231  HB2 PHE A  24      28.275  35.392  39.137  1.00  0.00           H
ATOM    232  HB3 PHE A  24      27.778  36.938  38.470  1.00  0.00           H
ATOM    233  HD1 PHE A  24      25.798  36.702  36.620  1.00  0.00           H
ATOM    234  HD2 PHE A  24      26.534  34.055  39.926  1.00  0.00           H
ATOM    235  HE1 PHE A  24      23.427  35.958  36.542  1.00  0.00           H
ATOM    236  HE2 PHE A  24      24.157  33.332  39.879  1.00  0.00           H
ATOM    237  HZ  PHE A  24      22.602  34.281  38.180  1.00  0.00           H
ATOM    238  N   GLY A  25      31.007  35.252  37.340  1.00  0.00           N
ATOM    239  CA  GLY A  25      32.368  35.695  37.679  1.00  0.00           C
ATOM    240  C   GLY A  25      32.965  36.701  36.683  1.00  0.00           C
ATOM    241  O   GLY A  25      33.824  37.509  37.032  1.00  0.00           O
ATOM    242  H   GLY A  25      30.825  34.257  37.288  1.00  0.00           H
ATOM    243  HA2 GLY A  25      32.357  36.152  38.669  1.00  0.00           H
ATOM    244  HA3 GLY A  25      33.020  34.824  37.700  1.00  0.00           H
ATOM    245  N   GLU A  26      32.484  36.698  35.440  1.00  0.00           N
ATOM    246  CA  GLU A  26      32.879  37.661  34.415  1.00  0.00           C
ATOM    247  C   GLU A  26      32.378  39.095  34.655  1.00  0.00           C
ATOM    248  O   GLU A  26      32.994  40.024  34.144  1.00  0.00           O
ATOM    249  CB  GLU A  26      32.504  37.112  33.034  1.00  0.00           C
ATOM    250  CG  GLU A  26      33.350  37.728  31.899  1.00  0.00           C
ATOM    251  CD  GLU A  26      32.583  38.590  30.885  1.00  0.00           C
ATOM    252  OE1 GLU A  26      31.354  38.767  31.028  1.00  0.00           O
ATOM    253  OE2 GLU A  26      33.215  38.964  29.869  1.00  0.00           O
ATOM    254  H   GLU A  26      31.784  36.008  35.208  1.00  0.00           H
ATOM    255  HA  GLU A  26      33.959  37.726  34.445  1.00  0.00           H
ATOM    256  HB2 GLU A  26      32.699  36.039  33.032  1.00  0.00           H
ATOM    257  HB3 GLU A  26      31.434  37.240  32.879  1.00  0.00           H
ATOM    258  HG2 GLU A  26      34.170  38.308  32.317  1.00  0.00           H
ATOM    259  HG3 GLU A  26      33.818  36.904  31.356  1.00  0.00           H
ATOM    260  N   VAL A  27      31.368  39.325  35.506  1.00  0.00           N
ATOM    261  CA  VAL A  27      30.910  40.688  35.846  1.00  0.00           C
ATOM    262  C   VAL A  27      32.009  41.515  36.525  1.00  0.00           C
ATOM    263  O   VAL A  27      32.121  42.721  36.291  1.00  0.00           O
ATOM    264  CB  VAL A  27      29.618  40.648  36.692  1.00  0.00           C
ATOM    265  CG1 VAL A  27      29.835  40.227  38.160  1.00  0.00           C
ATOM    266  CG2 VAL A  27      28.870  41.995  36.605  1.00  0.00           C
ATOM    267  H   VAL A  27      30.925  38.538  35.972  1.00  0.00           H
ATOM    268  HA  VAL A  27      30.672  41.184  34.906  1.00  0.00           H
ATOM    269  HB  VAL A  27      28.968  39.899  36.238  1.00  0.00           H
ATOM    270 HG11 VAL A  27      29.780  41.071  38.845  1.00  0.00           H
ATOM    271 HG12 VAL A  27      29.073  39.500  38.436  1.00  0.00           H
ATOM    272 HG13 VAL A  27      30.796  39.738  38.299  1.00  0.00           H
ATOM    273 HG21 VAL A  27      27.925  41.844  36.084  1.00  0.00           H
ATOM    274 HG22 VAL A  27      28.654  42.405  37.591  1.00  0.00           H
ATOM    275 HG23 VAL A  27      29.448  42.734  36.050  1.00  0.00           H
ATOM    276  N   TYR A  28      32.894  40.865  37.288  1.00  0.00           N
ATOM    277  CA  TYR A  28      34.093  41.492  37.838  1.00  0.00           C
ATOM    278  C   TYR A  28      35.104  41.827  36.747  1.00  0.00           C
ATOM    279  O   TYR A  28      35.687  42.903  36.772  1.00  0.00           O
ATOM    280  CB  TYR A  28      34.722  40.578  38.888  1.00  0.00           C
ATOM    281  CG  TYR A  28      33.838  40.306  40.088  1.00  0.00           C
ATOM    282  CD1 TYR A  28      33.191  41.372  40.746  1.00  0.00           C
ATOM    283  CD2 TYR A  28      33.702  38.990  40.570  1.00  0.00           C
ATOM    284  CE1 TYR A  28      32.421  41.124  41.894  1.00  0.00           C
ATOM    285  CE2 TYR A  28      32.982  38.745  41.750  1.00  0.00           C
ATOM    286  CZ  TYR A  28      32.348  39.816  42.408  1.00  0.00           C
ATOM    287  OH  TYR A  28      31.701  39.590  43.566  1.00  0.00           O
ATOM    288  H   TYR A  28      32.755  39.876  37.450  1.00  0.00           H
ATOM    289  HA  TYR A  28      33.816  42.430  38.315  1.00  0.00           H
ATOM    290  HB2 TYR A  28      34.992  39.634  38.414  1.00  0.00           H
ATOM    291  HB3 TYR A  28      35.641  41.042  39.249  1.00  0.00           H
ATOM    292  HD1 TYR A  28      33.291  42.389  40.395  1.00  0.00           H
ATOM    293  HD2 TYR A  28      34.176  38.167  40.059  1.00  0.00           H
ATOM    294  HE1 TYR A  28      31.920  41.929  42.410  1.00  0.00           H
ATOM    295  HE2 TYR A  28      32.920  37.749  42.160  1.00  0.00           H
ATOM    296  HH  TYR A  28      32.060  38.825  44.021  1.00  0.00           H
ATOM    297  N   HID A  29      35.247  40.987  35.722  1.00  0.00           N
ATOM    298  CA  HID A  29      36.095  41.327  34.579  1.00  0.00           C
ATOM    299  C   HID A  29      35.534  42.443  33.692  1.00  0.00           C
ATOM    300  O   HID A  29      36.293  43.132  33.004  1.00  0.00           O
ATOM    301  CB  HID A  29      36.401  40.101  33.725  1.00  0.00           C
ATOM    302  CG  HID A  29      37.090  38.982  34.456  1.00  0.00           C
ATOM    303  CD2 HID A  29      38.416  38.909  34.791  1.00  0.00           C
ATOM    304  ND1 HID A  29      36.497  37.828  34.907  1.00  0.00           N
ATOM    305  CE1 HID A  29      37.438  37.073  35.485  1.00  0.00           C
ATOM    306  NE2 HID A  29      38.634  37.671  35.406  1.00  0.00           N
ATOM    307  H   HID A  29      34.714  40.132  35.707  1.00  0.00           H
ATOM    308  HA  HID A  29      37.018  41.697  34.989  1.00  0.00           H
ATOM    309  HB2 HID A  29      35.466  39.734  33.313  1.00  0.00           H
ATOM    310  HB3 HID A  29      37.033  40.411  32.893  1.00  0.00           H
ATOM    311  HD1 HID A  29      35.518  37.605  34.877  1.00  0.00           H
ATOM    312  HD2 HID A  29      39.161  39.672  34.611  1.00  0.00           H
ATOM    313  HE1 HID A  29      37.259  36.115  35.948  1.00  0.00           H
ATOM    314  N   LEU A  30      34.213  42.630  33.688  1.00  0.00           N
ATOM    315  CA  LEU A  30      33.581  43.758  33.013  1.00  0.00           C
ATOM    316  C   LEU A  30      33.767  45.062  33.793  1.00  0.00           C
ATOM    317  O   LEU A  30      33.853  46.108  33.164  1.00  0.00           O
ATOM    318  CB  LEU A  30      32.092  43.458  32.751  1.00  0.00           C
ATOM    319  CG  LEU A  30      31.837  42.261  31.814  1.00  0.00           C
ATOM    320  CD1 LEU A  30      30.337  42.009  31.705  1.00  0.00           C
ATOM    321  CD2 LEU A  30      32.400  42.485  30.410  1.00  0.00           C
ATOM    322  H   LEU A  30      33.631  41.951  34.169  1.00  0.00           H
ATOM    323  HA  LEU A  30      34.077  43.915  32.057  1.00  0.00           H
ATOM    324  HB2 LEU A  30      31.596  43.274  33.705  1.00  0.00           H
ATOM    325  HB3 LEU A  30      31.630  44.339  32.306  1.00  0.00           H
ATOM    326  HG  LEU A  30      32.300  41.371  32.225  1.00  0.00           H
ATOM    327 HD11 LEU A  30      29.843  42.843  31.210  1.00  0.00           H
ATOM    328 HD12 LEU A  30      30.167  41.102  31.125  1.00  0.00           H
ATOM    329 HD13 LEU A  30      29.929  41.869  32.703  1.00  0.00           H
ATOM    330 HD21 LEU A  30      33.483  42.575  30.463  1.00  0.00           H
ATOM    331 HD22 LEU A  30      32.164  41.612  29.800  1.00  0.00           H
ATOM    332 HD23 LEU A  30      31.958  43.377  29.965  1.00  0.00           H
ATOM    333  N   THR A  31      33.809  45.029  35.125  1.00  0.00           N
ATOM    334  CA  THR A  31      33.783  46.231  35.985  1.00  0.00           C
ATOM    335  C   THR A  31      35.133  46.587  36.607  1.00  0.00           C
ATOM    336  O   THR A  31      35.489  47.762  36.630  1.00  0.00           O
ATOM    337  CB  THR A  31      32.746  46.055  37.104  1.00  0.00           C
ATOM    338  CG2 THR A  31      31.304  46.065  36.590  1.00  0.00           C
ATOM    339  OG1 THR A  31      32.964  44.830  37.759  1.00  0.00           O
ATOM    340  H   THR A  31      33.757  44.125  35.577  1.00  0.00           H
ATOM    341  HA  THR A  31      33.488  47.100  35.399  1.00  0.00           H
ATOM    342  HB  THR A  31      32.860  46.866  37.826  1.00  0.00           H
ATOM    343  HG1 THR A  31      32.562  44.124  37.223  1.00  0.00           H
ATOM    344 HG21 THR A  31      31.294  46.090  35.505  1.00  0.00           H
ATOM    345 HG22 THR A  31      30.762  45.179  36.926  1.00  0.00           H
ATOM    346 HG23 THR A  31      30.791  46.946  36.974  1.00  0.00           H
ATOM    347  N   LEU A  32      35.876  45.600  37.108  1.00  0.00           N
ATOM    348  CA  LEU A  32      37.080  45.778  37.922  1.00  0.00           C
ATOM    349  C   LEU A  32      38.384  45.535  37.160  1.00  0.00           C
ATOM    350  O   LEU A  32      39.381  46.175  37.492  1.00  0.00           O
ATOM    351  CB  LEU A  32      37.018  44.884  39.176  1.00  0.00           C
ATOM    352  CG  LEU A  32      35.725  45.003  39.999  1.00  0.00           C
ATOM    353  CD1 LEU A  32      35.862  44.235  41.312  1.00  0.00           C
ATOM    354  CD2 LEU A  32      35.391  46.464  40.304  1.00  0.00           C
ATOM    355  H   LEU A  32      35.508  44.658  37.043  1.00  0.00           H
ATOM    356  HA  LEU A  32      37.108  46.814  38.257  1.00  0.00           H
ATOM    357  HB2 LEU A  32      37.146  43.841  38.883  1.00  0.00           H
ATOM    358  HB3 LEU A  32      37.860  45.150  39.817  1.00  0.00           H
ATOM    359  HG  LEU A  32      34.902  44.561  39.444  1.00  0.00           H
ATOM    360 HD11 LEU A  32      36.693  44.631  41.892  1.00  0.00           H
ATOM    361 HD12 LEU A  32      34.941  44.316  41.889  1.00  0.00           H
ATOM    362 HD13 LEU A  32      36.054  43.183  41.101  1.00  0.00           H
ATOM    363 HD21 LEU A  32      35.132  46.995  39.392  1.00  0.00           H
ATOM    364 HD22 LEU A  32      34.536  46.504  40.958  1.00  0.00           H
ATOM    365 HD23 LEU A  32      36.235  46.957  40.781  1.00  0.00           H
ATOM    366  N   GLY A  33      38.381  44.676  36.134  1.00  0.00           N
ATOM    367  CA  GLY A  33      39.513  44.514  35.215  1.00  0.00           C
ATOM    368  C   GLY A  33      39.924  43.071  34.916  1.00  0.00           C
ATOM    369  O   GLY A  33      39.166  42.138  35.110  1.00  0.00           O
ATOM    370  H   GLY A  33      37.551  44.116  35.987  1.00  0.00           H
ATOM    371  HA2 GLY A  33      39.280  45.008  34.274  1.00  0.00           H
ATOM    372  HA3 GLY A  33      40.378  45.006  35.646  1.00  0.00           H
ATOM    373  N   GLU A  34      41.153  42.853  34.452  1.00  0.00           N
ATOM    374  CA  GLU A  34      41.650  41.526  34.026  1.00  0.00           C
ATOM    375  C   GLU A  34      41.886  40.499  35.158  1.00  0.00           C
ATOM    376  O   GLU A  34      42.181  39.339  34.879  1.00  0.00           O
ATOM    377  CB  GLU A  34      42.944  41.706  33.218  1.00  0.00           C
ATOM    378  CG  GLU A  34      42.706  42.268  31.810  1.00  0.00           C
ATOM    379  CD  GLU A  34      43.995  42.348  30.968  1.00  0.00           C
ATOM    380  OE1 GLU A  34      45.114  42.419  31.529  1.00  0.00           O
ATOM    381  OE2 GLU A  34      43.902  42.390  29.719  1.00  0.00           O
ATOM    382  H   GLU A  34      41.755  43.656  34.301  1.00  0.00           H
ATOM    383  HA  GLU A  34      40.900  41.075  33.377  1.00  0.00           H
ATOM    384  HB2 GLU A  34      43.618  42.359  33.773  1.00  0.00           H
ATOM    385  HB3 GLU A  34      43.415  40.732  33.099  1.00  0.00           H
ATOM    386  HG2 GLU A  34      41.990  41.617  31.303  1.00  0.00           H
ATOM    387  HG3 GLU A  34      42.259  43.260  31.889  1.00  0.00           H
ATOM    388  N   SER A  35      41.756  40.918  36.414  1.00  0.00           N
ATOM    389  CA  SER A  35      41.784  40.087  37.625  1.00  0.00           C
ATOM    390  C   SER A  35      40.461  40.198  38.400  1.00  0.00           C
ATOM    391  O   SER A  35      39.549  40.907  37.984  1.00  0.00           O
ATOM    392  CB  SER A  35      42.961  40.503  38.518  1.00  0.00           C
ATOM    393  OG  SER A  35      44.198  40.409  37.837  1.00  0.00           O
ATOM    394  H   SER A  35      41.488  41.877  36.539  1.00  0.00           H
ATOM    395  HA  SER A  35      41.914  39.041  37.348  1.00  0.00           H
ATOM    396  HB2 SER A  35      42.817  41.531  38.848  1.00  0.00           H
ATOM    397  HB3 SER A  35      42.991  39.860  39.398  1.00  0.00           H
ATOM    398  HG  SER A  35      44.869  40.796  38.407  1.00  0.00           H
ATOM    399  N   VAL A  36      40.364  39.509  39.543  1.00  0.00           N
ATOM    400  CA  VAL A  36      39.156  39.459  40.390  1.00  0.00           C
ATOM    401  C   VAL A  36      39.485  39.844  41.836  1.00  0.00           C
ATOM    402  O   VAL A  36      39.227  39.093  42.775  1.00  0.00           O
ATOM    403  CB  VAL A  36      38.453  38.086  40.316  1.00  0.00           C
ATOM    404  CG1 VAL A  36      37.012  38.185  40.832  1.00  0.00           C
ATOM    405  CG2 VAL A  36      38.407  37.506  38.896  1.00  0.00           C
ATOM    406  H   VAL A  36      41.153  38.954  39.834  1.00  0.00           H
ATOM    407  HA  VAL A  36      38.450  40.208  40.029  1.00  0.00           H
ATOM    408  HB  VAL A  36      38.999  37.373  40.935  1.00  0.00           H
ATOM    409 HG11 VAL A  36      36.342  38.376  40.000  1.00  0.00           H
ATOM    410 HG12 VAL A  36      36.737  37.255  41.327  1.00  0.00           H
ATOM    411 HG13 VAL A  36      36.902  38.997  41.552  1.00  0.00           H
ATOM    412 HG21 VAL A  36      39.406  37.197  38.589  1.00  0.00           H
ATOM    413 HG22 VAL A  36      37.749  36.640  38.869  1.00  0.00           H
ATOM    414 HG23 VAL A  36      38.041  38.266  38.203  1.00  0.00           H
ATOM    415  N   HID A  37      40.129  40.992  42.028  1.00  0.00           N
ATOM    416  CA  HID A  37      40.492  41.457  43.367  1.00  0.00           C
ATOM    417  C   HID A  37      40.551  42.984  43.452  1.00  0.00           C
ATOM    418  O   HID A  37      40.339  43.683  42.466  1.00  0.00           O
ATOM    419  CB  HID A  37      41.805  40.787  43.817  1.00  0.00           C
ATOM    420  CG  HID A  37      42.965  41.027  42.901  1.00  0.00           C
ATOM    421  CD2 HID A  37      43.645  40.087  42.173  1.00  0.00           C
ATOM    422  ND1 HID A  37      43.498  42.256  42.595  1.00  0.00           N
ATOM    423  CE1 HID A  37      44.477  42.052  41.709  1.00  0.00           C
ATOM    424  NE2 HID A  37      44.607  40.752  41.408  1.00  0.00           N
ATOM    425  H   HID A  37      40.273  41.625  41.249  1.00  0.00           H
ATOM    426  HA  HID A  37      39.700  41.152  44.042  1.00  0.00           H
ATOM    427  HB2 HID A  37      42.092  41.155  44.796  1.00  0.00           H
ATOM    428  HB3 HID A  37      41.642  39.713  43.913  1.00  0.00           H
ATOM    429  HD1 HID A  37      43.217  43.159  42.980  1.00  0.00           H
ATOM    430  HD2 HID A  37      43.462  39.020  42.185  1.00  0.00           H
ATOM    431  HE1 HID A  37      45.075  42.832  41.295  1.00  0.00           H
ATOM    432  N   CYS A  38      40.856  43.520  44.633  1.00  0.00           N
ATOM    433  CA  CYS A  38      40.940  44.963  44.828  1.00  0.00           C
ATOM    434  C   CYS A  38      41.987  45.635  43.928  1.00  0.00           C
ATOM    435  O   CYS A  38      42.991  45.038  43.528  1.00  0.00           O
ATOM    436  CB  CYS A  38      41.190  45.276  46.304  1.00  0.00           C
ATOM    437  SG  CYS A  38      39.695  44.876  47.242  1.00  0.00           S
ATOM    438  H   CYS A  38      41.000  42.911  45.430  1.00  0.00           H
ATOM    439  HA  CYS A  38      39.978  45.386  44.558  1.00  0.00           H
ATOM    440  HB2 CYS A  38      42.022  44.675  46.662  1.00  0.00           H
ATOM    441  HB3 CYS A  38      41.423  46.334  46.426  1.00  0.00           H
ATOM    442  HG  CYS A  38      40.211  44.960  48.473  1.00  0.00           H
ATOM    443  N   GLY A  39      41.753  46.918  43.658  1.00  0.00           N
ATOM    444  CA  GLY A  39      42.756  47.829  43.122  1.00  0.00           C
ATOM    445  C   GLY A  39      43.562  48.502  44.231  1.00  0.00           C
ATOM    446  O   GLY A  39      43.021  48.819  45.290  1.00  0.00           O
ATOM    447  H   GLY A  39      40.877  47.315  43.980  1.00  0.00           H
ATOM    448  HA2 GLY A  39      43.432  47.280  42.470  1.00  0.00           H
ATOM    449  HA3 GLY A  39      42.257  48.607  42.549  1.00  0.00           H
ATOM    450  N   LEU A  40      44.851  48.763  43.991  1.00  0.00           N
ATOM    451  CA  LEU A  40      45.693  49.539  44.909  1.00  0.00           C
ATOM    452  C   LEU A  40      45.503  51.045  44.667  1.00  0.00           C
ATOM    453  O   LEU A  40      46.369  51.721  44.105  1.00  0.00           O
ATOM    454  CB  LEU A  40      47.155  49.064  44.820  1.00  0.00           C
ATOM    455  CG  LEU A  40      48.022  49.464  46.031  1.00  0.00           C
ATOM    456  CD1 LEU A  40      47.541  48.812  47.331  1.00  0.00           C
ATOM    457  CD2 LEU A  40      49.455  48.989  45.801  1.00  0.00           C
ATOM    458  H   LEU A  40      45.249  48.458  43.110  1.00  0.00           H
ATOM    459  HA  LEU A  40      45.334  49.339  45.917  1.00  0.00           H
ATOM    460  HB2 LEU A  40      47.160  47.981  44.748  1.00  0.00           H
ATOM    461  HB3 LEU A  40      47.602  49.461  43.908  1.00  0.00           H
ATOM    462  HG  LEU A  40      48.024  50.546  46.149  1.00  0.00           H
ATOM    463 HD11 LEU A  40      47.499  47.729  47.218  1.00  0.00           H
ATOM    464 HD12 LEU A  40      48.223  49.065  48.143  1.00  0.00           H
ATOM    465 HD13 LEU A  40      46.561  49.194  47.597  1.00  0.00           H
ATOM    466 HD21 LEU A  40      49.910  49.564  45.002  1.00  0.00           H
ATOM    467 HD22 LEU A  40      50.052  49.131  46.699  1.00  0.00           H
ATOM    468 HD23 LEU A  40      49.465  47.930  45.546  1.00  0.00           H
ATOM    469  N   TRP A  41      44.318  51.533  45.033  1.00  0.00           N
ATOM    470  CA  TRP A  41      43.901  52.931  44.885  1.00  0.00           C
ATOM    471  C   TRP A  41      44.646  53.883  45.821  1.00  0.00           C
ATOM    472  O   TRP A  41      44.890  55.036  45.470  1.00  0.00           O
ATOM    473  CB  TRP A  41      42.393  53.019  45.144  1.00  0.00           C
ATOM    474  CG  TRP A  41      41.570  52.288  44.135  1.00  0.00           C
ATOM    475  CD1 TRP A  41      40.852  51.158  44.334  1.00  0.00           C
ATOM    476  CD2 TRP A  41      41.417  52.619  42.725  1.00  0.00           C
ATOM    477  CE2 TRP A  41      40.549  51.659  42.128  1.00  0.00           C
ATOM    478  CE3 TRP A  41      41.949  53.627  41.893  1.00  0.00           C
ATOM    479  NE1 TRP A  41      40.226  50.797  43.157  1.00  0.00           N
ATOM    480  CZ2 TRP A  41      40.204  51.711  40.771  1.00  0.00           C
ATOM    481  CZ3 TRP A  41      41.628  53.673  40.525  1.00  0.00           C
ATOM    482  CH2 TRP A  41      40.752  52.725  39.965  1.00  0.00           C
ATOM    483  H   TRP A  41      43.669  50.891  45.477  1.00  0.00           H
ATOM    484  HA  TRP A  41      44.107  53.256  43.866  1.00  0.00           H
ATOM    485  HB2 TRP A  41      42.168  52.641  46.142  1.00  0.00           H
ATOM    486  HB3 TRP A  41      42.100  54.070  45.114  1.00  0.00           H
ATOM    487  HD1 TRP A  41      40.775  50.625  45.275  1.00  0.00           H
ATOM    488  HE1 TRP A  41      39.629  49.982  43.068  1.00  0.00           H
ATOM    489  HE3 TRP A  41      42.616  54.367  42.313  1.00  0.00           H
ATOM    490  HZ2 TRP A  41      39.529  50.977  40.355  1.00  0.00           H
ATOM    491  HZ3 TRP A  41      42.046  54.454  39.908  1.00  0.00           H
ATOM    492  HH2 TRP A  41      40.494  52.782  38.916  1.00  0.00           H
ATOM    493  N   PHE A  42      45.029  53.397  47.001  1.00  0.00           N
ATOM    494  CA  PHE A  42      45.880  54.116  47.939  1.00  0.00           C
ATOM    495  C   PHE A  42      47.256  53.447  48.000  1.00  0.00           C
ATOM    496  O   PHE A  42      47.320  52.238  48.252  1.00  0.00           O
ATOM    497  CB  PHE A  42      45.216  54.190  49.318  1.00  0.00           C
ATOM    498  CG  PHE A  42      43.888  54.913  49.285  1.00  0.00           C
ATOM    499  CD1 PHE A  42      42.710  54.213  48.973  1.00  0.00           C
ATOM    500  CD2 PHE A  42      43.843  56.299  49.510  1.00  0.00           C
ATOM    501  CE1 PHE A  42      41.498  54.907  48.858  1.00  0.00           C
ATOM    502  CE2 PHE A  42      42.635  57.001  49.368  1.00  0.00           C
ATOM    503  CZ  PHE A  42      41.470  56.301  49.025  1.00  0.00           C
ATOM    504  H   PHE A  42      44.773  52.441  47.231  1.00  0.00           H
ATOM    505  HA  PHE A  42      45.985  55.137  47.583  1.00  0.00           H
ATOM    506  HB2 PHE A  42      45.067  53.183  49.707  1.00  0.00           H
ATOM    507  HB3 PHE A  42      45.887  54.718  49.997  1.00  0.00           H
ATOM    508  HD1 PHE A  42      42.741  53.146  48.804  1.00  0.00           H
ATOM    509  HD2 PHE A  42      44.744  56.814  49.788  1.00  0.00           H
ATOM    510  HE1 PHE A  42      40.595  54.363  48.637  1.00  0.00           H
ATOM    511  HE2 PHE A  42      42.592  58.072  49.515  1.00  0.00           H
ATOM    512  HZ  PHE A  42      40.554  56.843  48.886  1.00  0.00           H
ATOM    513  N   PRO A  43      48.356  54.195  47.779  1.00  0.00           N
ATOM    514  CA  PRO A  43      49.698  53.643  47.894  1.00  0.00           C
ATOM    515  C   PRO A  43      49.969  53.105  49.313  1.00  0.00           C
ATOM    516  O   PRO A  43      49.394  53.603  50.284  1.00  0.00           O
ATOM    517  CB  PRO A  43      50.660  54.769  47.505  1.00  0.00           C
ATOM    518  CG  PRO A  43      49.853  56.046  47.731  1.00  0.00           C
ATOM    519  CD  PRO A  43      48.419  55.611  47.443  1.00  0.00           C
ATOM    520  HA  PRO A  43      49.792  52.830  47.175  1.00  0.00           H
ATOM    521  HB2 PRO A  43      51.566  54.759  48.109  1.00  0.00           H
ATOM    522  HB3 PRO A  43      50.914  54.683  46.448  1.00  0.00           H
ATOM    523  HG2 PRO A  43      49.943  56.356  48.771  1.00  0.00           H
ATOM    524  HG3 PRO A  43      50.172  56.848  47.066  1.00  0.00           H
ATOM    525  HD2 PRO A  43      47.731  56.202  48.047  1.00  0.00           H
ATOM    526  HD3 PRO A  43      48.198  55.737  46.382  1.00  0.00           H
ATOM    527  N   PRO A  44      50.832  52.084  49.458  1.00  0.00           N
ATOM    528  CA  PRO A  44      51.038  51.387  50.726  1.00  0.00           C
ATOM    529  C   PRO A  44      51.521  52.265  51.885  1.00  0.00           C
ATOM    530  O   PRO A  44      51.179  51.970  53.031  1.00  0.00           O
ATOM    531  CB  PRO A  44      52.049  50.275  50.429  1.00  0.00           C
ATOM    532  CG  PRO A  44      52.633  50.596  49.053  1.00  0.00           C
ATOM    533  CD  PRO A  44      51.527  51.398  48.383  1.00  0.00           C
ATOM    534  HA  PRO A  44      50.094  50.933  51.026  1.00  0.00           H
ATOM    535  HB2 PRO A  44      52.839  50.225  51.180  1.00  0.00           H
ATOM    536  HB3 PRO A  44      51.512  49.332  50.384  1.00  0.00           H
ATOM    537  HG2 PRO A  44      53.519  51.222  49.161  1.00  0.00           H
ATOM    538  HG3 PRO A  44      52.865  49.690  48.493  1.00  0.00           H
ATOM    539  HD2 PRO A  44      51.952  52.092  47.657  1.00  0.00           H
ATOM    540  HD3 PRO A  44      50.830  50.721  47.893  1.00  0.00           H
ATOM    541  N   ASP A  45      52.291  53.319  51.615  1.00  0.00           N
ATOM    542  CA  ASP A  45      52.786  54.261  52.626  1.00  0.00           C
ATOM    543  C   ASP A  45      51.725  55.278  53.091  1.00  0.00           C
ATOM    544  O   ASP A  45      51.972  56.033  54.033  1.00  0.00           O
ATOM    545  CB  ASP A  45      54.029  54.999  52.090  1.00  0.00           C
ATOM    546  CG  ASP A  45      53.750  55.954  50.916  1.00  0.00           C
ATOM    547  OD1 ASP A  45      52.838  55.649  50.111  1.00  0.00           O
ATOM    548  OD2 ASP A  45      54.482  56.961  50.799  1.00  0.00           O
ATOM    549  H   ASP A  45      52.459  53.584  50.650  1.00  0.00           H
ATOM    550  HA  ASP A  45      53.086  53.693  53.505  1.00  0.00           H
ATOM    551  HB2 ASP A  45      54.481  55.554  52.914  1.00  0.00           H
ATOM    552  HB3 ASP A  45      54.756  54.253  51.763  1.00  0.00           H
ATOM    553  N   ALA A  46      50.543  55.308  52.465  1.00  0.00           N
ATOM    554  CA  ALA A  46      49.493  56.248  52.830  1.00  0.00           C
ATOM    555  C   ALA A  46      48.870  55.892  54.195  1.00  0.00           C
ATOM    556  O   ALA A  46      48.653  54.709  54.493  1.00  0.00           O
ATOM    557  CB  ALA A  46      48.427  56.310  51.728  1.00  0.00           C
ATOM    558  H   ALA A  46      50.365  54.647  51.719  1.00  0.00           H
ATOM    559  HA  ALA A  46      49.969  57.225  52.896  1.00  0.00           H
ATOM    560  HB1 ALA A  46      47.877  57.246  51.806  1.00  0.00           H
ATOM    561  HB2 ALA A  46      48.899  56.255  50.750  1.00  0.00           H
ATOM    562  HB3 ALA A  46      47.733  55.476  51.835  1.00  0.00           H
ATOM    563  N   PRO A  47      48.509  56.894  55.017  1.00  0.00           N
ATOM    564  CA  PRO A  47      47.788  56.647  56.256  1.00  0.00           C
ATOM    565  C   PRO A  47      46.393  56.076  55.972  1.00  0.00           C
ATOM    566  O   PRO A  47      45.772  56.357  54.940  1.00  0.00           O
ATOM    567  CB  PRO A  47      47.733  57.997  56.975  1.00  0.00           C
ATOM    568  CG  PRO A  47      47.766  59.007  55.828  1.00  0.00           C
ATOM    569  CD  PRO A  47      48.654  58.325  54.787  1.00  0.00           C
ATOM    570  HA  PRO A  47      48.343  55.935  56.867  1.00  0.00           H
ATOM    571  HB2 PRO A  47      46.835  58.104  57.586  1.00  0.00           H
ATOM    572  HB3 PRO A  47      48.628  58.115  57.588  1.00  0.00           H
ATOM    573  HG2 PRO A  47      46.761  59.136  55.424  1.00  0.00           H
ATOM    574  HG3 PRO A  47      48.179  59.965  56.144  1.00  0.00           H
ATOM    575  HD2 PRO A  47      48.330  58.606  53.785  1.00  0.00           H
ATOM    576  HD3 PRO A  47      49.696  58.611  54.943  1.00  0.00           H
ATOM    577  N   VAL A  48      45.879  55.286  56.912  1.00  0.00           N
ATOM    578  CA  VAL A  48      44.488  54.816  56.867  1.00  0.00           C
ATOM    579  C   VAL A  48      43.546  56.014  57.068  1.00  0.00           C
ATOM    580  O   VAL A  48      43.773  56.793  57.998  1.00  0.00           O
ATOM    581  CB  VAL A  48      44.222  53.715  57.907  1.00  0.00           C
ATOM    582  CG1 VAL A  48      42.780  53.195  57.826  1.00  0.00           C
ATOM    583  CG2 VAL A  48      45.167  52.527  57.685  1.00  0.00           C
ATOM    584  H   VAL A  48      46.428  55.090  57.734  1.00  0.00           H
ATOM    585  HA  VAL A  48      44.322  54.376  55.889  1.00  0.00           H
ATOM    586  HB  VAL A  48      44.394  54.115  58.906  1.00  0.00           H
ATOM    587 HG11 VAL A  48      42.081  53.986  58.092  1.00  0.00           H
ATOM    588 HG12 VAL A  48      42.570  52.842  56.816  1.00  0.00           H
ATOM    589 HG13 VAL A  48      42.651  52.370  58.526  1.00  0.00           H
ATOM    590 HG21 VAL A  48      45.024  52.120  56.682  1.00  0.00           H
ATOM    591 HG22 VAL A  48      46.205  52.837  57.802  1.00  0.00           H
ATOM    592 HG23 VAL A  48      44.960  51.749  58.418  1.00  0.00           H
ATOM    593  N   PRO A  49      42.502  56.195  56.237  1.00  0.00           N
ATOM    594  CA  PRO A  49      41.551  57.288  56.410  1.00  0.00           C
ATOM    595  C   PRO A  49      40.774  57.206  57.734  1.00  0.00           C
ATOM    596  O   PRO A  49      40.588  56.130  58.306  1.00  0.00           O
ATOM    597  CB  PRO A  49      40.599  57.200  55.214  1.00  0.00           C
ATOM    598  CG  PRO A  49      41.361  56.401  54.164  1.00  0.00           C
ATOM    599  CD  PRO A  49      42.201  55.457  55.017  1.00  0.00           C
ATOM    600  HA  PRO A  49      42.097  58.231  56.369  1.00  0.00           H
ATOM    601  HB2 PRO A  49      39.723  56.626  55.503  1.00  0.00           H
ATOM    602  HB3 PRO A  49      40.315  58.187  54.845  1.00  0.00           H
ATOM    603  HG2 PRO A  49      40.683  55.856  53.506  1.00  0.00           H
ATOM    604  HG3 PRO A  49      42.012  57.060  53.590  1.00  0.00           H
ATOM    605  HD2 PRO A  49      41.625  54.564  55.264  1.00  0.00           H
ATOM    606  HD3 PRO A  49      43.099  55.190  54.464  1.00  0.00           H
ATOM    607  N   GLN A  50      40.256  58.350  58.187  1.00  0.00           N
ATOM    608  CA  GLN A  50      39.362  58.430  59.353  1.00  0.00           C
ATOM    609  C   GLN A  50      38.019  57.718  59.089  1.00  0.00           C
ATOM    610  O   GLN A  50      37.535  56.932  59.906  1.00  0.00           O
ATOM    611  CB  GLN A  50      39.118  59.910  59.707  1.00  0.00           C
ATOM    612  CG  GLN A  50      40.400  60.710  60.000  1.00  0.00           C
ATOM    613  CD  GLN A  50      41.058  60.312  61.315  1.00  0.00           C
ATOM    614  NE2 GLN A  50      42.298  59.875  61.297  1.00  0.00           N
ATOM    615  OE1 GLN A  50      40.463  60.391  62.380  1.00  0.00           O
ATOM    616  H   GLN A  50      40.472  59.200  57.689  1.00  0.00           H
ATOM    617  HA  GLN A  50      39.837  57.935  60.201  1.00  0.00           H
ATOM    618  HB2 GLN A  50      38.604  60.391  58.873  1.00  0.00           H
ATOM    619  HB3 GLN A  50      38.460  59.959  60.575  1.00  0.00           H
ATOM    620  HG2 GLN A  50      41.109  60.595  59.183  1.00  0.00           H
ATOM    621  HG3 GLN A  50      40.148  61.768  60.061  1.00  0.00           H
ATOM    622 HE21 GLN A  50      42.731  59.666  62.182  1.00  0.00           H
ATOM    623 HE22 GLN A  50      42.807  59.828  60.428  1.00  0.00           H
ATOM    624  N   ASP A  51      37.458  57.943  57.899  1.00  0.00           N
ATOM    625  CA  ASP A  51      36.225  57.332  57.399  1.00  0.00           C
ATOM    626  C   ASP A  51      36.470  56.621  56.066  1.00  0.00           C
ATOM    627  O   ASP A  51      37.338  57.028  55.297  1.00  0.00           O
ATOM    628  CB  ASP A  51      35.142  58.392  57.171  1.00  0.00           C
ATOM    629  CG  ASP A  51      34.795  59.247  58.387  1.00  0.00           C
ATOM    630  OD1 ASP A  51      34.349  58.714  59.430  1.00  0.00           O
ATOM    631  OD2 ASP A  51      34.882  60.486  58.254  1.00  0.00           O
ATOM    632  H   ASP A  51      37.970  58.511  57.244  1.00  0.00           H
ATOM    633  HA  ASP A  51      35.856  56.606  58.123  1.00  0.00           H
ATOM    634  HB2 ASP A  51      35.481  59.048  56.369  1.00  0.00           H
ATOM    635  HB3 ASP A  51      34.236  57.895  56.826  1.00  0.00           H
ATOM    636  N   MET A  52      35.646  55.618  55.760  1.00  0.00           N
ATOM    637  CA  MET A  52      35.613  54.958  54.442  1.00  0.00           C
ATOM    638  C   MET A  52      34.565  55.584  53.499  1.00  0.00           C
ATOM    639  O   MET A  52      34.243  55.023  52.454  1.00  0.00           O
ATOM    640  CB  MET A  52      35.394  53.446  54.605  1.00  0.00           C
ATOM    641  CG  MET A  52      36.386  52.753  55.541  1.00  0.00           C
ATOM    642  SD  MET A  52      37.879  52.198  54.683  1.00  0.00           S
ATOM    643  CE  MET A  52      39.122  52.600  55.925  1.00  0.00           C
ATOM    644  H   MET A  52      34.925  55.370  56.420  1.00  0.00           H
ATOM    645  HA  MET A  52      36.580  55.097  53.956  1.00  0.00           H
ATOM    646  HB2 MET A  52      34.409  53.279  55.009  1.00  0.00           H
ATOM    647  HB3 MET A  52      35.437  52.966  53.627  1.00  0.00           H
ATOM    648  HG2 MET A  52      36.661  53.425  56.353  1.00  0.00           H
ATOM    649  HG3 MET A  52      35.892  51.890  55.990  1.00  0.00           H
ATOM    650  HE1 MET A  52      40.109  52.515  55.472  1.00  0.00           H
ATOM    651  HE2 MET A  52      38.968  53.620  56.276  1.00  0.00           H
ATOM    652  HE3 MET A  52      39.034  51.903  56.758  1.00  0.00           H
ATOM    653  N   GLU A  53      34.002  56.736  53.879  1.00  0.00           N
ATOM    654  CA  GLU A  53      33.140  57.542  53.011  1.00  0.00           C
ATOM    655  C   GLU A  53      33.900  57.967  51.750  1.00  0.00           C
ATOM    656  O   GLU A  53      35.077  58.347  51.819  1.00  0.00           O
ATOM    657  CB  GLU A  53      32.654  58.802  53.745  1.00  0.00           C
ATOM    658  CG  GLU A  53      31.730  58.521  54.938  1.00  0.00           C
ATOM    659  CD  GLU A  53      30.297  58.146  54.546  1.00  0.00           C
ATOM    660  OE1 GLU A  53      30.026  57.992  53.328  1.00  0.00           O
ATOM    661  OE2 GLU A  53      29.471  58.066  55.481  1.00  0.00           O
ATOM    662  H   GLU A  53      34.306  57.151  54.741  1.00  0.00           H
ATOM    663  HA  GLU A  53      32.277  56.946  52.705  1.00  0.00           H
ATOM    664  HB2 GLU A  53      33.523  59.352  54.103  1.00  0.00           H
ATOM    665  HB3 GLU A  53      32.130  59.446  53.039  1.00  0.00           H
ATOM    666  HG2 GLU A  53      32.158  57.736  55.561  1.00  0.00           H
ATOM    667  HG3 GLU A  53      31.688  59.427  55.545  1.00  0.00           H
ATOM    668  N   LEU A  54      33.212  57.971  50.606  1.00  0.00           N
ATOM    669  CA  LEU A  54      33.816  58.273  49.308  1.00  0.00           C
ATOM    670  C   LEU A  54      34.473  59.660  49.295  1.00  0.00           C
ATOM    671  O   LEU A  54      35.576  59.819  48.773  1.00  0.00           O
ATOM    672  CB  LEU A  54      32.737  58.132  48.221  1.00  0.00           C
ATOM    673  CG  LEU A  54      33.234  58.417  46.793  1.00  0.00           C
ATOM    674  CD1 LEU A  54      34.428  57.535  46.420  1.00  0.00           C
ATOM    675  CD2 LEU A  54      32.106  58.140  45.800  1.00  0.00           C
ATOM    676  H   LEU A  54      32.217  57.752  50.636  1.00  0.00           H
ATOM    677  HA  LEU A  54      34.600  57.539  49.131  1.00  0.00           H
ATOM    678  HB2 LEU A  54      32.334  57.119  48.259  1.00  0.00           H
ATOM    679  HB3 LEU A  54      31.923  58.825  48.441  1.00  0.00           H
ATOM    680  HG  LEU A  54      33.519  59.464  46.706  1.00  0.00           H
ATOM    681 HD11 LEU A  54      34.192  56.489  46.589  1.00  0.00           H
ATOM    682 HD12 LEU A  54      34.671  57.668  45.371  1.00  0.00           H
ATOM    683 HD13 LEU A  54      35.302  57.815  47.007  1.00  0.00           H
ATOM    684 HD21 LEU A  54      31.262  58.797  46.009  1.00  0.00           H
ATOM    685 HD22 LEU A  54      32.450  58.336  44.784  1.00  0.00           H
ATOM    686 HD23 LEU A  54      31.785  57.102  45.886  1.00  0.00           H
ATOM    687  N   VAL A  55      33.831  60.636  49.943  1.00  0.00           N
ATOM    688  CA  VAL A  55      34.358  62.000  50.076  1.00  0.00           C
ATOM    689  C   VAL A  55      35.654  62.045  50.886  1.00  0.00           C
ATOM    690  O   VAL A  55      36.609  62.691  50.470  1.00  0.00           O
ATOM    691  CB  VAL A  55      33.290  62.950  50.650  1.00  0.00           C
ATOM    692  CG1 VAL A  55      32.752  62.532  52.029  1.00  0.00           C
ATOM    693  CG2 VAL A  55      33.836  64.377  50.748  1.00  0.00           C
ATOM    694  H   VAL A  55      32.952  60.405  50.381  1.00  0.00           H
ATOM    695  HA  VAL A  55      34.601  62.357  49.074  1.00  0.00           H
ATOM    696  HB  VAL A  55      32.451  62.954  49.955  1.00  0.00           H
ATOM    697 HG11 VAL A  55      33.548  62.508  52.771  1.00  0.00           H
ATOM    698 HG12 VAL A  55      32.003  63.251  52.358  1.00  0.00           H
ATOM    699 HG13 VAL A  55      32.280  61.552  51.968  1.00  0.00           H
ATOM    700 HG21 VAL A  55      34.308  64.650  49.805  1.00  0.00           H
ATOM    701 HG22 VAL A  55      33.022  65.075  50.939  1.00  0.00           H
ATOM    702 HG23 VAL A  55      34.566  64.460  51.553  1.00  0.00           H
ATOM    703  N   THR A  56      35.743  61.336  52.015  1.00  0.00           N
ATOM    704  CA  THR A  56      36.934  61.363  52.882  1.00  0.00           C
ATOM    705  C   THR A  56      38.126  60.701  52.187  1.00  0.00           C
ATOM    706  O   THR A  56      39.247  61.212  52.221  1.00  0.00           O
ATOM    707  CB  THR A  56      36.657  60.664  54.222  1.00  0.00           C
ATOM    708  CG2 THR A  56      37.796  60.850  55.230  1.00  0.00           C
ATOM    709  OG1 THR A  56      35.503  61.209  54.826  1.00  0.00           O
ATOM    710  H   THR A  56      34.949  60.786  52.310  1.00  0.00           H
ATOM    711  HA  THR A  56      37.198  62.400  53.083  1.00  0.00           H
ATOM    712  HB  THR A  56      36.503  59.598  54.043  1.00  0.00           H
ATOM    713  HG1 THR A  56      35.458  60.870  55.727  1.00  0.00           H
ATOM    714 HG21 THR A  56      37.643  61.760  55.812  1.00  0.00           H
ATOM    715 HG22 THR A  56      37.828  59.990  55.895  1.00  0.00           H
ATOM    716 HG23 THR A  56      38.758  60.926  54.728  1.00  0.00           H
ATOM    717  N   MET A  57      37.877  59.584  51.504  1.00  0.00           N
ATOM    718  CA  MET A  57      38.859  58.895  50.669  1.00  0.00           C
ATOM    719  C   MET A  57      39.336  59.760  49.496  1.00  0.00           C
ATOM    720  O   MET A  57      40.545  59.888  49.292  1.00  0.00           O
ATOM    721  CB  MET A  57      38.199  57.611  50.167  1.00  0.00           C
ATOM    722  CG  MET A  57      38.446  56.432  51.112  1.00  0.00           C
ATOM    723  SD  MET A  57      37.229  55.087  51.041  1.00  0.00           S
ATOM    724  CE  MET A  57      36.524  55.168  49.364  1.00  0.00           C
ATOM    725  H   MET A  57      36.926  59.219  51.517  1.00  0.00           H
ATOM    726  HA  MET A  57      39.738  58.648  51.266  1.00  0.00           H
ATOM    727  HB2 MET A  57      37.129  57.795  50.085  1.00  0.00           H
ATOM    728  HB3 MET A  57      38.558  57.353  49.173  1.00  0.00           H
ATOM    729  HG2 MET A  57      39.441  56.028  50.926  1.00  0.00           H
ATOM    730  HG3 MET A  57      38.435  56.802  52.139  1.00  0.00           H
ATOM    731  HE1 MET A  57      37.117  54.567  48.691  1.00  0.00           H
ATOM    732  HE2 MET A  57      35.513  54.769  49.385  1.00  0.00           H
ATOM    733  HE3 MET A  57      36.472  56.184  48.980  1.00  0.00           H
ATOM    734  N   SER A  58      38.411  60.396  48.770  1.00  0.00           N
ATOM    735  CA  SER A  58      38.743  61.345  47.701  1.00  0.00           C
ATOM    736  C   SER A  58      39.528  62.552  48.231  1.00  0.00           C
ATOM    737  O   SER A  58      40.517  62.950  47.620  1.00  0.00           O
ATOM    738  CB  SER A  58      37.467  61.776  46.969  1.00  0.00           C
ATOM    739  OG  SER A  58      37.791  62.642  45.904  1.00  0.00           O
ATOM    740  H   SER A  58      37.427  60.234  48.971  1.00  0.00           H
ATOM    741  HA  SER A  58      39.382  60.841  46.979  1.00  0.00           H
ATOM    742  HB2 SER A  58      36.964  60.894  46.571  1.00  0.00           H
ATOM    743  HB3 SER A  58      36.792  62.282  47.661  1.00  0.00           H
ATOM    744  HG  SER A  58      37.859  63.539  46.286  1.00  0.00           H
ATOM    745  N   SER A  59      39.189  63.054  49.422  1.00  0.00           N
ATOM    746  CA  SER A  59      39.876  64.183  50.065  1.00  0.00           C
ATOM    747  C   SER A  59      41.338  63.860  50.389  1.00  0.00           C
ATOM    748  O   SER A  59      42.242  64.663  50.166  1.00  0.00           O
ATOM    749  CB  SER A  59      39.139  64.576  51.350  1.00  0.00           C
ATOM    750  OG  SER A  59      39.577  65.842  51.799  1.00  0.00           O
ATOM    751  H   SER A  59      38.336  62.711  49.850  1.00  0.00           H
ATOM    752  HA  SER A  59      39.853  65.032  49.379  1.00  0.00           H
ATOM    753  HB2 SER A  59      38.067  64.621  51.166  1.00  0.00           H
ATOM    754  HB3 SER A  59      39.325  63.827  52.121  1.00  0.00           H
ATOM    755  HG  SER A  59      39.614  65.858  52.761  1.00  0.00           H
ATOM    756  N   GLN A  60      41.624  62.637  50.846  1.00  0.00           N
ATOM    757  CA  GLN A  60      43.011  62.207  51.040  1.00  0.00           C
ATOM    758  C   GLN A  60      43.764  62.059  49.703  1.00  0.00           C
ATOM    759  O   GLN A  60      44.961  62.349  49.619  1.00  0.00           O
ATOM    760  CB  GLN A  60      43.034  60.899  51.839  1.00  0.00           C
ATOM    761  CG  GLN A  60      44.439  60.623  52.393  1.00  0.00           C
ATOM    762  CD  GLN A  60      44.722  59.139  52.518  1.00  0.00           C
ATOM    763  NE2 GLN A  60      44.465  58.551  53.663  1.00  0.00           N
ATOM    764  OE1 GLN A  60      45.213  58.521  51.583  1.00  0.00           O
ATOM    765  H   GLN A  60      40.862  61.993  51.032  1.00  0.00           H
ATOM    766  HA  GLN A  60      43.520  62.978  51.621  1.00  0.00           H
ATOM    767  HB2 GLN A  60      42.334  60.957  52.674  1.00  0.00           H
ATOM    768  HB3 GLN A  60      42.723  60.085  51.183  1.00  0.00           H
ATOM    769  HG2 GLN A  60      45.202  61.032  51.733  1.00  0.00           H
ATOM    770  HG3 GLN A  60      44.552  61.112  53.360  1.00  0.00           H
ATOM    771 HE21 GLN A  60      44.775  57.592  53.795  1.00  0.00           H
ATOM    772 HE22 GLN A  60      44.090  59.078  54.430  1.00  0.00           H
ATOM    773  N   ALA A  61      43.074  61.624  48.647  1.00  0.00           N
ATOM    774  CA  ALA A  61      43.627  61.604  47.297  1.00  0.00           C
ATOM    775  C   ALA A  61      43.920  63.028  46.778  1.00  0.00           C
ATOM    776  O   ALA A  61      44.964  63.228  46.155  1.00  0.00           O
ATOM    777  CB  ALA A  61      42.684  60.810  46.379  1.00  0.00           C
ATOM    778  H   ALA A  61      42.092  61.396  48.762  1.00  0.00           H
ATOM    779  HA  ALA A  61      44.581  61.079  47.330  1.00  0.00           H
ATOM    780  HB1 ALA A  61      41.840  60.397  46.930  1.00  0.00           H
ATOM    781  HB2 ALA A  61      42.280  61.461  45.614  1.00  0.00           H
ATOM    782  HB3 ALA A  61      43.227  59.996  45.900  1.00  0.00           H
ATOM    783  N   GLN A  62      43.063  64.013  47.073  1.00  0.00           N
ATOM    784  CA  GLN A  62      43.307  65.439  46.819  1.00  0.00           C
ATOM    785  C   GLN A  62      44.532  65.946  47.596  1.00  0.00           C
ATOM    786  O   GLN A  62      45.415  66.594  47.038  1.00  0.00           O
ATOM    787  CB  GLN A  62      42.080  66.275  47.226  1.00  0.00           C
ATOM    788  CG  GLN A  62      40.930  66.274  46.216  1.00  0.00           C
ATOM    789  CD  GLN A  62      39.736  67.086  46.717  1.00  0.00           C
ATOM    790  NE2 GLN A  62      38.886  67.539  45.827  1.00  0.00           N
ATOM    791  OE1 GLN A  62      39.576  67.377  47.896  1.00  0.00           O
ATOM    792  H   GLN A  62      42.189  63.764  47.528  1.00  0.00           H
ATOM    793  HA  GLN A  62      43.495  65.588  45.755  1.00  0.00           H
ATOM    794  HB2 GLN A  62      41.701  65.920  48.177  1.00  0.00           H
ATOM    795  HB3 GLN A  62      42.392  67.311  47.369  1.00  0.00           H
ATOM    796  HG2 GLN A  62      41.286  66.722  45.290  1.00  0.00           H
ATOM    797  HG3 GLN A  62      40.604  65.256  46.006  1.00  0.00           H
ATOM    798 HE21 GLN A  62      38.153  68.148  46.178  1.00  0.00           H
ATOM    799 HE22 GLN A  62      39.030  67.348  44.842  1.00  0.00           H
ATOM    800  N   ASP A  63      44.667  65.630  48.880  1.00  0.00           N
ATOM    801  CA  ASP A  63      45.826  66.120  49.633  1.00  0.00           C
ATOM    802  C   ASP A  63      47.150  65.572  49.092  1.00  0.00           C
ATOM    803  O   ASP A  63      48.128  66.315  49.011  1.00  0.00           O
ATOM    804  CB  ASP A  63      45.697  65.786  51.116  1.00  0.00           C
ATOM    805  CG  ASP A  63      44.672  66.626  51.864  1.00  0.00           C
ATOM    806  OD1 ASP A  63      44.274  67.693  51.355  1.00  0.00           O
ATOM    807  OD2 ASP A  63      44.475  66.344  53.066  1.00  0.00           O
ATOM    808  H   ASP A  63      43.892  65.183  49.363  1.00  0.00           H
ATOM    809  HA  ASP A  63      45.868  67.205  49.518  1.00  0.00           H
ATOM    810  HB2 ASP A  63      45.476  64.725  51.237  1.00  0.00           H
ATOM    811  HB3 ASP A  63      46.660  65.992  51.584  1.00  0.00           H
ATOM    812  N   ARG A  64      47.171  64.303  48.667  1.00  0.00           N
ATOM    813  CA  ARG A  64      48.338  63.685  48.019  1.00  0.00           C
ATOM    814  C   ARG A  64      48.600  64.239  46.617  1.00  0.00           C
ATOM    815  O   ARG A  64      49.754  64.370  46.222  1.00  0.00           O
ATOM    816  CB  ARG A  64      48.125  62.173  48.010  1.00  0.00           C
ATOM    817  CG  ARG A  64      49.381  61.397  47.586  1.00  0.00           C
ATOM    818  CD  ARG A  64      49.339  59.917  47.998  1.00  0.00           C
ATOM    819  NE  ARG A  64      48.020  59.291  47.753  1.00  0.00           N
ATOM    820  CZ  ARG A  64      47.068  59.116  48.654  1.00  0.00           C
ATOM    821  NH1 ARG A  64      47.219  59.457  49.901  1.00  0.00           N
ATOM    822  NH2 ARG A  64      45.923  58.596  48.328  1.00  0.00           N
ATOM    823  H   ARG A  64      46.322  63.757  48.788  1.00  0.00           H
ATOM    824  HA  ARG A  64      49.222  63.918  48.616  1.00  0.00           H
ATOM    825  HB2 ARG A  64      47.850  61.878  49.020  1.00  0.00           H
ATOM    826  HB3 ARG A  64      47.302  61.928  47.334  1.00  0.00           H
ATOM    827  HG2 ARG A  64      49.482  61.464  46.508  1.00  0.00           H
ATOM    828  HG3 ARG A  64      50.265  61.851  48.037  1.00  0.00           H
ATOM    829  HD2 ARG A  64      50.110  59.378  47.444  1.00  0.00           H
ATOM    830  HD3 ARG A  64      49.603  59.849  49.054  1.00  0.00           H
ATOM    831  HE  ARG A  64      47.806  59.019  46.805  1.00  0.00           H
ATOM    832 HH11 ARG A  64      48.055  59.929  50.187  1.00  0.00           H
ATOM    833 HH12 ARG A  64      46.490  59.236  50.571  1.00  0.00           H
ATOM    834 HH21 ARG A  64      45.730  58.313  47.381  1.00  0.00           H
ATOM    835 HH22 ARG A  64      45.217  58.505  49.040  1.00  0.00           H
ATOM    836  N   TYR A  65      47.545  64.608  45.891  1.00  0.00           N
ATOM    837  CA  TYR A  65      47.642  65.399  44.664  1.00  0.00           C
ATOM    838  C   TYR A  65      48.345  66.732  44.930  1.00  0.00           C
ATOM    839  O   TYR A  65      49.344  67.036  44.288  1.00  0.00           O
ATOM    840  CB  TYR A  65      46.231  65.598  44.097  1.00  0.00           C
ATOM    841  CG  TYR A  65      46.154  66.221  42.732  1.00  0.00           C
ATOM    842  CD1 TYR A  65      46.143  65.382  41.605  1.00  0.00           C
ATOM    843  CD2 TYR A  65      45.957  67.611  42.599  1.00  0.00           C
ATOM    844  CE1 TYR A  65      45.925  65.931  40.335  1.00  0.00           C
ATOM    845  CE2 TYR A  65      45.685  68.154  41.331  1.00  0.00           C
ATOM    846  CZ  TYR A  65      45.669  67.306  40.204  1.00  0.00           C
ATOM    847  OH  TYR A  65      45.290  67.755  38.993  1.00  0.00           O
ATOM    848  H   TYR A  65      46.621  64.408  46.253  1.00  0.00           H
ATOM    849  HA  TYR A  65      48.243  64.862  43.931  1.00  0.00           H
ATOM    850  HB2 TYR A  65      45.722  64.639  44.058  1.00  0.00           H
ATOM    851  HB3 TYR A  65      45.648  66.228  44.753  1.00  0.00           H
ATOM    852  HD1 TYR A  65      46.241  64.314  41.718  1.00  0.00           H
ATOM    853  HD2 TYR A  65      45.944  68.255  43.469  1.00  0.00           H
ATOM    854  HE1 TYR A  65      45.859  65.309  39.458  1.00  0.00           H
ATOM    855  HE2 TYR A  65      45.451  69.203  41.219  1.00  0.00           H
ATOM    856  HH  TYR A  65      44.453  68.279  39.082  1.00  0.00           H
ATOM    857  N   THR A  66      47.913  67.469  45.956  1.00  0.00           N
ATOM    858  CA  THR A  66      48.533  68.745  46.345  1.00  0.00           C
ATOM    859  C   THR A  66      50.003  68.567  46.734  1.00  0.00           C
ATOM    860  O   THR A  66      50.852  69.334  46.284  1.00  0.00           O
ATOM    861  CB  THR A  66      47.790  69.387  47.522  1.00  0.00           C
ATOM    862  CG2 THR A  66      48.359  70.757  47.882  1.00  0.00           C
ATOM    863  OG1 THR A  66      46.442  69.626  47.231  1.00  0.00           O
ATOM    864  H   THR A  66      47.114  67.128  46.479  1.00  0.00           H
ATOM    865  HA  THR A  66      48.493  69.427  45.496  1.00  0.00           H
ATOM    866  HB  THR A  66      47.850  68.735  48.388  1.00  0.00           H
ATOM    867  HG1 THR A  66      45.997  68.806  46.984  1.00  0.00           H
ATOM    868 HG21 THR A  66      49.422  70.698  48.096  1.00  0.00           H
ATOM    869 HG22 THR A  66      48.211  71.432  47.043  1.00  0.00           H
ATOM    870 HG23 THR A  66      47.844  71.146  48.756  1.00  0.00           H
ATOM    871  N   ASP A  67      50.321  67.541  47.531  1.00  0.00           N
ATOM    872  CA  ASP A  67      51.702  67.216  47.909  1.00  0.00           C
ATOM    873  C   ASP A  67      52.590  66.974  46.668  1.00  0.00           C
ATOM    874  O   ASP A  67      53.745  67.402  46.638  1.00  0.00           O
ATOM    875  CB  ASP A  67      51.723  65.997  48.860  1.00  0.00           C
ATOM    876  CG  ASP A  67      51.065  66.209  50.243  1.00  0.00           C
ATOM    877  OD1 ASP A  67      50.859  67.370  50.680  1.00  0.00           O
ATOM    878  OD2 ASP A  67      50.774  65.205  50.937  1.00  0.00           O
ATOM    879  H   ASP A  67      49.574  66.958  47.897  1.00  0.00           H
ATOM    880  HA  ASP A  67      52.128  68.067  48.443  1.00  0.00           H
ATOM    881  HB2 ASP A  67      51.238  65.159  48.359  1.00  0.00           H
ATOM    882  HB3 ASP A  67      52.765  65.714  49.020  1.00  0.00           H
ATOM    883  N   TYR A  68      52.048  66.360  45.608  1.00  0.00           N
ATOM    884  CA  TYR A  68      52.765  66.136  44.349  1.00  0.00           C
ATOM    885  C   TYR A  68      52.999  67.420  43.533  1.00  0.00           C
ATOM    886  O   TYR A  68      54.082  67.614  42.973  1.00  0.00           O
ATOM    887  CB  TYR A  68      52.013  65.091  43.515  1.00  0.00           C
ATOM    888  CG  TYR A  68      52.708  64.721  42.219  1.00  0.00           C
ATOM    889  CD1 TYR A  68      54.071  64.363  42.232  1.00  0.00           C
ATOM    890  CD2 TYR A  68      52.001  64.763  41.001  1.00  0.00           C
ATOM    891  CE1 TYR A  68      54.735  64.075  41.028  1.00  0.00           C
ATOM    892  CE2 TYR A  68      52.661  64.466  39.793  1.00  0.00           C
ATOM    893  CZ  TYR A  68      54.035  64.137  39.809  1.00  0.00           C
ATOM    894  OH  TYR A  68      54.691  63.890  38.649  1.00  0.00           O
ATOM    895  H   TYR A  68      51.083  66.054  45.670  1.00  0.00           H
ATOM    896  HA  TYR A  68      53.747  65.737  44.598  1.00  0.00           H
ATOM    897  HB2 TYR A  68      51.884  64.186  44.107  1.00  0.00           H
ATOM    898  HB3 TYR A  68      51.022  65.476  43.277  1.00  0.00           H
ATOM    899  HD1 TYR A  68      54.626  64.335  43.162  1.00  0.00           H
ATOM    900  HD2 TYR A  68      50.957  65.048  40.988  1.00  0.00           H
ATOM    901  HE1 TYR A  68      55.785  63.831  41.034  1.00  0.00           H
ATOM    902  HE2 TYR A  68      52.119  64.505  38.862  1.00  0.00           H
ATOM    903  HH  TYR A  68      54.525  64.606  38.033  1.00  0.00           H
ATOM    904  N   LEU A  69      52.021  68.330  43.484  1.00  0.00           N
ATOM    905  CA  LEU A  69      52.186  69.633  42.824  1.00  0.00           C
ATOM    906  C   LEU A  69      53.236  70.499  43.532  1.00  0.00           C
ATOM    907  O   LEU A  69      54.085  71.101  42.871  1.00  0.00           O
ATOM    908  CB  LEU A  69      50.846  70.382  42.767  1.00  0.00           C
ATOM    909  CG  LEU A  69      49.695  69.622  42.091  1.00  0.00           C
ATOM    910  CD1 LEU A  69      48.453  70.500  42.146  1.00  0.00           C
ATOM    911  CD2 LEU A  69      49.999  69.226  40.650  1.00  0.00           C
ATOM    912  H   LEU A  69      51.133  68.106  43.922  1.00  0.00           H
ATOM    913  HA  LEU A  69      52.542  69.470  41.805  1.00  0.00           H
ATOM    914  HB2 LEU A  69      50.543  70.628  43.785  1.00  0.00           H
ATOM    915  HB3 LEU A  69      51.005  71.319  42.233  1.00  0.00           H
ATOM    916  HG  LEU A  69      49.483  68.716  42.637  1.00  0.00           H
ATOM    917 HD11 LEU A  69      48.640  71.429  41.614  1.00  0.00           H
ATOM    918 HD12 LEU A  69      47.616  69.983  41.687  1.00  0.00           H
ATOM    919 HD13 LEU A  69      48.198  70.717  43.183  1.00  0.00           H
ATOM    920 HD21 LEU A  69      50.875  68.584  40.614  1.00  0.00           H
ATOM    921 HD22 LEU A  69      49.160  68.666  40.241  1.00  0.00           H
ATOM    922 HD23 LEU A  69      50.174  70.112  40.053  1.00  0.00           H
ATOM    923  N   ILE A  70      53.228  70.502  44.872  1.00  0.00           N
ATOM    924  CA  ILE A  70      54.257  71.161  45.692  1.00  0.00           C
ATOM    925  C   ILE A  70      55.638  70.573  45.387  1.00  0.00           C
ATOM    926  O   ILE A  70      56.599  71.314  45.186  1.00  0.00           O
ATOM    927  CB  ILE A  70      53.933  71.030  47.200  1.00  0.00           C
ATOM    928  CG1 ILE A  70      52.671  71.839  47.564  1.00  0.00           C
ATOM    929  CG2 ILE A  70      55.116  71.509  48.070  1.00  0.00           C
ATOM    930  CD1 ILE A  70      52.104  71.509  48.950  1.00  0.00           C
ATOM    931  H   ILE A  70      52.484  69.991  45.340  1.00  0.00           H
ATOM    932  HA  ILE A  70      54.290  72.218  45.428  1.00  0.00           H
ATOM    933  HB  ILE A  70      53.748  69.978  47.422  1.00  0.00           H
ATOM    934 HG12 ILE A  70      52.911  72.900  47.521  1.00  0.00           H
ATOM    935 HG13 ILE A  70      51.885  71.644  46.835  1.00  0.00           H
ATOM    936 HG21 ILE A  70      54.885  71.383  49.126  1.00  0.00           H
ATOM    937 HG22 ILE A  70      56.004  70.913  47.870  1.00  0.00           H
ATOM    938 HG23 ILE A  70      55.330  72.557  47.858  1.00  0.00           H
ATOM    939 HD11 ILE A  70      52.813  71.777  49.730  1.00  0.00           H
ATOM    940 HD12 ILE A  70      51.188  72.077  49.106  1.00  0.00           H
ATOM    941 HD13 ILE A  70      51.880  70.444  49.017  1.00  0.00           H
ATOM    942  N   GLU A  71      55.746  69.242  45.351  1.00  0.00           N
ATOM    943  CA  GLU A  71      56.991  68.546  45.026  1.00  0.00           C
ATOM    944  C   GLU A  71      57.513  68.891  43.623  1.00  0.00           C
ATOM    945  O   GLU A  71      58.733  68.985  43.438  1.00  0.00           O
ATOM    946  CB  GLU A  71      56.764  67.030  45.164  1.00  0.00           C
ATOM    947  CG  GLU A  71      58.043  66.228  44.894  1.00  0.00           C
ATOM    948  CD  GLU A  71      57.831  64.721  44.732  1.00  0.00           C
ATOM    949  OE1 GLU A  71      56.779  64.196  45.160  1.00  0.00           O
ATOM    950  OE2 GLU A  71      58.776  64.104  44.187  1.00  0.00           O
ATOM    951  H   GLU A  71      54.928  68.681  45.580  1.00  0.00           H
ATOM    952  HA  GLU A  71      57.754  68.852  45.740  1.00  0.00           H
ATOM    953  HB2 GLU A  71      56.417  66.809  46.173  1.00  0.00           H
ATOM    954  HB3 GLU A  71      56.002  66.724  44.450  1.00  0.00           H
ATOM    955  HG2 GLU A  71      58.501  66.572  43.967  1.00  0.00           H
ATOM    956  HG3 GLU A  71      58.750  66.416  45.705  1.00  0.00           H
ATOM    957  N   THR A  72      56.606  69.043  42.655  1.00  0.00           N
ATOM    958  CA  THR A  72      56.930  69.314  41.249  1.00  0.00           C
ATOM    959  C   THR A  72      57.407  70.750  41.044  1.00  0.00           C
ATOM    960  O   THR A  72      58.494  70.948  40.507  1.00  0.00           O
ATOM    961  CB  THR A  72      55.732  69.022  40.329  1.00  0.00           C
ATOM    962  CG2 THR A  72      56.053  69.252  38.845  1.00  0.00           C
ATOM    963  OG1 THR A  72      55.345  67.669  40.465  1.00  0.00           O
ATOM    964  H   THR A  72      55.631  68.902  42.902  1.00  0.00           H
ATOM    965  HA  THR A  72      57.744  68.657  40.946  1.00  0.00           H
ATOM    966  HB  THR A  72      54.898  69.663  40.615  1.00  0.00           H
ATOM    967  HG1 THR A  72      54.910  67.566  41.329  1.00  0.00           H
ATOM    968 HG21 THR A  72      55.150  69.576  38.332  1.00  0.00           H
ATOM    969 HG22 THR A  72      56.807  70.024  38.702  1.00  0.00           H
ATOM    970 HG23 THR A  72      56.422  68.334  38.390  1.00  0.00           H
ATOM    971  N   LEU A  73      56.613  71.751  41.447  1.00  0.00           N
ATOM    972  CA  LEU A  73      56.982  73.166  41.280  1.00  0.00           C
ATOM    973  C   LEU A  73      58.200  73.547  42.136  1.00  0.00           C
ATOM    974  O   LEU A  73      59.031  74.351  41.715  1.00  0.00           O
ATOM    975  CB  LEU A  73      55.758  74.041  41.611  1.00  0.00           C
ATOM    976  CG  LEU A  73      56.026  75.561  41.576  1.00  0.00           C
ATOM    977  CD1 LEU A  73      56.447  76.047  40.188  1.00  0.00           C
ATOM    978  CD2 LEU A  73      54.762  76.309  41.991  1.00  0.00           C
ATOM    979  H   LEU A  73      55.731  71.527  41.899  1.00  0.00           H
ATOM    980  HA  LEU A  73      57.260  73.326  40.238  1.00  0.00           H
ATOM    981  HB2 LEU A  73      54.964  73.807  40.905  1.00  0.00           H
ATOM    982  HB3 LEU A  73      55.408  73.779  42.611  1.00  0.00           H
ATOM    983  HG  LEU A  73      56.807  75.813  42.293  1.00  0.00           H
ATOM    984 HD11 LEU A  73      55.682  75.814  39.451  1.00  0.00           H
ATOM    985 HD12 LEU A  73      56.596  77.126  40.207  1.00  0.00           H
ATOM    986 HD13 LEU A  73      57.388  75.583  39.897  1.00  0.00           H
ATOM    987 HD21 LEU A  73      54.466  75.999  42.993  1.00  0.00           H
ATOM    988 HD22 LEU A  73      54.954  77.380  42.005  1.00  0.00           H
ATOM    989 HD23 LEU A  73      53.954  76.106  41.290  1.00  0.00           H
ATOM    990  N   ASP A  74      58.296  72.948  43.324  1.00  0.00           N
ATOM    991  CA  ASP A  74      59.391  73.121  44.274  1.00  0.00           C
ATOM    992  C   ASP A  74      59.590  74.582  44.740  1.00  0.00           C
ATOM    993  O   ASP A  74      60.678  75.141  44.566  1.00  0.00           O
ATOM    994  CB  ASP A  74      60.668  72.463  43.706  1.00  0.00           C
ATOM    995  CG  ASP A  74      61.689  72.097  44.781  1.00  0.00           C
ATOM    996  OD1 ASP A  74      61.255  71.631  45.866  1.00  0.00           O
ATOM    997  OD2 ASP A  74      62.906  72.168  44.526  1.00  0.00           O
ATOM    998  H   ASP A  74      57.552  72.314  43.590  1.00  0.00           H
ATOM    999  HA  ASP A  74      59.098  72.558  45.158  1.00  0.00           H
ATOM   1000  HB2 ASP A  74      60.388  71.533  43.208  1.00  0.00           H
ATOM   1001  HB3 ASP A  74      61.121  73.118  42.960  1.00  0.00           H
ATOM   1002  N   PRO A  75      58.570  75.230  45.346  1.00  0.00           N
ATOM   1003  CA  PRO A  75      58.745  76.558  45.925  1.00  0.00           C
ATOM   1004  C   PRO A  75      59.690  76.501  47.134  1.00  0.00           C
ATOM   1005  O   PRO A  75      59.634  75.576  47.961  1.00  0.00           O
ATOM   1006  CB  PRO A  75      57.345  77.042  46.294  1.00  0.00           C
ATOM   1007  CG  PRO A  75      56.592  75.749  46.587  1.00  0.00           C
ATOM   1008  CD  PRO A  75      57.225  74.737  45.627  1.00  0.00           C
ATOM   1009  HA  PRO A  75      59.163  77.232  45.176  1.00  0.00           H
ATOM   1010  HB2 PRO A  75      57.363  77.708  47.153  1.00  0.00           H
ATOM   1011  HB3 PRO A  75      56.891  77.539  45.439  1.00  0.00           H
ATOM   1012  HG2 PRO A  75      56.787  75.460  47.615  1.00  0.00           H
ATOM   1013  HG3 PRO A  75      55.520  75.857  46.422  1.00  0.00           H
ATOM   1014  HD2 PRO A  75      57.249  73.749  46.088  1.00  0.00           H
ATOM   1015  HD3 PRO A  75      56.647  74.709  44.703  1.00  0.00           H
ATOM   1016  N   LYS A  76      60.581  77.491  47.223  1.00  0.00           N
ATOM   1017  CA  LYS A  76      61.642  77.578  48.240  1.00  0.00           C
ATOM   1018  C   LYS A  76      61.221  78.468  49.405  1.00  0.00           C
ATOM   1019  O   LYS A  76      60.445  79.400  49.225  1.00  0.00           O
ATOM   1020  CB  LYS A  76      62.962  78.073  47.621  1.00  0.00           C
ATOM   1021  CG  LYS A  76      63.346  77.400  46.292  1.00  0.00           C
ATOM   1022  CD  LYS A  76      63.352  75.864  46.365  1.00  0.00           C
ATOM   1023  CE  LYS A  76      63.722  75.251  45.016  1.00  0.00           C
ATOM   1024  NZ  LYS A  76      65.156  75.404  44.688  1.00  0.00           N
ATOM   1025  H   LYS A  76      60.514  78.234  46.530  1.00  0.00           H
ATOM   1026  HA  LYS A  76      61.810  76.581  48.646  1.00  0.00           H
ATOM   1027  HB2 LYS A  76      62.897  79.149  47.450  1.00  0.00           H
ATOM   1028  HB3 LYS A  76      63.765  77.902  48.340  1.00  0.00           H
ATOM   1029  HG2 LYS A  76      62.650  77.720  45.515  1.00  0.00           H
ATOM   1030  HG3 LYS A  76      64.333  77.756  46.009  1.00  0.00           H
ATOM   1031  HD2 LYS A  76      64.037  75.517  47.138  1.00  0.00           H
ATOM   1032  HD3 LYS A  76      62.351  75.510  46.607  1.00  0.00           H
ATOM   1033  HE2 LYS A  76      63.456  74.193  45.025  1.00  0.00           H
ATOM   1034  HE3 LYS A  76      63.108  75.728  44.251  1.00  0.00           H
ATOM   1035  HZ1 LYS A  76      65.276  75.895  43.805  1.00  0.00           H
ATOM   1036  HZ2 LYS A  76      65.661  75.931  45.393  1.00  0.00           H
ATOM   1037  HZ3 LYS A  76      65.602  74.502  44.563  1.00  0.00           H
ATOM   1038  N   ALA A  77      61.758  78.203  50.594  1.00  0.00           N
ATOM   1039  CA  ALA A  77      61.422  78.962  51.797  1.00  0.00           C
ATOM   1040  C   ALA A  77      61.669  80.469  51.618  1.00  0.00           C
ATOM   1041  O   ALA A  77      62.728  80.881  51.150  1.00  0.00           O
ATOM   1042  CB  ALA A  77      62.189  78.391  52.999  1.00  0.00           C
ATOM   1043  H   ALA A  77      62.439  77.468  50.665  1.00  0.00           H
ATOM   1044  HA  ALA A  77      60.355  78.839  51.982  1.00  0.00           H
ATOM   1045  HB1 ALA A  77      63.088  77.866  52.674  1.00  0.00           H
ATOM   1046  HB2 ALA A  77      62.480  79.199  53.671  1.00  0.00           H
ATOM   1047  HB3 ALA A  77      61.547  77.699  53.543  1.00  0.00           H
ATOM   1048  N   GLY A  78      60.681  81.279  52.007  1.00  0.00           N
ATOM   1049  CA  GLY A  78      60.713  82.738  51.888  1.00  0.00           C
ATOM   1050  C   GLY A  78      60.247  83.309  50.543  1.00  0.00           C
ATOM   1051  O   GLY A  78      60.217  84.534  50.412  1.00  0.00           O
ATOM   1052  H   GLY A  78      59.852  80.858  52.416  1.00  0.00           H
ATOM   1053  HA2 GLY A  78      60.074  83.159  52.662  1.00  0.00           H
ATOM   1054  HA3 GLY A  78      61.733  83.084  52.054  1.00  0.00           H
ATOM   1055  N   GLN A  79      59.865  82.462  49.578  1.00  0.00           N
ATOM   1056  CA  GLN A  79      59.243  82.891  48.320  1.00  0.00           C
ATOM   1057  C   GLN A  79      57.772  83.296  48.494  1.00  0.00           C
ATOM   1058  O   GLN A  79      57.117  82.957  49.488  1.00  0.00           O
ATOM   1059  CB  GLN A  79      59.373  81.789  47.252  1.00  0.00           C
ATOM   1060  CG  GLN A  79      60.821  81.649  46.760  1.00  0.00           C
ATOM   1061  CD  GLN A  79      60.974  80.642  45.624  1.00  0.00           C
ATOM   1062  NE2 GLN A  79      62.029  80.742  44.846  1.00  0.00           N
ATOM   1063  OE1 GLN A  79      60.189  79.727  45.427  1.00  0.00           O
ATOM   1064  H   GLN A  79      59.933  81.467  49.746  1.00  0.00           H
ATOM   1065  HA  GLN A  79      59.767  83.777  47.956  1.00  0.00           H
ATOM   1066  HB2 GLN A  79      59.012  80.840  47.649  1.00  0.00           H
ATOM   1067  HB3 GLN A  79      58.752  82.045  46.394  1.00  0.00           H
ATOM   1068  HG2 GLN A  79      61.162  82.622  46.406  1.00  0.00           H
ATOM   1069  HG3 GLN A  79      61.465  81.342  47.582  1.00  0.00           H
ATOM   1070 HE21 GLN A  79      62.061  80.118  44.059  1.00  0.00           H
ATOM   1071 HE22 GLN A  79      62.671  81.504  44.971  1.00  0.00           H
ATOM   1072  N   HIE A  80      57.253  83.997  47.486  1.00  0.00           N
ATOM   1073  CA  HIE A  80      55.851  84.369  47.340  1.00  0.00           C
ATOM   1074  C   HIE A  80      55.249  83.690  46.105  1.00  0.00           C
ATOM   1075  O   HIE A  80      55.721  83.895  44.984  1.00  0.00           O
ATOM   1076  CB  HIE A  80      55.744  85.898  47.288  1.00  0.00           C
ATOM   1077  CG  HIE A  80      54.408  86.455  47.704  1.00  0.00           C
ATOM   1078  CD2 HIE A  80      53.196  85.826  47.647  1.00  0.00           C
ATOM   1079  ND1 HIE A  80      54.223  87.748  48.199  1.00  0.00           N
ATOM   1080  CE1 HIE A  80      52.910  87.865  48.435  1.00  0.00           C
ATOM   1081  NE2 HIE A  80      52.280  86.725  48.123  1.00  0.00           N
ATOM   1082  H   HIE A  80      57.885  84.277  46.735  1.00  0.00           H
ATOM   1083  HA  HIE A  80      55.309  84.030  48.221  1.00  0.00           H
ATOM   1084  HB2 HIE A  80      56.486  86.325  47.963  1.00  0.00           H
ATOM   1085  HB3 HIE A  80      55.974  86.247  46.281  1.00  0.00           H
ATOM   1086  HD2 HIE A  80      52.975  84.838  47.278  1.00  0.00           H
ATOM   1087  HE1 HIE A  80      52.421  88.758  48.798  1.00  0.00           H
ATOM   1088  HE2 HIE A  80      51.270  86.606  48.135  1.00  0.00           H
ATOM   1089  N   LEU A  81      54.205  82.888  46.326  1.00  0.00           N
ATOM   1090  CA  LEU A  81      53.498  82.126  45.298  1.00  0.00           C
ATOM   1091  C   LEU A  81      52.122  82.736  44.997  1.00  0.00           C
ATOM   1092  O   LEU A  81      51.373  83.045  45.925  1.00  0.00           O
ATOM   1093  CB  LEU A  81      53.448  80.658  45.757  1.00  0.00           C
ATOM   1094  CG  LEU A  81      52.833  79.652  44.762  1.00  0.00           C
ATOM   1095  CD1 LEU A  81      53.477  78.277  44.959  1.00  0.00           C
ATOM   1096  CD2 LEU A  81      51.333  79.457  44.982  1.00  0.00           C
ATOM   1097  H   LEU A  81      53.876  82.791  47.281  1.00  0.00           H
ATOM   1098  HA  LEU A  81      54.087  82.158  44.387  1.00  0.00           H
ATOM   1099  HB2 LEU A  81      54.480  80.361  45.946  1.00  0.00           H
ATOM   1100  HB3 LEU A  81      52.910  80.600  46.701  1.00  0.00           H
ATOM   1101  HG  LEU A  81      53.014  79.982  43.739  1.00  0.00           H
ATOM   1102 HD11 LEU A  81      53.333  77.937  45.983  1.00  0.00           H
ATOM   1103 HD12 LEU A  81      53.027  77.560  44.272  1.00  0.00           H
ATOM   1104 HD13 LEU A  81      54.541  78.335  44.746  1.00  0.00           H
ATOM   1105 HD21 LEU A  81      50.799  80.394  44.856  1.00  0.00           H
ATOM   1106 HD22 LEU A  81      50.949  78.751  44.247  1.00  0.00           H
ATOM   1107 HD23 LEU A  81      51.144  79.065  45.981  1.00  0.00           H
ATOM   1108  N   LEU A  82      51.782  82.891  43.715  1.00  0.00           N
ATOM   1109  CA  LEU A  82      50.439  83.286  43.273  1.00  0.00           C
ATOM   1110  C   LEU A  82      49.591  82.062  42.892  1.00  0.00           C
ATOM   1111  O   LEU A  82      49.923  81.333  41.959  1.00  0.00           O
ATOM   1112  CB  LEU A  82      50.555  84.306  42.133  1.00  0.00           C
ATOM   1113  CG  LEU A  82      49.218  84.693  41.477  1.00  0.00           C
ATOM   1114  CD1 LEU A  82      48.314  85.505  42.403  1.00  0.00           C
ATOM   1115  CD2 LEU A  82      49.502  85.535  40.243  1.00  0.00           C
ATOM   1116  H   LEU A  82      52.472  82.658  43.008  1.00  0.00           H
ATOM   1117  HA  LEU A  82      49.941  83.796  44.095  1.00  0.00           H
ATOM   1118  HB2 LEU A  82      51.027  85.205  42.520  1.00  0.00           H
ATOM   1119  HB3 LEU A  82      51.203  83.890  41.368  1.00  0.00           H
ATOM   1120  HG  LEU A  82      48.685  83.802  41.155  1.00  0.00           H
ATOM   1121 HD11 LEU A  82      48.839  86.388  42.768  1.00  0.00           H
ATOM   1122 HD12 LEU A  82      47.416  85.811  41.870  1.00  0.00           H
ATOM   1123 HD13 LEU A  82      48.011  84.891  43.246  1.00  0.00           H
ATOM   1124 HD21 LEU A  82      50.116  84.971  39.542  1.00  0.00           H
ATOM   1125 HD22 LEU A  82      48.560  85.780  39.762  1.00  0.00           H
ATOM   1126 HD23 LEU A  82      50.019  86.448  40.535  1.00  0.00           H
ATOM   1127  N   ASP A  83      48.479  81.860  43.593  1.00  0.00           N
ATOM   1128  CA  ASP A  83      47.507  80.799  43.324  1.00  0.00           C
ATOM   1129  C   ASP A  83      46.363  81.333  42.445  1.00  0.00           C
ATOM   1130  O   ASP A  83      45.462  82.048  42.901  1.00  0.00           O
ATOM   1131  CB  ASP A  83      47.049  80.189  44.658  1.00  0.00           C
ATOM   1132  CG  ASP A  83      46.405  78.811  44.496  1.00  0.00           C
ATOM   1133  OD1 ASP A  83      45.791  78.546  43.441  1.00  0.00           O
ATOM   1134  OD2 ASP A  83      46.598  77.982  45.416  1.00  0.00           O
ATOM   1135  H   ASP A  83      48.256  82.525  44.325  1.00  0.00           H
ATOM   1136  HA  ASP A  83      48.009  80.006  42.769  1.00  0.00           H
ATOM   1137  HB2 ASP A  83      47.919  80.082  45.308  1.00  0.00           H
ATOM   1138  HB3 ASP A  83      46.348  80.858  45.152  1.00  0.00           H
ATOM   1139  N   ILE A  84      46.462  81.059  41.143  1.00  0.00           N
ATOM   1140  CA  ILE A  84      45.557  81.557  40.109  1.00  0.00           C
ATOM   1141  C   ILE A  84      44.291  80.689  40.071  1.00  0.00           C
ATOM   1142  O   ILE A  84      44.264  79.609  39.474  1.00  0.00           O
ATOM   1143  CB  ILE A  84      46.266  81.621  38.734  1.00  0.00           C
ATOM   1144  CG1 ILE A  84      47.574  82.443  38.793  1.00  0.00           C
ATOM   1145  CG2 ILE A  84      45.298  82.236  37.711  1.00  0.00           C
ATOM   1146  CD1 ILE A  84      48.355  82.455  37.476  1.00  0.00           C
ATOM   1147  H   ILE A  84      47.206  80.434  40.848  1.00  0.00           H
ATOM   1148  HA  ILE A  84      45.268  82.573  40.377  1.00  0.00           H
ATOM   1149  HB  ILE A  84      46.510  80.609  38.414  1.00  0.00           H
ATOM   1150 HG12 ILE A  84      47.343  83.471  39.077  1.00  0.00           H
ATOM   1151 HG13 ILE A  84      48.236  82.018  39.547  1.00  0.00           H
ATOM   1152 HG21 ILE A  84      45.728  82.231  36.711  1.00  0.00           H
ATOM   1153 HG22 ILE A  84      44.384  81.652  37.661  1.00  0.00           H
ATOM   1154 HG23 ILE A  84      45.067  83.257  38.007  1.00  0.00           H
ATOM   1155 HD11 ILE A  84      47.787  82.969  36.703  1.00  0.00           H
ATOM   1156 HD12 ILE A  84      49.297  82.984  37.620  1.00  0.00           H
ATOM   1157 HD13 ILE A  84      48.562  81.433  37.160  1.00  0.00           H
ATOM   1158  N   GLY A  85      43.213  81.183  40.676  1.00  0.00           N
ATOM   1159  CA  GLY A  85      41.981  80.420  40.868  1.00  0.00           C
ATOM   1160  C   GLY A  85      42.102  79.501  42.082  1.00  0.00           C
ATOM   1161  O   GLY A  85      42.074  78.277  41.946  1.00  0.00           O
ATOM   1162  H   GLY A  85      43.309  82.043  41.203  1.00  0.00           H
ATOM   1163  HA2 GLY A  85      41.158  81.114  41.030  1.00  0.00           H
ATOM   1164  HA3 GLY A  85      41.768  79.819  39.985  1.00  0.00           H
ATOM   1165  N   CYS A  86      42.273  80.095  43.265  1.00  0.00           N
ATOM   1166  CA  CYS A  86      42.702  79.407  44.490  1.00  0.00           C
ATOM   1167  C   CYS A  86      41.633  78.554  45.188  1.00  0.00           C
ATOM   1168  O   CYS A  86      41.926  77.918  46.205  1.00  0.00           O
ATOM   1169  CB  CYS A  86      43.255  80.454  45.463  1.00  0.00           C
ATOM   1170  SG  CYS A  86      41.988  81.688  45.899  1.00  0.00           S
ATOM   1171  H   CYS A  86      42.255  81.110  43.285  1.00  0.00           H
ATOM   1172  HA  CYS A  86      43.509  78.722  44.230  1.00  0.00           H
ATOM   1173  HB2 CYS A  86      43.607  79.950  46.364  1.00  0.00           H
ATOM   1174  HB3 CYS A  86      44.099  80.952  44.988  1.00  0.00           H
ATOM   1175  HG  CYS A  86      41.079  80.869  46.452  1.00  0.00           H
ATOM   1176  N   GLY A  87      40.390  78.556  44.699  1.00  0.00           N
ATOM   1177  CA  GLY A  87      39.290  77.866  45.368  1.00  0.00           C
ATOM   1178  C   GLY A  87      39.110  78.378  46.791  1.00  0.00           C
ATOM   1179  O   GLY A  87      39.171  79.580  47.047  1.00  0.00           O
ATOM   1180  H   GLY A  87      40.193  79.088  43.863  1.00  0.00           H
ATOM   1181  HA2 GLY A  87      38.361  78.003  44.822  1.00  0.00           H
ATOM   1182  HA3 GLY A  87      39.513  76.800  45.408  1.00  0.00           H
ATOM   1183  N   THR A  88      38.928  77.447  47.721  1.00  0.00           N
ATOM   1184  CA  THR A  88      38.800  77.721  49.162  1.00  0.00           C
ATOM   1185  C   THR A  88      40.123  77.584  49.927  1.00  0.00           C
ATOM   1186  O   THR A  88      40.144  77.625  51.156  1.00  0.00           O
ATOM   1187  CB  THR A  88      37.691  76.855  49.765  1.00  0.00           C
ATOM   1188  CG2 THR A  88      36.343  77.203  49.139  1.00  0.00           C
ATOM   1189  OG1 THR A  88      37.960  75.505  49.488  1.00  0.00           O
ATOM   1190  H   THR A  88      38.930  76.473  47.442  1.00  0.00           H
ATOM   1191  HA  THR A  88      38.498  78.761  49.287  1.00  0.00           H
ATOM   1192  HB  THR A  88      37.635  77.021  50.841  1.00  0.00           H
ATOM   1193  HG1 THR A  88      37.109  75.059  49.332  1.00  0.00           H
ATOM   1194 HG21 THR A  88      35.541  76.716  49.693  1.00  0.00           H
ATOM   1195 HG22 THR A  88      36.205  78.276  49.194  1.00  0.00           H
ATOM   1196 HG23 THR A  88      36.308  76.892  48.095  1.00  0.00           H
ATOM   1197  N   GLY A  89      41.257  77.499  49.220  1.00  0.00           N
ATOM   1198  CA  GLY A  89      42.572  77.821  49.783  1.00  0.00           C
ATOM   1199  C   GLY A  89      43.303  76.687  50.505  1.00  0.00           C
ATOM   1200  O   GLY A  89      44.397  76.923  51.027  1.00  0.00           O
ATOM   1201  H   GLY A  89      41.187  77.438  48.209  1.00  0.00           H
ATOM   1202  HA2 GLY A  89      43.212  78.166  48.972  1.00  0.00           H
ATOM   1203  HA3 GLY A  89      42.458  78.641  50.492  1.00  0.00           H
ATOM   1204  N   ARG A  90      42.776  75.454  50.527  1.00  0.00           N
ATOM   1205  CA  ARG A  90      43.472  74.311  51.152  1.00  0.00           C
ATOM   1206  C   ARG A  90      44.819  74.007  50.493  1.00  0.00           C
ATOM   1207  O   ARG A  90      45.792  73.737  51.203  1.00  0.00           O
ATOM   1208  CB  ARG A  90      42.557  73.077  51.190  1.00  0.00           C
ATOM   1209  CG  ARG A  90      43.322  71.872  51.758  1.00  0.00           C
ATOM   1210  CD  ARG A  90      42.384  70.760  52.213  1.00  0.00           C
ATOM   1211  NE  ARG A  90      43.143  69.676  52.853  1.00  0.00           N
ATOM   1212  CZ  ARG A  90      43.551  69.625  54.102  1.00  0.00           C
ATOM   1213  NH1 ARG A  90      43.315  70.591  54.945  1.00  0.00           N
ATOM   1214  NH2 ARG A  90      44.250  68.620  54.532  1.00  0.00           N
ATOM   1215  H   ARG A  90      41.865  75.314  50.105  1.00  0.00           H
ATOM   1216  HA  ARG A  90      43.706  74.583  52.178  1.00  0.00           H
ATOM   1217  HB2 ARG A  90      41.699  73.299  51.828  1.00  0.00           H
ATOM   1218  HB3 ARG A  90      42.195  72.839  50.188  1.00  0.00           H
ATOM   1219  HG2 ARG A  90      43.995  71.473  50.997  1.00  0.00           H
ATOM   1220  HG3 ARG A  90      43.914  72.196  52.615  1.00  0.00           H
ATOM   1221  HD2 ARG A  90      41.661  71.170  52.916  1.00  0.00           H
ATOM   1222  HD3 ARG A  90      41.843  70.368  51.351  1.00  0.00           H
ATOM   1223  HE  ARG A  90      43.387  68.877  52.262  1.00  0.00           H
ATOM   1224 HH11 ARG A  90      42.624  71.254  54.646  1.00  0.00           H
ATOM   1225 HH12 ARG A  90      43.485  70.451  55.918  1.00  0.00           H
ATOM   1226 HH21 ARG A  90      44.282  67.802  53.910  1.00  0.00           H
ATOM   1227 HH22 ARG A  90      44.417  68.509  55.505  1.00  0.00           H
ATOM   1228  N   THR A  91      44.900  74.115  49.169  1.00  0.00           N
ATOM   1229  CA  THR A  91      46.154  73.963  48.418  1.00  0.00           C
ATOM   1230  C   THR A  91      47.198  74.985  48.885  1.00  0.00           C
ATOM   1231  O   THR A  91      48.306  74.611  49.282  1.00  0.00           O
ATOM   1232  CB  THR A  91      45.893  74.128  46.914  1.00  0.00           C
ATOM   1233  CG2 THR A  91      47.108  73.764  46.065  1.00  0.00           C
ATOM   1234  OG1 THR A  91      44.793  73.333  46.530  1.00  0.00           O
ATOM   1235  H   THR A  91      44.049  74.248  48.637  1.00  0.00           H
ATOM   1236  HA  THR A  91      46.548  72.965  48.591  1.00  0.00           H
ATOM   1237  HB  THR A  91      45.635  75.171  46.722  1.00  0.00           H
ATOM   1238  HG1 THR A  91      45.030  72.396  46.533  1.00  0.00           H
ATOM   1239 HG21 THR A  91      48.025  73.803  46.651  1.00  0.00           H
ATOM   1240 HG22 THR A  91      46.997  72.767  45.640  1.00  0.00           H
ATOM   1241 HG23 THR A  91      47.195  74.491  45.261  1.00  0.00           H
ATOM   1242  N   ALA A  92      46.808  76.263  48.948  1.00  0.00           N
ATOM   1243  CA  ALA A  92      47.635  77.362  49.441  1.00  0.00           C
ATOM   1244  C   ALA A  92      48.101  77.138  50.890  1.00  0.00           C
ATOM   1245  O   ALA A  92      49.285  77.298  51.195  1.00  0.00           O
ATOM   1246  CB  ALA A  92      46.832  78.665  49.299  1.00  0.00           C
ATOM   1247  H   ALA A  92      45.886  76.496  48.608  1.00  0.00           H
ATOM   1248  HA  ALA A  92      48.528  77.436  48.819  1.00  0.00           H
ATOM   1249  HB1 ALA A  92      45.761  78.474  49.337  1.00  0.00           H
ATOM   1250  HB2 ALA A  92      47.095  79.359  50.095  1.00  0.00           H
ATOM   1251  HB3 ALA A  92      47.050  79.128  48.339  1.00  0.00           H
ATOM   1252  N   LEU A  93      47.202  76.700  51.780  1.00  0.00           N
ATOM   1253  CA  LEU A  93      47.534  76.395  53.173  1.00  0.00           C
ATOM   1254  C   LEU A  93      48.604  75.302  53.278  1.00  0.00           C
ATOM   1255  O   LEU A  93      49.603  75.481  53.979  1.00  0.00           O
ATOM   1256  CB  LEU A  93      46.249  76.003  53.925  1.00  0.00           C
ATOM   1257  CG  LEU A  93      46.488  75.537  55.375  1.00  0.00           C
ATOM   1258  CD1 LEU A  93      46.916  76.694  56.271  1.00  0.00           C
ATOM   1259  CD2 LEU A  93      45.223  74.913  55.942  1.00  0.00           C
ATOM   1260  H   LEU A  93      46.237  76.608  51.476  1.00  0.00           H
ATOM   1261  HA  LEU A  93      47.951  77.294  53.622  1.00  0.00           H
ATOM   1262  HB2 LEU A  93      45.561  76.850  53.925  1.00  0.00           H
ATOM   1263  HB3 LEU A  93      45.772  75.188  53.384  1.00  0.00           H
ATOM   1264  HG  LEU A  93      47.259  74.769  55.406  1.00  0.00           H
ATOM   1265 HD11 LEU A  93      46.166  77.486  56.247  1.00  0.00           H
ATOM   1266 HD12 LEU A  93      47.029  76.342  57.295  1.00  0.00           H
ATOM   1267 HD13 LEU A  93      47.871  77.086  55.927  1.00  0.00           H
ATOM   1268 HD21 LEU A  93      44.897  74.084  55.316  1.00  0.00           H
ATOM   1269 HD22 LEU A  93      45.419  74.541  56.944  1.00  0.00           H
ATOM   1270 HD23 LEU A  93      44.440  75.660  55.996  1.00  0.00           H
ATOM   1271  N   LYS A  94      48.416  74.172  52.584  1.00  0.00           N
ATOM   1272  CA  LYS A  94      49.383  73.063  52.599  1.00  0.00           C
ATOM   1273  C   LYS A  94      50.752  73.513  52.090  1.00  0.00           C
ATOM   1274  O   LYS A  94      51.747  73.239  52.761  1.00  0.00           O
ATOM   1275  CB  LYS A  94      48.860  71.879  51.775  1.00  0.00           C
ATOM   1276  CG  LYS A  94      47.781  71.072  52.518  1.00  0.00           C
ATOM   1277  CD  LYS A  94      47.178  69.962  51.638  1.00  0.00           C
ATOM   1278  CE  LYS A  94      48.205  68.928  51.143  1.00  0.00           C
ATOM   1279  NZ  LYS A  94      48.677  67.999  52.195  1.00  0.00           N
ATOM   1280  H   LYS A  94      47.582  74.101  52.003  1.00  0.00           H
ATOM   1281  HA  LYS A  94      49.537  72.746  53.628  1.00  0.00           H
ATOM   1282  HB2 LYS A  94      48.461  72.249  50.829  1.00  0.00           H
ATOM   1283  HB3 LYS A  94      49.702  71.221  51.558  1.00  0.00           H
ATOM   1284  HG2 LYS A  94      48.216  70.631  53.415  1.00  0.00           H
ATOM   1285  HG3 LYS A  94      46.977  71.744  52.825  1.00  0.00           H
ATOM   1286  HD2 LYS A  94      46.377  69.459  52.181  1.00  0.00           H
ATOM   1287  HD3 LYS A  94      46.725  70.435  50.764  1.00  0.00           H
ATOM   1288  HE2 LYS A  94      47.757  68.339  50.340  1.00  0.00           H
ATOM   1289  HE3 LYS A  94      49.063  69.450  50.711  1.00  0.00           H
ATOM   1290  HZ1 LYS A  94      49.566  67.597  51.869  1.00  0.00           H
ATOM   1291  HZ2 LYS A  94      48.812  68.463  53.076  1.00  0.00           H
ATOM   1292  HZ3 LYS A  94      48.036  67.226  52.300  1.00  0.00           H
ATOM   1293  N   ALA A  95      50.799  74.254  50.984  1.00  0.00           N
ATOM   1294  CA  ALA A  95      52.040  74.814  50.452  1.00  0.00           C
ATOM   1295  C   ALA A  95      52.744  75.743  51.458  1.00  0.00           C
ATOM   1296  O   ALA A  95      53.948  75.606  51.695  1.00  0.00           O
ATOM   1297  CB  ALA A  95      51.711  75.525  49.139  1.00  0.00           C
ATOM   1298  H   ALA A  95      49.933  74.451  50.491  1.00  0.00           H
ATOM   1299  HA  ALA A  95      52.733  74.002  50.234  1.00  0.00           H
ATOM   1300  HB1 ALA A  95      52.555  76.130  48.818  1.00  0.00           H
ATOM   1301  HB2 ALA A  95      51.515  74.776  48.380  1.00  0.00           H
ATOM   1302  HB3 ALA A  95      50.830  76.158  49.242  1.00  0.00           H
ATOM   1303  N   ALA A  96      51.995  76.626  52.123  1.00  0.00           N
ATOM   1304  CA  ALA A  96      52.559  77.560  53.093  1.00  0.00           C
ATOM   1305  C   ALA A  96      53.142  76.849  54.322  1.00  0.00           C
ATOM   1306  O   ALA A  96      54.240  77.203  54.771  1.00  0.00           O
ATOM   1307  CB  ALA A  96      51.485  78.567  53.501  1.00  0.00           C
ATOM   1308  H   ALA A  96      51.008  76.706  51.888  1.00  0.00           H
ATOM   1309  HA  ALA A  96      53.363  78.108  52.603  1.00  0.00           H
ATOM   1310  HB1 ALA A  96      50.904  78.834  52.623  1.00  0.00           H
ATOM   1311  HB2 ALA A  96      50.829  78.144  54.263  1.00  0.00           H
ATOM   1312  HB3 ALA A  96      51.957  79.470  53.888  1.00  0.00           H
ATOM   1313  N   ARG A  97      52.437  75.840  54.858  1.00  0.00           N
ATOM   1314  CA  ARG A  97      52.919  75.032  55.992  1.00  0.00           C
ATOM   1315  C   ARG A  97      54.158  74.216  55.624  1.00  0.00           C
ATOM   1316  O   ARG A  97      55.128  74.229  56.369  1.00  0.00           O
ATOM   1317  CB  ARG A  97      51.824  74.094  56.529  1.00  0.00           C
ATOM   1318  CG  ARG A  97      50.626  74.825  57.157  1.00  0.00           C
ATOM   1319  CD  ARG A  97      49.712  73.888  57.961  1.00  0.00           C
ATOM   1320  NE  ARG A  97      49.279  72.701  57.194  1.00  0.00           N
ATOM   1321  CZ  ARG A  97      48.282  71.895  57.520  1.00  0.00           C
ATOM   1322  NH1 ARG A  97      47.499  72.122  58.529  1.00  0.00           N
ATOM   1323  NH2 ARG A  97      48.041  70.808  56.848  1.00  0.00           N
ATOM   1324  H   ARG A  97      51.531  75.625  54.444  1.00  0.00           H
ATOM   1325  HA  ARG A  97      53.229  75.693  56.802  1.00  0.00           H
ATOM   1326  HB2 ARG A  97      51.476  73.450  55.720  1.00  0.00           H
ATOM   1327  HB3 ARG A  97      52.273  73.464  57.300  1.00  0.00           H
ATOM   1328  HG2 ARG A  97      50.994  75.597  57.833  1.00  0.00           H
ATOM   1329  HG3 ARG A  97      50.038  75.310  56.383  1.00  0.00           H
ATOM   1330  HD2 ARG A  97      50.251  73.558  58.853  1.00  0.00           H
ATOM   1331  HD3 ARG A  97      48.840  74.461  58.281  1.00  0.00           H
ATOM   1332  HE  ARG A  97      49.843  72.439  56.406  1.00  0.00           H
ATOM   1333 HH11 ARG A  97      47.654  72.912  59.127  1.00  0.00           H
ATOM   1334 HH12 ARG A  97      46.763  71.460  58.743  1.00  0.00           H
ATOM   1335 HH21 ARG A  97      48.682  70.467  56.161  1.00  0.00           H
ATOM   1336 HH22 ARG A  97      47.329  70.192  57.226  1.00  0.00           H
ATOM   1337  N   GLN A  98      54.146  73.540  54.473  1.00  0.00           N
ATOM   1338  CA  GLN A  98      55.204  72.591  54.102  1.00  0.00           C
ATOM   1339  C   GLN A  98      56.519  73.253  53.677  1.00  0.00           C
ATOM   1340  O   GLN A  98      57.580  72.643  53.821  1.00  0.00           O
ATOM   1341  CB  GLN A  98      54.718  71.690  52.960  1.00  0.00           C
ATOM   1342  CG  GLN A  98      53.679  70.659  53.419  1.00  0.00           C
ATOM   1343  CD  GLN A  98      53.206  69.783  52.264  1.00  0.00           C
ATOM   1344  NE2 GLN A  98      52.020  69.227  52.370  1.00  0.00           N
ATOM   1345  OE1 GLN A  98      53.884  69.585  51.271  1.00  0.00           O
ATOM   1346  H   GLN A  98      53.333  73.620  53.871  1.00  0.00           H
ATOM   1347  HA  GLN A  98      55.436  71.966  54.966  1.00  0.00           H
ATOM   1348  HB2 GLN A  98      54.297  72.305  52.162  1.00  0.00           H
ATOM   1349  HB3 GLN A  98      55.575  71.148  52.557  1.00  0.00           H
ATOM   1350  HG2 GLN A  98      54.115  70.018  54.185  1.00  0.00           H
ATOM   1351  HG3 GLN A  98      52.821  71.169  53.854  1.00  0.00           H
ATOM   1352 HE21 GLN A  98      51.761  68.578  51.617  1.00  0.00           H
ATOM   1353 HE22 GLN A  98      51.517  69.299  53.224  1.00  0.00           H
ATOM   1354  N   ARG A  99      56.463  74.471  53.117  1.00  0.00           N
ATOM   1355  CA  ARG A  99      57.632  75.123  52.499  1.00  0.00           C
ATOM   1356  C   ARG A  99      58.057  76.436  53.135  1.00  0.00           C
ATOM   1357  O   ARG A  99      59.132  76.918  52.810  1.00  0.00           O
ATOM   1358  CB  ARG A  99      57.399  75.277  50.985  1.00  0.00           C
ATOM   1359  CG  ARG A  99      57.284  73.930  50.257  1.00  0.00           C
ATOM   1360  CD  ARG A  99      58.552  73.090  50.416  1.00  0.00           C
ATOM   1361  NE  ARG A  99      58.494  71.881  49.581  1.00  0.00           N
ATOM   1362  CZ  ARG A  99      59.127  71.720  48.434  1.00  0.00           C
ATOM   1363  NH1 ARG A  99      59.803  72.674  47.872  1.00  0.00           N
ATOM   1364  NH2 ARG A  99      59.111  70.574  47.820  1.00  0.00           N
ATOM   1365  H   ARG A  99      55.545  74.875  52.959  1.00  0.00           H
ATOM   1366  HA  ARG A  99      58.512  74.498  52.646  1.00  0.00           H
ATOM   1367  HB2 ARG A  99      56.491  75.855  50.811  1.00  0.00           H
ATOM   1368  HB3 ARG A  99      58.233  75.829  50.547  1.00  0.00           H
ATOM   1369  HG2 ARG A  99      56.424  73.372  50.626  1.00  0.00           H
ATOM   1370  HG3 ARG A  99      57.131  74.116  49.199  1.00  0.00           H
ATOM   1371  HD2 ARG A  99      59.416  73.702  50.149  1.00  0.00           H
ATOM   1372  HD3 ARG A  99      58.671  72.787  51.455  1.00  0.00           H
ATOM   1373  HE  ARG A  99      57.982  71.095  49.945  1.00  0.00           H
ATOM   1374 HH11 ARG A  99      59.773  73.628  48.209  1.00  0.00           H
ATOM   1375 HH12 ARG A  99      60.389  72.440  47.070  1.00  0.00           H
ATOM   1376 HH21 ARG A  99      58.585  69.802  48.182  1.00  0.00           H
ATOM   1377 HH22 ARG A  99      59.638  70.511  46.958  1.00  0.00           H
ATOM   1378  N   GLY A 100      57.267  77.011  54.042  1.00  0.00           N
ATOM   1379  CA  GLY A 100      57.621  78.295  54.656  1.00  0.00           C
ATOM   1380  C   GLY A 100      57.571  79.453  53.656  1.00  0.00           C
ATOM   1381  O   GLY A 100      58.481  80.273  53.605  1.00  0.00           O
ATOM   1382  H   GLY A 100      56.403  76.554  54.297  1.00  0.00           H
ATOM   1383  HA2 GLY A 100      56.931  78.506  55.470  1.00  0.00           H
ATOM   1384  HA3 GLY A 100      58.630  78.240  55.064  1.00  0.00           H
ATOM   1385  N   ILE A 101      56.525  79.487  52.828  1.00  0.00           N
ATOM   1386  CA  ILE A 101      56.292  80.522  51.811  1.00  0.00           C
ATOM   1387  C   ILE A 101      55.095  81.395  52.179  1.00  0.00           C
ATOM   1388  O   ILE A 101      54.237  80.972  52.961  1.00  0.00           O
ATOM   1389  CB  ILE A 101      56.139  79.888  50.411  1.00  0.00           C
ATOM   1390  CG1 ILE A 101      54.915  78.959  50.291  1.00  0.00           C
ATOM   1391  CG2 ILE A 101      57.444  79.167  50.058  1.00  0.00           C
ATOM   1392  CD1 ILE A 101      54.627  78.545  48.847  1.00  0.00           C
ATOM   1393  H   ILE A 101      55.825  78.767  52.914  1.00  0.00           H
ATOM   1394  HA  ILE A 101      57.153  81.190  51.768  1.00  0.00           H
ATOM   1395  HB  ILE A 101      56.005  80.697  49.693  1.00  0.00           H
ATOM   1396 HG12 ILE A 101      55.068  78.065  50.895  1.00  0.00           H
ATOM   1397 HG13 ILE A 101      54.032  79.479  50.660  1.00  0.00           H
ATOM   1398 HG21 ILE A 101      57.447  78.879  49.011  1.00  0.00           H
ATOM   1399 HG22 ILE A 101      58.271  79.855  50.216  1.00  0.00           H
ATOM   1400 HG23 ILE A 101      57.589  78.284  50.677  1.00  0.00           H
ATOM   1401 HD11 ILE A 101      55.427  77.914  48.464  1.00  0.00           H
ATOM   1402 HD12 ILE A 101      53.696  77.988  48.815  1.00  0.00           H
ATOM   1403 HD13 ILE A 101      54.525  79.431  48.221  1.00  0.00           H
ATOM   1404  N   ALA A 102      55.037  82.604  51.627  1.00  0.00           N
ATOM   1405  CA  ALA A 102      53.786  83.343  51.530  1.00  0.00           C
ATOM   1406  C   ALA A 102      53.029  82.932  50.259  1.00  0.00           C
ATOM   1407  O   ALA A 102      53.634  82.622  49.230  1.00  0.00           O
ATOM   1408  CB  ALA A 102      54.061  84.848  51.581  1.00  0.00           C
ATOM   1409  H   ALA A 102      55.779  82.873  50.987  1.00  0.00           H
ATOM   1410  HA  ALA A 102      53.160  83.092  52.383  1.00  0.00           H
ATOM   1411  HB1 ALA A 102      53.124  85.393  51.457  1.00  0.00           H
ATOM   1412  HB2 ALA A 102      54.495  85.107  52.547  1.00  0.00           H
ATOM   1413  HB3 ALA A 102      54.747  85.131  50.781  1.00  0.00           H
ATOM   1414  N   VAL A 103      51.701  82.943  50.326  1.00  0.00           N
ATOM   1415  CA  VAL A 103      50.828  82.636  49.191  1.00  0.00           C
ATOM   1416  C   VAL A 103      49.755  83.709  49.078  1.00  0.00           C
ATOM   1417  O   VAL A 103      49.103  84.061  50.065  1.00  0.00           O
ATOM   1418  CB  VAL A 103      50.215  81.225  49.277  1.00  0.00           C
ATOM   1419  CG1 VAL A 103      49.473  80.879  47.983  1.00  0.00           C
ATOM   1420  CG2 VAL A 103      51.266  80.131  49.518  1.00  0.00           C
ATOM   1421  H   VAL A 103      51.260  83.212  51.202  1.00  0.00           H
ATOM   1422  HA  VAL A 103      51.424  82.667  48.282  1.00  0.00           H
ATOM   1423  HB  VAL A 103      49.501  81.197  50.097  1.00  0.00           H
ATOM   1424 HG11 VAL A 103      50.151  80.946  47.135  1.00  0.00           H
ATOM   1425 HG12 VAL A 103      49.093  79.863  48.036  1.00  0.00           H
ATOM   1426 HG13 VAL A 103      48.636  81.558  47.822  1.00  0.00           H
ATOM   1427 HG21 VAL A 103      51.786  80.310  50.457  1.00  0.00           H
ATOM   1428 HG22 VAL A 103      50.782  79.157  49.575  1.00  0.00           H
ATOM   1429 HG23 VAL A 103      51.986  80.128  48.703  1.00  0.00           H
ATOM   1430  N   THR A 104      49.566  84.222  47.867  1.00  0.00           N
ATOM   1431  CA  THR A 104      48.422  85.065  47.519  1.00  0.00           C
ATOM   1432  C   THR A 104      47.540  84.303  46.551  1.00  0.00           C
ATOM   1433  O   THR A 104      48.015  83.878  45.506  1.00  0.00           O
ATOM   1434  CB  THR A 104      48.865  86.412  46.950  1.00  0.00           C
ATOM   1435  CG2 THR A 104      47.725  87.328  46.505  1.00  0.00           C
ATOM   1436  OG1 THR A 104      49.551  87.091  47.978  1.00  0.00           O
ATOM   1437  H   THR A 104      50.132  83.863  47.100  1.00  0.00           H
ATOM   1438  HA  THR A 104      47.845  85.271  48.409  1.00  0.00           H
ATOM   1439  HB  THR A 104      49.537  86.240  46.108  1.00  0.00           H
ATOM   1440  HG1 THR A 104      48.946  87.160  48.722  1.00  0.00           H
ATOM   1441 HG21 THR A 104      46.760  86.827  46.551  1.00  0.00           H
ATOM   1442 HG22 THR A 104      47.671  88.225  47.123  1.00  0.00           H
ATOM   1443 HG23 THR A 104      47.906  87.629  45.474  1.00  0.00           H
ATOM   1444  N   GLY A 105      46.274  84.105  46.901  1.00  0.00           N
ATOM   1445  CA  GLY A 105      45.304  83.441  46.041  1.00  0.00           C
ATOM   1446  C   GLY A 105      44.248  84.406  45.531  1.00  0.00           C
ATOM   1447  O   GLY A 105      43.756  85.246  46.289  1.00  0.00           O
ATOM   1448  H   GLY A 105      45.939  84.514  47.768  1.00  0.00           H
ATOM   1449  HA2 GLY A 105      45.804  83.004  45.179  1.00  0.00           H
ATOM   1450  HA3 GLY A 105      44.811  82.642  46.588  1.00  0.00           H
ATOM   1451  N   VAL A 106      43.892  84.255  44.257  1.00  0.00           N
ATOM   1452  CA  VAL A 106      42.789  84.990  43.638  1.00  0.00           C
ATOM   1453  C   VAL A 106      41.699  84.053  43.142  1.00  0.00           C
ATOM   1454  O   VAL A 106      41.978  82.987  42.593  1.00  0.00           O
ATOM   1455  CB  VAL A 106      43.254  85.942  42.528  1.00  0.00           C
ATOM   1456  CG1 VAL A 106      44.114  87.057  43.120  1.00  0.00           C
ATOM   1457  CG2 VAL A 106      44.017  85.262  41.380  1.00  0.00           C
ATOM   1458  H   VAL A 106      44.345  83.527  43.709  1.00  0.00           H
ATOM   1459  HA  VAL A 106      42.331  85.614  44.399  1.00  0.00           H
ATOM   1460  HB  VAL A 106      42.364  86.409  42.108  1.00  0.00           H
ATOM   1461 HG11 VAL A 106      45.074  86.663  43.456  1.00  0.00           H
ATOM   1462 HG12 VAL A 106      44.270  87.820  42.364  1.00  0.00           H
ATOM   1463 HG13 VAL A 106      43.610  87.510  43.975  1.00  0.00           H
ATOM   1464 HG21 VAL A 106      43.778  85.766  40.445  1.00  0.00           H
ATOM   1465 HG22 VAL A 106      45.092  85.304  41.553  1.00  0.00           H
ATOM   1466 HG23 VAL A 106      43.731  84.218  41.290  1.00  0.00           H
ATOM   1467  N   ALA A 107      40.450  84.471  43.305  1.00  0.00           N
ATOM   1468  CA  ALA A 107      39.284  83.831  42.707  1.00  0.00           C
ATOM   1469  C   ALA A 107      38.195  84.870  42.419  1.00  0.00           C
ATOM   1470  O   ALA A 107      38.186  85.959  42.984  1.00  0.00           O
ATOM   1471  CB  ALA A 107      38.786  82.668  43.583  1.00  0.00           C
ATOM   1472  H   ALA A 107      40.299  85.336  43.813  1.00  0.00           H
ATOM   1473  HA  ALA A 107      39.580  83.411  41.751  1.00  0.00           H
ATOM   1474  HB1 ALA A 107      37.702  82.581  43.526  1.00  0.00           H
ATOM   1475  HB2 ALA A 107      39.234  81.739  43.233  1.00  0.00           H
ATOM   1476  HB3 ALA A 107      39.061  82.809  44.623  1.00  0.00           H
ATOM   1477  N   VAL A 108      37.250  84.527  41.549  1.00  0.00           N
ATOM   1478  CA  VAL A 108      36.108  85.397  41.196  1.00  0.00           C
ATOM   1479  C   VAL A 108      34.882  85.177  42.092  1.00  0.00           C
ATOM   1480  O   VAL A 108      33.893  85.896  41.975  1.00  0.00           O
ATOM   1481  CB  VAL A 108      35.751  85.248  39.706  1.00  0.00           C
ATOM   1482  CG1 VAL A 108      36.869  85.842  38.841  1.00  0.00           C
ATOM   1483  CG2 VAL A 108      35.496  83.786  39.319  1.00  0.00           C
ATOM   1484  H   VAL A 108      37.328  83.625  41.097  1.00  0.00           H
ATOM   1485  HA  VAL A 108      36.402  86.436  41.349  1.00  0.00           H
ATOM   1486  HB  VAL A 108      34.845  85.815  39.495  1.00  0.00           H
ATOM   1487 HG11 VAL A 108      37.846  85.539  39.213  1.00  0.00           H
ATOM   1488 HG12 VAL A 108      36.762  85.511  37.810  1.00  0.00           H
ATOM   1489 HG13 VAL A 108      36.814  86.930  38.871  1.00  0.00           H
ATOM   1490 HG21 VAL A 108      35.249  83.725  38.260  1.00  0.00           H
ATOM   1491 HG22 VAL A 108      36.371  83.175  39.511  1.00  0.00           H
ATOM   1492 HG23 VAL A 108      34.666  83.392  39.897  1.00  0.00           H
ATOM   1493  N   SER A 109      34.936  84.197  42.997  1.00  0.00           N
ATOM   1494  CA  SER A 109      33.855  83.859  43.929  1.00  0.00           C
ATOM   1495  C   SER A 109      34.077  84.498  45.297  1.00  0.00           C
ATOM   1496  O   SER A 109      35.097  84.265  45.953  1.00  0.00           O
ATOM   1497  CB  SER A 109      33.747  82.342  44.048  1.00  0.00           C
ATOM   1498  OG  SER A 109      32.894  81.947  45.104  1.00  0.00           O
ATOM   1499  H   SER A 109      35.813  83.709  43.099  1.00  0.00           H
ATOM   1500  HA  SER A 109      32.906  84.222  43.530  1.00  0.00           H
ATOM   1501  HB2 SER A 109      33.395  81.938  43.101  1.00  0.00           H
ATOM   1502  HB3 SER A 109      34.737  81.937  44.250  1.00  0.00           H
ATOM   1503  HG  SER A 109      32.029  82.436  45.052  1.00  0.00           H
ATOM   1504  N   LYS A 110      33.094  85.277  45.754  1.00  0.00           N
ATOM   1505  CA  LYS A 110      33.100  85.890  47.090  1.00  0.00           C
ATOM   1506  C   LYS A 110      33.063  84.825  48.183  1.00  0.00           C
ATOM   1507  O   LYS A 110      33.796  84.928  49.165  1.00  0.00           O
ATOM   1508  CB  LYS A 110      31.896  86.830  47.251  1.00  0.00           C
ATOM   1509  CG  LYS A 110      31.792  87.887  46.143  1.00  0.00           C
ATOM   1510  CD  LYS A 110      30.574  88.784  46.383  1.00  0.00           C
ATOM   1511  CE  LYS A 110      30.589  89.924  45.363  1.00  0.00           C
ATOM   1512  NZ  LYS A 110      29.452  90.849  45.565  1.00  0.00           N
ATOM   1513  H   LYS A 110      32.251  85.344  45.192  1.00  0.00           H
ATOM   1514  HA  LYS A 110      34.023  86.452  47.228  1.00  0.00           H
ATOM   1515  HB2 LYS A 110      30.978  86.240  47.261  1.00  0.00           H
ATOM   1516  HB3 LYS A 110      31.989  87.337  48.213  1.00  0.00           H
ATOM   1517  HG2 LYS A 110      32.702  88.489  46.132  1.00  0.00           H
ATOM   1518  HG3 LYS A 110      31.673  87.402  45.173  1.00  0.00           H
ATOM   1519  HD2 LYS A 110      29.662  88.194  46.278  1.00  0.00           H
ATOM   1520  HD3 LYS A 110      30.614  89.188  47.395  1.00  0.00           H
ATOM   1521  HE2 LYS A 110      31.531  90.470  45.467  1.00  0.00           H
ATOM   1522  HE3 LYS A 110      30.551  89.494  44.359  1.00  0.00           H
ATOM   1523  HZ1 LYS A 110      29.426  91.157  46.529  1.00  0.00           H
ATOM   1524  HZ2 LYS A 110      29.555  91.655  44.963  1.00  0.00           H
ATOM   1525  HZ3 LYS A 110      28.586  90.381  45.333  1.00  0.00           H
ATOM   1526  N   GLU A 111      32.230  83.801  48.001  1.00  0.00           N
ATOM   1527  CA  GLU A 111      32.046  82.718  48.975  1.00  0.00           C
ATOM   1528  C   GLU A 111      33.337  81.904  49.145  1.00  0.00           C
ATOM   1529  O   GLU A 111      33.759  81.642  50.274  1.00  0.00           O
ATOM   1530  CB  GLU A 111      30.887  81.812  48.530  1.00  0.00           C
ATOM   1531  CG  GLU A 111      29.514  82.521  48.493  1.00  0.00           C
ATOM   1532  CD  GLU A 111      28.739  82.550  49.822  1.00  0.00           C
ATOM   1533  OE1 GLU A 111      29.222  82.022  50.845  1.00  0.00           O
ATOM   1534  OE2 GLU A 111      27.616  83.118  49.838  1.00  0.00           O
ATOM   1535  H   GLU A 111      31.698  83.760  47.132  1.00  0.00           H
ATOM   1536  HA  GLU A 111      31.796  83.141  49.948  1.00  0.00           H
ATOM   1537  HB2 GLU A 111      31.116  81.448  47.528  1.00  0.00           H
ATOM   1538  HB3 GLU A 111      30.836  80.938  49.180  1.00  0.00           H
ATOM   1539  HG2 GLU A 111      29.635  83.545  48.133  1.00  0.00           H
ATOM   1540  HG3 GLU A 111      28.895  82.001  47.763  1.00  0.00           H
ATOM   1541  N   GLN A 112      34.020  81.576  48.040  1.00  0.00           N
ATOM   1542  CA  GLN A 112      35.280  80.832  48.102  1.00  0.00           C
ATOM   1543  C   GLN A 112      36.393  81.616  48.809  1.00  0.00           C
ATOM   1544  O   GLN A 112      37.086  81.068  49.667  1.00  0.00           O
ATOM   1545  CB  GLN A 112      35.749  80.420  46.702  1.00  0.00           C
ATOM   1546  CG  GLN A 112      34.865  79.356  46.041  1.00  0.00           C
ATOM   1547  CD  GLN A 112      35.504  78.805  44.769  1.00  0.00           C
ATOM   1548  NE2 GLN A 112      35.626  77.500  44.653  1.00  0.00           N
ATOM   1549  OE1 GLN A 112      35.928  79.525  43.869  1.00  0.00           O
ATOM   1550  H   GLN A 112      33.640  81.827  47.132  1.00  0.00           H
ATOM   1551  HA  GLN A 112      35.095  79.938  48.691  1.00  0.00           H
ATOM   1552  HB2 GLN A 112      35.829  81.300  46.065  1.00  0.00           H
ATOM   1553  HB3 GLN A 112      36.741  79.991  46.803  1.00  0.00           H
ATOM   1554  HG2 GLN A 112      34.711  78.540  46.747  1.00  0.00           H
ATOM   1555  HG3 GLN A 112      33.889  79.765  45.798  1.00  0.00           H
ATOM   1556 HE21 GLN A 112      36.013  77.133  43.800  1.00  0.00           H
ATOM   1557 HE22 GLN A 112      35.303  76.895  45.391  1.00  0.00           H
ATOM   1558  N   ILE A 113      36.536  82.909  48.500  1.00  0.00           N
ATOM   1559  CA  ILE A 113      37.543  83.767  49.140  1.00  0.00           C
ATOM   1560  C   ILE A 113      37.244  83.981  50.628  1.00  0.00           C
ATOM   1561  O   ILE A 113      38.164  83.960  51.449  1.00  0.00           O
ATOM   1562  CB  ILE A 113      37.676  85.093  48.361  1.00  0.00           C
ATOM   1563  CG1 ILE A 113      38.274  84.856  46.954  1.00  0.00           C
ATOM   1564  CG2 ILE A 113      38.512  86.130  49.136  1.00  0.00           C
ATOM   1565  CD1 ILE A 113      39.667  84.218  46.937  1.00  0.00           C
ATOM   1566  H   ILE A 113      35.939  83.305  47.781  1.00  0.00           H
ATOM   1567  HA  ILE A 113      38.500  83.249  49.110  1.00  0.00           H
ATOM   1568  HB  ILE A 113      36.676  85.513  48.234  1.00  0.00           H
ATOM   1569 HG12 ILE A 113      37.604  84.221  46.375  1.00  0.00           H
ATOM   1570 HG13 ILE A 113      38.338  85.806  46.430  1.00  0.00           H
ATOM   1571 HG21 ILE A 113      38.651  87.028  48.540  1.00  0.00           H
ATOM   1572 HG22 ILE A 113      38.010  86.413  50.059  1.00  0.00           H
ATOM   1573 HG23 ILE A 113      39.489  85.719  49.384  1.00  0.00           H
ATOM   1574 HD11 ILE A 113      39.620  83.189  47.295  1.00  0.00           H
ATOM   1575 HD12 ILE A 113      40.049  84.215  45.923  1.00  0.00           H
ATOM   1576 HD13 ILE A 113      40.362  84.796  47.536  1.00  0.00           H
ATOM   1577  N   ALA A 114      35.972  84.119  51.009  1.00  0.00           N
ATOM   1578  CA  ALA A 114      35.585  84.144  52.418  1.00  0.00           C
ATOM   1579  C   ALA A 114      36.000  82.846  53.138  1.00  0.00           C
ATOM   1580  O   ALA A 114      36.589  82.905  54.220  1.00  0.00           O
ATOM   1581  CB  ALA A 114      34.078  84.400  52.517  1.00  0.00           C
ATOM   1582  H   ALA A 114      35.244  84.159  50.301  1.00  0.00           H
ATOM   1583  HA  ALA A 114      36.102  84.970  52.907  1.00  0.00           H
ATOM   1584  HB1 ALA A 114      33.768  84.333  53.559  1.00  0.00           H
ATOM   1585  HB2 ALA A 114      33.851  85.400  52.145  1.00  0.00           H
ATOM   1586  HB3 ALA A 114      33.529  83.665  51.928  1.00  0.00           H
ATOM   1587  N   ALA A 115      35.765  81.677  52.533  1.00  0.00           N
ATOM   1588  CA  ALA A 115      36.178  80.391  53.098  1.00  0.00           C
ATOM   1589  C   ALA A 115      37.709  80.250  53.209  1.00  0.00           C
ATOM   1590  O   ALA A 115      38.207  79.767  54.231  1.00  0.00           O
ATOM   1591  CB  ALA A 115      35.566  79.268  52.258  1.00  0.00           C
ATOM   1592  H   ALA A 115      35.284  81.677  51.637  1.00  0.00           H
ATOM   1593  HA  ALA A 115      35.776  80.311  54.107  1.00  0.00           H
ATOM   1594  HB1 ALA A 115      35.997  79.276  51.260  1.00  0.00           H
ATOM   1595  HB2 ALA A 115      35.775  78.306  52.727  1.00  0.00           H
ATOM   1596  HB3 ALA A 115      34.486  79.398  52.185  1.00  0.00           H
ATOM   1597  N   ALA A 116      38.463  80.736  52.220  1.00  0.00           N
ATOM   1598  CA  ALA A 116      39.924  80.729  52.252  1.00  0.00           C
ATOM   1599  C   ALA A 116      40.502  81.668  53.330  1.00  0.00           C
ATOM   1600  O   ALA A 116      41.430  81.295  54.054  1.00  0.00           O
ATOM   1601  CB  ALA A 116      40.432  81.076  50.852  1.00  0.00           C
ATOM   1602  H   ALA A 116      38.002  81.088  51.386  1.00  0.00           H
ATOM   1603  HA  ALA A 116      40.262  79.721  52.496  1.00  0.00           H
ATOM   1604  HB1 ALA A 116      40.132  80.310  50.141  1.00  0.00           H
ATOM   1605  HB2 ALA A 116      40.042  82.039  50.526  1.00  0.00           H
ATOM   1606  HB3 ALA A 116      41.516  81.107  50.875  1.00  0.00           H
ATOM   1607  N   ASN A 117      39.910  82.852  53.526  1.00  0.00           N
ATOM   1608  CA  ASN A 117      40.289  83.742  54.629  1.00  0.00           C
ATOM   1609  C   ASN A 117      39.957  83.137  56.003  1.00  0.00           C
ATOM   1610  O   ASN A 117      40.776  83.231  56.922  1.00  0.00           O
ATOM   1611  CB  ASN A 117      39.626  85.118  54.451  1.00  0.00           C
ATOM   1612  CG  ASN A 117      40.316  85.971  53.400  1.00  0.00           C
ATOM   1613  ND2 ASN A 117      39.572  86.719  52.621  1.00  0.00           N
ATOM   1614  OD1 ASN A 117      41.531  86.010  53.303  1.00  0.00           O
ATOM   1615  H   ASN A 117      39.174  83.137  52.885  1.00  0.00           H
ATOM   1616  HA  ASN A 117      41.373  83.872  54.607  1.00  0.00           H
ATOM   1617  HB2 ASN A 117      38.573  84.989  54.202  1.00  0.00           H
ATOM   1618  HB3 ASN A 117      39.690  85.666  55.390  1.00  0.00           H
ATOM   1619 HD21 ASN A 117      40.057  87.201  51.875  1.00  0.00           H
ATOM   1620 HD22 ASN A 117      38.573  86.670  52.677  1.00  0.00           H
ATOM   1621  N   ARG A 118      38.801  82.470  56.153  1.00  0.00           N
ATOM   1622  CA  ARG A 118      38.478  81.701  57.372  1.00  0.00           C
ATOM   1623  C   ARG A 118      39.504  80.604  57.633  1.00  0.00           C
ATOM   1624  O   ARG A 118      39.966  80.471  58.765  1.00  0.00           O
ATOM   1625  CB  ARG A 118      37.080  81.071  57.290  1.00  0.00           C
ATOM   1626  CG  ARG A 118      35.954  82.094  57.461  1.00  0.00           C
ATOM   1627  CD  ARG A 118      34.605  81.371  57.522  1.00  0.00           C
ATOM   1628  NE  ARG A 118      33.497  82.284  57.191  1.00  0.00           N
ATOM   1629  CZ  ARG A 118      32.945  82.458  56.004  1.00  0.00           C
ATOM   1630  NH1 ARG A 118      33.349  81.819  54.945  1.00  0.00           N
ATOM   1631  NH2 ARG A 118      31.962  83.297  55.880  1.00  0.00           N
ATOM   1632  H   ARG A 118      38.147  82.463  55.373  1.00  0.00           H
ATOM   1633  HA  ARG A 118      38.517  82.362  58.238  1.00  0.00           H
ATOM   1634  HB2 ARG A 118      36.961  80.560  56.335  1.00  0.00           H
ATOM   1635  HB3 ARG A 118      36.987  80.327  58.084  1.00  0.00           H
ATOM   1636  HG2 ARG A 118      36.099  82.657  58.383  1.00  0.00           H
ATOM   1637  HG3 ARG A 118      35.964  82.787  56.624  1.00  0.00           H
ATOM   1638  HD2 ARG A 118      34.609  80.526  56.831  1.00  0.00           H
ATOM   1639  HD3 ARG A 118      34.466  80.967  58.528  1.00  0.00           H
ATOM   1640  HE  ARG A 118      33.058  82.794  57.950  1.00  0.00           H
ATOM   1641 HH11 ARG A 118      34.075  81.141  55.055  1.00  0.00           H
ATOM   1642 HH12 ARG A 118      32.721  81.719  54.159  1.00  0.00           H
ATOM   1643 HH21 ARG A 118      31.630  83.756  56.721  1.00  0.00           H
ATOM   1644 HH22 ARG A 118      31.505  83.428  54.997  1.00  0.00           H
ATOM   1645  N   LEU A 119      39.912  79.872  56.595  1.00  0.00           N
ATOM   1646  CA  LEU A 119      40.907  78.807  56.706  1.00  0.00           C
ATOM   1647  C   LEU A 119      42.255  79.342  57.212  1.00  0.00           C
ATOM   1648  O   LEU A 119      42.847  78.761  58.127  1.00  0.00           O
ATOM   1649  CB  LEU A 119      41.050  78.115  55.338  1.00  0.00           C
ATOM   1650  CG  LEU A 119      41.995  76.906  55.371  1.00  0.00           C
ATOM   1651  CD1 LEU A 119      41.381  75.725  56.123  1.00  0.00           C
ATOM   1652  CD2 LEU A 119      42.337  76.462  53.954  1.00  0.00           C
ATOM   1653  H   LEU A 119      39.478  80.036  55.693  1.00  0.00           H
ATOM   1654  HA  LEU A 119      40.541  78.085  57.436  1.00  0.00           H
ATOM   1655  HB2 LEU A 119      40.072  77.793  54.981  1.00  0.00           H
ATOM   1656  HB3 LEU A 119      41.447  78.834  54.623  1.00  0.00           H
ATOM   1657  HG  LEU A 119      42.922  77.194  55.860  1.00  0.00           H
ATOM   1658 HD11 LEU A 119      40.443  75.437  55.645  1.00  0.00           H
ATOM   1659 HD12 LEU A 119      42.060  74.875  56.111  1.00  0.00           H
ATOM   1660 HD13 LEU A 119      41.174  75.996  57.157  1.00  0.00           H
ATOM   1661 HD21 LEU A 119      42.855  77.267  53.433  1.00  0.00           H
ATOM   1662 HD22 LEU A 119      42.984  75.589  53.991  1.00  0.00           H
ATOM   1663 HD23 LEU A 119      41.425  76.216  53.407  1.00  0.00           H
ATOM   1664  N   ALA A 120      42.712  80.470  56.656  1.00  0.00           N
ATOM   1665  CA  ALA A 120      43.945  81.121  57.086  1.00  0.00           C
ATOM   1666  C   ALA A 120      43.862  81.642  58.525  1.00  0.00           C
ATOM   1667  O   ALA A 120      44.851  81.574  59.252  1.00  0.00           O
ATOM   1668  CB  ALA A 120      44.276  82.270  56.133  1.00  0.00           C
ATOM   1669  H   ALA A 120      42.188  80.880  55.887  1.00  0.00           H
ATOM   1670  HA  ALA A 120      44.751  80.387  57.043  1.00  0.00           H
ATOM   1671  HB1 ALA A 120      44.189  81.940  55.101  1.00  0.00           H
ATOM   1672  HB2 ALA A 120      43.606  83.113  56.296  1.00  0.00           H
ATOM   1673  HB3 ALA A 120      45.296  82.596  56.327  1.00  0.00           H
ATOM   1674  N   ALA A 121      42.701  82.153  58.951  1.00  0.00           N
ATOM   1675  CA  ALA A 121      42.505  82.615  60.323  1.00  0.00           C
ATOM   1676  C   ALA A 121      42.496  81.439  61.311  1.00  0.00           C
ATOM   1677  O   ALA A 121      43.211  81.474  62.308  1.00  0.00           O
ATOM   1678  CB  ALA A 121      41.222  83.450  60.404  1.00  0.00           C
ATOM   1679  H   ALA A 121      41.929  82.227  58.295  1.00  0.00           H
ATOM   1680  HA  ALA A 121      43.344  83.256  60.593  1.00  0.00           H
ATOM   1681  HB1 ALA A 121      41.259  84.072  61.299  1.00  0.00           H
ATOM   1682  HB2 ALA A 121      41.135  84.093  59.528  1.00  0.00           H
ATOM   1683  HB3 ALA A 121      40.349  82.799  60.460  1.00  0.00           H
ATOM   1684  N   GLY A 122      41.766  80.363  60.994  1.00  0.00           N
ATOM   1685  CA  GLY A 122      41.675  79.166  61.834  1.00  0.00           C
ATOM   1686  C   GLY A 122      43.009  78.433  62.008  1.00  0.00           C
ATOM   1687  O   GLY A 122      43.250  77.847  63.059  1.00  0.00           O
ATOM   1688  H   GLY A 122      41.210  80.394  60.143  1.00  0.00           H
ATOM   1689  HA2 GLY A 122      41.307  79.450  62.820  1.00  0.00           H
ATOM   1690  HA3 GLY A 122      40.964  78.475  61.381  1.00  0.00           H
ATOM   1691  N   HID A 123      43.898  78.505  61.010  1.00  0.00           N
ATOM   1692  CA  HID A 123      45.274  77.998  61.097  1.00  0.00           C
ATOM   1693  C   HID A 123      46.312  79.037  61.570  1.00  0.00           C
ATOM   1694  O   HID A 123      47.500  78.722  61.598  1.00  0.00           O
ATOM   1695  CB  HID A 123      45.676  77.366  59.755  1.00  0.00           C
ATOM   1696  CG  HID A 123      45.029  76.031  59.520  1.00  0.00           C
ATOM   1697  CD2 HID A 123      45.607  74.805  59.718  1.00  0.00           C
ATOM   1698  ND1 HID A 123      43.719  75.807  59.164  1.00  0.00           N
ATOM   1699  CE1 HID A 123      43.522  74.475  59.124  1.00  0.00           C
ATOM   1700  NE2 HID A 123      44.659  73.821  59.439  1.00  0.00           N
ATOM   1701  H   HID A 123      43.610  78.958  60.152  1.00  0.00           H
ATOM   1702  HA  HID A 123      45.301  77.206  61.846  1.00  0.00           H
ATOM   1703  HB2 HID A 123      45.418  78.043  58.939  1.00  0.00           H
ATOM   1704  HB3 HID A 123      46.756  77.216  59.731  1.00  0.00           H
ATOM   1705  HD1 HID A 123      43.032  76.524  58.974  1.00  0.00           H
ATOM   1706  HD2 HID A 123      46.625  74.639  60.048  1.00  0.00           H
ATOM   1707  HE1 HID A 123      42.587  73.997  58.875  1.00  0.00           H
ATOM   1708  N   GLY A 124      45.905  80.261  61.927  1.00  0.00           N
ATOM   1709  CA  GLY A 124      46.815  81.304  62.423  1.00  0.00           C
ATOM   1710  C   GLY A 124      47.883  81.754  61.412  1.00  0.00           C
ATOM   1711  O   GLY A 124      49.021  82.029  61.786  1.00  0.00           O
ATOM   1712  H   GLY A 124      44.910  80.461  61.936  1.00  0.00           H
ATOM   1713  HA2 GLY A 124      46.218  82.176  62.688  1.00  0.00           H
ATOM   1714  HA3 GLY A 124      47.316  80.945  63.322  1.00  0.00           H
ATOM   1715  N   LEU A 125      47.529  81.813  60.123  1.00  0.00           N
ATOM   1716  CA  LEU A 125      48.433  82.102  58.998  1.00  0.00           C
ATOM   1717  C   LEU A 125      47.988  83.289  58.132  1.00  0.00           C
ATOM   1718  O   LEU A 125      48.444  83.431  57.002  1.00  0.00           O
ATOM   1719  CB  LEU A 125      48.648  80.827  58.157  1.00  0.00           C
ATOM   1720  CG  LEU A 125      49.563  79.778  58.807  1.00  0.00           C
ATOM   1721  CD1 LEU A 125      49.544  78.519  57.944  1.00  0.00           C
ATOM   1722  CD2 LEU A 125      51.017  80.253  58.901  1.00  0.00           C
ATOM   1723  H   LEU A 125      46.564  81.585  59.903  1.00  0.00           H
ATOM   1724  HA  LEU A 125      49.394  82.413  59.405  1.00  0.00           H
ATOM   1725  HB2 LEU A 125      47.672  80.384  57.951  1.00  0.00           H
ATOM   1726  HB3 LEU A 125      49.096  81.090  57.199  1.00  0.00           H
ATOM   1727  HG  LEU A 125      49.201  79.527  59.800  1.00  0.00           H
ATOM   1728 HD11 LEU A 125      49.876  78.747  56.930  1.00  0.00           H
ATOM   1729 HD12 LEU A 125      50.187  77.762  58.386  1.00  0.00           H
ATOM   1730 HD13 LEU A 125      48.525  78.140  57.918  1.00  0.00           H
ATOM   1731 HD21 LEU A 125      51.082  81.101  59.581  1.00  0.00           H
ATOM   1732 HD22 LEU A 125      51.632  79.452  59.308  1.00  0.00           H
ATOM   1733 HD23 LEU A 125      51.381  80.539  57.916  1.00  0.00           H
ATOM   1734  N   THR A 126      47.146  84.181  58.650  1.00  0.00           N
ATOM   1735  CA  THR A 126      46.654  85.373  57.923  1.00  0.00           C
ATOM   1736  C   THR A 126      47.748  86.363  57.502  1.00  0.00           C
ATOM   1737  O   THR A 126      47.520  87.175  56.614  1.00  0.00           O
ATOM   1738  CB  THR A 126      45.599  86.113  58.757  1.00  0.00           C
ATOM   1739  CG2 THR A 126      44.261  85.376  58.748  1.00  0.00           C
ATOM   1740  OG1 THR A 126      46.023  86.240  60.098  1.00  0.00           O
ATOM   1741  H   THR A 126      46.861  84.059  59.609  1.00  0.00           H
ATOM   1742  HA  THR A 126      46.181  85.044  56.996  1.00  0.00           H
ATOM   1743  HB  THR A 126      45.441  87.111  58.346  1.00  0.00           H
ATOM   1744  HG1 THR A 126      45.561  85.589  60.629  1.00  0.00           H
ATOM   1745 HG21 THR A 126      44.428  84.304  58.717  1.00  0.00           H
ATOM   1746 HG22 THR A 126      43.671  85.631  59.628  1.00  0.00           H
ATOM   1747 HG23 THR A 126      43.703  85.662  57.855  1.00  0.00           H
ATOM   1748  N   GLU A 127      48.953  86.281  58.076  1.00  0.00           N
ATOM   1749  CA  GLU A 127      50.124  87.058  57.630  1.00  0.00           C
ATOM   1750  C   GLU A 127      50.909  86.388  56.484  1.00  0.00           C
ATOM   1751  O   GLU A 127      51.670  87.057  55.788  1.00  0.00           O
ATOM   1752  CB  GLU A 127      51.059  87.309  58.823  1.00  0.00           C
ATOM   1753  CG  GLU A 127      50.448  88.275  59.853  1.00  0.00           C
ATOM   1754  CD  GLU A 127      51.212  88.322  61.186  1.00  0.00           C
ATOM   1755  OE1 GLU A 127      52.151  87.520  61.398  1.00  0.00           O
ATOM   1756  OE2 GLU A 127      50.763  89.065  62.087  1.00  0.00           O
ATOM   1757  H   GLU A 127      49.063  85.649  58.851  1.00  0.00           H
ATOM   1758  HA  GLU A 127      49.792  88.026  57.251  1.00  0.00           H
ATOM   1759  HB2 GLU A 127      51.272  86.347  59.293  1.00  0.00           H
ATOM   1760  HB3 GLU A 127      51.995  87.738  58.463  1.00  0.00           H
ATOM   1761  HG2 GLU A 127      50.396  89.273  59.411  1.00  0.00           H
ATOM   1762  HG3 GLU A 127      49.428  87.957  60.077  1.00  0.00           H
ATOM   1763  N   ARG A 128      50.733  85.073  56.267  1.00  0.00           N
ATOM   1764  CA  ARG A 128      51.375  84.317  55.170  1.00  0.00           C
ATOM   1765  C   ARG A 128      50.413  83.869  54.072  1.00  0.00           C
ATOM   1766  O   ARG A 128      50.871  83.473  53.005  1.00  0.00           O
ATOM   1767  CB  ARG A 128      52.172  83.120  55.715  1.00  0.00           C
ATOM   1768  CG  ARG A 128      53.348  83.569  56.599  1.00  0.00           C
ATOM   1769  CD  ARG A 128      54.535  82.599  56.532  1.00  0.00           C
ATOM   1770  NE  ARG A 128      54.288  81.324  57.241  1.00  0.00           N
ATOM   1771  CZ  ARG A 128      54.416  80.104  56.747  1.00  0.00           C
ATOM   1772  NH1 ARG A 128      54.658  79.876  55.491  1.00  0.00           N
ATOM   1773  NH2 ARG A 128      54.301  79.047  57.499  1.00  0.00           N
ATOM   1774  H   ARG A 128      50.047  84.597  56.840  1.00  0.00           H
ATOM   1775  HA  ARG A 128      52.077  84.978  54.656  1.00  0.00           H
ATOM   1776  HB2 ARG A 128      51.513  82.458  56.278  1.00  0.00           H
ATOM   1777  HB3 ARG A 128      52.565  82.564  54.862  1.00  0.00           H
ATOM   1778  HG2 ARG A 128      53.703  84.540  56.252  1.00  0.00           H
ATOM   1779  HG3 ARG A 128      53.011  83.680  57.631  1.00  0.00           H
ATOM   1780  HD2 ARG A 128      54.785  82.432  55.483  1.00  0.00           H
ATOM   1781  HD3 ARG A 128      55.395  83.088  56.993  1.00  0.00           H
ATOM   1782  HE  ARG A 128      54.101  81.385  58.229  1.00  0.00           H
ATOM   1783 HH11 ARG A 128      54.653  80.634  54.817  1.00  0.00           H
ATOM   1784 HH12 ARG A 128      54.665  78.926  55.154  1.00  0.00           H
ATOM   1785 HH21 ARG A 128      54.267  79.125  58.511  1.00  0.00           H
ATOM   1786 HH22 ARG A 128      54.425  78.140  57.086  1.00  0.00           H
ATOM   1787  N   LEU A 129      49.108  83.926  54.311  1.00  0.00           N
ATOM   1788  CA  LEU A 129      48.064  83.599  53.348  1.00  0.00           C
ATOM   1789  C   LEU A 129      47.162  84.812  53.156  1.00  0.00           C
ATOM   1790  O   LEU A 129      46.438  85.203  54.070  1.00  0.00           O
ATOM   1791  CB  LEU A 129      47.241  82.407  53.847  1.00  0.00           C
ATOM   1792  CG  LEU A 129      47.993  81.087  54.028  1.00  0.00           C
ATOM   1793  CD1 LEU A 129      47.035  80.031  54.575  1.00  0.00           C
ATOM   1794  CD2 LEU A 129      48.549  80.585  52.702  1.00  0.00           C
ATOM   1795  H   LEU A 129      48.808  84.218  55.233  1.00  0.00           H
ATOM   1796  HA  LEU A 129      48.501  83.344  52.384  1.00  0.00           H
ATOM   1797  HB2 LEU A 129      46.805  82.682  54.802  1.00  0.00           H
ATOM   1798  HB3 LEU A 129      46.434  82.248  53.136  1.00  0.00           H
ATOM   1799  HG  LEU A 129      48.811  81.213  54.737  1.00  0.00           H
ATOM   1800 HD11 LEU A 129      46.230  79.847  53.862  1.00  0.00           H
ATOM   1801 HD12 LEU A 129      47.582  79.111  54.754  1.00  0.00           H
ATOM   1802 HD13 LEU A 129      46.613  80.372  55.519  1.00  0.00           H
ATOM   1803 HD21 LEU A 129      49.366  81.231  52.383  1.00  0.00           H
ATOM   1804 HD22 LEU A 129      48.918  79.573  52.821  1.00  0.00           H
ATOM   1805 HD23 LEU A 129      47.768  80.585  51.944  1.00  0.00           H
ATOM   1806  N   THR A 130      47.204  85.398  51.964  1.00  0.00           N
ATOM   1807  CA  THR A 130      46.276  86.460  51.556  1.00  0.00           C
ATOM   1808  C   THR A 130      45.348  85.919  50.475  1.00  0.00           C
ATOM   1809  O   THR A 130      45.825  85.369  49.485  1.00  0.00           O
ATOM   1810  CB  THR A 130      47.038  87.688  51.039  1.00  0.00           C
ATOM   1811  CG2 THR A 130      46.134  88.900  50.805  1.00  0.00           C
ATOM   1812  OG1 THR A 130      48.012  88.071  51.984  1.00  0.00           O
ATOM   1813  H   THR A 130      47.806  84.989  51.252  1.00  0.00           H
ATOM   1814  HA  THR A 130      45.669  86.776  52.404  1.00  0.00           H
ATOM   1815  HB  THR A 130      47.537  87.423  50.105  1.00  0.00           H
ATOM   1816  HG1 THR A 130      48.145  87.321  52.573  1.00  0.00           H
ATOM   1817 HG21 THR A 130      45.121  88.598  50.546  1.00  0.00           H
ATOM   1818 HG22 THR A 130      46.092  89.519  51.702  1.00  0.00           H
ATOM   1819 HG23 THR A 130      46.531  89.494  49.982  1.00  0.00           H
ATOM   1820  N   PHE A 131      44.038  86.094  50.635  1.00  0.00           N
ATOM   1821  CA  PHE A 131      43.053  85.698  49.632  1.00  0.00           C
ATOM   1822  C   PHE A 131      42.184  86.889  49.241  1.00  0.00           C
ATOM   1823  O   PHE A 131      41.553  87.524  50.092  1.00  0.00           O
ATOM   1824  CB  PHE A 131      42.225  84.520  50.145  1.00  0.00           C
ATOM   1825  CG  PHE A 131      43.039  83.276  50.419  1.00  0.00           C
ATOM   1826  CD1 PHE A 131      43.397  82.428  49.355  1.00  0.00           C
ATOM   1827  CD2 PHE A 131      43.402  82.940  51.736  1.00  0.00           C
ATOM   1828  CE1 PHE A 131      44.099  81.236  49.604  1.00  0.00           C
ATOM   1829  CE2 PHE A 131      44.086  81.738  51.984  1.00  0.00           C
ATOM   1830  CZ  PHE A 131      44.438  80.888  50.923  1.00  0.00           C
ATOM   1831  H   PHE A 131      43.689  86.537  51.472  1.00  0.00           H
ATOM   1832  HA  PHE A 131      43.564  85.359  48.731  1.00  0.00           H
ATOM   1833  HB2 PHE A 131      41.698  84.815  51.050  1.00  0.00           H
ATOM   1834  HB3 PHE A 131      41.471  84.269  49.402  1.00  0.00           H
ATOM   1835  HD1 PHE A 131      43.109  82.686  48.346  1.00  0.00           H
ATOM   1836  HD2 PHE A 131      43.129  83.590  52.556  1.00  0.00           H
ATOM   1837  HE1 PHE A 131      44.358  80.583  48.782  1.00  0.00           H
ATOM   1838  HE2 PHE A 131      44.324  81.455  52.995  1.00  0.00           H
ATOM   1839  HZ  PHE A 131      44.955  79.962  51.126  1.00  0.00           H
ATOM   1840  N   GLU A 132      42.153  87.186  47.944  1.00  0.00           N
ATOM   1841  CA  GLU A 132      41.451  88.333  47.372  1.00  0.00           C
ATOM   1842  C   GLU A 132      40.512  87.905  46.247  1.00  0.00           C
ATOM   1843  O   GLU A 132      40.803  87.004  45.462  1.00  0.00           O
ATOM   1844  CB  GLU A 132      42.453  89.389  46.870  1.00  0.00           C
ATOM   1845  CG  GLU A 132      42.974  90.269  48.021  1.00  0.00           C
ATOM   1846  CD  GLU A 132      44.201  91.127  47.676  1.00  0.00           C
ATOM   1847  OE1 GLU A 132      44.722  91.036  46.543  1.00  0.00           O
ATOM   1848  OE2 GLU A 132      44.608  91.907  48.572  1.00  0.00           O
ATOM   1849  H   GLU A 132      42.666  86.589  47.295  1.00  0.00           H
ATOM   1850  HA  GLU A 132      40.833  88.795  48.141  1.00  0.00           H
ATOM   1851  HB2 GLU A 132      43.278  88.878  46.373  1.00  0.00           H
ATOM   1852  HB3 GLU A 132      41.958  90.037  46.145  1.00  0.00           H
ATOM   1853  HG2 GLU A 132      42.161  90.931  48.330  1.00  0.00           H
ATOM   1854  HG3 GLU A 132      43.228  89.635  48.872  1.00  0.00           H
ATOM   1855  N   VAL A 133      39.371  88.588  46.141  1.00  0.00           N
ATOM   1856  CA  VAL A 133      38.514  88.449  44.963  1.00  0.00           C
ATOM   1857  C   VAL A 133      39.153  89.242  43.823  1.00  0.00           C
ATOM   1858  O   VAL A 133      39.190  90.474  43.883  1.00  0.00           O
ATOM   1859  CB  VAL A 133      37.067  88.903  45.221  1.00  0.00           C
ATOM   1860  CG1 VAL A 133      36.179  88.711  43.978  1.00  0.00           C
ATOM   1861  CG2 VAL A 133      36.418  88.174  46.413  1.00  0.00           C
ATOM   1862  H   VAL A 133      39.177  89.328  46.796  1.00  0.00           H
ATOM   1863  HA  VAL A 133      38.484  87.400  44.699  1.00  0.00           H
ATOM   1864  HB  VAL A 133      37.094  89.966  45.460  1.00  0.00           H
ATOM   1865 HG11 VAL A 133      36.722  88.938  43.063  1.00  0.00           H
ATOM   1866 HG12 VAL A 133      35.836  87.678  43.905  1.00  0.00           H
ATOM   1867 HG13 VAL A 133      35.321  89.375  44.043  1.00  0.00           H
ATOM   1868 HG21 VAL A 133      37.159  87.628  46.983  1.00  0.00           H
ATOM   1869 HG22 VAL A 133      35.947  88.898  47.074  1.00  0.00           H
ATOM   1870 HG23 VAL A 133      35.676  87.451  46.079  1.00  0.00           H
ATOM   1871  N   ALA A 134      39.651  88.557  42.795  1.00  0.00           N
ATOM   1872  CA  ALA A 134      40.277  89.190  41.638  1.00  0.00           C
ATOM   1873  C   ALA A 134      40.172  88.321  40.375  1.00  0.00           C
ATOM   1874  O   ALA A 134      40.152  87.092  40.446  1.00  0.00           O
ATOM   1875  CB  ALA A 134      41.741  89.542  41.950  1.00  0.00           C
ATOM   1876  H   ALA A 134      39.554  87.547  42.793  1.00  0.00           H
ATOM   1877  HA  ALA A 134      39.745  90.121  41.442  1.00  0.00           H
ATOM   1878  HB1 ALA A 134      42.398  88.769  41.557  1.00  0.00           H
ATOM   1879  HB2 ALA A 134      41.991  90.486  41.473  1.00  0.00           H
ATOM   1880  HB3 ALA A 134      41.903  89.638  43.025  1.00  0.00           H
ATOM   1881  N   ASP A 135      40.135  88.978  39.214  1.00  0.00           N
ATOM   1882  CA  ASP A 135      40.185  88.314  37.911  1.00  0.00           C
ATOM   1883  C   ASP A 135      41.639  88.041  37.491  1.00  0.00           C
ATOM   1884  O   ASP A 135      42.468  88.948  37.451  1.00  0.00           O
ATOM   1885  CB  ASP A 135      39.438  89.163  36.865  1.00  0.00           C
ATOM   1886  CG  ASP A 135      39.106  88.399  35.575  1.00  0.00           C
ATOM   1887  OD1 ASP A 135      39.723  87.338  35.319  1.00  0.00           O
ATOM   1888  OD2 ASP A 135      38.228  88.870  34.819  1.00  0.00           O
ATOM   1889  H   ASP A 135      40.222  89.981  39.224  1.00  0.00           H
ATOM   1890  HA  ASP A 135      39.663  87.360  37.993  1.00  0.00           H
ATOM   1891  HB2 ASP A 135      38.507  89.523  37.304  1.00  0.00           H
ATOM   1892  HB3 ASP A 135      40.049  90.033  36.614  1.00  0.00           H
ATOM   1893  N   ALA A 136      41.950  86.803  37.121  1.00  0.00           N
ATOM   1894  CA  ALA A 136      43.241  86.396  36.583  1.00  0.00           C
ATOM   1895  C   ALA A 136      43.508  86.949  35.175  1.00  0.00           C
ATOM   1896  O   ALA A 136      44.654  86.994  34.744  1.00  0.00           O
ATOM   1897  CB  ALA A 136      43.287  84.871  36.557  1.00  0.00           C
ATOM   1898  H   ALA A 136      41.204  86.117  37.123  1.00  0.00           H
ATOM   1899  HA  ALA A 136      44.023  86.760  37.243  1.00  0.00           H
ATOM   1900  HB1 ALA A 136      42.565  84.498  35.833  1.00  0.00           H
ATOM   1901  HB2 ALA A 136      44.286  84.555  36.257  1.00  0.00           H
ATOM   1902  HB3 ALA A 136      43.055  84.470  37.543  1.00  0.00           H
ATOM   1903  N   MET A 137      42.470  87.362  34.441  1.00  0.00           N
ATOM   1904  CA  MET A 137      42.606  88.005  33.128  1.00  0.00           C
ATOM   1905  C   MET A 137      42.853  89.524  33.218  1.00  0.00           C
ATOM   1906  O   MET A 137      43.088  90.158  32.188  1.00  0.00           O
ATOM   1907  CB  MET A 137      41.366  87.695  32.279  1.00  0.00           C
ATOM   1908  CG  MET A 137      41.187  86.194  32.004  1.00  0.00           C
ATOM   1909  SD  MET A 137      39.660  85.815  31.090  1.00  0.00           S
ATOM   1910  CE  MET A 137      38.489  85.805  32.474  1.00  0.00           C
ATOM   1911  H   MET A 137      41.535  87.265  34.838  1.00  0.00           H
ATOM   1912  HA  MET A 137      43.477  87.583  32.624  1.00  0.00           H
ATOM   1913  HB2 MET A 137      40.482  88.082  32.786  1.00  0.00           H
ATOM   1914  HB3 MET A 137      41.458  88.204  31.320  1.00  0.00           H
ATOM   1915  HG2 MET A 137      42.044  85.845  31.426  1.00  0.00           H
ATOM   1916  HG3 MET A 137      41.176  85.646  32.948  1.00  0.00           H
ATOM   1917  HE1 MET A 137      38.739  86.597  33.179  1.00  0.00           H
ATOM   1918  HE2 MET A 137      37.479  85.971  32.106  1.00  0.00           H
ATOM   1919  HE3 MET A 137      38.537  84.845  32.987  1.00  0.00           H
ATOM   1920  N   ARG A 138      42.787  90.103  34.429  1.00  0.00           N
ATOM   1921  CA  ARG A 138      43.195  91.477  34.785  1.00  0.00           C
ATOM   1922  C   ARG A 138      43.636  91.510  36.256  1.00  0.00           C
ATOM   1923  O   ARG A 138      42.931  92.054  37.110  1.00  0.00           O
ATOM   1924  CB  ARG A 138      42.060  92.495  34.549  1.00  0.00           C
ATOM   1925  CG  ARG A 138      41.697  92.761  33.081  1.00  0.00           C
ATOM   1926  CD  ARG A 138      40.892  94.059  32.911  1.00  0.00           C
ATOM   1927  NE  ARG A 138      39.774  94.177  33.877  1.00  0.00           N
ATOM   1928  CZ  ARG A 138      39.562  95.176  34.720  1.00  0.00           C
ATOM   1929  NH1 ARG A 138      40.313  96.238  34.755  1.00  0.00           N
ATOM   1930  NH2 ARG A 138      38.581  95.143  35.576  1.00  0.00           N
ATOM   1931  H   ARG A 138      42.549  89.494  35.205  1.00  0.00           H
ATOM   1932  HA  ARG A 138      44.067  91.763  34.193  1.00  0.00           H
ATOM   1933  HB2 ARG A 138      41.167  92.156  35.078  1.00  0.00           H
ATOM   1934  HB3 ARG A 138      42.374  93.444  34.986  1.00  0.00           H
ATOM   1935  HG2 ARG A 138      42.614  92.856  32.500  1.00  0.00           H
ATOM   1936  HG3 ARG A 138      41.120  91.922  32.693  1.00  0.00           H
ATOM   1937  HD2 ARG A 138      41.585  94.894  33.021  1.00  0.00           H
ATOM   1938  HD3 ARG A 138      40.496  94.096  31.894  1.00  0.00           H
ATOM   1939  HE  ARG A 138      39.151  93.390  33.944  1.00  0.00           H
ATOM   1940 HH11 ARG A 138      41.071  96.334  34.108  1.00  0.00           H
ATOM   1941 HH12 ARG A 138      40.129  96.952  35.453  1.00  0.00           H
ATOM   1942 HH21 ARG A 138      37.952  94.362  35.628  1.00  0.00           H
ATOM   1943 HH22 ARG A 138      38.470  95.933  36.190  1.00  0.00           H
ATOM   1944  N   LEU A 139      44.777  90.893  36.559  1.00  0.00           N
ATOM   1945  CA  LEU A 139      45.309  90.857  37.919  1.00  0.00           C
ATOM   1946  C   LEU A 139      45.662  92.275  38.396  1.00  0.00           C
ATOM   1947  O   LEU A 139      46.380  93.001  37.706  1.00  0.00           O
ATOM   1948  CB  LEU A 139      46.555  89.961  38.025  1.00  0.00           C
ATOM   1949  CG  LEU A 139      46.290  88.448  37.990  1.00  0.00           C
ATOM   1950  CD1 LEU A 139      47.625  87.707  38.013  1.00  0.00           C
ATOM   1951  CD2 LEU A 139      45.489  87.975  39.206  1.00  0.00           C
ATOM   1952  H   LEU A 139      45.379  90.613  35.797  1.00  0.00           H
ATOM   1953  HA  LEU A 139      44.522  90.450  38.549  1.00  0.00           H
ATOM   1954  HB2 LEU A 139      47.241  90.231  37.224  1.00  0.00           H
ATOM   1955  HB3 LEU A 139      47.060  90.191  38.962  1.00  0.00           H
ATOM   1956  HG  LEU A 139      45.757  88.183  37.081  1.00  0.00           H
ATOM   1957 HD11 LEU A 139      48.171  87.950  38.923  1.00  0.00           H
ATOM   1958 HD12 LEU A 139      47.448  86.633  37.962  1.00  0.00           H
ATOM   1959 HD13 LEU A 139      48.226  87.988  37.149  1.00  0.00           H
ATOM   1960 HD21 LEU A 139      44.481  88.385  39.175  1.00  0.00           H
ATOM   1961 HD22 LEU A 139      45.411  86.889  39.188  1.00  0.00           H
ATOM   1962 HD23 LEU A 139      45.978  88.280  40.129  1.00  0.00           H
ATOM   1963  N   PRO A 140      45.251  92.664  39.615  1.00  0.00           N
ATOM   1964  CA  PRO A 140      45.532  93.994  40.151  1.00  0.00           C
ATOM   1965  C   PRO A 140      46.996  94.174  40.582  1.00  0.00           C
ATOM   1966  O   PRO A 140      47.420  95.295  40.865  1.00  0.00           O
ATOM   1967  CB  PRO A 140      44.592  94.123  41.350  1.00  0.00           C
ATOM   1968  CG  PRO A 140      44.478  92.687  41.866  1.00  0.00           C
ATOM   1969  CD  PRO A 140      44.516  91.861  40.583  1.00  0.00           C
ATOM   1970  HA  PRO A 140      45.295  94.754  39.405  1.00  0.00           H
ATOM   1971  HB2 PRO A 140      44.988  94.796  42.112  1.00  0.00           H
ATOM   1972  HB3 PRO A 140      43.616  94.469  41.007  1.00  0.00           H
ATOM   1973  HG2 PRO A 140      45.343  92.445  42.484  1.00  0.00           H
ATOM   1974  HG3 PRO A 140      43.553  92.528  42.419  1.00  0.00           H
ATOM   1975  HD2 PRO A 140      45.016  90.908  40.768  1.00  0.00           H
ATOM   1976  HD3 PRO A 140      43.504  91.691  40.215  1.00  0.00           H
ATOM   1977  N   TYR A 141      47.749  93.077  40.700  1.00  0.00           N
ATOM   1978  CA  TYR A 141      49.121  93.083  41.200  1.00  0.00           C
ATOM   1979  C   TYR A 141      50.103  93.748  40.230  1.00  0.00           C
ATOM   1980  O   TYR A 141      49.865  93.843  39.022  1.00  0.00           O
ATOM   1981  CB  TYR A 141      49.557  91.660  41.571  1.00  0.00           C
ATOM   1982  CG  TYR A 141      48.581  90.972  42.500  1.00  0.00           C
ATOM   1983  CD1 TYR A 141      48.401  91.444  43.817  1.00  0.00           C
ATOM   1984  CD2 TYR A 141      47.808  89.900  42.024  1.00  0.00           C
ATOM   1985  CE1 TYR A 141      47.417  90.869  44.644  1.00  0.00           C
ATOM   1986  CE2 TYR A 141      46.847  89.311  42.859  1.00  0.00           C
ATOM   1987  CZ  TYR A 141      46.626  89.809  44.158  1.00  0.00           C
ATOM   1988  OH  TYR A 141      45.651  89.272  44.929  1.00  0.00           O
ATOM   1989  H   TYR A 141      47.335  92.190  40.464  1.00  0.00           H
ATOM   1990  HA  TYR A 141      49.125  93.675  42.115  1.00  0.00           H
ATOM   1991  HB2 TYR A 141      49.664  91.072  40.658  1.00  0.00           H
ATOM   1992  HB3 TYR A 141      50.532  91.697  42.059  1.00  0.00           H
ATOM   1993  HD1 TYR A 141      48.999  92.262  44.188  1.00  0.00           H
ATOM   1994  HD2 TYR A 141      47.947  89.524  41.021  1.00  0.00           H
ATOM   1995  HE1 TYR A 141      47.245  91.235  45.647  1.00  0.00           H
ATOM   1996  HE2 TYR A 141      46.268  88.481  42.508  1.00  0.00           H
ATOM   1997  HH  TYR A 141      45.303  89.940  45.570  1.00  0.00           H
ATOM   1998  N   GLU A 142      51.226  94.203  40.787  1.00  0.00           N
ATOM   1999  CA  GLU A 142      52.306  94.839  40.034  1.00  0.00           C
ATOM   2000  C   GLU A 142      53.028  93.851  39.100  1.00  0.00           C
ATOM   2001  O   GLU A 142      52.695  92.671  38.988  1.00  0.00           O
ATOM   2002  CB  GLU A 142      53.296  95.527  41.006  1.00  0.00           C
ATOM   2003  CG  GLU A 142      52.765  96.849  41.584  1.00  0.00           C
ATOM   2004  CD  GLU A 142      53.876  97.831  42.019  1.00  0.00           C
ATOM   2005  OE1 GLU A 142      55.001  97.390  42.362  1.00  0.00           O
ATOM   2006  OE2 GLU A 142      53.578  99.053  42.038  1.00  0.00           O
ATOM   2007  H   GLU A 142      51.410  93.968  41.748  1.00  0.00           H
ATOM   2008  HA  GLU A 142      51.871  95.604  39.390  1.00  0.00           H
ATOM   2009  HB2 GLU A 142      53.546  94.850  41.823  1.00  0.00           H
ATOM   2010  HB3 GLU A 142      54.212  95.757  40.466  1.00  0.00           H
ATOM   2011  HG2 GLU A 142      52.159  97.340  40.819  1.00  0.00           H
ATOM   2012  HG3 GLU A 142      52.115  96.629  42.433  1.00  0.00           H
ATOM   2013  N   ASP A 143      54.035  94.350  38.394  1.00  0.00           N
ATOM   2014  CA  ASP A 143      54.916  93.536  37.568  1.00  0.00           C
ATOM   2015  C   ASP A 143      56.014  92.909  38.435  1.00  0.00           C
ATOM   2016  O   ASP A 143      56.516  93.545  39.362  1.00  0.00           O
ATOM   2017  CB  ASP A 143      55.509  94.382  36.432  1.00  0.00           C
ATOM   2018  CG  ASP A 143      54.483  94.952  35.442  1.00  0.00           C
ATOM   2019  OD1 ASP A 143      53.263  95.047  35.706  1.00  0.00           O
ATOM   2020  OD2 ASP A 143      54.871  95.397  34.340  1.00  0.00           O
ATOM   2021  H   ASP A 143      54.340  95.285  38.610  1.00  0.00           H
ATOM   2022  HA  ASP A 143      54.339  92.727  37.122  1.00  0.00           H
ATOM   2023  HB2 ASP A 143      56.050  95.221  36.876  1.00  0.00           H
ATOM   2024  HB3 ASP A 143      56.224  93.773  35.880  1.00  0.00           H
ATOM   2025  N   GLU A 144      56.399  91.667  38.130  1.00  0.00           N
ATOM   2026  CA  GLU A 144      57.518  90.972  38.794  1.00  0.00           C
ATOM   2027  C   GLU A 144      57.366  90.893  40.329  1.00  0.00           C
ATOM   2028  O   GLU A 144      58.312  91.097  41.094  1.00  0.00           O
ATOM   2029  CB  GLU A 144      58.873  91.557  38.347  1.00  0.00           C
ATOM   2030  CG  GLU A 144      58.999  91.665  36.819  1.00  0.00           C
ATOM   2031  CD  GLU A 144      60.394  92.098  36.347  1.00  0.00           C
ATOM   2032  OE1 GLU A 144      61.148  92.714  37.136  1.00  0.00           O
ATOM   2033  OE2 GLU A 144      60.694  91.800  35.168  1.00  0.00           O
ATOM   2034  H   GLU A 144      55.951  91.211  37.341  1.00  0.00           H
ATOM   2035  HA  GLU A 144      57.490  89.942  38.450  1.00  0.00           H
ATOM   2036  HB2 GLU A 144      59.002  92.547  38.787  1.00  0.00           H
ATOM   2037  HB3 GLU A 144      59.667  90.908  38.716  1.00  0.00           H
ATOM   2038  HG2 GLU A 144      58.758  90.692  36.382  1.00  0.00           H
ATOM   2039  HG3 GLU A 144      58.274  92.390  36.444  1.00  0.00           H
ATOM   2040  N   SER A 145      56.145  90.612  40.790  1.00  0.00           N
ATOM   2041  CA  SER A 145      55.797  90.552  42.215  1.00  0.00           C
ATOM   2042  C   SER A 145      56.009  89.165  42.829  1.00  0.00           C
ATOM   2043  O   SER A 145      56.428  89.068  43.981  1.00  0.00           O
ATOM   2044  CB  SER A 145      54.341  90.979  42.413  1.00  0.00           C
ATOM   2045  OG  SER A 145      54.123  92.254  41.844  1.00  0.00           O
ATOM   2046  H   SER A 145      55.436  90.361  40.110  1.00  0.00           H
ATOM   2047  HA  SER A 145      56.427  91.253  42.764  1.00  0.00           H
ATOM   2048  HB2 SER A 145      53.671  90.246  41.961  1.00  0.00           H
ATOM   2049  HB3 SER A 145      54.128  91.042  43.481  1.00  0.00           H
ATOM   2050  HG  SER A 145      54.664  92.332  41.047  1.00  0.00           H
ATOM   2051  N   PHE A 146      55.756  88.095  42.068  1.00  0.00           N
ATOM   2052  CA  PHE A 146      55.739  86.712  42.564  1.00  0.00           C
ATOM   2053  C   PHE A 146      56.916  85.894  42.027  1.00  0.00           C
ATOM   2054  O   PHE A 146      57.302  86.036  40.867  1.00  0.00           O
ATOM   2055  CB  PHE A 146      54.397  86.054  42.216  1.00  0.00           C
ATOM   2056  CG  PHE A 146      53.192  86.814  42.737  1.00  0.00           C
ATOM   2057  CD1 PHE A 146      52.845  86.749  44.098  1.00  0.00           C
ATOM   2058  CD2 PHE A 146      52.419  87.593  41.859  1.00  0.00           C
ATOM   2059  CE1 PHE A 146      51.730  87.462  44.574  1.00  0.00           C
ATOM   2060  CE2 PHE A 146      51.304  88.305  42.333  1.00  0.00           C
ATOM   2061  CZ  PHE A 146      50.956  88.238  43.693  1.00  0.00           C
ATOM   2062  H   PHE A 146      55.492  88.245  41.100  1.00  0.00           H
ATOM   2063  HA  PHE A 146      55.819  86.721  43.652  1.00  0.00           H
ATOM   2064  HB2 PHE A 146      54.319  85.960  41.132  1.00  0.00           H
ATOM   2065  HB3 PHE A 146      54.378  85.047  42.635  1.00  0.00           H
ATOM   2066  HD1 PHE A 146      53.433  86.149  44.776  1.00  0.00           H
ATOM   2067  HD2 PHE A 146      52.685  87.629  40.816  1.00  0.00           H
ATOM   2068  HE1 PHE A 146      51.466  87.412  45.619  1.00  0.00           H
ATOM   2069  HE2 PHE A 146      50.707  88.895  41.653  1.00  0.00           H
ATOM   2070  HZ  PHE A 146      50.092  88.776  44.060  1.00  0.00           H
ATOM   2071  N   ASP A 147      57.491  85.032  42.864  1.00  0.00           N
ATOM   2072  CA  ASP A 147      58.608  84.156  42.475  1.00  0.00           C
ATOM   2073  C   ASP A 147      58.147  82.929  41.682  1.00  0.00           C
ATOM   2074  O   ASP A 147      58.855  82.447  40.800  1.00  0.00           O
ATOM   2075  CB  ASP A 147      59.363  83.684  43.722  1.00  0.00           C
ATOM   2076  CG  ASP A 147      59.782  84.839  44.632  1.00  0.00           C
ATOM   2077  OD1 ASP A 147      60.716  85.589  44.265  1.00  0.00           O
ATOM   2078  OD2 ASP A 147      59.157  85.012  45.698  1.00  0.00           O
ATOM   2079  H   ASP A 147      57.084  84.904  43.786  1.00  0.00           H
ATOM   2080  HA  ASP A 147      59.297  84.717  41.843  1.00  0.00           H
ATOM   2081  HB2 ASP A 147      58.721  82.998  44.276  1.00  0.00           H
ATOM   2082  HB3 ASP A 147      60.250  83.132  43.406  1.00  0.00           H
ATOM   2083  N   CYS A 148      56.957  82.423  41.991  1.00  0.00           N
ATOM   2084  CA  CYS A 148      56.313  81.337  41.269  1.00  0.00           C
ATOM   2085  C   CYS A 148      54.791  81.477  41.348  1.00  0.00           C
ATOM   2086  O   CYS A 148      54.249  82.304  42.085  1.00  0.00           O
ATOM   2087  CB  CYS A 148      56.818  79.978  41.783  1.00  0.00           C
ATOM   2088  SG  CYS A 148      56.585  79.790  43.575  1.00  0.00           S
ATOM   2089  H   CYS A 148      56.422  82.858  42.734  1.00  0.00           H
ATOM   2090  HA  CYS A 148      56.578  81.413  40.214  1.00  0.00           H
ATOM   2091  HB2 CYS A 148      56.279  79.184  41.264  1.00  0.00           H
ATOM   2092  HB3 CYS A 148      57.876  79.877  41.542  1.00  0.00           H
ATOM   2093  HG  CYS A 148      57.853  80.023  43.937  1.00  0.00           H
ATOM   2094  N   ALA A 149      54.090  80.680  40.556  1.00  0.00           N
ATOM   2095  CA  ALA A 149      52.639  80.665  40.527  1.00  0.00           C
ATOM   2096  C   ALA A 149      52.121  79.288  40.127  1.00  0.00           C
ATOM   2097  O   ALA A 149      52.864  78.459  39.592  1.00  0.00           O
ATOM   2098  CB  ALA A 149      52.157  81.764  39.566  1.00  0.00           C
ATOM   2099  H   ALA A 149      54.583  80.035  39.944  1.00  0.00           H
ATOM   2100  HA  ALA A 149      52.259  80.872  41.526  1.00  0.00           H
ATOM   2101  HB1 ALA A 149      52.661  81.673  38.605  1.00  0.00           H
ATOM   2102  HB2 ALA A 149      51.079  81.692  39.420  1.00  0.00           H
ATOM   2103  HB3 ALA A 149      52.393  82.738  39.987  1.00  0.00           H
ATOM   2104  N   TRP A 150      50.828  79.062  40.323  1.00  0.00           N
ATOM   2105  CA  TRP A 150      50.149  77.941  39.694  1.00  0.00           C
ATOM   2106  C   TRP A 150      48.706  78.253  39.323  1.00  0.00           C
ATOM   2107  O   TRP A 150      48.051  79.057  39.977  1.00  0.00           O
ATOM   2108  CB  TRP A 150      50.328  76.670  40.532  1.00  0.00           C
ATOM   2109  CG  TRP A 150      49.904  76.653  41.966  1.00  0.00           C
ATOM   2110  CD1 TRP A 150      48.841  77.273  42.529  1.00  0.00           C
ATOM   2111  CD2 TRP A 150      50.519  75.882  43.041  1.00  0.00           C
ATOM   2112  CE2 TRP A 150      49.792  76.120  44.244  1.00  0.00           C
ATOM   2113  CE3 TRP A 150      51.605  74.982  43.109  1.00  0.00           C
ATOM   2114  NE1 TRP A 150      48.781  76.970  43.873  1.00  0.00           N
ATOM   2115  CZ2 TRP A 150      50.129  75.512  45.457  1.00  0.00           C
ATOM   2116  CZ3 TRP A 150      51.946  74.351  44.318  1.00  0.00           C
ATOM   2117  CH2 TRP A 150      51.204  74.611  45.483  1.00  0.00           C
ATOM   2118  H   TRP A 150      50.269  79.758  40.813  1.00  0.00           H
ATOM   2119  HA  TRP A 150      50.657  77.766  38.754  1.00  0.00           H
ATOM   2120  HB2 TRP A 150      49.849  75.837  40.018  1.00  0.00           H
ATOM   2121  HB3 TRP A 150      51.396  76.468  40.552  1.00  0.00           H
ATOM   2122  HD1 TRP A 150      48.117  77.892  42.018  1.00  0.00           H
ATOM   2123  HE1 TRP A 150      48.014  77.280  44.478  1.00  0.00           H
ATOM   2124  HE3 TRP A 150      52.166  74.766  42.213  1.00  0.00           H
ATOM   2125  HZ2 TRP A 150      49.545  75.723  46.340  1.00  0.00           H
ATOM   2126  HZ3 TRP A 150      52.770  73.653  44.346  1.00  0.00           H
ATOM   2127  HH2 TRP A 150      51.447  74.098  46.392  1.00  0.00           H
ATOM   2128  N   ALA A 151      48.216  77.614  38.263  1.00  0.00           N
ATOM   2129  CA  ALA A 151      46.802  77.591  37.904  1.00  0.00           C
ATOM   2130  C   ALA A 151      46.330  76.132  37.933  1.00  0.00           C
ATOM   2131  O   ALA A 151      46.545  75.361  36.992  1.00  0.00           O
ATOM   2132  CB  ALA A 151      46.584  78.305  36.562  1.00  0.00           C
ATOM   2133  H   ALA A 151      48.846  77.008  37.745  1.00  0.00           H
ATOM   2134  HA  ALA A 151      46.234  78.139  38.659  1.00  0.00           H
ATOM   2135  HB1 ALA A 151      47.358  79.054  36.396  1.00  0.00           H
ATOM   2136  HB2 ALA A 151      46.598  77.588  35.742  1.00  0.00           H
ATOM   2137  HB3 ALA A 151      45.615  78.805  36.581  1.00  0.00           H
ATOM   2138  N   ILE A 152      45.768  75.732  39.075  1.00  0.00           N
ATOM   2139  CA  ILE A 152      45.342  74.355  39.337  1.00  0.00           C
ATOM   2140  C   ILE A 152      43.881  74.225  38.914  1.00  0.00           C
ATOM   2141  O   ILE A 152      42.979  74.618  39.659  1.00  0.00           O
ATOM   2142  CB  ILE A 152      45.609  73.975  40.812  1.00  0.00           C
ATOM   2143  CG1 ILE A 152      47.138  73.940  41.046  1.00  0.00           C
ATOM   2144  CG2 ILE A 152      44.951  72.640  41.234  1.00  0.00           C
ATOM   2145  CD1 ILE A 152      47.518  73.924  42.526  1.00  0.00           C
ATOM   2146  H   ILE A 152      45.610  76.423  39.796  1.00  0.00           H
ATOM   2147  HA  ILE A 152      45.930  73.677  38.719  1.00  0.00           H
ATOM   2148  HB  ILE A 152      45.183  74.759  41.440  1.00  0.00           H
ATOM   2149 HG12 ILE A 152      47.568  73.074  40.548  1.00  0.00           H
ATOM   2150 HG13 ILE A 152      47.604  74.826  40.615  1.00  0.00           H
ATOM   2151 HG21 ILE A 152      45.102  72.454  42.296  1.00  0.00           H
ATOM   2152 HG22 ILE A 152      43.877  72.654  41.055  1.00  0.00           H
ATOM   2153 HG23 ILE A 152      45.360  71.797  40.692  1.00  0.00           H
ATOM   2154 HD11 ILE A 152      47.127  73.036  43.019  1.00  0.00           H
ATOM   2155 HD12 ILE A 152      48.603  73.920  42.619  1.00  0.00           H
ATOM   2156 HD13 ILE A 152      47.117  74.816  43.004  1.00  0.00           H
ATOM   2157  N   GLU A 153      43.683  73.685  37.707  1.00  0.00           N
ATOM   2158  CA  GLU A 153      42.376  73.294  37.155  1.00  0.00           C
ATOM   2159  C   GLU A 153      41.411  74.478  36.943  1.00  0.00           C
ATOM   2160  O   GLU A 153      40.197  74.325  36.980  1.00  0.00           O
ATOM   2161  CB  GLU A 153      41.765  72.119  37.954  1.00  0.00           C
ATOM   2162  CG  GLU A 153      42.750  70.947  38.111  1.00  0.00           C
ATOM   2163  CD  GLU A 153      42.198  69.726  38.860  1.00  0.00           C
ATOM   2164  OE1 GLU A 153      40.974  69.557  39.015  1.00  0.00           O
ATOM   2165  OE2 GLU A 153      43.034  68.902  39.299  1.00  0.00           O
ATOM   2166  H   GLU A 153      44.495  73.483  37.139  1.00  0.00           H
ATOM   2167  HA  GLU A 153      42.567  72.910  36.152  1.00  0.00           H
ATOM   2168  HB2 GLU A 153      41.463  72.470  38.941  1.00  0.00           H
ATOM   2169  HB3 GLU A 153      40.886  71.763  37.419  1.00  0.00           H
ATOM   2170  HG2 GLU A 153      43.062  70.634  37.115  1.00  0.00           H
ATOM   2171  HG3 GLU A 153      43.640  71.289  38.645  1.00  0.00           H
ATOM   2172  N   SER A 154      41.941  75.681  36.700  1.00  0.00           N
ATOM   2173  CA  SER A 154      41.157  76.928  36.668  1.00  0.00           C
ATOM   2174  C   SER A 154      41.167  77.651  35.319  1.00  0.00           C
ATOM   2175  O   SER A 154      40.243  78.411  35.027  1.00  0.00           O
ATOM   2176  CB  SER A 154      41.665  77.856  37.771  1.00  0.00           C
ATOM   2177  OG  SER A 154      43.038  78.148  37.560  1.00  0.00           O
ATOM   2178  H   SER A 154      42.947  75.759  36.710  1.00  0.00           H
ATOM   2179  HA  SER A 154      40.112  76.705  36.882  1.00  0.00           H
ATOM   2180  HB2 SER A 154      41.080  78.776  37.760  1.00  0.00           H
ATOM   2181  HB3 SER A 154      41.532  77.370  38.738  1.00  0.00           H
ATOM   2182  HG  SER A 154      43.382  78.655  38.324  1.00  0.00           H
ATOM   2183  N   LEU A 155      42.154  77.389  34.453  1.00  0.00           N
ATOM   2184  CA  LEU A 155      42.252  78.009  33.124  1.00  0.00           C
ATOM   2185  C   LEU A 155      41.041  77.721  32.222  1.00  0.00           C
ATOM   2186  O   LEU A 155      40.722  78.525  31.347  1.00  0.00           O
ATOM   2187  CB  LEU A 155      43.526  77.517  32.430  1.00  0.00           C
ATOM   2188  CG  LEU A 155      44.852  78.055  32.984  1.00  0.00           C
ATOM   2189  CD1 LEU A 155      46.013  77.390  32.249  1.00  0.00           C
ATOM   2190  CD2 LEU A 155      44.986  79.568  32.796  1.00  0.00           C
ATOM   2191  H   LEU A 155      42.889  76.765  34.749  1.00  0.00           H
ATOM   2192  HA  LEU A 155      42.296  79.090  33.243  1.00  0.00           H
ATOM   2193  HB2 LEU A 155      43.540  76.426  32.467  1.00  0.00           H
ATOM   2194  HB3 LEU A 155      43.463  77.806  31.386  1.00  0.00           H
ATOM   2195  HG  LEU A 155      44.922  77.814  34.044  1.00  0.00           H
ATOM   2196 HD11 LEU A 155      45.964  77.614  31.183  1.00  0.00           H
ATOM   2197 HD12 LEU A 155      46.960  77.737  32.656  1.00  0.00           H
ATOM   2198 HD13 LEU A 155      45.939  76.310  32.372  1.00  0.00           H
ATOM   2199 HD21 LEU A 155      44.215  80.083  33.366  1.00  0.00           H
ATOM   2200 HD22 LEU A 155      45.956  79.898  33.164  1.00  0.00           H
ATOM   2201 HD23 LEU A 155      44.891  79.823  31.741  1.00  0.00           H
ATOM   2202  N   CYS A 156      40.316  76.630  32.471  1.00  0.00           N
ATOM   2203  CA  CYS A 156      39.054  76.315  31.801  1.00  0.00           C
ATOM   2204  C   CYS A 156      37.913  77.300  32.057  1.00  0.00           C
ATOM   2205  O   CYS A 156      36.911  77.271  31.355  1.00  0.00           O
ATOM   2206  CB  CYS A 156      38.605  74.929  32.224  1.00  0.00           C
ATOM   2207  SG  CYS A 156      38.032  74.966  33.959  1.00  0.00           S
ATOM   2208  H   CYS A 156      40.634  76.007  33.197  1.00  0.00           H
ATOM   2209  HA  CYS A 156      39.221  76.323  30.731  1.00  0.00           H
ATOM   2210  HB2 CYS A 156      37.774  74.617  31.586  1.00  0.00           H
ATOM   2211  HB3 CYS A 156      39.420  74.226  32.081  1.00  0.00           H
ATOM   2212  HG  CYS A 156      39.151  74.614  34.599  1.00  0.00           H
ATOM   2213  N   HID A 157      38.043  78.197  33.024  1.00  0.00           N
ATOM   2214  CA  HID A 157      37.085  79.284  33.205  1.00  0.00           C
ATOM   2215  C   HID A 157      37.501  80.563  32.468  1.00  0.00           C
ATOM   2216  O   HID A 157      36.729  81.516  32.354  1.00  0.00           O
ATOM   2217  CB  HID A 157      36.926  79.503  34.701  1.00  0.00           C
ATOM   2218  CG  HID A 157      36.481  78.252  35.406  1.00  0.00           C
ATOM   2219  CD2 HID A 157      37.054  77.692  36.511  1.00  0.00           C
ATOM   2220  ND1 HID A 157      35.488  77.399  34.982  1.00  0.00           N
ATOM   2221  CE1 HID A 157      35.441  76.366  35.841  1.00  0.00           C
ATOM   2222  NE2 HID A 157      36.362  76.518  36.800  1.00  0.00           N
ATOM   2223  H   HID A 157      38.823  78.118  33.669  1.00  0.00           H
ATOM   2224  HA  HID A 157      36.114  78.987  32.806  1.00  0.00           H
ATOM   2225  HB2 HID A 157      37.884  79.820  35.112  1.00  0.00           H
ATOM   2226  HB3 HID A 157      36.199  80.291  34.873  1.00  0.00           H
ATOM   2227  HD1 HID A 157      34.945  77.493  34.128  1.00  0.00           H
ATOM   2228  HD2 HID A 157      37.897  78.084  37.060  1.00  0.00           H
ATOM   2229  HE1 HID A 157      34.756  75.532  35.781  1.00  0.00           H
ATOM   2230  N   MET A 158      38.734  80.604  31.960  1.00  0.00           N
ATOM   2231  CA  MET A 158      39.407  81.827  31.541  1.00  0.00           C
ATOM   2232  C   MET A 158      39.693  81.842  30.039  1.00  0.00           C
ATOM   2233  O   MET A 158      39.834  80.810  29.380  1.00  0.00           O
ATOM   2234  CB  MET A 158      40.713  82.017  32.328  1.00  0.00           C
ATOM   2235  CG  MET A 158      40.587  81.789  33.838  1.00  0.00           C
ATOM   2236  SD  MET A 158      42.175  81.926  34.689  1.00  0.00           S
ATOM   2237  CE  MET A 158      41.648  81.394  36.334  1.00  0.00           C
ATOM   2238  H   MET A 158      39.293  79.756  31.990  1.00  0.00           H
ATOM   2239  HA  MET A 158      38.762  82.675  31.771  1.00  0.00           H
ATOM   2240  HB2 MET A 158      41.463  81.327  31.941  1.00  0.00           H
ATOM   2241  HB3 MET A 158      41.068  83.035  32.165  1.00  0.00           H
ATOM   2242  HG2 MET A 158      39.894  82.518  34.259  1.00  0.00           H
ATOM   2243  HG3 MET A 158      40.189  80.793  34.027  1.00  0.00           H
ATOM   2244  HE1 MET A 158      42.355  81.741  37.082  1.00  0.00           H
ATOM   2245  HE2 MET A 158      40.671  81.809  36.554  1.00  0.00           H
ATOM   2246  HE3 MET A 158      41.588  80.309  36.360  1.00  0.00           H
ATOM   2247  N   ASP A 159      39.818  83.042  29.474  1.00  0.00           N
ATOM   2248  CA  ASP A 159      40.620  83.188  28.260  1.00  0.00           C
ATOM   2249  C   ASP A 159      42.089  82.935  28.616  1.00  0.00           C
ATOM   2250  O   ASP A 159      42.704  83.704  29.359  1.00  0.00           O
ATOM   2251  CB  ASP A 159      40.404  84.570  27.648  1.00  0.00           C
ATOM   2252  CG  ASP A 159      41.239  84.798  26.390  1.00  0.00           C
ATOM   2253  OD1 ASP A 159      42.478  84.883  26.503  1.00  0.00           O
ATOM   2254  OD2 ASP A 159      40.618  84.908  25.314  1.00  0.00           O
ATOM   2255  H   ASP A 159      39.785  83.838  30.096  1.00  0.00           H
ATOM   2256  HA  ASP A 159      40.303  82.445  27.524  1.00  0.00           H
ATOM   2257  HB2 ASP A 159      39.357  84.645  27.384  1.00  0.00           H
ATOM   2258  HB3 ASP A 159      40.636  85.343  28.380  1.00  0.00           H
ATOM   2259  N   ARG A 160      42.625  81.819  28.117  1.00  0.00           N
ATOM   2260  CA  ARG A 160      43.964  81.346  28.481  1.00  0.00           C
ATOM   2261  C   ARG A 160      45.063  82.293  28.009  1.00  0.00           C
ATOM   2262  O   ARG A 160      46.072  82.411  28.689  1.00  0.00           O
ATOM   2263  CB  ARG A 160      44.182  79.936  27.916  1.00  0.00           C
ATOM   2264  CG  ARG A 160      43.317  78.883  28.627  1.00  0.00           C
ATOM   2265  CD  ARG A 160      42.875  77.791  27.653  1.00  0.00           C
ATOM   2266  NE  ARG A 160      42.150  76.723  28.354  1.00  0.00           N
ATOM   2267  CZ  ARG A 160      40.880  76.390  28.313  1.00  0.00           C
ATOM   2268  NH1 ARG A 160      40.005  77.107  27.667  1.00  0.00           N
ATOM   2269  NH2 ARG A 160      40.471  75.302  28.894  1.00  0.00           N
ATOM   2270  H   ARG A 160      42.036  81.221  27.557  1.00  0.00           H
ATOM   2271  HA  ARG A 160      44.044  81.306  29.570  1.00  0.00           H
ATOM   2272  HB2 ARG A 160      43.969  79.944  26.846  1.00  0.00           H
ATOM   2273  HB3 ARG A 160      45.229  79.655  28.050  1.00  0.00           H
ATOM   2274  HG2 ARG A 160      43.921  78.433  29.412  1.00  0.00           H
ATOM   2275  HG3 ARG A 160      42.431  79.332  29.078  1.00  0.00           H
ATOM   2276  HD2 ARG A 160      42.263  78.229  26.865  1.00  0.00           H
ATOM   2277  HD3 ARG A 160      43.769  77.360  27.199  1.00  0.00           H
ATOM   2278  HE  ARG A 160      42.723  76.154  28.984  1.00  0.00           H
ATOM   2279 HH11 ARG A 160      40.316  77.963  27.256  1.00  0.00           H
ATOM   2280 HH12 ARG A 160      39.064  76.765  27.576  1.00  0.00           H
ATOM   2281 HH21 ARG A 160      41.161  74.735  29.408  1.00  0.00           H
ATOM   2282 HH22 ARG A 160      39.498  75.049  28.888  1.00  0.00           H
ATOM   2283  N   ALA A 161      44.872  82.992  26.889  1.00  0.00           N
ATOM   2284  CA  ALA A 161      45.853  83.945  26.373  1.00  0.00           C
ATOM   2285  C   ALA A 161      46.001  85.174  27.277  1.00  0.00           C
ATOM   2286  O   ALA A 161      47.125  85.579  27.586  1.00  0.00           O
ATOM   2287  CB  ALA A 161      45.483  84.330  24.932  1.00  0.00           C
ATOM   2288  H   ALA A 161      43.960  82.969  26.456  1.00  0.00           H
ATOM   2289  HA  ALA A 161      46.831  83.469  26.371  1.00  0.00           H
ATOM   2290  HB1 ALA A 161      46.129  83.799  24.234  1.00  0.00           H
ATOM   2291  HB2 ALA A 161      44.443  84.084  24.713  1.00  0.00           H
ATOM   2292  HB3 ALA A 161      45.622  85.401  24.785  1.00  0.00           H
ATOM   2293  N   LYS A 162      44.884  85.738  27.750  1.00  0.00           N
ATOM   2294  CA  LYS A 162      44.916  86.814  28.745  1.00  0.00           C
ATOM   2295  C   LYS A 162      45.486  86.320  30.071  1.00  0.00           C
ATOM   2296  O   LYS A 162      46.416  86.933  30.575  1.00  0.00           O
ATOM   2297  CB  LYS A 162      43.527  87.430  28.941  1.00  0.00           C
ATOM   2298  CG  LYS A 162      43.106  88.286  27.739  1.00  0.00           C
ATOM   2299  CD  LYS A 162      41.782  88.996  28.042  1.00  0.00           C
ATOM   2300  CE  LYS A 162      41.399  89.921  26.881  1.00  0.00           C
ATOM   2301  NZ  LYS A 162      40.215  90.755  27.209  1.00  0.00           N
ATOM   2302  H   LYS A 162      43.986  85.377  27.421  1.00  0.00           H
ATOM   2303  HA  LYS A 162      45.600  87.592  28.402  1.00  0.00           H
ATOM   2304  HB2 LYS A 162      42.793  86.640  29.111  1.00  0.00           H
ATOM   2305  HB3 LYS A 162      43.563  88.071  29.824  1.00  0.00           H
ATOM   2306  HG2 LYS A 162      43.876  89.035  27.546  1.00  0.00           H
ATOM   2307  HG3 LYS A 162      42.994  87.657  26.855  1.00  0.00           H
ATOM   2308  HD2 LYS A 162      41.004  88.243  28.187  1.00  0.00           H
ATOM   2309  HD3 LYS A 162      41.896  89.579  28.958  1.00  0.00           H
ATOM   2310  HE2 LYS A 162      42.253  90.567  26.649  1.00  0.00           H
ATOM   2311  HE3 LYS A 162      41.203  89.301  25.999  1.00  0.00           H
ATOM   2312  HZ1 LYS A 162      39.664  90.321  27.937  1.00  0.00           H
ATOM   2313  HZ2 LYS A 162      40.509  91.667  27.539  1.00  0.00           H
ATOM   2314  HZ3 LYS A 162      39.639  90.895  26.388  1.00  0.00           H
ATOM   2315  N   ALA A 163      44.985  85.203  30.604  1.00  0.00           N
ATOM   2316  CA  ALA A 163      45.412  84.708  31.916  1.00  0.00           C
ATOM   2317  C   ALA A 163      46.903  84.318  31.956  1.00  0.00           C
ATOM   2318  O   ALA A 163      47.587  84.603  32.936  1.00  0.00           O
ATOM   2319  CB  ALA A 163      44.519  83.530  32.315  1.00  0.00           C
ATOM   2320  H   ALA A 163      44.245  84.714  30.114  1.00  0.00           H
ATOM   2321  HA  ALA A 163      45.270  85.507  32.647  1.00  0.00           H
ATOM   2322  HB1 ALA A 163      43.469  83.804  32.215  1.00  0.00           H
ATOM   2323  HB2 ALA A 163      44.731  82.665  31.685  1.00  0.00           H
ATOM   2324  HB3 ALA A 163      44.716  83.270  33.356  1.00  0.00           H
ATOM   2325  N   LEU A 164      47.434  83.709  30.887  1.00  0.00           N
ATOM   2326  CA  LEU A 164      48.857  83.366  30.800  1.00  0.00           C
ATOM   2327  C   LEU A 164      49.747  84.598  30.606  1.00  0.00           C
ATOM   2328  O   LEU A 164      50.805  84.666  31.225  1.00  0.00           O
ATOM   2329  CB  LEU A 164      49.099  82.326  29.691  1.00  0.00           C
ATOM   2330  CG  LEU A 164      48.598  80.911  30.047  1.00  0.00           C
ATOM   2331  CD1 LEU A 164      48.709  79.998  28.828  1.00  0.00           C
ATOM   2332  CD2 LEU A 164      49.423  80.287  31.174  1.00  0.00           C
ATOM   2333  H   LEU A 164      46.831  83.464  30.109  1.00  0.00           H
ATOM   2334  HA  LEU A 164      49.158  82.938  31.754  1.00  0.00           H
ATOM   2335  HB2 LEU A 164      48.616  82.668  28.775  1.00  0.00           H
ATOM   2336  HB3 LEU A 164      50.169  82.270  29.491  1.00  0.00           H
ATOM   2337  HG  LEU A 164      47.555  80.948  30.357  1.00  0.00           H
ATOM   2338 HD11 LEU A 164      49.733  79.983  28.457  1.00  0.00           H
ATOM   2339 HD12 LEU A 164      48.403  78.985  29.089  1.00  0.00           H
ATOM   2340 HD13 LEU A 164      48.042  80.366  28.054  1.00  0.00           H
ATOM   2341 HD21 LEU A 164      49.275  80.851  32.093  1.00  0.00           H
ATOM   2342 HD22 LEU A 164      49.092  79.265  31.352  1.00  0.00           H
ATOM   2343 HD23 LEU A 164      50.481  80.287  30.912  1.00  0.00           H
ATOM   2344  N   GLY A 165      49.330  85.590  29.814  1.00  0.00           N
ATOM   2345  CA  GLY A 165      50.070  86.854  29.708  1.00  0.00           C
ATOM   2346  C   GLY A 165      50.075  87.635  31.026  1.00  0.00           C
ATOM   2347  O   GLY A 165      51.100  88.187  31.427  1.00  0.00           O
ATOM   2348  H   GLY A 165      48.447  85.498  29.326  1.00  0.00           H
ATOM   2349  HA2 GLY A 165      51.104  86.650  29.429  1.00  0.00           H
ATOM   2350  HA3 GLY A 165      49.609  87.476  28.944  1.00  0.00           H
ATOM   2351  N   GLU A 166      48.954  87.613  31.745  1.00  0.00           N
ATOM   2352  CA  GLU A 166      48.835  88.227  33.061  1.00  0.00           C
ATOM   2353  C   GLU A 166      49.738  87.540  34.093  1.00  0.00           C
ATOM   2354  O   GLU A 166      50.524  88.212  34.763  1.00  0.00           O
ATOM   2355  CB  GLU A 166      47.363  88.202  33.496  1.00  0.00           C
ATOM   2356  CG  GLU A 166      47.083  89.293  34.522  1.00  0.00           C
ATOM   2357  CD  GLU A 166      47.076  90.713  33.937  1.00  0.00           C
ATOM   2358  OE1 GLU A 166      47.358  90.933  32.740  1.00  0.00           O
ATOM   2359  OE2 GLU A 166      46.850  91.638  34.742  1.00  0.00           O
ATOM   2360  H   GLU A 166      48.119  87.195  31.345  1.00  0.00           H
ATOM   2361  HA  GLU A 166      49.163  89.263  32.979  1.00  0.00           H
ATOM   2362  HB2 GLU A 166      46.702  88.363  32.647  1.00  0.00           H
ATOM   2363  HB3 GLU A 166      47.135  87.226  33.927  1.00  0.00           H
ATOM   2364  HG2 GLU A 166      46.114  89.097  34.979  1.00  0.00           H
ATOM   2365  HG3 GLU A 166      47.839  89.233  35.305  1.00  0.00           H
ATOM   2366  N   ALA A 167      49.703  86.201  34.148  1.00  0.00           N
ATOM   2367  CA  ALA A 167      50.605  85.388  34.963  1.00  0.00           C
ATOM   2368  C   ALA A 167      52.081  85.656  34.631  1.00  0.00           C
ATOM   2369  O   ALA A 167      52.910  85.786  35.531  1.00  0.00           O
ATOM   2370  CB  ALA A 167      50.274  83.909  34.751  1.00  0.00           C
ATOM   2371  H   ALA A 167      49.012  85.716  33.583  1.00  0.00           H
ATOM   2372  HA  ALA A 167      50.445  85.624  36.014  1.00  0.00           H
ATOM   2373  HB1 ALA A 167      50.307  83.657  33.692  1.00  0.00           H
ATOM   2374  HB2 ALA A 167      51.000  83.302  35.290  1.00  0.00           H
ATOM   2375  HB3 ALA A 167      49.278  83.697  35.131  1.00  0.00           H
ATOM   2376  N   TRP A 168      52.418  85.783  33.345  1.00  0.00           N
ATOM   2377  CA  TRP A 168      53.778  86.097  32.916  1.00  0.00           C
ATOM   2378  C   TRP A 168      54.229  87.475  33.416  1.00  0.00           C
ATOM   2379  O   TRP A 168      55.351  87.625  33.898  1.00  0.00           O
ATOM   2380  CB  TRP A 168      53.868  85.994  31.391  1.00  0.00           C
ATOM   2381  CG  TRP A 168      55.254  86.090  30.843  1.00  0.00           C
ATOM   2382  CD1 TRP A 168      56.023  85.040  30.481  1.00  0.00           C
ATOM   2383  CD2 TRP A 168      56.045  87.284  30.567  1.00  0.00           C
ATOM   2384  CE2 TRP A 168      57.300  86.874  30.025  1.00  0.00           C
ATOM   2385  CE3 TRP A 168      55.823  88.672  30.703  1.00  0.00           C
ATOM   2386  NE1 TRP A 168      57.218  85.499  29.964  1.00  0.00           N
ATOM   2387  CZ2 TRP A 168      58.298  87.793  29.671  1.00  0.00           C
ATOM   2388  CZ3 TRP A 168      56.816  89.605  30.347  1.00  0.00           C
ATOM   2389  CH2 TRP A 168      58.052  89.168  29.836  1.00  0.00           C
ATOM   2390  H   TRP A 168      51.706  85.639  32.635  1.00  0.00           H
ATOM   2391  HA  TRP A 168      54.454  85.357  33.344  1.00  0.00           H
ATOM   2392  HB2 TRP A 168      53.440  85.047  31.066  1.00  0.00           H
ATOM   2393  HB3 TRP A 168      53.273  86.788  30.942  1.00  0.00           H
ATOM   2394  HD1 TRP A 168      55.709  84.005  30.533  1.00  0.00           H
ATOM   2395  HE1 TRP A 168      57.886  84.892  29.497  1.00  0.00           H
ATOM   2396  HE3 TRP A 168      54.858  89.013  31.046  1.00  0.00           H
ATOM   2397  HZ2 TRP A 168      59.233  87.448  29.257  1.00  0.00           H
ATOM   2398  HZ3 TRP A 168      56.612  90.664  30.426  1.00  0.00           H
ATOM   2399  HH2 TRP A 168      58.799  89.892  29.538  1.00  0.00           H
ATOM   2400  N   ARG A 169      53.364  88.497  33.363  1.00  0.00           N
ATOM   2401  CA  ARG A 169      53.705  89.855  33.822  1.00  0.00           C
ATOM   2402  C   ARG A 169      54.005  89.901  35.320  1.00  0.00           C
ATOM   2403  O   ARG A 169      55.009  90.491  35.723  1.00  0.00           O
ATOM   2404  CB  ARG A 169      52.564  90.812  33.453  1.00  0.00           C
ATOM   2405  CG  ARG A 169      52.842  92.251  33.919  1.00  0.00           C
ATOM   2406  CD  ARG A 169      51.672  93.190  33.597  1.00  0.00           C
ATOM   2407  NE  ARG A 169      50.425  92.819  34.304  1.00  0.00           N
ATOM   2408  CZ  ARG A 169      50.136  93.042  35.579  1.00  0.00           C
ATOM   2409  NH1 ARG A 169      50.945  93.648  36.399  1.00  0.00           N
ATOM   2410  NH2 ARG A 169      48.997  92.669  36.076  1.00  0.00           N
ATOM   2411  H   ARG A 169      52.440  88.320  32.972  1.00  0.00           H
ATOM   2412  HA  ARG A 169      54.612  90.179  33.315  1.00  0.00           H
ATOM   2413  HB2 ARG A 169      52.436  90.808  32.369  1.00  0.00           H
ATOM   2414  HB3 ARG A 169      51.640  90.456  33.910  1.00  0.00           H
ATOM   2415  HG2 ARG A 169      53.014  92.273  34.995  1.00  0.00           H
ATOM   2416  HG3 ARG A 169      53.742  92.617  33.423  1.00  0.00           H
ATOM   2417  HD2 ARG A 169      51.956  94.205  33.870  1.00  0.00           H
ATOM   2418  HD3 ARG A 169      51.504  93.179  32.519  1.00  0.00           H
ATOM   2419  HE  ARG A 169      49.716  92.323  33.780  1.00  0.00           H
ATOM   2420 HH11 ARG A 169      51.837  94.028  36.088  1.00  0.00           H
ATOM   2421 HH12 ARG A 169      50.684  93.713  37.377  1.00  0.00           H
ATOM   2422 HH21 ARG A 169      48.248  92.289  35.487  1.00  0.00           H
ATOM   2423 HH22 ARG A 169      48.746  92.915  37.019  1.00  0.00           H
ATOM   2424  N   VAL A 170      53.147  89.292  36.136  1.00  0.00           N
ATOM   2425  CA  VAL A 170      53.265  89.330  37.606  1.00  0.00           C
ATOM   2426  C   VAL A 170      54.382  88.425  38.137  1.00  0.00           C
ATOM   2427  O   VAL A 170      54.816  88.602  39.275  1.00  0.00           O
ATOM   2428  CB  VAL A 170      51.927  88.986  38.283  1.00  0.00           C
ATOM   2429  CG1 VAL A 170      50.819  89.977  37.905  1.00  0.00           C
ATOM   2430  CG2 VAL A 170      51.482  87.554  37.980  1.00  0.00           C
ATOM   2431  H   VAL A 170      52.343  88.827  35.723  1.00  0.00           H
ATOM   2432  HA  VAL A 170      53.520  90.347  37.904  1.00  0.00           H
ATOM   2433  HB  VAL A 170      52.063  89.071  39.358  1.00  0.00           H
ATOM   2434 HG11 VAL A 170      49.843  89.562  38.143  1.00  0.00           H
ATOM   2435 HG12 VAL A 170      50.949  90.895  38.475  1.00  0.00           H
ATOM   2436 HG13 VAL A 170      50.843  90.215  36.843  1.00  0.00           H
ATOM   2437 HG21 VAL A 170      51.299  87.444  36.920  1.00  0.00           H
ATOM   2438 HG22 VAL A 170      52.239  86.831  38.283  1.00  0.00           H
ATOM   2439 HG23 VAL A 170      50.559  87.338  38.508  1.00  0.00           H
ATOM   2440  N   LEU A 171      54.877  87.481  37.329  1.00  0.00           N
ATOM   2441  CA  LEU A 171      56.031  86.651  37.668  1.00  0.00           C
ATOM   2442  C   LEU A 171      57.341  87.417  37.518  1.00  0.00           C
ATOM   2443  O   LEU A 171      57.556  88.125  36.533  1.00  0.00           O
ATOM   2444  CB  LEU A 171      56.073  85.398  36.780  1.00  0.00           C
ATOM   2445  CG  LEU A 171      55.209  84.243  37.297  1.00  0.00           C
ATOM   2446  CD1 LEU A 171      55.273  83.118  36.275  1.00  0.00           C
ATOM   2447  CD2 LEU A 171      55.708  83.673  38.625  1.00  0.00           C
ATOM   2448  H   LEU A 171      54.470  87.373  36.409  1.00  0.00           H
ATOM   2449  HA  LEU A 171      55.949  86.358  38.711  1.00  0.00           H
ATOM   2450  HB2 LEU A 171      55.753  85.664  35.771  1.00  0.00           H
ATOM   2451  HB3 LEU A 171      57.102  85.039  36.712  1.00  0.00           H
ATOM   2452  HG  LEU A 171      54.176  84.563  37.418  1.00  0.00           H
ATOM   2453 HD11 LEU A 171      56.303  82.806  36.104  1.00  0.00           H
ATOM   2454 HD12 LEU A 171      54.717  82.280  36.674  1.00  0.00           H
ATOM   2455 HD13 LEU A 171      54.823  83.451  35.343  1.00  0.00           H
ATOM   2456 HD21 LEU A 171      55.605  84.406  39.422  1.00  0.00           H
ATOM   2457 HD22 LEU A 171      55.102  82.810  38.890  1.00  0.00           H
ATOM   2458 HD23 LEU A 171      56.752  83.371  38.541  1.00  0.00           H
ATOM   2459  N   LYS A 172      58.262  87.212  38.457  1.00  0.00           N
ATOM   2460  CA  LYS A 172      59.661  87.623  38.310  1.00  0.00           C
ATOM   2461  C   LYS A 172      60.339  86.823  37.184  1.00  0.00           C
ATOM   2462  O   LYS A 172      60.049  85.634  37.017  1.00  0.00           O
ATOM   2463  CB  LYS A 172      60.412  87.429  39.634  1.00  0.00           C
ATOM   2464  CG  LYS A 172      59.859  88.328  40.748  1.00  0.00           C
ATOM   2465  CD  LYS A 172      60.536  88.010  42.080  1.00  0.00           C
ATOM   2466  CE  LYS A 172      59.833  88.742  43.228  1.00  0.00           C
ATOM   2467  NZ  LYS A 172      60.340  88.277  44.542  1.00  0.00           N
ATOM   2468  H   LYS A 172      58.004  86.637  39.257  1.00  0.00           H
ATOM   2469  HA  LYS A 172      59.677  88.678  38.044  1.00  0.00           H
ATOM   2470  HB2 LYS A 172      60.337  86.382  39.932  1.00  0.00           H
ATOM   2471  HB3 LYS A 172      61.465  87.672  39.484  1.00  0.00           H
ATOM   2472  HG2 LYS A 172      60.046  89.368  40.491  1.00  0.00           H
ATOM   2473  HG3 LYS A 172      58.787  88.172  40.858  1.00  0.00           H
ATOM   2474  HD2 LYS A 172      60.461  86.937  42.243  1.00  0.00           H
ATOM   2475  HD3 LYS A 172      61.589  88.294  42.036  1.00  0.00           H
ATOM   2476  HE2 LYS A 172      59.966  89.822  43.109  1.00  0.00           H
ATOM   2477  HE3 LYS A 172      58.762  88.530  43.161  1.00  0.00           H
ATOM   2478  HZ1 LYS A 172      61.128  88.821  44.857  1.00  0.00           H
ATOM   2479  HZ2 LYS A 172      59.607  88.291  45.237  1.00  0.00           H
ATOM   2480  HZ3 LYS A 172      60.628  87.294  44.474  1.00  0.00           H
ATOM   2481  N   PRO A 173      61.250  87.431  36.405  1.00  0.00           N
ATOM   2482  CA  PRO A 173      62.017  86.712  35.394  1.00  0.00           C
ATOM   2483  C   PRO A 173      62.832  85.579  36.028  1.00  0.00           C
ATOM   2484  O   PRO A 173      63.522  85.770  37.028  1.00  0.00           O
ATOM   2485  CB  PRO A 173      62.900  87.761  34.713  1.00  0.00           C
ATOM   2486  CG  PRO A 173      63.038  88.855  35.770  1.00  0.00           C
ATOM   2487  CD  PRO A 173      61.687  88.816  36.478  1.00  0.00           C
ATOM   2488  HA  PRO A 173      61.339  86.286  34.660  1.00  0.00           H
ATOM   2489  HB2 PRO A 173      63.871  87.360  34.428  1.00  0.00           H
ATOM   2490  HB3 PRO A 173      62.383  88.158  33.839  1.00  0.00           H
ATOM   2491  HG2 PRO A 173      63.826  88.589  36.476  1.00  0.00           H
ATOM   2492  HG3 PRO A 173      63.230  89.830  35.323  1.00  0.00           H
ATOM   2493  HD2 PRO A 173      61.795  89.163  37.506  1.00  0.00           H
ATOM   2494  HD3 PRO A 173      60.973  89.437  35.941  1.00  0.00           H
ATOM   2495  N   GLY A 174      62.746  84.386  35.445  1.00  0.00           N
ATOM   2496  CA  GLY A 174      63.378  83.173  35.961  1.00  0.00           C
ATOM   2497  C   GLY A 174      62.526  82.357  36.934  1.00  0.00           C
ATOM   2498  O   GLY A 174      62.964  81.276  37.323  1.00  0.00           O
ATOM   2499  H   GLY A 174      62.150  84.277  34.631  1.00  0.00           H
ATOM   2500  HA2 GLY A 174      63.625  82.530  35.117  1.00  0.00           H
ATOM   2501  HA3 GLY A 174      64.298  83.439  36.479  1.00  0.00           H
ATOM   2502  N   GLY A 175      61.339  82.831  37.316  1.00  0.00           N
ATOM   2503  CA  GLY A 175      60.351  82.043  38.051  1.00  0.00           C
ATOM   2504  C   GLY A 175      59.478  81.163  37.152  1.00  0.00           C
ATOM   2505  O   GLY A 175      59.445  81.319  35.925  1.00  0.00           O
ATOM   2506  H   GLY A 175      61.048  83.748  37.001  1.00  0.00           H
ATOM   2507  HA2 GLY A 175      60.856  81.397  38.771  1.00  0.00           H
ATOM   2508  HA3 GLY A 175      59.701  82.719  38.599  1.00  0.00           H
ATOM   2509  N   ASP A 176      58.763  80.234  37.786  1.00  0.00           N
ATOM   2510  CA  ASP A 176      57.981  79.192  37.118  1.00  0.00           C
ATOM   2511  C   ASP A 176      56.481  79.279  37.456  1.00  0.00           C
ATOM   2512  O   ASP A 176      56.088  79.577  38.587  1.00  0.00           O
ATOM   2513  CB  ASP A 176      58.561  77.799  37.432  1.00  0.00           C
ATOM   2514  CG  ASP A 176      60.058  77.648  37.104  1.00  0.00           C
ATOM   2515  OD1 ASP A 176      60.433  77.787  35.920  1.00  0.00           O
ATOM   2516  OD2 ASP A 176      60.858  77.348  38.025  1.00  0.00           O
ATOM   2517  H   ASP A 176      58.776  80.226  38.795  1.00  0.00           H
ATOM   2518  HA  ASP A 176      58.073  79.330  36.042  1.00  0.00           H
ATOM   2519  HB2 ASP A 176      58.399  77.584  38.489  1.00  0.00           H
ATOM   2520  HB3 ASP A 176      58.002  77.058  36.856  1.00  0.00           H
ATOM   2521  N   LEU A 177      55.645  78.987  36.459  1.00  0.00           N
ATOM   2522  CA  LEU A 177      54.199  78.814  36.561  1.00  0.00           C
ATOM   2523  C   LEU A 177      53.859  77.335  36.328  1.00  0.00           C
ATOM   2524  O   LEU A 177      54.087  76.805  35.237  1.00  0.00           O
ATOM   2525  CB  LEU A 177      53.507  79.759  35.556  1.00  0.00           C
ATOM   2526  CG  LEU A 177      52.015  79.499  35.322  1.00  0.00           C
ATOM   2527  CD1 LEU A 177      51.146  79.852  36.527  1.00  0.00           C
ATOM   2528  CD2 LEU A 177      51.519  80.314  34.134  1.00  0.00           C
ATOM   2529  H   LEU A 177      56.066  78.719  35.574  1.00  0.00           H
ATOM   2530  HA  LEU A 177      53.876  79.094  37.560  1.00  0.00           H
ATOM   2531  HB2 LEU A 177      53.599  80.776  35.905  1.00  0.00           H
ATOM   2532  HB3 LEU A 177      54.024  79.679  34.600  1.00  0.00           H
ATOM   2533  HG  LEU A 177      51.889  78.454  35.086  1.00  0.00           H
ATOM   2534 HD11 LEU A 177      51.224  80.915  36.751  1.00  0.00           H
ATOM   2535 HD12 LEU A 177      50.106  79.605  36.314  1.00  0.00           H
ATOM   2536 HD13 LEU A 177      51.471  79.276  37.387  1.00  0.00           H
ATOM   2537 HD21 LEU A 177      52.110  80.078  33.255  1.00  0.00           H
ATOM   2538 HD22 LEU A 177      50.475  80.073  33.941  1.00  0.00           H
ATOM   2539 HD23 LEU A 177      51.622  81.375  34.337  1.00  0.00           H
ATOM   2540  N   LEU A 178      53.296  76.669  37.335  1.00  0.00           N
ATOM   2541  CA  LEU A 178      52.740  75.322  37.180  1.00  0.00           C
ATOM   2542  C   LEU A 178      51.299  75.393  36.654  1.00  0.00           C
ATOM   2543  O   LEU A 178      50.471  76.132  37.182  1.00  0.00           O
ATOM   2544  CB  LEU A 178      52.840  74.570  38.513  1.00  0.00           C
ATOM   2545  CG  LEU A 178      52.437  73.092  38.421  1.00  0.00           C
ATOM   2546  CD1 LEU A 178      53.576  72.266  37.825  1.00  0.00           C
ATOM   2547  CD2 LEU A 178      52.102  72.550  39.807  1.00  0.00           C
ATOM   2548  H   LEU A 178      53.135  77.166  38.206  1.00  0.00           H
ATOM   2549  HA  LEU A 178      53.339  74.787  36.443  1.00  0.00           H
ATOM   2550  HB2 LEU A 178      53.856  74.638  38.895  1.00  0.00           H
ATOM   2551  HB3 LEU A 178      52.184  75.059  39.222  1.00  0.00           H
ATOM   2552  HG  LEU A 178      51.552  72.982  37.799  1.00  0.00           H
ATOM   2553 HD11 LEU A 178      54.472  72.363  38.436  1.00  0.00           H
ATOM   2554 HD12 LEU A 178      53.284  71.221  37.792  1.00  0.00           H
ATOM   2555 HD13 LEU A 178      53.786  72.598  36.810  1.00  0.00           H
ATOM   2556 HD21 LEU A 178      51.239  73.083  40.209  1.00  0.00           H
ATOM   2557 HD22 LEU A 178      51.856  71.494  39.725  1.00  0.00           H
ATOM   2558 HD23 LEU A 178      52.948  72.665  40.481  1.00  0.00           H
ATOM   2559  N   VAL A 179      50.977  74.613  35.629  1.00  0.00           N
ATOM   2560  CA  VAL A 179      49.678  74.663  34.943  1.00  0.00           C
ATOM   2561  C   VAL A 179      49.083  73.280  34.830  1.00  0.00           C
ATOM   2562  O   VAL A 179      49.749  72.358  34.366  1.00  0.00           O
ATOM   2563  CB  VAL A 179      49.826  75.302  33.554  1.00  0.00           C
ATOM   2564  CG1 VAL A 179      48.633  75.013  32.641  1.00  0.00           C
ATOM   2565  CG2 VAL A 179      49.942  76.818  33.701  1.00  0.00           C
ATOM   2566  H   VAL A 179      51.689  73.998  35.245  1.00  0.00           H
ATOM   2567  HA  VAL A 179      48.975  75.269  35.516  1.00  0.00           H
ATOM   2568  HB  VAL A 179      50.731  74.919  33.077  1.00  0.00           H
ATOM   2569 HG11 VAL A 179      47.705  75.115  33.203  1.00  0.00           H
ATOM   2570 HG12 VAL A 179      48.617  75.718  31.816  1.00  0.00           H
ATOM   2571 HG13 VAL A 179      48.703  73.998  32.245  1.00  0.00           H
ATOM   2572 HG21 VAL A 179      50.462  77.229  32.841  1.00  0.00           H
ATOM   2573 HG22 VAL A 179      48.960  77.276  33.792  1.00  0.00           H
ATOM   2574 HG23 VAL A 179      50.501  77.044  34.598  1.00  0.00           H
ATOM   2575  N   LEU A 180      47.826  73.146  35.244  1.00  0.00           N
ATOM   2576  CA  LEU A 180      47.062  71.915  35.117  1.00  0.00           C
ATOM   2577  C   LEU A 180      45.896  72.188  34.177  1.00  0.00           C
ATOM   2578  O   LEU A 180      44.903  72.802  34.572  1.00  0.00           O
ATOM   2579  CB  LEU A 180      46.590  71.438  36.488  1.00  0.00           C
ATOM   2580  CG  LEU A 180      47.690  70.893  37.413  1.00  0.00           C
ATOM   2581  CD1 LEU A 180      48.788  71.887  37.800  1.00  0.00           C
ATOM   2582  CD2 LEU A 180      46.995  70.536  38.706  1.00  0.00           C
ATOM   2583  H   LEU A 180      47.352  73.951  35.641  1.00  0.00           H
ATOM   2584  HA  LEU A 180      47.679  71.131  34.689  1.00  0.00           H
ATOM   2585  HB2 LEU A 180      46.060  72.252  36.980  1.00  0.00           H
ATOM   2586  HB3 LEU A 180      45.873  70.635  36.316  1.00  0.00           H
ATOM   2587  HG  LEU A 180      48.135  69.997  36.980  1.00  0.00           H
ATOM   2588 HD11 LEU A 180      48.348  72.851  38.059  1.00  0.00           H
ATOM   2589 HD12 LEU A 180      49.358  71.516  38.643  1.00  0.00           H
ATOM   2590 HD13 LEU A 180      49.481  71.998  36.976  1.00  0.00           H
ATOM   2591 HD21 LEU A 180      46.135  69.916  38.491  1.00  0.00           H
ATOM   2592 HD22 LEU A 180      47.668  70.007  39.368  1.00  0.00           H
ATOM   2593 HD23 LEU A 180      46.656  71.449  39.169  1.00  0.00           H
ATOM   2594  N   GLU A 181      46.059  71.786  32.922  1.00  0.00           N
ATOM   2595  CA  GLU A 181      45.147  72.128  31.833  1.00  0.00           C
ATOM   2596  C   GLU A 181      44.669  70.876  31.089  1.00  0.00           C
ATOM   2597  O   GLU A 181      45.382  69.874  30.972  1.00  0.00           O
ATOM   2598  CB  GLU A 181      45.822  73.161  30.912  1.00  0.00           C
ATOM   2599  CG  GLU A 181      44.988  73.567  29.695  1.00  0.00           C
ATOM   2600  CD  GLU A 181      43.793  74.460  30.042  1.00  0.00           C
ATOM   2601  OE1 GLU A 181      43.996  75.690  30.025  1.00  0.00           O
ATOM   2602  OE2 GLU A 181      42.646  73.986  30.225  1.00  0.00           O
ATOM   2603  H   GLU A 181      46.860  71.202  32.702  1.00  0.00           H
ATOM   2604  HA  GLU A 181      44.257  72.600  32.251  1.00  0.00           H
ATOM   2605  HB2 GLU A 181      46.055  74.057  31.488  1.00  0.00           H
ATOM   2606  HB3 GLU A 181      46.761  72.743  30.547  1.00  0.00           H
ATOM   2607  HG2 GLU A 181      45.628  74.110  29.005  1.00  0.00           H
ATOM   2608  HG3 GLU A 181      44.681  72.684  29.156  1.00  0.00           H
ATOM   2609  N   GLU A 182      43.442  70.950  30.574  1.00  0.00           N
ATOM   2610  CA  GLU A 182      42.921  69.993  29.602  1.00  0.00           C
ATOM   2611  C   GLU A 182      43.078  70.481  28.158  1.00  0.00           C
ATOM   2612  O   GLU A 182      42.982  71.666  27.850  1.00  0.00           O
ATOM   2613  CB  GLU A 182      41.432  69.732  29.821  1.00  0.00           C
ATOM   2614  CG  GLU A 182      41.067  68.954  31.079  1.00  0.00           C
ATOM   2615  CD  GLU A 182      39.551  68.704  31.043  1.00  0.00           C
ATOM   2616  OE1 GLU A 182      38.788  69.685  31.144  1.00  0.00           O
ATOM   2617  OE2 GLU A 182      39.130  67.561  30.761  1.00  0.00           O
ATOM   2618  H   GLU A 182      42.956  71.840  30.636  1.00  0.00           H
ATOM   2619  HA  GLU A 182      43.459  69.056  29.707  1.00  0.00           H
ATOM   2620  HB2 GLU A 182      40.909  70.687  29.819  1.00  0.00           H
ATOM   2621  HB3 GLU A 182      41.071  69.142  28.977  1.00  0.00           H
ATOM   2622  HG2 GLU A 182      41.613  68.013  31.082  1.00  0.00           H
ATOM   2623  HG3 GLU A 182      41.363  69.516  31.963  1.00  0.00           H
ATOM   2624  N   VAL A 183      43.188  69.538  27.229  1.00  0.00           N
ATOM   2625  CA  VAL A 183      43.213  69.773  25.778  1.00  0.00           C
ATOM   2626  C   VAL A 183      42.338  68.768  25.051  1.00  0.00           C
ATOM   2627  O   VAL A 183      42.196  67.621  25.478  1.00  0.00           O
ATOM   2628  CB  VAL A 183      44.630  69.720  25.192  1.00  0.00           C
ATOM   2629  CG1 VAL A 183      45.405  71.010  25.503  1.00  0.00           C
ATOM   2630  CG2 VAL A 183      45.347  68.409  25.571  1.00  0.00           C
ATOM   2631  H   VAL A 183      43.214  68.575  27.553  1.00  0.00           H
ATOM   2632  HA  VAL A 183      42.823  70.765  25.571  1.00  0.00           H
ATOM   2633  HB  VAL A 183      44.537  69.706  24.105  1.00  0.00           H
ATOM   2634 HG11 VAL A 183      46.477  70.839  25.508  1.00  0.00           H
ATOM   2635 HG12 VAL A 183      45.185  71.750  24.734  1.00  0.00           H
ATOM   2636 HG13 VAL A 183      45.106  71.427  26.464  1.00  0.00           H
ATOM   2637 HG21 VAL A 183      45.394  67.761  24.698  1.00  0.00           H
ATOM   2638 HG22 VAL A 183      46.348  68.597  25.929  1.00  0.00           H
ATOM   2639 HG23 VAL A 183      44.826  67.868  26.356  1.00  0.00           H
ATOM   2640  N   VAL A 184      41.781  69.178  23.915  1.00  0.00           N
ATOM   2641  CA  VAL A 184      41.070  68.272  23.011  1.00  0.00           C
ATOM   2642  C   VAL A 184      42.019  67.561  22.041  1.00  0.00           C
ATOM   2643  O   VAL A 184      42.955  68.137  21.482  1.00  0.00           O
ATOM   2644  CB  VAL A 184      39.930  68.967  22.253  1.00  0.00           C
ATOM   2645  CG1 VAL A 184      38.879  69.493  23.226  1.00  0.00           C
ATOM   2646  CG2 VAL A 184      40.408  70.103  21.338  1.00  0.00           C
ATOM   2647  H   VAL A 184      41.972  70.128  23.606  1.00  0.00           H
ATOM   2648  HA  VAL A 184      40.600  67.504  23.624  1.00  0.00           H
ATOM   2649  HB  VAL A 184      39.440  68.205  21.647  1.00  0.00           H
ATOM   2650 HG11 VAL A 184      37.943  69.639  22.702  1.00  0.00           H
ATOM   2651 HG12 VAL A 184      38.730  68.787  24.039  1.00  0.00           H
ATOM   2652 HG13 VAL A 184      39.202  70.452  23.622  1.00  0.00           H
ATOM   2653 HG21 VAL A 184      40.056  71.073  21.687  1.00  0.00           H
ATOM   2654 HG22 VAL A 184      41.492  70.147  21.323  1.00  0.00           H
ATOM   2655 HG23 VAL A 184      40.036  69.928  20.330  1.00  0.00           H
ATOM   2656  N   THR A 185      41.744  66.279  21.836  1.00  0.00           N
ATOM   2657  CA  THR A 185      42.361  65.402  20.829  1.00  0.00           C
ATOM   2658  C   THR A 185      41.469  65.249  19.593  1.00  0.00           C
ATOM   2659  O   THR A 185      41.970  65.262  18.469  1.00  0.00           O
ATOM   2660  CB  THR A 185      42.696  64.033  21.444  1.00  0.00           C
ATOM   2661  CG2 THR A 185      43.754  64.143  22.550  1.00  0.00           C
ATOM   2662  OG1 THR A 185      41.549  63.407  21.979  1.00  0.00           O
ATOM   2663  H   THR A 185      40.984  65.901  22.383  1.00  0.00           H
ATOM   2664  HA  THR A 185      43.294  65.847  20.490  1.00  0.00           H
ATOM   2665  HB  THR A 185      43.091  63.384  20.664  1.00  0.00           H
ATOM   2666  HG1 THR A 185      41.142  64.013  22.605  1.00  0.00           H
ATOM   2667 HG21 THR A 185      43.556  63.410  23.329  1.00  0.00           H
ATOM   2668 HG22 THR A 185      44.735  63.942  22.121  1.00  0.00           H
ATOM   2669 HG23 THR A 185      43.770  65.138  22.995  1.00  0.00           H
ATOM   2670  N   GLU A 186      40.146  65.215  19.780  1.00  0.00           N
ATOM   2671  CA  GLU A 186      39.156  65.224  18.695  1.00  0.00           C
ATOM   2672  C   GLU A 186      38.589  66.643  18.455  1.00  0.00           C
ATOM   2673  O   GLU A 186      39.100  67.628  18.983  1.00  0.00           O
ATOM   2674  CB  GLU A 186      38.064  64.178  18.996  1.00  0.00           C
ATOM   2675  CG  GLU A 186      38.024  63.014  17.992  1.00  0.00           C
ATOM   2676  CD  GLU A 186      38.781  61.762  18.457  1.00  0.00           C
ATOM   2677  OE1 GLU A 186      40.033  61.791  18.520  1.00  0.00           O
ATOM   2678  OE2 GLU A 186      38.113  60.723  18.673  1.00  0.00           O
ATOM   2679  H   GLU A 186      39.803  65.275  20.726  1.00  0.00           H
ATOM   2680  HA  GLU A 186      39.654  64.935  17.770  1.00  0.00           H
ATOM   2681  HB2 GLU A 186      38.188  63.787  20.003  1.00  0.00           H
ATOM   2682  HB3 GLU A 186      37.089  64.661  18.962  1.00  0.00           H
ATOM   2683  HG2 GLU A 186      36.976  62.748  17.840  1.00  0.00           H
ATOM   2684  HG3 GLU A 186      38.411  63.342  17.026  1.00  0.00           H
ATOM   2685  N   GLU A 187      37.567  66.785  17.603  1.00  0.00           N
ATOM   2686  CA  GLU A 187      37.064  68.100  17.162  1.00  0.00           C
ATOM   2687  C   GLU A 187      36.037  68.764  18.100  1.00  0.00           C
ATOM   2688  O   GLU A 187      35.952  69.989  18.098  1.00  0.00           O
ATOM   2689  CB  GLU A 187      36.538  67.970  15.718  1.00  0.00           C
ATOM   2690  CG  GLU A 187      36.352  69.343  15.049  1.00  0.00           C
ATOM   2691  CD  GLU A 187      36.189  69.330  13.517  1.00  0.00           C
ATOM   2692  OE1 GLU A 187      36.176  68.243  12.884  1.00  0.00           O
ATOM   2693  OE2 GLU A 187      36.156  70.460  12.968  1.00  0.00           O
ATOM   2694  H   GLU A 187      37.175  65.960  17.169  1.00  0.00           H
ATOM   2695  HA  GLU A 187      37.905  68.791  17.141  1.00  0.00           H
ATOM   2696  HB2 GLU A 187      37.273  67.402  15.147  1.00  0.00           H
ATOM   2697  HB3 GLU A 187      35.593  67.425  15.721  1.00  0.00           H
ATOM   2698  HG2 GLU A 187      35.493  69.844  15.498  1.00  0.00           H
ATOM   2699  HG3 GLU A 187      37.239  69.942  15.273  1.00  0.00           H
ATOM   2700  N   LEU A 188      35.337  67.967  18.925  1.00  0.00           N
ATOM   2701  CA  LEU A 188      34.120  68.317  19.685  1.00  0.00           C
ATOM   2702  C   LEU A 188      32.908  68.681  18.808  1.00  0.00           C
ATOM   2703  O   LEU A 188      32.928  69.606  18.005  1.00  0.00           O
ATOM   2704  CB  LEU A 188      34.373  69.417  20.739  1.00  0.00           C
ATOM   2705  CG  LEU A 188      35.169  69.018  21.988  1.00  0.00           C
ATOM   2706  CD1 LEU A 188      35.278  70.244  22.901  1.00  0.00           C
ATOM   2707  CD2 LEU A 188      34.468  67.926  22.790  1.00  0.00           C
ATOM   2708  H   LEU A 188      35.581  66.993  18.882  1.00  0.00           H
ATOM   2709  HA  LEU A 188      33.819  67.423  20.228  1.00  0.00           H
ATOM   2710  HB2 LEU A 188      34.882  70.255  20.266  1.00  0.00           H
ATOM   2711  HB3 LEU A 188      33.403  69.792  21.065  1.00  0.00           H
ATOM   2712  HG  LEU A 188      36.161  68.672  21.705  1.00  0.00           H
ATOM   2713 HD11 LEU A 188      34.284  70.604  23.165  1.00  0.00           H
ATOM   2714 HD12 LEU A 188      35.816  69.987  23.812  1.00  0.00           H
ATOM   2715 HD13 LEU A 188      35.820  71.034  22.380  1.00  0.00           H
ATOM   2716 HD21 LEU A 188      34.420  67.002  22.222  1.00  0.00           H
ATOM   2717 HD22 LEU A 188      35.008  67.734  23.716  1.00  0.00           H
ATOM   2718 HD23 LEU A 188      33.463  68.260  23.023  1.00  0.00           H
ATOM   2719  N   THR A 189      31.807  67.959  19.013  1.00  0.00           N
ATOM   2720  CA  THR A 189      30.486  68.323  18.484  1.00  0.00           C
ATOM   2721  C   THR A 189      29.908  69.524  19.240  1.00  0.00           C
ATOM   2722  O   THR A 189      30.229  69.751  20.407  1.00  0.00           O
ATOM   2723  CB  THR A 189      29.500  67.145  18.551  1.00  0.00           C
ATOM   2724  CG2 THR A 189      30.063  65.827  18.009  1.00  0.00           C
ATOM   2725  OG1 THR A 189      29.105  66.910  19.879  1.00  0.00           O
ATOM   2726  H   THR A 189      31.837  67.236  19.724  1.00  0.00           H
ATOM   2727  HA  THR A 189      30.601  68.607  17.438  1.00  0.00           H
ATOM   2728  HB  THR A 189      28.620  67.410  17.964  1.00  0.00           H
ATOM   2729  HG1 THR A 189      29.898  66.618  20.355  1.00  0.00           H
ATOM   2730 HG21 THR A 189      30.882  66.018  17.316  1.00  0.00           H
ATOM   2731 HG22 THR A 189      30.418  65.197  18.823  1.00  0.00           H
ATOM   2732 HG23 THR A 189      29.275  65.294  17.480  1.00  0.00           H
ATOM   2733  N   GLU A 190      29.004  70.279  18.611  1.00  0.00           N
ATOM   2734  CA  GLU A 190      28.393  71.461  19.238  1.00  0.00           C
ATOM   2735  C   GLU A 190      27.643  71.144  20.557  1.00  0.00           C
ATOM   2736  O   GLU A 190      27.859  71.871  21.535  1.00  0.00           O
ATOM   2737  CB  GLU A 190      27.536  72.213  18.201  1.00  0.00           C
ATOM   2738  CG  GLU A 190      27.286  73.684  18.578  1.00  0.00           C
ATOM   2739  CD  GLU A 190      26.792  74.569  17.409  1.00  0.00           C
ATOM   2740  OE1 GLU A 190      26.705  74.106  16.242  1.00  0.00           O
ATOM   2741  OE2 GLU A 190      26.483  75.757  17.663  1.00  0.00           O
ATOM   2742  H   GLU A 190      28.756  70.062  17.659  1.00  0.00           H
ATOM   2743  HA  GLU A 190      29.215  72.123  19.514  1.00  0.00           H
ATOM   2744  HB2 GLU A 190      28.072  72.184  17.252  1.00  0.00           H
ATOM   2745  HB3 GLU A 190      26.579  71.710  18.069  1.00  0.00           H
ATOM   2746  HG2 GLU A 190      26.559  73.715  19.393  1.00  0.00           H
ATOM   2747  HG3 GLU A 190      28.221  74.105  18.954  1.00  0.00           H
ATOM   2748  N   PRO A 191      26.882  70.029  20.680  1.00  0.00           N
ATOM   2749  CA  PRO A 191      26.339  69.592  21.967  1.00  0.00           C
ATOM   2750  C   PRO A 191      27.410  69.393  23.045  1.00  0.00           C
ATOM   2751  O   PRO A 191      27.232  69.846  24.173  1.00  0.00           O
ATOM   2752  CB  PRO A 191      25.586  68.285  21.688  1.00  0.00           C
ATOM   2753  CG  PRO A 191      25.184  68.419  20.222  1.00  0.00           C
ATOM   2754  CD  PRO A 191      26.365  69.171  19.617  1.00  0.00           C
ATOM   2755  HA  PRO A 191      25.630  70.343  22.316  1.00  0.00           H
ATOM   2756  HB2 PRO A 191      26.252  67.427  21.800  1.00  0.00           H
ATOM   2757  HB3 PRO A 191      24.716  68.177  22.336  1.00  0.00           H
ATOM   2758  HG2 PRO A 191      25.042  67.444  19.753  1.00  0.00           H
ATOM   2759  HG3 PRO A 191      24.280  69.024  20.140  1.00  0.00           H
ATOM   2760  HD2 PRO A 191      27.126  68.455  19.317  1.00  0.00           H
ATOM   2761  HD3 PRO A 191      26.030  69.744  18.754  1.00  0.00           H
ATOM   2762  N   GLU A 192      28.551  68.783  22.712  1.00  0.00           N
ATOM   2763  CA  GLU A 192      29.640  68.576  23.676  1.00  0.00           C
ATOM   2764  C   GLU A 192      30.266  69.901  24.143  1.00  0.00           C
ATOM   2765  O   GLU A 192      30.577  70.052  25.326  1.00  0.00           O
ATOM   2766  CB  GLU A 192      30.726  67.679  23.079  1.00  0.00           C
ATOM   2767  CG  GLU A 192      30.291  66.225  22.855  1.00  0.00           C
ATOM   2768  CD  GLU A 192      31.329  65.468  22.018  1.00  0.00           C
ATOM   2769  OE1 GLU A 192      31.676  65.964  20.920  1.00  0.00           O
ATOM   2770  OE2 GLU A 192      31.796  64.371  22.392  1.00  0.00           O
ATOM   2771  H   GLU A 192      28.697  68.508  21.748  1.00  0.00           H
ATOM   2772  HA  GLU A 192      29.242  68.079  24.561  1.00  0.00           H
ATOM   2773  HB2 GLU A 192      31.072  68.115  22.143  1.00  0.00           H
ATOM   2774  HB3 GLU A 192      31.556  67.667  23.777  1.00  0.00           H
ATOM   2775  HG2 GLU A 192      30.138  65.750  23.821  1.00  0.00           H
ATOM   2776  HG3 GLU A 192      29.338  66.203  22.329  1.00  0.00           H
ATOM   2777  N   THR A 193      30.401  70.891  23.250  1.00  0.00           N
ATOM   2778  CA  THR A 193      30.880  72.235  23.634  1.00  0.00           C
ATOM   2779  C   THR A 193      29.935  72.936  24.617  1.00  0.00           C
ATOM   2780  O   THR A 193      30.392  73.570  25.575  1.00  0.00           O
ATOM   2781  CB  THR A 193      31.130  73.147  22.420  1.00  0.00           C
ATOM   2782  CG2 THR A 193      32.078  72.523  21.395  1.00  0.00           C
ATOM   2783  OG1 THR A 193      29.958  73.560  21.757  1.00  0.00           O
ATOM   2784  H   THR A 193      30.169  70.699  22.279  1.00  0.00           H
ATOM   2785  HA  THR A 193      31.831  72.108  24.149  1.00  0.00           H
ATOM   2786  HB  THR A 193      31.603  74.054  22.793  1.00  0.00           H
ATOM   2787  HG1 THR A 193      29.259  72.890  21.844  1.00  0.00           H
ATOM   2788 HG21 THR A 193      32.429  73.292  20.708  1.00  0.00           H
ATOM   2789 HG22 THR A 193      32.936  72.079  21.895  1.00  0.00           H
ATOM   2790 HG23 THR A 193      31.571  71.753  20.822  1.00  0.00           H
ATOM   2791  N   ALA A 194      28.622  72.756  24.431  1.00  0.00           N
ATOM   2792  CA  ALA A 194      27.584  73.287  25.314  1.00  0.00           C
ATOM   2793  C   ALA A 194      27.594  72.624  26.699  1.00  0.00           C
ATOM   2794  O   ALA A 194      27.302  73.279  27.702  1.00  0.00           O
ATOM   2795  CB  ALA A 194      26.211  73.093  24.652  1.00  0.00           C
ATOM   2796  H   ALA A 194      28.323  72.193  23.644  1.00  0.00           H
ATOM   2797  HA  ALA A 194      27.756  74.355  25.458  1.00  0.00           H
ATOM   2798  HB1 ALA A 194      25.494  72.720  25.385  1.00  0.00           H
ATOM   2799  HB2 ALA A 194      25.852  74.050  24.275  1.00  0.00           H
ATOM   2800  HB3 ALA A 194      26.263  72.377  23.831  1.00  0.00           H
ATOM   2801  N   LEU A 195      27.939  71.335  26.788  1.00  0.00           N
ATOM   2802  CA  LEU A 195      27.982  70.642  28.077  1.00  0.00           C
ATOM   2803  C   LEU A 195      29.031  71.234  29.016  1.00  0.00           C
ATOM   2804  O   LEU A 195      28.753  71.372  30.207  1.00  0.00           O
ATOM   2805  CB  LEU A 195      28.197  69.131  27.885  1.00  0.00           C
ATOM   2806  CG  LEU A 195      27.000  68.379  27.274  1.00  0.00           C
ATOM   2807  CD1 LEU A 195      27.291  66.879  27.309  1.00  0.00           C
ATOM   2808  CD2 LEU A 195      25.665  68.622  27.984  1.00  0.00           C
ATOM   2809  H   LEU A 195      28.119  70.818  25.933  1.00  0.00           H
ATOM   2810  HA  LEU A 195      27.033  70.807  28.583  1.00  0.00           H
ATOM   2811  HB2 LEU A 195      29.073  68.975  27.256  1.00  0.00           H
ATOM   2812  HB3 LEU A 195      28.420  68.689  28.854  1.00  0.00           H
ATOM   2813  HG  LEU A 195      26.879  68.679  26.243  1.00  0.00           H
ATOM   2814 HD11 LEU A 195      27.433  66.544  28.337  1.00  0.00           H
ATOM   2815 HD12 LEU A 195      26.458  66.336  26.864  1.00  0.00           H
ATOM   2816 HD13 LEU A 195      28.195  66.674  26.734  1.00  0.00           H
ATOM   2817 HD21 LEU A 195      25.392  69.675  27.944  1.00  0.00           H
ATOM   2818 HD22 LEU A 195      24.878  68.058  27.489  1.00  0.00           H
ATOM   2819 HD23 LEU A 195      25.730  68.292  29.013  1.00  0.00           H
ATOM   2820  N   ARG A 196      30.187  71.681  28.507  1.00  0.00           N
ATOM   2821  CA  ARG A 196      31.159  72.387  29.359  1.00  0.00           C
ATOM   2822  C   ARG A 196      30.519  73.604  30.034  1.00  0.00           C
ATOM   2823  O   ARG A 196      30.767  73.827  31.210  1.00  0.00           O
ATOM   2824  CB  ARG A 196      32.429  72.757  28.569  1.00  0.00           C
ATOM   2825  CG  ARG A 196      33.330  71.539  28.309  1.00  0.00           C
ATOM   2826  CD  ARG A 196      34.230  71.217  29.519  1.00  0.00           C
ATOM   2827  NE  ARG A 196      34.446  69.763  29.678  1.00  0.00           N
ATOM   2828  CZ  ARG A 196      35.351  69.018  29.065  1.00  0.00           C
ATOM   2829  NH1 ARG A 196      36.176  69.525  28.200  1.00  0.00           N
ATOM   2830  NH2 ARG A 196      35.437  67.738  29.286  1.00  0.00           N
ATOM   2831  H   ARG A 196      30.350  71.582  27.511  1.00  0.00           H
ATOM   2832  HA  ARG A 196      31.438  71.726  30.178  1.00  0.00           H
ATOM   2833  HB2 ARG A 196      32.146  73.215  27.621  1.00  0.00           H
ATOM   2834  HB3 ARG A 196      33.010  73.483  29.135  1.00  0.00           H
ATOM   2835  HG2 ARG A 196      32.706  70.677  28.065  1.00  0.00           H
ATOM   2836  HG3 ARG A 196      33.967  71.747  27.449  1.00  0.00           H
ATOM   2837  HD2 ARG A 196      35.184  71.739  29.408  1.00  0.00           H
ATOM   2838  HD3 ARG A 196      33.772  71.600  30.433  1.00  0.00           H
ATOM   2839  HE  ARG A 196      33.917  69.309  30.401  1.00  0.00           H
ATOM   2840 HH11 ARG A 196      36.249  70.523  28.197  1.00  0.00           H
ATOM   2841 HH12 ARG A 196      36.954  68.965  27.905  1.00  0.00           H
ATOM   2842 HH21 ARG A 196      34.880  67.315  30.003  1.00  0.00           H
ATOM   2843 HH22 ARG A 196      36.247  67.239  28.956  1.00  0.00           H
ATOM   2844  N   GLU A 197      29.684  74.356  29.316  1.00  0.00           N
ATOM   2845  CA  GLU A 197      28.961  75.534  29.830  1.00  0.00           C
ATOM   2846  C   GLU A 197      27.778  75.229  30.736  1.00  0.00           C
ATOM   2847  O   GLU A 197      27.474  76.007  31.634  1.00  0.00           O
ATOM   2848  CB  GLU A 197      28.492  76.364  28.618  1.00  0.00           C
ATOM   2849  CG  GLU A 197      27.928  77.765  28.898  1.00  0.00           C
ATOM   2850  CD  GLU A 197      27.312  78.349  27.611  1.00  0.00           C
ATOM   2851  OE1 GLU A 197      26.377  77.738  27.048  1.00  0.00           O
ATOM   2852  OE2 GLU A 197      27.794  79.376  27.087  1.00  0.00           O
ATOM   2853  H   GLU A 197      29.481  74.059  28.373  1.00  0.00           H
ATOM   2854  HA  GLU A 197      29.615  76.096  30.482  1.00  0.00           H
ATOM   2855  HB2 GLU A 197      29.322  76.476  27.922  1.00  0.00           H
ATOM   2856  HB3 GLU A 197      27.718  75.788  28.114  1.00  0.00           H
ATOM   2857  HG2 GLU A 197      27.153  77.708  29.664  1.00  0.00           H
ATOM   2858  HG3 GLU A 197      28.732  78.402  29.273  1.00  0.00           H
ATOM   2859  N   THR A 198      27.087  74.122  30.492  1.00  0.00           N
ATOM   2860  CA  THR A 198      25.909  73.782  31.290  1.00  0.00           C
ATOM   2861  C   THR A 198      26.272  73.126  32.621  1.00  0.00           C
ATOM   2862  O   THR A 198      25.685  73.460  33.650  1.00  0.00           O
ATOM   2863  CB  THR A 198      24.964  72.874  30.503  1.00  0.00           C
ATOM   2864  CG2 THR A 198      23.690  72.577  31.303  1.00  0.00           C
ATOM   2865  OG1 THR A 198      24.609  73.471  29.276  1.00  0.00           O
ATOM   2866  H   THR A 198      27.339  73.568  29.683  1.00  0.00           H
ATOM   2867  HA  THR A 198      25.371  74.702  31.522  1.00  0.00           H
ATOM   2868  HB  THR A 198      25.474  71.939  30.279  1.00  0.00           H
ATOM   2869  HG1 THR A 198      25.415  73.587  28.756  1.00  0.00           H
ATOM   2870 HG21 THR A 198      22.810  72.672  30.671  1.00  0.00           H
ATOM   2871 HG22 THR A 198      23.746  71.566  31.705  1.00  0.00           H
ATOM   2872 HG23 THR A 198      23.584  73.274  32.135  1.00  0.00           H
ATOM   2873  N   LEU A 199      27.186  72.149  32.592  1.00  0.00           N
ATOM   2874  CA  LEU A 199      27.542  71.351  33.770  1.00  0.00           C
ATOM   2875  C   LEU A 199      28.518  72.114  34.661  1.00  0.00           C
ATOM   2876  O   LEU A 199      28.341  72.164  35.875  1.00  0.00           O
ATOM   2877  CB  LEU A 199      28.188  70.014  33.361  1.00  0.00           C
ATOM   2878  CG  LEU A 199      27.233  68.960  32.784  1.00  0.00           C
ATOM   2879  CD1 LEU A 199      26.708  69.292  31.397  1.00  0.00           C
ATOM   2880  CD2 LEU A 199      27.978  67.632  32.654  1.00  0.00           C
ATOM   2881  H   LEU A 199      27.648  71.941  31.713  1.00  0.00           H
ATOM   2882  HA  LEU A 199      26.647  71.150  34.360  1.00  0.00           H
ATOM   2883  HB2 LEU A 199      29.005  70.197  32.660  1.00  0.00           H
ATOM   2884  HB3 LEU A 199      28.628  69.584  34.263  1.00  0.00           H
ATOM   2885  HG  LEU A 199      26.383  68.829  33.452  1.00  0.00           H
ATOM   2886 HD11 LEU A 199      27.543  69.366  30.713  1.00  0.00           H
ATOM   2887 HD12 LEU A 199      26.039  68.503  31.079  1.00  0.00           H
ATOM   2888 HD13 LEU A 199      26.146  70.218  31.405  1.00  0.00           H
ATOM   2889 HD21 LEU A 199      28.220  67.256  33.645  1.00  0.00           H
ATOM   2890 HD22 LEU A 199      27.356  66.905  32.141  1.00  0.00           H
ATOM   2891 HD23 LEU A 199      28.898  67.773  32.086  1.00  0.00           H
ATOM   2892  N   PHE A 200      29.547  72.678  34.031  1.00  0.00           N
ATOM   2893  CA  PHE A 200      30.607  73.442  34.672  1.00  0.00           C
ATOM   2894  C   PHE A 200      30.480  74.922  34.310  1.00  0.00           C
ATOM   2895  O   PHE A 200      29.458  75.386  33.815  1.00  0.00           O
ATOM   2896  CB  PHE A 200      31.975  72.885  34.225  1.00  0.00           C
ATOM   2897  CG  PHE A 200      32.117  71.389  34.334  1.00  0.00           C
ATOM   2898  CD1 PHE A 200      32.392  70.835  35.584  1.00  0.00           C
ATOM   2899  CD2 PHE A 200      31.963  70.555  33.215  1.00  0.00           C
ATOM   2900  CE1 PHE A 200      32.474  69.447  35.755  1.00  0.00           C
ATOM   2901  CE2 PHE A 200      32.056  69.161  33.370  1.00  0.00           C
ATOM   2902  CZ  PHE A 200      32.291  68.609  34.642  1.00  0.00           C
ATOM   2903  H   PHE A 200      29.551  72.650  33.023  1.00  0.00           H
ATOM   2904  HA  PHE A 200      30.519  73.351  35.756  1.00  0.00           H
ATOM   2905  HB2 PHE A 200      32.175  73.178  33.196  1.00  0.00           H
ATOM   2906  HB3 PHE A 200      32.753  73.334  34.845  1.00  0.00           H
ATOM   2907  HD1 PHE A 200      32.536  71.499  36.409  1.00  0.00           H
ATOM   2908  HD2 PHE A 200      31.758  70.990  32.251  1.00  0.00           H
ATOM   2909  HE1 PHE A 200      32.672  69.036  36.736  1.00  0.00           H
ATOM   2910  HE2 PHE A 200      31.933  68.510  32.520  1.00  0.00           H
ATOM   2911  HZ  PHE A 200      32.333  67.539  34.767  1.00  0.00           H
ATOM   2912  N   ALA A 201      31.576  75.651  34.490  1.00  0.00           N
ATOM   2913  CA  ALA A 201      31.780  76.974  33.931  1.00  0.00           C
ATOM   2914  C   ALA A 201      32.668  76.961  32.659  1.00  0.00           C
ATOM   2915  O   ALA A 201      33.599  77.747  32.552  1.00  0.00           O
ATOM   2916  CB  ALA A 201      32.272  77.882  35.058  1.00  0.00           C
ATOM   2917  H   ALA A 201      32.362  75.203  34.930  1.00  0.00           H
ATOM   2918  HA  ALA A 201      30.813  77.374  33.620  1.00  0.00           H
ATOM   2919  HB1 ALA A 201      33.030  77.380  35.648  1.00  0.00           H
ATOM   2920  HB2 ALA A 201      32.686  78.787  34.631  1.00  0.00           H
ATOM   2921  HB3 ALA A 201      31.444  78.137  35.719  1.00  0.00           H
ATOM   2922  N   ALA A 202      32.381  76.093  31.683  1.00  0.00           N
ATOM   2923  CA  ALA A 202      32.700  76.270  30.256  1.00  0.00           C
ATOM   2924  C   ALA A 202      34.183  76.249  29.828  1.00  0.00           C
ATOM   2925  O   ALA A 202      34.865  75.261  30.064  1.00  0.00           O
ATOM   2926  CB  ALA A 202      31.917  77.472  29.701  1.00  0.00           C
ATOM   2927  H   ALA A 202      31.803  75.296  31.922  1.00  0.00           H
ATOM   2928  HA  ALA A 202      32.289  75.408  29.747  1.00  0.00           H
ATOM   2929  HB1 ALA A 202      32.204  78.333  30.274  1.00  0.00           H
ATOM   2930  HB2 ALA A 202      32.112  77.654  28.651  1.00  0.00           H
ATOM   2931  HB3 ALA A 202      30.856  77.365  29.799  1.00  0.00           H
ATOM   2932  N   ASN A 203      34.527  77.217  28.962  1.00  0.00           N
ATOM   2933  CA  ASN A 203      35.559  77.247  27.926  1.00  0.00           C
ATOM   2934  C   ASN A 203      36.097  75.884  27.511  1.00  0.00           C
ATOM   2935  O   ASN A 203      37.010  75.335  28.132  1.00  0.00           O
ATOM   2936  CB  ASN A 203      36.692  78.202  28.289  1.00  0.00           C
ATOM   2937  CG  ASN A 203      36.235  79.623  28.494  1.00  0.00           C
ATOM   2938  ND2 ASN A 203      37.150  80.498  28.808  1.00  0.00           N
ATOM   2939  OD1 ASN A 203      35.092  80.000  28.275  1.00  0.00           O
ATOM   2940  H   ASN A 203      33.908  78.014  28.957  1.00  0.00           H
ATOM   2941  HA  ASN A 203      35.092  77.674  27.038  1.00  0.00           H
ATOM   2942  HB2 ASN A 203      37.181  77.855  29.184  1.00  0.00           H
ATOM   2943  HB3 ASN A 203      37.438  78.189  27.502  1.00  0.00           H
ATOM   2944 HD21 ASN A 203      36.812  81.376  29.131  1.00  0.00           H
ATOM   2945 HD22 ASN A 203      38.100  80.189  29.004  1.00  0.00           H
ATOM   2946  N   VAL A 204      35.606  75.423  26.356  1.00  0.00           N
ATOM   2947  CA  VAL A 204      36.112  74.215  25.704  1.00  0.00           C
ATOM   2948  C   VAL A 204      37.646  74.222  25.678  1.00  0.00           C
ATOM   2949  O   VAL A 204      38.248  75.279  25.444  1.00  0.00           O
ATOM   2950  CB  VAL A 204      35.539  74.043  24.290  1.00  0.00           C
ATOM   2951  CG1 VAL A 204      34.011  74.064  24.341  1.00  0.00           C
ATOM   2952  CG2 VAL A 204      36.032  75.093  23.282  1.00  0.00           C
ATOM   2953  H   VAL A 204      34.918  75.967  25.861  1.00  0.00           H
ATOM   2954  HA  VAL A 204      35.767  73.378  26.304  1.00  0.00           H
ATOM   2955  HB  VAL A 204      35.838  73.059  23.929  1.00  0.00           H
ATOM   2956 HG11 VAL A 204      33.650  73.588  23.437  1.00  0.00           H
ATOM   2957 HG12 VAL A 204      33.643  73.510  25.204  1.00  0.00           H
ATOM   2958 HG13 VAL A 204      33.633  75.086  24.375  1.00  0.00           H
ATOM   2959 HG21 VAL A 204      36.917  74.711  22.771  1.00  0.00           H
ATOM   2960 HG22 VAL A 204      35.268  75.307  22.535  1.00  0.00           H
ATOM   2961 HG23 VAL A 204      36.300  76.021  23.786  1.00  0.00           H
ATOM   2962  N   PRO A 205      38.286  73.087  25.996  1.00  0.00           N
ATOM   2963  CA  PRO A 205      39.730  73.054  26.079  1.00  0.00           C
ATOM   2964  C   PRO A 205      40.355  73.278  24.691  1.00  0.00           C
ATOM   2965  O   PRO A 205      39.761  72.901  23.677  1.00  0.00           O
ATOM   2966  CB  PRO A 205      40.088  71.723  26.728  1.00  0.00           C
ATOM   2967  CG  PRO A 205      38.862  70.840  26.570  1.00  0.00           C
ATOM   2968  CD  PRO A 205      37.701  71.807  26.356  1.00  0.00           C
ATOM   2969  HA  PRO A 205      40.048  73.851  26.747  1.00  0.00           H
ATOM   2970  HB2 PRO A 205      40.941  71.270  26.240  1.00  0.00           H
ATOM   2971  HB3 PRO A 205      40.283  71.877  27.789  1.00  0.00           H
ATOM   2972  HG2 PRO A 205      38.991  70.218  25.700  1.00  0.00           H
ATOM   2973  HG3 PRO A 205      38.718  70.203  27.440  1.00  0.00           H
ATOM   2974  HD2 PRO A 205      37.049  71.443  25.560  1.00  0.00           H
ATOM   2975  HD3 PRO A 205      37.147  71.918  27.287  1.00  0.00           H
ATOM   2976  N   PRO A 206      41.531  73.920  24.622  1.00  0.00           N
ATOM   2977  CA  PRO A 206      42.225  74.191  23.369  1.00  0.00           C
ATOM   2978  C   PRO A 206      42.795  72.905  22.758  1.00  0.00           C
ATOM   2979  O   PRO A 206      42.801  71.838  23.377  1.00  0.00           O
ATOM   2980  CB  PRO A 206      43.330  75.184  23.749  1.00  0.00           C
ATOM   2981  CG  PRO A 206      43.667  74.780  25.183  1.00  0.00           C
ATOM   2982  CD  PRO A 206      42.316  74.381  25.752  1.00  0.00           C
ATOM   2983  HA  PRO A 206      41.549  74.654  22.649  1.00  0.00           H
ATOM   2984  HB2 PRO A 206      44.199  75.123  23.095  1.00  0.00           H
ATOM   2985  HB3 PRO A 206      42.923  76.196  23.743  1.00  0.00           H
ATOM   2986  HG2 PRO A 206      44.317  73.908  25.186  1.00  0.00           H
ATOM   2987  HG3 PRO A 206      44.108  75.603  25.742  1.00  0.00           H
ATOM   2988  HD2 PRO A 206      42.443  73.601  26.501  1.00  0.00           H
ATOM   2989  HD3 PRO A 206      41.831  75.249  26.185  1.00  0.00           H
ATOM   2990  N   ARG A 207      43.335  72.997  21.543  1.00  0.00           N
ATOM   2991  CA  ARG A 207      44.213  71.943  21.003  1.00  0.00           C
ATOM   2992  C   ARG A 207      45.632  72.047  21.556  1.00  0.00           C
ATOM   2993  O   ARG A 207      46.046  73.099  22.020  1.00  0.00           O
ATOM   2994  CB  ARG A 207      44.186  71.976  19.473  1.00  0.00           C
ATOM   2995  CG  ARG A 207      42.868  71.376  18.973  1.00  0.00           C
ATOM   2996  CD  ARG A 207      42.908  71.131  17.464  1.00  0.00           C
ATOM   2997  NE  ARG A 207      41.857  70.178  17.059  1.00  0.00           N
ATOM   2998  CZ  ARG A 207      41.988  68.863  16.960  1.00  0.00           C
ATOM   2999  NH1 ARG A 207      43.110  68.256  17.217  1.00  0.00           N
ATOM   3000  NH2 ARG A 207      40.991  68.120  16.586  1.00  0.00           N
ATOM   3001  H   ARG A 207      43.276  73.899  21.066  1.00  0.00           H
ATOM   3002  HA  ARG A 207      43.839  70.974  21.344  1.00  0.00           H
ATOM   3003  HB2 ARG A 207      44.298  73.000  19.114  1.00  0.00           H
ATOM   3004  HB3 ARG A 207      45.012  71.374  19.093  1.00  0.00           H
ATOM   3005  HG2 ARG A 207      42.715  70.418  19.469  1.00  0.00           H
ATOM   3006  HG3 ARG A 207      42.037  72.040  19.217  1.00  0.00           H
ATOM   3007  HD2 ARG A 207      42.777  72.082  16.945  1.00  0.00           H
ATOM   3008  HD3 ARG A 207      43.888  70.736  17.191  1.00  0.00           H
ATOM   3009  HE  ARG A 207      40.948  70.563  16.862  1.00  0.00           H
ATOM   3010 HH11 ARG A 207      43.913  68.784  17.484  1.00  0.00           H
ATOM   3011 HH12 ARG A 207      43.230  67.264  17.055  1.00  0.00           H
ATOM   3012 HH21 ARG A 207      40.079  68.519  16.482  1.00  0.00           H
ATOM   3013 HH22 ARG A 207      41.108  67.121  16.602  1.00  0.00           H
ATOM   3014  N   LEU A 208      46.411  70.968  21.453  1.00  0.00           N
ATOM   3015  CA  LEU A 208      47.768  70.895  22.017  1.00  0.00           C
ATOM   3016  C   LEU A 208      48.710  71.966  21.438  1.00  0.00           C
ATOM   3017  O   LEU A 208      49.276  72.765  22.180  1.00  0.00           O
ATOM   3018  CB  LEU A 208      48.307  69.456  21.810  1.00  0.00           C
ATOM   3019  CG  LEU A 208      49.247  68.881  22.890  1.00  0.00           C
ATOM   3020  CD1 LEU A 208      50.639  69.480  22.840  1.00  0.00           C
ATOM   3021  CD2 LEU A 208      48.677  69.052  24.292  1.00  0.00           C
ATOM   3022  H   LEU A 208      45.987  70.122  21.109  1.00  0.00           H
ATOM   3023  HA  LEU A 208      47.671  71.115  23.079  1.00  0.00           H
ATOM   3024  HB2 LEU A 208      47.459  68.774  21.752  1.00  0.00           H
ATOM   3025  HB3 LEU A 208      48.820  69.399  20.848  1.00  0.00           H
ATOM   3026  HG  LEU A 208      49.345  67.812  22.703  1.00  0.00           H
ATOM   3027 HD11 LEU A 208      50.552  70.547  22.952  1.00  0.00           H
ATOM   3028 HD12 LEU A 208      51.250  69.080  23.650  1.00  0.00           H
ATOM   3029 HD13 LEU A 208      51.118  69.258  21.888  1.00  0.00           H
ATOM   3030 HD21 LEU A 208      47.670  68.653  24.283  1.00  0.00           H
ATOM   3031 HD22 LEU A 208      49.275  68.501  25.016  1.00  0.00           H
ATOM   3032 HD23 LEU A 208      48.661  70.099  24.596  1.00  0.00           H
ATOM   3033  N   GLY A 209      48.829  72.022  20.107  1.00  0.00           N
ATOM   3034  CA  GLY A 209      49.625  73.049  19.426  1.00  0.00           C
ATOM   3035  C   GLY A 209      49.078  74.460  19.646  1.00  0.00           C
ATOM   3036  O   GLY A 209      49.850  75.377  19.883  1.00  0.00           O
ATOM   3037  H   GLY A 209      48.359  71.326  19.554  1.00  0.00           H
ATOM   3038  HA2 GLY A 209      50.651  73.022  19.797  1.00  0.00           H
ATOM   3039  HA3 GLY A 209      49.635  72.851  18.355  1.00  0.00           H
ATOM   3040  N   GLU A 210      47.752  74.623  19.663  1.00  0.00           N
ATOM   3041  CA  GLU A 210      47.102  75.903  19.973  1.00  0.00           C
ATOM   3042  C   GLU A 210      47.458  76.395  21.384  1.00  0.00           C
ATOM   3043  O   GLU A 210      47.869  77.538  21.554  1.00  0.00           O
ATOM   3044  CB  GLU A 210      45.584  75.733  19.812  1.00  0.00           C
ATOM   3045  CG  GLU A 210      44.773  76.999  20.123  1.00  0.00           C
ATOM   3046  CD  GLU A 210      43.262  76.740  20.086  1.00  0.00           C
ATOM   3047  OE1 GLU A 210      42.828  75.562  20.112  1.00  0.00           O
ATOM   3048  OE2 GLU A 210      42.501  77.728  19.941  1.00  0.00           O
ATOM   3049  H   GLU A 210      47.166  73.817  19.531  1.00  0.00           H
ATOM   3050  HA  GLU A 210      47.448  76.661  19.268  1.00  0.00           H
ATOM   3051  HB2 GLU A 210      45.369  75.418  18.790  1.00  0.00           H
ATOM   3052  HB3 GLU A 210      45.258  74.945  20.486  1.00  0.00           H
ATOM   3053  HG2 GLU A 210      45.036  77.380  21.110  1.00  0.00           H
ATOM   3054  HG3 GLU A 210      45.029  77.759  19.380  1.00  0.00           H
ATOM   3055  N   PHE A 211      47.358  75.524  22.390  1.00  0.00           N
ATOM   3056  CA  PHE A 211      47.716  75.838  23.768  1.00  0.00           C
ATOM   3057  C   PHE A 211      49.181  76.258  23.882  1.00  0.00           C
ATOM   3058  O   PHE A 211      49.476  77.290  24.476  1.00  0.00           O
ATOM   3059  CB  PHE A 211      47.429  74.629  24.667  1.00  0.00           C
ATOM   3060  CG  PHE A 211      47.858  74.841  26.104  1.00  0.00           C
ATOM   3061  CD1 PHE A 211      47.066  75.613  26.975  1.00  0.00           C
ATOM   3062  CD2 PHE A 211      49.080  74.310  26.557  1.00  0.00           C
ATOM   3063  CE1 PHE A 211      47.492  75.850  28.293  1.00  0.00           C
ATOM   3064  CE2 PHE A 211      49.505  74.545  27.875  1.00  0.00           C
ATOM   3065  CZ  PHE A 211      48.712  75.317  28.739  1.00  0.00           C
ATOM   3066  H   PHE A 211      47.021  74.590  22.191  1.00  0.00           H
ATOM   3067  HA  PHE A 211      47.106  76.676  24.107  1.00  0.00           H
ATOM   3068  HB2 PHE A 211      46.366  74.414  24.641  1.00  0.00           H
ATOM   3069  HB3 PHE A 211      47.944  73.753  24.273  1.00  0.00           H
ATOM   3070  HD1 PHE A 211      46.130  76.026  26.638  1.00  0.00           H
ATOM   3071  HD2 PHE A 211      49.702  73.730  25.892  1.00  0.00           H
ATOM   3072  HE1 PHE A 211      46.868  76.421  28.968  1.00  0.00           H
ATOM   3073  HE2 PHE A 211      50.446  74.139  28.218  1.00  0.00           H
ATOM   3074  HZ  PHE A 211      49.045  75.499  29.746  1.00  0.00           H
ATOM   3075  N   PHE A 212      50.109  75.509  23.283  1.00  0.00           N
ATOM   3076  CA  PHE A 212      51.528  75.864  23.366  1.00  0.00           C
ATOM   3077  C   PHE A 212      51.945  77.048  22.486  1.00  0.00           C
ATOM   3078  O   PHE A 212      52.907  77.742  22.826  1.00  0.00           O
ATOM   3079  CB  PHE A 212      52.406  74.641  23.136  1.00  0.00           C
ATOM   3080  CG  PHE A 212      52.522  73.810  24.393  1.00  0.00           C
ATOM   3081  CD1 PHE A 212      53.240  74.299  25.496  1.00  0.00           C
ATOM   3082  CD2 PHE A 212      51.873  72.574  24.482  1.00  0.00           C
ATOM   3083  CE1 PHE A 212      53.316  73.542  26.674  1.00  0.00           C
ATOM   3084  CE2 PHE A 212      51.975  71.792  25.644  1.00  0.00           C
ATOM   3085  CZ  PHE A 212      52.709  72.281  26.740  1.00  0.00           C
ATOM   3086  H   PHE A 212      49.827  74.668  22.792  1.00  0.00           H
ATOM   3087  HA  PHE A 212      51.703  76.186  24.388  1.00  0.00           H
ATOM   3088  HB2 PHE A 212      52.001  74.047  22.314  1.00  0.00           H
ATOM   3089  HB3 PHE A 212      53.408  74.965  22.857  1.00  0.00           H
ATOM   3090  HD1 PHE A 212      53.731  75.258  25.444  1.00  0.00           H
ATOM   3091  HD2 PHE A 212      51.293  72.251  23.643  1.00  0.00           H
ATOM   3092  HE1 PHE A 212      53.857  73.927  27.524  1.00  0.00           H
ATOM   3093  HE2 PHE A 212      51.488  70.828  25.697  1.00  0.00           H
ATOM   3094  HZ  PHE A 212      52.813  71.703  27.641  1.00  0.00           H
ATOM   3095  N   ASP A 213      51.206  77.348  21.419  1.00  0.00           N
ATOM   3096  CA  ASP A 213      51.324  78.626  20.715  1.00  0.00           C
ATOM   3097  C   ASP A 213      50.859  79.797  21.597  1.00  0.00           C
ATOM   3098  O   ASP A 213      51.491  80.853  21.576  1.00  0.00           O
ATOM   3099  CB  ASP A 213      50.550  78.587  19.386  1.00  0.00           C
ATOM   3100  CG  ASP A 213      51.271  77.842  18.251  1.00  0.00           C
ATOM   3101  OD1 ASP A 213      52.510  77.656  18.313  1.00  0.00           O
ATOM   3102  OD2 ASP A 213      50.628  77.565  17.211  1.00  0.00           O
ATOM   3103  H   ASP A 213      50.481  76.702  21.119  1.00  0.00           H
ATOM   3104  HA  ASP A 213      52.377  78.804  20.494  1.00  0.00           H
ATOM   3105  HB2 ASP A 213      49.566  78.146  19.549  1.00  0.00           H
ATOM   3106  HB3 ASP A 213      50.398  79.615  19.054  1.00  0.00           H
ATOM   3107  N   ILE A 214      49.827  79.616  22.434  1.00  0.00           N
ATOM   3108  CA  ILE A 214      49.446  80.604  23.460  1.00  0.00           C
ATOM   3109  C   ILE A 214      50.538  80.741  24.529  1.00  0.00           C
ATOM   3110  O   ILE A 214      50.924  81.861  24.862  1.00  0.00           O
ATOM   3111  CB  ILE A 214      48.074  80.272  24.097  1.00  0.00           C
ATOM   3112  CG1 ILE A 214      46.941  80.403  23.057  1.00  0.00           C
ATOM   3113  CG2 ILE A 214      47.798  81.202  25.289  1.00  0.00           C
ATOM   3114  CD1 ILE A 214      45.562  79.982  23.583  1.00  0.00           C
ATOM   3115  H   ILE A 214      49.312  78.741  22.380  1.00  0.00           H
ATOM   3116  HA  ILE A 214      49.365  81.578  22.978  1.00  0.00           H
ATOM   3117  HB  ILE A 214      48.082  79.253  24.473  1.00  0.00           H
ATOM   3118 HG12 ILE A 214      46.890  81.431  22.701  1.00  0.00           H
ATOM   3119 HG13 ILE A 214      47.167  79.776  22.200  1.00  0.00           H
ATOM   3120 HG21 ILE A 214      46.863  80.940  25.778  1.00  0.00           H
ATOM   3121 HG22 ILE A 214      48.579  81.115  26.041  1.00  0.00           H
ATOM   3122 HG23 ILE A 214      47.775  82.229  24.933  1.00  0.00           H
ATOM   3123 HD11 ILE A 214      45.214  80.684  24.340  1.00  0.00           H
ATOM   3124 HD12 ILE A 214      44.849  79.984  22.760  1.00  0.00           H
ATOM   3125 HD13 ILE A 214      45.616  78.979  24.008  1.00  0.00           H
ATOM   3126  N   VAL A 215      51.059  79.626  25.051  1.00  0.00           N
ATOM   3127  CA  VAL A 215      52.147  79.617  26.050  1.00  0.00           C
ATOM   3128  C   VAL A 215      53.356  80.390  25.512  1.00  0.00           C
ATOM   3129  O   VAL A 215      53.883  81.275  26.187  1.00  0.00           O
ATOM   3130  CB  VAL A 215      52.524  78.164  26.408  1.00  0.00           C
ATOM   3131  CG1 VAL A 215      53.816  77.999  27.217  1.00  0.00           C
ATOM   3132  CG2 VAL A 215      51.394  77.474  27.190  1.00  0.00           C
ATOM   3133  H   VAL A 215      50.659  78.739  24.756  1.00  0.00           H
ATOM   3134  HA  VAL A 215      51.811  80.123  26.953  1.00  0.00           H
ATOM   3135  HB  VAL A 215      52.681  77.632  25.476  1.00  0.00           H
ATOM   3136 HG11 VAL A 215      54.567  78.733  26.942  1.00  0.00           H
ATOM   3137 HG12 VAL A 215      53.613  78.099  28.275  1.00  0.00           H
ATOM   3138 HG13 VAL A 215      54.241  77.016  27.026  1.00  0.00           H
ATOM   3139 HG21 VAL A 215      50.432  77.629  26.709  1.00  0.00           H
ATOM   3140 HG22 VAL A 215      51.583  76.402  27.239  1.00  0.00           H
ATOM   3141 HG23 VAL A 215      51.324  77.875  28.200  1.00  0.00           H
ATOM   3142  N   SER A 216      53.751  80.111  24.268  1.00  0.00           N
ATOM   3143  CA  SER A 216      54.863  80.804  23.612  1.00  0.00           C
ATOM   3144  C   SER A 216      54.536  82.273  23.331  1.00  0.00           C
ATOM   3145  O   SER A 216      55.403  83.130  23.488  1.00  0.00           O
ATOM   3146  CB  SER A 216      55.236  80.113  22.296  1.00  0.00           C
ATOM   3147  OG  SER A 216      55.488  78.734  22.490  1.00  0.00           O
ATOM   3148  H   SER A 216      53.261  79.385  23.758  1.00  0.00           H
ATOM   3149  HA  SER A 216      55.729  80.775  24.274  1.00  0.00           H
ATOM   3150  HB2 SER A 216      54.427  80.233  21.574  1.00  0.00           H
ATOM   3151  HB3 SER A 216      56.135  80.587  21.899  1.00  0.00           H
ATOM   3152  HG  SER A 216      54.632  78.289  22.621  1.00  0.00           H
ATOM   3153  N   GLY A 217      53.287  82.581  22.962  1.00  0.00           N
ATOM   3154  CA  GLY A 217      52.809  83.941  22.698  1.00  0.00           C
ATOM   3155  C   GLY A 217      52.786  84.841  23.936  1.00  0.00           C
ATOM   3156  O   GLY A 217      53.060  86.033  23.822  1.00  0.00           O
ATOM   3157  H   GLY A 217      52.626  81.824  22.819  1.00  0.00           H
ATOM   3158  HA2 GLY A 217      53.445  84.406  21.945  1.00  0.00           H
ATOM   3159  HA3 GLY A 217      51.792  83.881  22.309  1.00  0.00           H
ATOM   3160  N   ALA A 218      52.536  84.277  25.122  1.00  0.00           N
ATOM   3161  CA  ALA A 218      52.709  84.970  26.401  1.00  0.00           C
ATOM   3162  C   ALA A 218      54.186  85.138  26.817  1.00  0.00           C
ATOM   3163  O   ALA A 218      54.465  85.865  27.765  1.00  0.00           O
ATOM   3164  CB  ALA A 218      51.913  84.222  27.478  1.00  0.00           C
ATOM   3165  H   ALA A 218      52.249  83.303  25.140  1.00  0.00           H
ATOM   3166  HA  ALA A 218      52.295  85.976  26.309  1.00  0.00           H
ATOM   3167  HB1 ALA A 218      50.849  84.259  27.245  1.00  0.00           H
ATOM   3168  HB2 ALA A 218      52.241  83.184  27.533  1.00  0.00           H
ATOM   3169  HB3 ALA A 218      52.081  84.696  28.446  1.00  0.00           H
ATOM   3170  N   GLY A 219      55.130  84.482  26.131  1.00  0.00           N
ATOM   3171  CA  GLY A 219      56.565  84.562  26.424  1.00  0.00           C
ATOM   3172  C   GLY A 219      57.088  83.482  27.376  1.00  0.00           C
ATOM   3173  O   GLY A 219      58.187  83.627  27.917  1.00  0.00           O
ATOM   3174  H   GLY A 219      54.844  83.925  25.337  1.00  0.00           H
ATOM   3175  HA2 GLY A 219      57.111  84.478  25.485  1.00  0.00           H
ATOM   3176  HA3 GLY A 219      56.792  85.534  26.863  1.00  0.00           H
ATOM   3177  N   PHE A 220      56.324  82.415  27.628  1.00  0.00           N
ATOM   3178  CA  PHE A 220      56.785  81.279  28.428  1.00  0.00           C
ATOM   3179  C   PHE A 220      57.618  80.285  27.606  1.00  0.00           C
ATOM   3180  O   PHE A 220      57.295  79.956  26.466  1.00  0.00           O
ATOM   3181  CB  PHE A 220      55.594  80.562  29.075  1.00  0.00           C
ATOM   3182  CG  PHE A 220      55.025  81.231  30.308  1.00  0.00           C
ATOM   3183  CD1 PHE A 220      55.811  81.320  31.467  1.00  0.00           C
ATOM   3184  CD2 PHE A 220      53.708  81.720  30.324  1.00  0.00           C
ATOM   3185  CE1 PHE A 220      55.311  81.922  32.632  1.00  0.00           C
ATOM   3186  CE2 PHE A 220      53.194  82.301  31.496  1.00  0.00           C
ATOM   3187  CZ  PHE A 220      53.997  82.417  32.643  1.00  0.00           C
ATOM   3188  H   PHE A 220      55.440  82.318  27.137  1.00  0.00           H
ATOM   3189  HA  PHE A 220      57.427  81.651  29.227  1.00  0.00           H
ATOM   3190  HB2 PHE A 220      54.800  80.452  28.344  1.00  0.00           H
ATOM   3191  HB3 PHE A 220      55.914  79.561  29.354  1.00  0.00           H
ATOM   3192  HD1 PHE A 220      56.801  80.911  31.456  1.00  0.00           H
ATOM   3193  HD2 PHE A 220      53.086  81.641  29.444  1.00  0.00           H
ATOM   3194  HE1 PHE A 220      55.928  81.990  33.518  1.00  0.00           H
ATOM   3195  HE2 PHE A 220      52.179  82.663  31.516  1.00  0.00           H
ATOM   3196  HZ  PHE A 220      53.593  82.874  33.534  1.00  0.00           H
ATOM   3197  N   HID A 221      58.671  79.745  28.219  1.00  0.00           N
ATOM   3198  CA  HID A 221      59.270  78.470  27.811  1.00  0.00           C
ATOM   3199  C   HID A 221      58.545  77.295  28.471  1.00  0.00           C
ATOM   3200  O   HID A 221      58.014  77.425  29.573  1.00  0.00           O
ATOM   3201  CB  HID A 221      60.768  78.455  28.152  1.00  0.00           C
ATOM   3202  CG  HID A 221      61.584  79.391  27.294  1.00  0.00           C
ATOM   3203  CD2 HID A 221      62.942  79.568  27.331  1.00  0.00           C
ATOM   3204  ND1 HID A 221      61.101  80.196  26.287  1.00  0.00           N
ATOM   3205  CE1 HID A 221      62.137  80.847  25.738  1.00  0.00           C
ATOM   3206  NE2 HID A 221      63.283  80.515  26.355  1.00  0.00           N
ATOM   3207  H   HID A 221      58.906  80.086  29.146  1.00  0.00           H
ATOM   3208  HA  HID A 221      59.164  78.345  26.732  1.00  0.00           H
ATOM   3209  HB2 HID A 221      60.900  78.724  29.201  1.00  0.00           H
ATOM   3210  HB3 HID A 221      61.152  77.443  28.013  1.00  0.00           H
ATOM   3211  HD1 HID A 221      60.131  80.276  26.010  1.00  0.00           H
ATOM   3212  HD2 HID A 221      63.630  79.058  27.992  1.00  0.00           H
ATOM   3213  HE1 HID A 221      62.060  81.542  24.912  1.00  0.00           H
ATOM   3214  N   THR A 222      58.564  76.132  27.821  1.00  0.00           N
ATOM   3215  CA  THR A 222      58.017  74.885  28.377  1.00  0.00           C
ATOM   3216  C   THR A 222      59.150  74.037  28.944  1.00  0.00           C
ATOM   3217  O   THR A 222      60.049  73.645  28.205  1.00  0.00           O
ATOM   3218  CB  THR A 222      57.252  74.106  27.302  1.00  0.00           C
ATOM   3219  CG2 THR A 222      56.647  72.799  27.826  1.00  0.00           C
ATOM   3220  OG1 THR A 222      56.193  74.916  26.844  1.00  0.00           O
ATOM   3221  H   THR A 222      59.084  76.070  26.956  1.00  0.00           H
ATOM   3222  HA  THR A 222      57.313  75.108  29.180  1.00  0.00           H
ATOM   3223  HB  THR A 222      57.921  73.885  26.469  1.00  0.00           H
ATOM   3224  HG1 THR A 222      56.567  75.641  26.337  1.00  0.00           H
ATOM   3225 HG21 THR A 222      55.712  72.994  28.346  1.00  0.00           H
ATOM   3226 HG22 THR A 222      56.461  72.134  26.983  1.00  0.00           H
ATOM   3227 HG23 THR A 222      57.319  72.292  28.514  1.00  0.00           H
ATOM   3228  N   LEU A 223      59.109  73.735  30.243  1.00  0.00           N
ATOM   3229  CA  LEU A 223      60.089  72.856  30.893  1.00  0.00           C
ATOM   3230  C   LEU A 223      59.629  71.409  31.038  1.00  0.00           C
ATOM   3231  O   LEU A 223      60.454  70.502  30.962  1.00  0.00           O
ATOM   3232  CB  LEU A 223      60.436  73.396  32.285  1.00  0.00           C
ATOM   3233  CG  LEU A 223      61.141  74.756  32.307  1.00  0.00           C
ATOM   3234  CD1 LEU A 223      61.744  74.926  33.698  1.00  0.00           C
ATOM   3235  CD2 LEU A 223      62.271  74.884  31.280  1.00  0.00           C
ATOM   3236  H   LEU A 223      58.342  74.098  30.802  1.00  0.00           H
ATOM   3237  HA  LEU A 223      60.999  72.812  30.295  1.00  0.00           H
ATOM   3238  HB2 LEU A 223      59.524  73.477  32.876  1.00  0.00           H
ATOM   3239  HB3 LEU A 223      61.080  72.660  32.769  1.00  0.00           H
ATOM   3240  HG  LEU A 223      60.413  75.546  32.127  1.00  0.00           H
ATOM   3241 HD11 LEU A 223      62.479  74.145  33.898  1.00  0.00           H
ATOM   3242 HD12 LEU A 223      62.207  75.895  33.759  1.00  0.00           H
ATOM   3243 HD13 LEU A 223      60.956  74.891  34.452  1.00  0.00           H
ATOM   3244 HD21 LEU A 223      61.853  74.865  30.273  1.00  0.00           H
ATOM   3245 HD22 LEU A 223      62.789  75.833  31.405  1.00  0.00           H
ATOM   3246 HD23 LEU A 223      62.974  74.058  31.392  1.00  0.00           H
ATOM   3247  N   SER A 224      58.339  71.186  31.285  1.00  0.00           N
ATOM   3248  CA  SER A 224      57.808  69.846  31.530  1.00  0.00           C
ATOM   3249  C   SER A 224      56.352  69.725  31.100  1.00  0.00           C
ATOM   3250  O   SER A 224      55.639  70.727  31.022  1.00  0.00           O
ATOM   3251  CB  SER A 224      57.993  69.441  33.006  1.00  0.00           C
ATOM   3252  OG  SER A 224      56.842  69.701  33.794  1.00  0.00           O
ATOM   3253  H   SER A 224      57.695  71.967  31.303  1.00  0.00           H
ATOM   3254  HA  SER A 224      58.379  69.142  30.924  1.00  0.00           H
ATOM   3255  HB2 SER A 224      58.189  68.368  33.037  1.00  0.00           H
ATOM   3256  HB3 SER A 224      58.858  69.952  33.429  1.00  0.00           H
ATOM   3257  HG  SER A 224      56.984  70.458  34.388  1.00  0.00           H
ATOM   3258  N   LEU A 225      55.923  68.487  30.856  1.00  0.00           N
ATOM   3259  CA  LEU A 225      54.528  68.094  30.708  1.00  0.00           C
ATOM   3260  C   LEU A 225      54.383  66.633  31.132  1.00  0.00           C
ATOM   3261  O   LEU A 225      55.156  65.779  30.696  1.00  0.00           O
ATOM   3262  CB  LEU A 225      54.067  68.338  29.259  1.00  0.00           C
ATOM   3263  CG  LEU A 225      52.586  67.992  28.998  1.00  0.00           C
ATOM   3264  CD1 LEU A 225      52.026  68.904  27.913  1.00  0.00           C
ATOM   3265  CD2 LEU A 225      52.371  66.552  28.522  1.00  0.00           C
ATOM   3266  H   LEU A 225      56.590  67.732  30.926  1.00  0.00           H
ATOM   3267  HA  LEU A 225      53.921  68.709  31.371  1.00  0.00           H
ATOM   3268  HB2 LEU A 225      54.220  69.398  29.049  1.00  0.00           H
ATOM   3269  HB3 LEU A 225      54.700  67.772  28.574  1.00  0.00           H
ATOM   3270  HG  LEU A 225      52.011  68.160  29.908  1.00  0.00           H
ATOM   3271 HD11 LEU A 225      52.652  68.864  27.020  1.00  0.00           H
ATOM   3272 HD12 LEU A 225      51.003  68.625  27.663  1.00  0.00           H
ATOM   3273 HD13 LEU A 225      51.997  69.914  28.306  1.00  0.00           H
ATOM   3274 HD21 LEU A 225      52.678  65.845  29.286  1.00  0.00           H
ATOM   3275 HD22 LEU A 225      51.312  66.395  28.316  1.00  0.00           H
ATOM   3276 HD23 LEU A 225      52.945  66.376  27.613  1.00  0.00           H
ATOM   3277  N   LYS A 226      53.366  66.330  31.938  1.00  0.00           N
ATOM   3278  CA  LYS A 226      53.037  64.966  32.364  1.00  0.00           C
ATOM   3279  C   LYS A 226      51.536  64.735  32.284  1.00  0.00           C
ATOM   3280  O   LYS A 226      50.769  65.494  32.868  1.00  0.00           O
ATOM   3281  CB  LYS A 226      53.598  64.737  33.774  1.00  0.00           C
ATOM   3282  CG  LYS A 226      53.219  63.350  34.309  1.00  0.00           C
ATOM   3283  CD  LYS A 226      53.951  63.056  35.618  1.00  0.00           C
ATOM   3284  CE  LYS A 226      53.647  61.651  36.152  1.00  0.00           C
ATOM   3285  NZ  LYS A 226      54.122  60.579  35.245  1.00  0.00           N
ATOM   3286  H   LYS A 226      52.815  67.099  32.313  1.00  0.00           H
ATOM   3287  HA  LYS A 226      53.522  64.259  31.691  1.00  0.00           H
ATOM   3288  HB2 LYS A 226      54.686  64.821  33.728  1.00  0.00           H
ATOM   3289  HB3 LYS A 226      53.218  65.505  34.450  1.00  0.00           H
ATOM   3290  HG2 LYS A 226      52.146  63.317  34.501  1.00  0.00           H
ATOM   3291  HG3 LYS A 226      53.476  62.597  33.565  1.00  0.00           H
ATOM   3292  HD2 LYS A 226      55.028  63.170  35.480  1.00  0.00           H
ATOM   3293  HD3 LYS A 226      53.613  63.786  36.352  1.00  0.00           H
ATOM   3294  HE2 LYS A 226      54.134  61.542  37.125  1.00  0.00           H
ATOM   3295  HE3 LYS A 226      52.568  61.555  36.299  1.00  0.00           H
ATOM   3296  HZ1 LYS A 226      53.987  59.661  35.670  1.00  0.00           H
ATOM   3297  HZ2 LYS A 226      53.658  60.606  34.351  1.00  0.00           H
ATOM   3298  HZ3 LYS A 226      55.121  60.646  35.048  1.00  0.00           H
ATOM   3299  N   ASP A 227      51.133  63.676  31.581  1.00  0.00           N
ATOM   3300  CA  ASP A 227      49.731  63.254  31.526  1.00  0.00           C
ATOM   3301  C   ASP A 227      49.250  62.790  32.906  1.00  0.00           C
ATOM   3302  O   ASP A 227      49.939  62.036  33.601  1.00  0.00           O
ATOM   3303  CB  ASP A 227      49.532  62.147  30.477  1.00  0.00           C
ATOM   3304  CG  ASP A 227      48.046  61.816  30.258  1.00  0.00           C
ATOM   3305  OD1 ASP A 227      47.449  62.292  29.272  1.00  0.00           O
ATOM   3306  OD2 ASP A 227      47.435  61.098  31.076  1.00  0.00           O
ATOM   3307  H   ASP A 227      51.825  63.080  31.164  1.00  0.00           H
ATOM   3308  HA  ASP A 227      49.130  64.113  31.222  1.00  0.00           H
ATOM   3309  HB2 ASP A 227      49.978  62.465  29.533  1.00  0.00           H
ATOM   3310  HB3 ASP A 227      50.055  61.250  30.809  1.00  0.00           H
ATOM   3311  N   LEU A 228      48.059  63.247  33.282  1.00  0.00           N
ATOM   3312  CA  LEU A 228      47.333  62.865  34.490  1.00  0.00           C
ATOM   3313  C   LEU A 228      45.863  62.543  34.170  1.00  0.00           C
ATOM   3314  O   LEU A 228      45.016  62.569  35.063  1.00  0.00           O
ATOM   3315  CB  LEU A 228      47.476  63.973  35.555  1.00  0.00           C
ATOM   3316  CG  LEU A 228      48.915  64.254  36.026  1.00  0.00           C
ATOM   3317  CD1 LEU A 228      48.912  65.485  36.930  1.00  0.00           C
ATOM   3318  CD2 LEU A 228      49.509  63.089  36.825  1.00  0.00           C
ATOM   3319  H   LEU A 228      47.589  63.896  32.654  1.00  0.00           H
ATOM   3320  HA  LEU A 228      47.763  61.941  34.873  1.00  0.00           H
ATOM   3321  HB2 LEU A 228      47.061  64.892  35.138  1.00  0.00           H
ATOM   3322  HB3 LEU A 228      46.876  63.712  36.425  1.00  0.00           H
ATOM   3323  HG  LEU A 228      49.557  64.463  35.173  1.00  0.00           H
ATOM   3324 HD11 LEU A 228      48.276  65.321  37.800  1.00  0.00           H
ATOM   3325 HD12 LEU A 228      49.925  65.713  37.257  1.00  0.00           H
ATOM   3326 HD13 LEU A 228      48.523  66.338  36.372  1.00  0.00           H
ATOM   3327 HD21 LEU A 228      49.525  62.188  36.214  1.00  0.00           H
ATOM   3328 HD22 LEU A 228      50.532  63.330  37.107  1.00  0.00           H
ATOM   3329 HD23 LEU A 228      48.927  62.917  37.727  1.00  0.00           H
ATOM   3330  N   SER A 229      45.550  62.206  32.915  1.00  0.00           N
ATOM   3331  CA  SER A 229      44.175  62.059  32.417  1.00  0.00           C
ATOM   3332  C   SER A 229      43.381  61.008  33.194  1.00  0.00           C
ATOM   3333  O   SER A 229      42.195  61.192  33.453  1.00  0.00           O
ATOM   3334  CB  SER A 229      44.174  61.714  30.924  1.00  0.00           C
ATOM   3335  OG  SER A 229      44.911  62.648  30.157  1.00  0.00           O
ATOM   3336  H   SER A 229      46.310  62.084  32.248  1.00  0.00           H
ATOM   3337  HA  SER A 229      43.651  63.001  32.542  1.00  0.00           H
ATOM   3338  HB2 SER A 229      44.595  60.720  30.778  1.00  0.00           H
ATOM   3339  HB3 SER A 229      43.142  61.718  30.569  1.00  0.00           H
ATOM   3340  HG  SER A 229      45.868  62.433  30.186  1.00  0.00           H
ATOM   3341  N   ALA A 230      44.045  59.947  33.663  1.00  0.00           N
ATOM   3342  CA  ALA A 230      43.410  58.911  34.477  1.00  0.00           C
ATOM   3343  C   ALA A 230      42.956  59.420  35.859  1.00  0.00           C
ATOM   3344  O   ALA A 230      41.909  59.006  36.353  1.00  0.00           O
ATOM   3345  CB  ALA A 230      44.389  57.743  34.627  1.00  0.00           C
ATOM   3346  H   ALA A 230      45.030  59.881  33.461  1.00  0.00           H
ATOM   3347  HA  ALA A 230      42.523  58.556  33.949  1.00  0.00           H
ATOM   3348  HB1 ALA A 230      44.762  57.438  33.651  1.00  0.00           H
ATOM   3349  HB2 ALA A 230      45.224  58.033  35.266  1.00  0.00           H
ATOM   3350  HB3 ALA A 230      43.866  56.902  35.083  1.00  0.00           H
ATOM   3351  N   ASN A 231      43.708  60.338  36.480  1.00  0.00           N
ATOM   3352  CA  ASN A 231      43.302  60.971  37.739  1.00  0.00           C
ATOM   3353  C   ASN A 231      42.044  61.822  37.554  1.00  0.00           C
ATOM   3354  O   ASN A 231      41.153  61.776  38.404  1.00  0.00           O
ATOM   3355  CB  ASN A 231      44.444  61.831  38.298  1.00  0.00           C
ATOM   3356  CG  ASN A 231      45.652  61.010  38.689  1.00  0.00           C
ATOM   3357  ND2 ASN A 231      46.815  61.350  38.193  1.00  0.00           N
ATOM   3358  OD1 ASN A 231      45.569  60.043  39.426  1.00  0.00           O
ATOM   3359  H   ASN A 231      44.510  60.715  35.994  1.00  0.00           H
ATOM   3360  HA  ASN A 231      43.060  60.195  38.467  1.00  0.00           H
ATOM   3361  HB2 ASN A 231      44.723  62.595  37.575  1.00  0.00           H
ATOM   3362  HB3 ASN A 231      44.095  62.353  39.185  1.00  0.00           H
ATOM   3363 HD21 ASN A 231      47.610  60.801  38.479  1.00  0.00           H
ATOM   3364 HD22 ASN A 231      46.890  62.158  37.601  1.00  0.00           H
ATOM   3365  N   LEU A 232      41.943  62.542  36.433  1.00  0.00           N
ATOM   3366  CA  LEU A 232      40.756  63.325  36.103  1.00  0.00           C
ATOM   3367  C   LEU A 232      39.551  62.431  35.794  1.00  0.00           C
ATOM   3368  O   LEU A 232      38.469  62.659  36.327  1.00  0.00           O
ATOM   3369  CB  LEU A 232      41.084  64.293  34.955  1.00  0.00           C
ATOM   3370  CG  LEU A 232      39.880  65.140  34.511  1.00  0.00           C
ATOM   3371  CD1 LEU A 232      39.276  65.954  35.651  1.00  0.00           C
ATOM   3372  CD2 LEU A 232      40.311  66.115  33.429  1.00  0.00           C
ATOM   3373  H   LEU A 232      42.713  62.540  35.776  1.00  0.00           H
ATOM   3374  HA  LEU A 232      40.492  63.915  36.979  1.00  0.00           H
ATOM   3375  HB2 LEU A 232      41.880  64.961  35.284  1.00  0.00           H
ATOM   3376  HB3 LEU A 232      41.442  63.727  34.095  1.00  0.00           H
ATOM   3377  HG  LEU A 232      39.109  64.490  34.099  1.00  0.00           H
ATOM   3378 HD11 LEU A 232      40.025  66.627  36.071  1.00  0.00           H
ATOM   3379 HD12 LEU A 232      38.461  66.546  35.259  1.00  0.00           H
ATOM   3380 HD13 LEU A 232      38.876  65.310  36.430  1.00  0.00           H
ATOM   3381 HD21 LEU A 232      40.663  65.573  32.554  1.00  0.00           H
ATOM   3382 HD22 LEU A 232      39.456  66.718  33.128  1.00  0.00           H
ATOM   3383 HD23 LEU A 232      41.092  66.779  33.800  1.00  0.00           H
ATOM   3384  N   ALA A 233      39.737  61.364  35.016  1.00  0.00           N
ATOM   3385  CA  ALA A 233      38.665  60.418  34.715  1.00  0.00           C
ATOM   3386  C   ALA A 233      38.165  59.693  35.976  1.00  0.00           C
ATOM   3387  O   ALA A 233      36.957  59.559  36.162  1.00  0.00           O
ATOM   3388  CB  ALA A 233      39.133  59.443  33.630  1.00  0.00           C
ATOM   3389  H   ALA A 233      40.646  61.226  34.587  1.00  0.00           H
ATOM   3390  HA  ALA A 233      37.818  60.980  34.321  1.00  0.00           H
ATOM   3391  HB1 ALA A 233      38.988  58.419  33.960  1.00  0.00           H
ATOM   3392  HB2 ALA A 233      38.549  59.597  32.723  1.00  0.00           H
ATOM   3393  HB3 ALA A 233      40.188  59.582  33.402  1.00  0.00           H
ATOM   3394  N   MET A 234      39.067  59.277  36.875  1.00  0.00           N
ATOM   3395  CA  MET A 234      38.689  58.719  38.178  1.00  0.00           C
ATOM   3396  C   MET A 234      38.013  59.742  39.088  1.00  0.00           C
ATOM   3397  O   MET A 234      37.042  59.403  39.758  1.00  0.00           O
ATOM   3398  CB  MET A 234      39.906  58.126  38.901  1.00  0.00           C
ATOM   3399  CG  MET A 234      40.173  56.681  38.475  1.00  0.00           C
ATOM   3400  SD  MET A 234      38.793  55.519  38.702  1.00  0.00           S
ATOM   3401  CE  MET A 234      38.565  55.579  40.502  1.00  0.00           C
ATOM   3402  H   MET A 234      40.053  59.373  36.652  1.00  0.00           H
ATOM   3403  HA  MET A 234      37.954  57.935  38.013  1.00  0.00           H
ATOM   3404  HB2 MET A 234      40.789  58.738  38.716  1.00  0.00           H
ATOM   3405  HB3 MET A 234      39.729  58.136  39.975  1.00  0.00           H
ATOM   3406  HG2 MET A 234      40.451  56.682  37.421  1.00  0.00           H
ATOM   3407  HG3 MET A 234      41.020  56.315  39.053  1.00  0.00           H
ATOM   3408  HE1 MET A 234      37.642  55.063  40.763  1.00  0.00           H
ATOM   3409  HE2 MET A 234      39.401  55.089  40.997  1.00  0.00           H
ATOM   3410  HE3 MET A 234      38.496  56.610  40.846  1.00  0.00           H
ATOM   3411  N   THR A 235      38.479  60.989  39.108  1.00  0.00           N
ATOM   3412  CA  THR A 235      37.848  62.035  39.923  1.00  0.00           C
ATOM   3413  C   THR A 235      36.447  62.376  39.411  1.00  0.00           C
ATOM   3414  O   THR A 235      35.512  62.463  40.204  1.00  0.00           O
ATOM   3415  CB  THR A 235      38.720  63.293  40.011  1.00  0.00           C
ATOM   3416  CG2 THR A 235      38.065  64.302  40.950  1.00  0.00           C
ATOM   3417  OG1 THR A 235      39.989  62.947  40.531  1.00  0.00           O
ATOM   3418  H   THR A 235      39.293  61.222  38.551  1.00  0.00           H
ATOM   3419  HA  THR A 235      37.727  61.650  40.936  1.00  0.00           H
ATOM   3420  HB  THR A 235      38.844  63.735  39.021  1.00  0.00           H
ATOM   3421  HG1 THR A 235      40.483  62.564  39.781  1.00  0.00           H
ATOM   3422 HG21 THR A 235      38.747  65.096  41.218  1.00  0.00           H
ATOM   3423 HG22 THR A 235      37.207  64.762  40.460  1.00  0.00           H
ATOM   3424 HG23 THR A 235      37.747  63.800  41.860  1.00  0.00           H
ATOM   3425  N   MET A 236      36.266  62.477  38.092  1.00  0.00           N
ATOM   3426  CA  MET A 236      34.950  62.654  37.474  1.00  0.00           C
ATOM   3427  C   MET A 236      34.017  61.466  37.752  1.00  0.00           C
ATOM   3428  O   MET A 236      32.846  61.669  38.064  1.00  0.00           O
ATOM   3429  CB  MET A 236      35.119  62.888  35.966  1.00  0.00           C
ATOM   3430  CG  MET A 236      33.813  63.359  35.310  1.00  0.00           C
ATOM   3431  SD  MET A 236      33.161  64.950  35.887  1.00  0.00           S
ATOM   3432  CE  MET A 236      34.555  66.005  35.438  1.00  0.00           C
ATOM   3433  H   MET A 236      37.077  62.439  37.482  1.00  0.00           H
ATOM   3434  HA  MET A 236      34.494  63.542  37.914  1.00  0.00           H
ATOM   3435  HB2 MET A 236      35.898  63.630  35.795  1.00  0.00           H
ATOM   3436  HB3 MET A 236      35.440  61.961  35.492  1.00  0.00           H
ATOM   3437  HG2 MET A 236      33.979  63.428  34.235  1.00  0.00           H
ATOM   3438  HG3 MET A 236      33.040  62.611  35.478  1.00  0.00           H
ATOM   3439  HE1 MET A 236      34.302  67.047  35.620  1.00  0.00           H
ATOM   3440  HE2 MET A 236      35.424  65.753  36.047  1.00  0.00           H
ATOM   3441  HE3 MET A 236      34.803  65.874  34.385  1.00  0.00           H
ATOM   3442  N   ASN A 237      34.544  60.235  37.759  1.00  0.00           N
ATOM   3443  CA  ASN A 237      33.789  59.049  38.178  1.00  0.00           C
ATOM   3444  C   ASN A 237      33.331  59.142  39.646  1.00  0.00           C
ATOM   3445  O   ASN A 237      32.174  58.854  39.949  1.00  0.00           O
ATOM   3446  CB  ASN A 237      34.640  57.782  37.970  1.00  0.00           C
ATOM   3447  CG  ASN A 237      34.610  57.240  36.553  1.00  0.00           C
ATOM   3448  ND2 ASN A 237      35.727  56.769  36.052  1.00  0.00           N
ATOM   3449  OD1 ASN A 237      33.587  57.163  35.901  1.00  0.00           O
ATOM   3450  H   ASN A 237      35.499  60.121  37.442  1.00  0.00           H
ATOM   3451  HA  ASN A 237      32.887  58.979  37.566  1.00  0.00           H
ATOM   3452  HB2 ASN A 237      35.667  57.981  38.258  1.00  0.00           H
ATOM   3453  HB3 ASN A 237      34.268  56.992  38.618  1.00  0.00           H
ATOM   3454 HD21 ASN A 237      35.675  56.442  35.105  1.00  0.00           H
ATOM   3455 HD22 ASN A 237      36.580  56.853  36.569  1.00  0.00           H
ATOM   3456  N   VAL A 238      34.214  59.560  40.562  1.00  0.00           N
ATOM   3457  CA  VAL A 238      33.879  59.766  41.987  1.00  0.00           C
ATOM   3458  C   VAL A 238      32.800  60.847  42.128  1.00  0.00           C
ATOM   3459  O   VAL A 238      31.820  60.640  42.848  1.00  0.00           O
ATOM   3460  CB  VAL A 238      35.146  60.116  42.800  1.00  0.00           C
ATOM   3461  CG1 VAL A 238      34.883  60.584  44.246  1.00  0.00           C
ATOM   3462  CG2 VAL A 238      36.123  58.926  42.835  1.00  0.00           C
ATOM   3463  H   VAL A 238      35.161  59.760  40.255  1.00  0.00           H
ATOM   3464  HA  VAL A 238      33.461  58.843  42.386  1.00  0.00           H
ATOM   3465  HB  VAL A 238      35.648  60.935  42.288  1.00  0.00           H
ATOM   3466 HG11 VAL A 238      33.827  60.757  44.442  1.00  0.00           H
ATOM   3467 HG12 VAL A 238      35.236  59.857  44.972  1.00  0.00           H
ATOM   3468 HG13 VAL A 238      35.415  61.518  44.426  1.00  0.00           H
ATOM   3469 HG21 VAL A 238      36.140  58.403  41.882  1.00  0.00           H
ATOM   3470 HG22 VAL A 238      37.127  59.291  43.045  1.00  0.00           H
ATOM   3471 HG23 VAL A 238      35.836  58.206  43.595  1.00  0.00           H
ATOM   3472  N   PHE A 239      32.930  61.957  41.392  1.00  0.00           N
ATOM   3473  CA  PHE A 239      31.921  63.015  41.343  1.00  0.00           C
ATOM   3474  C   PHE A 239      30.561  62.467  40.895  1.00  0.00           C
ATOM   3475  O   PHE A 239      29.568  62.603  41.612  1.00  0.00           O
ATOM   3476  CB  PHE A 239      32.381  64.144  40.404  1.00  0.00           C
ATOM   3477  CG  PHE A 239      31.444  65.332  40.380  1.00  0.00           C
ATOM   3478  CD1 PHE A 239      31.271  66.086  41.549  1.00  0.00           C
ATOM   3479  CD2 PHE A 239      30.749  65.689  39.212  1.00  0.00           C
ATOM   3480  CE1 PHE A 239      30.381  67.172  41.577  1.00  0.00           C
ATOM   3481  CE2 PHE A 239      29.879  66.795  39.227  1.00  0.00           C
ATOM   3482  CZ  PHE A 239      29.687  67.531  40.410  1.00  0.00           C
ATOM   3483  H   PHE A 239      33.769  62.068  40.830  1.00  0.00           H
ATOM   3484  HA  PHE A 239      31.799  63.417  42.349  1.00  0.00           H
ATOM   3485  HB2 PHE A 239      33.361  64.500  40.701  1.00  0.00           H
ATOM   3486  HB3 PHE A 239      32.487  63.760  39.393  1.00  0.00           H
ATOM   3487  HD1 PHE A 239      31.840  65.822  42.422  1.00  0.00           H
ATOM   3488  HD2 PHE A 239      30.897  65.123  38.303  1.00  0.00           H
ATOM   3489  HE1 PHE A 239      30.252  67.736  42.489  1.00  0.00           H
ATOM   3490  HE2 PHE A 239      29.364  67.089  38.325  1.00  0.00           H
ATOM   3491  HZ  PHE A 239      29.024  68.385  40.415  1.00  0.00           H
ATOM   3492  N   ALA A 240      30.528  61.777  39.751  1.00  0.00           N
ATOM   3493  CA  ALA A 240      29.313  61.194  39.195  1.00  0.00           C
ATOM   3494  C   ALA A 240      28.659  60.183  40.139  1.00  0.00           C
ATOM   3495  O   ALA A 240      27.447  60.245  40.348  1.00  0.00           O
ATOM   3496  CB  ALA A 240      29.625  60.586  37.819  1.00  0.00           C
ATOM   3497  H   ALA A 240      31.390  61.675  39.222  1.00  0.00           H
ATOM   3498  HA  ALA A 240      28.584  61.989  39.080  1.00  0.00           H
ATOM   3499  HB1 ALA A 240      28.900  59.807  37.581  1.00  0.00           H
ATOM   3500  HB2 ALA A 240      29.575  61.359  37.052  1.00  0.00           H
ATOM   3501  HB3 ALA A 240      30.624  60.147  37.807  1.00  0.00           H
ATOM   3502  N   LEU A 241      29.442  59.313  40.782  1.00  0.00           N
ATOM   3503  CA  LEU A 241      28.903  58.362  41.751  1.00  0.00           C
ATOM   3504  C   LEU A 241      28.278  59.070  42.960  1.00  0.00           C
ATOM   3505  O   LEU A 241      27.192  58.687  43.407  1.00  0.00           O
ATOM   3506  CB  LEU A 241      30.007  57.383  42.177  1.00  0.00           C
ATOM   3507  CG  LEU A 241      29.525  56.299  43.157  1.00  0.00           C
ATOM   3508  CD1 LEU A 241      28.376  55.460  42.588  1.00  0.00           C
ATOM   3509  CD2 LEU A 241      30.686  55.366  43.488  1.00  0.00           C
ATOM   3510  H   LEU A 241      30.440  59.312  40.583  1.00  0.00           H
ATOM   3511  HA  LEU A 241      28.111  57.809  41.248  1.00  0.00           H
ATOM   3512  HB2 LEU A 241      30.407  56.902  41.287  1.00  0.00           H
ATOM   3513  HB3 LEU A 241      30.816  57.947  42.646  1.00  0.00           H
ATOM   3514  HG  LEU A 241      29.192  56.767  44.083  1.00  0.00           H
ATOM   3515 HD11 LEU A 241      28.671  55.016  41.640  1.00  0.00           H
ATOM   3516 HD12 LEU A 241      28.120  54.668  43.291  1.00  0.00           H
ATOM   3517 HD13 LEU A 241      27.494  56.079  42.440  1.00  0.00           H
ATOM   3518 HD21 LEU A 241      31.496  55.934  43.939  1.00  0.00           H
ATOM   3519 HD22 LEU A 241      30.353  54.605  44.194  1.00  0.00           H
ATOM   3520 HD23 LEU A 241      31.055  54.880  42.587  1.00  0.00           H
ATOM   3521  N   GLY A 242      28.930  60.121  43.467  1.00  0.00           N
ATOM   3522  CA  GLY A 242      28.414  60.929  44.569  1.00  0.00           C
ATOM   3523  C   GLY A 242      27.107  61.640  44.215  1.00  0.00           C
ATOM   3524  O   GLY A 242      26.182  61.636  45.024  1.00  0.00           O
ATOM   3525  H   GLY A 242      29.818  60.388  43.046  1.00  0.00           H
ATOM   3526  HA2 GLY A 242      28.236  60.287  45.432  1.00  0.00           H
ATOM   3527  HA3 GLY A 242      29.155  61.683  44.830  1.00  0.00           H
ATOM   3528  N   VAL A 243      26.992  62.191  43.003  1.00  0.00           N
ATOM   3529  CA  VAL A 243      25.745  62.806  42.518  1.00  0.00           C
ATOM   3530  C   VAL A 243      24.629  61.772  42.333  1.00  0.00           C
ATOM   3531  O   VAL A 243      23.510  61.993  42.797  1.00  0.00           O
ATOM   3532  CB  VAL A 243      25.989  63.619  41.229  1.00  0.00           C
ATOM   3533  CG1 VAL A 243      24.674  64.169  40.666  1.00  0.00           C
ATOM   3534  CG2 VAL A 243      26.927  64.801  41.500  1.00  0.00           C
ATOM   3535  H   VAL A 243      27.804  62.180  42.388  1.00  0.00           H
ATOM   3536  HA  VAL A 243      25.389  63.498  43.280  1.00  0.00           H
ATOM   3537  HB  VAL A 243      26.440  62.978  40.470  1.00  0.00           H
ATOM   3538 HG11 VAL A 243      24.869  64.884  39.869  1.00  0.00           H
ATOM   3539 HG12 VAL A 243      24.102  63.349  40.245  1.00  0.00           H
ATOM   3540 HG13 VAL A 243      24.093  64.649  41.453  1.00  0.00           H
ATOM   3541 HG21 VAL A 243      26.657  65.306  42.425  1.00  0.00           H
ATOM   3542 HG22 VAL A 243      27.954  64.452  41.573  1.00  0.00           H
ATOM   3543 HG23 VAL A 243      26.890  65.511  40.677  1.00  0.00           H
ATOM   3544  N   TYR A 244      24.920  60.624  41.711  1.00  0.00           N
ATOM   3545  CA  TYR A 244      23.928  59.569  41.461  1.00  0.00           C
ATOM   3546  C   TYR A 244      23.343  58.991  42.754  1.00  0.00           C
ATOM   3547  O   TYR A 244      22.128  58.826  42.878  1.00  0.00           O
ATOM   3548  CB  TYR A 244      24.570  58.447  40.620  1.00  0.00           C
ATOM   3549  CG  TYR A 244      24.941  58.772  39.178  1.00  0.00           C
ATOM   3550  CD1 TYR A 244      24.332  59.841  38.488  1.00  0.00           C
ATOM   3551  CD2 TYR A 244      25.884  57.968  38.506  1.00  0.00           C
ATOM   3552  CE1 TYR A 244      24.666  60.118  37.151  1.00  0.00           C
ATOM   3553  CE2 TYR A 244      26.224  58.240  37.165  1.00  0.00           C
ATOM   3554  CZ  TYR A 244      25.619  59.320  36.489  1.00  0.00           C
ATOM   3555  OH  TYR A 244      25.943  59.598  35.201  1.00  0.00           O
ATOM   3556  H   TYR A 244      25.859  60.496  41.341  1.00  0.00           H
ATOM   3557  HA  TYR A 244      23.085  59.992  40.920  1.00  0.00           H
ATOM   3558  HB2 TYR A 244      25.471  58.106  41.135  1.00  0.00           H
ATOM   3559  HB3 TYR A 244      23.877  57.605  40.592  1.00  0.00           H
ATOM   3560  HD1 TYR A 244      23.606  60.459  38.979  1.00  0.00           H
ATOM   3561  HD2 TYR A 244      26.356  57.144  39.022  1.00  0.00           H
ATOM   3562  HE1 TYR A 244      24.193  60.936  36.633  1.00  0.00           H
ATOM   3563  HE2 TYR A 244      26.950  57.634  36.645  1.00  0.00           H
ATOM   3564  HH  TYR A 244      25.467  60.366  34.886  1.00  0.00           H
ATOM   3565  N   SER A 245      24.198  58.706  43.737  1.00  0.00           N
ATOM   3566  CA  SER A 245      23.785  58.086  45.003  1.00  0.00           C
ATOM   3567  C   SER A 245      23.194  59.065  46.022  1.00  0.00           C
ATOM   3568  O   SER A 245      22.599  58.617  47.004  1.00  0.00           O
ATOM   3569  CB  SER A 245      24.947  57.298  45.615  1.00  0.00           C
ATOM   3570  OG  SER A 245      26.113  58.087  45.762  1.00  0.00           O
ATOM   3571  H   SER A 245      25.181  58.905  43.586  1.00  0.00           H
ATOM   3572  HA  SER A 245      22.995  57.366  44.783  1.00  0.00           H
ATOM   3573  HB2 SER A 245      24.646  56.936  46.598  1.00  0.00           H
ATOM   3574  HB3 SER A 245      25.164  56.436  44.983  1.00  0.00           H
ATOM   3575  HG  SER A 245      26.499  58.243  44.876  1.00  0.00           H
ATOM   3576  N   ARG A 246      23.316  60.386  45.812  1.00  0.00           N
ATOM   3577  CA  ARG A 246      22.861  61.425  46.760  1.00  0.00           C
ATOM   3578  C   ARG A 246      21.973  62.496  46.127  1.00  0.00           C
ATOM   3579  O   ARG A 246      21.917  63.633  46.598  1.00  0.00           O
ATOM   3580  CB  ARG A 246      24.044  62.022  47.541  1.00  0.00           C
ATOM   3581  CG  ARG A 246      24.883  60.929  48.221  1.00  0.00           C
ATOM   3582  CD  ARG A 246      25.674  61.480  49.402  1.00  0.00           C
ATOM   3583  NE  ARG A 246      26.818  62.281  48.956  1.00  0.00           N
ATOM   3584  CZ  ARG A 246      27.421  63.215  49.659  1.00  0.00           C
ATOM   3585  NH1 ARG A 246      26.952  63.704  50.767  1.00  0.00           N
ATOM   3586  NH2 ARG A 246      28.549  63.671  49.218  1.00  0.00           N
ATOM   3587  H   ARG A 246      23.862  60.684  45.010  1.00  0.00           H
ATOM   3588  HA  ARG A 246      22.218  60.948  47.502  1.00  0.00           H
ATOM   3589  HB2 ARG A 246      24.670  62.618  46.877  1.00  0.00           H
ATOM   3590  HB3 ARG A 246      23.642  62.683  48.309  1.00  0.00           H
ATOM   3591  HG2 ARG A 246      24.219  60.161  48.611  1.00  0.00           H
ATOM   3592  HG3 ARG A 246      25.561  60.473  47.499  1.00  0.00           H
ATOM   3593  HD2 ARG A 246      25.002  62.066  50.024  1.00  0.00           H
ATOM   3594  HD3 ARG A 246      26.040  60.646  50.002  1.00  0.00           H
ATOM   3595  HE  ARG A 246      27.215  62.038  48.067  1.00  0.00           H
ATOM   3596 HH11 ARG A 246      25.943  63.588  50.934  1.00  0.00           H
ATOM   3597 HH12 ARG A 246      27.410  64.443  51.255  1.00  0.00           H
ATOM   3598 HH21 ARG A 246      28.970  63.281  48.401  1.00  0.00           H
ATOM   3599 HH22 ARG A 246      29.110  64.322  49.754  1.00  0.00           H
ATOM   3600  N   ARG A 247      21.201  62.122  45.099  1.00  0.00           N
ATOM   3601  CA  ARG A 247      20.270  63.030  44.402  1.00  0.00           C
ATOM   3602  C   ARG A 247      19.367  63.785  45.385  1.00  0.00           C
ATOM   3603  O   ARG A 247      19.227  65.002  45.278  1.00  0.00           O
ATOM   3604  CB  ARG A 247      19.438  62.227  43.382  1.00  0.00           C
ATOM   3605  CG  ARG A 247      18.288  63.043  42.744  1.00  0.00           C
ATOM   3606  CD  ARG A 247      17.003  62.228  42.538  1.00  0.00           C
ATOM   3607  NE  ARG A 247      16.868  61.713  41.165  1.00  0.00           N
ATOM   3608  CZ  ARG A 247      16.330  62.356  40.141  1.00  0.00           C
ATOM   3609  NH1 ARG A 247      15.896  63.586  40.242  1.00  0.00           N
ATOM   3610  NH2 ARG A 247      16.230  61.750  38.995  1.00  0.00           N
ATOM   3611  H   ARG A 247      21.317  61.176  44.760  1.00  0.00           H
ATOM   3612  HA  ARG A 247      20.859  63.778  43.867  1.00  0.00           H
ATOM   3613  HB2 ARG A 247      20.096  61.859  42.591  1.00  0.00           H
ATOM   3614  HB3 ARG A 247      19.026  61.356  43.894  1.00  0.00           H
ATOM   3615  HG2 ARG A 247      18.008  63.890  43.360  1.00  0.00           H
ATOM   3616  HG3 ARG A 247      18.623  63.479  41.811  1.00  0.00           H
ATOM   3617  HD2 ARG A 247      16.967  61.402  43.249  1.00  0.00           H
ATOM   3618  HD3 ARG A 247      16.153  62.874  42.766  1.00  0.00           H
ATOM   3619  HE  ARG A 247      17.195  60.775  40.981  1.00  0.00           H
ATOM   3620 HH11 ARG A 247      15.975  64.063  41.116  1.00  0.00           H
ATOM   3621 HH12 ARG A 247      15.731  64.172  39.428  1.00  0.00           H
ATOM   3622 HH21 ARG A 247      16.533  60.784  38.903  1.00  0.00           H
ATOM   3623 HH22 ARG A 247      15.771  62.218  38.237  1.00  0.00           H
ATOM   3624  N   ALA A 248      18.729  63.074  46.315  1.00  0.00           N
ATOM   3625  CA  ALA A 248      17.748  63.676  47.223  1.00  0.00           C
ATOM   3626  C   ALA A 248      18.386  64.734  48.143  1.00  0.00           C
ATOM   3627  O   ALA A 248      17.820  65.801  48.355  1.00  0.00           O
ATOM   3628  CB  ALA A 248      17.061  62.572  48.040  1.00  0.00           C
ATOM   3629  H   ALA A 248      18.891  62.081  46.359  1.00  0.00           H
ATOM   3630  HA  ALA A 248      16.986  64.175  46.622  1.00  0.00           H
ATOM   3631  HB1 ALA A 248      15.997  62.802  48.121  1.00  0.00           H
ATOM   3632  HB2 ALA A 248      17.173  61.598  47.565  1.00  0.00           H
ATOM   3633  HB3 ALA A 248      17.484  62.529  49.044  1.00  0.00           H
ATOM   3634  N   GLU A 249      19.594  64.464  48.644  1.00  0.00           N
ATOM   3635  CA  GLU A 249      20.343  65.421  49.459  1.00  0.00           C
ATOM   3636  C   GLU A 249      20.705  66.672  48.650  1.00  0.00           C
ATOM   3637  O   GLU A 249      20.479  67.789  49.107  1.00  0.00           O
ATOM   3638  CB  GLU A 249      21.595  64.732  50.031  1.00  0.00           C
ATOM   3639  CG  GLU A 249      22.404  65.651  50.963  1.00  0.00           C
ATOM   3640  CD  GLU A 249      23.689  64.997  51.494  1.00  0.00           C
ATOM   3641  OE1 GLU A 249      24.299  64.176  50.775  1.00  0.00           O
ATOM   3642  OE2 GLU A 249      24.094  65.321  52.636  1.00  0.00           O
ATOM   3643  H   GLU A 249      20.044  63.594  48.404  1.00  0.00           H
ATOM   3644  HA  GLU A 249      19.715  65.742  50.288  1.00  0.00           H
ATOM   3645  HB2 GLU A 249      21.283  63.850  50.592  1.00  0.00           H
ATOM   3646  HB3 GLU A 249      22.222  64.412  49.201  1.00  0.00           H
ATOM   3647  HG2 GLU A 249      22.677  66.563  50.428  1.00  0.00           H
ATOM   3648  HG3 GLU A 249      21.768  65.928  51.806  1.00  0.00           H
ATOM   3649  N   PHE A 250      21.224  66.502  47.431  1.00  0.00           N
ATOM   3650  CA  PHE A 250      21.713  67.623  46.626  1.00  0.00           C
ATOM   3651  C   PHE A 250      20.596  68.459  46.002  1.00  0.00           C
ATOM   3652  O   PHE A 250      20.752  69.669  45.869  1.00  0.00           O
ATOM   3653  CB  PHE A 250      22.690  67.099  45.571  1.00  0.00           C
ATOM   3654  CG  PHE A 250      23.979  66.491  46.090  1.00  0.00           C
ATOM   3655  CD1 PHE A 250      24.365  66.601  47.444  1.00  0.00           C
ATOM   3656  CD2 PHE A 250      24.822  65.824  45.182  1.00  0.00           C
ATOM   3657  CE1 PHE A 250      25.566  66.032  47.885  1.00  0.00           C
ATOM   3658  CE2 PHE A 250      26.035  65.270  45.621  1.00  0.00           C
ATOM   3659  CZ  PHE A 250      26.403  65.378  46.972  1.00  0.00           C
ATOM   3660  H   PHE A 250      21.394  65.555  47.102  1.00  0.00           H
ATOM   3661  HA  PHE A 250      22.256  68.310  47.272  1.00  0.00           H
ATOM   3662  HB2 PHE A 250      22.177  66.356  44.957  1.00  0.00           H
ATOM   3663  HB3 PHE A 250      22.975  67.933  44.931  1.00  0.00           H
ATOM   3664  HD1 PHE A 250      23.748  67.105  48.170  1.00  0.00           H
ATOM   3665  HD2 PHE A 250      24.538  65.739  44.143  1.00  0.00           H
ATOM   3666  HE1 PHE A 250      25.832  66.089  48.931  1.00  0.00           H
ATOM   3667  HE2 PHE A 250      26.680  64.757  44.924  1.00  0.00           H
ATOM   3668  HZ  PHE A 250      27.326  64.952  47.315  1.00  0.00           H
ATOM   3669  N   THR A 251      19.452  67.863  45.674  1.00  0.00           N
ATOM   3670  CA  THR A 251      18.259  68.608  45.230  1.00  0.00           C
ATOM   3671  C   THR A 251      17.699  69.494  46.341  1.00  0.00           C
ATOM   3672  O   THR A 251      17.357  70.645  46.079  1.00  0.00           O
ATOM   3673  CB  THR A 251      17.166  67.668  44.707  1.00  0.00           C
ATOM   3674  CG2 THR A 251      17.536  67.027  43.375  1.00  0.00           C
ATOM   3675  OG1 THR A 251      16.938  66.601  45.586  1.00  0.00           O
ATOM   3676  H   THR A 251      19.392  66.859  45.790  1.00  0.00           H
ATOM   3677  HA  THR A 251      18.539  69.281  44.420  1.00  0.00           H
ATOM   3678  HB  THR A 251      16.239  68.231  44.586  1.00  0.00           H
ATOM   3679  HG1 THR A 251      17.725  66.039  45.549  1.00  0.00           H
ATOM   3680 HG21 THR A 251      17.421  67.747  42.581  1.00  0.00           H
ATOM   3681 HG22 THR A 251      18.572  66.701  43.381  1.00  0.00           H
ATOM   3682 HG23 THR A 251      16.880  66.185  43.166  1.00  0.00           H
ATOM   3683  N   GLU A 252      17.692  69.023  47.590  1.00  0.00           N
ATOM   3684  CA  GLU A 252      17.303  69.834  48.753  1.00  0.00           C
ATOM   3685  C   GLU A 252      18.292  70.979  49.052  1.00  0.00           C
ATOM   3686  O   GLU A 252      17.901  71.987  49.639  1.00  0.00           O
ATOM   3687  CB  GLU A 252      17.117  68.903  49.963  1.00  0.00           C
ATOM   3688  CG  GLU A 252      16.267  69.513  51.097  1.00  0.00           C
ATOM   3689  CD  GLU A 252      17.044  70.091  52.293  1.00  0.00           C
ATOM   3690  OE1 GLU A 252      18.182  69.653  52.569  1.00  0.00           O
ATOM   3691  OE2 GLU A 252      16.448  70.886  53.060  1.00  0.00           O
ATOM   3692  H   GLU A 252      17.930  68.048  47.746  1.00  0.00           H
ATOM   3693  HA  GLU A 252      16.342  70.297  48.530  1.00  0.00           H
ATOM   3694  HB2 GLU A 252      16.585  68.016  49.615  1.00  0.00           H
ATOM   3695  HB3 GLU A 252      18.088  68.567  50.326  1.00  0.00           H
ATOM   3696  HG2 GLU A 252      15.600  70.271  50.680  1.00  0.00           H
ATOM   3697  HG3 GLU A 252      15.632  68.714  51.487  1.00  0.00           H
ATOM   3698  N   ARG A 253      19.547  70.843  48.598  1.00  0.00           N
ATOM   3699  CA  ARG A 253      20.665  71.773  48.841  1.00  0.00           C
ATOM   3700  C   ARG A 253      20.882  72.813  47.740  1.00  0.00           C
ATOM   3701  O   ARG A 253      21.146  73.971  48.047  1.00  0.00           O
ATOM   3702  CB  ARG A 253      21.941  70.936  49.056  1.00  0.00           C
ATOM   3703  CG  ARG A 253      22.498  71.041  50.480  1.00  0.00           C
ATOM   3704  CD  ARG A 253      23.588  72.110  50.513  1.00  0.00           C
ATOM   3705  NE  ARG A 253      24.198  72.235  51.849  1.00  0.00           N
ATOM   3706  CZ  ARG A 253      25.355  72.821  52.089  1.00  0.00           C
ATOM   3707  NH1 ARG A 253      26.012  73.415  51.137  1.00  0.00           N
ATOM   3708  NH2 ARG A 253      25.881  72.822  53.278  1.00  0.00           N
ATOM   3709  H   ARG A 253      19.754  69.974  48.122  1.00  0.00           H
ATOM   3710  HA  ARG A 253      20.440  72.348  49.740  1.00  0.00           H
ATOM   3711  HB2 ARG A 253      21.738  69.888  48.855  1.00  0.00           H
ATOM   3712  HB3 ARG A 253      22.708  71.231  48.338  1.00  0.00           H
ATOM   3713  HG2 ARG A 253      21.705  71.286  51.190  1.00  0.00           H
ATOM   3714  HG3 ARG A 253      22.934  70.082  50.762  1.00  0.00           H
ATOM   3715  HD2 ARG A 253      24.356  71.820  49.791  1.00  0.00           H
ATOM   3716  HD3 ARG A 253      23.165  73.069  50.208  1.00  0.00           H
ATOM   3717  HE  ARG A 253      23.687  71.856  52.636  1.00  0.00           H
ATOM   3718 HH11 ARG A 253      25.637  73.405  50.206  1.00  0.00           H
ATOM   3719 HH12 ARG A 253      26.927  73.796  51.313  1.00  0.00           H
ATOM   3720 HH21 ARG A 253      25.391  72.390  54.042  1.00  0.00           H
ATOM   3721 HH22 ARG A 253      26.787  73.237  53.426  1.00  0.00           H
ATOM   3722  N   PHE A 254      20.793  72.401  46.477  1.00  0.00           N
ATOM   3723  CA  PHE A 254      21.126  73.208  45.294  1.00  0.00           C
ATOM   3724  C   PHE A 254      19.947  73.386  44.323  1.00  0.00           C
ATOM   3725  O   PHE A 254      20.068  74.093  43.324  1.00  0.00           O
ATOM   3726  CB  PHE A 254      22.330  72.583  44.576  1.00  0.00           C
ATOM   3727  CG  PHE A 254      23.538  72.309  45.453  1.00  0.00           C
ATOM   3728  CD1 PHE A 254      24.322  73.369  45.946  1.00  0.00           C
ATOM   3729  CD2 PHE A 254      23.879  70.983  45.778  1.00  0.00           C
ATOM   3730  CE1 PHE A 254      25.440  73.102  46.756  1.00  0.00           C
ATOM   3731  CE2 PHE A 254      24.987  70.715  46.600  1.00  0.00           C
ATOM   3732  CZ  PHE A 254      25.771  71.776  47.087  1.00  0.00           C
ATOM   3733  H   PHE A 254      20.638  71.411  46.331  1.00  0.00           H
ATOM   3734  HA  PHE A 254      21.414  74.209  45.615  1.00  0.00           H
ATOM   3735  HB2 PHE A 254      22.010  71.652  44.107  1.00  0.00           H
ATOM   3736  HB3 PHE A 254      22.636  73.248  43.774  1.00  0.00           H
ATOM   3737  HD1 PHE A 254      24.074  74.393  45.696  1.00  0.00           H
ATOM   3738  HD2 PHE A 254      23.283  70.171  45.393  1.00  0.00           H
ATOM   3739  HE1 PHE A 254      26.049  73.924  47.107  1.00  0.00           H
ATOM   3740  HE2 PHE A 254      25.242  69.692  46.842  1.00  0.00           H
ATOM   3741  HZ  PHE A 254      26.637  71.569  47.699  1.00  0.00           H
ATOM   3742  N   GLY A 255      18.794  72.780  44.616  1.00  0.00           N
ATOM   3743  CA  GLY A 255      17.617  72.804  43.753  1.00  0.00           C
ATOM   3744  C   GLY A 255      17.588  71.659  42.739  1.00  0.00           C
ATOM   3745  O   GLY A 255      18.619  71.128  42.320  1.00  0.00           O
ATOM   3746  H   GLY A 255      18.751  72.191  45.438  1.00  0.00           H
ATOM   3747  HA2 GLY A 255      16.729  72.741  44.380  1.00  0.00           H
ATOM   3748  HA3 GLY A 255      17.580  73.744  43.203  1.00  0.00           H
ATOM   3749  N   ALA A 256      16.374  71.286  42.326  1.00  0.00           N
ATOM   3750  CA  ALA A 256      16.157  70.206  41.363  1.00  0.00           C
ATOM   3751  C   ALA A 256      16.806  70.482  40.003  1.00  0.00           C
ATOM   3752  O   ALA A 256      17.496  69.621  39.470  1.00  0.00           O
ATOM   3753  CB  ALA A 256      14.659  69.890  41.249  1.00  0.00           C
ATOM   3754  H   ALA A 256      15.567  71.740  42.721  1.00  0.00           H
ATOM   3755  HA  ALA A 256      16.650  69.323  41.736  1.00  0.00           H
ATOM   3756  HB1 ALA A 256      14.052  70.640  41.757  1.00  0.00           H
ATOM   3757  HB2 ALA A 256      14.364  69.846  40.199  1.00  0.00           H
ATOM   3758  HB3 ALA A 256      14.467  68.913  41.693  1.00  0.00           H
ATOM   3759  N   GLU A 257      16.660  71.703  39.487  1.00  0.00           N
ATOM   3760  CA  GLU A 257      17.172  72.097  38.170  1.00  0.00           C
ATOM   3761  C   GLU A 257      18.682  71.855  38.005  1.00  0.00           C
ATOM   3762  O   GLU A 257      19.129  71.415  36.945  1.00  0.00           O
ATOM   3763  CB  GLU A 257      16.831  73.582  37.972  1.00  0.00           C
ATOM   3764  CG  GLU A 257      17.389  74.177  36.671  1.00  0.00           C
ATOM   3765  CD  GLU A 257      17.018  75.653  36.487  1.00  0.00           C
ATOM   3766  OE1 GLU A 257      16.743  76.350  37.495  1.00  0.00           O
ATOM   3767  OE2 GLU A 257      16.999  76.084  35.310  1.00  0.00           O
ATOM   3768  H   GLU A 257      16.095  72.364  39.996  1.00  0.00           H
ATOM   3769  HA  GLU A 257      16.666  71.510  37.401  1.00  0.00           H
ATOM   3770  HB2 GLU A 257      15.746  73.692  37.973  1.00  0.00           H
ATOM   3771  HB3 GLU A 257      17.236  74.142  38.817  1.00  0.00           H
ATOM   3772  HG2 GLU A 257      18.478  74.093  36.664  1.00  0.00           H
ATOM   3773  HG3 GLU A 257      16.997  73.597  35.832  1.00  0.00           H
ATOM   3774  N   PHE A 258      19.469  72.133  39.049  1.00  0.00           N
ATOM   3775  CA  PHE A 258      20.918  71.949  39.011  1.00  0.00           C
ATOM   3776  C   PHE A 258      21.295  70.466  38.998  1.00  0.00           C
ATOM   3777  O   PHE A 258      22.049  70.019  38.133  1.00  0.00           O
ATOM   3778  CB  PHE A 258      21.557  72.686  40.195  1.00  0.00           C
ATOM   3779  CG  PHE A 258      23.056  72.482  40.290  1.00  0.00           C
ATOM   3780  CD1 PHE A 258      23.909  73.119  39.370  1.00  0.00           C
ATOM   3781  CD2 PHE A 258      23.601  71.637  41.275  1.00  0.00           C
ATOM   3782  CE1 PHE A 258      25.297  72.911  39.435  1.00  0.00           C
ATOM   3783  CE2 PHE A 258      24.990  71.437  41.347  1.00  0.00           C
ATOM   3784  CZ  PHE A 258      25.838  72.072  40.422  1.00  0.00           C
ATOM   3785  H   PHE A 258      19.042  72.420  39.917  1.00  0.00           H
ATOM   3786  HA  PHE A 258      21.304  72.379  38.087  1.00  0.00           H
ATOM   3787  HB2 PHE A 258      21.356  73.754  40.095  1.00  0.00           H
ATOM   3788  HB3 PHE A 258      21.093  72.350  41.124  1.00  0.00           H
ATOM   3789  HD1 PHE A 258      23.501  73.774  38.616  1.00  0.00           H
ATOM   3790  HD2 PHE A 258      22.953  71.144  41.981  1.00  0.00           H
ATOM   3791  HE1 PHE A 258      25.951  73.406  38.731  1.00  0.00           H
ATOM   3792  HE2 PHE A 258      25.407  70.796  42.110  1.00  0.00           H
ATOM   3793  HZ  PHE A 258      26.908  71.925  40.473  1.00  0.00           H
ATOM   3794  N   VAL A 259      20.735  69.689  39.929  1.00  0.00           N
ATOM   3795  CA  VAL A 259      21.057  68.262  40.055  1.00  0.00           C
ATOM   3796  C   VAL A 259      20.551  67.480  38.855  1.00  0.00           C
ATOM   3797  O   VAL A 259      21.304  66.689  38.302  1.00  0.00           O
ATOM   3798  CB  VAL A 259      20.496  67.677  41.354  1.00  0.00           C
ATOM   3799  CG1 VAL A 259      20.773  66.168  41.476  1.00  0.00           C
ATOM   3800  CG2 VAL A 259      21.081  68.414  42.564  1.00  0.00           C
ATOM   3801  H   VAL A 259      20.075  70.103  40.576  1.00  0.00           H
ATOM   3802  HA  VAL A 259      22.142  68.153  40.075  1.00  0.00           H
ATOM   3803  HB  VAL A 259      19.417  67.826  41.354  1.00  0.00           H
ATOM   3804 HG11 VAL A 259      20.015  65.616  40.921  1.00  0.00           H
ATOM   3805 HG12 VAL A 259      21.755  65.931  41.063  1.00  0.00           H
ATOM   3806 HG13 VAL A 259      20.740  65.849  42.517  1.00  0.00           H
ATOM   3807 HG21 VAL A 259      21.624  69.310  42.277  1.00  0.00           H
ATOM   3808 HG22 VAL A 259      20.267  68.720  43.211  1.00  0.00           H
ATOM   3809 HG23 VAL A 259      21.767  67.771  43.101  1.00  0.00           H
ATOM   3810  N   ASP A 260      19.327  67.735  38.397  1.00  0.00           N
ATOM   3811  CA  ASP A 260      18.781  67.087  37.206  1.00  0.00           C
ATOM   3812  C   ASP A 260      19.657  67.341  35.970  1.00  0.00           C
ATOM   3813  O   ASP A 260      19.915  66.407  35.213  1.00  0.00           O
ATOM   3814  CB  ASP A 260      17.337  67.544  36.959  1.00  0.00           C
ATOM   3815  CG  ASP A 260      16.291  66.968  37.933  1.00  0.00           C
ATOM   3816  OD1 ASP A 260      16.609  66.094  38.779  1.00  0.00           O
ATOM   3817  OD2 ASP A 260      15.106  67.321  37.734  1.00  0.00           O
ATOM   3818  H   ASP A 260      18.744  68.410  38.883  1.00  0.00           H
ATOM   3819  HA  ASP A 260      18.768  66.011  37.370  1.00  0.00           H
ATOM   3820  HB2 ASP A 260      17.301  68.636  36.971  1.00  0.00           H
ATOM   3821  HB3 ASP A 260      17.054  67.229  35.954  1.00  0.00           H
ATOM   3822  N   GLY A 261      20.198  68.556  35.803  1.00  0.00           N
ATOM   3823  CA  GLY A 261      21.179  68.853  34.754  1.00  0.00           C
ATOM   3824  C   GLY A 261      22.463  68.020  34.863  1.00  0.00           C
ATOM   3825  O   GLY A 261      22.955  67.524  33.847  1.00  0.00           O
ATOM   3826  H   GLY A 261      19.958  69.288  36.463  1.00  0.00           H
ATOM   3827  HA2 GLY A 261      20.730  68.662  33.780  1.00  0.00           H
ATOM   3828  HA3 GLY A 261      21.455  69.905  34.820  1.00  0.00           H
ATOM   3829  N   LEU A 262      22.973  67.799  36.080  1.00  0.00           N
ATOM   3830  CA  LEU A 262      24.112  66.903  36.311  1.00  0.00           C
ATOM   3831  C   LEU A 262      23.771  65.449  35.967  1.00  0.00           C
ATOM   3832  O   LEU A 262      24.513  64.809  35.223  1.00  0.00           O
ATOM   3833  CB  LEU A 262      24.617  67.015  37.763  1.00  0.00           C
ATOM   3834  CG  LEU A 262      25.258  68.361  38.142  1.00  0.00           C
ATOM   3835  CD1 LEU A 262      25.746  68.285  39.589  1.00  0.00           C
ATOM   3836  CD2 LEU A 262      26.457  68.690  37.251  1.00  0.00           C
ATOM   3837  H   LEU A 262      22.508  68.216  36.880  1.00  0.00           H
ATOM   3838  HA  LEU A 262      24.917  67.186  35.635  1.00  0.00           H
ATOM   3839  HB2 LEU A 262      23.791  66.822  38.447  1.00  0.00           H
ATOM   3840  HB3 LEU A 262      25.357  66.231  37.920  1.00  0.00           H
ATOM   3841  HG  LEU A 262      24.524  69.159  38.061  1.00  0.00           H
ATOM   3842 HD11 LEU A 262      26.495  67.502  39.689  1.00  0.00           H
ATOM   3843 HD12 LEU A 262      26.193  69.237  39.871  1.00  0.00           H
ATOM   3844 HD13 LEU A 262      24.907  68.081  40.253  1.00  0.00           H
ATOM   3845 HD21 LEU A 262      26.125  68.867  36.230  1.00  0.00           H
ATOM   3846 HD22 LEU A 262      26.937  69.604  37.603  1.00  0.00           H
ATOM   3847 HD23 LEU A 262      27.176  67.872  37.268  1.00  0.00           H
ATOM   3848  N   LEU A 263      22.634  64.931  36.439  1.00  0.00           N
ATOM   3849  CA  LEU A 263      22.200  63.564  36.126  1.00  0.00           C
ATOM   3850  C   LEU A 263      22.045  63.346  34.615  1.00  0.00           C
ATOM   3851  O   LEU A 263      22.419  62.287  34.113  1.00  0.00           O
ATOM   3852  CB  LEU A 263      20.868  63.240  36.822  1.00  0.00           C
ATOM   3853  CG  LEU A 263      20.858  63.389  38.349  1.00  0.00           C
ATOM   3854  CD1 LEU A 263      19.439  63.198  38.861  1.00  0.00           C
ATOM   3855  CD2 LEU A 263      21.769  62.388  39.046  1.00  0.00           C
ATOM   3856  H   LEU A 263      22.049  65.519  37.027  1.00  0.00           H
ATOM   3857  HA  LEU A 263      22.964  62.870  36.472  1.00  0.00           H
ATOM   3858  HB2 LEU A 263      20.099  63.893  36.407  1.00  0.00           H
ATOM   3859  HB3 LEU A 263      20.598  62.211  36.578  1.00  0.00           H
ATOM   3860  HG  LEU A 263      21.189  64.375  38.634  1.00  0.00           H
ATOM   3861 HD11 LEU A 263      19.088  62.193  38.635  1.00  0.00           H
ATOM   3862 HD12 LEU A 263      19.448  63.359  39.929  1.00  0.00           H
ATOM   3863 HD13 LEU A 263      18.778  63.937  38.407  1.00  0.00           H
ATOM   3864 HD21 LEU A 263      22.784  62.538  38.687  1.00  0.00           H
ATOM   3865 HD22 LEU A 263      21.750  62.564  40.122  1.00  0.00           H
ATOM   3866 HD23 LEU A 263      21.446  61.371  38.831  1.00  0.00           H
ATOM   3867  N   ALA A 264      21.524  64.346  33.897  1.00  0.00           N
ATOM   3868  CA  ALA A 264      21.299  64.267  32.456  1.00  0.00           C
ATOM   3869  C   ALA A 264      22.596  64.344  31.632  1.00  0.00           C
ATOM   3870  O   ALA A 264      22.660  63.782  30.539  1.00  0.00           O
ATOM   3871  CB  ALA A 264      20.331  65.384  32.032  1.00  0.00           C
ATOM   3872  H   ALA A 264      21.214  65.180  34.388  1.00  0.00           H
ATOM   3873  HA  ALA A 264      20.831  63.306  32.243  1.00  0.00           H
ATOM   3874  HB1 ALA A 264      19.675  65.011  31.247  1.00  0.00           H
ATOM   3875  HB2 ALA A 264      19.711  65.708  32.865  1.00  0.00           H
ATOM   3876  HB3 ALA A 264      20.886  66.244  31.654  1.00  0.00           H
ATOM   3877  N   GLY A 265      23.610  65.066  32.124  1.00  0.00           N
ATOM   3878  CA  GLY A 265      24.807  65.396  31.349  1.00  0.00           C
ATOM   3879  C   GLY A 265      26.054  64.591  31.703  1.00  0.00           C
ATOM   3880  O   GLY A 265      26.912  64.424  30.838  1.00  0.00           O
ATOM   3881  H   GLY A 265      23.483  65.514  33.025  1.00  0.00           H
ATOM   3882  HA2 GLY A 265      24.613  65.257  30.285  1.00  0.00           H
ATOM   3883  HA3 GLY A 265      25.033  66.448  31.511  1.00  0.00           H
ATOM   3884  N   LEU A 266      26.178  64.086  32.937  1.00  0.00           N
ATOM   3885  CA  LEU A 266      27.442  63.523  33.428  1.00  0.00           C
ATOM   3886  C   LEU A 266      27.915  62.301  32.639  1.00  0.00           C
ATOM   3887  O   LEU A 266      29.099  62.218  32.339  1.00  0.00           O
ATOM   3888  CB  LEU A 266      27.346  63.195  34.928  1.00  0.00           C
ATOM   3889  CG  LEU A 266      27.616  64.399  35.851  1.00  0.00           C
ATOM   3890  CD1 LEU A 266      27.385  63.968  37.296  1.00  0.00           C
ATOM   3891  CD2 LEU A 266      29.058  64.901  35.738  1.00  0.00           C
ATOM   3892  H   LEU A 266      25.431  64.245  33.608  1.00  0.00           H
ATOM   3893  HA  LEU A 266      28.217  64.271  33.276  1.00  0.00           H
ATOM   3894  HB2 LEU A 266      26.358  62.783  35.142  1.00  0.00           H
ATOM   3895  HB3 LEU A 266      28.078  62.420  35.166  1.00  0.00           H
ATOM   3896  HG  LEU A 266      26.946  65.221  35.614  1.00  0.00           H
ATOM   3897 HD11 LEU A 266      28.069  63.158  37.517  1.00  0.00           H
ATOM   3898 HD12 LEU A 266      27.578  64.795  37.977  1.00  0.00           H
ATOM   3899 HD13 LEU A 266      26.360  63.620  37.427  1.00  0.00           H
ATOM   3900 HD21 LEU A 266      29.245  65.319  34.753  1.00  0.00           H
ATOM   3901 HD22 LEU A 266      29.231  65.690  36.465  1.00  0.00           H
ATOM   3902 HD23 LEU A 266      29.761  64.085  35.917  1.00  0.00           H
ATOM   3903  N   GLY A 267      27.012  61.400  32.240  1.00  0.00           N
ATOM   3904  CA  GLY A 267      27.385  60.231  31.431  1.00  0.00           C
ATOM   3905  C   GLY A 267      27.978  60.627  30.073  1.00  0.00           C
ATOM   3906  O   GLY A 267      29.063  60.184  29.706  1.00  0.00           O
ATOM   3907  H   GLY A 267      26.050  61.532  32.506  1.00  0.00           H
ATOM   3908  HA2 GLY A 267      28.124  59.637  31.972  1.00  0.00           H
ATOM   3909  HA3 GLY A 267      26.503  59.616  31.257  1.00  0.00           H
ATOM   3910  N   SER A 268      27.314  61.544  29.361  1.00  0.00           N
ATOM   3911  CA  SER A 268      27.797  62.058  28.071  1.00  0.00           C
ATOM   3912  C   SER A 268      29.100  62.856  28.224  1.00  0.00           C
ATOM   3913  O   SER A 268      30.011  62.714  27.415  1.00  0.00           O
ATOM   3914  CB  SER A 268      26.689  62.897  27.419  1.00  0.00           C
ATOM   3915  OG  SER A 268      27.010  63.342  26.115  1.00  0.00           O
ATOM   3916  H   SER A 268      26.462  61.920  29.746  1.00  0.00           H
ATOM   3917  HA  SER A 268      28.011  61.209  27.420  1.00  0.00           H
ATOM   3918  HB2 SER A 268      25.791  62.282  27.349  1.00  0.00           H
ATOM   3919  HB3 SER A 268      26.469  63.762  28.046  1.00  0.00           H
ATOM   3920  HG  SER A 268      27.688  64.022  26.157  1.00  0.00           H
ATOM   3921  N   ALA A 269      29.230  63.662  29.284  1.00  0.00           N
ATOM   3922  CA  ALA A 269      30.457  64.404  29.569  1.00  0.00           C
ATOM   3923  C   ALA A 269      31.637  63.492  29.943  1.00  0.00           C
ATOM   3924  O   ALA A 269      32.760  63.768  29.517  1.00  0.00           O
ATOM   3925  CB  ALA A 269      30.178  65.423  30.678  1.00  0.00           C
ATOM   3926  H   ALA A 269      28.459  63.739  29.938  1.00  0.00           H
ATOM   3927  HA  ALA A 269      30.750  64.946  28.668  1.00  0.00           H
ATOM   3928  HB1 ALA A 269      29.714  64.931  31.532  1.00  0.00           H
ATOM   3929  HB2 ALA A 269      31.117  65.875  31.000  1.00  0.00           H
ATOM   3930  HB3 ALA A 269      29.517  66.201  30.299  1.00  0.00           H
ATOM   3931  N   GLN A 270      31.395  62.410  30.692  1.00  0.00           N
ATOM   3932  CA  GLN A 270      32.398  61.388  30.991  1.00  0.00           C
ATOM   3933  C   GLN A 270      32.907  60.747  29.694  1.00  0.00           C
ATOM   3934  O   GLN A 270      34.116  60.648  29.498  1.00  0.00           O
ATOM   3935  CB  GLN A 270      31.802  60.333  31.944  1.00  0.00           C
ATOM   3936  CG  GLN A 270      32.822  59.276  32.407  1.00  0.00           C
ATOM   3937  CD  GLN A 270      33.748  59.768  33.518  1.00  0.00           C
ATOM   3938  NE2 GLN A 270      35.036  59.520  33.432  1.00  0.00           N
ATOM   3939  OE1 GLN A 270      33.344  60.385  34.486  1.00  0.00           O
ATOM   3940  H   GLN A 270      30.459  62.267  31.057  1.00  0.00           H
ATOM   3941  HA  GLN A 270      33.244  61.865  31.487  1.00  0.00           H
ATOM   3942  HB2 GLN A 270      31.372  60.825  32.816  1.00  0.00           H
ATOM   3943  HB3 GLN A 270      30.995  59.814  31.427  1.00  0.00           H
ATOM   3944  HG2 GLN A 270      32.277  58.414  32.793  1.00  0.00           H
ATOM   3945  HG3 GLN A 270      33.411  58.929  31.560  1.00  0.00           H
ATOM   3946 HE21 GLN A 270      35.579  59.765  34.244  1.00  0.00           H
ATOM   3947 HE22 GLN A 270      35.399  59.013  32.646  1.00  0.00           H
ATOM   3948  N   GLU A 271      32.004  60.381  28.780  1.00  0.00           N
ATOM   3949  CA  GLU A 271      32.375  59.766  27.502  1.00  0.00           C
ATOM   3950  C   GLU A 271      33.229  60.705  26.635  1.00  0.00           C
ATOM   3951  O   GLU A 271      34.260  60.309  26.085  1.00  0.00           O
ATOM   3952  CB  GLU A 271      31.097  59.350  26.752  1.00  0.00           C
ATOM   3953  CG  GLU A 271      31.373  58.289  25.680  1.00  0.00           C
ATOM   3954  CD  GLU A 271      31.979  57.023  26.293  1.00  0.00           C
ATOM   3955  OE1 GLU A 271      31.323  56.440  27.183  1.00  0.00           O
ATOM   3956  OE2 GLU A 271      33.087  56.635  25.862  1.00  0.00           O
ATOM   3957  H   GLU A 271      31.017  60.462  29.006  1.00  0.00           H
ATOM   3958  HA  GLU A 271      32.974  58.880  27.720  1.00  0.00           H
ATOM   3959  HB2 GLU A 271      30.370  58.949  27.459  1.00  0.00           H
ATOM   3960  HB3 GLU A 271      30.649  60.225  26.277  1.00  0.00           H
ATOM   3961  HG2 GLU A 271      30.430  58.033  25.193  1.00  0.00           H
ATOM   3962  HG3 GLU A 271      32.037  58.706  24.918  1.00  0.00           H
ATOM   3963  N   THR A 272      32.843  61.982  26.558  1.00  0.00           N
ATOM   3964  CA  THR A 272      33.606  63.001  25.829  1.00  0.00           C
ATOM   3965  C   THR A 272      34.980  63.246  26.455  1.00  0.00           C
ATOM   3966  O   THR A 272      35.970  63.337  25.729  1.00  0.00           O
ATOM   3967  CB  THR A 272      32.827  64.318  25.763  1.00  0.00           C
ATOM   3968  CG2 THR A 272      33.584  65.392  24.989  1.00  0.00           C
ATOM   3969  OG1 THR A 272      31.589  64.139  25.124  1.00  0.00           O
ATOM   3970  H   THR A 272      31.954  62.248  26.977  1.00  0.00           H
ATOM   3971  HA  THR A 272      33.765  62.647  24.812  1.00  0.00           H
ATOM   3972  HB  THR A 272      32.644  64.679  26.776  1.00  0.00           H
ATOM   3973  HG1 THR A 272      31.729  64.067  24.160  1.00  0.00           H
ATOM   3974 HG21 THR A 272      34.014  64.955  24.091  1.00  0.00           H
ATOM   3975 HG22 THR A 272      32.903  66.191  24.711  1.00  0.00           H
ATOM   3976 HG23 THR A 272      34.380  65.807  25.605  1.00  0.00           H
ATOM   3977  N   LEU A 273      35.067  63.324  27.788  1.00  0.00           N
ATOM   3978  CA  LEU A 273      36.334  63.437  28.519  1.00  0.00           C
ATOM   3979  C   LEU A 273      37.270  62.275  28.160  1.00  0.00           C
ATOM   3980  O   LEU A 273      38.393  62.526  27.722  1.00  0.00           O
ATOM   3981  CB  LEU A 273      36.031  63.536  30.030  1.00  0.00           C
ATOM   3982  CG  LEU A 273      37.172  63.183  31.008  1.00  0.00           C
ATOM   3983  CD1 LEU A 273      38.322  64.180  30.986  1.00  0.00           C
ATOM   3984  CD2 LEU A 273      36.619  63.140  32.431  1.00  0.00           C
ATOM   3985  H   LEU A 273      34.214  63.230  28.333  1.00  0.00           H
ATOM   3986  HA  LEU A 273      36.830  64.355  28.210  1.00  0.00           H
ATOM   3987  HB2 LEU A 273      35.687  64.549  30.241  1.00  0.00           H
ATOM   3988  HB3 LEU A 273      35.207  62.861  30.252  1.00  0.00           H
ATOM   3989  HG  LEU A 273      37.567  62.194  30.778  1.00  0.00           H
ATOM   3990 HD11 LEU A 273      37.967  65.197  31.167  1.00  0.00           H
ATOM   3991 HD12 LEU A 273      39.062  63.920  31.738  1.00  0.00           H
ATOM   3992 HD13 LEU A 273      38.819  64.144  30.026  1.00  0.00           H
ATOM   3993 HD21 LEU A 273      35.850  62.371  32.500  1.00  0.00           H
ATOM   3994 HD22 LEU A 273      37.422  62.902  33.126  1.00  0.00           H
ATOM   3995 HD23 LEU A 273      36.197  64.109  32.695  1.00  0.00           H
ATOM   3996  N   ILE A 274      36.781  61.033  28.270  1.00  0.00           N
ATOM   3997  CA  ILE A 274      37.553  59.813  27.991  1.00  0.00           C
ATOM   3998  C   ILE A 274      38.064  59.801  26.548  1.00  0.00           C
ATOM   3999  O   ILE A 274      39.251  59.584  26.309  1.00  0.00           O
ATOM   4000  CB  ILE A 274      36.698  58.548  28.272  1.00  0.00           C
ATOM   4001  CG1 ILE A 274      36.455  58.387  29.791  1.00  0.00           C
ATOM   4002  CG2 ILE A 274      37.342  57.273  27.680  1.00  0.00           C
ATOM   4003  CD1 ILE A 274      35.498  57.243  30.152  1.00  0.00           C
ATOM   4004  H   ILE A 274      35.821  60.928  28.589  1.00  0.00           H
ATOM   4005  HA  ILE A 274      38.430  59.798  28.640  1.00  0.00           H
ATOM   4006  HB  ILE A 274      35.729  58.677  27.784  1.00  0.00           H
ATOM   4007 HG12 ILE A 274      37.399  58.228  30.303  1.00  0.00           H
ATOM   4008 HG13 ILE A 274      36.038  59.306  30.193  1.00  0.00           H
ATOM   4009 HG21 ILE A 274      36.710  56.404  27.855  1.00  0.00           H
ATOM   4010 HG22 ILE A 274      37.451  57.351  26.600  1.00  0.00           H
ATOM   4011 HG23 ILE A 274      38.321  57.107  28.118  1.00  0.00           H
ATOM   4012 HD11 ILE A 274      35.932  56.281  29.884  1.00  0.00           H
ATOM   4013 HD12 ILE A 274      35.321  57.244  31.226  1.00  0.00           H
ATOM   4014 HD13 ILE A 274      34.550  57.371  29.628  1.00  0.00           H
ATOM   4015  N   ARG A 275      37.159  59.969  25.577  1.00  0.00           N
ATOM   4016  CA  ARG A 275      37.467  59.705  24.163  1.00  0.00           C
ATOM   4017  C   ARG A 275      38.094  60.883  23.434  1.00  0.00           C
ATOM   4018  O   ARG A 275      38.718  60.667  22.401  1.00  0.00           O
ATOM   4019  CB  ARG A 275      36.202  59.257  23.421  1.00  0.00           C
ATOM   4020  CG  ARG A 275      35.732  57.862  23.849  1.00  0.00           C
ATOM   4021  CD  ARG A 275      34.531  57.456  22.990  1.00  0.00           C
ATOM   4022  NE  ARG A 275      34.020  56.135  23.379  1.00  0.00           N
ATOM   4023  CZ  ARG A 275      32.870  55.604  23.016  1.00  0.00           C
ATOM   4024  NH1 ARG A 275      32.100  56.156  22.121  1.00  0.00           N
ATOM   4025  NH2 ARG A 275      32.451  54.501  23.558  1.00  0.00           N
ATOM   4026  H   ARG A 275      36.192  60.139  25.851  1.00  0.00           H
ATOM   4027  HA  ARG A 275      38.210  58.908  24.106  1.00  0.00           H
ATOM   4028  HB2 ARG A 275      35.404  59.983  23.590  1.00  0.00           H
ATOM   4029  HB3 ARG A 275      36.420  59.228  22.352  1.00  0.00           H
ATOM   4030  HG2 ARG A 275      36.540  57.144  23.706  1.00  0.00           H
ATOM   4031  HG3 ARG A 275      35.443  57.873  24.902  1.00  0.00           H
ATOM   4032  HD2 ARG A 275      33.745  58.199  23.137  1.00  0.00           H
ATOM   4033  HD3 ARG A 275      34.827  57.440  21.940  1.00  0.00           H
ATOM   4034  HE  ARG A 275      34.331  55.801  24.286  1.00  0.00           H
ATOM   4035 HH11 ARG A 275      32.347  57.061  21.780  1.00  0.00           H
ATOM   4036 HH12 ARG A 275      31.203  55.725  21.920  1.00  0.00           H
ATOM   4037 HH21 ARG A 275      32.922  54.174  24.392  1.00  0.00           H
ATOM   4038 HH22 ARG A 275      31.538  54.160  23.326  1.00  0.00           H
ATOM   4039  N   LYS A 276      37.893  62.115  23.913  1.00  0.00           N
ATOM   4040  CA  LYS A 276      38.236  63.328  23.156  1.00  0.00           C
ATOM   4041  C   LYS A 276      39.170  64.278  23.868  1.00  0.00           C
ATOM   4042  O   LYS A 276      39.632  65.199  23.198  1.00  0.00           O
ATOM   4043  CB  LYS A 276      36.983  64.094  22.709  1.00  0.00           C
ATOM   4044  CG  LYS A 276      36.037  63.241  21.862  1.00  0.00           C
ATOM   4045  CD  LYS A 276      35.005  64.135  21.174  1.00  0.00           C
ATOM   4046  CE  LYS A 276      34.098  63.263  20.308  1.00  0.00           C
ATOM   4047  NZ  LYS A 276      33.084  64.076  19.610  1.00  0.00           N
ATOM   4048  H   LYS A 276      37.362  62.209  24.775  1.00  0.00           H
ATOM   4049  HA  LYS A 276      38.778  63.031  22.255  1.00  0.00           H
ATOM   4050  HB2 LYS A 276      36.452  64.480  23.578  1.00  0.00           H
ATOM   4051  HB3 LYS A 276      37.305  64.952  22.116  1.00  0.00           H
ATOM   4052  HG2 LYS A 276      36.607  62.700  21.107  1.00  0.00           H
ATOM   4053  HG3 LYS A 276      35.529  62.517  22.500  1.00  0.00           H
ATOM   4054  HD2 LYS A 276      34.408  64.643  21.928  1.00  0.00           H
ATOM   4055  HD3 LYS A 276      35.507  64.884  20.562  1.00  0.00           H
ATOM   4056  HE2 LYS A 276      34.708  62.706  19.591  1.00  0.00           H
ATOM   4057  HE3 LYS A 276      33.592  62.553  20.969  1.00  0.00           H
ATOM   4058  HZ1 LYS A 276      32.365  63.490  19.214  1.00  0.00           H
ATOM   4059  HZ2 LYS A 276      32.613  64.677  20.295  1.00  0.00           H
ATOM   4060  HZ3 LYS A 276      33.489  64.661  18.897  1.00  0.00           H
ATOM   4061  N   THR A 277      39.503  64.100  25.142  1.00  0.00           N
ATOM   4062  CA  THR A 277      40.387  65.041  25.849  1.00  0.00           C
ATOM   4063  C   THR A 277      41.550  64.349  26.548  1.00  0.00           C
ATOM   4064  O   THR A 277      41.538  63.140  26.763  1.00  0.00           O
ATOM   4065  CB  THR A 277      39.613  65.950  26.813  1.00  0.00           C
ATOM   4066  CG2 THR A 277      38.397  66.645  26.194  1.00  0.00           C
ATOM   4067  OG1 THR A 277      39.135  65.220  27.900  1.00  0.00           O
ATOM   4068  H   THR A 277      39.152  63.297  25.651  1.00  0.00           H
ATOM   4069  HA  THR A 277      40.848  65.703  25.123  1.00  0.00           H
ATOM   4070  HB  THR A 277      40.292  66.719  27.186  1.00  0.00           H
ATOM   4071  HG1 THR A 277      39.089  64.273  27.686  1.00  0.00           H
ATOM   4072 HG21 THR A 277      37.496  66.053  26.360  1.00  0.00           H
ATOM   4073 HG22 THR A 277      38.280  67.622  26.659  1.00  0.00           H
ATOM   4074 HG23 THR A 277      38.542  66.777  25.125  1.00  0.00           H
ATOM   4075  N   ARG A 278      42.575  65.130  26.885  1.00  0.00           N
ATOM   4076  CA  ARG A 278      43.642  64.746  27.811  1.00  0.00           C
ATOM   4077  C   ARG A 278      43.891  65.867  28.802  1.00  0.00           C
ATOM   4078  O   ARG A 278      43.652  67.029  28.492  1.00  0.00           O
ATOM   4079  CB  ARG A 278      44.928  64.363  27.066  1.00  0.00           C
ATOM   4080  CG  ARG A 278      44.786  62.999  26.379  1.00  0.00           C
ATOM   4081  CD  ARG A 278      46.156  62.352  26.155  1.00  0.00           C
ATOM   4082  NE  ARG A 278      46.029  60.922  25.815  1.00  0.00           N
ATOM   4083  CZ  ARG A 278      45.822  59.945  26.683  1.00  0.00           C
ATOM   4084  NH1 ARG A 278      45.776  60.155  27.969  1.00  0.00           N
ATOM   4085  NH2 ARG A 278      45.670  58.721  26.256  1.00  0.00           N
ATOM   4086  H   ARG A 278      42.514  66.116  26.639  1.00  0.00           H
ATOM   4087  HA  ARG A 278      43.306  63.891  28.402  1.00  0.00           H
ATOM   4088  HB2 ARG A 278      45.181  65.129  26.331  1.00  0.00           H
ATOM   4089  HB3 ARG A 278      45.737  64.306  27.796  1.00  0.00           H
ATOM   4090  HG2 ARG A 278      44.183  62.343  27.007  1.00  0.00           H
ATOM   4091  HG3 ARG A 278      44.279  63.122  25.424  1.00  0.00           H
ATOM   4092  HD2 ARG A 278      46.686  62.885  25.366  1.00  0.00           H
ATOM   4093  HD3 ARG A 278      46.746  62.450  27.062  1.00  0.00           H
ATOM   4094  HE  ARG A 278      46.032  60.680  24.840  1.00  0.00           H
ATOM   4095 HH11 ARG A 278      46.002  61.081  28.332  1.00  0.00           H
ATOM   4096 HH12 ARG A 278      45.590  59.417  28.613  1.00  0.00           H
ATOM   4097 HH21 ARG A 278      45.701  58.523  25.272  1.00  0.00           H
ATOM   4098 HH22 ARG A 278      45.505  57.972  26.903  1.00  0.00           H
ATOM   4099  N   PHE A 279      44.408  65.506  29.965  1.00  0.00           N
ATOM   4100  CA  PHE A 279      44.682  66.402  31.077  1.00  0.00           C
ATOM   4101  C   PHE A 279      46.121  66.220  31.533  1.00  0.00           C
ATOM   4102  O   PHE A 279      46.590  65.089  31.697  1.00  0.00           O
ATOM   4103  CB  PHE A 279      43.692  66.102  32.198  1.00  0.00           C
ATOM   4104  CG  PHE A 279      43.930  66.870  33.477  1.00  0.00           C
ATOM   4105  CD1 PHE A 279      43.713  68.258  33.514  1.00  0.00           C
ATOM   4106  CD2 PHE A 279      44.350  66.193  34.636  1.00  0.00           C
ATOM   4107  CE1 PHE A 279      43.889  68.967  34.712  1.00  0.00           C
ATOM   4108  CE2 PHE A 279      44.533  66.902  35.834  1.00  0.00           C
ATOM   4109  CZ  PHE A 279      44.295  68.285  35.871  1.00  0.00           C
ATOM   4110  H   PHE A 279      44.629  64.525  30.096  1.00  0.00           H
ATOM   4111  HA  PHE A 279      44.550  67.440  30.768  1.00  0.00           H
ATOM   4112  HB2 PHE A 279      42.689  66.309  31.838  1.00  0.00           H
ATOM   4113  HB3 PHE A 279      43.735  65.042  32.424  1.00  0.00           H
ATOM   4114  HD1 PHE A 279      43.401  68.782  32.625  1.00  0.00           H
ATOM   4115  HD2 PHE A 279      44.509  65.127  34.615  1.00  0.00           H
ATOM   4116  HE1 PHE A 279      43.697  70.031  34.744  1.00  0.00           H
ATOM   4117  HE2 PHE A 279      44.834  66.388  36.734  1.00  0.00           H
ATOM   4118  HZ  PHE A 279      44.413  68.823  36.799  1.00  0.00           H
ATOM   4119  N   PHE A 280      46.835  67.324  31.718  1.00  0.00           N
ATOM   4120  CA  PHE A 280      48.256  67.292  32.028  1.00  0.00           C
ATOM   4121  C   PHE A 280      48.659  68.385  33.007  1.00  0.00           C
ATOM   4122  O   PHE A 280      48.023  69.428  33.121  1.00  0.00           O
ATOM   4123  CB  PHE A 280      49.084  67.369  30.736  1.00  0.00           C
ATOM   4124  CG  PHE A 280      48.869  68.633  29.924  1.00  0.00           C
ATOM   4125  CD1 PHE A 280      49.576  69.812  30.230  1.00  0.00           C
ATOM   4126  CD2 PHE A 280      47.917  68.645  28.891  1.00  0.00           C
ATOM   4127  CE1 PHE A 280      49.344  70.991  29.497  1.00  0.00           C
ATOM   4128  CE2 PHE A 280      47.673  69.832  28.184  1.00  0.00           C
ATOM   4129  CZ  PHE A 280      48.394  70.999  28.468  1.00  0.00           C
ATOM   4130  H   PHE A 280      46.395  68.236  31.590  1.00  0.00           H
ATOM   4131  HA  PHE A 280      48.480  66.344  32.516  1.00  0.00           H
ATOM   4132  HB2 PHE A 280      50.140  67.301  30.993  1.00  0.00           H
ATOM   4133  HB3 PHE A 280      48.851  66.503  30.116  1.00  0.00           H
ATOM   4134  HD1 PHE A 280      50.278  69.818  31.049  1.00  0.00           H
ATOM   4135  HD2 PHE A 280      47.339  67.759  28.673  1.00  0.00           H
ATOM   4136  HE1 PHE A 280      49.860  71.906  29.743  1.00  0.00           H
ATOM   4137  HE2 PHE A 280      46.891  69.868  27.456  1.00  0.00           H
ATOM   4138  HZ  PHE A 280      48.184  71.909  27.924  1.00  0.00           H
ATOM   4139  N   MET A 281      49.782  68.136  33.670  1.00  0.00           N
ATOM   4140  CA  MET A 281      50.499  69.106  34.481  1.00  0.00           C
ATOM   4141  C   MET A 281      51.750  69.536  33.712  1.00  0.00           C
ATOM   4142  O   MET A 281      52.625  68.704  33.462  1.00  0.00           O
ATOM   4143  CB  MET A 281      50.810  68.453  35.830  1.00  0.00           C
ATOM   4144  CG  MET A 281      51.753  69.277  36.707  1.00  0.00           C
ATOM   4145  SD  MET A 281      52.388  68.376  38.144  1.00  0.00           S
ATOM   4146  CE  MET A 281      53.456  67.164  37.321  1.00  0.00           C
ATOM   4147  H   MET A 281      50.248  67.256  33.474  1.00  0.00           H
ATOM   4148  HA  MET A 281      49.874  69.978  34.662  1.00  0.00           H
ATOM   4149  HB2 MET A 281      49.877  68.304  36.372  1.00  0.00           H
ATOM   4150  HB3 MET A 281      51.260  67.477  35.646  1.00  0.00           H
ATOM   4151  HG2 MET A 281      52.612  69.605  36.121  1.00  0.00           H
ATOM   4152  HG3 MET A 281      51.221  70.165  37.050  1.00  0.00           H
ATOM   4153  HE1 MET A 281      54.441  67.181  37.785  1.00  0.00           H
ATOM   4154  HE2 MET A 281      53.021  66.173  37.431  1.00  0.00           H
ATOM   4155  HE3 MET A 281      53.554  67.403  36.262  1.00  0.00           H
ATOM   4156  N   ALA A 282      51.823  70.806  33.318  1.00  0.00           N
ATOM   4157  CA  ALA A 282      52.979  71.408  32.662  1.00  0.00           C
ATOM   4158  C   ALA A 282      53.695  72.403  33.580  1.00  0.00           C
ATOM   4159  O   ALA A 282      53.064  73.113  34.365  1.00  0.00           O
ATOM   4160  CB  ALA A 282      52.561  72.071  31.342  1.00  0.00           C
ATOM   4161  H   ALA A 282      51.057  71.425  33.569  1.00  0.00           H
ATOM   4162  HA  ALA A 282      53.685  70.616  32.429  1.00  0.00           H
ATOM   4163  HB1 ALA A 282      53.384  72.021  30.629  1.00  0.00           H
ATOM   4164  HB2 ALA A 282      51.709  71.555  30.915  1.00  0.00           H
ATOM   4165  HB3 ALA A 282      52.299  73.116  31.508  1.00  0.00           H
ATOM   4166  N   THR A 283      55.013  72.498  33.435  1.00  0.00           N
ATOM   4167  CA  THR A 283      55.817  73.557  34.061  1.00  0.00           C
ATOM   4168  C   THR A 283      56.228  74.554  32.988  1.00  0.00           C
ATOM   4169  O   THR A 283      56.954  74.193  32.056  1.00  0.00           O
ATOM   4170  CB  THR A 283      57.082  73.000  34.728  1.00  0.00           C
ATOM   4171  CG2 THR A 283      57.847  74.071  35.513  1.00  0.00           C
ATOM   4172  OG1 THR A 283      56.802  71.936  35.609  1.00  0.00           O
ATOM   4173  H   THR A 283      55.450  71.899  32.743  1.00  0.00           H
ATOM   4174  HA  THR A 283      55.231  74.082  34.817  1.00  0.00           H
ATOM   4175  HB  THR A 283      57.727  72.601  33.948  1.00  0.00           H
ATOM   4176  HG1 THR A 283      56.802  72.289  36.504  1.00  0.00           H
ATOM   4177 HG21 THR A 283      58.896  73.786  35.574  1.00  0.00           H
ATOM   4178 HG22 THR A 283      57.793  75.040  35.016  1.00  0.00           H
ATOM   4179 HG23 THR A 283      57.439  74.185  36.518  1.00  0.00           H
ATOM   4180  N   LEU A 284      55.797  75.805  33.128  1.00  0.00           N
ATOM   4181  CA  LEU A 284      56.178  76.907  32.250  1.00  0.00           C
ATOM   4182  C   LEU A 284      57.184  77.809  32.972  1.00  0.00           C
ATOM   4183  O   LEU A 284      56.979  78.133  34.138  1.00  0.00           O
ATOM   4184  CB  LEU A 284      54.930  77.694  31.810  1.00  0.00           C
ATOM   4185  CG  LEU A 284      53.684  76.853  31.472  1.00  0.00           C
ATOM   4186  CD1 LEU A 284      52.543  77.784  31.069  1.00  0.00           C
ATOM   4187  CD2 LEU A 284      53.937  75.847  30.348  1.00  0.00           C
ATOM   4188  H   LEU A 284      55.197  76.038  33.917  1.00  0.00           H
ATOM   4189  HA  LEU A 284      56.652  76.503  31.357  1.00  0.00           H
ATOM   4190  HB2 LEU A 284      54.662  78.394  32.602  1.00  0.00           H
ATOM   4191  HB3 LEU A 284      55.201  78.276  30.935  1.00  0.00           H
ATOM   4192  HG  LEU A 284      53.360  76.308  32.358  1.00  0.00           H
ATOM   4193 HD11 LEU A 284      52.834  78.426  30.244  1.00  0.00           H
ATOM   4194 HD12 LEU A 284      51.665  77.201  30.795  1.00  0.00           H
ATOM   4195 HD13 LEU A 284      52.291  78.414  31.916  1.00  0.00           H
ATOM   4196 HD21 LEU A 284      54.674  75.111  30.662  1.00  0.00           H
ATOM   4197 HD22 LEU A 284      53.012  75.326  30.107  1.00  0.00           H
ATOM   4198 HD23 LEU A 284      54.314  76.352  29.463  1.00  0.00           H
ATOM   4199  N   ARG A 285      58.246  78.250  32.294  1.00  0.00           N
ATOM   4200  CA  ARG A 285      59.244  79.175  32.859  1.00  0.00           C
ATOM   4201  C   ARG A 285      59.170  80.527  32.170  1.00  0.00           C
ATOM   4202  O   ARG A 285      59.279  80.596  30.944  1.00  0.00           O
ATOM   4203  CB  ARG A 285      60.660  78.581  32.773  1.00  0.00           C
ATOM   4204  CG  ARG A 285      61.681  79.527  33.432  1.00  0.00           C
ATOM   4205  CD  ARG A 285      63.154  79.151  33.236  1.00  0.00           C
ATOM   4206  NE  ARG A 285      63.562  77.954  33.988  1.00  0.00           N
ATOM   4207  CZ  ARG A 285      63.626  77.813  35.302  1.00  0.00           C
ATOM   4208  NH1 ARG A 285      63.424  78.791  36.129  1.00  0.00           N
ATOM   4209  NH2 ARG A 285      63.938  76.666  35.831  1.00  0.00           N
ATOM   4210  H   ARG A 285      58.316  77.990  31.314  1.00  0.00           H
ATOM   4211  HA  ARG A 285      59.033  79.330  33.921  1.00  0.00           H
ATOM   4212  HB2 ARG A 285      60.669  77.625  33.292  1.00  0.00           H
ATOM   4213  HB3 ARG A 285      60.926  78.423  31.727  1.00  0.00           H
ATOM   4214  HG2 ARG A 285      61.581  80.503  32.979  1.00  0.00           H
ATOM   4215  HG3 ARG A 285      61.450  79.635  34.491  1.00  0.00           H
ATOM   4216  HD2 ARG A 285      63.329  78.986  32.171  1.00  0.00           H
ATOM   4217  HD3 ARG A 285      63.769  79.995  33.549  1.00  0.00           H
ATOM   4218  HE  ARG A 285      63.743  77.131  33.441  1.00  0.00           H
ATOM   4219 HH11 ARG A 285      63.061  79.660  35.780  1.00  0.00           H
ATOM   4220 HH12 ARG A 285      63.196  78.589  37.084  1.00  0.00           H
ATOM   4221 HH21 ARG A 285      64.051  75.856  35.254  1.00  0.00           H
ATOM   4222 HH22 ARG A 285      63.858  76.568  36.826  1.00  0.00           H
ATOM   4223  N   LYS A 286      59.065  81.608  32.946  1.00  0.00           N
ATOM   4224  CA  LYS A 286      59.385  82.953  32.450  1.00  0.00           C
ATOM   4225  C   LYS A 286      60.908  83.064  32.303  1.00  0.00           C
ATOM   4226  O   LYS A 286      61.592  82.922  33.318  1.00  0.00           O
ATOM   4227  CB  LYS A 286      58.833  84.003  33.420  1.00  0.00           C
ATOM   4228  CG  LYS A 286      59.151  85.419  32.922  1.00  0.00           C
ATOM   4229  CD  LYS A 286      58.355  86.450  33.719  1.00  0.00           C
ATOM   4230  CE  LYS A 286      58.639  87.869  33.212  1.00  0.00           C
ATOM   4231  NZ  LYS A 286      57.844  88.879  33.946  1.00  0.00           N
ATOM   4232  H   LYS A 286      59.011  81.468  33.953  1.00  0.00           H
ATOM   4233  HA  LYS A 286      58.904  83.101  31.484  1.00  0.00           H
ATOM   4234  HB2 LYS A 286      57.751  83.875  33.488  1.00  0.00           H
ATOM   4235  HB3 LYS A 286      59.266  83.863  34.413  1.00  0.00           H
ATOM   4236  HG2 LYS A 286      60.216  85.618  33.011  1.00  0.00           H
ATOM   4237  HG3 LYS A 286      58.890  85.499  31.873  1.00  0.00           H
ATOM   4238  HD2 LYS A 286      57.299  86.219  33.594  1.00  0.00           H
ATOM   4239  HD3 LYS A 286      58.613  86.369  34.774  1.00  0.00           H
ATOM   4240  HE2 LYS A 286      59.706  88.080  33.321  1.00  0.00           H
ATOM   4241  HE3 LYS A 286      58.385  87.914  32.151  1.00  0.00           H
ATOM   4242  HZ1 LYS A 286      58.426  89.551  34.429  1.00  0.00           H
ATOM   4243  HZ2 LYS A 286      57.192  89.342  33.331  1.00  0.00           H
ATOM   4244  HZ3 LYS A 286      57.277  88.420  34.661  1.00  0.00           H
ATOM   4245  N   PRO A 287      61.473  83.290  31.104  1.00  0.00           N
ATOM   4246  CA  PRO A 287      62.923  83.309  30.924  1.00  0.00           C
ATOM   4247  C   PRO A 287      63.606  84.328  31.845  1.00  0.00           C
ATOM   4248  O   PRO A 287      63.084  85.420  32.076  1.00  0.00           O
ATOM   4249  CB  PRO A 287      63.165  83.610  29.441  1.00  0.00           C
ATOM   4250  CG  PRO A 287      61.873  83.143  28.771  1.00  0.00           C
ATOM   4251  CD  PRO A 287      60.805  83.438  29.820  1.00  0.00           C
ATOM   4252  HA  PRO A 287      63.307  82.313  31.147  1.00  0.00           H
ATOM   4253  HB2 PRO A 287      63.287  84.683  29.288  1.00  0.00           H
ATOM   4254  HB3 PRO A 287      64.031  83.068  29.059  1.00  0.00           H
ATOM   4255  HG2 PRO A 287      61.682  83.678  27.841  1.00  0.00           H
ATOM   4256  HG3 PRO A 287      61.917  82.068  28.597  1.00  0.00           H
ATOM   4257  HD2 PRO A 287      60.449  84.464  29.713  1.00  0.00           H
ATOM   4258  HD3 PRO A 287      59.980  82.737  29.702  1.00  0.00           H
ATOM   4259  N   ALA A 288      64.764  83.960  32.396  1.00  0.00           N
ATOM   4260  CA  ALA A 288      65.588  84.890  33.158  1.00  0.00           C
ATOM   4261  C   ALA A 288      66.460  85.741  32.221  1.00  0.00           C
ATOM   4262  O   ALA A 288      66.849  85.300  31.136  1.00  0.00           O
ATOM   4263  CB  ALA A 288      66.425  84.132  34.194  1.00  0.00           C
ATOM   4264  H   ALA A 288      65.168  83.073  32.144  1.00  0.00           H
ATOM   4265  HA  ALA A 288      64.928  85.563  33.704  1.00  0.00           H
ATOM   4266  HB1 ALA A 288      67.274  83.648  33.710  1.00  0.00           H
ATOM   4267  HB2 ALA A 288      66.792  84.835  34.943  1.00  0.00           H
ATOM   4268  HB3 ALA A 288      65.819  83.378  34.691  1.00  0.00           H
ATOM   4269  N   VAL A 289      66.778  86.956  32.663  1.00  0.00           N
ATOM   4270  CA  VAL A 289      67.756  87.836  32.010  1.00  0.00           C
ATOM   4271  C   VAL A 289      69.160  87.561  32.566  1.00  0.00           C
ATOM   4272  O   VAL A 289      69.352  87.569  33.782  1.00  0.00           O
ATOM   4273  CB  VAL A 289      67.343  89.314  32.160  1.00  0.00           C
ATOM   4274  CG1 VAL A 289      66.149  89.619  31.238  1.00  0.00           C
ATOM   4275  CG2 VAL A 289      66.972  89.722  33.598  1.00  0.00           C
ATOM   4276  H   VAL A 289      66.440  87.244  33.568  1.00  0.00           H
ATOM   4277  HA  VAL A 289      67.779  87.613  30.943  1.00  0.00           H
ATOM   4278  HB  VAL A 289      68.179  89.935  31.839  1.00  0.00           H
ATOM   4279 HG11 VAL A 289      66.511  89.824  30.230  1.00  0.00           H
ATOM   4280 HG12 VAL A 289      65.465  88.770  31.196  1.00  0.00           H
ATOM   4281 HG13 VAL A 289      65.598  90.488  31.597  1.00  0.00           H
ATOM   4282 HG21 VAL A 289      67.558  89.167  34.329  1.00  0.00           H
ATOM   4283 HG22 VAL A 289      67.184  90.782  33.733  1.00  0.00           H
ATOM   4284 HG23 VAL A 289      65.915  89.544  33.792  1.00  0.00           H
ATOM   4285  N   LEU A 290      70.116  87.274  31.675  1.00  0.00           N
ATOM   4286  CA  LEU A 290      71.528  87.006  32.002  1.00  0.00           C
ATOM   4287  C   LEU A 290      72.306  88.289  32.360  1.00  0.00           C
ATOM   4288  O   LEU A 290      72.206  89.271  31.582  1.00  0.00           O
ATOM   4289  CB  LEU A 290      72.146  86.191  30.836  1.00  0.00           C
ATOM   4290  CG  LEU A 290      73.586  85.656  30.996  1.00  0.00           C
ATOM   4291  CD1 LEU A 290      74.651  86.694  30.645  1.00  0.00           C
ATOM   4292  CD2 LEU A 290      73.868  85.059  32.375  1.00  0.00           C
ATOM   4293  OXT LEU A 290      73.006  88.259  33.393  1.00  0.00           O
ATOM   4294  H   LEU A 290      69.864  87.270  30.700  1.00  0.00           H
ATOM   4295  HA  LEU A 290      71.547  86.389  32.901  1.00  0.00           H
ATOM   4296  HB2 LEU A 290      71.505  85.329  30.650  1.00  0.00           H
ATOM   4297  HB3 LEU A 290      72.119  86.813  29.940  1.00  0.00           H
ATOM   4298  HG  LEU A 290      73.699  84.846  30.275  1.00  0.00           H
ATOM   4299 HD11 LEU A 290      74.599  87.535  31.334  1.00  0.00           H
ATOM   4300 HD12 LEU A 290      75.638  86.239  30.714  1.00  0.00           H
ATOM   4301 HD13 LEU A 290      74.489  87.050  29.629  1.00  0.00           H
ATOM   4302 HD21 LEU A 290      73.136  84.287  32.602  1.00  0.00           H
ATOM   4303 HD22 LEU A 290      74.869  84.630  32.392  1.00  0.00           H
ATOM   4304 HD23 LEU A 290      73.821  85.839  33.134  1.00  0.00           H
TER    4305      LEU A 290 
ATOM   4306  N   GLN B   9      36.984  84.788  28.125  1.00  0.00           N
ATOM   4307  CA  GLN B   9      36.262  85.613  27.128  1.00  0.00           C
ATOM   4308  C   GLN B   9      35.354  84.778  26.235  1.00  0.00           C
ATOM   4309  O   GLN B   9      34.458  85.350  25.634  1.00  0.00           O
ATOM   4310  CB  GLN B   9      37.212  86.459  26.257  1.00  0.00           C
ATOM   4311  CG  GLN B   9      36.863  87.954  26.327  1.00  0.00           C
ATOM   4312  CD  GLN B   9      35.932  88.409  25.209  1.00  0.00           C
ATOM   4313  NE2 GLN B   9      34.826  89.043  25.522  1.00  0.00           N
ATOM   4314  OE1 GLN B   9      36.218  88.251  24.040  1.00  0.00           O
ATOM   4315  HA  GLN B   9      35.603  86.288  27.673  1.00  0.00           H
ATOM   4316  HB2 GLN B   9      38.232  86.348  26.615  1.00  0.00           H
ATOM   4317  HB3 GLN B   9      37.194  86.110  25.223  1.00  0.00           H
ATOM   4318  HG2 GLN B   9      36.437  88.200  27.300  1.00  0.00           H
ATOM   4319  HG3 GLN B   9      37.786  88.522  26.218  1.00  0.00           H
ATOM   4320 HE21 GLN B   9      34.252  89.319  24.744  1.00  0.00           H
ATOM   4321 HE22 GLN B   9      34.550  89.215  26.470  1.00  0.00           H
ATOM   4322  H1  GLN B   9      36.327  84.259  28.686  1.00  0.00           H
ATOM   4323  H2  GLN B   9      37.610  84.153  27.644  1.00  0.00           H
ATOM   4324  H3  GLN B   9      37.542  85.377  28.728  1.00  0.00           H
ATOM   4325  N   GLN B  10      35.594  83.465  26.142  1.00  0.00           N
ATOM   4326  CA  GLN B  10      34.748  82.475  25.475  1.00  0.00           C
ATOM   4327  C   GLN B  10      33.360  82.384  26.151  1.00  0.00           C
ATOM   4328  O   GLN B  10      32.904  83.337  26.768  1.00  0.00           O
ATOM   4329  CB  GLN B  10      35.546  81.143  25.442  1.00  0.00           C
ATOM   4330  CG  GLN B  10      36.436  80.965  24.205  1.00  0.00           C
ATOM   4331  CD  GLN B  10      37.491  82.054  24.026  1.00  0.00           C
ATOM   4332  NE2 GLN B  10      37.883  82.319  22.801  1.00  0.00           N
ATOM   4333  OE1 GLN B  10      37.955  82.670  24.979  1.00  0.00           O
ATOM   4334  H   GLN B  10      36.476  83.099  26.466  1.00  0.00           H
ATOM   4335  HA  GLN B  10      34.567  82.799  24.451  1.00  0.00           H
ATOM   4336  HB2 GLN B  10      36.191  81.090  26.314  1.00  0.00           H
ATOM   4337  HB3 GLN B  10      34.886  80.279  25.474  1.00  0.00           H
ATOM   4338  HG2 GLN B  10      36.954  80.008  24.285  1.00  0.00           H
ATOM   4339  HG3 GLN B  10      35.798  80.926  23.323  1.00  0.00           H
ATOM   4340 HE21 GLN B  10      38.519  83.085  22.652  1.00  0.00           H
ATOM   4341 HE22 GLN B  10      37.524  81.814  22.007  1.00  0.00           H
ATOM   4342  N   GLN B  11      32.669  81.254  26.007  1.00  0.00           N
ATOM   4343  CA  GLN B  11      31.258  81.024  26.365  1.00  0.00           C
ATOM   4344  C   GLN B  11      30.830  81.402  27.806  1.00  0.00           C
ATOM   4345  O   GLN B  11      29.641  81.421  28.109  1.00  0.00           O
ATOM   4346  CB  GLN B  11      30.859  79.567  26.012  1.00  0.00           C
ATOM   4347  CG  GLN B  11      32.010  78.578  25.742  1.00  0.00           C
ATOM   4348  CD  GLN B  11      31.518  77.161  25.463  1.00  0.00           C
ATOM   4349  NE2 GLN B  11      31.537  76.272  26.432  1.00  0.00           N
ATOM   4350  OE1 GLN B  11      31.178  76.820  24.345  1.00  0.00           O
ATOM   4351  H   GLN B  11      33.132  80.502  25.529  1.00  0.00           H
ATOM   4352  HA  GLN B  11      30.667  81.681  25.726  1.00  0.00           H
ATOM   4353  HB2 GLN B  11      30.265  79.156  26.825  1.00  0.00           H
ATOM   4354  HB3 GLN B  11      30.227  79.600  25.123  1.00  0.00           H
ATOM   4355  HG2 GLN B  11      32.564  78.901  24.860  1.00  0.00           H
ATOM   4356  HG3 GLN B  11      32.687  78.569  26.595  1.00  0.00           H
ATOM   4357 HE21 GLN B  11      31.141  75.366  26.200  1.00  0.00           H
ATOM   4358 HE22 GLN B  11      31.719  76.552  27.375  1.00  0.00           H
ATOM   4359  N   VAL B  12      31.773  81.753  28.682  1.00  0.00           N
ATOM   4360  CA  VAL B  12      31.523  82.296  30.021  1.00  0.00           C
ATOM   4361  C   VAL B  12      32.379  83.520  30.335  1.00  0.00           C
ATOM   4362  O   VAL B  12      33.509  83.708  29.861  1.00  0.00           O
ATOM   4363  CB  VAL B  12      31.745  81.250  31.118  1.00  0.00           C
ATOM   4364  CG1 VAL B  12      30.597  80.235  31.128  1.00  0.00           C
ATOM   4365  CG2 VAL B  12      33.138  80.628  30.961  1.00  0.00           C
ATOM   4366  H   VAL B  12      32.720  81.823  28.344  1.00  0.00           H
ATOM   4367  HA  VAL B  12      30.480  82.614  30.078  1.00  0.00           H
ATOM   4368  HB  VAL B  12      31.722  81.743  32.089  1.00  0.00           H
ATOM   4369 HG11 VAL B  12      29.661  80.753  31.341  1.00  0.00           H
ATOM   4370 HG12 VAL B  12      30.494  79.761  30.155  1.00  0.00           H
ATOM   4371 HG13 VAL B  12      30.764  79.483  31.898  1.00  0.00           H
ATOM   4372 HG21 VAL B  12      33.248  80.147  29.993  1.00  0.00           H
ATOM   4373 HG22 VAL B  12      33.915  81.382  31.062  1.00  0.00           H
ATOM   4374 HG23 VAL B  12      33.291  79.907  31.747  1.00  0.00           H
ATOM   4375  N   THR B  13      31.816  84.338  31.211  1.00  0.00           N
ATOM   4376  CA  THR B  13      32.416  85.528  31.809  1.00  0.00           C
ATOM   4377  C   THR B  13      32.776  85.280  33.274  1.00  0.00           C
ATOM   4378  O   THR B  13      32.192  84.427  33.935  1.00  0.00           O
ATOM   4379  CB  THR B  13      31.454  86.715  31.693  1.00  0.00           C
ATOM   4380  CG2 THR B  13      31.035  87.013  30.251  1.00  0.00           C
ATOM   4381  OG1 THR B  13      30.297  86.478  32.450  1.00  0.00           O
ATOM   4382  H   THR B  13      30.857  84.114  31.485  1.00  0.00           H
ATOM   4383  HA  THR B  13      33.329  85.771  31.271  1.00  0.00           H
ATOM   4384  HB  THR B  13      31.949  87.600  32.095  1.00  0.00           H
ATOM   4385  HG1 THR B  13      29.842  85.710  32.048  1.00  0.00           H
ATOM   4386 HG21 THR B  13      30.669  86.112  29.758  1.00  0.00           H
ATOM   4387 HG22 THR B  13      30.237  87.753  30.251  1.00  0.00           H
ATOM   4388 HG23 THR B  13      31.887  87.402  29.696  1.00  0.00           H
ATOM   4389  N   ALA B  14      33.729  86.046  33.813  1.00  0.00           N
ATOM   4390  CA  ALA B  14      34.198  85.869  35.192  1.00  0.00           C
ATOM   4391  C   ALA B  14      33.071  85.979  36.235  1.00  0.00           C
ATOM   4392  O   ALA B  14      33.023  85.176  37.164  1.00  0.00           O
ATOM   4393  CB  ALA B  14      35.301  86.899  35.460  1.00  0.00           C
ATOM   4394  H   ALA B  14      34.157  86.764  33.257  1.00  0.00           H
ATOM   4395  HA  ALA B  14      34.621  84.868  35.295  1.00  0.00           H
ATOM   4396  HB1 ALA B  14      36.250  86.541  35.060  1.00  0.00           H
ATOM   4397  HB2 ALA B  14      35.054  87.859  35.007  1.00  0.00           H
ATOM   4398  HB3 ALA B  14      35.407  87.048  36.535  1.00  0.00           H
ATOM   4399  N   ASP B  15      32.139  86.920  36.057  1.00  0.00           N
ATOM   4400  CA  ASP B  15      31.005  87.097  36.971  1.00  0.00           C
ATOM   4401  C   ASP B  15      30.012  85.922  36.914  1.00  0.00           C
ATOM   4402  O   ASP B  15      29.450  85.550  37.943  1.00  0.00           O
ATOM   4403  CB  ASP B  15      30.296  88.431  36.681  1.00  0.00           C
ATOM   4404  CG  ASP B  15      31.189  89.671  36.848  1.00  0.00           C
ATOM   4405  OD1 ASP B  15      32.202  89.622  37.583  1.00  0.00           O
ATOM   4406  OD2 ASP B  15      30.867  90.733  36.267  1.00  0.00           O
ATOM   4407  H   ASP B  15      32.240  87.565  35.293  1.00  0.00           H
ATOM   4408  HA  ASP B  15      31.392  87.138  37.991  1.00  0.00           H
ATOM   4409  HB2 ASP B  15      29.899  88.404  35.664  1.00  0.00           H
ATOM   4410  HB3 ASP B  15      29.453  88.526  37.367  1.00  0.00           H
ATOM   4411  N   GLU B  16      29.832  85.288  35.747  1.00  0.00           N
ATOM   4412  CA  GLU B  16      29.062  84.040  35.630  1.00  0.00           C
ATOM   4413  C   GLU B  16      29.738  82.889  36.376  1.00  0.00           C
ATOM   4414  O   GLU B  16      29.061  82.138  37.076  1.00  0.00           O
ATOM   4415  CB  GLU B  16      28.876  83.637  34.158  1.00  0.00           C
ATOM   4416  CG  GLU B  16      27.847  84.511  33.426  1.00  0.00           C
ATOM   4417  CD  GLU B  16      27.907  84.344  31.902  1.00  0.00           C
ATOM   4418  OE1 GLU B  16      29.041  84.270  31.372  1.00  0.00           O
ATOM   4419  OE2 GLU B  16      26.831  84.364  31.262  1.00  0.00           O
ATOM   4420  H   GLU B  16      30.353  85.604  34.938  1.00  0.00           H
ATOM   4421  HA  GLU B  16      28.082  84.178  36.085  1.00  0.00           H
ATOM   4422  HB2 GLU B  16      29.840  83.689  33.660  1.00  0.00           H
ATOM   4423  HB3 GLU B  16      28.536  82.602  34.108  1.00  0.00           H
ATOM   4424  HG2 GLU B  16      26.850  84.260  33.795  1.00  0.00           H
ATOM   4425  HG3 GLU B  16      28.037  85.560  33.658  1.00  0.00           H
ATOM   4426  N   VAL B  17      31.064  82.758  36.261  1.00  0.00           N
ATOM   4427  CA  VAL B  17      31.814  81.705  36.960  1.00  0.00           C
ATOM   4428  C   VAL B  17      31.803  81.932  38.475  1.00  0.00           C
ATOM   4429  O   VAL B  17      31.556  80.998  39.237  1.00  0.00           O
ATOM   4430  CB  VAL B  17      33.251  81.574  36.414  1.00  0.00           C
ATOM   4431  CG1 VAL B  17      33.984  80.409  37.095  1.00  0.00           C
ATOM   4432  CG2 VAL B  17      33.252  81.400  34.886  1.00  0.00           C
ATOM   4433  H   VAL B  17      31.564  83.407  35.661  1.00  0.00           H
ATOM   4434  HA  VAL B  17      31.308  80.756  36.779  1.00  0.00           H
ATOM   4435  HB  VAL B  17      33.800  82.489  36.640  1.00  0.00           H
ATOM   4436 HG11 VAL B  17      34.807  80.808  37.680  1.00  0.00           H
ATOM   4437 HG12 VAL B  17      33.321  79.861  37.756  1.00  0.00           H
ATOM   4438 HG13 VAL B  17      34.363  79.691  36.374  1.00  0.00           H
ATOM   4439 HG21 VAL B  17      34.108  80.826  34.543  1.00  0.00           H
ATOM   4440 HG22 VAL B  17      32.336  80.915  34.554  1.00  0.00           H
ATOM   4441 HG23 VAL B  17      33.320  82.371  34.411  1.00  0.00           H
ATOM   4442  N   GLY B  18      32.003  83.169  38.933  1.00  0.00           N
ATOM   4443  CA  GLY B  18      31.972  83.502  40.357  1.00  0.00           C
ATOM   4444  C   GLY B  18      30.595  83.295  40.987  1.00  0.00           C
ATOM   4445  O   GLY B  18      30.509  82.683  42.047  1.00  0.00           O
ATOM   4446  H   GLY B  18      32.203  83.907  38.264  1.00  0.00           H
ATOM   4447  HA2 GLY B  18      32.681  82.865  40.888  1.00  0.00           H
ATOM   4448  HA3 GLY B  18      32.265  84.542  40.489  1.00  0.00           H
ATOM   4449  N   ASP B  19      29.514  83.711  40.314  1.00  0.00           N
ATOM   4450  CA  ASP B  19      28.136  83.423  40.751  1.00  0.00           C
ATOM   4451  C   ASP B  19      27.846  81.910  40.759  1.00  0.00           C
ATOM   4452  O   ASP B  19      27.182  81.409  41.663  1.00  0.00           O
ATOM   4453  CB  ASP B  19      27.144  84.163  39.832  1.00  0.00           C
ATOM   4454  CG  ASP B  19      25.683  84.211  40.318  1.00  0.00           C
ATOM   4455  OD1 ASP B  19      25.418  84.286  41.542  1.00  0.00           O
ATOM   4456  OD2 ASP B  19      24.775  84.291  39.455  1.00  0.00           O
ATOM   4457  H   ASP B  19      29.646  84.184  39.423  1.00  0.00           H
ATOM   4458  HA  ASP B  19      28.012  83.789  41.771  1.00  0.00           H
ATOM   4459  HB2 ASP B  19      27.481  85.195  39.732  1.00  0.00           H
ATOM   4460  HB3 ASP B  19      27.180  83.705  38.841  1.00  0.00           H
ATOM   4461  N   TRP B  20      28.383  81.152  39.796  1.00  0.00           N
ATOM   4462  CA  TRP B  20      28.239  79.694  39.773  1.00  0.00           C
ATOM   4463  C   TRP B  20      28.913  79.036  40.985  1.00  0.00           C
ATOM   4464  O   TRP B  20      28.287  78.228  41.673  1.00  0.00           O
ATOM   4465  CB  TRP B  20      28.770  79.137  38.446  1.00  0.00           C
ATOM   4466  CG  TRP B  20      28.460  77.695  38.203  1.00  0.00           C
ATOM   4467  CD1 TRP B  20      27.455  77.229  37.428  1.00  0.00           C
ATOM   4468  CD2 TRP B  20      29.129  76.516  38.744  1.00  0.00           C
ATOM   4469  CE2 TRP B  20      28.453  75.357  38.259  1.00  0.00           C
ATOM   4470  CE3 TRP B  20      30.241  76.307  39.587  1.00  0.00           C
ATOM   4471  NE1 TRP B  20      27.460  75.848  37.443  1.00  0.00           N
ATOM   4472  CZ2 TRP B  20      28.842  74.060  38.613  1.00  0.00           C
ATOM   4473  CZ3 TRP B  20      30.624  75.010  39.969  1.00  0.00           C
ATOM   4474  CH2 TRP B  20      29.924  73.888  39.490  1.00  0.00           C
ATOM   4475  H   TRP B  20      28.909  81.598  39.050  1.00  0.00           H
ATOM   4476  HA  TRP B  20      27.178  79.456  39.835  1.00  0.00           H
ATOM   4477  HB2 TRP B  20      28.350  79.715  37.624  1.00  0.00           H
ATOM   4478  HB3 TRP B  20      29.853  79.256  38.414  1.00  0.00           H
ATOM   4479  HD1 TRP B  20      26.768  77.851  36.870  1.00  0.00           H
ATOM   4480  HE1 TRP B  20      26.854  75.273  36.872  1.00  0.00           H
ATOM   4481  HE3 TRP B  20      30.806  77.155  39.943  1.00  0.00           H
ATOM   4482  HZ2 TRP B  20      28.319  73.204  38.213  1.00  0.00           H
ATOM   4483  HZ3 TRP B  20      31.464  74.882  40.634  1.00  0.00           H
ATOM   4484  HH2 TRP B  20      30.219  72.893  39.784  1.00  0.00           H
ATOM   4485  N   TYR B  21      30.155  79.418  41.306  1.00  0.00           N
ATOM   4486  CA  TYR B  21      30.853  78.907  42.492  1.00  0.00           C
ATOM   4487  C   TYR B  21      30.216  79.383  43.803  1.00  0.00           C
ATOM   4488  O   TYR B  21      30.149  78.590  44.742  1.00  0.00           O
ATOM   4489  CB  TYR B  21      32.346  79.255  42.443  1.00  0.00           C
ATOM   4490  CG  TYR B  21      33.157  78.269  41.626  1.00  0.00           C
ATOM   4491  CD1 TYR B  21      33.442  76.996  42.157  1.00  0.00           C
ATOM   4492  CD2 TYR B  21      33.594  78.600  40.332  1.00  0.00           C
ATOM   4493  CE1 TYR B  21      34.128  76.044  41.382  1.00  0.00           C
ATOM   4494  CE2 TYR B  21      34.254  77.640  39.540  1.00  0.00           C
ATOM   4495  CZ  TYR B  21      34.502  76.352  40.061  1.00  0.00           C
ATOM   4496  OH  TYR B  21      35.072  75.391  39.296  1.00  0.00           O
ATOM   4497  H   TYR B  21      30.620  80.101  40.714  1.00  0.00           H
ATOM   4498  HA  TYR B  21      30.763  77.820  42.491  1.00  0.00           H
ATOM   4499  HB2 TYR B  21      32.468  80.261  42.045  1.00  0.00           H
ATOM   4500  HB3 TYR B  21      32.744  79.247  43.459  1.00  0.00           H
ATOM   4501  HD1 TYR B  21      33.114  76.745  43.153  1.00  0.00           H
ATOM   4502  HD2 TYR B  21      33.393  79.585  39.942  1.00  0.00           H
ATOM   4503  HE1 TYR B  21      34.337  75.060  41.770  1.00  0.00           H
ATOM   4504  HE2 TYR B  21      34.562  77.868  38.530  1.00  0.00           H
ATOM   4505  HH  TYR B  21      35.900  75.065  39.666  1.00  0.00           H
ATOM   4506  N   ASP B  22      29.675  80.606  43.856  1.00  0.00           N
ATOM   4507  CA  ASP B  22      28.927  81.104  45.018  1.00  0.00           C
ATOM   4508  C   ASP B  22      27.661  80.266  45.301  1.00  0.00           C
ATOM   4509  O   ASP B  22      27.280  80.083  46.462  1.00  0.00           O
ATOM   4510  CB  ASP B  22      28.535  82.587  44.830  1.00  0.00           C
ATOM   4511  CG  ASP B  22      29.674  83.625  44.883  1.00  0.00           C
ATOM   4512  OD1 ASP B  22      30.777  83.326  45.399  1.00  0.00           O
ATOM   4513  OD2 ASP B  22      29.437  84.782  44.463  1.00  0.00           O
ATOM   4514  H   ASP B  22      29.793  81.226  43.059  1.00  0.00           H
ATOM   4515  HA  ASP B  22      29.570  81.018  45.891  1.00  0.00           H
ATOM   4516  HB2 ASP B  22      28.004  82.689  43.883  1.00  0.00           H
ATOM   4517  HB3 ASP B  22      27.827  82.846  45.619  1.00  0.00           H
ATOM   4518  N   LYS B  23      26.999  79.739  44.259  1.00  0.00           N
ATOM   4519  CA  LYS B  23      25.798  78.893  44.397  1.00  0.00           C
ATOM   4520  C   LYS B  23      26.104  77.408  44.594  1.00  0.00           C
ATOM   4521  O   LYS B  23      25.384  76.743  45.339  1.00  0.00           O
ATOM   4522  CB  LYS B  23      24.890  79.061  43.171  1.00  0.00           C
ATOM   4523  CG  LYS B  23      24.323  80.481  43.051  1.00  0.00           C
ATOM   4524  CD  LYS B  23      23.370  80.580  41.852  1.00  0.00           C
ATOM   4525  CE  LYS B  23      23.003  82.030  41.510  1.00  0.00           C
ATOM   4526  NZ  LYS B  23      22.462  82.752  42.684  1.00  0.00           N
ATOM   4527  H   LYS B  23      27.333  79.971  43.327  1.00  0.00           H
ATOM   4528  HA  LYS B  23      25.244  79.201  45.283  1.00  0.00           H
ATOM   4529  HB2 LYS B  23      25.452  78.815  42.268  1.00  0.00           H
ATOM   4530  HB3 LYS B  23      24.055  78.363  43.258  1.00  0.00           H
ATOM   4531  HG2 LYS B  23      23.790  80.731  43.968  1.00  0.00           H
ATOM   4532  HG3 LYS B  23      25.130  81.196  42.926  1.00  0.00           H
ATOM   4533  HD2 LYS B  23      23.847  80.135  40.977  1.00  0.00           H
ATOM   4534  HD3 LYS B  23      22.464  80.013  42.072  1.00  0.00           H
ATOM   4535  HE2 LYS B  23      23.899  82.547  41.146  1.00  0.00           H
ATOM   4536  HE3 LYS B  23      22.272  82.017  40.699  1.00  0.00           H
ATOM   4537  HZ1 LYS B  23      21.949  82.117  43.292  1.00  0.00           H
ATOM   4538  HZ2 LYS B  23      23.229  83.164  43.199  1.00  0.00           H
ATOM   4539  HZ3 LYS B  23      21.849  83.517  42.422  1.00  0.00           H
ATOM   4540  N   PHE B  24      27.127  76.881  43.920  1.00  0.00           N
ATOM   4541  CA  PHE B  24      27.288  75.436  43.725  1.00  0.00           C
ATOM   4542  C   PHE B  24      28.660  74.877  44.085  1.00  0.00           C
ATOM   4543  O   PHE B  24      28.773  73.660  44.174  1.00  0.00           O
ATOM   4544  CB  PHE B  24      26.944  75.056  42.277  1.00  0.00           C
ATOM   4545  CG  PHE B  24      25.575  75.508  41.812  1.00  0.00           C
ATOM   4546  CD1 PHE B  24      24.426  75.056  42.483  1.00  0.00           C
ATOM   4547  CD2 PHE B  24      25.446  76.377  40.715  1.00  0.00           C
ATOM   4548  CE1 PHE B  24      23.153  75.484  42.072  1.00  0.00           C
ATOM   4549  CE2 PHE B  24      24.171  76.796  40.294  1.00  0.00           C
ATOM   4550  CZ  PHE B  24      23.024  76.351  40.975  1.00  0.00           C
ATOM   4551  H   PHE B  24      27.643  77.499  43.303  1.00  0.00           H
ATOM   4552  HA  PHE B  24      26.587  74.908  44.372  1.00  0.00           H
ATOM   4553  HB2 PHE B  24      27.707  75.465  41.613  1.00  0.00           H
ATOM   4554  HB3 PHE B  24      26.985  73.970  42.188  1.00  0.00           H
ATOM   4555  HD1 PHE B  24      24.531  74.377  43.314  1.00  0.00           H
ATOM   4556  HD2 PHE B  24      26.331  76.721  40.197  1.00  0.00           H
ATOM   4557  HE1 PHE B  24      22.271  75.139  42.589  1.00  0.00           H
ATOM   4558  HE2 PHE B  24      24.078  77.457  39.447  1.00  0.00           H
ATOM   4559  HZ  PHE B  24      22.042  76.664  40.653  1.00  0.00           H
ATOM   4560  N   GLY B  25      29.685  75.694  44.354  1.00  0.00           N
ATOM   4561  CA  GLY B  25      31.046  75.194  44.607  1.00  0.00           C
ATOM   4562  C   GLY B  25      31.142  74.168  45.745  1.00  0.00           C
ATOM   4563  O   GLY B  25      31.989  73.277  45.712  1.00  0.00           O
ATOM   4564  H   GLY B  25      29.537  76.698  44.344  1.00  0.00           H
ATOM   4565  HA2 GLY B  25      31.427  74.727  43.698  1.00  0.00           H
ATOM   4566  HA3 GLY B  25      31.683  76.038  44.866  1.00  0.00           H
ATOM   4567  N   GLU B  26      30.212  74.217  46.702  1.00  0.00           N
ATOM   4568  CA  GLU B  26      30.125  73.243  47.790  1.00  0.00           C
ATOM   4569  C   GLU B  26      29.792  71.815  47.310  1.00  0.00           C
ATOM   4570  O   GLU B  26      30.106  70.853  48.006  1.00  0.00           O
ATOM   4571  CB  GLU B  26      29.087  73.717  48.817  1.00  0.00           C
ATOM   4572  CG  GLU B  26      29.301  73.072  50.197  1.00  0.00           C
ATOM   4573  CD  GLU B  26      30.343  73.770  51.069  1.00  0.00           C
ATOM   4574  OE1 GLU B  26      31.170  74.531  50.532  1.00  0.00           O
ATOM   4575  OE2 GLU B  26      30.242  73.577  52.304  1.00  0.00           O
ATOM   4576  H   GLU B  26      29.535  74.963  46.664  1.00  0.00           H
ATOM   4577  HA  GLU B  26      31.098  73.210  48.283  1.00  0.00           H
ATOM   4578  HB2 GLU B  26      29.117  74.803  48.919  1.00  0.00           H
ATOM   4579  HB3 GLU B  26      28.092  73.453  48.456  1.00  0.00           H
ATOM   4580  HG2 GLU B  26      28.364  73.122  50.732  1.00  0.00           H
ATOM   4581  HG3 GLU B  26      29.541  72.016  50.107  1.00  0.00           H
ATOM   4582  N   VAL B  27      29.193  71.620  46.125  1.00  0.00           N
ATOM   4583  CA  VAL B  27      28.945  70.262  45.604  1.00  0.00           C
ATOM   4584  C   VAL B  27      30.260  69.510  45.382  1.00  0.00           C
ATOM   4585  O   VAL B  27      30.340  68.313  45.667  1.00  0.00           O
ATOM   4586  CB  VAL B  27      28.060  70.251  44.334  1.00  0.00           C
ATOM   4587  CG1 VAL B  27      28.793  70.586  43.022  1.00  0.00           C
ATOM   4588  CG2 VAL B  27      27.382  68.875  44.184  1.00  0.00           C
ATOM   4589  H   VAL B  27      28.993  72.420  45.531  1.00  0.00           H
ATOM   4590  HA  VAL B  27      28.403  69.722  46.380  1.00  0.00           H
ATOM   4591  HB  VAL B  27      27.265  70.987  44.463  1.00  0.00           H
ATOM   4592 HG11 VAL B  27      29.668  69.959  42.874  1.00  0.00           H
ATOM   4593 HG12 VAL B  27      28.126  70.448  42.174  1.00  0.00           H
ATOM   4594 HG13 VAL B  27      29.115  71.621  43.019  1.00  0.00           H
ATOM   4595 HG21 VAL B  27      26.367  68.932  44.573  1.00  0.00           H
ATOM   4596 HG22 VAL B  27      27.334  68.570  43.139  1.00  0.00           H
ATOM   4597 HG23 VAL B  27      27.919  68.105  44.736  1.00  0.00           H
ATOM   4598  N   TYR B  28      31.316  70.207  44.952  1.00  0.00           N
ATOM   4599  CA  TYR B  28      32.647  69.617  44.833  1.00  0.00           C
ATOM   4600  C   TYR B  28      33.231  69.283  46.200  1.00  0.00           C
ATOM   4601  O   TYR B  28      33.801  68.211  46.361  1.00  0.00           O
ATOM   4602  CB  TYR B  28      33.582  70.550  44.066  1.00  0.00           C
ATOM   4603  CG  TYR B  28      33.177  70.819  42.633  1.00  0.00           C
ATOM   4604  CD1 TYR B  28      32.762  69.759  41.800  1.00  0.00           C
ATOM   4605  CD2 TYR B  28      33.262  72.129  42.123  1.00  0.00           C
ATOM   4606  CE1 TYR B  28      32.399  70.013  40.469  1.00  0.00           C
ATOM   4607  CE2 TYR B  28      32.943  72.379  40.779  1.00  0.00           C
ATOM   4608  CZ  TYR B  28      32.499  71.321  39.965  1.00  0.00           C
ATOM   4609  OH  TYR B  28      32.178  71.567  38.683  1.00  0.00           O
ATOM   4610  H   TYR B  28      31.212  71.198  44.771  1.00  0.00           H
ATOM   4611  HA  TYR B  28      32.571  68.678  44.288  1.00  0.00           H
ATOM   4612  HB2 TYR B  28      33.655  71.496  44.604  1.00  0.00           H
ATOM   4613  HB3 TYR B  28      34.574  70.098  44.050  1.00  0.00           H
ATOM   4614  HD1 TYR B  28      32.731  68.744  42.165  1.00  0.00           H
ATOM   4615  HD2 TYR B  28      33.600  72.935  42.756  1.00  0.00           H
ATOM   4616  HE1 TYR B  28      32.074  69.213  39.820  1.00  0.00           H
ATOM   4617  HE2 TYR B  28      33.054  73.367  40.359  1.00  0.00           H
ATOM   4618  HH  TYR B  28      32.649  72.337  38.358  1.00  0.00           H
ATOM   4619  N   HID B  29      33.007  70.122  47.212  1.00  0.00           N
ATOM   4620  CA  HID B  29      33.460  69.807  48.565  1.00  0.00           C
ATOM   4621  C   HID B  29      32.711  68.632  49.202  1.00  0.00           C
ATOM   4622  O   HID B  29      33.310  67.805  49.888  1.00  0.00           O
ATOM   4623  CB  HID B  29      33.407  71.051  49.454  1.00  0.00           C
ATOM   4624  CG  HID B  29      34.517  72.020  49.153  1.00  0.00           C
ATOM   4625  CD2 HID B  29      34.410  73.342  48.812  1.00  0.00           C
ATOM   4626  ND1 HID B  29      35.855  71.710  49.177  1.00  0.00           N
ATOM   4627  CE1 HID B  29      36.546  72.822  48.894  1.00  0.00           C
ATOM   4628  NE2 HID B  29      35.709  73.854  48.668  1.00  0.00           N
ATOM   4629  H   HID B  29      32.514  70.986  47.042  1.00  0.00           H
ATOM   4630  HA  HID B  29      34.492  69.492  48.477  1.00  0.00           H
ATOM   4631  HB2 HID B  29      32.439  71.541  49.356  1.00  0.00           H
ATOM   4632  HB3 HID B  29      33.524  70.738  50.493  1.00  0.00           H
ATOM   4633  HD1 HID B  29      36.244  70.776  49.310  1.00  0.00           H
ATOM   4634  HD2 HID B  29      33.486  73.894  48.699  1.00  0.00           H
ATOM   4635  HE1 HID B  29      37.626  72.876  48.836  1.00  0.00           H
ATOM   4636  N   LEU B  30      31.409  68.498  48.935  1.00  0.00           N
ATOM   4637  CA  LEU B  30      30.621  67.370  49.428  1.00  0.00           C
ATOM   4638  C   LEU B  30      31.022  66.045  48.777  1.00  0.00           C
ATOM   4639  O   LEU B  30      30.836  65.005  49.401  1.00  0.00           O
ATOM   4640  CB  LEU B  30      29.119  67.635  49.210  1.00  0.00           C
ATOM   4641  CG  LEU B  30      28.532  68.735  50.113  1.00  0.00           C
ATOM   4642  CD1 LEU B  30      27.094  69.031  49.684  1.00  0.00           C
ATOM   4643  CD2 LEU B  30      28.513  68.322  51.587  1.00  0.00           C
ATOM   4644  H   LEU B  30      30.953  69.227  48.394  1.00  0.00           H
ATOM   4645  HA  LEU B  30      30.821  67.250  50.492  1.00  0.00           H
ATOM   4646  HB2 LEU B  30      28.963  67.906  48.165  1.00  0.00           H
ATOM   4647  HB3 LEU B  30      28.567  66.713  49.396  1.00  0.00           H
ATOM   4648  HG  LEU B  30      29.117  69.645  50.018  1.00  0.00           H
ATOM   4649 HD11 LEU B  30      26.476  68.143  49.808  1.00  0.00           H
ATOM   4650 HD12 LEU B  30      26.690  69.838  50.293  1.00  0.00           H
ATOM   4651 HD13 LEU B  30      27.086  69.335  48.638  1.00  0.00           H
ATOM   4652 HD21 LEU B  30      29.531  68.182  51.948  1.00  0.00           H
ATOM   4653 HD22 LEU B  30      28.059  69.116  52.179  1.00  0.00           H
ATOM   4654 HD23 LEU B  30      27.945  67.402  51.719  1.00  0.00           H
ATOM   4655  N   THR B  31      31.505  66.055  47.535  1.00  0.00           N
ATOM   4656  CA  THR B  31      31.762  64.841  46.737  1.00  0.00           C
ATOM   4657  C   THR B  31      33.238  64.471  46.627  1.00  0.00           C
ATOM   4658  O   THR B  31      33.555  63.285  46.678  1.00  0.00           O
ATOM   4659  CB  THR B  31      31.172  64.996  45.330  1.00  0.00           C
ATOM   4660  CG2 THR B  31      29.643  65.065  45.330  1.00  0.00           C
ATOM   4661  OG1 THR B  31      31.665  66.174  44.747  1.00  0.00           O
ATOM   4662  H   THR B  31      31.643  66.954  47.090  1.00  0.00           H
ATOM   4663  HA  THR B  31      31.277  63.985  47.201  1.00  0.00           H
ATOM   4664  HB  THR B  31      31.479  64.143  44.723  1.00  0.00           H
ATOM   4665  HG1 THR B  31      31.143  66.925  45.084  1.00  0.00           H
ATOM   4666 HG21 THR B  31      29.245  64.286  44.681  1.00  0.00           H
ATOM   4667 HG22 THR B  31      29.266  64.918  46.338  1.00  0.00           H
ATOM   4668 HG23 THR B  31      29.292  66.029  44.963  1.00  0.00           H
ATOM   4669  N   LEU B  32      34.130  65.456  46.493  1.00  0.00           N
ATOM   4670  CA  LEU B  32      35.552  65.254  46.207  1.00  0.00           C
ATOM   4671  C   LEU B  32      36.467  65.479  47.412  1.00  0.00           C
ATOM   4672  O   LEU B  32      37.533  64.865  47.447  1.00  0.00           O
ATOM   4673  CB  LEU B  32      35.995  66.148  45.034  1.00  0.00           C
ATOM   4674  CG  LEU B  32      35.175  66.011  43.742  1.00  0.00           C
ATOM   4675  CD1 LEU B  32      35.832  66.836  42.635  1.00  0.00           C
ATOM   4676  CD2 LEU B  32      35.096  64.548  43.306  1.00  0.00           C
ATOM   4677  H   LEU B  32      33.786  66.409  46.447  1.00  0.00           H
ATOM   4678  HA  LEU B  32      35.699  64.217  45.907  1.00  0.00           H
ATOM   4679  HB2 LEU B  32      35.976  67.191  45.350  1.00  0.00           H
ATOM   4680  HB3 LEU B  32      37.027  65.889  44.801  1.00  0.00           H
ATOM   4681  HG  LEU B  32      34.169  66.395  43.898  1.00  0.00           H
ATOM   4682 HD11 LEU B  32      36.849  66.488  42.456  1.00  0.00           H
ATOM   4683 HD12 LEU B  32      35.255  66.751  41.714  1.00  0.00           H
ATOM   4684 HD13 LEU B  32      35.867  67.885  42.929  1.00  0.00           H
ATOM   4685 HD21 LEU B  32      34.473  63.983  43.997  1.00  0.00           H
ATOM   4686 HD22 LEU B  32      34.660  64.481  42.320  1.00  0.00           H
ATOM   4687 HD23 LEU B  32      36.090  64.110  43.284  1.00  0.00           H
ATOM   4688  N   GLY B  33      36.060  66.297  48.390  1.00  0.00           N
ATOM   4689  CA  GLY B  33      36.822  66.519  49.620  1.00  0.00           C
ATOM   4690  C   GLY B  33      37.083  67.980  49.993  1.00  0.00           C
ATOM   4691  O   GLY B  33      36.388  68.899  49.576  1.00  0.00           O
ATOM   4692  H   GLY B  33      35.182  66.787  48.283  1.00  0.00           H
ATOM   4693  HA2 GLY B  33      36.299  66.049  50.451  1.00  0.00           H
ATOM   4694  HA3 GLY B  33      37.794  66.044  49.519  1.00  0.00           H
ATOM   4695  N   GLU B  34      38.089  68.210  50.835  1.00  0.00           N
ATOM   4696  CA  GLU B  34      38.413  69.543  51.373  1.00  0.00           C
ATOM   4697  C   GLU B  34      39.091  70.494  50.360  1.00  0.00           C
ATOM   4698  O   GLU B  34      39.355  71.646  50.700  1.00  0.00           O
ATOM   4699  CB  GLU B  34      39.256  69.403  52.655  1.00  0.00           C
ATOM   4700  CG  GLU B  34      38.448  68.933  53.877  1.00  0.00           C
ATOM   4701  CD  GLU B  34      39.278  68.855  55.178  1.00  0.00           C
ATOM   4702  OE1 GLU B  34      40.524  68.746  55.113  1.00  0.00           O
ATOM   4703  OE2 GLU B  34      38.666  68.822  56.279  1.00  0.00           O
ATOM   4704  H   GLU B  34      38.687  67.431  51.085  1.00  0.00           H
ATOM   4705  HA  GLU B  34      37.478  70.036  51.644  1.00  0.00           H
ATOM   4706  HB2 GLU B  34      40.080  68.715  52.462  1.00  0.00           H
ATOM   4707  HB3 GLU B  34      39.662  70.380  52.906  1.00  0.00           H
ATOM   4708  HG2 GLU B  34      37.624  69.635  54.027  1.00  0.00           H
ATOM   4709  HG3 GLU B  34      38.021  67.951  53.666  1.00  0.00           H
ATOM   4710  N   SER B  35      39.350  70.049  49.126  1.00  0.00           N
ATOM   4711  CA  SER B  35      39.829  70.882  48.009  1.00  0.00           C
ATOM   4712  C   SER B  35      38.891  70.778  46.795  1.00  0.00           C
ATOM   4713  O   SER B  35      37.903  70.040  46.826  1.00  0.00           O
ATOM   4714  CB  SER B  35      41.263  70.499  47.621  1.00  0.00           C
ATOM   4715  OG  SER B  35      42.138  70.525  48.737  1.00  0.00           O
ATOM   4716  H   SER B  35      39.102  69.090  48.900  1.00  0.00           H
ATOM   4717  HA  SER B  35      39.842  71.929  48.311  1.00  0.00           H
ATOM   4718  HB2 SER B  35      41.266  69.499  47.187  1.00  0.00           H
ATOM   4719  HB3 SER B  35      41.625  71.204  46.871  1.00  0.00           H
ATOM   4720  HG  SER B  35      42.191  69.626  49.073  1.00  0.00           H
ATOM   4721  N   VAL B  36      39.185  71.505  45.711  1.00  0.00           N
ATOM   4722  CA  VAL B  36      38.337  71.566  44.503  1.00  0.00           C
ATOM   4723  C   VAL B  36      39.113  71.146  43.252  1.00  0.00           C
ATOM   4724  O   VAL B  36      39.044  71.790  42.213  1.00  0.00           O
ATOM   4725  CB  VAL B  36      37.645  72.940  44.347  1.00  0.00           C
ATOM   4726  CG1 VAL B  36      36.425  72.852  43.427  1.00  0.00           C
ATOM   4727  CG2 VAL B  36      37.167  73.523  45.678  1.00  0.00           C
ATOM   4728  H   VAL B  36      39.991  72.125  45.727  1.00  0.00           H
ATOM   4729  HA  VAL B  36      37.548  70.823  44.610  1.00  0.00           H
ATOM   4730  HB  VAL B  36      38.343  73.648  43.913  1.00  0.00           H
ATOM   4731 HG11 VAL B  36      36.764  72.888  42.400  1.00  0.00           H
ATOM   4732 HG12 VAL B  36      35.894  71.920  43.598  1.00  0.00           H
ATOM   4733 HG13 VAL B  36      35.753  73.693  43.575  1.00  0.00           H
ATOM   4734 HG21 VAL B  36      36.567  74.415  45.513  1.00  0.00           H
ATOM   4735 HG22 VAL B  36      36.575  72.775  46.202  1.00  0.00           H
ATOM   4736 HG23 VAL B  36      38.029  73.808  46.280  1.00  0.00           H
ATOM   4737  N   HID B  37      39.865  70.053  43.355  1.00  0.00           N
ATOM   4738  CA  HID B  37      40.695  69.544  42.264  1.00  0.00           C
ATOM   4739  C   HID B  37      40.718  68.010  42.245  1.00  0.00           C
ATOM   4740  O   HID B  37      40.071  67.350  43.073  1.00  0.00           O
ATOM   4741  CB  HID B  37      42.101  70.167  42.373  1.00  0.00           C
ATOM   4742  CG  HID B  37      42.829  69.856  43.650  1.00  0.00           C
ATOM   4743  CD2 HID B  37      43.259  70.742  44.603  1.00  0.00           C
ATOM   4744  ND1 HID B  37      43.168  68.601  44.083  1.00  0.00           N
ATOM   4745  CE1 HID B  37      43.770  68.734  45.265  1.00  0.00           C
ATOM   4746  NE2 HID B  37      43.863  70.015  45.630  1.00  0.00           N
ATOM   4747  H   HID B  37      39.878  69.555  44.230  1.00  0.00           H
ATOM   4748  HA  HID B  37      40.264  69.859  41.314  1.00  0.00           H
ATOM   4749  HB2 HID B  37      42.723  69.812  41.559  1.00  0.00           H
ATOM   4750  HB3 HID B  37      42.015  71.246  42.258  1.00  0.00           H
ATOM   4751  HD1 HID B  37      43.034  67.724  43.581  1.00  0.00           H
ATOM   4752  HD2 HID B  37      43.167  71.815  44.571  1.00  0.00           H
ATOM   4753  HE1 HID B  37      44.133  67.915  45.839  1.00  0.00           H
ATOM   4754  N   CYS B  38      41.488  67.429  41.323  1.00  0.00           N
ATOM   4755  CA  CYS B  38      41.638  65.984  41.193  1.00  0.00           C
ATOM   4756  C   CYS B  38      42.235  65.308  42.431  1.00  0.00           C
ATOM   4757  O   CYS B  38      43.000  65.891  43.203  1.00  0.00           O
ATOM   4758  CB  CYS B  38      42.451  65.635  39.947  1.00  0.00           C
ATOM   4759  SG  CYS B  38      41.494  65.996  38.456  1.00  0.00           S
ATOM   4760  H   CYS B  38      41.959  68.028  40.642  1.00  0.00           H
ATOM   4761  HA  CYS B  38      40.653  65.566  41.052  1.00  0.00           H
ATOM   4762  HB2 CYS B  38      43.364  66.220  39.940  1.00  0.00           H
ATOM   4763  HB3 CYS B  38      42.698  64.573  39.958  1.00  0.00           H
ATOM   4764  HG  CYS B  38      41.468  67.338  38.594  1.00  0.00           H
ATOM   4765  N   GLY B  39      41.918  64.024  42.577  1.00  0.00           N
ATOM   4766  CA  GLY B  39      42.633  63.111  43.456  1.00  0.00           C
ATOM   4767  C   GLY B  39      43.768  62.385  42.734  1.00  0.00           C
ATOM   4768  O   GLY B  39      43.620  61.993  41.576  1.00  0.00           O
ATOM   4769  H   GLY B  39      41.257  63.626  41.918  1.00  0.00           H
ATOM   4770  HA2 GLY B  39      43.039  63.662  44.302  1.00  0.00           H
ATOM   4771  HA3 GLY B  39      41.925  62.370  43.814  1.00  0.00           H
ATOM   4772  N   LEU B  40      44.902  62.163  43.408  1.00  0.00           N
ATOM   4773  CA  LEU B  40      46.023  61.388  42.861  1.00  0.00           C
ATOM   4774  C   LEU B  40      45.774  59.881  43.027  1.00  0.00           C
ATOM   4775  O   LEU B  40      46.367  59.221  43.885  1.00  0.00           O
ATOM   4776  CB  LEU B  40      47.348  61.864  43.481  1.00  0.00           C
ATOM   4777  CG  LEU B  40      48.595  61.377  42.718  1.00  0.00           C
ATOM   4778  CD1 LEU B  40      48.767  62.108  41.383  1.00  0.00           C
ATOM   4779  CD2 LEU B  40      49.837  61.641  43.565  1.00  0.00           C
ATOM   4780  H   LEU B  40      44.980  62.523  44.352  1.00  0.00           H
ATOM   4781  HA  LEU B  40      46.066  61.588  41.790  1.00  0.00           H
ATOM   4782  HB2 LEU B  40      47.359  62.947  43.486  1.00  0.00           H
ATOM   4783  HB3 LEU B  40      47.395  61.523  44.516  1.00  0.00           H
ATOM   4784  HG  LEU B  40      48.529  60.306  42.533  1.00  0.00           H
ATOM   4785 HD11 LEU B  40      48.836  63.184  41.547  1.00  0.00           H
ATOM   4786 HD12 LEU B  40      49.674  61.759  40.889  1.00  0.00           H
ATOM   4787 HD13 LEU B  40      47.925  61.893  40.730  1.00  0.00           H
ATOM   4788 HD21 LEU B  40      49.810  61.000  44.440  1.00  0.00           H
ATOM   4789 HD22 LEU B  40      50.736  61.407  43.004  1.00  0.00           H
ATOM   4790 HD23 LEU B  40      49.876  62.688  43.867  1.00  0.00           H
ATOM   4791  N   TRP B  41      44.842  59.362  42.229  1.00  0.00           N
ATOM   4792  CA  TRP B  41      44.440  57.952  42.217  1.00  0.00           C
ATOM   4793  C   TRP B  41      45.492  57.029  41.594  1.00  0.00           C
ATOM   4794  O   TRP B  41      45.582  55.853  41.950  1.00  0.00           O
ATOM   4795  CB  TRP B  41      43.113  57.833  41.460  1.00  0.00           C
ATOM   4796  CG  TRP B  41      41.984  58.580  42.095  1.00  0.00           C
ATOM   4797  CD1 TRP B  41      41.405  59.715  41.639  1.00  0.00           C
ATOM   4798  CD2 TRP B  41      41.321  58.271  43.356  1.00  0.00           C
ATOM   4799  CE2 TRP B  41      40.319  59.258  43.593  1.00  0.00           C
ATOM   4800  CE3 TRP B  41      41.488  57.264  44.332  1.00  0.00           C
ATOM   4801  NE1 TRP B  41      40.410  60.111  42.512  1.00  0.00           N
ATOM   4802  CZ2 TRP B  41      39.505  59.235  44.733  1.00  0.00           C
ATOM   4803  CZ3 TRP B  41      40.689  57.244  45.489  1.00  0.00           C
ATOM   4804  CH2 TRP B  41      39.693  58.218  45.686  1.00  0.00           C
ATOM   4805  H   TRP B  41      44.391  59.992  41.573  1.00  0.00           H
ATOM   4806  HA  TRP B  41      44.290  57.622  43.245  1.00  0.00           H
ATOM   4807  HB2 TRP B  41      43.245  58.182  40.435  1.00  0.00           H
ATOM   4808  HB3 TRP B  41      42.835  56.779  41.420  1.00  0.00           H
ATOM   4809  HD1 TRP B  41      41.689  60.245  40.737  1.00  0.00           H
ATOM   4810  HE1 TRP B  41      39.850  60.945  42.374  1.00  0.00           H
ATOM   4811  HE3 TRP B  41      42.247  56.508  44.189  1.00  0.00           H
ATOM   4812  HZ2 TRP B  41      38.748  59.992  44.873  1.00  0.00           H
ATOM   4813  HZ3 TRP B  41      40.838  56.471  46.227  1.00  0.00           H
ATOM   4814  HH2 TRP B  41      39.069  58.182  46.568  1.00  0.00           H
ATOM   4815  N   PHE B  42      46.306  57.558  40.679  1.00  0.00           N
ATOM   4816  CA  PHE B  42      47.431  56.855  40.074  1.00  0.00           C
ATOM   4817  C   PHE B  42      48.743  57.517  40.503  1.00  0.00           C
ATOM   4818  O   PHE B  42      48.929  58.707  40.233  1.00  0.00           O
ATOM   4819  CB  PHE B  42      47.290  56.811  38.547  1.00  0.00           C
ATOM   4820  CG  PHE B  42      46.039  56.089  38.109  1.00  0.00           C
ATOM   4821  CD1 PHE B  42      44.824  56.789  38.021  1.00  0.00           C
ATOM   4822  CD2 PHE B  42      46.075  54.704  37.876  1.00  0.00           C
ATOM   4823  CE1 PHE B  42      43.637  56.089  37.774  1.00  0.00           C
ATOM   4824  CE2 PHE B  42      44.882  53.994  37.664  1.00  0.00           C
ATOM   4825  CZ  PHE B  42      43.666  54.690  37.659  1.00  0.00           C
ATOM   4826  H   PHE B  42      46.153  58.525  40.408  1.00  0.00           H
ATOM   4827  HA  PHE B  42      47.408  55.826  40.418  1.00  0.00           H
ATOM   4828  HB2 PHE B  42      47.278  57.826  38.150  1.00  0.00           H
ATOM   4829  HB3 PHE B  42      48.157  56.294  38.133  1.00  0.00           H
ATOM   4830  HD1 PHE B  42      44.796  57.857  38.183  1.00  0.00           H
ATOM   4831  HD2 PHE B  42      47.021  54.191  37.886  1.00  0.00           H
ATOM   4832  HE1 PHE B  42      42.709  56.631  37.699  1.00  0.00           H
ATOM   4833  HE2 PHE B  42      44.882  52.922  37.525  1.00  0.00           H
ATOM   4834  HZ  PHE B  42      42.752  54.135  37.594  1.00  0.00           H
ATOM   4835  N   PRO B  43      49.664  56.781  41.160  1.00  0.00           N
ATOM   4836  CA  PRO B  43      50.970  57.324  41.505  1.00  0.00           C
ATOM   4837  C   PRO B  43      51.747  57.781  40.256  1.00  0.00           C
ATOM   4838  O   PRO B  43      51.609  57.163  39.201  1.00  0.00           O
ATOM   4839  CB  PRO B  43      51.714  56.216  42.259  1.00  0.00           C
ATOM   4840  CG  PRO B  43      50.967  54.935  41.893  1.00  0.00           C
ATOM   4841  CD  PRO B  43      49.541  55.414  41.647  1.00  0.00           C
ATOM   4842  HA  PRO B  43      50.808  58.167  42.174  1.00  0.00           H
ATOM   4843  HB2 PRO B  43      52.761  56.154  41.961  1.00  0.00           H
ATOM   4844  HB3 PRO B  43      51.637  56.392  43.331  1.00  0.00           H
ATOM   4845  HG2 PRO B  43      51.377  54.521  40.972  1.00  0.00           H
ATOM   4846  HG3 PRO B  43      51.011  54.198  42.695  1.00  0.00           H
ATOM   4847  HD2 PRO B  43      49.060  54.758  40.923  1.00  0.00           H
ATOM   4848  HD3 PRO B  43      48.983  55.420  42.585  1.00  0.00           H
ATOM   4849  N   PRO B  44      52.591  58.824  40.359  1.00  0.00           N
ATOM   4850  CA  PRO B  44      53.309  59.406  39.227  1.00  0.00           C
ATOM   4851  C   PRO B  44      54.129  58.426  38.380  1.00  0.00           C
ATOM   4852  O   PRO B  44      54.213  58.615  37.169  1.00  0.00           O
ATOM   4853  CB  PRO B  44      54.227  60.482  39.818  1.00  0.00           C
ATOM   4854  CG  PRO B  44      53.907  60.569  41.310  1.00  0.00           C
ATOM   4855  CD  PRO B  44      52.673  59.706  41.507  1.00  0.00           C
ATOM   4856  HA  PRO B  44      52.577  59.884  38.575  1.00  0.00           H
ATOM   4857  HB2 PRO B  44      55.278  60.214  39.693  1.00  0.00           H
ATOM   4858  HB3 PRO B  44      54.030  61.430  39.327  1.00  0.00           H
ATOM   4859  HG2 PRO B  44      54.733  60.159  41.891  1.00  0.00           H
ATOM   4860  HG3 PRO B  44      53.701  61.594  41.612  1.00  0.00           H
ATOM   4861  HD2 PRO B  44      52.750  59.154  42.444  1.00  0.00           H
ATOM   4862  HD3 PRO B  44      51.786  60.338  41.508  1.00  0.00           H
ATOM   4863  N   ASP B  45      54.743  57.416  38.997  1.00  0.00           N
ATOM   4864  CA  ASP B  45      55.527  56.375  38.321  1.00  0.00           C
ATOM   4865  C   ASP B  45      54.670  55.322  37.591  1.00  0.00           C
ATOM   4866  O   ASP B  45      55.206  54.510  36.834  1.00  0.00           O
ATOM   4867  CB  ASP B  45      56.506  55.688  39.301  1.00  0.00           C
ATOM   4868  CG  ASP B  45      55.998  55.385  40.722  1.00  0.00           C
ATOM   4869  OD1 ASP B  45      55.366  56.236  41.388  1.00  0.00           O
ATOM   4870  OD2 ASP B  45      56.355  54.334  41.297  1.00  0.00           O
ATOM   4871  H   ASP B  45      54.663  57.335  40.008  1.00  0.00           H
ATOM   4872  HA  ASP B  45      56.127  56.855  37.544  1.00  0.00           H
ATOM   4873  HB2 ASP B  45      56.870  54.764  38.850  1.00  0.00           H
ATOM   4874  HB3 ASP B  45      57.371  56.344  39.407  1.00  0.00           H
ATOM   4875  N   ALA B  46      53.348  55.316  37.796  1.00  0.00           N
ATOM   4876  CA  ALA B  46      52.445  54.474  37.021  1.00  0.00           C
ATOM   4877  C   ALA B  46      52.397  54.917  35.543  1.00  0.00           C
ATOM   4878  O   ALA B  46      52.511  56.110  35.241  1.00  0.00           O
ATOM   4879  CB  ALA B  46      51.043  54.473  37.645  1.00  0.00           C
ATOM   4880  H   ALA B  46      52.939  56.041  38.374  1.00  0.00           H
ATOM   4881  HA  ALA B  46      52.843  53.462  37.076  1.00  0.00           H
ATOM   4882  HB1 ALA B  46      50.437  55.261  37.196  1.00  0.00           H
ATOM   4883  HB2 ALA B  46      50.568  53.514  37.456  1.00  0.00           H
ATOM   4884  HB3 ALA B  46      51.099  54.638  38.718  1.00  0.00           H
ATOM   4885  N   PRO B  47      52.191  53.982  34.601  1.00  0.00           N
ATOM   4886  CA  PRO B  47      52.088  54.317  33.191  1.00  0.00           C
ATOM   4887  C   PRO B  47      50.700  54.865  32.844  1.00  0.00           C
ATOM   4888  O   PRO B  47      49.707  54.609  33.530  1.00  0.00           O
ATOM   4889  CB  PRO B  47      52.405  53.015  32.461  1.00  0.00           C
ATOM   4890  CG  PRO B  47      51.848  51.946  33.401  1.00  0.00           C
ATOM   4891  CD  PRO B  47      52.018  52.550  34.798  1.00  0.00           C
ATOM   4892  HA  PRO B  47      52.834  55.070  32.931  1.00  0.00           H
ATOM   4893  HB2 PRO B  47      51.946  52.971  31.472  1.00  0.00           H
ATOM   4894  HB3 PRO B  47      53.488  52.906  32.385  1.00  0.00           H
ATOM   4895  HG2 PRO B  47      50.788  51.793  33.192  1.00  0.00           H
ATOM   4896  HG3 PRO B  47      52.396  51.009  33.305  1.00  0.00           H
ATOM   4897  HD2 PRO B  47      51.130  52.346  35.398  1.00  0.00           H
ATOM   4898  HD3 PRO B  47      52.905  52.133  35.275  1.00  0.00           H
ATOM   4899  N   VAL B  48      50.618  55.582  31.726  1.00  0.00           N
ATOM   4900  CA  VAL B  48      49.338  56.024  31.158  1.00  0.00           C
ATOM   4901  C   VAL B  48      48.564  54.789  30.662  1.00  0.00           C
ATOM   4902  O   VAL B  48      49.155  53.955  29.971  1.00  0.00           O
ATOM   4903  CB  VAL B  48      49.558  57.056  30.038  1.00  0.00           C
ATOM   4904  CG1 VAL B  48      48.242  57.519  29.401  1.00  0.00           C
ATOM   4905  CG2 VAL B  48      50.272  58.303  30.584  1.00  0.00           C
ATOM   4906  H   VAL B  48      51.456  55.732  31.188  1.00  0.00           H
ATOM   4907  HA  VAL B  48      48.782  56.523  31.946  1.00  0.00           H
ATOM   4908  HB  VAL B  48      50.184  56.607  29.266  1.00  0.00           H
ATOM   4909 HG11 VAL B  48      48.451  58.269  28.638  1.00  0.00           H
ATOM   4910 HG12 VAL B  48      47.738  56.680  28.925  1.00  0.00           H
ATOM   4911 HG13 VAL B  48      47.591  57.955  30.160  1.00  0.00           H
ATOM   4912 HG21 VAL B  48      50.675  58.882  29.754  1.00  0.00           H
ATOM   4913 HG22 VAL B  48      49.569  58.920  31.146  1.00  0.00           H
ATOM   4914 HG23 VAL B  48      51.094  58.036  31.245  1.00  0.00           H
ATOM   4915  N   PRO B  49      47.274  54.619  31.015  1.00  0.00           N
ATOM   4916  CA  PRO B  49      46.471  53.494  30.538  1.00  0.00           C
ATOM   4917  C   PRO B  49      46.290  53.488  29.010  1.00  0.00           C
ATOM   4918  O   PRO B  49      46.444  54.516  28.351  1.00  0.00           O
ATOM   4919  CB  PRO B  49      45.123  53.623  31.248  1.00  0.00           C
ATOM   4920  CG  PRO B  49      45.394  54.504  32.461  1.00  0.00           C
ATOM   4921  CD  PRO B  49      46.508  55.417  31.962  1.00  0.00           C
ATOM   4922  HA  PRO B  49      46.955  52.567  30.846  1.00  0.00           H
ATOM   4923  HB2 PRO B  49      44.436  54.156  30.598  1.00  0.00           H
ATOM   4924  HB3 PRO B  49      44.718  52.651  31.535  1.00  0.00           H
ATOM   4925  HG2 PRO B  49      44.508  55.070  32.748  1.00  0.00           H
ATOM   4926  HG3 PRO B  49      45.754  53.897  33.292  1.00  0.00           H
ATOM   4927  HD2 PRO B  49      46.083  56.277  31.445  1.00  0.00           H
ATOM   4928  HD3 PRO B  49      47.108  55.741  32.812  1.00  0.00           H
ATOM   4929  N   GLN B  50      45.922  52.331  28.452  1.00  0.00           N
ATOM   4930  CA  GLN B  50      45.635  52.193  27.015  1.00  0.00           C
ATOM   4931  C   GLN B  50      44.380  52.972  26.597  1.00  0.00           C
ATOM   4932  O   GLN B  50      44.412  53.734  25.632  1.00  0.00           O
ATOM   4933  CB  GLN B  50      45.486  50.704  26.660  1.00  0.00           C
ATOM   4934  CG  GLN B  50      46.821  49.950  26.751  1.00  0.00           C
ATOM   4935  CD  GLN B  50      47.853  50.490  25.763  1.00  0.00           C
ATOM   4936  NE2 GLN B  50      49.002  50.933  26.222  1.00  0.00           N
ATOM   4937  OE1 GLN B  50      47.643  50.554  24.567  1.00  0.00           O
ATOM   4938  H   GLN B  50      45.754  51.539  29.049  1.00  0.00           H
ATOM   4939  HA  GLN B  50      46.462  52.618  26.446  1.00  0.00           H
ATOM   4940  HB2 GLN B  50      44.764  50.239  27.334  1.00  0.00           H
ATOM   4941  HB3 GLN B  50      45.102  50.617  25.642  1.00  0.00           H
ATOM   4942  HG2 GLN B  50      47.211  50.018  27.766  1.00  0.00           H
ATOM   4943  HG3 GLN B  50      46.649  48.897  26.528  1.00  0.00           H
ATOM   4944 HE21 GLN B  50      49.640  51.291  25.533  1.00  0.00           H
ATOM   4945 HE22 GLN B  50      49.195  50.953  27.205  1.00  0.00           H
ATOM   4946  N   ASP B  51      43.311  52.827  27.376  1.00  0.00           N
ATOM   4947  CA  ASP B  51      42.097  53.635  27.308  1.00  0.00           C
ATOM   4948  C   ASP B  51      41.660  54.030  28.731  1.00  0.00           C
ATOM   4949  O   ASP B  51      42.283  53.625  29.716  1.00  0.00           O
ATOM   4950  CB  ASP B  51      41.002  52.873  26.552  1.00  0.00           C
ATOM   4951  CG  ASP B  51      40.357  51.802  27.425  1.00  0.00           C
ATOM   4952  OD1 ASP B  51      40.845  50.651  27.431  1.00  0.00           O
ATOM   4953  OD2 ASP B  51      39.386  52.140  28.120  1.00  0.00           O
ATOM   4954  H   ASP B  51      43.354  52.172  28.141  1.00  0.00           H
ATOM   4955  HA  ASP B  51      42.310  54.552  26.759  1.00  0.00           H
ATOM   4956  HB2 ASP B  51      40.238  53.584  26.233  1.00  0.00           H
ATOM   4957  HB3 ASP B  51      41.423  52.411  25.658  1.00  0.00           H
ATOM   4958  N   MET B  52      40.610  54.842  28.839  1.00  0.00           N
ATOM   4959  CA  MET B  52      40.179  55.457  30.099  1.00  0.00           C
ATOM   4960  C   MET B  52      38.783  55.028  30.563  1.00  0.00           C
ATOM   4961  O   MET B  52      38.219  55.666  31.454  1.00  0.00           O
ATOM   4962  CB  MET B  52      40.349  56.983  30.000  1.00  0.00           C
ATOM   4963  CG  MET B  52      41.229  57.564  31.108  1.00  0.00           C
ATOM   4964  SD  MET B  52      42.340  58.865  30.517  1.00  0.00           S
ATOM   4965  CE  MET B  52      43.864  57.906  30.369  1.00  0.00           C
ATOM   4966  H   MET B  52      40.062  55.026  28.012  1.00  0.00           H
ATOM   4967  HA  MET B  52      40.835  55.093  30.888  1.00  0.00           H
ATOM   4968  HB2 MET B  52      40.779  57.242  29.032  1.00  0.00           H
ATOM   4969  HB3 MET B  52      39.383  57.472  30.055  1.00  0.00           H
ATOM   4970  HG2 MET B  52      40.577  57.971  31.877  1.00  0.00           H
ATOM   4971  HG3 MET B  52      41.831  56.780  31.566  1.00  0.00           H
ATOM   4972  HE1 MET B  52      44.403  57.965  31.313  1.00  0.00           H
ATOM   4973  HE2 MET B  52      43.636  56.865  30.137  1.00  0.00           H
ATOM   4974  HE3 MET B  52      44.477  58.324  29.575  1.00  0.00           H
ATOM   4975  N   GLU B  53      38.239  53.936  30.018  1.00  0.00           N
ATOM   4976  CA  GLU B  53      37.094  53.271  30.636  1.00  0.00           C
ATOM   4977  C   GLU B  53      37.416  52.925  32.096  1.00  0.00           C
ATOM   4978  O   GLU B  53      38.544  52.554  32.452  1.00  0.00           O
ATOM   4979  CB  GLU B  53      36.710  51.982  29.894  1.00  0.00           C
ATOM   4980  CG  GLU B  53      36.139  52.187  28.484  1.00  0.00           C
ATOM   4981  CD  GLU B  53      34.703  52.724  28.467  1.00  0.00           C
ATOM   4982  OE1 GLU B  53      34.102  52.891  29.555  1.00  0.00           O
ATOM   4983  OE2 GLU B  53      34.172  52.871  27.342  1.00  0.00           O
ATOM   4984  H   GLU B  53      38.744  53.412  29.301  1.00  0.00           H
ATOM   4985  HA  GLU B  53      36.239  53.948  30.617  1.00  0.00           H
ATOM   4986  HB2 GLU B  53      37.583  51.331  29.836  1.00  0.00           H
ATOM   4987  HB3 GLU B  53      35.961  51.461  30.487  1.00  0.00           H
ATOM   4988  HG2 GLU B  53      36.787  52.850  27.910  1.00  0.00           H
ATOM   4989  HG3 GLU B  53      36.132  51.213  27.988  1.00  0.00           H
ATOM   4990  N   LEU B  54      36.399  53.001  32.956  1.00  0.00           N
ATOM   4991  CA  LEU B  54      36.552  52.716  34.385  1.00  0.00           C
ATOM   4992  C   LEU B  54      37.119  51.308  34.637  1.00  0.00           C
ATOM   4993  O   LEU B  54      37.950  51.124  35.527  1.00  0.00           O
ATOM   4994  CB  LEU B  54      35.199  52.966  35.067  1.00  0.00           C
ATOM   4995  CG  LEU B  54      35.172  52.638  36.567  1.00  0.00           C
ATOM   4996  CD1 LEU B  54      36.257  53.369  37.364  1.00  0.00           C
ATOM   4997  CD2 LEU B  54      33.816  53.051  37.133  1.00  0.00           C
ATOM   4998  H   LEU B  54      35.500  53.304  32.604  1.00  0.00           H
ATOM   4999  HA  LEU B  54      37.272  53.419  34.796  1.00  0.00           H
ATOM   5000  HB2 LEU B  54      34.934  54.015  34.931  1.00  0.00           H
ATOM   5001  HB3 LEU B  54      34.438  52.358  34.574  1.00  0.00           H
ATOM   5002  HG  LEU B  54      35.292  51.563  36.689  1.00  0.00           H
ATOM   5003 HD11 LEU B  54      36.187  54.440  37.201  1.00  0.00           H
ATOM   5004 HD12 LEU B  54      36.137  53.171  38.425  1.00  0.00           H
ATOM   5005 HD13 LEU B  54      37.247  53.022  37.072  1.00  0.00           H
ATOM   5006 HD21 LEU B  54      33.021  52.500  36.631  1.00  0.00           H
ATOM   5007 HD22 LEU B  54      33.769  52.834  38.199  1.00  0.00           H
ATOM   5008 HD23 LEU B  54      33.668  54.118  36.969  1.00  0.00           H
ATOM   5009  N   VAL B  55      36.759  50.342  33.787  1.00  0.00           N
ATOM   5010  CA  VAL B  55      37.296  48.976  33.832  1.00  0.00           C
ATOM   5011  C   VAL B  55      38.810  48.937  33.604  1.00  0.00           C
ATOM   5012  O   VAL B  55      39.512  48.218  34.310  1.00  0.00           O
ATOM   5013  CB  VAL B  55      36.546  48.065  32.840  1.00  0.00           C
ATOM   5014  CG1 VAL B  55      36.709  48.482  31.372  1.00  0.00           C
ATOM   5015  CG2 VAL B  55      36.981  46.602  32.975  1.00  0.00           C
ATOM   5016  H   VAL B  55      36.140  50.596  33.031  1.00  0.00           H
ATOM   5017  HA  VAL B  55      37.118  48.586  34.835  1.00  0.00           H
ATOM   5018  HB  VAL B  55      35.485  48.129  33.076  1.00  0.00           H
ATOM   5019 HG11 VAL B  55      36.060  47.876  30.742  1.00  0.00           H
ATOM   5020 HG12 VAL B  55      36.413  49.518  31.253  1.00  0.00           H
ATOM   5021 HG13 VAL B  55      37.739  48.362  31.037  1.00  0.00           H
ATOM   5022 HG21 VAL B  55      36.522  46.003  32.189  1.00  0.00           H
ATOM   5023 HG22 VAL B  55      38.062  46.507  32.894  1.00  0.00           H
ATOM   5024 HG23 VAL B  55      36.656  46.217  33.940  1.00  0.00           H
ATOM   5025  N   THR B  56      39.349  49.716  32.662  1.00  0.00           N
ATOM   5026  CA  THR B  56      40.777  49.675  32.309  1.00  0.00           C
ATOM   5027  C   THR B  56      41.630  50.311  33.398  1.00  0.00           C
ATOM   5028  O   THR B  56      42.655  49.762  33.809  1.00  0.00           O
ATOM   5029  CB  THR B  56      41.034  50.369  30.962  1.00  0.00           C
ATOM   5030  CG2 THR B  56      42.495  50.218  30.537  1.00  0.00           C
ATOM   5031  OG1 THR B  56      40.240  49.740  29.986  1.00  0.00           O
ATOM   5032  H   THR B  56      38.751  50.335  32.128  1.00  0.00           H
ATOM   5033  HA  THR B  56      41.081  48.633  32.211  1.00  0.00           H
ATOM   5034  HB  THR B  56      40.776  51.428  31.032  1.00  0.00           H
ATOM   5035  HG1 THR B  56      40.339  50.234  29.144  1.00  0.00           H
ATOM   5036 HG21 THR B  56      42.764  49.162  30.527  1.00  0.00           H
ATOM   5037 HG22 THR B  56      42.626  50.635  29.540  1.00  0.00           H
ATOM   5038 HG23 THR B  56      43.146  50.752  31.228  1.00  0.00           H
ATOM   5039  N   MET B  57      41.177  51.450  33.919  1.00  0.00           N
ATOM   5040  CA  MET B  57      41.809  52.133  35.045  1.00  0.00           C
ATOM   5041  C   MET B  57      41.784  51.277  36.317  1.00  0.00           C
ATOM   5042  O   MET B  57      42.817  51.131  36.975  1.00  0.00           O
ATOM   5043  CB  MET B  57      41.079  53.458  35.257  1.00  0.00           C
ATOM   5044  CG  MET B  57      41.324  54.435  34.105  1.00  0.00           C
ATOM   5045  SD  MET B  57      40.702  56.103  34.434  1.00  0.00           S
ATOM   5046  CE  MET B  57      38.981  55.683  34.819  1.00  0.00           C
ATOM   5047  H   MET B  57      40.321  51.840  33.531  1.00  0.00           H
ATOM   5048  HA  MET B  57      42.856  52.329  34.809  1.00  0.00           H
ATOM   5049  HB2 MET B  57      40.014  53.264  35.375  1.00  0.00           H
ATOM   5050  HB3 MET B  57      41.416  53.929  36.164  1.00  0.00           H
ATOM   5051  HG2 MET B  57      42.396  54.503  33.921  1.00  0.00           H
ATOM   5052  HG3 MET B  57      40.845  54.050  33.204  1.00  0.00           H
ATOM   5053  HE1 MET B  57      38.898  55.415  35.872  1.00  0.00           H
ATOM   5054  HE2 MET B  57      38.323  56.521  34.608  1.00  0.00           H
ATOM   5055  HE3 MET B  57      38.676  54.841  34.202  1.00  0.00           H
ATOM   5056  N   SER B  58      40.644  50.643  36.611  1.00  0.00           N
ATOM   5057  CA  SER B  58      40.528  49.654  37.685  1.00  0.00           C
ATOM   5058  C   SER B  58      41.464  48.463  37.451  1.00  0.00           C
ATOM   5059  O   SER B  58      42.202  48.071  38.353  1.00  0.00           O
ATOM   5060  CB  SER B  58      39.064  49.226  37.827  1.00  0.00           C
ATOM   5061  OG  SER B  58      38.875  48.503  39.025  1.00  0.00           O
ATOM   5062  H   SER B  58      39.820  50.819  36.041  1.00  0.00           H
ATOM   5063  HA  SER B  58      40.830  50.121  38.621  1.00  0.00           H
[truncated: 288,146 more chars]
