# Supplementary material for: Total enzymatic synthesis of cis-α-irone from a simple carbon source
Source: Nat Commun. 2022 Dec 2;13:7421. doi: 10.1038/s41467-022-35232-2 (PMC9715568; doi:10.1038/s41467-022-35232-2)
Supplement: Supplementary file 4 — Supplementary Data 1 [file 41467_2022_35232_MOESM4_ESM.zip › Supplementary file 1_pdb/pdb/FigureS4b_5mg2_pMT3_F196R_1SR_SAH.pdb]

ATOM      1  N   GLN A  10      30.231  29.584  57.537  1.00  0.00           N
ATOM      2  CA  GLN A  10      29.963  28.509  56.557  1.00  0.00           C
ATOM      3  C   GLN A  10      28.495  28.547  56.149  1.00  0.00           C
ATOM      4  O   GLN A  10      27.663  27.908  56.775  1.00  0.00           O
ATOM      5  CB  GLN A  10      30.298  27.129  57.137  1.00  0.00           C
ATOM      6  CG  GLN A  10      31.790  26.801  57.194  1.00  0.00           C
ATOM      7  CD  GLN A  10      31.953  25.331  57.570  1.00  0.00           C
ATOM      8  NE2 GLN A  10      31.671  24.959  58.795  1.00  0.00           N
ATOM      9  OE1 GLN A  10      32.237  24.478  56.749  1.00  0.00           O
ATOM     10  HA  GLN A  10      30.560  28.668  55.658  1.00  0.00           H
ATOM     11  HB2 GLN A  10      29.873  27.053  58.140  1.00  0.00           H
ATOM     12  HB3 GLN A  10      29.824  26.375  56.506  1.00  0.00           H
ATOM     13  HG2 GLN A  10      32.241  26.970  56.215  1.00  0.00           H
ATOM     14  HG3 GLN A  10      32.291  27.428  57.932  1.00  0.00           H
ATOM     15 HE21 GLN A  10      31.779  23.982  58.987  1.00  0.00           H
ATOM     16 HE22 GLN A  10      31.358  25.610  59.488  1.00  0.00           H
ATOM     17  H1  GLN A  10      31.222  29.643  57.728  1.00  0.00           H
ATOM     18  H2  GLN A  10      29.907  30.471  57.176  1.00  0.00           H
ATOM     19  H3  GLN A  10      29.738  29.388  58.399  1.00  0.00           H
ATOM     20  N   GLN A  11      28.176  29.352  55.145  1.00  0.00           N
ATOM     21  CA  GLN A  11      26.834  29.548  54.601  1.00  0.00           C
ATOM     22  C   GLN A  11      26.657  28.866  53.233  1.00  0.00           C
ATOM     23  O   GLN A  11      25.548  28.447  52.913  1.00  0.00           O
ATOM     24  CB  GLN A  11      26.629  31.060  54.501  1.00  0.00           C
ATOM     25  CG  GLN A  11      25.162  31.510  54.459  1.00  0.00           C
ATOM     26  CD  GLN A  11      25.004  33.006  54.742  1.00  0.00           C
ATOM     27  NE2 GLN A  11      23.802  33.526  54.677  1.00  0.00           N
ATOM     28  OE1 GLN A  11      25.959  33.722  55.019  1.00  0.00           O
ATOM     29  H   GLN A  11      28.913  29.849  54.664  1.00  0.00           H
ATOM     30  HA  GLN A  11      26.093  29.136  55.286  1.00  0.00           H
ATOM     31  HB2 GLN A  11      27.108  31.535  55.358  1.00  0.00           H
ATOM     32  HB3 GLN A  11      27.139  31.392  53.607  1.00  0.00           H
ATOM     33  HG2 GLN A  11      24.730  31.268  53.488  1.00  0.00           H
ATOM     34  HG3 GLN A  11      24.603  30.970  55.224  1.00  0.00           H
ATOM     35 HE21 GLN A  11      23.720  34.513  54.836  1.00  0.00           H
ATOM     36 HE22 GLN A  11      23.072  32.997  54.194  1.00  0.00           H
ATOM     37  N   VAL A  12      27.747  28.705  52.469  1.00  0.00           N
ATOM     38  CA  VAL A  12      27.785  28.036  51.155  1.00  0.00           C
ATOM     39  C   VAL A  12      28.808  26.904  51.108  1.00  0.00           C
ATOM     40  O   VAL A  12      29.664  26.759  51.984  1.00  0.00           O
ATOM     41  CB  VAL A  12      28.081  29.015  50.002  1.00  0.00           C
ATOM     42  CG1 VAL A  12      26.891  29.939  49.739  1.00  0.00           C
ATOM     43  CG2 VAL A  12      29.382  29.788  50.229  1.00  0.00           C
ATOM     44  H   VAL A  12      28.635  29.041  52.813  1.00  0.00           H
ATOM     45  HA  VAL A  12      26.813  27.587  50.953  1.00  0.00           H
ATOM     46  HB  VAL A  12      28.215  28.449  49.080  1.00  0.00           H
ATOM     47 HG11 VAL A  12      26.003  29.334  49.555  1.00  0.00           H
ATOM     48 HG12 VAL A  12      26.701  30.577  50.595  1.00  0.00           H
ATOM     49 HG13 VAL A  12      27.088  30.546  48.853  1.00  0.00           H
ATOM     50 HG21 VAL A  12      29.382  30.312  51.182  1.00  0.00           H
ATOM     51 HG22 VAL A  12      30.240  29.116  50.193  1.00  0.00           H
ATOM     52 HG23 VAL A  12      29.493  30.499  49.420  1.00  0.00           H
ATOM     53  N   THR A  13      28.691  26.112  50.051  1.00  0.00           N
ATOM     54  CA  THR A  13      29.536  24.980  49.679  1.00  0.00           C
ATOM     55  C   THR A  13      30.354  25.275  48.417  1.00  0.00           C
ATOM     56  O   THR A  13      30.080  26.223  47.679  1.00  0.00           O
ATOM     57  CB  THR A  13      28.663  23.736  49.457  1.00  0.00           C
ATOM     58  CG2 THR A  13      27.743  23.425  50.644  1.00  0.00           C
ATOM     59  OG1 THR A  13      27.865  23.917  48.311  1.00  0.00           O
ATOM     60  H   THR A  13      27.898  26.302  49.441  1.00  0.00           H
ATOM     61  HA  THR A  13      30.232  24.774  50.491  1.00  0.00           H
ATOM     62  HB  THR A  13      29.322  22.882  49.297  1.00  0.00           H
ATOM     63  HG1 THR A  13      27.234  24.633  48.526  1.00  0.00           H
ATOM     64 HG21 THR A  13      26.737  23.803  50.454  1.00  0.00           H
ATOM     65 HG22 THR A  13      27.697  22.348  50.792  1.00  0.00           H
ATOM     66 HG23 THR A  13      28.124  23.890  51.553  1.00  0.00           H
ATOM     67  N   ALA A  14      31.348  24.426  48.136  1.00  0.00           N
ATOM     68  CA  ALA A  14      32.226  24.579  46.976  1.00  0.00           C
ATOM     69  C   ALA A  14      31.470  24.561  45.636  1.00  0.00           C
ATOM     70  O   ALA A  14      31.756  25.385  44.772  1.00  0.00           O
ATOM     71  CB  ALA A  14      33.287  23.472  47.020  1.00  0.00           C
ATOM     72  H   ALA A  14      31.523  23.656  48.759  1.00  0.00           H
ATOM     73  HA  ALA A  14      32.729  25.545  47.043  1.00  0.00           H
ATOM     74  HB1 ALA A  14      33.765  23.388  46.043  1.00  0.00           H
ATOM     75  HB2 ALA A  14      34.048  23.717  47.763  1.00  0.00           H
ATOM     76  HB3 ALA A  14      32.832  22.513  47.266  1.00  0.00           H
ATOM     77  N   ASP A  15      30.493  23.665  45.465  1.00  0.00           N
ATOM     78  CA  ASP A  15      29.750  23.543  44.203  1.00  0.00           C
ATOM     79  C   ASP A  15      28.794  24.721  43.965  1.00  0.00           C
ATOM     80  O   ASP A  15      28.616  25.141  42.823  1.00  0.00           O
ATOM     81  CB  ASP A  15      28.978  22.214  44.159  1.00  0.00           C
ATOM     82  CG  ASP A  15      29.866  20.963  44.101  1.00  0.00           C
ATOM     83  OD1 ASP A  15      31.069  21.073  43.789  1.00  0.00           O
ATOM     84  OD2 ASP A  15      29.333  19.868  44.393  1.00  0.00           O
ATOM     85  H   ASP A  15      30.298  23.009  46.201  1.00  0.00           H
ATOM     86  HA  ASP A  15      30.467  23.545  43.380  1.00  0.00           H
ATOM     87  HB2 ASP A  15      28.335  22.153  45.038  1.00  0.00           H
ATOM     88  HB3 ASP A  15      28.336  22.215  43.277  1.00  0.00           H
ATOM     89  N   GLU A  16      28.206  25.288  45.026  1.00  0.00           N
ATOM     90  CA  GLU A  16      27.425  26.531  44.931  1.00  0.00           C
ATOM     91  C   GLU A  16      28.295  27.704  44.467  1.00  0.00           C
ATOM     92  O   GLU A  16      27.909  28.434  43.554  1.00  0.00           O
ATOM     93  CB  GLU A  16      26.790  26.880  46.287  1.00  0.00           C
ATOM     94  CG  GLU A  16      25.638  25.941  46.679  1.00  0.00           C
ATOM     95  CD  GLU A  16      25.245  26.097  48.154  1.00  0.00           C
ATOM     96  OE1 GLU A  16      26.166  26.052  48.998  1.00  0.00           O
ATOM     97  OE2 GLU A  16      24.034  26.224  48.455  1.00  0.00           O
ATOM     98  H   GLU A  16      28.397  24.907  45.944  1.00  0.00           H
ATOM     99  HA  GLU A  16      26.637  26.406  44.190  1.00  0.00           H
ATOM    100  HB2 GLU A  16      27.572  26.855  47.045  1.00  0.00           H
ATOM    101  HB3 GLU A  16      26.399  27.898  46.244  1.00  0.00           H
ATOM    102  HG2 GLU A  16      24.781  26.144  46.033  1.00  0.00           H
ATOM    103  HG3 GLU A  16      25.946  24.907  46.518  1.00  0.00           H
ATOM    104  N   VAL A  17      29.481  27.863  45.062  1.00  0.00           N
ATOM    105  CA  VAL A  17      30.444  28.906  44.675  1.00  0.00           C
ATOM    106  C   VAL A  17      30.940  28.664  43.242  1.00  0.00           C
ATOM    107  O   VAL A  17      30.981  29.599  42.446  1.00  0.00           O
ATOM    108  CB  VAL A  17      31.601  28.962  45.695  1.00  0.00           C
ATOM    109  CG1 VAL A  17      32.716  29.955  45.319  1.00  0.00           C
ATOM    110  CG2 VAL A  17      31.091  29.284  47.116  1.00  0.00           C
ATOM    111  H   VAL A  17      29.732  27.228  45.814  1.00  0.00           H
ATOM    112  HA  VAL A  17      29.937  29.870  44.680  1.00  0.00           H
ATOM    113  HB  VAL A  17      32.053  27.971  45.725  1.00  0.00           H
ATOM    114 HG11 VAL A  17      33.662  29.607  45.730  1.00  0.00           H
ATOM    115 HG12 VAL A  17      32.839  30.027  44.245  1.00  0.00           H
ATOM    116 HG13 VAL A  17      32.503  30.953  45.699  1.00  0.00           H
ATOM    117 HG21 VAL A  17      31.508  28.570  47.825  1.00  0.00           H
ATOM    118 HG22 VAL A  17      31.385  30.278  47.438  1.00  0.00           H
ATOM    119 HG23 VAL A  17      30.004  29.231  47.172  1.00  0.00           H
ATOM    120  N   GLY A  18      31.256  27.418  42.876  1.00  0.00           N
ATOM    121  CA  GLY A  18      31.692  27.055  41.524  1.00  0.00           C
ATOM    122  C   GLY A  18      30.669  27.430  40.454  1.00  0.00           C
ATOM    123  O   GLY A  18      31.023  28.073  39.464  1.00  0.00           O
ATOM    124  H   GLY A  18      31.203  26.683  43.574  1.00  0.00           H
ATOM    125  HA2 GLY A  18      32.621  27.568  41.287  1.00  0.00           H
ATOM    126  HA3 GLY A  18      31.860  25.979  41.482  1.00  0.00           H
ATOM    127  N   ASP A  19      29.391  27.124  40.695  1.00  0.00           N
ATOM    128  CA  ASP A  19      28.302  27.516  39.795  1.00  0.00           C
ATOM    129  C   ASP A  19      28.129  29.042  39.707  1.00  0.00           C
ATOM    130  O   ASP A  19      27.842  29.571  38.629  1.00  0.00           O
ATOM    131  CB  ASP A  19      26.971  26.893  40.248  1.00  0.00           C
ATOM    132  CG  ASP A  19      26.911  25.366  40.245  1.00  0.00           C
ATOM    133  OD1 ASP A  19      27.743  24.667  39.626  1.00  0.00           O
ATOM    134  OD2 ASP A  19      25.956  24.798  40.830  1.00  0.00           O
ATOM    135  H   ASP A  19      29.165  26.610  41.542  1.00  0.00           H
ATOM    136  HA  ASP A  19      28.538  27.153  38.794  1.00  0.00           H
ATOM    137  HB2 ASP A  19      26.742  27.246  41.254  1.00  0.00           H
ATOM    138  HB3 ASP A  19      26.186  27.253  39.582  1.00  0.00           H
ATOM    139  N   TRP A  20      28.314  29.761  40.821  1.00  0.00           N
ATOM    140  CA  TRP A  20      28.184  31.219  40.850  1.00  0.00           C
ATOM    141  C   TRP A  20      29.244  31.892  39.969  1.00  0.00           C
ATOM    142  O   TRP A  20      28.916  32.728  39.125  1.00  0.00           O
ATOM    143  CB  TRP A  20      28.235  31.728  42.298  1.00  0.00           C
ATOM    144  CG  TRP A  20      27.822  33.160  42.461  1.00  0.00           C
ATOM    145  CD1 TRP A  20      26.590  33.581  42.829  1.00  0.00           C
ATOM    146  CD2 TRP A  20      28.605  34.373  42.233  1.00  0.00           C
ATOM    147  CE2 TRP A  20      27.764  35.502  42.470  1.00  0.00           C
ATOM    148  CE3 TRP A  20      29.940  34.638  41.858  1.00  0.00           C
ATOM    149  NE1 TRP A  20      26.555  34.962  42.846  1.00  0.00           N
ATOM    150  CZ2 TRP A  20      28.217  36.820  42.324  1.00  0.00           C
ATOM    151  CZ3 TRP A  20      30.405  35.958  41.706  1.00  0.00           C
ATOM    152  CH2 TRP A  20      29.547  37.049  41.937  1.00  0.00           C
ATOM    153  H   TRP A  20      28.540  29.275  41.684  1.00  0.00           H
ATOM    154  HA  TRP A  20      27.210  31.481  40.437  1.00  0.00           H
ATOM    155  HB2 TRP A  20      27.582  31.112  42.917  1.00  0.00           H
ATOM    156  HB3 TRP A  20      29.249  31.620  42.683  1.00  0.00           H
ATOM    157  HD1 TRP A  20      25.761  32.931  43.077  1.00  0.00           H
ATOM    158  HE1 TRP A  20      25.754  35.500  43.153  1.00  0.00           H
ATOM    159  HE3 TRP A  20      30.614  33.814  41.694  1.00  0.00           H
ATOM    160  HZ2 TRP A  20      27.550  37.646  42.517  1.00  0.00           H
ATOM    161  HZ3 TRP A  20      31.430  36.130  41.416  1.00  0.00           H
ATOM    162  HH2 TRP A  20      29.908  38.062  41.826  1.00  0.00           H
ATOM    163  N   TYR A  21      30.512  31.490  40.099  1.00  0.00           N
ATOM    164  CA  TYR A  21      31.598  32.046  39.284  1.00  0.00           C
ATOM    165  C   TYR A  21      31.534  31.618  37.807  1.00  0.00           C
ATOM    166  O   TYR A  21      31.943  32.401  36.944  1.00  0.00           O
ATOM    167  CB  TYR A  21      32.957  31.733  39.922  1.00  0.00           C
ATOM    168  CG  TYR A  21      33.296  32.670  41.068  1.00  0.00           C
ATOM    169  CD1 TYR A  21      32.927  32.361  42.391  1.00  0.00           C
ATOM    170  CD2 TYR A  21      33.942  33.889  40.795  1.00  0.00           C
ATOM    171  CE1 TYR A  21      33.191  33.265  43.441  1.00  0.00           C
ATOM    172  CE2 TYR A  21      34.202  34.797  41.834  1.00  0.00           C
ATOM    173  CZ  TYR A  21      33.819  34.498  43.152  1.00  0.00           C
ATOM    174  OH  TYR A  21      34.049  35.446  44.095  1.00  0.00           O
ATOM    175  H   TYR A  21      30.723  30.770  40.785  1.00  0.00           H
ATOM    176  HA  TYR A  21      31.486  33.131  39.286  1.00  0.00           H
ATOM    177  HB2 TYR A  21      32.975  30.698  40.265  1.00  0.00           H
ATOM    178  HB3 TYR A  21      33.732  31.842  39.162  1.00  0.00           H
ATOM    179  HD1 TYR A  21      32.420  31.436  42.593  1.00  0.00           H
ATOM    180  HD2 TYR A  21      34.229  34.134  39.785  1.00  0.00           H
ATOM    181  HE1 TYR A  21      32.894  33.025  44.452  1.00  0.00           H
ATOM    182  HE2 TYR A  21      34.693  35.738  41.646  1.00  0.00           H
ATOM    183  HH  TYR A  21      34.410  35.081  44.914  1.00  0.00           H
ATOM    184  N   ASP A  22      30.957  30.457  37.477  1.00  0.00           N
ATOM    185  CA  ASP A  22      30.682  30.065  36.083  1.00  0.00           C
ATOM    186  C   ASP A  22      29.618  30.962  35.410  1.00  0.00           C
ATOM    187  O   ASP A  22      29.768  31.335  34.237  1.00  0.00           O
ATOM    188  CB  ASP A  22      30.237  28.589  36.010  1.00  0.00           C
ATOM    189  CG  ASP A  22      31.367  27.539  35.981  1.00  0.00           C
ATOM    190  OD1 ASP A  22      32.566  27.904  35.926  1.00  0.00           O
ATOM    191  OD2 ASP A  22      31.044  26.332  35.933  1.00  0.00           O
ATOM    192  H   ASP A  22      30.678  29.823  38.221  1.00  0.00           H
ATOM    193  HA  ASP A  22      31.598  30.177  35.501  1.00  0.00           H
ATOM    194  HB2 ASP A  22      29.568  28.379  36.846  1.00  0.00           H
ATOM    195  HB3 ASP A  22      29.652  28.460  35.097  1.00  0.00           H
ATOM    196  N   LYS A  23      28.541  31.319  36.130  1.00  0.00           N
ATOM    197  CA  LYS A  23      27.460  32.180  35.604  1.00  0.00           C
ATOM    198  C   LYS A  23      27.792  33.673  35.630  1.00  0.00           C
ATOM    199  O   LYS A  23      27.413  34.384  34.699  1.00  0.00           O
ATOM    200  CB  LYS A  23      26.156  31.947  36.384  1.00  0.00           C
ATOM    201  CG  LYS A  23      25.582  30.541  36.172  1.00  0.00           C
ATOM    202  CD  LYS A  23      24.295  30.361  36.988  1.00  0.00           C
ATOM    203  CE  LYS A  23      23.758  28.931  36.865  1.00  0.00           C
ATOM    204  NZ  LYS A  23      23.274  28.606  35.497  1.00  0.00           N
ATOM    205  H   LYS A  23      28.449  30.936  37.070  1.00  0.00           H
ATOM    206  HA  LYS A  23      27.284  31.930  34.558  1.00  0.00           H
ATOM    207  HB2 LYS A  23      26.334  32.115  37.447  1.00  0.00           H
ATOM    208  HB3 LYS A  23      25.413  32.671  36.043  1.00  0.00           H
ATOM    209  HG2 LYS A  23      25.367  30.397  35.112  1.00  0.00           H
ATOM    210  HG3 LYS A  23      26.310  29.793  36.487  1.00  0.00           H
ATOM    211  HD2 LYS A  23      24.522  30.552  38.040  1.00  0.00           H
ATOM    212  HD3 LYS A  23      23.538  31.078  36.667  1.00  0.00           H
ATOM    213  HE2 LYS A  23      24.558  28.246  37.158  1.00  0.00           H
ATOM    214  HE3 LYS A  23      22.942  28.803  37.584  1.00  0.00           H
ATOM    215  HZ1 LYS A  23      23.379  27.618  35.303  1.00  0.00           H
ATOM    216  HZ2 LYS A  23      22.275  28.761  35.410  1.00  0.00           H
ATOM    217  HZ3 LYS A  23      23.740  29.132  34.763  1.00  0.00           H
ATOM    218  N   PHE A  24      28.471  34.143  36.679  1.00  0.00           N
ATOM    219  CA  PHE A  24      28.565  35.572  37.013  1.00  0.00           C
ATOM    220  C   PHE A  24      29.985  36.104  37.197  1.00  0.00           C
ATOM    221  O   PHE A  24      30.163  37.319  37.175  1.00  0.00           O
ATOM    222  CB  PHE A  24      27.768  35.862  38.292  1.00  0.00           C
ATOM    223  CG  PHE A  24      26.325  35.409  38.259  1.00  0.00           C
ATOM    224  CD1 PHE A  24      25.445  35.949  37.306  1.00  0.00           C
ATOM    225  CD2 PHE A  24      25.860  34.459  39.184  1.00  0.00           C
ATOM    226  CE1 PHE A  24      24.105  35.530  37.265  1.00  0.00           C
ATOM    227  CE2 PHE A  24      24.516  34.048  39.154  1.00  0.00           C
ATOM    228  CZ  PHE A  24      23.639  34.582  38.193  1.00  0.00           C
ATOM    229  H   PHE A  24      28.699  33.480  37.413  1.00  0.00           H
ATOM    230  HA  PHE A  24      28.124  36.160  36.208  1.00  0.00           H
ATOM    231  HB2 PHE A  24      28.275  35.392  39.137  1.00  0.00           H
ATOM    232  HB3 PHE A  24      27.778  36.938  38.470  1.00  0.00           H
ATOM    233  HD1 PHE A  24      25.798  36.703  36.621  1.00  0.00           H
ATOM    234  HD2 PHE A  24      26.534  34.055  39.926  1.00  0.00           H
ATOM    235  HE1 PHE A  24      23.426  35.958  36.542  1.00  0.00           H
ATOM    236  HE2 PHE A  24      24.157  33.332  39.878  1.00  0.00           H
ATOM    237  HZ  PHE A  24      22.602  34.280  38.180  1.00  0.00           H
ATOM    238  N   GLY A  25      31.006  35.252  37.340  1.00  0.00           N
ATOM    239  CA  GLY A  25      32.368  35.695  37.679  1.00  0.00           C
ATOM    240  C   GLY A  25      32.965  36.700  36.684  1.00  0.00           C
ATOM    241  O   GLY A  25      33.824  37.509  37.033  1.00  0.00           O
ATOM    242  H   GLY A  25      30.824  34.257  37.289  1.00  0.00           H
ATOM    243  HA2 GLY A  25      32.356  36.152  38.669  1.00  0.00           H
ATOM    244  HA3 GLY A  25      33.020  34.824  37.700  1.00  0.00           H
ATOM    245  N   GLU A  26      32.484  36.698  35.440  1.00  0.00           N
ATOM    246  CA  GLU A  26      32.879  37.661  34.416  1.00  0.00           C
ATOM    247  C   GLU A  26      32.378  39.095  34.656  1.00  0.00           C
ATOM    248  O   GLU A  26      32.994  40.024  34.144  1.00  0.00           O
ATOM    249  CB  GLU A  26      32.504  37.111  33.035  1.00  0.00           C
ATOM    250  CG  GLU A  26      33.348  37.729  31.899  1.00  0.00           C
ATOM    251  CD  GLU A  26      32.581  38.597  30.892  1.00  0.00           C
ATOM    252  OE1 GLU A  26      31.351  38.767  31.032  1.00  0.00           O
ATOM    253  OE2 GLU A  26      33.215  38.986  29.883  1.00  0.00           O
ATOM    254  H   GLU A  26      31.785  36.008  35.208  1.00  0.00           H
ATOM    255  HA  GLU A  26      33.959  37.726  34.445  1.00  0.00           H
ATOM    256  HB2 GLU A  26      32.701  36.038  33.032  1.00  0.00           H
ATOM    257  HB3 GLU A  26      31.434  37.238  32.879  1.00  0.00           H
ATOM    258  HG2 GLU A  26      34.173  38.304  32.317  1.00  0.00           H
ATOM    259  HG3 GLU A  26      33.812  36.905  31.351  1.00  0.00           H
ATOM    260  N   VAL A  27      31.368  39.325  35.506  1.00  0.00           N
ATOM    261  CA  VAL A  27      30.910  40.688  35.846  1.00  0.00           C
ATOM    262  C   VAL A  27      32.009  41.515  36.525  1.00  0.00           C
ATOM    263  O   VAL A  27      32.121  42.721  36.291  1.00  0.00           O
ATOM    264  CB  VAL A  27      29.618  40.648  36.692  1.00  0.00           C
ATOM    265  CG1 VAL A  27      29.834  40.227  38.160  1.00  0.00           C
ATOM    266  CG2 VAL A  27      28.870  41.994  36.605  1.00  0.00           C
ATOM    267  H   VAL A  27      30.925  38.538  35.972  1.00  0.00           H
ATOM    268  HA  VAL A  27      30.672  41.184  34.906  1.00  0.00           H
ATOM    269  HB  VAL A  27      28.967  39.899  36.238  1.00  0.00           H
ATOM    270 HG11 VAL A  27      29.780  41.071  38.845  1.00  0.00           H
ATOM    271 HG12 VAL A  27      29.072  39.500  38.437  1.00  0.00           H
ATOM    272 HG13 VAL A  27      30.795  39.737  38.299  1.00  0.00           H
ATOM    273 HG21 VAL A  27      27.925  41.844  36.084  1.00  0.00           H
ATOM    274 HG22 VAL A  27      28.654  42.405  37.591  1.00  0.00           H
ATOM    275 HG23 VAL A  27      29.448  42.734  36.050  1.00  0.00           H
ATOM    276  N   TYR A  28      32.893  40.865  37.289  1.00  0.00           N
ATOM    277  CA  TYR A  28      34.092  41.492  37.839  1.00  0.00           C
ATOM    278  C   TYR A  28      35.104  41.827  36.748  1.00  0.00           C
ATOM    279  O   TYR A  28      35.686  42.903  36.773  1.00  0.00           O
ATOM    280  CB  TYR A  28      34.721  40.578  38.889  1.00  0.00           C
ATOM    281  CG  TYR A  28      33.839  40.306  40.088  1.00  0.00           C
ATOM    282  CD1 TYR A  28      33.190  41.372  40.748  1.00  0.00           C
ATOM    283  CD2 TYR A  28      33.702  38.989  40.571  1.00  0.00           C
ATOM    284  CE1 TYR A  28      32.421  41.123  41.894  1.00  0.00           C
ATOM    285  CE2 TYR A  28      32.981  38.745  41.751  1.00  0.00           C
ATOM    286  CZ  TYR A  28      32.349  39.816  42.408  1.00  0.00           C
ATOM    287  OH  TYR A  28      31.701  39.589  43.568  1.00  0.00           O
ATOM    288  H   TYR A  28      32.754  39.876  37.451  1.00  0.00           H
ATOM    289  HA  TYR A  28      33.815  42.430  38.316  1.00  0.00           H
ATOM    290  HB2 TYR A  28      34.991  39.634  38.414  1.00  0.00           H
ATOM    291  HB3 TYR A  28      35.641  41.042  39.249  1.00  0.00           H
ATOM    292  HD1 TYR A  28      33.291  42.388  40.395  1.00  0.00           H
ATOM    293  HD2 TYR A  28      34.176  38.167  40.059  1.00  0.00           H
ATOM    294  HE1 TYR A  28      31.919  41.929  42.410  1.00  0.00           H
ATOM    295  HE2 TYR A  28      32.920  37.748  42.161  1.00  0.00           H
ATOM    296  HH  TYR A  28      32.060  38.826  44.021  1.00  0.00           H
ATOM    297  N   HID A  29      35.247  40.986  35.724  1.00  0.00           N
ATOM    298  CA  HID A  29      36.094  41.327  34.581  1.00  0.00           C
ATOM    299  C   HID A  29      35.534  42.443  33.696  1.00  0.00           C
ATOM    300  O   HID A  29      36.293  43.135  33.011  1.00  0.00           O
ATOM    301  CB  HID A  29      36.401  40.102  33.726  1.00  0.00           C
ATOM    302  CG  HID A  29      37.090  38.982  34.456  1.00  0.00           C
ATOM    303  CD2 HID A  29      38.416  38.909  34.791  1.00  0.00           C
ATOM    304  ND1 HID A  29      36.497  37.828  34.907  1.00  0.00           N
ATOM    305  CE1 HID A  29      37.438  37.074  35.485  1.00  0.00           C
ATOM    306  NE2 HID A  29      38.634  37.671  35.407  1.00  0.00           N
ATOM    307  H   HID A  29      34.713  40.132  35.709  1.00  0.00           H
ATOM    308  HA  HID A  29      37.017  41.696  34.991  1.00  0.00           H
ATOM    309  HB2 HID A  29      35.466  39.735  33.313  1.00  0.00           H
ATOM    310  HB3 HID A  29      37.032  40.412  32.894  1.00  0.00           H
ATOM    311  HD1 HID A  29      35.518  37.606  34.877  1.00  0.00           H
ATOM    312  HD2 HID A  29      39.160  39.672  34.611  1.00  0.00           H
ATOM    313  HE1 HID A  29      37.259  36.115  35.948  1.00  0.00           H
ATOM    314  N   LEU A  30      34.212  42.629  33.689  1.00  0.00           N
ATOM    315  CA  LEU A  30      33.581  43.757  33.014  1.00  0.00           C
ATOM    316  C   LEU A  30      33.766  45.061  33.793  1.00  0.00           C
ATOM    317  O   LEU A  30      33.853  46.108  33.164  1.00  0.00           O
ATOM    318  CB  LEU A  30      32.092  43.458  32.751  1.00  0.00           C
ATOM    319  CG  LEU A  30      31.837  42.261  31.814  1.00  0.00           C
ATOM    320  CD1 LEU A  30      30.337  42.009  31.705  1.00  0.00           C
ATOM    321  CD2 LEU A  30      32.400  42.486  30.411  1.00  0.00           C
ATOM    322  H   LEU A  30      33.630  41.949  34.169  1.00  0.00           H
ATOM    323  HA  LEU A  30      34.077  43.914  32.057  1.00  0.00           H
ATOM    324  HB2 LEU A  30      31.596  43.274  33.705  1.00  0.00           H
ATOM    325  HB3 LEU A  30      31.630  44.339  32.307  1.00  0.00           H
ATOM    326  HG  LEU A  30      32.299  41.371  32.225  1.00  0.00           H
ATOM    327 HD11 LEU A  30      29.843  42.843  31.211  1.00  0.00           H
ATOM    328 HD12 LEU A  30      30.167  41.102  31.125  1.00  0.00           H
ATOM    329 HD13 LEU A  30      29.929  41.869  32.703  1.00  0.00           H
ATOM    330 HD21 LEU A  30      33.483  42.574  30.464  1.00  0.00           H
ATOM    331 HD22 LEU A  30      32.163  41.613  29.801  1.00  0.00           H
ATOM    332 HD23 LEU A  30      31.958  43.377  29.966  1.00  0.00           H
ATOM    333  N   THR A  31      33.809  45.029  35.126  1.00  0.00           N
ATOM    334  CA  THR A  31      33.783  46.231  35.985  1.00  0.00           C
ATOM    335  C   THR A  31      35.133  46.587  36.607  1.00  0.00           C
ATOM    336  O   THR A  31      35.489  47.762  36.630  1.00  0.00           O
ATOM    337  CB  THR A  31      32.746  46.055  37.105  1.00  0.00           C
ATOM    338  CG2 THR A  31      31.304  46.065  36.590  1.00  0.00           C
ATOM    339  OG1 THR A  31      32.964  44.830  37.759  1.00  0.00           O
ATOM    340  H   THR A  31      33.757  44.125  35.578  1.00  0.00           H
ATOM    341  HA  THR A  31      33.488  47.100  35.399  1.00  0.00           H
ATOM    342  HB  THR A  31      32.860  46.867  37.826  1.00  0.00           H
ATOM    343  HG1 THR A  31      32.562  44.124  37.223  1.00  0.00           H
ATOM    344 HG21 THR A  31      31.294  46.090  35.505  1.00  0.00           H
ATOM    345 HG22 THR A  31      30.762  45.179  36.926  1.00  0.00           H
ATOM    346 HG23 THR A  31      30.791  46.946  36.974  1.00  0.00           H
ATOM    347  N   LEU A  32      35.876  45.600  37.108  1.00  0.00           N
ATOM    348  CA  LEU A  32      37.080  45.778  37.923  1.00  0.00           C
ATOM    349  C   LEU A  32      38.384  45.535  37.160  1.00  0.00           C
ATOM    350  O   LEU A  32      39.381  46.174  37.492  1.00  0.00           O
ATOM    351  CB  LEU A  32      37.018  44.884  39.176  1.00  0.00           C
ATOM    352  CG  LEU A  32      35.725  45.004  39.999  1.00  0.00           C
ATOM    353  CD1 LEU A  32      35.862  44.235  41.312  1.00  0.00           C
ATOM    354  CD2 LEU A  32      35.391  46.464  40.304  1.00  0.00           C
ATOM    355  H   LEU A  32      35.508  44.658  37.043  1.00  0.00           H
ATOM    356  HA  LEU A  32      37.108  46.814  38.257  1.00  0.00           H
ATOM    357  HB2 LEU A  32      37.146  43.841  38.883  1.00  0.00           H
ATOM    358  HB3 LEU A  32      37.860  45.150  39.817  1.00  0.00           H
ATOM    359  HG  LEU A  32      34.902  44.561  39.444  1.00  0.00           H
ATOM    360 HD11 LEU A  32      36.693  44.631  41.892  1.00  0.00           H
ATOM    361 HD12 LEU A  32      34.941  44.316  41.889  1.00  0.00           H
ATOM    362 HD13 LEU A  32      36.054  43.183  41.101  1.00  0.00           H
ATOM    363 HD21 LEU A  32      35.132  46.995  39.392  1.00  0.00           H
ATOM    364 HD22 LEU A  32      34.536  46.504  40.958  1.00  0.00           H
ATOM    365 HD23 LEU A  32      36.235  46.957  40.781  1.00  0.00           H
ATOM    366  N   GLY A  33      38.381  44.676  36.135  1.00  0.00           N
ATOM    367  CA  GLY A  33      39.513  44.515  35.215  1.00  0.00           C
ATOM    368  C   GLY A  33      39.923  43.070  34.916  1.00  0.00           C
ATOM    369  O   GLY A  33      39.166  42.139  35.109  1.00  0.00           O
ATOM    370  H   GLY A  33      37.550  44.116  35.986  1.00  0.00           H
ATOM    371  HA2 GLY A  33      39.280  45.008  34.274  1.00  0.00           H
ATOM    372  HA3 GLY A  33      40.377  45.006  35.646  1.00  0.00           H
ATOM    373  N   GLU A  34      41.152  42.854  34.452  1.00  0.00           N
ATOM    374  CA  GLU A  34      41.650  41.526  34.026  1.00  0.00           C
ATOM    375  C   GLU A  34      41.884  40.498  35.159  1.00  0.00           C
ATOM    376  O   GLU A  34      42.177  39.338  34.879  1.00  0.00           O
ATOM    377  CB  GLU A  34      42.943  41.705  33.219  1.00  0.00           C
ATOM    378  CG  GLU A  34      42.706  42.266  31.808  1.00  0.00           C
ATOM    379  CD  GLU A  34      43.990  42.340  30.970  1.00  0.00           C
ATOM    380  OE1 GLU A  34      45.114  42.404  31.531  1.00  0.00           O
ATOM    381  OE2 GLU A  34      43.902  42.388  29.716  1.00  0.00           O
ATOM    382  H   GLU A  34      41.755  43.655  34.301  1.00  0.00           H
ATOM    383  HA  GLU A  34      40.899  41.075  33.378  1.00  0.00           H
ATOM    384  HB2 GLU A  34      43.618  42.358  33.774  1.00  0.00           H
ATOM    385  HB3 GLU A  34      43.414  40.731  33.100  1.00  0.00           H
ATOM    386  HG2 GLU A  34      41.988  41.614  31.303  1.00  0.00           H
ATOM    387  HG3 GLU A  34      42.261  43.260  31.889  1.00  0.00           H
ATOM    388  N   SER A  35      41.756  40.918  36.414  1.00  0.00           N
ATOM    389  CA  SER A  35      41.784  40.087  37.626  1.00  0.00           C
ATOM    390  C   SER A  35      40.461  40.197  38.401  1.00  0.00           C
ATOM    391  O   SER A  35      39.549  40.907  37.983  1.00  0.00           O
ATOM    392  CB  SER A  35      42.961  40.503  38.518  1.00  0.00           C
ATOM    393  OG  SER A  35      44.198  40.409  37.837  1.00  0.00           O
ATOM    394  H   SER A  35      41.490  41.877  36.539  1.00  0.00           H
ATOM    395  HA  SER A  35      41.914  39.041  37.348  1.00  0.00           H
ATOM    396  HB2 SER A  35      42.817  41.531  38.849  1.00  0.00           H
ATOM    397  HB3 SER A  35      42.991  39.860  39.398  1.00  0.00           H
ATOM    398  HG  SER A  35      44.869  40.796  38.408  1.00  0.00           H
ATOM    399  N   VAL A  36      40.364  39.509  39.543  1.00  0.00           N
ATOM    400  CA  VAL A  36      39.156  39.459  40.391  1.00  0.00           C
ATOM    401  C   VAL A  36      39.485  39.844  41.836  1.00  0.00           C
ATOM    402  O   VAL A  36      39.227  39.093  42.775  1.00  0.00           O
ATOM    403  CB  VAL A  36      38.453  38.086  40.316  1.00  0.00           C
ATOM    404  CG1 VAL A  36      37.012  38.185  40.832  1.00  0.00           C
ATOM    405  CG2 VAL A  36      38.407  37.506  38.896  1.00  0.00           C
ATOM    406  H   VAL A  36      41.153  38.954  39.834  1.00  0.00           H
ATOM    407  HA  VAL A  36      38.450  40.208  40.029  1.00  0.00           H
ATOM    408  HB  VAL A  36      38.999  37.373  40.935  1.00  0.00           H
ATOM    409 HG11 VAL A  36      36.342  38.376  40.000  1.00  0.00           H
ATOM    410 HG12 VAL A  36      36.737  37.255  41.327  1.00  0.00           H
ATOM    411 HG13 VAL A  36      36.902  38.997  41.552  1.00  0.00           H
ATOM    412 HG21 VAL A  36      39.406  37.197  38.589  1.00  0.00           H
ATOM    413 HG22 VAL A  36      37.749  36.640  38.869  1.00  0.00           H
ATOM    414 HG23 VAL A  36      38.041  38.266  38.203  1.00  0.00           H
ATOM    415  N   HID A  37      40.129  40.992  42.029  1.00  0.00           N
ATOM    416  CA  HID A  37      40.493  41.457  43.367  1.00  0.00           C
ATOM    417  C   HID A  37      40.551  42.983  43.452  1.00  0.00           C
ATOM    418  O   HID A  37      40.339  43.683  42.466  1.00  0.00           O
ATOM    419  CB  HID A  37      41.805  40.786  43.818  1.00  0.00           C
ATOM    420  CG  HID A  37      42.966  41.028  42.900  1.00  0.00           C
ATOM    421  CD2 HID A  37      43.644  40.087  42.173  1.00  0.00           C
ATOM    422  ND1 HID A  37      43.498  42.255  42.595  1.00  0.00           N
ATOM    423  CE1 HID A  37      44.476  42.052  41.710  1.00  0.00           C
ATOM    424  NE2 HID A  37      44.608  40.752  41.408  1.00  0.00           N
ATOM    425  H   HID A  37      40.273  41.624  41.249  1.00  0.00           H
ATOM    426  HA  HID A  37      39.700  41.152  44.042  1.00  0.00           H
ATOM    427  HB2 HID A  37      42.092  41.155  44.796  1.00  0.00           H
ATOM    428  HB3 HID A  37      41.642  39.713  43.913  1.00  0.00           H
ATOM    429  HD1 HID A  37      43.217  43.160  42.980  1.00  0.00           H
ATOM    430  HD2 HID A  37      43.462  39.020  42.185  1.00  0.00           H
ATOM    431  HE1 HID A  37      45.075  42.832  41.295  1.00  0.00           H
ATOM    432  N   CYS A  38      40.856  43.521  44.633  1.00  0.00           N
ATOM    433  CA  CYS A  38      40.940  44.962  44.827  1.00  0.00           C
ATOM    434  C   CYS A  38      41.987  45.635  43.928  1.00  0.00           C
ATOM    435  O   CYS A  38      42.991  45.038  43.527  1.00  0.00           O
ATOM    436  CB  CYS A  38      41.190  45.276  46.304  1.00  0.00           C
ATOM    437  SG  CYS A  38      39.695  44.876  47.242  1.00  0.00           S
ATOM    438  H   CYS A  38      41.000  42.911  45.430  1.00  0.00           H
ATOM    439  HA  CYS A  38      39.978  45.387  44.557  1.00  0.00           H
ATOM    440  HB2 CYS A  38      42.022  44.675  46.662  1.00  0.00           H
ATOM    441  HB3 CYS A  38      41.423  46.334  46.426  1.00  0.00           H
ATOM    442  HG  CYS A  38      40.211  44.960  48.473  1.00  0.00           H
ATOM    443  N   GLY A  39      41.753  46.918  43.657  1.00  0.00           N
ATOM    444  CA  GLY A  39      42.756  47.829  43.122  1.00  0.00           C
ATOM    445  C   GLY A  39      43.562  48.502  44.231  1.00  0.00           C
ATOM    446  O   GLY A  39      43.021  48.819  45.290  1.00  0.00           O
ATOM    447  H   GLY A  39      40.877  47.315  43.980  1.00  0.00           H
ATOM    448  HA2 GLY A  39      43.432  47.280  42.470  1.00  0.00           H
ATOM    449  HA3 GLY A  39      42.257  48.607  42.549  1.00  0.00           H
ATOM    450  N   LEU A  40      44.851  48.763  43.991  1.00  0.00           N
ATOM    451  CA  LEU A  40      45.693  49.539  44.909  1.00  0.00           C
ATOM    452  C   LEU A  40      45.503  51.044  44.667  1.00  0.00           C
ATOM    453  O   LEU A  40      46.369  51.720  44.105  1.00  0.00           O
ATOM    454  CB  LEU A  40      47.155  49.064  44.820  1.00  0.00           C
ATOM    455  CG  LEU A  40      48.022  49.464  46.031  1.00  0.00           C
ATOM    456  CD1 LEU A  40      47.541  48.812  47.331  1.00  0.00           C
ATOM    457  CD2 LEU A  40      49.455  48.989  45.801  1.00  0.00           C
ATOM    458  H   LEU A  40      45.249  48.459  43.110  1.00  0.00           H
ATOM    459  HA  LEU A  40      45.334  49.339  45.917  1.00  0.00           H
ATOM    460  HB2 LEU A  40      47.160  47.981  44.748  1.00  0.00           H
ATOM    461  HB3 LEU A  40      47.602  49.461  43.908  1.00  0.00           H
ATOM    462  HG  LEU A  40      48.024  50.546  46.149  1.00  0.00           H
ATOM    463 HD11 LEU A  40      47.499  47.729  47.218  1.00  0.00           H
ATOM    464 HD12 LEU A  40      48.223  49.065  48.143  1.00  0.00           H
ATOM    465 HD13 LEU A  40      46.561  49.194  47.597  1.00  0.00           H
ATOM    466 HD21 LEU A  40      49.910  49.564  45.001  1.00  0.00           H
ATOM    467 HD22 LEU A  40      50.052  49.131  46.699  1.00  0.00           H
ATOM    468 HD23 LEU A  40      49.465  47.930  45.546  1.00  0.00           H
ATOM    469  N   TRP A  41      44.318  51.533  45.033  1.00  0.00           N
ATOM    470  CA  TRP A  41      43.901  52.931  44.886  1.00  0.00           C
ATOM    471  C   TRP A  41      44.646  53.883  45.821  1.00  0.00           C
ATOM    472  O   TRP A  41      44.890  55.036  45.470  1.00  0.00           O
ATOM    473  CB  TRP A  41      42.394  53.019  45.144  1.00  0.00           C
ATOM    474  CG  TRP A  41      41.570  52.288  44.135  1.00  0.00           C
ATOM    475  CD1 TRP A  41      40.852  51.158  44.334  1.00  0.00           C
ATOM    476  CD2 TRP A  41      41.417  52.619  42.725  1.00  0.00           C
ATOM    477  CE2 TRP A  41      40.549  51.659  42.128  1.00  0.00           C
ATOM    478  CE3 TRP A  41      41.949  53.627  41.893  1.00  0.00           C
ATOM    479  NE1 TRP A  41      40.226  50.797  43.157  1.00  0.00           N
ATOM    480  CZ2 TRP A  41      40.204  51.711  40.771  1.00  0.00           C
ATOM    481  CZ3 TRP A  41      41.628  53.673  40.525  1.00  0.00           C
ATOM    482  CH2 TRP A  41      40.752  52.725  39.965  1.00  0.00           C
ATOM    483  H   TRP A  41      43.670  50.891  45.477  1.00  0.00           H
ATOM    484  HA  TRP A  41      44.107  53.256  43.866  1.00  0.00           H
ATOM    485  HB2 TRP A  41      42.168  52.641  46.142  1.00  0.00           H
ATOM    486  HB3 TRP A  41      42.100  54.070  45.114  1.00  0.00           H
ATOM    487  HD1 TRP A  41      40.776  50.625  45.275  1.00  0.00           H
ATOM    488  HE1 TRP A  41      39.629  49.982  43.068  1.00  0.00           H
ATOM    489  HE3 TRP A  41      42.616  54.367  42.313  1.00  0.00           H
ATOM    490  HZ2 TRP A  41      39.529  50.977  40.355  1.00  0.00           H
ATOM    491  HZ3 TRP A  41      42.046  54.454  39.908  1.00  0.00           H
ATOM    492  HH2 TRP A  41      40.494  52.782  38.916  1.00  0.00           H
ATOM    493  N   PHE A  42      45.029  53.396  47.001  1.00  0.00           N
ATOM    494  CA  PHE A  42      45.880  54.116  47.939  1.00  0.00           C
ATOM    495  C   PHE A  42      47.256  53.447  48.000  1.00  0.00           C
ATOM    496  O   PHE A  42      47.320  52.238  48.252  1.00  0.00           O
ATOM    497  CB  PHE A  42      45.216  54.190  49.318  1.00  0.00           C
ATOM    498  CG  PHE A  42      43.888  54.913  49.285  1.00  0.00           C
ATOM    499  CD1 PHE A  42      42.710  54.212  48.973  1.00  0.00           C
ATOM    500  CD2 PHE A  42      43.843  56.299  49.510  1.00  0.00           C
ATOM    501  CE1 PHE A  42      41.498  54.907  48.858  1.00  0.00           C
ATOM    502  CE2 PHE A  42      42.635  57.001  49.368  1.00  0.00           C
ATOM    503  CZ  PHE A  42      41.470  56.301  49.025  1.00  0.00           C
ATOM    504  H   PHE A  42      44.773  52.441  47.231  1.00  0.00           H
ATOM    505  HA  PHE A  42      45.985  55.137  47.583  1.00  0.00           H
ATOM    506  HB2 PHE A  42      45.067  53.183  49.707  1.00  0.00           H
ATOM    507  HB3 PHE A  42      45.887  54.718  49.998  1.00  0.00           H
ATOM    508  HD1 PHE A  42      42.741  53.146  48.804  1.00  0.00           H
ATOM    509  HD2 PHE A  42      44.744  56.814  49.788  1.00  0.00           H
ATOM    510  HE1 PHE A  42      40.595  54.363  48.637  1.00  0.00           H
ATOM    511  HE2 PHE A  42      42.592  58.072  49.514  1.00  0.00           H
ATOM    512  HZ  PHE A  42      40.554  56.843  48.885  1.00  0.00           H
ATOM    513  N   PRO A  43      48.356  54.195  47.780  1.00  0.00           N
ATOM    514  CA  PRO A  43      49.698  53.643  47.895  1.00  0.00           C
ATOM    515  C   PRO A  43      49.969  53.105  49.313  1.00  0.00           C
ATOM    516  O   PRO A  43      49.394  53.603  50.285  1.00  0.00           O
ATOM    517  CB  PRO A  43      50.660  54.770  47.505  1.00  0.00           C
ATOM    518  CG  PRO A  43      49.853  56.046  47.731  1.00  0.00           C
ATOM    519  CD  PRO A  43      48.418  55.611  47.443  1.00  0.00           C
ATOM    520  HA  PRO A  43      49.792  52.830  47.175  1.00  0.00           H
ATOM    521  HB2 PRO A  43      51.565  54.760  48.109  1.00  0.00           H
ATOM    522  HB3 PRO A  43      50.914  54.683  46.449  1.00  0.00           H
ATOM    523  HG2 PRO A  43      49.943  56.356  48.771  1.00  0.00           H
ATOM    524  HG3 PRO A  43      50.172  56.848  47.066  1.00  0.00           H
ATOM    525  HD2 PRO A  43      47.731  56.202  48.047  1.00  0.00           H
ATOM    526  HD3 PRO A  43      48.198  55.737  46.382  1.00  0.00           H
ATOM    527  N   PRO A  44      50.832  52.084  49.458  1.00  0.00           N
ATOM    528  CA  PRO A  44      51.039  51.387  50.726  1.00  0.00           C
ATOM    529  C   PRO A  44      51.521  52.265  51.885  1.00  0.00           C
ATOM    530  O   PRO A  44      51.179  51.970  53.032  1.00  0.00           O
ATOM    531  CB  PRO A  44      52.049  50.275  50.429  1.00  0.00           C
ATOM    532  CG  PRO A  44      52.633  50.596  49.053  1.00  0.00           C
ATOM    533  CD  PRO A  44      51.527  51.398  48.383  1.00  0.00           C
ATOM    534  HA  PRO A  44      50.094  50.933  51.026  1.00  0.00           H
ATOM    535  HB2 PRO A  44      52.840  50.225  51.180  1.00  0.00           H
ATOM    536  HB3 PRO A  44      51.512  49.332  50.384  1.00  0.00           H
ATOM    537  HG2 PRO A  44      53.519  51.222  49.161  1.00  0.00           H
ATOM    538  HG3 PRO A  44      52.865  49.690  48.493  1.00  0.00           H
ATOM    539  HD2 PRO A  44      51.952  52.091  47.657  1.00  0.00           H
ATOM    540  HD3 PRO A  44      50.829  50.721  47.893  1.00  0.00           H
ATOM    541  N   ASP A  45      52.291  53.319  51.615  1.00  0.00           N
ATOM    542  CA  ASP A  45      52.786  54.261  52.626  1.00  0.00           C
ATOM    543  C   ASP A  45      51.725  55.278  53.091  1.00  0.00           C
ATOM    544  O   ASP A  45      51.971  56.033  54.034  1.00  0.00           O
ATOM    545  CB  ASP A  45      54.029  54.998  52.091  1.00  0.00           C
ATOM    546  CG  ASP A  45      53.751  55.954  50.917  1.00  0.00           C
ATOM    547  OD1 ASP A  45      52.840  55.649  50.111  1.00  0.00           O
ATOM    548  OD2 ASP A  45      54.482  56.963  50.803  1.00  0.00           O
ATOM    549  H   ASP A  45      52.459  53.584  50.651  1.00  0.00           H
ATOM    550  HA  ASP A  45      53.086  53.692  53.506  1.00  0.00           H
ATOM    551  HB2 ASP A  45      54.482  55.553  52.915  1.00  0.00           H
ATOM    552  HB3 ASP A  45      54.756  54.253  51.764  1.00  0.00           H
ATOM    553  N   ALA A  46      50.543  55.309  52.464  1.00  0.00           N
ATOM    554  CA  ALA A  46      49.493  56.248  52.829  1.00  0.00           C
ATOM    555  C   ALA A  46      48.870  55.892  54.193  1.00  0.00           C
ATOM    556  O   ALA A  46      48.651  54.709  54.490  1.00  0.00           O
ATOM    557  CB  ALA A  46      48.428  56.310  51.727  1.00  0.00           C
ATOM    558  H   ALA A  46      50.365  54.648  51.718  1.00  0.00           H
ATOM    559  HA  ALA A  46      49.969  57.225  52.895  1.00  0.00           H
ATOM    560  HB1 ALA A  46      47.877  57.246  51.805  1.00  0.00           H
ATOM    561  HB2 ALA A  46      48.900  56.255  50.749  1.00  0.00           H
ATOM    562  HB3 ALA A  46      47.733  55.476  51.834  1.00  0.00           H
ATOM    563  N   PRO A  47      48.509  56.894  55.016  1.00  0.00           N
ATOM    564  CA  PRO A  47      47.787  56.646  56.255  1.00  0.00           C
ATOM    565  C   PRO A  47      46.394  56.071  55.969  1.00  0.00           C
ATOM    566  O   PRO A  47      45.776  56.342  54.933  1.00  0.00           O
ATOM    567  CB  PRO A  47      47.731  57.996  56.974  1.00  0.00           C
ATOM    568  CG  PRO A  47      47.765  59.006  55.827  1.00  0.00           C
ATOM    569  CD  PRO A  47      48.654  58.325  54.787  1.00  0.00           C
ATOM    570  HA  PRO A  47      48.344  55.935  56.866  1.00  0.00           H
ATOM    571  HB2 PRO A  47      46.832  58.103  57.584  1.00  0.00           H
ATOM    572  HB3 PRO A  47      48.625  58.114  57.588  1.00  0.00           H
ATOM    573  HG2 PRO A  47      46.760  59.135  55.422  1.00  0.00           H
ATOM    574  HG3 PRO A  47      48.178  59.963  56.143  1.00  0.00           H
ATOM    575  HD2 PRO A  47      48.331  58.606  53.784  1.00  0.00           H
ATOM    576  HD3 PRO A  47      49.696  58.611  54.943  1.00  0.00           H
ATOM    577  N   VAL A  48      45.878  55.286  56.913  1.00  0.00           N
ATOM    578  CA  VAL A  48      44.488  54.816  56.868  1.00  0.00           C
ATOM    579  C   VAL A  48      43.546  56.013  57.068  1.00  0.00           C
ATOM    580  O   VAL A  48      43.773  56.792  57.998  1.00  0.00           O
ATOM    581  CB  VAL A  48      44.222  53.715  57.908  1.00  0.00           C
ATOM    582  CG1 VAL A  48      42.780  53.194  57.828  1.00  0.00           C
ATOM    583  CG2 VAL A  48      45.167  52.527  57.686  1.00  0.00           C
ATOM    584  H   VAL A  48      46.426  55.094  57.737  1.00  0.00           H
ATOM    585  HA  VAL A  48      44.320  54.374  55.891  1.00  0.00           H
ATOM    586  HB  VAL A  48      44.394  54.115  58.908  1.00  0.00           H
ATOM    587 HG11 VAL A  48      42.081  53.986  58.093  1.00  0.00           H
ATOM    588 HG12 VAL A  48      42.570  52.841  56.817  1.00  0.00           H
ATOM    589 HG13 VAL A  48      42.651  52.369  58.527  1.00  0.00           H
ATOM    590 HG21 VAL A  48      45.025  52.120  56.683  1.00  0.00           H
ATOM    591 HG22 VAL A  48      46.205  52.837  57.804  1.00  0.00           H
ATOM    592 HG23 VAL A  48      44.960  51.748  58.418  1.00  0.00           H
ATOM    593  N   PRO A  49      42.502  56.194  56.237  1.00  0.00           N
ATOM    594  CA  PRO A  49      41.551  57.287  56.410  1.00  0.00           C
ATOM    595  C   PRO A  49      40.774  57.207  57.733  1.00  0.00           C
ATOM    596  O   PRO A  49      40.586  56.131  58.306  1.00  0.00           O
ATOM    597  CB  PRO A  49      40.599  57.200  55.214  1.00  0.00           C
ATOM    598  CG  PRO A  49      41.361  56.400  54.164  1.00  0.00           C
ATOM    599  CD  PRO A  49      42.200  55.456  55.017  1.00  0.00           C
ATOM    600  HA  PRO A  49      42.098  58.230  56.369  1.00  0.00           H
ATOM    601  HB2 PRO A  49      39.723  56.626  55.503  1.00  0.00           H
ATOM    602  HB3 PRO A  49      40.315  58.186  54.845  1.00  0.00           H
ATOM    603  HG2 PRO A  49      40.683  55.856  53.506  1.00  0.00           H
ATOM    604  HG3 PRO A  49      42.013  57.059  53.590  1.00  0.00           H
ATOM    605  HD2 PRO A  49      41.623  54.564  55.265  1.00  0.00           H
ATOM    606  HD3 PRO A  49      43.098  55.187  54.465  1.00  0.00           H
ATOM    607  N   GLN A  50      40.257  58.352  58.185  1.00  0.00           N
ATOM    608  CA  GLN A  50      39.363  58.433  59.351  1.00  0.00           C
ATOM    609  C   GLN A  50      38.021  57.724  59.089  1.00  0.00           C
ATOM    610  O   GLN A  50      37.532  56.947  59.912  1.00  0.00           O
ATOM    611  CB  GLN A  50      39.119  59.912  59.705  1.00  0.00           C
ATOM    612  CG  GLN A  50      40.401  60.712  59.998  1.00  0.00           C
ATOM    613  CD  GLN A  50      41.057  60.314  61.313  1.00  0.00           C
ATOM    614  NE2 GLN A  50      42.298  59.877  61.295  1.00  0.00           N
ATOM    615  OE1 GLN A  50      40.462  60.393  62.378  1.00  0.00           O
ATOM    616  H   GLN A  50      40.474  59.201  57.687  1.00  0.00           H
ATOM    617  HA  GLN A  50      39.838  57.938  60.200  1.00  0.00           H
ATOM    618  HB2 GLN A  50      38.604  60.393  58.871  1.00  0.00           H
ATOM    619  HB3 GLN A  50      38.461  59.961  60.573  1.00  0.00           H
ATOM    620  HG2 GLN A  50      41.110  60.597  59.181  1.00  0.00           H
ATOM    621  HG3 GLN A  50      40.148  61.770  60.058  1.00  0.00           H
ATOM    622 HE21 GLN A  50      42.731  59.670  62.180  1.00  0.00           H
ATOM    623 HE22 GLN A  50      42.807  59.833  60.426  1.00  0.00           H
ATOM    624  N   ASP A  51      37.460  57.941  57.897  1.00  0.00           N
ATOM    625  CA  ASP A  51      36.226  57.331  57.399  1.00  0.00           C
ATOM    626  C   ASP A  51      36.472  56.620  56.066  1.00  0.00           C
ATOM    627  O   ASP A  51      37.340  57.026  55.296  1.00  0.00           O
ATOM    628  CB  ASP A  51      35.142  58.391  57.173  1.00  0.00           C
ATOM    629  CG  ASP A  51      34.794  59.239  58.386  1.00  0.00           C
ATOM    630  OD1 ASP A  51      34.354  58.705  59.433  1.00  0.00           O
ATOM    631  OD2 ASP A  51      34.870  60.480  58.252  1.00  0.00           O
ATOM    632  H   ASP A  51      37.973  58.509  57.240  1.00  0.00           H
ATOM    633  HA  ASP A  51      35.855  56.607  58.124  1.00  0.00           H
ATOM    634  HB2 ASP A  51      35.481  59.049  56.374  1.00  0.00           H
ATOM    635  HB3 ASP A  51      34.237  57.896  56.823  1.00  0.00           H
ATOM    636  N   MET A  52      35.646  55.617  55.758  1.00  0.00           N
ATOM    637  CA  MET A  52      35.613  54.957  54.442  1.00  0.00           C
ATOM    638  C   MET A  52      34.565  55.584  53.499  1.00  0.00           C
ATOM    639  O   MET A  52      34.244  55.022  52.455  1.00  0.00           O
ATOM    640  CB  MET A  52      35.394  53.445  54.604  1.00  0.00           C
ATOM    641  CG  MET A  52      36.386  52.753  55.540  1.00  0.00           C
ATOM    642  SD  MET A  52      37.879  52.198  54.683  1.00  0.00           S
ATOM    643  CE  MET A  52      39.122  52.600  55.926  1.00  0.00           C
ATOM    644  H   MET A  52      34.925  55.369  56.420  1.00  0.00           H
ATOM    645  HA  MET A  52      36.580  55.097  53.957  1.00  0.00           H
ATOM    646  HB2 MET A  52      34.409  53.279  55.009  1.00  0.00           H
ATOM    647  HB3 MET A  52      35.437  52.965  53.627  1.00  0.00           H
ATOM    648  HG2 MET A  52      36.661  53.424  56.353  1.00  0.00           H
ATOM    649  HG3 MET A  52      35.892  51.889  55.989  1.00  0.00           H
ATOM    650  HE1 MET A  52      40.109  52.515  55.473  1.00  0.00           H
ATOM    651  HE2 MET A  52      38.968  53.620  56.276  1.00  0.00           H
ATOM    652  HE3 MET A  52      39.034  51.903  56.758  1.00  0.00           H
ATOM    653  N   GLU A  53      34.003  56.736  53.879  1.00  0.00           N
ATOM    654  CA  GLU A  53      33.141  57.542  53.011  1.00  0.00           C
ATOM    655  C   GLU A  53      33.904  57.967  51.749  1.00  0.00           C
ATOM    656  O   GLU A  53      35.078  58.348  51.820  1.00  0.00           O
ATOM    657  CB  GLU A  53      32.651  58.801  53.744  1.00  0.00           C
ATOM    658  CG  GLU A  53      31.734  58.520  54.941  1.00  0.00           C
ATOM    659  CD  GLU A  53      30.294  58.143  54.557  1.00  0.00           C
ATOM    660  OE1 GLU A  53      30.030  57.990  53.338  1.00  0.00           O
ATOM    661  OE2 GLU A  53      29.478  58.064  55.488  1.00  0.00           O
ATOM    662  H   GLU A  53      34.307  57.150  54.741  1.00  0.00           H
ATOM    663  HA  GLU A  53      32.278  56.946  52.706  1.00  0.00           H
ATOM    664  HB2 GLU A  53      33.523  59.352  54.100  1.00  0.00           H
ATOM    665  HB3 GLU A  53      32.129  59.446  53.037  1.00  0.00           H
ATOM    666  HG2 GLU A  53      32.164  57.734  55.563  1.00  0.00           H
ATOM    667  HG3 GLU A  53      31.691  59.429  55.544  1.00  0.00           H
ATOM    668  N   LEU A  54      33.215  57.969  50.606  1.00  0.00           N
ATOM    669  CA  LEU A  54      33.819  58.273  49.308  1.00  0.00           C
ATOM    670  C   LEU A  54      34.475  59.660  49.295  1.00  0.00           C
ATOM    671  O   LEU A  54      35.577  59.819  48.773  1.00  0.00           O
ATOM    672  CB  LEU A  54      32.738  58.132  48.221  1.00  0.00           C
ATOM    673  CG  LEU A  54      33.235  58.416  46.793  1.00  0.00           C
ATOM    674  CD1 LEU A  54      34.429  57.535  46.420  1.00  0.00           C
ATOM    675  CD2 LEU A  54      32.106  58.140  45.801  1.00  0.00           C
ATOM    676  H   LEU A  54      32.221  57.748  50.636  1.00  0.00           H
ATOM    677  HA  LEU A  54      34.602  57.539  49.130  1.00  0.00           H
ATOM    678  HB2 LEU A  54      32.336  57.119  48.260  1.00  0.00           H
ATOM    679  HB3 LEU A  54      31.925  58.824  48.442  1.00  0.00           H
ATOM    680  HG  LEU A  54      33.520  59.464  46.707  1.00  0.00           H
ATOM    681 HD11 LEU A  54      34.193  56.489  46.589  1.00  0.00           H
ATOM    682 HD12 LEU A  54      34.671  57.668  45.370  1.00  0.00           H
ATOM    683 HD13 LEU A  54      35.303  57.816  47.006  1.00  0.00           H
ATOM    684 HD21 LEU A  54      31.262  58.797  46.011  1.00  0.00           H
ATOM    685 HD22 LEU A  54      32.450  58.336  44.784  1.00  0.00           H
ATOM    686 HD23 LEU A  54      31.785  57.102  45.887  1.00  0.00           H
ATOM    687  N   VAL A  55      33.832  60.636  49.943  1.00  0.00           N
ATOM    688  CA  VAL A  55      34.358  62.000  50.076  1.00  0.00           C
ATOM    689  C   VAL A  55      35.654  62.045  50.886  1.00  0.00           C
ATOM    690  O   VAL A  55      36.609  62.692  50.471  1.00  0.00           O
ATOM    691  CB  VAL A  55      33.290  62.950  50.650  1.00  0.00           C
ATOM    692  CG1 VAL A  55      32.752  62.531  52.028  1.00  0.00           C
ATOM    693  CG2 VAL A  55      33.836  64.377  50.748  1.00  0.00           C
ATOM    694  H   VAL A  55      32.953  60.404  50.381  1.00  0.00           H
ATOM    695  HA  VAL A  55      34.602  62.358  49.074  1.00  0.00           H
ATOM    696  HB  VAL A  55      32.451  62.953  49.955  1.00  0.00           H
ATOM    697 HG11 VAL A  55      33.548  62.508  52.771  1.00  0.00           H
ATOM    698 HG12 VAL A  55      32.003  63.251  52.358  1.00  0.00           H
ATOM    699 HG13 VAL A  55      32.280  61.552  51.968  1.00  0.00           H
ATOM    700 HG21 VAL A  55      34.308  64.650  49.805  1.00  0.00           H
ATOM    701 HG22 VAL A  55      33.022  65.075  50.939  1.00  0.00           H
ATOM    702 HG23 VAL A  55      34.566  64.460  51.553  1.00  0.00           H
ATOM    703  N   THR A  56      35.744  61.336  52.016  1.00  0.00           N
ATOM    704  CA  THR A  56      36.935  61.363  52.882  1.00  0.00           C
ATOM    705  C   THR A  56      38.126  60.701  52.187  1.00  0.00           C
ATOM    706  O   THR A  56      39.248  61.211  52.222  1.00  0.00           O
ATOM    707  CB  THR A  56      36.657  60.664  54.222  1.00  0.00           C
ATOM    708  CG2 THR A  56      37.796  60.850  55.230  1.00  0.00           C
ATOM    709  OG1 THR A  56      35.502  61.208  54.824  1.00  0.00           O
ATOM    710  H   THR A  56      34.949  60.786  52.310  1.00  0.00           H
ATOM    711  HA  THR A  56      37.198  62.401  53.083  1.00  0.00           H
ATOM    712  HB  THR A  56      36.503  59.598  54.044  1.00  0.00           H
ATOM    713  HG1 THR A  56      35.457  60.871  55.726  1.00  0.00           H
ATOM    714 HG21 THR A  56      37.643  61.760  55.812  1.00  0.00           H
ATOM    715 HG22 THR A  56      37.828  59.990  55.895  1.00  0.00           H
ATOM    716 HG23 THR A  56      38.759  60.926  54.729  1.00  0.00           H
ATOM    717  N   MET A  57      37.877  59.584  51.504  1.00  0.00           N
ATOM    718  CA  MET A  57      38.860  58.895  50.669  1.00  0.00           C
ATOM    719  C   MET A  57      39.336  59.760  49.496  1.00  0.00           C
ATOM    720  O   MET A  57      40.546  59.888  49.293  1.00  0.00           O
ATOM    721  CB  MET A  57      38.199  57.611  50.167  1.00  0.00           C
ATOM    722  CG  MET A  57      38.446  56.432  51.112  1.00  0.00           C
ATOM    723  SD  MET A  57      37.230  55.087  51.041  1.00  0.00           S
ATOM    724  CE  MET A  57      36.524  55.168  49.364  1.00  0.00           C
ATOM    725  H   MET A  57      36.926  59.220  51.517  1.00  0.00           H
ATOM    726  HA  MET A  57      39.739  58.648  51.266  1.00  0.00           H
ATOM    727  HB2 MET A  57      37.129  57.795  50.085  1.00  0.00           H
ATOM    728  HB3 MET A  57      38.558  57.353  49.173  1.00  0.00           H
ATOM    729  HG2 MET A  57      39.441  56.028  50.926  1.00  0.00           H
ATOM    730  HG3 MET A  57      38.435  56.802  52.139  1.00  0.00           H
ATOM    731  HE1 MET A  57      37.117  54.567  48.691  1.00  0.00           H
ATOM    732  HE2 MET A  57      35.513  54.770  49.385  1.00  0.00           H
ATOM    733  HE3 MET A  57      36.473  56.183  48.980  1.00  0.00           H
ATOM    734  N   SER A  58      38.411  60.397  48.770  1.00  0.00           N
ATOM    735  CA  SER A  58      38.743  61.345  47.701  1.00  0.00           C
ATOM    736  C   SER A  58      39.528  62.552  48.231  1.00  0.00           C
ATOM    737  O   SER A  58      40.518  62.950  47.621  1.00  0.00           O
ATOM    738  CB  SER A  58      37.467  61.776  46.970  1.00  0.00           C
ATOM    739  OG  SER A  58      37.791  62.642  45.903  1.00  0.00           O
ATOM    740  H   SER A  58      37.428  60.234  48.971  1.00  0.00           H
ATOM    741  HA  SER A  58      39.382  60.841  46.979  1.00  0.00           H
ATOM    742  HB2 SER A  58      36.964  60.894  46.571  1.00  0.00           H
ATOM    743  HB3 SER A  58      36.792  62.282  47.661  1.00  0.00           H
ATOM    744  HG  SER A  58      37.859  63.538  46.286  1.00  0.00           H
ATOM    745  N   SER A  59      39.189  63.054  49.422  1.00  0.00           N
ATOM    746  CA  SER A  59      39.876  64.184  50.065  1.00  0.00           C
ATOM    747  C   SER A  59      41.339  63.860  50.389  1.00  0.00           C
ATOM    748  O   SER A  59      42.242  64.663  50.166  1.00  0.00           O
ATOM    749  CB  SER A  59      39.139  64.576  51.350  1.00  0.00           C
ATOM    750  OG  SER A  59      39.579  65.842  51.800  1.00  0.00           O
ATOM    751  H   SER A  59      38.336  62.712  49.850  1.00  0.00           H
ATOM    752  HA  SER A  59      39.854  65.032  49.379  1.00  0.00           H
ATOM    753  HB2 SER A  59      38.067  64.621  51.166  1.00  0.00           H
ATOM    754  HB3 SER A  59      39.324  63.827  52.121  1.00  0.00           H
ATOM    755  HG  SER A  59      39.609  65.859  52.761  1.00  0.00           H
ATOM    756  N   GLN A  60      41.624  62.637  50.846  1.00  0.00           N
ATOM    757  CA  GLN A  60      43.011  62.206  51.040  1.00  0.00           C
ATOM    758  C   GLN A  60      43.764  62.059  49.703  1.00  0.00           C
ATOM    759  O   GLN A  60      44.961  62.348  49.619  1.00  0.00           O
ATOM    760  CB  GLN A  60      43.034  60.899  51.839  1.00  0.00           C
ATOM    761  CG  GLN A  60      44.439  60.623  52.394  1.00  0.00           C
ATOM    762  CD  GLN A  60      44.722  59.139  52.518  1.00  0.00           C
ATOM    763  NE2 GLN A  60      44.467  58.550  53.663  1.00  0.00           N
ATOM    764  OE1 GLN A  60      45.214  58.521  51.584  1.00  0.00           O
ATOM    765  H   GLN A  60      40.862  61.993  51.031  1.00  0.00           H
ATOM    766  HA  GLN A  60      43.520  62.978  51.620  1.00  0.00           H
ATOM    767  HB2 GLN A  60      42.334  60.957  52.674  1.00  0.00           H
ATOM    768  HB3 GLN A  60      42.723  60.084  51.183  1.00  0.00           H
ATOM    769  HG2 GLN A  60      45.202  61.032  51.734  1.00  0.00           H
ATOM    770  HG3 GLN A  60      44.552  61.111  53.361  1.00  0.00           H
ATOM    771 HE21 GLN A  60      44.774  57.590  53.793  1.00  0.00           H
ATOM    772 HE22 GLN A  60      44.091  59.076  54.430  1.00  0.00           H
ATOM    773  N   ALA A  61      43.074  61.624  48.646  1.00  0.00           N
ATOM    774  CA  ALA A  61      43.627  61.605  47.296  1.00  0.00           C
ATOM    775  C   ALA A  61      43.921  63.029  46.778  1.00  0.00           C
ATOM    776  O   ALA A  61      44.966  63.229  46.157  1.00  0.00           O
ATOM    777  CB  ALA A  61      42.684  60.812  46.378  1.00  0.00           C
ATOM    778  H   ALA A  61      42.091  61.397  48.762  1.00  0.00           H
ATOM    779  HA  ALA A  61      44.581  61.079  47.329  1.00  0.00           H
ATOM    780  HB1 ALA A  61      41.840  60.398  46.929  1.00  0.00           H
ATOM    781  HB2 ALA A  61      42.280  61.463  45.613  1.00  0.00           H
ATOM    782  HB3 ALA A  61      43.227  59.997  45.899  1.00  0.00           H
ATOM    783  N   GLN A  62      43.063  64.014  47.073  1.00  0.00           N
ATOM    784  CA  GLN A  62      43.307  65.441  46.819  1.00  0.00           C
ATOM    785  C   GLN A  62      44.532  65.948  47.597  1.00  0.00           C
ATOM    786  O   GLN A  62      45.414  66.598  47.041  1.00  0.00           O
ATOM    787  CB  GLN A  62      42.081  66.276  47.226  1.00  0.00           C
ATOM    788  CG  GLN A  62      40.930  66.275  46.215  1.00  0.00           C
ATOM    789  CD  GLN A  62      39.736  67.087  46.716  1.00  0.00           C
ATOM    790  NE2 GLN A  62      38.886  67.540  45.826  1.00  0.00           N
ATOM    791  OE1 GLN A  62      39.575  67.376  47.895  1.00  0.00           O
ATOM    792  H   GLN A  62      42.189  63.765  47.527  1.00  0.00           H
ATOM    793  HA  GLN A  62      43.496  65.590  45.755  1.00  0.00           H
ATOM    794  HB2 GLN A  62      41.701  65.920  48.177  1.00  0.00           H
ATOM    795  HB3 GLN A  62      42.392  67.312  47.369  1.00  0.00           H
ATOM    796  HG2 GLN A  62      41.287  66.723  45.290  1.00  0.00           H
ATOM    797  HG3 GLN A  62      40.605  65.257  46.006  1.00  0.00           H
ATOM    798 HE21 GLN A  62      38.154  68.149  46.176  1.00  0.00           H
ATOM    799 HE22 GLN A  62      39.033  67.351  44.841  1.00  0.00           H
ATOM    800  N   ASP A  63      44.667  65.630  48.881  1.00  0.00           N
ATOM    801  CA  ASP A  63      45.826  66.119  49.634  1.00  0.00           C
ATOM    802  C   ASP A  63      47.150  65.571  49.095  1.00  0.00           C
ATOM    803  O   ASP A  63      48.130  66.312  49.018  1.00  0.00           O
ATOM    804  CB  ASP A  63      45.697  65.784  51.118  1.00  0.00           C
ATOM    805  CG  ASP A  63      44.673  66.623  51.867  1.00  0.00           C
ATOM    806  OD1 ASP A  63      44.275  67.691  51.360  1.00  0.00           O
ATOM    807  OD2 ASP A  63      44.476  66.339  53.069  1.00  0.00           O
ATOM    808  H   ASP A  63      43.892  65.182  49.363  1.00  0.00           H
ATOM    809  HA  ASP A  63      45.868  67.205  49.520  1.00  0.00           H
ATOM    810  HB2 ASP A  63      45.476  64.723  51.237  1.00  0.00           H
ATOM    811  HB3 ASP A  63      46.660  65.990  51.586  1.00  0.00           H
ATOM    812  N   ARG A  64      47.171  64.303  48.668  1.00  0.00           N
ATOM    813  CA  ARG A  64      48.338  63.685  48.021  1.00  0.00           C
ATOM    814  C   ARG A  64      48.600  64.239  46.619  1.00  0.00           C
ATOM    815  O   ARG A  64      49.755  64.371  46.225  1.00  0.00           O
ATOM    816  CB  ARG A  64      48.125  62.173  48.010  1.00  0.00           C
ATOM    817  CG  ARG A  64      49.381  61.397  47.586  1.00  0.00           C
ATOM    818  CD  ARG A  64      49.339  59.917  47.998  1.00  0.00           C
ATOM    819  NE  ARG A  64      48.020  59.291  47.752  1.00  0.00           N
ATOM    820  CZ  ARG A  64      47.068  59.116  48.654  1.00  0.00           C
ATOM    821  NH1 ARG A  64      47.219  59.457  49.901  1.00  0.00           N
ATOM    822  NH2 ARG A  64      45.923  58.595  48.327  1.00  0.00           N
ATOM    823  H   ARG A  64      46.321  63.757  48.786  1.00  0.00           H
ATOM    824  HA  ARG A  64      49.223  63.917  48.618  1.00  0.00           H
ATOM    825  HB2 ARG A  64      47.850  61.877  49.021  1.00  0.00           H
ATOM    826  HB3 ARG A  64      47.302  61.928  47.334  1.00  0.00           H
ATOM    827  HG2 ARG A  64      49.482  61.465  46.508  1.00  0.00           H
ATOM    828  HG3 ARG A  64      50.265  61.851  48.037  1.00  0.00           H
ATOM    829  HD2 ARG A  64      50.110  59.378  47.444  1.00  0.00           H
ATOM    830  HD3 ARG A  64      49.604  59.848  49.054  1.00  0.00           H
ATOM    831  HE  ARG A  64      47.806  59.020  46.804  1.00  0.00           H
ATOM    832 HH11 ARG A  64      48.054  59.930  50.186  1.00  0.00           H
ATOM    833 HH12 ARG A  64      46.490  59.237  50.571  1.00  0.00           H
ATOM    834 HH21 ARG A  64      45.730  58.313  47.380  1.00  0.00           H
ATOM    835 HH22 ARG A  64      45.217  58.505  49.039  1.00  0.00           H
ATOM    836  N   TYR A  65      47.546  64.608  45.893  1.00  0.00           N
ATOM    837  CA  TYR A  65      47.641  65.399  44.666  1.00  0.00           C
ATOM    838  C   TYR A  65      48.345  66.731  44.932  1.00  0.00           C
ATOM    839  O   TYR A  65      49.345  67.035  44.290  1.00  0.00           O
ATOM    840  CB  TYR A  65      46.229  65.597  44.102  1.00  0.00           C
ATOM    841  CG  TYR A  65      46.154  66.213  42.736  1.00  0.00           C
ATOM    842  CD1 TYR A  65      46.147  65.366  41.613  1.00  0.00           C
ATOM    843  CD2 TYR A  65      45.962  67.602  42.594  1.00  0.00           C
ATOM    844  CE1 TYR A  65      45.946  65.908  40.339  1.00  0.00           C
ATOM    845  CE2 TYR A  65      45.707  68.138  41.320  1.00  0.00           C
ATOM    846  CZ  TYR A  65      45.706  67.284  40.199  1.00  0.00           C
ATOM    847  OH  TYR A  65      45.359  67.728  38.976  1.00  0.00           O
ATOM    848  H   TYR A  65      46.621  64.406  46.255  1.00  0.00           H
ATOM    849  HA  TYR A  65      48.241  64.861  43.933  1.00  0.00           H
ATOM    850  HB2 TYR A  65      45.719  64.639  44.067  1.00  0.00           H
ATOM    851  HB3 TYR A  65      45.648  66.232  44.756  1.00  0.00           H
ATOM    852  HD1 TYR A  65      46.239  64.299  41.733  1.00  0.00           H
ATOM    853  HD2 TYR A  65      45.941  68.251  43.461  1.00  0.00           H
ATOM    854  HE1 TYR A  65      45.885  65.284  39.464  1.00  0.00           H
ATOM    855  HE2 TYR A  65      45.475  69.188  41.199  1.00  0.00           H
ATOM    856  HH  TYR A  65      44.530  68.267  39.057  1.00  0.00           H
ATOM    857  N   THR A  66      47.913  67.469  45.958  1.00  0.00           N
ATOM    858  CA  THR A  66      48.534  68.744  46.347  1.00  0.00           C
ATOM    859  C   THR A  66      50.003  68.566  46.736  1.00  0.00           C
ATOM    860  O   THR A  66      50.853  69.333  46.287  1.00  0.00           O
ATOM    861  CB  THR A  66      47.791  69.387  47.523  1.00  0.00           C
ATOM    862  CG2 THR A  66      48.358  70.757  47.882  1.00  0.00           C
ATOM    863  OG1 THR A  66      46.441  69.624  47.233  1.00  0.00           O
ATOM    864  H   THR A  66      47.113  67.129  46.479  1.00  0.00           H
ATOM    865  HA  THR A  66      48.494  69.426  45.497  1.00  0.00           H
ATOM    866  HB  THR A  66      47.851  68.735  48.389  1.00  0.00           H
ATOM    867  HG1 THR A  66      45.998  68.804  46.984  1.00  0.00           H
ATOM    868 HG21 THR A  66      49.421  70.699  48.096  1.00  0.00           H
ATOM    869 HG22 THR A  66      48.210  71.432  47.043  1.00  0.00           H
ATOM    870 HG23 THR A  66      47.843  71.146  48.756  1.00  0.00           H
ATOM    871  N   ASP A  67      50.321  67.539  47.533  1.00  0.00           N
ATOM    872  CA  ASP A  67      51.702  67.214  47.912  1.00  0.00           C
ATOM    873  C   ASP A  67      52.590  66.972  46.669  1.00  0.00           C
ATOM    874  O   ASP A  67      53.746  67.397  46.640  1.00  0.00           O
ATOM    875  CB  ASP A  67      51.725  65.995  48.863  1.00  0.00           C
ATOM    876  CG  ASP A  67      51.078  66.205  50.252  1.00  0.00           C
ATOM    877  OD1 ASP A  67      50.858  67.365  50.683  1.00  0.00           O
ATOM    878  OD2 ASP A  67      50.815  65.202  50.958  1.00  0.00           O
ATOM    879  H   ASP A  67      49.574  66.956  47.899  1.00  0.00           H
ATOM    880  HA  ASP A  67      52.128  68.065  48.445  1.00  0.00           H
ATOM    881  HB2 ASP A  67      51.235  65.157  48.364  1.00  0.00           H
ATOM    882  HB3 ASP A  67      52.767  65.709  49.016  1.00  0.00           H
ATOM    883  N   TYR A  68      52.047  66.360  45.609  1.00  0.00           N
ATOM    884  CA  TYR A  68      52.765  66.136  44.350  1.00  0.00           C
ATOM    885  C   TYR A  68      52.999  67.420  43.533  1.00  0.00           C
ATOM    886  O   TYR A  68      54.083  67.615  42.975  1.00  0.00           O
ATOM    887  CB  TYR A  68      52.012  65.091  43.514  1.00  0.00           C
ATOM    888  CG  TYR A  68      52.707  64.721  42.220  1.00  0.00           C
ATOM    889  CD1 TYR A  68      54.071  64.363  42.232  1.00  0.00           C
ATOM    890  CD2 TYR A  68      52.001  64.764  41.000  1.00  0.00           C
ATOM    891  CE1 TYR A  68      54.735  64.075  41.028  1.00  0.00           C
ATOM    892  CE2 TYR A  68      52.661  64.466  39.794  1.00  0.00           C
ATOM    893  CZ  TYR A  68      54.034  64.137  39.810  1.00  0.00           C
ATOM    894  OH  TYR A  68      54.691  63.891  38.648  1.00  0.00           O
ATOM    895  H   TYR A  68      51.082  66.055  45.670  1.00  0.00           H
ATOM    896  HA  TYR A  68      53.747  65.736  44.599  1.00  0.00           H
ATOM    897  HB2 TYR A  68      51.884  64.186  44.108  1.00  0.00           H
ATOM    898  HB3 TYR A  68      51.022  65.476  43.277  1.00  0.00           H
ATOM    899  HD1 TYR A  68      54.625  64.335  43.162  1.00  0.00           H
ATOM    900  HD2 TYR A  68      50.956  65.048  40.988  1.00  0.00           H
ATOM    901  HE1 TYR A  68      55.785  63.832  41.034  1.00  0.00           H
ATOM    902  HE2 TYR A  68      52.119  64.506  38.862  1.00  0.00           H
ATOM    903  HH  TYR A  68      54.524  64.605  38.033  1.00  0.00           H
ATOM    904  N   LEU A  69      52.021  68.330  43.484  1.00  0.00           N
ATOM    905  CA  LEU A  69      52.186  69.633  42.824  1.00  0.00           C
ATOM    906  C   LEU A  69      53.236  70.499  43.532  1.00  0.00           C
ATOM    907  O   LEU A  69      54.085  71.101  42.871  1.00  0.00           O
ATOM    908  CB  LEU A  69      50.846  70.381  42.767  1.00  0.00           C
ATOM    909  CG  LEU A  69      49.694  69.621  42.091  1.00  0.00           C
ATOM    910  CD1 LEU A  69      48.453  70.500  42.147  1.00  0.00           C
ATOM    911  CD2 LEU A  69      49.998  69.226  40.650  1.00  0.00           C
ATOM    912  H   LEU A  69      51.132  68.105  43.921  1.00  0.00           H
ATOM    913  HA  LEU A  69      52.542  69.470  41.805  1.00  0.00           H
ATOM    914  HB2 LEU A  69      50.543  70.628  43.785  1.00  0.00           H
ATOM    915  HB3 LEU A  69      51.005  71.319  42.233  1.00  0.00           H
ATOM    916  HG  LEU A  69      49.483  68.715  42.637  1.00  0.00           H
ATOM    917 HD11 LEU A  69      48.642  71.428  41.615  1.00  0.00           H
ATOM    918 HD12 LEU A  69      47.616  69.984  41.687  1.00  0.00           H
ATOM    919 HD13 LEU A  69      48.199  70.716  43.184  1.00  0.00           H
ATOM    920 HD21 LEU A  69      50.874  68.583  40.614  1.00  0.00           H
ATOM    921 HD22 LEU A  69      49.159  68.668  40.240  1.00  0.00           H
ATOM    922 HD23 LEU A  69      50.174  70.112  40.053  1.00  0.00           H
ATOM    923  N   ILE A  70      53.228  70.502  44.872  1.00  0.00           N
ATOM    924  CA  ILE A  70      54.257  71.161  45.692  1.00  0.00           C
ATOM    925  C   ILE A  70      55.638  70.573  45.387  1.00  0.00           C
ATOM    926  O   ILE A  70      56.600  71.314  45.186  1.00  0.00           O
ATOM    927  CB  ILE A  70      53.932  71.030  47.200  1.00  0.00           C
ATOM    928  CG1 ILE A  70      52.671  71.839  47.564  1.00  0.00           C
ATOM    929  CG2 ILE A  70      55.115  71.509  48.070  1.00  0.00           C
ATOM    930  CD1 ILE A  70      52.104  71.509  48.950  1.00  0.00           C
ATOM    931  H   ILE A  70      52.484  69.991  45.340  1.00  0.00           H
ATOM    932  HA  ILE A  70      54.290  72.218  45.428  1.00  0.00           H
ATOM    933  HB  ILE A  70      53.748  69.978  47.421  1.00  0.00           H
ATOM    934 HG12 ILE A  70      52.911  72.900  47.521  1.00  0.00           H
ATOM    935 HG13 ILE A  70      51.885  71.644  46.835  1.00  0.00           H
ATOM    936 HG21 ILE A  70      54.885  71.383  49.126  1.00  0.00           H
ATOM    937 HG22 ILE A  70      56.003  70.913  47.870  1.00  0.00           H
ATOM    938 HG23 ILE A  70      55.330  72.557  47.858  1.00  0.00           H
ATOM    939 HD11 ILE A  70      52.814  71.777  49.730  1.00  0.00           H
ATOM    940 HD12 ILE A  70      51.188  72.077  49.106  1.00  0.00           H
ATOM    941 HD13 ILE A  70      51.880  70.444  49.017  1.00  0.00           H
ATOM    942  N   GLU A  71      55.745  69.243  45.351  1.00  0.00           N
ATOM    943  CA  GLU A  71      56.990  68.546  45.027  1.00  0.00           C
ATOM    944  C   GLU A  71      57.513  68.892  43.624  1.00  0.00           C
ATOM    945  O   GLU A  71      58.732  68.989  43.440  1.00  0.00           O
ATOM    946  CB  GLU A  71      56.764  67.030  45.164  1.00  0.00           C
ATOM    947  CG  GLU A  71      58.044  66.228  44.893  1.00  0.00           C
ATOM    948  CD  GLU A  71      57.834  64.723  44.734  1.00  0.00           C
ATOM    949  OE1 GLU A  71      56.782  64.195  45.162  1.00  0.00           O
ATOM    950  OE2 GLU A  71      58.782  64.105  44.192  1.00  0.00           O
ATOM    951  H   GLU A  71      54.928  68.681  45.579  1.00  0.00           H
ATOM    952  HA  GLU A  71      57.753  68.852  45.741  1.00  0.00           H
ATOM    953  HB2 GLU A  71      56.416  66.809  46.173  1.00  0.00           H
ATOM    954  HB3 GLU A  71      56.002  66.723  44.450  1.00  0.00           H
ATOM    955  HG2 GLU A  71      58.500  66.573  43.967  1.00  0.00           H
ATOM    956  HG3 GLU A  71      58.750  66.419  45.704  1.00  0.00           H
ATOM    957  N   THR A  72      56.606  69.043  42.655  1.00  0.00           N
ATOM    958  CA  THR A  72      56.931  69.314  41.249  1.00  0.00           C
ATOM    959  C   THR A  72      57.407  70.750  41.044  1.00  0.00           C
ATOM    960  O   THR A  72      58.495  70.948  40.509  1.00  0.00           O
ATOM    961  CB  THR A  72      55.733  69.021  40.329  1.00  0.00           C
ATOM    962  CG2 THR A  72      56.054  69.252  38.845  1.00  0.00           C
ATOM    963  OG1 THR A  72      55.346  67.669  40.465  1.00  0.00           O
ATOM    964  H   THR A  72      55.631  68.901  42.902  1.00  0.00           H
ATOM    965  HA  THR A  72      57.745  68.657  40.947  1.00  0.00           H
ATOM    966  HB  THR A  72      54.898  69.663  40.615  1.00  0.00           H
ATOM    967  HG1 THR A  72      54.910  67.566  41.328  1.00  0.00           H
ATOM    968 HG21 THR A  72      55.150  69.576  38.332  1.00  0.00           H
ATOM    969 HG22 THR A  72      56.807  70.023  38.702  1.00  0.00           H
ATOM    970 HG23 THR A  72      56.422  68.334  38.390  1.00  0.00           H
ATOM    971  N   LEU A  73      56.612  71.751  41.446  1.00  0.00           N
ATOM    972  CA  LEU A  73      56.980  73.166  41.278  1.00  0.00           C
ATOM    973  C   LEU A  73      58.198  73.549  42.132  1.00  0.00           C
ATOM    974  O   LEU A  73      59.029  74.353  41.711  1.00  0.00           O
ATOM    975  CB  LEU A  73      55.757  74.041  41.610  1.00  0.00           C
ATOM    976  CG  LEU A  73      56.025  75.561  41.576  1.00  0.00           C
ATOM    977  CD1 LEU A  73      56.447  76.048  40.187  1.00  0.00           C
ATOM    978  CD2 LEU A  73      54.762  76.309  41.991  1.00  0.00           C
ATOM    979  H   LEU A  73      55.730  71.527  41.897  1.00  0.00           H
ATOM    980  HA  LEU A  73      57.258  73.326  40.236  1.00  0.00           H
ATOM    981  HB2 LEU A  73      54.962  73.808  40.904  1.00  0.00           H
ATOM    982  HB3 LEU A  73      55.407  73.779  42.610  1.00  0.00           H
ATOM    983  HG  LEU A  73      56.806  75.813  42.292  1.00  0.00           H
ATOM    984 HD11 LEU A  73      55.682  75.815  39.451  1.00  0.00           H
ATOM    985 HD12 LEU A  73      56.595  77.126  40.207  1.00  0.00           H
ATOM    986 HD13 LEU A  73      57.388  75.583  39.896  1.00  0.00           H
ATOM    987 HD21 LEU A  73      54.465  75.999  42.993  1.00  0.00           H
ATOM    988 HD22 LEU A  73      54.954  77.381  42.004  1.00  0.00           H
ATOM    989 HD23 LEU A  73      53.953  76.107  41.290  1.00  0.00           H
ATOM    990  N   ASP A  74      58.294  72.950  43.321  1.00  0.00           N
ATOM    991  CA  ASP A  74      59.390  73.124  44.269  1.00  0.00           C
ATOM    992  C   ASP A  74      59.588  74.584  44.737  1.00  0.00           C
ATOM    993  O   ASP A  74      60.676  75.144  44.562  1.00  0.00           O
ATOM    994  CB  ASP A  74      60.667  72.470  43.698  1.00  0.00           C
ATOM    995  CG  ASP A  74      61.692  72.116  44.773  1.00  0.00           C
ATOM    996  OD1 ASP A  74      61.259  71.660  45.861  1.00  0.00           O
ATOM    997  OD2 ASP A  74      62.908  72.178  44.513  1.00  0.00           O
ATOM    998  H   ASP A  74      57.551  72.316  43.587  1.00  0.00           H
ATOM    999  HA  ASP A  74      59.098  72.560  45.153  1.00  0.00           H
ATOM   1000  HB2 ASP A  74      60.390  71.536  43.207  1.00  0.00           H
ATOM   1001  HB3 ASP A  74      61.115  73.123  42.948  1.00  0.00           H
ATOM   1002  N   PRO A  75      58.569  75.231  45.346  1.00  0.00           N
ATOM   1003  CA  PRO A  75      58.744  76.558  45.925  1.00  0.00           C
ATOM   1004  C   PRO A  75      59.690  76.501  47.134  1.00  0.00           C
ATOM   1005  O   PRO A  75      59.635  75.575  47.960  1.00  0.00           O
ATOM   1006  CB  PRO A  75      57.345  77.042  46.295  1.00  0.00           C
ATOM   1007  CG  PRO A  75      56.592  75.749  46.587  1.00  0.00           C
ATOM   1008  CD  PRO A  75      57.225  74.738  45.627  1.00  0.00           C
ATOM   1009  HA  PRO A  75      59.163  77.232  45.176  1.00  0.00           H
ATOM   1010  HB2 PRO A  75      57.364  77.708  47.154  1.00  0.00           H
ATOM   1011  HB3 PRO A  75      56.890  77.539  45.439  1.00  0.00           H
ATOM   1012  HG2 PRO A  75      56.786  75.460  47.615  1.00  0.00           H
ATOM   1013  HG3 PRO A  75      55.520  75.857  46.422  1.00  0.00           H
ATOM   1014  HD2 PRO A  75      57.249  73.750  46.088  1.00  0.00           H
ATOM   1015  HD3 PRO A  75      56.646  74.709  44.704  1.00  0.00           H
ATOM   1016  N   LYS A  76      60.581  77.491  47.223  1.00  0.00           N
ATOM   1017  CA  LYS A  76      61.642  77.579  48.241  1.00  0.00           C
ATOM   1018  C   LYS A  76      61.220  78.468  49.406  1.00  0.00           C
ATOM   1019  O   LYS A  76      60.445  79.401  49.225  1.00  0.00           O
ATOM   1020  CB  LYS A  76      62.962  78.074  47.622  1.00  0.00           C
ATOM   1021  CG  LYS A  76      63.345  77.402  46.293  1.00  0.00           C
ATOM   1022  CD  LYS A  76      63.352  75.865  46.365  1.00  0.00           C
ATOM   1023  CE  LYS A  76      63.724  75.255  45.016  1.00  0.00           C
ATOM   1024  NZ  LYS A  76      65.158  75.408  44.691  1.00  0.00           N
ATOM   1025  H   LYS A  76      60.513  78.234  46.531  1.00  0.00           H
ATOM   1026  HA  LYS A  76      61.810  76.581  48.647  1.00  0.00           H
ATOM   1027  HB2 LYS A  76      62.896  79.149  47.451  1.00  0.00           H
ATOM   1028  HB3 LYS A  76      63.764  77.903  48.341  1.00  0.00           H
ATOM   1029  HG2 LYS A  76      62.650  77.721  45.516  1.00  0.00           H
ATOM   1030  HG3 LYS A  76      64.333  77.758  46.010  1.00  0.00           H
ATOM   1031  HD2 LYS A  76      64.036  75.518  47.139  1.00  0.00           H
ATOM   1032  HD3 LYS A  76      62.351  75.510  46.606  1.00  0.00           H
ATOM   1033  HE2 LYS A  76      63.457  74.197  45.023  1.00  0.00           H
ATOM   1034  HE3 LYS A  76      63.111  75.734  44.251  1.00  0.00           H
ATOM   1035  HZ1 LYS A  76      65.281  75.901  43.809  1.00  0.00           H
ATOM   1036  HZ2 LYS A  76      65.662  75.933  45.397  1.00  0.00           H
ATOM   1037  HZ3 LYS A  76      65.604  74.506  44.564  1.00  0.00           H
ATOM   1038  N   ALA A  77      61.757  78.203  50.594  1.00  0.00           N
ATOM   1039  CA  ALA A  77      61.422  78.962  51.798  1.00  0.00           C
ATOM   1040  C   ALA A  77      61.668  80.470  51.618  1.00  0.00           C
ATOM   1041  O   ALA A  77      62.728  80.882  51.151  1.00  0.00           O
ATOM   1042  CB  ALA A  77      62.189  78.391  53.000  1.00  0.00           C
ATOM   1043  H   ALA A  77      62.439  77.468  50.666  1.00  0.00           H
ATOM   1044  HA  ALA A  77      60.355  78.840  51.983  1.00  0.00           H
ATOM   1045  HB1 ALA A  77      63.088  77.867  52.674  1.00  0.00           H
ATOM   1046  HB2 ALA A  77      62.480  79.199  53.671  1.00  0.00           H
ATOM   1047  HB3 ALA A  77      61.547  77.699  53.543  1.00  0.00           H
ATOM   1048  N   GLY A  78      60.681  81.279  52.007  1.00  0.00           N
ATOM   1049  CA  GLY A  78      60.713  82.739  51.888  1.00  0.00           C
ATOM   1050  C   GLY A  78      60.246  83.310  50.544  1.00  0.00           C
ATOM   1051  O   GLY A  78      60.217  84.535  50.413  1.00  0.00           O
ATOM   1052  H   GLY A  78      59.852  80.859  52.416  1.00  0.00           H
ATOM   1053  HA2 GLY A  78      60.073  83.160  52.662  1.00  0.00           H
ATOM   1054  HA3 GLY A  78      61.733  83.085  52.054  1.00  0.00           H
ATOM   1055  N   GLN A  79      59.865  82.463  49.578  1.00  0.00           N
ATOM   1056  CA  GLN A  79      59.243  82.892  48.320  1.00  0.00           C
ATOM   1057  C   GLN A  79      57.772  83.296  48.494  1.00  0.00           C
ATOM   1058  O   GLN A  79      57.118  82.958  49.488  1.00  0.00           O
ATOM   1059  CB  GLN A  79      59.373  81.789  47.252  1.00  0.00           C
ATOM   1060  CG  GLN A  79      60.821  81.649  46.760  1.00  0.00           C
ATOM   1061  CD  GLN A  79      60.974  80.642  45.624  1.00  0.00           C
ATOM   1062  NE2 GLN A  79      62.028  80.743  44.845  1.00  0.00           N
ATOM   1063  OE1 GLN A  79      60.189  79.727  45.428  1.00  0.00           O
ATOM   1064  H   GLN A  79      59.933  81.468  49.747  1.00  0.00           H
ATOM   1065  HA  GLN A  79      59.767  83.777  47.956  1.00  0.00           H
ATOM   1066  HB2 GLN A  79      59.012  80.841  47.649  1.00  0.00           H
ATOM   1067  HB3 GLN A  79      58.752  82.045  46.394  1.00  0.00           H
ATOM   1068  HG2 GLN A  79      61.162  82.623  46.406  1.00  0.00           H
ATOM   1069  HG3 GLN A  79      61.465  81.342  47.582  1.00  0.00           H
ATOM   1070 HE21 GLN A  79      62.060  80.118  44.059  1.00  0.00           H
ATOM   1071 HE22 GLN A  79      62.669  81.506  44.969  1.00  0.00           H
ATOM   1072  N   HIE A  80      57.253  83.997  47.486  1.00  0.00           N
ATOM   1073  CA  HIE A  80      55.851  84.369  47.340  1.00  0.00           C
ATOM   1074  C   HIE A  80      55.249  83.690  46.105  1.00  0.00           C
ATOM   1075  O   HIE A  80      55.721  83.895  44.984  1.00  0.00           O
ATOM   1076  CB  HIE A  80      55.744  85.898  47.288  1.00  0.00           C
ATOM   1077  CG  HIE A  80      54.408  86.455  47.704  1.00  0.00           C
ATOM   1078  CD2 HIE A  80      53.196  85.826  47.646  1.00  0.00           C
ATOM   1079  ND1 HIE A  80      54.223  87.748  48.199  1.00  0.00           N
ATOM   1080  CE1 HIE A  80      52.911  87.864  48.435  1.00  0.00           C
ATOM   1081  NE2 HIE A  80      52.280  86.725  48.123  1.00  0.00           N
ATOM   1082  H   HIE A  80      57.885  84.277  46.735  1.00  0.00           H
ATOM   1083  HA  HIE A  80      55.309  84.030  48.221  1.00  0.00           H
ATOM   1084  HB2 HIE A  80      56.486  86.325  47.963  1.00  0.00           H
ATOM   1085  HB3 HIE A  80      55.974  86.247  46.281  1.00  0.00           H
ATOM   1086  HD2 HIE A  80      52.975  84.838  47.278  1.00  0.00           H
ATOM   1087  HE1 HIE A  80      52.421  88.758  48.798  1.00  0.00           H
ATOM   1088  HE2 HIE A  80      51.270  86.606  48.135  1.00  0.00           H
ATOM   1089  N   LEU A  81      54.205  82.888  46.326  1.00  0.00           N
ATOM   1090  CA  LEU A  81      53.498  82.126  45.298  1.00  0.00           C
ATOM   1091  C   LEU A  81      52.122  82.736  44.997  1.00  0.00           C
ATOM   1092  O   LEU A  81      51.374  83.046  45.926  1.00  0.00           O
ATOM   1093  CB  LEU A  81      53.448  80.658  45.757  1.00  0.00           C
ATOM   1094  CG  LEU A  81      52.833  79.653  44.762  1.00  0.00           C
ATOM   1095  CD1 LEU A  81      53.477  78.277  44.959  1.00  0.00           C
ATOM   1096  CD2 LEU A  81      51.333  79.457  44.982  1.00  0.00           C
ATOM   1097  H   LEU A  81      53.876  82.791  47.281  1.00  0.00           H
ATOM   1098  HA  LEU A  81      54.087  82.158  44.387  1.00  0.00           H
ATOM   1099  HB2 LEU A  81      54.480  80.361  45.946  1.00  0.00           H
ATOM   1100  HB3 LEU A  81      52.910  80.600  46.701  1.00  0.00           H
ATOM   1101  HG  LEU A  81      53.014  79.982  43.739  1.00  0.00           H
ATOM   1102 HD11 LEU A  81      53.333  77.937  45.983  1.00  0.00           H
ATOM   1103 HD12 LEU A  81      53.027  77.560  44.272  1.00  0.00           H
ATOM   1104 HD13 LEU A  81      54.541  78.335  44.746  1.00  0.00           H
ATOM   1105 HD21 LEU A  81      50.799  80.394  44.856  1.00  0.00           H
ATOM   1106 HD22 LEU A  81      50.949  78.751  44.247  1.00  0.00           H
ATOM   1107 HD23 LEU A  81      51.144  79.065  45.980  1.00  0.00           H
ATOM   1108  N   LEU A  82      51.782  82.891  43.715  1.00  0.00           N
ATOM   1109  CA  LEU A  82      50.439  83.287  43.274  1.00  0.00           C
ATOM   1110  C   LEU A  82      49.591  82.063  42.892  1.00  0.00           C
ATOM   1111  O   LEU A  82      49.923  81.333  41.959  1.00  0.00           O
ATOM   1112  CB  LEU A  82      50.555  84.306  42.133  1.00  0.00           C
ATOM   1113  CG  LEU A  82      49.218  84.693  41.477  1.00  0.00           C
ATOM   1114  CD1 LEU A  82      48.314  85.505  42.403  1.00  0.00           C
ATOM   1115  CD2 LEU A  82      49.502  85.535  40.243  1.00  0.00           C
ATOM   1116  H   LEU A  82      52.472  82.658  43.008  1.00  0.00           H
ATOM   1117  HA  LEU A  82      49.941  83.797  44.095  1.00  0.00           H
ATOM   1118  HB2 LEU A  82      51.027  85.205  42.520  1.00  0.00           H
ATOM   1119  HB3 LEU A  82      51.203  83.890  41.368  1.00  0.00           H
ATOM   1120  HG  LEU A  82      48.685  83.802  41.155  1.00  0.00           H
ATOM   1121 HD11 LEU A  82      48.839  86.388  42.768  1.00  0.00           H
ATOM   1122 HD12 LEU A  82      47.417  85.812  41.870  1.00  0.00           H
ATOM   1123 HD13 LEU A  82      48.011  84.891  43.245  1.00  0.00           H
ATOM   1124 HD21 LEU A  82      50.116  84.971  39.542  1.00  0.00           H
ATOM   1125 HD22 LEU A  82      48.560  85.780  39.762  1.00  0.00           H
ATOM   1126 HD23 LEU A  82      50.019  86.448  40.535  1.00  0.00           H
ATOM   1127  N   ASP A  83      48.480  81.861  43.593  1.00  0.00           N
ATOM   1128  CA  ASP A  83      47.508  80.799  43.325  1.00  0.00           C
ATOM   1129  C   ASP A  83      46.363  81.334  42.445  1.00  0.00           C
ATOM   1130  O   ASP A  83      45.462  82.048  42.902  1.00  0.00           O
ATOM   1131  CB  ASP A  83      47.050  80.190  44.659  1.00  0.00           C
ATOM   1132  CG  ASP A  83      46.406  78.812  44.497  1.00  0.00           C
ATOM   1133  OD1 ASP A  83      45.793  78.548  43.442  1.00  0.00           O
ATOM   1134  OD2 ASP A  83      46.599  77.984  45.418  1.00  0.00           O
ATOM   1135  H   ASP A  83      48.256  82.526  44.326  1.00  0.00           H
ATOM   1136  HA  ASP A  83      48.010  80.007  42.770  1.00  0.00           H
ATOM   1137  HB2 ASP A  83      47.920  80.083  45.309  1.00  0.00           H
ATOM   1138  HB3 ASP A  83      46.349  80.859  45.153  1.00  0.00           H
ATOM   1139  N   ILE A  84      46.462  81.060  41.144  1.00  0.00           N
ATOM   1140  CA  ILE A  84      45.557  81.557  40.110  1.00  0.00           C
ATOM   1141  C   ILE A  84      44.293  80.687  40.073  1.00  0.00           C
ATOM   1142  O   ILE A  84      44.268  79.606  39.476  1.00  0.00           O
ATOM   1143  CB  ILE A  84      46.265  81.621  38.735  1.00  0.00           C
ATOM   1144  CG1 ILE A  84      47.574  82.443  38.794  1.00  0.00           C
ATOM   1145  CG2 ILE A  84      45.298  82.235  37.712  1.00  0.00           C
ATOM   1146  CD1 ILE A  84      48.355  82.455  37.476  1.00  0.00           C
ATOM   1147  H   ILE A  84      47.206  80.434  40.849  1.00  0.00           H
ATOM   1148  HA  ILE A  84      45.267  82.572  40.378  1.00  0.00           H
ATOM   1149  HB  ILE A  84      46.510  80.609  38.415  1.00  0.00           H
ATOM   1150 HG12 ILE A  84      47.343  83.471  39.077  1.00  0.00           H
ATOM   1151 HG13 ILE A  84      48.236  82.019  39.548  1.00  0.00           H
ATOM   1152 HG21 ILE A  84      45.727  82.231  36.712  1.00  0.00           H
ATOM   1153 HG22 ILE A  84      44.384  81.651  37.662  1.00  0.00           H
ATOM   1154 HG23 ILE A  84      45.066  83.257  38.008  1.00  0.00           H
ATOM   1155 HD11 ILE A  84      47.786  82.969  36.703  1.00  0.00           H
ATOM   1156 HD12 ILE A  84      49.296  82.984  37.621  1.00  0.00           H
ATOM   1157 HD13 ILE A  84      48.562  81.433  37.160  1.00  0.00           H
ATOM   1158  N   GLY A  85      43.213  81.177  40.679  1.00  0.00           N
ATOM   1159  CA  GLY A  85      41.983  80.409  40.870  1.00  0.00           C
ATOM   1160  C   GLY A  85      42.104  79.490  42.084  1.00  0.00           C
ATOM   1161  O   GLY A  85      42.074  78.266  41.952  1.00  0.00           O
ATOM   1162  H   GLY A  85      43.306  82.038  41.206  1.00  0.00           H
ATOM   1163  HA2 GLY A  85      41.159  81.102  41.031  1.00  0.00           H
ATOM   1164  HA3 GLY A  85      41.772  79.809  39.986  1.00  0.00           H
ATOM   1165  N   CYS A  86      42.277  80.089  43.265  1.00  0.00           N
ATOM   1166  CA  CYS A  86      42.703  79.404  44.492  1.00  0.00           C
ATOM   1167  C   CYS A  86      41.633  78.553  45.191  1.00  0.00           C
ATOM   1168  O   CYS A  86      41.925  77.919  46.209  1.00  0.00           O
ATOM   1169  CB  CYS A  86      43.255  80.453  45.463  1.00  0.00           C
ATOM   1170  SG  CYS A  86      41.988  81.688  45.897  1.00  0.00           S
ATOM   1171  H   CYS A  86      42.258  81.104  43.282  1.00  0.00           H
ATOM   1172  HA  CYS A  86      43.511  78.718  44.235  1.00  0.00           H
ATOM   1173  HB2 CYS A  86      43.608  79.950  46.366  1.00  0.00           H
ATOM   1174  HB3 CYS A  86      44.100  80.951  44.987  1.00  0.00           H
ATOM   1175  HG  CYS A  86      41.080  80.869  46.452  1.00  0.00           H
ATOM   1176  N   GLY A  87      40.390  78.557  44.701  1.00  0.00           N
ATOM   1177  CA  GLY A  87      39.289  77.870  45.369  1.00  0.00           C
ATOM   1178  C   GLY A  87      39.109  78.380  46.792  1.00  0.00           C
ATOM   1179  O   GLY A  87      39.170  79.582  47.050  1.00  0.00           O
ATOM   1180  H   GLY A  87      40.195  79.088  43.864  1.00  0.00           H
ATOM   1181  HA2 GLY A  87      38.359  78.010  44.824  1.00  0.00           H
ATOM   1182  HA3 GLY A  87      39.508  76.804  45.408  1.00  0.00           H
ATOM   1183  N   THR A  88      38.928  77.447  47.722  1.00  0.00           N
ATOM   1184  CA  THR A  88      38.800  77.720  49.162  1.00  0.00           C
ATOM   1185  C   THR A  88      40.123  77.583  49.927  1.00  0.00           C
ATOM   1186  O   THR A  88      40.145  77.625  51.156  1.00  0.00           O
ATOM   1187  CB  THR A  88      37.691  76.854  49.766  1.00  0.00           C
ATOM   1188  CG2 THR A  88      36.343  77.202  49.139  1.00  0.00           C
ATOM   1189  OG1 THR A  88      37.959  75.504  49.492  1.00  0.00           O
ATOM   1190  H   THR A  88      38.934  76.473  47.441  1.00  0.00           H
ATOM   1191  HA  THR A  88      38.499  78.760  49.288  1.00  0.00           H
ATOM   1192  HB  THR A  88      37.634  77.023  50.842  1.00  0.00           H
ATOM   1193  HG1 THR A  88      37.109  75.060  49.329  1.00  0.00           H
ATOM   1194 HG21 THR A  88      35.541  76.715  49.693  1.00  0.00           H
ATOM   1195 HG22 THR A  88      36.205  78.276  49.194  1.00  0.00           H
ATOM   1196 HG23 THR A  88      36.308  76.890  48.096  1.00  0.00           H
ATOM   1197  N   GLY A  89      41.257  77.498  49.221  1.00  0.00           N
ATOM   1198  CA  GLY A  89      42.572  77.820  49.782  1.00  0.00           C
ATOM   1199  C   GLY A  89      43.303  76.687  50.505  1.00  0.00           C
ATOM   1200  O   GLY A  89      44.396  76.923  51.027  1.00  0.00           O
ATOM   1201  H   GLY A  89      41.186  77.435  48.210  1.00  0.00           H
ATOM   1202  HA2 GLY A  89      43.212  78.165  48.971  1.00  0.00           H
ATOM   1203  HA3 GLY A  89      42.458  78.641  50.491  1.00  0.00           H
ATOM   1204  N   ARG A  90      42.776  75.454  50.526  1.00  0.00           N
ATOM   1205  CA  ARG A  90      43.472  74.311  51.151  1.00  0.00           C
ATOM   1206  C   ARG A  90      44.818  74.007  50.493  1.00  0.00           C
ATOM   1207  O   ARG A  90      45.792  73.737  51.203  1.00  0.00           O
ATOM   1208  CB  ARG A  90      42.557  73.077  51.190  1.00  0.00           C
ATOM   1209  CG  ARG A  90      43.321  71.872  51.757  1.00  0.00           C
ATOM   1210  CD  ARG A  90      42.384  70.760  52.213  1.00  0.00           C
ATOM   1211  NE  ARG A  90      43.142  69.676  52.852  1.00  0.00           N
ATOM   1212  CZ  ARG A  90      43.551  69.625  54.102  1.00  0.00           C
ATOM   1213  NH1 ARG A  90      43.316  70.591  54.944  1.00  0.00           N
ATOM   1214  NH2 ARG A  90      44.251  68.619  54.531  1.00  0.00           N
ATOM   1215  H   ARG A  90      41.865  75.313  50.103  1.00  0.00           H
ATOM   1216  HA  ARG A  90      43.706  74.583  52.177  1.00  0.00           H
ATOM   1217  HB2 ARG A  90      41.699  73.299  51.828  1.00  0.00           H
ATOM   1218  HB3 ARG A  90      42.195  72.839  50.188  1.00  0.00           H
ATOM   1219  HG2 ARG A  90      43.995  71.473  50.997  1.00  0.00           H
ATOM   1220  HG3 ARG A  90      43.914  72.196  52.614  1.00  0.00           H
ATOM   1221  HD2 ARG A  90      41.661  71.170  52.916  1.00  0.00           H
ATOM   1222  HD3 ARG A  90      41.843  70.368  51.351  1.00  0.00           H
ATOM   1223  HE  ARG A  90      43.386  68.877  52.261  1.00  0.00           H
ATOM   1224 HH11 ARG A  90      42.627  71.256  54.645  1.00  0.00           H
ATOM   1225 HH12 ARG A  90      43.488  70.452  55.917  1.00  0.00           H
ATOM   1226 HH21 ARG A  90      44.282  67.802  53.909  1.00  0.00           H
ATOM   1227 HH22 ARG A  90      44.420  68.508  55.503  1.00  0.00           H
ATOM   1228  N   THR A  91      44.900  74.114  49.169  1.00  0.00           N
ATOM   1229  CA  THR A  91      46.154  73.963  48.418  1.00  0.00           C
ATOM   1230  C   THR A  91      47.198  74.985  48.886  1.00  0.00           C
ATOM   1231  O   THR A  91      48.306  74.611  49.283  1.00  0.00           O
ATOM   1232  CB  THR A  91      45.893  74.128  46.914  1.00  0.00           C
ATOM   1233  CG2 THR A  91      47.109  73.764  46.066  1.00  0.00           C
ATOM   1234  OG1 THR A  91      44.793  73.334  46.528  1.00  0.00           O
ATOM   1235  H   THR A  91      44.049  74.248  48.637  1.00  0.00           H
ATOM   1236  HA  THR A  91      46.548  72.965  48.591  1.00  0.00           H
ATOM   1237  HB  THR A  91      45.636  75.171  46.722  1.00  0.00           H
ATOM   1238  HG1 THR A  91      45.028  72.396  46.532  1.00  0.00           H
ATOM   1239 HG21 THR A  91      48.025  73.802  46.652  1.00  0.00           H
ATOM   1240 HG22 THR A  91      46.997  72.768  45.640  1.00  0.00           H
ATOM   1241 HG23 THR A  91      47.196  74.492  45.263  1.00  0.00           H
ATOM   1242  N   ALA A  92      46.808  76.262  48.948  1.00  0.00           N
ATOM   1243  CA  ALA A  92      47.635  77.362  49.441  1.00  0.00           C
ATOM   1244  C   ALA A  92      48.101  77.138  50.890  1.00  0.00           C
ATOM   1245  O   ALA A  92      49.285  77.298  51.195  1.00  0.00           O
ATOM   1246  CB  ALA A  92      46.832  78.665  49.299  1.00  0.00           C
ATOM   1247  H   ALA A  92      45.886  76.496  48.607  1.00  0.00           H
ATOM   1248  HA  ALA A  92      48.527  77.436  48.819  1.00  0.00           H
ATOM   1249  HB1 ALA A  92      45.761  78.474  49.337  1.00  0.00           H
ATOM   1250  HB2 ALA A  92      47.095  79.359  50.095  1.00  0.00           H
ATOM   1251  HB3 ALA A  92      47.050  79.128  48.339  1.00  0.00           H
ATOM   1252  N   LEU A  93      47.202  76.700  51.780  1.00  0.00           N
ATOM   1253  CA  LEU A  93      47.534  76.395  53.173  1.00  0.00           C
ATOM   1254  C   LEU A  93      48.604  75.302  53.278  1.00  0.00           C
ATOM   1255  O   LEU A  93      49.603  75.481  53.979  1.00  0.00           O
ATOM   1256  CB  LEU A  93      46.249  76.003  53.925  1.00  0.00           C
ATOM   1257  CG  LEU A  93      46.487  75.537  55.374  1.00  0.00           C
ATOM   1258  CD1 LEU A  93      46.916  76.694  56.271  1.00  0.00           C
ATOM   1259  CD2 LEU A  93      45.223  74.913  55.942  1.00  0.00           C
ATOM   1260  H   LEU A  93      46.237  76.608  51.476  1.00  0.00           H
ATOM   1261  HA  LEU A  93      47.951  77.294  53.622  1.00  0.00           H
ATOM   1262  HB2 LEU A  93      45.561  76.850  53.925  1.00  0.00           H
ATOM   1263  HB3 LEU A  93      45.772  75.188  53.384  1.00  0.00           H
ATOM   1264  HG  LEU A  93      47.259  74.769  55.406  1.00  0.00           H
ATOM   1265 HD11 LEU A  93      46.166  77.486  56.247  1.00  0.00           H
ATOM   1266 HD12 LEU A  93      47.030  76.342  57.295  1.00  0.00           H
ATOM   1267 HD13 LEU A  93      47.871  77.086  55.927  1.00  0.00           H
ATOM   1268 HD21 LEU A  93      44.897  74.084  55.316  1.00  0.00           H
ATOM   1269 HD22 LEU A  93      45.419  74.541  56.944  1.00  0.00           H
ATOM   1270 HD23 LEU A  93      44.440  75.661  55.995  1.00  0.00           H
ATOM   1271  N   LYS A  94      48.416  74.172  52.584  1.00  0.00           N
ATOM   1272  CA  LYS A  94      49.383  73.063  52.599  1.00  0.00           C
ATOM   1273  C   LYS A  94      50.752  73.513  52.090  1.00  0.00           C
ATOM   1274  O   LYS A  94      51.747  73.239  52.761  1.00  0.00           O
ATOM   1275  CB  LYS A  94      48.860  71.879  51.775  1.00  0.00           C
ATOM   1276  CG  LYS A  94      47.780  71.073  52.518  1.00  0.00           C
ATOM   1277  CD  LYS A  94      47.178  69.962  51.638  1.00  0.00           C
ATOM   1278  CE  LYS A  94      48.204  68.928  51.144  1.00  0.00           C
ATOM   1279  NZ  LYS A  94      48.677  68.000  52.196  1.00  0.00           N
ATOM   1280  H   LYS A  94      47.582  74.101  52.003  1.00  0.00           H
ATOM   1281  HA  LYS A  94      49.537  72.746  53.628  1.00  0.00           H
ATOM   1282  HB2 LYS A  94      48.461  72.249  50.829  1.00  0.00           H
ATOM   1283  HB3 LYS A  94      49.702  71.220  51.558  1.00  0.00           H
ATOM   1284  HG2 LYS A  94      48.215  70.631  53.416  1.00  0.00           H
ATOM   1285  HG3 LYS A  94      46.977  71.744  52.825  1.00  0.00           H
ATOM   1286  HD2 LYS A  94      46.376  69.459  52.181  1.00  0.00           H
ATOM   1287  HD3 LYS A  94      46.725  70.435  50.764  1.00  0.00           H
ATOM   1288  HE2 LYS A  94      47.756  68.338  50.341  1.00  0.00           H
ATOM   1289  HE3 LYS A  94      49.063  69.449  50.711  1.00  0.00           H
ATOM   1290  HZ1 LYS A  94      49.566  67.598  51.871  1.00  0.00           H
ATOM   1291  HZ2 LYS A  94      48.810  68.464  53.078  1.00  0.00           H
ATOM   1292  HZ3 LYS A  94      48.036  67.227  52.302  1.00  0.00           H
ATOM   1293  N   ALA A  95      50.799  74.254  50.984  1.00  0.00           N
ATOM   1294  CA  ALA A  95      52.040  74.814  50.452  1.00  0.00           C
ATOM   1295  C   ALA A  95      52.744  75.743  51.457  1.00  0.00           C
ATOM   1296  O   ALA A  95      53.948  75.606  51.695  1.00  0.00           O
ATOM   1297  CB  ALA A  95      51.711  75.525  49.139  1.00  0.00           C
ATOM   1298  H   ALA A  95      49.933  74.451  50.491  1.00  0.00           H
ATOM   1299  HA  ALA A  95      52.733  74.002  50.234  1.00  0.00           H
ATOM   1300  HB1 ALA A  95      52.554  76.130  48.818  1.00  0.00           H
ATOM   1301  HB2 ALA A  95      51.515  74.776  48.380  1.00  0.00           H
ATOM   1302  HB3 ALA A  95      50.829  76.158  49.242  1.00  0.00           H
ATOM   1303  N   ALA A  96      51.995  76.626  52.123  1.00  0.00           N
ATOM   1304  CA  ALA A  96      52.559  77.560  53.093  1.00  0.00           C
ATOM   1305  C   ALA A  96      53.142  76.849  54.322  1.00  0.00           C
ATOM   1306  O   ALA A  96      54.240  77.203  54.771  1.00  0.00           O
ATOM   1307  CB  ALA A  96      51.485  78.567  53.501  1.00  0.00           C
ATOM   1308  H   ALA A  96      51.008  76.706  51.888  1.00  0.00           H
ATOM   1309  HA  ALA A  96      53.363  78.107  52.602  1.00  0.00           H
ATOM   1310  HB1 ALA A  96      50.904  78.834  52.623  1.00  0.00           H
ATOM   1311  HB2 ALA A  96      50.829  78.144  54.263  1.00  0.00           H
ATOM   1312  HB3 ALA A  96      51.957  79.470  53.888  1.00  0.00           H
ATOM   1313  N   ARG A  97      52.436  75.840  54.858  1.00  0.00           N
ATOM   1314  CA  ARG A  97      52.919  75.032  55.992  1.00  0.00           C
ATOM   1315  C   ARG A  97      54.158  74.216  55.624  1.00  0.00           C
ATOM   1316  O   ARG A  97      55.128  74.229  56.369  1.00  0.00           O
ATOM   1317  CB  ARG A  97      51.824  74.093  56.529  1.00  0.00           C
ATOM   1318  CG  ARG A  97      50.626  74.825  57.157  1.00  0.00           C
ATOM   1319  CD  ARG A  97      49.713  73.888  57.961  1.00  0.00           C
ATOM   1320  NE  ARG A  97      49.280  72.700  57.195  1.00  0.00           N
ATOM   1321  CZ  ARG A  97      48.282  71.896  57.519  1.00  0.00           C
ATOM   1322  NH1 ARG A  97      47.498  72.124  58.528  1.00  0.00           N
ATOM   1323  NH2 ARG A  97      48.039  70.809  56.848  1.00  0.00           N
ATOM   1324  H   ARG A  97      51.531  75.625  54.444  1.00  0.00           H
ATOM   1325  HA  ARG A  97      53.229  75.694  56.802  1.00  0.00           H
ATOM   1326  HB2 ARG A  97      51.476  73.449  55.720  1.00  0.00           H
ATOM   1327  HB3 ARG A  97      52.273  73.464  57.300  1.00  0.00           H
ATOM   1328  HG2 ARG A  97      50.994  75.596  57.833  1.00  0.00           H
ATOM   1329  HG3 ARG A  97      50.037  75.310  56.383  1.00  0.00           H
ATOM   1330  HD2 ARG A  97      50.251  73.558  58.853  1.00  0.00           H
ATOM   1331  HD3 ARG A  97      48.840  74.460  58.281  1.00  0.00           H
ATOM   1332  HE  ARG A  97      49.843  72.438  56.407  1.00  0.00           H
ATOM   1333 HH11 ARG A  97      47.654  72.913  59.126  1.00  0.00           H
ATOM   1334 HH12 ARG A  97      46.761  71.463  58.741  1.00  0.00           H
ATOM   1335 HH21 ARG A  97      48.683  70.463  56.165  1.00  0.00           H
ATOM   1336 HH22 ARG A  97      47.326  70.194  57.225  1.00  0.00           H
ATOM   1337  N   GLN A  98      54.145  73.540  54.474  1.00  0.00           N
ATOM   1338  CA  GLN A  98      55.204  72.592  54.102  1.00  0.00           C
ATOM   1339  C   GLN A  98      56.518  73.255  53.678  1.00  0.00           C
ATOM   1340  O   GLN A  98      57.580  72.648  53.828  1.00  0.00           O
ATOM   1341  CB  GLN A  98      54.718  71.691  52.960  1.00  0.00           C
ATOM   1342  CG  GLN A  98      53.679  70.659  53.419  1.00  0.00           C
ATOM   1343  CD  GLN A  98      53.206  69.782  52.264  1.00  0.00           C
ATOM   1344  NE2 GLN A  98      52.021  69.227  52.370  1.00  0.00           N
ATOM   1345  OE1 GLN A  98      53.885  69.584  51.271  1.00  0.00           O
ATOM   1346  H   GLN A  98      53.333  73.620  53.871  1.00  0.00           H
ATOM   1347  HA  GLN A  98      55.436  71.967  54.966  1.00  0.00           H
ATOM   1348  HB2 GLN A  98      54.297  72.305  52.162  1.00  0.00           H
ATOM   1349  HB3 GLN A  98      55.575  71.149  52.557  1.00  0.00           H
ATOM   1350  HG2 GLN A  98      54.116  70.018  54.185  1.00  0.00           H
ATOM   1351  HG3 GLN A  98      52.821  71.169  53.853  1.00  0.00           H
ATOM   1352 HE21 GLN A  98      51.761  68.578  51.617  1.00  0.00           H
ATOM   1353 HE22 GLN A  98      51.516  69.301  53.223  1.00  0.00           H
ATOM   1354  N   ARG A  99      56.462  74.471  53.116  1.00  0.00           N
ATOM   1355  CA  ARG A  99      57.631  75.124  52.498  1.00  0.00           C
ATOM   1356  C   ARG A  99      58.056  76.436  53.135  1.00  0.00           C
ATOM   1357  O   ARG A  99      59.132  76.918  52.809  1.00  0.00           O
ATOM   1358  CB  ARG A  99      57.399  75.277  50.984  1.00  0.00           C
ATOM   1359  CG  ARG A  99      57.284  73.930  50.257  1.00  0.00           C
ATOM   1360  CD  ARG A  99      58.552  73.090  50.416  1.00  0.00           C
ATOM   1361  NE  ARG A  99      58.493  71.880  49.583  1.00  0.00           N
ATOM   1362  CZ  ARG A  99      59.124  71.718  48.436  1.00  0.00           C
ATOM   1363  NH1 ARG A  99      59.799  72.673  47.873  1.00  0.00           N
ATOM   1364  NH2 ARG A  99      59.107  70.571  47.824  1.00  0.00           N
ATOM   1365  H   ARG A  99      55.544  74.874  52.956  1.00  0.00           H
ATOM   1366  HA  ARG A  99      58.510  74.498  52.645  1.00  0.00           H
ATOM   1367  HB2 ARG A  99      56.490  75.855  50.810  1.00  0.00           H
ATOM   1368  HB3 ARG A  99      58.233  75.829  50.546  1.00  0.00           H
ATOM   1369  HG2 ARG A  99      56.424  73.372  50.626  1.00  0.00           H
ATOM   1370  HG3 ARG A  99      57.131  74.116  49.198  1.00  0.00           H
ATOM   1371  HD2 ARG A  99      59.416  73.702  50.148  1.00  0.00           H
ATOM   1372  HD3 ARG A  99      58.672  72.788  51.456  1.00  0.00           H
ATOM   1373  HE  ARG A  99      57.981  71.095  49.948  1.00  0.00           H
ATOM   1374 HH11 ARG A  99      59.770  73.626  48.211  1.00  0.00           H
ATOM   1375 HH12 ARG A  99      60.385  72.442  47.070  1.00  0.00           H
ATOM   1376 HH21 ARG A  99      58.587  69.797  48.192  1.00  0.00           H
ATOM   1377 HH22 ARG A  99      59.632  70.503  46.961  1.00  0.00           H
ATOM   1378  N   GLY A 100      57.266  77.011  54.042  1.00  0.00           N
ATOM   1379  CA  GLY A 100      57.620  78.295  54.656  1.00  0.00           C
ATOM   1380  C   GLY A 100      57.571  79.452  53.655  1.00  0.00           C
ATOM   1381  O   GLY A 100      58.482  80.272  53.604  1.00  0.00           O
ATOM   1382  H   GLY A 100      56.402  76.554  54.297  1.00  0.00           H
ATOM   1383  HA2 GLY A 100      56.931  78.505  55.470  1.00  0.00           H
ATOM   1384  HA3 GLY A 100      58.630  78.239  55.064  1.00  0.00           H
ATOM   1385  N   ILE A 101      56.525  79.487  52.829  1.00  0.00           N
ATOM   1386  CA  ILE A 101      56.292  80.522  51.811  1.00  0.00           C
ATOM   1387  C   ILE A 101      55.095  81.395  52.179  1.00  0.00           C
ATOM   1388  O   ILE A 101      54.237  80.972  52.962  1.00  0.00           O
ATOM   1389  CB  ILE A 101      56.139  79.888  50.412  1.00  0.00           C
ATOM   1390  CG1 ILE A 101      54.915  78.959  50.291  1.00  0.00           C
ATOM   1391  CG2 ILE A 101      57.444  79.167  50.058  1.00  0.00           C
ATOM   1392  CD1 ILE A 101      54.628  78.545  48.847  1.00  0.00           C
ATOM   1393  H   ILE A 101      55.825  78.768  52.914  1.00  0.00           H
ATOM   1394  HA  ILE A 101      57.153  81.190  51.768  1.00  0.00           H
ATOM   1395  HB  ILE A 101      56.005  80.697  49.693  1.00  0.00           H
ATOM   1396 HG12 ILE A 101      55.068  78.065  50.895  1.00  0.00           H
ATOM   1397 HG13 ILE A 101      54.032  79.479  50.660  1.00  0.00           H
ATOM   1398 HG21 ILE A 101      57.447  78.879  49.011  1.00  0.00           H
ATOM   1399 HG22 ILE A 101      58.271  79.855  50.216  1.00  0.00           H
ATOM   1400 HG23 ILE A 101      57.589  78.284  50.678  1.00  0.00           H
ATOM   1401 HD11 ILE A 101      55.427  77.914  48.465  1.00  0.00           H
ATOM   1402 HD12 ILE A 101      53.696  77.988  48.815  1.00  0.00           H
ATOM   1403 HD13 ILE A 101      54.525  79.431  48.221  1.00  0.00           H
ATOM   1404  N   ALA A 102      55.037  82.604  51.627  1.00  0.00           N
ATOM   1405  CA  ALA A 102      53.786  83.343  51.530  1.00  0.00           C
ATOM   1406  C   ALA A 102      53.029  82.932  50.259  1.00  0.00           C
ATOM   1407  O   ALA A 102      53.634  82.622  49.230  1.00  0.00           O
ATOM   1408  CB  ALA A 102      54.061  84.848  51.581  1.00  0.00           C
ATOM   1409  H   ALA A 102      55.779  82.873  50.986  1.00  0.00           H
ATOM   1410  HA  ALA A 102      53.160  83.092  52.384  1.00  0.00           H
ATOM   1411  HB1 ALA A 102      53.124  85.393  51.457  1.00  0.00           H
ATOM   1412  HB2 ALA A 102      54.495  85.107  52.547  1.00  0.00           H
ATOM   1413  HB3 ALA A 102      54.746  85.131  50.781  1.00  0.00           H
ATOM   1414  N   VAL A 103      51.700  82.943  50.326  1.00  0.00           N
ATOM   1415  CA  VAL A 103      50.828  82.636  49.191  1.00  0.00           C
ATOM   1416  C   VAL A 103      49.755  83.709  49.078  1.00  0.00           C
ATOM   1417  O   VAL A 103      49.103  84.062  50.065  1.00  0.00           O
ATOM   1418  CB  VAL A 103      50.215  81.225  49.277  1.00  0.00           C
ATOM   1419  CG1 VAL A 103      49.473  80.879  47.983  1.00  0.00           C
ATOM   1420  CG2 VAL A 103      51.265  80.131  49.518  1.00  0.00           C
ATOM   1421  H   VAL A 103      51.260  83.212  51.202  1.00  0.00           H
ATOM   1422  HA  VAL A 103      51.424  82.667  48.282  1.00  0.00           H
ATOM   1423  HB  VAL A 103      49.501  81.197  50.097  1.00  0.00           H
ATOM   1424 HG11 VAL A 103      50.151  80.946  47.135  1.00  0.00           H
ATOM   1425 HG12 VAL A 103      49.093  79.863  48.036  1.00  0.00           H
ATOM   1426 HG13 VAL A 103      48.636  81.558  47.822  1.00  0.00           H
ATOM   1427 HG21 VAL A 103      51.786  80.310  50.457  1.00  0.00           H
ATOM   1428 HG22 VAL A 103      50.782  79.157  49.575  1.00  0.00           H
ATOM   1429 HG23 VAL A 103      51.986  80.128  48.703  1.00  0.00           H
ATOM   1430  N   THR A 104      49.566  84.222  47.867  1.00  0.00           N
ATOM   1431  CA  THR A 104      48.422  85.065  47.519  1.00  0.00           C
ATOM   1432  C   THR A 104      47.540  84.304  46.551  1.00  0.00           C
ATOM   1433  O   THR A 104      48.015  83.879  45.506  1.00  0.00           O
ATOM   1434  CB  THR A 104      48.865  86.412  46.950  1.00  0.00           C
ATOM   1435  CG2 THR A 104      47.725  87.328  46.505  1.00  0.00           C
ATOM   1436  OG1 THR A 104      49.551  87.091  47.978  1.00  0.00           O
ATOM   1437  H   THR A 104      50.132  83.863  47.100  1.00  0.00           H
ATOM   1438  HA  THR A 104      47.845  85.271  48.409  1.00  0.00           H
ATOM   1439  HB  THR A 104      49.537  86.240  46.108  1.00  0.00           H
ATOM   1440  HG1 THR A 104      48.947  87.158  48.723  1.00  0.00           H
ATOM   1441 HG21 THR A 104      46.760  86.827  46.551  1.00  0.00           H
ATOM   1442 HG22 THR A 104      47.672  88.225  47.123  1.00  0.00           H
ATOM   1443 HG23 THR A 104      47.906  87.629  45.474  1.00  0.00           H
ATOM   1444  N   GLY A 105      46.274  84.105  46.901  1.00  0.00           N
ATOM   1445  CA  GLY A 105      45.304  83.441  46.041  1.00  0.00           C
ATOM   1446  C   GLY A 105      44.248  84.406  45.531  1.00  0.00           C
ATOM   1447  O   GLY A 105      43.756  85.246  46.288  1.00  0.00           O
ATOM   1448  H   GLY A 105      45.939  84.514  47.768  1.00  0.00           H
ATOM   1449  HA2 GLY A 105      45.805  83.004  45.179  1.00  0.00           H
ATOM   1450  HA3 GLY A 105      44.811  82.642  46.588  1.00  0.00           H
ATOM   1451  N   VAL A 106      43.892  84.254  44.256  1.00  0.00           N
ATOM   1452  CA  VAL A 106      42.788  84.989  43.638  1.00  0.00           C
ATOM   1453  C   VAL A 106      41.700  84.051  43.140  1.00  0.00           C
ATOM   1454  O   VAL A 106      41.979  82.986  42.591  1.00  0.00           O
ATOM   1455  CB  VAL A 106      43.254  85.942  42.528  1.00  0.00           C
ATOM   1456  CG1 VAL A 106      44.114  87.056  43.120  1.00  0.00           C
ATOM   1457  CG2 VAL A 106      44.017  85.262  41.380  1.00  0.00           C
ATOM   1458  H   VAL A 106      44.345  83.526  43.709  1.00  0.00           H
ATOM   1459  HA  VAL A 106      42.330  85.612  44.398  1.00  0.00           H
ATOM   1460  HB  VAL A 106      42.364  86.409  42.108  1.00  0.00           H
ATOM   1461 HG11 VAL A 106      45.074  86.663  43.456  1.00  0.00           H
ATOM   1462 HG12 VAL A 106      44.270  87.820  42.364  1.00  0.00           H
ATOM   1463 HG13 VAL A 106      43.610  87.510  43.975  1.00  0.00           H
ATOM   1464 HG21 VAL A 106      43.778  85.766  40.445  1.00  0.00           H
ATOM   1465 HG22 VAL A 106      45.092  85.304  41.553  1.00  0.00           H
ATOM   1466 HG23 VAL A 106      43.732  84.218  41.290  1.00  0.00           H
ATOM   1467  N   ALA A 107      40.451  84.470  43.304  1.00  0.00           N
ATOM   1468  CA  ALA A 107      39.284  83.830  42.706  1.00  0.00           C
ATOM   1469  C   ALA A 107      38.196  84.869  42.419  1.00  0.00           C
ATOM   1470  O   ALA A 107      38.186  85.959  42.984  1.00  0.00           O
ATOM   1471  CB  ALA A 107      38.786  82.667  43.582  1.00  0.00           C
ATOM   1472  H   ALA A 107      40.300  85.334  43.812  1.00  0.00           H
ATOM   1473  HA  ALA A 107      39.580  83.411  41.749  1.00  0.00           H
ATOM   1474  HB1 ALA A 107      37.702  82.580  43.525  1.00  0.00           H
ATOM   1475  HB2 ALA A 107      39.234  81.738  43.232  1.00  0.00           H
ATOM   1476  HB3 ALA A 107      39.061  82.809  44.622  1.00  0.00           H
ATOM   1477  N   VAL A 108      37.250  84.526  41.549  1.00  0.00           N
ATOM   1478  CA  VAL A 108      36.108  85.397  41.196  1.00  0.00           C
ATOM   1479  C   VAL A 108      34.882  85.177  42.092  1.00  0.00           C
ATOM   1480  O   VAL A 108      33.893  85.894  41.973  1.00  0.00           O
ATOM   1481  CB  VAL A 108      35.751  85.247  39.705  1.00  0.00           C
ATOM   1482  CG1 VAL A 108      36.869  85.842  38.841  1.00  0.00           C
ATOM   1483  CG2 VAL A 108      35.496  83.785  39.318  1.00  0.00           C
ATOM   1484  H   VAL A 108      37.328  83.624  41.096  1.00  0.00           H
ATOM   1485  HA  VAL A 108      36.402  86.435  41.349  1.00  0.00           H
ATOM   1486  HB  VAL A 108      34.845  85.815  39.495  1.00  0.00           H
ATOM   1487 HG11 VAL A 108      37.846  85.540  39.212  1.00  0.00           H
ATOM   1488 HG12 VAL A 108      36.762  85.511  37.810  1.00  0.00           H
ATOM   1489 HG13 VAL A 108      36.814  86.930  38.871  1.00  0.00           H
ATOM   1490 HG21 VAL A 108      35.249  83.724  38.259  1.00  0.00           H
ATOM   1491 HG22 VAL A 108      36.372  83.175  39.510  1.00  0.00           H
ATOM   1492 HG23 VAL A 108      34.667  83.391  39.897  1.00  0.00           H
ATOM   1493  N   SER A 109      34.937  84.197  42.998  1.00  0.00           N
ATOM   1494  CA  SER A 109      33.856  83.859  43.929  1.00  0.00           C
ATOM   1495  C   SER A 109      34.078  84.498  45.297  1.00  0.00           C
ATOM   1496  O   SER A 109      35.097  84.265  45.953  1.00  0.00           O
ATOM   1497  CB  SER A 109      33.748  82.341  44.048  1.00  0.00           C
ATOM   1498  OG  SER A 109      32.895  81.946  45.103  1.00  0.00           O
ATOM   1499  H   SER A 109      35.814  83.710  43.101  1.00  0.00           H
ATOM   1500  HA  SER A 109      32.907  84.221  43.530  1.00  0.00           H
ATOM   1501  HB2 SER A 109      33.396  81.937  43.101  1.00  0.00           H
ATOM   1502  HB3 SER A 109      34.738  81.937  44.249  1.00  0.00           H
ATOM   1503  HG  SER A 109      32.030  82.435  45.052  1.00  0.00           H
ATOM   1504  N   LYS A 110      33.094  85.277  45.754  1.00  0.00           N
ATOM   1505  CA  LYS A 110      33.100  85.889  47.090  1.00  0.00           C
ATOM   1506  C   LYS A 110      33.063  84.825  48.184  1.00  0.00           C
ATOM   1507  O   LYS A 110      33.795  84.928  49.165  1.00  0.00           O
ATOM   1508  CB  LYS A 110      31.896  86.830  47.250  1.00  0.00           C
ATOM   1509  CG  LYS A 110      31.792  87.886  46.142  1.00  0.00           C
ATOM   1510  CD  LYS A 110      30.574  88.782  46.381  1.00  0.00           C
ATOM   1511  CE  LYS A 110      30.590  89.923  45.361  1.00  0.00           C
ATOM   1512  NZ  LYS A 110      29.454  90.849  45.563  1.00  0.00           N
ATOM   1513  H   LYS A 110      32.251  85.343  45.192  1.00  0.00           H
ATOM   1514  HA  LYS A 110      34.023  86.452  47.228  1.00  0.00           H
ATOM   1515  HB2 LYS A 110      30.978  86.239  47.260  1.00  0.00           H
ATOM   1516  HB3 LYS A 110      31.989  87.337  48.213  1.00  0.00           H
ATOM   1517  HG2 LYS A 110      32.702  88.488  46.132  1.00  0.00           H
ATOM   1518  HG3 LYS A 110      31.674  87.400  45.172  1.00  0.00           H
ATOM   1519  HD2 LYS A 110      29.662  88.193  46.274  1.00  0.00           H
ATOM   1520  HD3 LYS A 110      30.612  89.186  47.393  1.00  0.00           H
ATOM   1521  HE2 LYS A 110      31.532  90.469  45.467  1.00  0.00           H
ATOM   1522  HE3 LYS A 110      30.552  89.494  44.357  1.00  0.00           H
ATOM   1523  HZ1 LYS A 110      29.429  91.156  46.528  1.00  0.00           H
ATOM   1524  HZ2 LYS A 110      29.558  91.656  44.962  1.00  0.00           H
ATOM   1525  HZ3 LYS A 110      28.587  90.381  45.331  1.00  0.00           H
ATOM   1526  N   GLU A 111      32.230  83.801  48.001  1.00  0.00           N
ATOM   1527  CA  GLU A 111      32.047  82.718  48.975  1.00  0.00           C
ATOM   1528  C   GLU A 111      33.337  81.904  49.145  1.00  0.00           C
ATOM   1529  O   GLU A 111      33.760  81.642  50.274  1.00  0.00           O
ATOM   1530  CB  GLU A 111      30.887  81.812  48.530  1.00  0.00           C
ATOM   1531  CG  GLU A 111      29.515  82.521  48.492  1.00  0.00           C
ATOM   1532  CD  GLU A 111      28.736  82.545  49.819  1.00  0.00           C
ATOM   1533  OE1 GLU A 111      29.211  82.006  50.840  1.00  0.00           O
ATOM   1534  OE2 GLU A 111      27.614  83.117  49.834  1.00  0.00           O
ATOM   1535  H   GLU A 111      31.698  83.759  47.132  1.00  0.00           H
ATOM   1536  HA  GLU A 111      31.797  83.140  49.948  1.00  0.00           H
ATOM   1537  HB2 GLU A 111      31.117  81.447  47.528  1.00  0.00           H
ATOM   1538  HB3 GLU A 111      30.837  80.938  49.180  1.00  0.00           H
ATOM   1539  HG2 GLU A 111      29.636  83.545  48.136  1.00  0.00           H
ATOM   1540  HG3 GLU A 111      28.897  82.003  47.760  1.00  0.00           H
ATOM   1541  N   GLN A 112      34.021  81.575  48.039  1.00  0.00           N
ATOM   1542  CA  GLN A 112      35.280  80.831  48.102  1.00  0.00           C
ATOM   1543  C   GLN A 112      36.393  81.616  48.808  1.00  0.00           C
ATOM   1544  O   GLN A 112      37.087  81.069  49.667  1.00  0.00           O
ATOM   1545  CB  GLN A 112      35.749  80.420  46.701  1.00  0.00           C
ATOM   1546  CG  GLN A 112      34.866  79.355  46.040  1.00  0.00           C
ATOM   1547  CD  GLN A 112      35.504  78.805  44.768  1.00  0.00           C
ATOM   1548  NE2 GLN A 112      35.626  77.499  44.653  1.00  0.00           N
ATOM   1549  OE1 GLN A 112      35.928  79.524  43.868  1.00  0.00           O
ATOM   1550  H   GLN A 112      33.640  81.826  47.131  1.00  0.00           H
ATOM   1551  HA  GLN A 112      35.096  79.938  48.691  1.00  0.00           H
ATOM   1552  HB2 GLN A 112      35.829  81.300  46.064  1.00  0.00           H
ATOM   1553  HB3 GLN A 112      36.742  79.991  46.802  1.00  0.00           H
ATOM   1554  HG2 GLN A 112      34.712  78.539  46.747  1.00  0.00           H
ATOM   1555  HG3 GLN A 112      33.889  79.764  45.798  1.00  0.00           H
ATOM   1556 HE21 GLN A 112      36.015  77.132  43.800  1.00  0.00           H
ATOM   1557 HE22 GLN A 112      35.305  76.895  45.391  1.00  0.00           H
ATOM   1558  N   ILE A 113      36.536  82.909  48.500  1.00  0.00           N
ATOM   1559  CA  ILE A 113      37.543  83.767  49.140  1.00  0.00           C
ATOM   1560  C   ILE A 113      37.244  83.981  50.628  1.00  0.00           C
ATOM   1561  O   ILE A 113      38.164  83.961  51.449  1.00  0.00           O
ATOM   1562  CB  ILE A 113      37.676  85.093  48.361  1.00  0.00           C
ATOM   1563  CG1 ILE A 113      38.274  84.856  46.954  1.00  0.00           C
ATOM   1564  CG2 ILE A 113      38.513  86.130  49.135  1.00  0.00           C
ATOM   1565  CD1 ILE A 113      39.667  84.217  46.937  1.00  0.00           C
ATOM   1566  H   ILE A 113      35.940  83.305  47.781  1.00  0.00           H
ATOM   1567  HA  ILE A 113      38.500  83.249  49.111  1.00  0.00           H
ATOM   1568  HB  ILE A 113      36.676  85.513  48.234  1.00  0.00           H
ATOM   1569 HG12 ILE A 113      37.604  84.221  46.375  1.00  0.00           H
ATOM   1570 HG13 ILE A 113      38.338  85.806  46.430  1.00  0.00           H
ATOM   1571 HG21 ILE A 113      38.651  87.028  48.540  1.00  0.00           H
ATOM   1572 HG22 ILE A 113      38.010  86.413  50.059  1.00  0.00           H
ATOM   1573 HG23 ILE A 113      39.489  85.719  49.383  1.00  0.00           H
ATOM   1574 HD11 ILE A 113      39.620  83.189  47.295  1.00  0.00           H
ATOM   1575 HD12 ILE A 113      40.048  84.215  45.922  1.00  0.00           H
ATOM   1576 HD13 ILE A 113      40.362  84.796  47.536  1.00  0.00           H
ATOM   1577  N   ALA A 114      35.972  84.119  51.009  1.00  0.00           N
ATOM   1578  CA  ALA A 114      35.585  84.144  52.417  1.00  0.00           C
ATOM   1579  C   ALA A 114      36.000  82.847  53.138  1.00  0.00           C
ATOM   1580  O   ALA A 114      36.588  82.905  54.220  1.00  0.00           O
ATOM   1581  CB  ALA A 114      34.078  84.400  52.517  1.00  0.00           C
ATOM   1582  H   ALA A 114      35.244  84.159  50.301  1.00  0.00           H
ATOM   1583  HA  ALA A 114      36.102  84.970  52.906  1.00  0.00           H
ATOM   1584  HB1 ALA A 114      33.768  84.333  53.559  1.00  0.00           H
ATOM   1585  HB2 ALA A 114      33.851  85.400  52.145  1.00  0.00           H
ATOM   1586  HB3 ALA A 114      33.529  83.665  51.928  1.00  0.00           H
ATOM   1587  N   ALA A 115      35.764  81.678  52.533  1.00  0.00           N
ATOM   1588  CA  ALA A 115      36.178  80.391  53.097  1.00  0.00           C
ATOM   1589  C   ALA A 115      37.709  80.252  53.209  1.00  0.00           C
ATOM   1590  O   ALA A 115      38.208  79.772  54.231  1.00  0.00           O
ATOM   1591  CB  ALA A 115      35.567  79.269  52.257  1.00  0.00           C
ATOM   1592  H   ALA A 115      35.283  81.678  51.636  1.00  0.00           H
ATOM   1593  HA  ALA A 115      35.776  80.311  54.106  1.00  0.00           H
ATOM   1594  HB1 ALA A 115      35.998  79.277  51.259  1.00  0.00           H
ATOM   1595  HB2 ALA A 115      35.776  78.306  52.726  1.00  0.00           H
ATOM   1596  HB3 ALA A 115      34.486  79.399  52.183  1.00  0.00           H
ATOM   1597  N   ALA A 116      38.463  80.736  52.220  1.00  0.00           N
ATOM   1598  CA  ALA A 116      39.925  80.729  52.251  1.00  0.00           C
ATOM   1599  C   ALA A 116      40.502  81.668  53.329  1.00  0.00           C
ATOM   1600  O   ALA A 116      41.430  81.296  54.053  1.00  0.00           O
ATOM   1601  CB  ALA A 116      40.432  81.076  50.852  1.00  0.00           C
ATOM   1602  H   ALA A 116      38.002  81.087  51.385  1.00  0.00           H
ATOM   1603  HA  ALA A 116      40.262  79.721  52.495  1.00  0.00           H
ATOM   1604  HB1 ALA A 116      40.132  80.310  50.140  1.00  0.00           H
ATOM   1605  HB2 ALA A 116      40.042  82.039  50.525  1.00  0.00           H
ATOM   1606  HB3 ALA A 116      41.516  81.107  50.874  1.00  0.00           H
ATOM   1607  N   ASN A 117      39.910  82.852  53.526  1.00  0.00           N
ATOM   1608  CA  ASN A 117      40.289  83.742  54.628  1.00  0.00           C
ATOM   1609  C   ASN A 117      39.958  83.137  56.003  1.00  0.00           C
ATOM   1610  O   ASN A 117      40.776  83.231  56.922  1.00  0.00           O
ATOM   1611  CB  ASN A 117      39.626  85.118  54.451  1.00  0.00           C
ATOM   1612  CG  ASN A 117      40.316  85.971  53.399  1.00  0.00           C
ATOM   1613  ND2 ASN A 117      39.573  86.719  52.621  1.00  0.00           N
ATOM   1614  OD1 ASN A 117      41.531  86.010  53.303  1.00  0.00           O
ATOM   1615  H   ASN A 117      39.174  83.137  52.885  1.00  0.00           H
ATOM   1616  HA  ASN A 117      41.373  83.872  54.607  1.00  0.00           H
ATOM   1617  HB2 ASN A 117      38.573  84.989  54.202  1.00  0.00           H
ATOM   1618  HB3 ASN A 117      39.690  85.666  55.390  1.00  0.00           H
ATOM   1619 HD21 ASN A 117      40.057  87.201  51.875  1.00  0.00           H
ATOM   1620 HD22 ASN A 117      38.573  86.670  52.677  1.00  0.00           H
ATOM   1621  N   ARG A 118      38.801  82.470  56.153  1.00  0.00           N
ATOM   1622  CA  ARG A 118      38.478  81.701  57.372  1.00  0.00           C
ATOM   1623  C   ARG A 118      39.505  80.604  57.634  1.00  0.00           C
ATOM   1624  O   ARG A 118      39.967  80.471  58.765  1.00  0.00           O
ATOM   1625  CB  ARG A 118      37.080  81.071  57.290  1.00  0.00           C
ATOM   1626  CG  ARG A 118      35.954  82.094  57.462  1.00  0.00           C
ATOM   1627  CD  ARG A 118      34.605  81.371  57.523  1.00  0.00           C
ATOM   1628  NE  ARG A 118      33.497  82.285  57.190  1.00  0.00           N
ATOM   1629  CZ  ARG A 118      32.946  82.458  56.003  1.00  0.00           C
ATOM   1630  NH1 ARG A 118      33.350  81.818  54.945  1.00  0.00           N
ATOM   1631  NH2 ARG A 118      31.962  83.295  55.878  1.00  0.00           N
ATOM   1632  H   ARG A 118      38.147  82.462  55.373  1.00  0.00           H
ATOM   1633  HA  ARG A 118      38.518  82.362  58.238  1.00  0.00           H
ATOM   1634  HB2 ARG A 118      36.961  80.560  56.335  1.00  0.00           H
ATOM   1635  HB3 ARG A 118      36.987  80.327  58.085  1.00  0.00           H
ATOM   1636  HG2 ARG A 118      36.100  82.658  58.384  1.00  0.00           H
ATOM   1637  HG3 ARG A 118      35.965  82.788  56.624  1.00  0.00           H
ATOM   1638  HD2 ARG A 118      34.609  80.526  56.832  1.00  0.00           H
ATOM   1639  HD3 ARG A 118      34.465  80.968  58.529  1.00  0.00           H
ATOM   1640  HE  ARG A 118      33.057  82.795  57.949  1.00  0.00           H
ATOM   1641 HH11 ARG A 118      34.079  81.144  55.055  1.00  0.00           H
ATOM   1642 HH12 ARG A 118      32.718  81.711  54.162  1.00  0.00           H
ATOM   1643 HH21 ARG A 118      31.629  83.755  56.718  1.00  0.00           H
ATOM   1644 HH22 ARG A 118      31.505  83.424  54.994  1.00  0.00           H
ATOM   1645  N   LEU A 119      39.912  79.872  56.595  1.00  0.00           N
ATOM   1646  CA  LEU A 119      40.907  78.807  56.706  1.00  0.00           C
ATOM   1647  C   LEU A 119      42.254  79.342  57.212  1.00  0.00           C
ATOM   1648  O   LEU A 119      42.847  78.761  58.127  1.00  0.00           O
ATOM   1649  CB  LEU A 119      41.049  78.115  55.338  1.00  0.00           C
ATOM   1650  CG  LEU A 119      41.994  76.906  55.371  1.00  0.00           C
ATOM   1651  CD1 LEU A 119      41.380  75.725  56.123  1.00  0.00           C
ATOM   1652  CD2 LEU A 119      42.337  76.461  53.954  1.00  0.00           C
ATOM   1653  H   LEU A 119      39.478  80.036  55.693  1.00  0.00           H
ATOM   1654  HA  LEU A 119      40.541  78.085  57.436  1.00  0.00           H
ATOM   1655  HB2 LEU A 119      40.071  77.793  54.981  1.00  0.00           H
ATOM   1656  HB3 LEU A 119      41.447  78.833  54.623  1.00  0.00           H
ATOM   1657  HG  LEU A 119      42.922  77.193  55.860  1.00  0.00           H
ATOM   1658 HD11 LEU A 119      40.442  75.437  55.646  1.00  0.00           H
ATOM   1659 HD12 LEU A 119      42.059  74.875  56.111  1.00  0.00           H
ATOM   1660 HD13 LEU A 119      41.174  75.996  57.157  1.00  0.00           H
ATOM   1661 HD21 LEU A 119      42.855  77.267  53.433  1.00  0.00           H
ATOM   1662 HD22 LEU A 119      42.983  75.589  53.991  1.00  0.00           H
ATOM   1663 HD23 LEU A 119      41.424  76.216  53.407  1.00  0.00           H
ATOM   1664  N   ALA A 120      42.712  80.469  56.656  1.00  0.00           N
ATOM   1665  CA  ALA A 120      43.945  81.120  57.086  1.00  0.00           C
ATOM   1666  C   ALA A 120      43.861  81.642  58.525  1.00  0.00           C
ATOM   1667  O   ALA A 120      44.851  81.574  59.253  1.00  0.00           O
ATOM   1668  CB  ALA A 120      44.276  82.269  56.133  1.00  0.00           C
ATOM   1669  H   ALA A 120      42.188  80.879  55.887  1.00  0.00           H
ATOM   1670  HA  ALA A 120      44.751  80.387  57.044  1.00  0.00           H
ATOM   1671  HB1 ALA A 120      44.189  81.940  55.101  1.00  0.00           H
ATOM   1672  HB2 ALA A 120      43.605  83.113  56.296  1.00  0.00           H
ATOM   1673  HB3 ALA A 120      45.296  82.595  56.327  1.00  0.00           H
ATOM   1674  N   ALA A 121      42.701  82.153  58.951  1.00  0.00           N
ATOM   1675  CA  ALA A 121      42.505  82.615  60.323  1.00  0.00           C
ATOM   1676  C   ALA A 121      42.496  81.439  61.311  1.00  0.00           C
ATOM   1677  O   ALA A 121      43.211  81.474  62.309  1.00  0.00           O
ATOM   1678  CB  ALA A 121      41.222  83.450  60.404  1.00  0.00           C
ATOM   1679  H   ALA A 121      41.930  82.228  58.296  1.00  0.00           H
ATOM   1680  HA  ALA A 121      43.344  83.256  60.593  1.00  0.00           H
ATOM   1681  HB1 ALA A 121      41.259  84.072  61.299  1.00  0.00           H
ATOM   1682  HB2 ALA A 121      41.135  84.093  59.528  1.00  0.00           H
ATOM   1683  HB3 ALA A 121      40.349  82.799  60.460  1.00  0.00           H
ATOM   1684  N   GLY A 122      41.766  80.363  60.994  1.00  0.00           N
ATOM   1685  CA  GLY A 122      41.675  79.166  61.834  1.00  0.00           C
ATOM   1686  C   GLY A 122      43.009  78.432  62.007  1.00  0.00           C
ATOM   1687  O   GLY A 122      43.249  77.845  63.058  1.00  0.00           O
ATOM   1688  H   GLY A 122      41.210  80.394  60.143  1.00  0.00           H
ATOM   1689  HA2 GLY A 122      41.307  79.450  62.820  1.00  0.00           H
ATOM   1690  HA3 GLY A 122      40.964  78.476  61.381  1.00  0.00           H
ATOM   1691  N   HID A 123      43.898  78.505  61.010  1.00  0.00           N
ATOM   1692  CA  HID A 123      45.275  77.998  61.097  1.00  0.00           C
ATOM   1693  C   HID A 123      46.312  79.036  61.570  1.00  0.00           C
ATOM   1694  O   HID A 123      47.501  78.721  61.598  1.00  0.00           O
ATOM   1695  CB  HID A 123      45.677  77.367  59.755  1.00  0.00           C
ATOM   1696  CG  HID A 123      45.028  76.029  59.519  1.00  0.00           C
ATOM   1697  CD2 HID A 123      45.609  74.807  59.719  1.00  0.00           C
ATOM   1698  ND1 HID A 123      43.720  75.806  59.163  1.00  0.00           N
ATOM   1699  CE1 HID A 123      43.524  74.476  59.125  1.00  0.00           C
ATOM   1700  NE2 HID A 123      44.657  73.821  59.439  1.00  0.00           N
ATOM   1701  H   HID A 123      43.611  78.959  60.152  1.00  0.00           H
ATOM   1702  HA  HID A 123      45.301  77.205  61.846  1.00  0.00           H
ATOM   1703  HB2 HID A 123      45.418  78.042  58.939  1.00  0.00           H
ATOM   1704  HB3 HID A 123      46.756  77.215  59.731  1.00  0.00           H
ATOM   1705  HD1 HID A 123      43.033  76.525  58.972  1.00  0.00           H
ATOM   1706  HD2 HID A 123      46.624  74.638  60.048  1.00  0.00           H
ATOM   1707  HE1 HID A 123      42.586  73.996  58.874  1.00  0.00           H
ATOM   1708  N   GLY A 124      45.905  80.261  61.927  1.00  0.00           N
ATOM   1709  CA  GLY A 124      46.815  81.303  62.423  1.00  0.00           C
ATOM   1710  C   GLY A 124      47.883  81.752  61.412  1.00  0.00           C
ATOM   1711  O   GLY A 124      49.022  82.026  61.787  1.00  0.00           O
ATOM   1712  H   GLY A 124      44.911  80.461  61.935  1.00  0.00           H
ATOM   1713  HA2 GLY A 124      46.218  82.176  62.687  1.00  0.00           H
ATOM   1714  HA3 GLY A 124      47.316  80.945  63.323  1.00  0.00           H
ATOM   1715  N   LEU A 125      47.530  81.813  60.123  1.00  0.00           N
ATOM   1716  CA  LEU A 125      48.434  82.102  58.998  1.00  0.00           C
ATOM   1717  C   LEU A 125      47.988  83.290  58.132  1.00  0.00           C
ATOM   1718  O   LEU A 125      48.445  83.431  57.003  1.00  0.00           O
ATOM   1719  CB  LEU A 125      48.648  80.827  58.157  1.00  0.00           C
ATOM   1720  CG  LEU A 125      49.563  79.778  58.807  1.00  0.00           C
ATOM   1721  CD1 LEU A 125      49.544  78.519  57.944  1.00  0.00           C
ATOM   1722  CD2 LEU A 125      51.017  80.253  58.901  1.00  0.00           C
ATOM   1723  H   LEU A 125      46.564  81.586  59.903  1.00  0.00           H
ATOM   1724  HA  LEU A 125      49.394  82.414  59.405  1.00  0.00           H
ATOM   1725  HB2 LEU A 125      47.672  80.384  57.952  1.00  0.00           H
ATOM   1726  HB3 LEU A 125      49.096  81.090  57.199  1.00  0.00           H
ATOM   1727  HG  LEU A 125      49.201  79.527  59.800  1.00  0.00           H
ATOM   1728 HD11 LEU A 125      49.876  78.747  56.930  1.00  0.00           H
ATOM   1729 HD12 LEU A 125      50.187  77.762  58.386  1.00  0.00           H
ATOM   1730 HD13 LEU A 125      48.525  78.140  57.918  1.00  0.00           H
ATOM   1731 HD21 LEU A 125      51.082  81.101  59.581  1.00  0.00           H
ATOM   1732 HD22 LEU A 125      51.632  79.452  59.308  1.00  0.00           H
ATOM   1733 HD23 LEU A 125      51.381  80.539  57.916  1.00  0.00           H
ATOM   1734  N   THR A 126      47.147  84.181  58.651  1.00  0.00           N
ATOM   1735  CA  THR A 126      46.654  85.373  57.923  1.00  0.00           C
ATOM   1736  C   THR A 126      47.749  86.364  57.503  1.00  0.00           C
ATOM   1737  O   THR A 126      47.521  87.175  56.614  1.00  0.00           O
ATOM   1738  CB  THR A 126      45.599  86.113  58.757  1.00  0.00           C
ATOM   1739  CG2 THR A 126      44.261  85.376  58.747  1.00  0.00           C
ATOM   1740  OG1 THR A 126      46.023  86.241  60.098  1.00  0.00           O
ATOM   1741  H   THR A 126      46.861  84.059  59.610  1.00  0.00           H
ATOM   1742  HA  THR A 126      46.182  85.045  56.996  1.00  0.00           H
ATOM   1743  HB  THR A 126      45.441  87.111  58.346  1.00  0.00           H
ATOM   1744  HG1 THR A 126      45.561  85.589  60.629  1.00  0.00           H
ATOM   1745 HG21 THR A 126      44.428  84.303  58.717  1.00  0.00           H
ATOM   1746 HG22 THR A 126      43.671  85.631  59.627  1.00  0.00           H
ATOM   1747 HG23 THR A 126      43.703  85.662  57.855  1.00  0.00           H
ATOM   1748  N   GLU A 127      48.954  86.281  58.076  1.00  0.00           N
ATOM   1749  CA  GLU A 127      50.124  87.058  57.631  1.00  0.00           C
ATOM   1750  C   GLU A 127      50.908  86.389  56.484  1.00  0.00           C
ATOM   1751  O   GLU A 127      51.667  87.061  55.786  1.00  0.00           O
ATOM   1752  CB  GLU A 127      51.060  87.307  58.823  1.00  0.00           C
ATOM   1753  CG  GLU A 127      50.450  88.273  59.854  1.00  0.00           C
ATOM   1754  CD  GLU A 127      51.216  88.322  61.185  1.00  0.00           C
ATOM   1755  OE1 GLU A 127      52.151  87.515  61.399  1.00  0.00           O
ATOM   1756  OE2 GLU A 127      50.776  89.075  62.083  1.00  0.00           O
ATOM   1757  H   GLU A 127      49.064  85.649  58.852  1.00  0.00           H
ATOM   1758  HA  GLU A 127      49.792  88.027  57.253  1.00  0.00           H
ATOM   1759  HB2 GLU A 127      51.273  86.345  59.292  1.00  0.00           H
ATOM   1760  HB3 GLU A 127      51.996  87.736  58.463  1.00  0.00           H
ATOM   1761  HG2 GLU A 127      50.396  89.270  59.412  1.00  0.00           H
ATOM   1762  HG3 GLU A 127      49.430  87.954  60.080  1.00  0.00           H
ATOM   1763  N   ARG A 128      50.734  85.075  56.267  1.00  0.00           N
ATOM   1764  CA  ARG A 128      51.376  84.318  55.169  1.00  0.00           C
ATOM   1765  C   ARG A 128      50.413  83.870  54.072  1.00  0.00           C
ATOM   1766  O   ARG A 128      50.871  83.475  53.005  1.00  0.00           O
ATOM   1767  CB  ARG A 128      52.172  83.121  55.714  1.00  0.00           C
ATOM   1768  CG  ARG A 128      53.348  83.570  56.599  1.00  0.00           C
ATOM   1769  CD  ARG A 128      54.535  82.600  56.531  1.00  0.00           C
ATOM   1770  NE  ARG A 128      54.289  81.325  57.240  1.00  0.00           N
ATOM   1771  CZ  ARG A 128      54.416  80.105  56.748  1.00  0.00           C
ATOM   1772  NH1 ARG A 128      54.657  79.876  55.492  1.00  0.00           N
ATOM   1773  NH2 ARG A 128      54.302  79.049  57.501  1.00  0.00           N
ATOM   1774  H   ARG A 128      50.048  84.597  56.841  1.00  0.00           H
ATOM   1775  HA  ARG A 128      52.077  84.979  54.656  1.00  0.00           H
ATOM   1776  HB2 ARG A 128      51.513  82.459  56.278  1.00  0.00           H
ATOM   1777  HB3 ARG A 128      52.565  82.565  54.861  1.00  0.00           H
ATOM   1778  HG2 ARG A 128      53.703  84.541  56.251  1.00  0.00           H
ATOM   1779  HG3 ARG A 128      53.011  83.681  57.630  1.00  0.00           H
ATOM   1780  HD2 ARG A 128      54.785  82.433  55.482  1.00  0.00           H
ATOM   1781  HD3 ARG A 128      55.395  83.089  56.992  1.00  0.00           H
ATOM   1782  HE  ARG A 128      54.107  81.386  58.229  1.00  0.00           H
ATOM   1783 HH11 ARG A 128      54.652  80.634  54.817  1.00  0.00           H
ATOM   1784 HH12 ARG A 128      54.664  78.926  55.155  1.00  0.00           H
ATOM   1785 HH21 ARG A 128      54.268  79.129  58.512  1.00  0.00           H
ATOM   1786 HH22 ARG A 128      54.426  78.142  57.089  1.00  0.00           H
ATOM   1787  N   LEU A 129      49.108  83.926  54.311  1.00  0.00           N
ATOM   1788  CA  LEU A 129      48.064  83.599  53.349  1.00  0.00           C
ATOM   1789  C   LEU A 129      47.162  84.812  53.156  1.00  0.00           C
ATOM   1790  O   LEU A 129      46.439  85.204  54.071  1.00  0.00           O
ATOM   1791  CB  LEU A 129      47.241  82.407  53.847  1.00  0.00           C
ATOM   1792  CG  LEU A 129      47.993  81.087  54.028  1.00  0.00           C
ATOM   1793  CD1 LEU A 129      47.035  80.031  54.575  1.00  0.00           C
ATOM   1794  CD2 LEU A 129      48.549  80.585  52.702  1.00  0.00           C
ATOM   1795  H   LEU A 129      48.808  84.218  55.233  1.00  0.00           H
ATOM   1796  HA  LEU A 129      48.501  83.344  52.384  1.00  0.00           H
ATOM   1797  HB2 LEU A 129      46.805  82.682  54.802  1.00  0.00           H
ATOM   1798  HB3 LEU A 129      46.434  82.248  53.136  1.00  0.00           H
ATOM   1799  HG  LEU A 129      48.811  81.213  54.737  1.00  0.00           H
ATOM   1800 HD11 LEU A 129      46.230  79.847  53.862  1.00  0.00           H
ATOM   1801 HD12 LEU A 129      47.582  79.111  54.753  1.00  0.00           H
ATOM   1802 HD13 LEU A 129      46.613  80.372  55.519  1.00  0.00           H
ATOM   1803 HD21 LEU A 129      49.366  81.231  52.383  1.00  0.00           H
ATOM   1804 HD22 LEU A 129      48.918  79.573  52.821  1.00  0.00           H
ATOM   1805 HD23 LEU A 129      47.768  80.586  51.944  1.00  0.00           H
ATOM   1806  N   THR A 130      47.204  85.398  51.964  1.00  0.00           N
ATOM   1807  CA  THR A 130      46.276  86.460  51.556  1.00  0.00           C
ATOM   1808  C   THR A 130      45.348  85.919  50.475  1.00  0.00           C
ATOM   1809  O   THR A 130      45.825  85.370  49.485  1.00  0.00           O
ATOM   1810  CB  THR A 130      47.038  87.688  51.039  1.00  0.00           C
ATOM   1811  CG2 THR A 130      46.134  88.900  50.805  1.00  0.00           C
ATOM   1812  OG1 THR A 130      48.012  88.071  51.985  1.00  0.00           O
ATOM   1813  H   THR A 130      47.806  84.989  51.252  1.00  0.00           H
ATOM   1814  HA  THR A 130      45.669  86.776  52.405  1.00  0.00           H
ATOM   1815  HB  THR A 130      47.538  87.423  50.106  1.00  0.00           H
ATOM   1816  HG1 THR A 130      48.146  87.321  52.573  1.00  0.00           H
ATOM   1817 HG21 THR A 130      45.121  88.598  50.546  1.00  0.00           H
ATOM   1818 HG22 THR A 130      46.092  89.519  51.702  1.00  0.00           H
ATOM   1819 HG23 THR A 130      46.531  89.494  49.982  1.00  0.00           H
ATOM   1820  N   PHE A 131      44.038  86.094  50.635  1.00  0.00           N
ATOM   1821  CA  PHE A 131      43.053  85.698  49.631  1.00  0.00           C
ATOM   1822  C   PHE A 131      42.184  86.889  49.240  1.00  0.00           C
ATOM   1823  O   PHE A 131      41.554  87.524  50.092  1.00  0.00           O
ATOM   1824  CB  PHE A 131      42.225  84.520  50.145  1.00  0.00           C
ATOM   1825  CG  PHE A 131      43.040  83.276  50.419  1.00  0.00           C
ATOM   1826  CD1 PHE A 131      43.396  82.428  49.354  1.00  0.00           C
ATOM   1827  CD2 PHE A 131      43.403  82.940  51.736  1.00  0.00           C
ATOM   1828  CE1 PHE A 131      44.099  81.236  49.604  1.00  0.00           C
ATOM   1829  CE2 PHE A 131      44.086  81.738  51.984  1.00  0.00           C
ATOM   1830  CZ  PHE A 131      44.438  80.888  50.923  1.00  0.00           C
ATOM   1831  H   PHE A 131      43.689  86.536  51.472  1.00  0.00           H
ATOM   1832  HA  PHE A 131      43.564  85.359  48.731  1.00  0.00           H
ATOM   1833  HB2 PHE A 131      41.698  84.815  51.049  1.00  0.00           H
ATOM   1834  HB3 PHE A 131      41.471  84.269  49.402  1.00  0.00           H
ATOM   1835  HD1 PHE A 131      43.109  82.686  48.346  1.00  0.00           H
ATOM   1836  HD2 PHE A 131      43.129  83.591  52.555  1.00  0.00           H
ATOM   1837  HE1 PHE A 131      44.357  80.583  48.782  1.00  0.00           H
ATOM   1838  HE2 PHE A 131      44.324  81.455  52.995  1.00  0.00           H
ATOM   1839  HZ  PHE A 131      44.955  79.962  51.126  1.00  0.00           H
ATOM   1840  N   GLU A 132      42.153  87.185  47.944  1.00  0.00           N
ATOM   1841  CA  GLU A 132      41.451  88.333  47.372  1.00  0.00           C
ATOM   1842  C   GLU A 132      40.512  87.905  46.246  1.00  0.00           C
ATOM   1843  O   GLU A 132      40.803  87.004  45.462  1.00  0.00           O
ATOM   1844  CB  GLU A 132      42.453  89.389  46.870  1.00  0.00           C
ATOM   1845  CG  GLU A 132      42.974  90.269  48.020  1.00  0.00           C
ATOM   1846  CD  GLU A 132      44.200  91.128  47.674  1.00  0.00           C
ATOM   1847  OE1 GLU A 132      44.720  91.037  46.540  1.00  0.00           O
ATOM   1848  OE2 GLU A 132      44.608  91.909  48.568  1.00  0.00           O
ATOM   1849  H   GLU A 132      42.666  86.589  47.295  1.00  0.00           H
ATOM   1850  HA  GLU A 132      40.833  88.795  48.141  1.00  0.00           H
ATOM   1851  HB2 GLU A 132      43.277  88.878  46.372  1.00  0.00           H
ATOM   1852  HB3 GLU A 132      41.958  90.037  46.145  1.00  0.00           H
ATOM   1853  HG2 GLU A 132      42.161  90.931  48.330  1.00  0.00           H
ATOM   1854  HG3 GLU A 132      43.230  89.635  48.871  1.00  0.00           H
ATOM   1855  N   VAL A 133      39.371  88.588  46.141  1.00  0.00           N
ATOM   1856  CA  VAL A 133      38.514  88.449  44.963  1.00  0.00           C
ATOM   1857  C   VAL A 133      39.153  89.242  43.823  1.00  0.00           C
ATOM   1858  O   VAL A 133      39.190  90.474  43.882  1.00  0.00           O
ATOM   1859  CB  VAL A 133      37.067  88.903  45.221  1.00  0.00           C
ATOM   1860  CG1 VAL A 133      36.179  88.711  43.978  1.00  0.00           C
ATOM   1861  CG2 VAL A 133      36.418  88.174  46.413  1.00  0.00           C
ATOM   1862  H   VAL A 133      39.177  89.328  46.795  1.00  0.00           H
ATOM   1863  HA  VAL A 133      38.484  87.400  44.699  1.00  0.00           H
ATOM   1864  HB  VAL A 133      37.094  89.966  45.460  1.00  0.00           H
ATOM   1865 HG11 VAL A 133      36.722  88.938  43.063  1.00  0.00           H
ATOM   1866 HG12 VAL A 133      35.836  87.678  43.904  1.00  0.00           H
ATOM   1867 HG13 VAL A 133      35.320  89.375  44.043  1.00  0.00           H
ATOM   1868 HG21 VAL A 133      37.159  87.629  46.984  1.00  0.00           H
ATOM   1869 HG22 VAL A 133      35.946  88.898  47.073  1.00  0.00           H
ATOM   1870 HG23 VAL A 133      35.677  87.450  46.079  1.00  0.00           H
ATOM   1871  N   ALA A 134      39.651  88.556  42.795  1.00  0.00           N
ATOM   1872  CA  ALA A 134      40.277  89.189  41.637  1.00  0.00           C
ATOM   1873  C   ALA A 134      40.172  88.321  40.375  1.00  0.00           C
ATOM   1874  O   ALA A 134      40.151  87.091  40.446  1.00  0.00           O
ATOM   1875  CB  ALA A 134      41.741  89.541  41.950  1.00  0.00           C
ATOM   1876  H   ALA A 134      39.554  87.546  42.793  1.00  0.00           H
ATOM   1877  HA  ALA A 134      39.745  90.120  41.442  1.00  0.00           H
ATOM   1878  HB1 ALA A 134      42.398  88.769  41.556  1.00  0.00           H
ATOM   1879  HB2 ALA A 134      41.991  90.486  41.473  1.00  0.00           H
ATOM   1880  HB3 ALA A 134      41.903  89.638  43.025  1.00  0.00           H
ATOM   1881  N   ASP A 135      40.134  88.977  39.214  1.00  0.00           N
ATOM   1882  CA  ASP A 135      40.184  88.313  37.911  1.00  0.00           C
ATOM   1883  C   ASP A 135      41.638  88.039  37.491  1.00  0.00           C
ATOM   1884  O   ASP A 135      42.466  88.946  37.450  1.00  0.00           O
ATOM   1885  CB  ASP A 135      39.438  89.161  36.864  1.00  0.00           C
ATOM   1886  CG  ASP A 135      39.105  88.396  35.574  1.00  0.00           C
ATOM   1887  OD1 ASP A 135      39.722  87.335  35.320  1.00  0.00           O
ATOM   1888  OD2 ASP A 135      38.226  88.865  34.820  1.00  0.00           O
ATOM   1889  H   ASP A 135      40.222  89.980  39.223  1.00  0.00           H
ATOM   1890  HA  ASP A 135      39.662  87.359  37.993  1.00  0.00           H
ATOM   1891  HB2 ASP A 135      38.506  89.522  37.304  1.00  0.00           H
ATOM   1892  HB3 ASP A 135      40.048  90.031  36.613  1.00  0.00           H
ATOM   1893  N   ALA A 136      41.948  86.801  37.122  1.00  0.00           N
ATOM   1894  CA  ALA A 136      43.239  86.395  36.583  1.00  0.00           C
ATOM   1895  C   ALA A 136      43.507  86.948  35.176  1.00  0.00           C
ATOM   1896  O   ALA A 136      44.653  86.994  34.745  1.00  0.00           O
ATOM   1897  CB  ALA A 136      43.287  84.870  36.557  1.00  0.00           C
ATOM   1898  H   ALA A 136      41.203  86.114  37.125  1.00  0.00           H
ATOM   1899  HA  ALA A 136      44.022  86.759  37.244  1.00  0.00           H
ATOM   1900  HB1 ALA A 136      42.565  84.497  35.832  1.00  0.00           H
ATOM   1901  HB2 ALA A 136      44.286  84.554  36.257  1.00  0.00           H
ATOM   1902  HB3 ALA A 136      43.054  84.468  37.543  1.00  0.00           H
ATOM   1903  N   MET A 137      42.469  87.362  34.442  1.00  0.00           N
ATOM   1904  CA  MET A 137      42.605  88.005  33.129  1.00  0.00           C
ATOM   1905  C   MET A 137      42.853  89.524  33.219  1.00  0.00           C
ATOM   1906  O   MET A 137      43.089  90.158  32.189  1.00  0.00           O
ATOM   1907  CB  MET A 137      41.366  87.695  32.279  1.00  0.00           C
ATOM   1908  CG  MET A 137      41.188  86.194  32.004  1.00  0.00           C
ATOM   1909  SD  MET A 137      39.661  85.813  31.090  1.00  0.00           S
ATOM   1910  CE  MET A 137      38.489  85.805  32.474  1.00  0.00           C
ATOM   1911  H   MET A 137      41.534  87.264  34.838  1.00  0.00           H
ATOM   1912  HA  MET A 137      43.476  87.582  32.625  1.00  0.00           H
ATOM   1913  HB2 MET A 137      40.482  88.081  32.786  1.00  0.00           H
ATOM   1914  HB3 MET A 137      41.458  88.204  31.320  1.00  0.00           H
ATOM   1915  HG2 MET A 137      42.044  85.844  31.426  1.00  0.00           H
ATOM   1916  HG3 MET A 137      41.177  85.646  32.948  1.00  0.00           H
ATOM   1917  HE1 MET A 137      38.740  86.597  33.179  1.00  0.00           H
ATOM   1918  HE2 MET A 137      37.479  85.972  32.106  1.00  0.00           H
ATOM   1919  HE3 MET A 137      38.536  84.845  32.988  1.00  0.00           H
ATOM   1920  N   ARG A 138      42.787  90.103  34.430  1.00  0.00           N
ATOM   1921  CA  ARG A 138      43.194  91.476  34.786  1.00  0.00           C
ATOM   1922  C   ARG A 138      43.635  91.510  36.257  1.00  0.00           C
ATOM   1923  O   ARG A 138      42.931  92.053  37.111  1.00  0.00           O
ATOM   1924  CB  ARG A 138      42.059  92.494  34.549  1.00  0.00           C
ATOM   1925  CG  ARG A 138      41.696  92.760  33.082  1.00  0.00           C
ATOM   1926  CD  ARG A 138      40.892  94.059  32.910  1.00  0.00           C
ATOM   1927  NE  ARG A 138      39.774  94.177  33.875  1.00  0.00           N
ATOM   1928  CZ  ARG A 138      39.562  95.176  34.719  1.00  0.00           C
ATOM   1929  NH1 ARG A 138      40.314  96.237  34.755  1.00  0.00           N
ATOM   1930  NH2 ARG A 138      38.581  95.145  35.574  1.00  0.00           N
ATOM   1931  H   ARG A 138      42.548  89.494  35.205  1.00  0.00           H
ATOM   1932  HA  ARG A 138      44.067  91.763  34.194  1.00  0.00           H
ATOM   1933  HB2 ARG A 138      41.167  92.156  35.079  1.00  0.00           H
ATOM   1934  HB3 ARG A 138      42.373  93.444  34.987  1.00  0.00           H
ATOM   1935  HG2 ARG A 138      42.613  92.854  32.501  1.00  0.00           H
ATOM   1936  HG3 ARG A 138      41.119  91.921  32.693  1.00  0.00           H
ATOM   1937  HD2 ARG A 138      41.586  94.893  33.020  1.00  0.00           H
ATOM   1938  HD3 ARG A 138      40.497  94.095  31.893  1.00  0.00           H
ATOM   1939  HE  ARG A 138      39.149  93.392  33.941  1.00  0.00           H
ATOM   1940 HH11 ARG A 138      41.073  96.334  34.109  1.00  0.00           H
ATOM   1941 HH12 ARG A 138      40.129  96.953  35.451  1.00  0.00           H
ATOM   1942 HH21 ARG A 138      37.948  94.366  35.623  1.00  0.00           H
ATOM   1943 HH22 ARG A 138      38.472  95.935  36.188  1.00  0.00           H
ATOM   1944  N   LEU A 139      44.777  90.893  36.559  1.00  0.00           N
ATOM   1945  CA  LEU A 139      45.309  90.857  37.919  1.00  0.00           C
ATOM   1946  C   LEU A 139      45.662  92.275  38.396  1.00  0.00           C
ATOM   1947  O   LEU A 139      46.380  93.001  37.706  1.00  0.00           O
ATOM   1948  CB  LEU A 139      46.555  89.961  38.025  1.00  0.00           C
ATOM   1949  CG  LEU A 139      46.290  88.448  37.990  1.00  0.00           C
ATOM   1950  CD1 LEU A 139      47.625  87.707  38.013  1.00  0.00           C
ATOM   1951  CD2 LEU A 139      45.489  87.975  39.206  1.00  0.00           C
ATOM   1952  H   LEU A 139      45.379  90.613  35.797  1.00  0.00           H
ATOM   1953  HA  LEU A 139      44.522  90.450  38.549  1.00  0.00           H
ATOM   1954  HB2 LEU A 139      47.241  90.231  37.224  1.00  0.00           H
ATOM   1955  HB3 LEU A 139      47.060  90.190  38.962  1.00  0.00           H
ATOM   1956  HG  LEU A 139      45.756  88.183  37.081  1.00  0.00           H
ATOM   1957 HD11 LEU A 139      48.171  87.950  38.923  1.00  0.00           H
ATOM   1958 HD12 LEU A 139      47.448  86.633  37.962  1.00  0.00           H
ATOM   1959 HD13 LEU A 139      48.226  87.988  37.149  1.00  0.00           H
ATOM   1960 HD21 LEU A 139      44.481  88.385  39.175  1.00  0.00           H
ATOM   1961 HD22 LEU A 139      45.411  86.889  39.188  1.00  0.00           H
ATOM   1962 HD23 LEU A 139      45.978  88.280  40.128  1.00  0.00           H
ATOM   1963  N   PRO A 140      45.251  92.664  39.615  1.00  0.00           N
ATOM   1964  CA  PRO A 140      45.533  93.994  40.151  1.00  0.00           C
ATOM   1965  C   PRO A 140      46.997  94.174  40.583  1.00  0.00           C
ATOM   1966  O   PRO A 140      47.421  95.294  40.865  1.00  0.00           O
ATOM   1967  CB  PRO A 140      44.592  94.123  41.351  1.00  0.00           C
ATOM   1968  CG  PRO A 140      44.478  92.687  41.866  1.00  0.00           C
ATOM   1969  CD  PRO A 140      44.516  91.860  40.583  1.00  0.00           C
ATOM   1970  HA  PRO A 140      45.295  94.754  39.405  1.00  0.00           H
ATOM   1971  HB2 PRO A 140      44.989  94.796  42.112  1.00  0.00           H
ATOM   1972  HB3 PRO A 140      43.616  94.469  41.007  1.00  0.00           H
ATOM   1973  HG2 PRO A 140      45.344  92.444  42.484  1.00  0.00           H
ATOM   1974  HG3 PRO A 140      43.553  92.528  42.419  1.00  0.00           H
ATOM   1975  HD2 PRO A 140      45.016  90.908  40.768  1.00  0.00           H
ATOM   1976  HD3 PRO A 140      43.504  91.691  40.215  1.00  0.00           H
ATOM   1977  N   TYR A 141      47.749  93.076  40.700  1.00  0.00           N
ATOM   1978  CA  TYR A 141      49.121  93.082  41.200  1.00  0.00           C
ATOM   1979  C   TYR A 141      50.103  93.747  40.230  1.00  0.00           C
ATOM   1980  O   TYR A 141      49.865  93.842  39.021  1.00  0.00           O
ATOM   1981  CB  TYR A 141      49.557  91.660  41.571  1.00  0.00           C
ATOM   1982  CG  TYR A 141      48.581  90.972  42.500  1.00  0.00           C
ATOM   1983  CD1 TYR A 141      48.401  91.444  43.817  1.00  0.00           C
ATOM   1984  CD2 TYR A 141      47.808  89.899  42.024  1.00  0.00           C
ATOM   1985  CE1 TYR A 141      47.416  90.869  44.644  1.00  0.00           C
ATOM   1986  CE2 TYR A 141      46.847  89.311  42.859  1.00  0.00           C
ATOM   1987  CZ  TYR A 141      46.627  89.808  44.158  1.00  0.00           C
ATOM   1988  OH  TYR A 141      45.651  89.272  44.929  1.00  0.00           O
ATOM   1989  H   TYR A 141      47.335  92.190  40.464  1.00  0.00           H
ATOM   1990  HA  TYR A 141      49.125  93.674  42.114  1.00  0.00           H
ATOM   1991  HB2 TYR A 141      49.664  91.072  40.658  1.00  0.00           H
ATOM   1992  HB3 TYR A 141      50.532  91.697  42.059  1.00  0.00           H
ATOM   1993  HD1 TYR A 141      48.999  92.262  44.188  1.00  0.00           H
ATOM   1994  HD2 TYR A 141      47.947  89.524  41.021  1.00  0.00           H
ATOM   1995  HE1 TYR A 141      47.244  91.235  45.647  1.00  0.00           H
ATOM   1996  HE2 TYR A 141      46.268  88.480  42.507  1.00  0.00           H
ATOM   1997  HH  TYR A 141      45.303  89.939  45.569  1.00  0.00           H
ATOM   1998  N   GLU A 142      51.225  94.202  40.786  1.00  0.00           N
ATOM   1999  CA  GLU A 142      52.306  94.839  40.033  1.00  0.00           C
ATOM   2000  C   GLU A 142      53.029  93.851  39.102  1.00  0.00           C
ATOM   2001  O   GLU A 142      52.696  92.669  38.990  1.00  0.00           O
ATOM   2002  CB  GLU A 142      53.294  95.528  41.006  1.00  0.00           C
ATOM   2003  CG  GLU A 142      52.762  96.850  41.583  1.00  0.00           C
ATOM   2004  CD  GLU A 142      53.872  97.832  42.018  1.00  0.00           C
ATOM   2005  OE1 GLU A 142      54.994  97.390  42.370  1.00  0.00           O
ATOM   2006  OE2 GLU A 142      53.578  99.055  42.029  1.00  0.00           O
ATOM   2007  H   GLU A 142      51.410  93.968  41.747  1.00  0.00           H
ATOM   2008  HA  GLU A 142      51.870  95.603  39.388  1.00  0.00           H
ATOM   2009  HB2 GLU A 142      53.545  94.851  41.822  1.00  0.00           H
ATOM   2010  HB3 GLU A 142      54.210  95.760  40.466  1.00  0.00           H
ATOM   2011  HG2 GLU A 142      52.155  97.340  40.818  1.00  0.00           H
ATOM   2012  HG3 GLU A 142      52.112  96.629  42.432  1.00  0.00           H
ATOM   2013  N   ASP A 143      54.037  94.349  38.395  1.00  0.00           N
ATOM   2014  CA  ASP A 143      54.918  93.535  37.571  1.00  0.00           C
ATOM   2015  C   ASP A 143      56.017  92.908  38.438  1.00  0.00           C
ATOM   2016  O   ASP A 143      56.519  93.543  39.364  1.00  0.00           O
ATOM   2017  CB  ASP A 143      55.509  94.381  36.432  1.00  0.00           C
ATOM   2018  CG  ASP A 143      54.490  94.946  35.446  1.00  0.00           C
ATOM   2019  OD1 ASP A 143      53.262  95.044  35.705  1.00  0.00           O
ATOM   2020  OD2 ASP A 143      54.876  95.395  34.337  1.00  0.00           O
ATOM   2021  H   ASP A 143      54.340  95.285  38.610  1.00  0.00           H
ATOM   2022  HA  ASP A 143      54.341  92.726  37.124  1.00  0.00           H
ATOM   2023  HB2 ASP A 143      56.052  95.218  36.878  1.00  0.00           H
ATOM   2024  HB3 ASP A 143      56.229  93.770  35.886  1.00  0.00           H
ATOM   2025  N   GLU A 144      56.400  91.666  38.131  1.00  0.00           N
ATOM   2026  CA  GLU A 144      57.520  90.971  38.796  1.00  0.00           C
ATOM   2027  C   GLU A 144      57.369  90.894  40.329  1.00  0.00           C
ATOM   2028  O   GLU A 144      58.314  91.102  41.095  1.00  0.00           O
ATOM   2029  CB  GLU A 144      58.875  91.557  38.347  1.00  0.00           C
ATOM   2030  CG  GLU A 144      59.001  91.665  36.818  1.00  0.00           C
ATOM   2031  CD  GLU A 144      60.394  92.102  36.346  1.00  0.00           C
ATOM   2032  OE1 GLU A 144      61.146  92.721  37.136  1.00  0.00           O
ATOM   2033  OE2 GLU A 144      60.694  91.808  35.167  1.00  0.00           O
ATOM   2034  H   GLU A 144      55.953  91.211  37.343  1.00  0.00           H
ATOM   2035  HA  GLU A 144      57.492  89.941  38.451  1.00  0.00           H
ATOM   2036  HB2 GLU A 144      59.003  92.546  38.787  1.00  0.00           H
ATOM   2037  HB3 GLU A 144      59.669  90.908  38.716  1.00  0.00           H
ATOM   2038  HG2 GLU A 144      58.762  90.691  36.382  1.00  0.00           H
ATOM   2039  HG3 GLU A 144      58.274  92.388  36.445  1.00  0.00           H
ATOM   2040  N   SER A 145      56.147  90.611  40.791  1.00  0.00           N
ATOM   2041  CA  SER A 145      55.799  90.552  42.215  1.00  0.00           C
ATOM   2042  C   SER A 145      56.010  89.165  42.829  1.00  0.00           C
ATOM   2043  O   SER A 145      56.430  89.068  43.982  1.00  0.00           O
ATOM   2044  CB  SER A 145      54.342  90.980  42.413  1.00  0.00           C
ATOM   2045  OG  SER A 145      54.125  92.254  41.844  1.00  0.00           O
ATOM   2046  H   SER A 145      55.439  90.359  40.110  1.00  0.00           H
ATOM   2047  HA  SER A 145      56.428  91.253  42.765  1.00  0.00           H
ATOM   2048  HB2 SER A 145      53.673  90.247  41.960  1.00  0.00           H
ATOM   2049  HB3 SER A 145      54.129  91.041  43.480  1.00  0.00           H
ATOM   2050  HG  SER A 145      54.662  92.331  41.044  1.00  0.00           H
ATOM   2051  N   PHE A 146      55.756  88.094  42.069  1.00  0.00           N
ATOM   2052  CA  PHE A 146      55.738  86.712  42.564  1.00  0.00           C
ATOM   2053  C   PHE A 146      56.916  85.894  42.027  1.00  0.00           C
ATOM   2054  O   PHE A 146      57.303  86.037  40.867  1.00  0.00           O
ATOM   2055  CB  PHE A 146      54.397  86.054  42.216  1.00  0.00           C
ATOM   2056  CG  PHE A 146      53.192  86.814  42.737  1.00  0.00           C
ATOM   2057  CD1 PHE A 146      52.845  86.749  44.098  1.00  0.00           C
ATOM   2058  CD2 PHE A 146      52.419  87.593  41.859  1.00  0.00           C
ATOM   2059  CE1 PHE A 146      51.729  87.462  44.574  1.00  0.00           C
ATOM   2060  CE2 PHE A 146      51.304  88.305  42.333  1.00  0.00           C
ATOM   2061  CZ  PHE A 146      50.956  88.238  43.693  1.00  0.00           C
ATOM   2062  H   PHE A 146      55.491  88.245  41.101  1.00  0.00           H
ATOM   2063  HA  PHE A 146      55.818  86.721  43.652  1.00  0.00           H
ATOM   2064  HB2 PHE A 146      54.319  85.960  41.132  1.00  0.00           H
ATOM   2065  HB3 PHE A 146      54.377  85.047  42.635  1.00  0.00           H
ATOM   2066  HD1 PHE A 146      53.433  86.149  44.776  1.00  0.00           H
ATOM   2067  HD2 PHE A 146      52.685  87.628  40.816  1.00  0.00           H
ATOM   2068  HE1 PHE A 146      51.466  87.412  45.619  1.00  0.00           H
ATOM   2069  HE2 PHE A 146      50.707  88.895  41.653  1.00  0.00           H
ATOM   2070  HZ  PHE A 146      50.092  88.776  44.060  1.00  0.00           H
ATOM   2071  N   ASP A 147      57.491  85.032  42.864  1.00  0.00           N
ATOM   2072  CA  ASP A 147      58.608  84.157  42.475  1.00  0.00           C
ATOM   2073  C   ASP A 147      58.147  82.929  41.682  1.00  0.00           C
ATOM   2074  O   ASP A 147      58.856  82.448  40.801  1.00  0.00           O
ATOM   2075  CB  ASP A 147      59.363  83.685  43.722  1.00  0.00           C
ATOM   2076  CG  ASP A 147      59.783  84.839  44.632  1.00  0.00           C
ATOM   2077  OD1 ASP A 147      60.716  85.589  44.266  1.00  0.00           O
ATOM   2078  OD2 ASP A 147      59.157  85.012  45.698  1.00  0.00           O
ATOM   2079  H   ASP A 147      57.084  84.903  43.786  1.00  0.00           H
ATOM   2080  HA  ASP A 147      59.297  84.717  41.843  1.00  0.00           H
ATOM   2081  HB2 ASP A 147      58.721  82.998  44.276  1.00  0.00           H
ATOM   2082  HB3 ASP A 147      60.250  83.133  43.406  1.00  0.00           H
ATOM   2083  N   CYS A 148      56.957  82.424  41.992  1.00  0.00           N
ATOM   2084  CA  CYS A 148      56.313  81.338  41.269  1.00  0.00           C
ATOM   2085  C   CYS A 148      54.792  81.477  41.348  1.00  0.00           C
ATOM   2086  O   CYS A 148      54.249  82.305  42.085  1.00  0.00           O
ATOM   2087  CB  CYS A 148      56.818  79.978  41.783  1.00  0.00           C
ATOM   2088  SG  CYS A 148      56.585  79.791  43.575  1.00  0.00           S
ATOM   2089  H   CYS A 148      56.422  82.858  42.734  1.00  0.00           H
ATOM   2090  HA  CYS A 148      56.578  81.413  40.214  1.00  0.00           H
ATOM   2091  HB2 CYS A 148      56.278  79.184  41.264  1.00  0.00           H
ATOM   2092  HB3 CYS A 148      57.876  79.876  41.542  1.00  0.00           H
ATOM   2093  HG  CYS A 148      57.853  80.022  43.937  1.00  0.00           H
ATOM   2094  N   ALA A 149      54.091  80.680  40.556  1.00  0.00           N
ATOM   2095  CA  ALA A 149      52.639  80.666  40.527  1.00  0.00           C
ATOM   2096  C   ALA A 149      52.123  79.288  40.128  1.00  0.00           C
ATOM   2097  O   ALA A 149      52.865  78.460  39.592  1.00  0.00           O
ATOM   2098  CB  ALA A 149      52.158  81.764  39.566  1.00  0.00           C
ATOM   2099  H   ALA A 149      54.584  80.036  39.944  1.00  0.00           H
ATOM   2100  HA  ALA A 149      52.259  80.873  41.527  1.00  0.00           H
ATOM   2101  HB1 ALA A 149      52.661  81.673  38.605  1.00  0.00           H
ATOM   2102  HB2 ALA A 149      51.079  81.692  39.421  1.00  0.00           H
ATOM   2103  HB3 ALA A 149      52.393  82.739  39.987  1.00  0.00           H
ATOM   2104  N   TRP A 150      50.829  79.063  40.324  1.00  0.00           N
ATOM   2105  CA  TRP A 150      50.150  77.941  39.695  1.00  0.00           C
ATOM   2106  C   TRP A 150      48.708  78.255  39.323  1.00  0.00           C
ATOM   2107  O   TRP A 150      48.054  79.059  39.979  1.00  0.00           O
ATOM   2108  CB  TRP A 150      50.328  76.671  40.533  1.00  0.00           C
ATOM   2109  CG  TRP A 150      49.904  76.654  41.967  1.00  0.00           C
ATOM   2110  CD1 TRP A 150      48.841  77.273  42.530  1.00  0.00           C
ATOM   2111  CD2 TRP A 150      50.519  75.883  43.041  1.00  0.00           C
ATOM   2112  CE2 TRP A 150      49.793  76.120  44.244  1.00  0.00           C
ATOM   2113  CE3 TRP A 150      51.606  74.982  43.109  1.00  0.00           C
ATOM   2114  NE1 TRP A 150      48.781  76.971  43.873  1.00  0.00           N
ATOM   2115  CZ2 TRP A 150      50.129  75.513  45.457  1.00  0.00           C
ATOM   2116  CZ3 TRP A 150      51.946  74.351  44.319  1.00  0.00           C
ATOM   2117  CH2 TRP A 150      51.204  74.611  45.483  1.00  0.00           C
ATOM   2118  H   TRP A 150      50.270  79.758  40.814  1.00  0.00           H
ATOM   2119  HA  TRP A 150      50.659  77.766  38.755  1.00  0.00           H
ATOM   2120  HB2 TRP A 150      49.848  75.837  40.019  1.00  0.00           H
ATOM   2121  HB3 TRP A 150      51.396  76.467  40.552  1.00  0.00           H
ATOM   2122  HD1 TRP A 150      48.117  77.892  42.019  1.00  0.00           H
ATOM   2123  HE1 TRP A 150      48.014  77.280  44.478  1.00  0.00           H
ATOM   2124  HE3 TRP A 150      52.166  74.766  42.213  1.00  0.00           H
ATOM   2125  HZ2 TRP A 150      49.545  75.723  46.340  1.00  0.00           H
ATOM   2126  HZ3 TRP A 150      52.770  73.653  44.346  1.00  0.00           H
ATOM   2127  HH2 TRP A 150      51.447  74.098  46.392  1.00  0.00           H
ATOM   2128  N   ALA A 151      48.219  77.619  38.261  1.00  0.00           N
ATOM   2129  CA  ALA A 151      46.805  77.596  37.905  1.00  0.00           C
ATOM   2130  C   ALA A 151      46.336  76.136  37.938  1.00  0.00           C
ATOM   2131  O   ALA A 151      46.548  75.365  36.996  1.00  0.00           O
ATOM   2132  CB  ALA A 151      46.585  78.306  36.561  1.00  0.00           C
ATOM   2133  H   ALA A 151      48.848  77.013  37.744  1.00  0.00           H
ATOM   2134  HA  ALA A 151      46.237  78.143  38.659  1.00  0.00           H
ATOM   2135  HB1 ALA A 151      47.358  79.055  36.393  1.00  0.00           H
ATOM   2136  HB2 ALA A 151      46.598  77.588  35.742  1.00  0.00           H
ATOM   2137  HB3 ALA A 151      45.615  78.806  36.580  1.00  0.00           H
ATOM   2138  N   ILE A 152      45.784  75.736  39.084  1.00  0.00           N
ATOM   2139  CA  ILE A 152      45.360  74.359  39.347  1.00  0.00           C
ATOM   2140  C   ILE A 152      43.904  74.229  38.916  1.00  0.00           C
ATOM   2141  O   ILE A 152      42.994  74.612  39.657  1.00  0.00           O
ATOM   2142  CB  ILE A 152      45.618  73.977  40.822  1.00  0.00           C
ATOM   2143  CG1 ILE A 152      47.146  73.940  41.055  1.00  0.00           C
ATOM   2144  CG2 ILE A 152      44.957  72.642  41.240  1.00  0.00           C
ATOM   2145  CD1 ILE A 152      47.525  73.922  42.535  1.00  0.00           C
ATOM   2146  H   ILE A 152      45.626  76.427  39.805  1.00  0.00           H
ATOM   2147  HA  ILE A 152      45.950  73.680  38.731  1.00  0.00           H
ATOM   2148  HB  ILE A 152      45.191  74.761  41.448  1.00  0.00           H
ATOM   2149 HG12 ILE A 152      47.575  73.074  40.556  1.00  0.00           H
ATOM   2150 HG13 ILE A 152      47.613  74.825  40.625  1.00  0.00           H
ATOM   2151 HG21 ILE A 152      45.105  72.454  42.301  1.00  0.00           H
ATOM   2152 HG22 ILE A 152      43.884  72.655  41.056  1.00  0.00           H
ATOM   2153 HG23 ILE A 152      45.367  71.800  40.698  1.00  0.00           H
ATOM   2154 HD11 ILE A 152      47.131  73.035  43.026  1.00  0.00           H
ATOM   2155 HD12 ILE A 152      48.609  73.916  42.629  1.00  0.00           H
ATOM   2156 HD13 ILE A 152      47.124  74.815  43.012  1.00  0.00           H
ATOM   2157  N   GLU A 153      43.725  73.704  37.701  1.00  0.00           N
ATOM   2158  CA  GLU A 153      42.431  73.306  37.137  1.00  0.00           C
ATOM   2159  C   GLU A 153      41.453  74.482  36.946  1.00  0.00           C
ATOM   2160  O   GLU A 153      40.241  74.328  37.006  1.00  0.00           O
ATOM   2161  CB  GLU A 153      41.837  72.109  37.906  1.00  0.00           C
ATOM   2162  CG  GLU A 153      42.831  70.949  38.102  1.00  0.00           C
ATOM   2163  CD  GLU A 153      42.309  69.728  38.876  1.00  0.00           C
ATOM   2164  OE1 GLU A 153      41.099  69.538  39.091  1.00  0.00           O
ATOM   2165  OE2 GLU A 153      43.163  68.922  39.313  1.00  0.00           O
ATOM   2166  H   GLU A 153      44.543  73.504  37.141  1.00  0.00           H
ATOM   2167  HA  GLU A 153      42.630  72.939  36.129  1.00  0.00           H
ATOM   2168  HB2 GLU A 153      41.467  72.443  38.877  1.00  0.00           H
ATOM   2169  HB3 GLU A 153      41.019  71.748  37.297  1.00  0.00           H
ATOM   2170  HG2 GLU A 153      43.155  70.625  37.114  1.00  0.00           H
ATOM   2171  HG3 GLU A 153      43.710  71.317  38.635  1.00  0.00           H
ATOM   2172  N   SER A 154      41.969  75.690  36.698  1.00  0.00           N
ATOM   2173  CA  SER A 154      41.172  76.929  36.671  1.00  0.00           C
ATOM   2174  C   SER A 154      41.174  77.649  35.322  1.00  0.00           C
ATOM   2175  O   SER A 154      40.241  78.396  35.025  1.00  0.00           O
ATOM   2176  CB  SER A 154      41.674  77.861  37.773  1.00  0.00           C
ATOM   2177  OG  SER A 154      43.042  78.165  37.555  1.00  0.00           O
ATOM   2178  H   SER A 154      42.974  75.774  36.697  1.00  0.00           H
ATOM   2179  HA  SER A 154      40.129  76.698  36.888  1.00  0.00           H
ATOM   2180  HB2 SER A 154      41.080  78.775  37.764  1.00  0.00           H
ATOM   2181  HB3 SER A 154      41.547  77.373  38.740  1.00  0.00           H
ATOM   2182  HG  SER A 154      43.390  78.661  38.326  1.00  0.00           H
ATOM   2183  N   LEU A 155      42.162  77.390  34.456  1.00  0.00           N
ATOM   2184  CA  LEU A 155      42.248  77.992  33.120  1.00  0.00           C
ATOM   2185  C   LEU A 155      41.035  77.671  32.230  1.00  0.00           C
ATOM   2186  O   LEU A 155      40.696  78.463  31.351  1.00  0.00           O
ATOM   2187  CB  LEU A 155      43.526  77.509  32.428  1.00  0.00           C
ATOM   2188  CG  LEU A 155      44.849  78.052  32.983  1.00  0.00           C
ATOM   2189  CD1 LEU A 155      46.013  77.391  32.249  1.00  0.00           C
ATOM   2190  CD2 LEU A 155      44.979  79.566  32.796  1.00  0.00           C
ATOM   2191  H   LEU A 155      42.903  76.773  34.756  1.00  0.00           H
ATOM   2192  HA  LEU A 155      42.278  79.076  33.225  1.00  0.00           H
ATOM   2193  HB2 LEU A 155      43.545  76.419  32.464  1.00  0.00           H
ATOM   2194  HB3 LEU A 155      43.462  77.799  31.385  1.00  0.00           H
ATOM   2195  HG  LEU A 155      44.920  77.811  34.043  1.00  0.00           H
ATOM   2196 HD11 LEU A 155      45.965  77.614  31.183  1.00  0.00           H
ATOM   2197 HD12 LEU A 155      46.959  77.739  32.657  1.00  0.00           H
ATOM   2198 HD13 LEU A 155      45.941  76.311  32.372  1.00  0.00           H
ATOM   2199 HD21 LEU A 155      44.205  80.078  33.365  1.00  0.00           H
ATOM   2200 HD22 LEU A 155      45.948  79.898  33.166  1.00  0.00           H
ATOM   2201 HD23 LEU A 155      44.886  79.821  31.740  1.00  0.00           H
ATOM   2202  N   CYS A 156      40.330  76.568  32.496  1.00  0.00           N
ATOM   2203  CA  CYS A 156      39.070  76.229  31.828  1.00  0.00           C
ATOM   2204  C   CYS A 156      37.919  77.212  32.085  1.00  0.00           C
ATOM   2205  O   CYS A 156      36.909  77.154  31.397  1.00  0.00           O
ATOM   2206  CB  CYS A 156      38.649  74.804  32.193  1.00  0.00           C
ATOM   2207  SG  CYS A 156      37.955  74.763  33.875  1.00  0.00           S
ATOM   2208  H   CYS A 156      40.668  75.954  33.220  1.00  0.00           H
ATOM   2209  HA  CYS A 156      39.244  76.273  30.760  1.00  0.00           H
ATOM   2210  HB2 CYS A 156      37.865  74.497  31.496  1.00  0.00           H
ATOM   2211  HB3 CYS A 156      39.489  74.115  32.095  1.00  0.00           H
ATOM   2212  HG  CYS A 156      39.079  74.697  34.599  1.00  0.00           H
ATOM   2213  N   HID A 157      38.057  78.147  33.019  1.00  0.00           N
ATOM   2214  CA  HID A 157      37.097  79.242  33.186  1.00  0.00           C
ATOM   2215  C   HID A 157      37.510  80.523  32.451  1.00  0.00           C
ATOM   2216  O   HID A 157      36.730  81.468  32.329  1.00  0.00           O
ATOM   2217  CB  HID A 157      36.930  79.478  34.680  1.00  0.00           C
ATOM   2218  CG  HID A 157      36.484  78.234  35.395  1.00  0.00           C
ATOM   2219  CD2 HID A 157      37.060  77.676  36.498  1.00  0.00           C
ATOM   2220  ND1 HID A 157      35.488  77.384  34.976  1.00  0.00           N
ATOM   2221  CE1 HID A 157      35.440  76.353  35.836  1.00  0.00           C
ATOM   2222  NE2 HID A 157      36.370  76.503  36.789  1.00  0.00           N
ATOM   2223  H   HID A 157      38.849  78.099  33.651  1.00  0.00           H
ATOM   2224  HA  HID A 157      36.128  78.944  32.785  1.00  0.00           H
ATOM   2225  HB2 HID A 157      37.885  79.802  35.094  1.00  0.00           H
ATOM   2226  HB3 HID A 157      36.201  80.267  34.842  1.00  0.00           H
ATOM   2227  HD1 HID A 157      34.935  77.484  34.128  1.00  0.00           H
ATOM   2228  HD2 HID A 157      37.905  78.069  37.046  1.00  0.00           H
ATOM   2229  HE1 HID A 157      34.750  75.523  35.785  1.00  0.00           H
ATOM   2230  N   MET A 158      38.748  80.577  31.955  1.00  0.00           N
ATOM   2231  CA  MET A 158      39.408  81.810  31.541  1.00  0.00           C
ATOM   2232  C   MET A 158      39.696  81.833  30.038  1.00  0.00           C
ATOM   2233  O   MET A 158      39.838  80.803  29.377  1.00  0.00           O
ATOM   2234  CB  MET A 158      40.713  82.010  32.328  1.00  0.00           C
ATOM   2235  CG  MET A 158      40.586  81.785  33.838  1.00  0.00           C
ATOM   2236  SD  MET A 158      42.175  81.924  34.689  1.00  0.00           S
ATOM   2237  CE  MET A 158      41.649  81.393  36.334  1.00  0.00           C
ATOM   2238  H   MET A 158      39.314  79.735  31.988  1.00  0.00           H
ATOM   2239  HA  MET A 158      38.756  82.652  31.773  1.00  0.00           H
ATOM   2240  HB2 MET A 158      41.467  81.323  31.943  1.00  0.00           H
ATOM   2241  HB3 MET A 158      41.062  83.030  32.163  1.00  0.00           H
ATOM   2242  HG2 MET A 158      39.894  82.516  34.258  1.00  0.00           H
ATOM   2243  HG3 MET A 158      40.189  80.789  34.029  1.00  0.00           H
ATOM   2244  HE1 MET A 158      42.356  81.739  37.082  1.00  0.00           H
ATOM   2245  HE2 MET A 158      40.672  81.809  36.555  1.00  0.00           H
ATOM   2246  HE3 MET A 158      41.588  80.308  36.360  1.00  0.00           H
ATOM   2247  N   ASP A 159      39.817  83.034  29.478  1.00  0.00           N
ATOM   2248  CA  ASP A 159      40.620  83.186  28.262  1.00  0.00           C
ATOM   2249  C   ASP A 159      42.088  82.934  28.618  1.00  0.00           C
ATOM   2250  O   ASP A 159      42.703  83.702  29.363  1.00  0.00           O
ATOM   2251  CB  ASP A 159      40.402  84.568  27.653  1.00  0.00           C
ATOM   2252  CG  ASP A 159      41.237  84.798  26.393  1.00  0.00           C
ATOM   2253  OD1 ASP A 159      42.476  84.879  26.505  1.00  0.00           O
ATOM   2254  OD2 ASP A 159      40.614  84.915  25.319  1.00  0.00           O
ATOM   2255  H   ASP A 159      39.783  83.830  30.100  1.00  0.00           H
ATOM   2256  HA  ASP A 159      40.304  82.444  27.525  1.00  0.00           H
ATOM   2257  HB2 ASP A 159      39.356  84.643  27.389  1.00  0.00           H
ATOM   2258  HB3 ASP A 159      40.635  85.341  28.385  1.00  0.00           H
ATOM   2259  N   ARG A 160      42.626  81.820  28.117  1.00  0.00           N
ATOM   2260  CA  ARG A 160      43.966  81.347  28.481  1.00  0.00           C
ATOM   2261  C   ARG A 160      45.064  82.295  28.009  1.00  0.00           C
ATOM   2262  O   ARG A 160      46.073  82.414  28.689  1.00  0.00           O
ATOM   2263  CB  ARG A 160      44.185  79.937  27.916  1.00  0.00           C
ATOM   2264  CG  ARG A 160      43.320  78.884  28.627  1.00  0.00           C
ATOM   2265  CD  ARG A 160      42.881  77.793  27.652  1.00  0.00           C
ATOM   2266  NE  ARG A 160      42.154  76.726  28.351  1.00  0.00           N
ATOM   2267  CZ  ARG A 160      40.883  76.395  28.307  1.00  0.00           C
ATOM   2268  NH1 ARG A 160      40.011  77.113  27.658  1.00  0.00           N
ATOM   2269  NH2 ARG A 160      40.472  75.307  28.884  1.00  0.00           N
ATOM   2270  H   ARG A 160      42.038  81.223  27.554  1.00  0.00           H
ATOM   2271  HA  ARG A 160      44.046  81.307  29.570  1.00  0.00           H
ATOM   2272  HB2 ARG A 160      43.972  79.946  26.846  1.00  0.00           H
ATOM   2273  HB3 ARG A 160      45.232  79.657  28.050  1.00  0.00           H
ATOM   2274  HG2 ARG A 160      43.924  78.435  29.412  1.00  0.00           H
ATOM   2275  HG3 ARG A 160      42.433  79.332  29.077  1.00  0.00           H
ATOM   2276  HD2 ARG A 160      42.270  78.231  26.863  1.00  0.00           H
ATOM   2277  HD3 ARG A 160      43.775  77.362  27.200  1.00  0.00           H
ATOM   2278  HE  ARG A 160      42.725  76.156  28.981  1.00  0.00           H
ATOM   2279 HH11 ARG A 160      40.325  77.968  27.249  1.00  0.00           H
ATOM   2280 HH12 ARG A 160      39.072  76.770  27.560  1.00  0.00           H
ATOM   2281 HH21 ARG A 160      41.163  74.738  29.398  1.00  0.00           H
ATOM   2282 HH22 ARG A 160      39.500  75.053  28.872  1.00  0.00           H
ATOM   2283  N   ALA A 161      44.872  82.994  26.889  1.00  0.00           N
ATOM   2284  CA  ALA A 161      45.854  83.946  26.372  1.00  0.00           C
ATOM   2285  C   ALA A 161      46.001  85.176  27.275  1.00  0.00           C
ATOM   2286  O   ALA A 161      47.125  85.584  27.580  1.00  0.00           O
ATOM   2287  CB  ALA A 161      45.483  84.330  24.931  1.00  0.00           C
ATOM   2288  H   ALA A 161      43.960  82.971  26.456  1.00  0.00           H
ATOM   2289  HA  ALA A 161      46.832  83.470  26.370  1.00  0.00           H
ATOM   2290  HB1 ALA A 161      46.129  83.798  24.234  1.00  0.00           H
ATOM   2291  HB2 ALA A 161      44.443  84.084  24.712  1.00  0.00           H
ATOM   2292  HB3 ALA A 161      45.622  85.401  24.784  1.00  0.00           H
ATOM   2293  N   LYS A 162      44.884  85.738  27.750  1.00  0.00           N
ATOM   2294  CA  LYS A 162      44.916  86.814  28.745  1.00  0.00           C
ATOM   2295  C   LYS A 162      45.486  86.320  30.071  1.00  0.00           C
ATOM   2296  O   LYS A 162      46.417  86.933  30.574  1.00  0.00           O
ATOM   2297  CB  LYS A 162      43.527  87.430  28.941  1.00  0.00           C
ATOM   2298  CG  LYS A 162      43.106  88.286  27.739  1.00  0.00           C
ATOM   2299  CD  LYS A 162      41.782  88.996  28.042  1.00  0.00           C
ATOM   2300  CE  LYS A 162      41.399  89.921  26.881  1.00  0.00           C
ATOM   2301  NZ  LYS A 162      40.215  90.755  27.211  1.00  0.00           N
ATOM   2302  H   LYS A 162      43.986  85.376  27.422  1.00  0.00           H
ATOM   2303  HA  LYS A 162      45.600  87.593  28.402  1.00  0.00           H
ATOM   2304  HB2 LYS A 162      42.793  86.640  29.111  1.00  0.00           H
ATOM   2305  HB3 LYS A 162      43.563  88.071  29.824  1.00  0.00           H
ATOM   2306  HG2 LYS A 162      43.876  89.035  27.546  1.00  0.00           H
ATOM   2307  HG3 LYS A 162      42.994  87.657  26.855  1.00  0.00           H
ATOM   2308  HD2 LYS A 162      41.004  88.243  28.187  1.00  0.00           H
ATOM   2309  HD3 LYS A 162      41.896  89.579  28.958  1.00  0.00           H
ATOM   2310  HE2 LYS A 162      42.253  90.567  26.649  1.00  0.00           H
ATOM   2311  HE3 LYS A 162      41.203  89.302  26.000  1.00  0.00           H
ATOM   2312  HZ1 LYS A 162      39.664  90.322  27.938  1.00  0.00           H
ATOM   2313  HZ2 LYS A 162      40.510  91.668  27.540  1.00  0.00           H
ATOM   2314  HZ3 LYS A 162      39.639  90.895  26.390  1.00  0.00           H
ATOM   2315  N   ALA A 163      44.985  85.203  30.604  1.00  0.00           N
ATOM   2316  CA  ALA A 163      45.412  84.708  31.916  1.00  0.00           C
ATOM   2317  C   ALA A 163      46.903  84.318  31.956  1.00  0.00           C
ATOM   2318  O   ALA A 163      47.587  84.604  32.936  1.00  0.00           O
ATOM   2319  CB  ALA A 163      44.519  83.530  32.315  1.00  0.00           C
ATOM   2320  H   ALA A 163      44.245  84.715  30.114  1.00  0.00           H
ATOM   2321  HA  ALA A 163      45.270  85.507  32.647  1.00  0.00           H
ATOM   2322  HB1 ALA A 163      43.469  83.804  32.215  1.00  0.00           H
ATOM   2323  HB2 ALA A 163      44.731  82.665  31.685  1.00  0.00           H
ATOM   2324  HB3 ALA A 163      44.716  83.270  33.356  1.00  0.00           H
ATOM   2325  N   LEU A 164      47.434  83.709  30.887  1.00  0.00           N
ATOM   2326  CA  LEU A 164      48.857  83.367  30.800  1.00  0.00           C
ATOM   2327  C   LEU A 164      49.747  84.598  30.606  1.00  0.00           C
ATOM   2328  O   LEU A 164      50.806  84.666  31.224  1.00  0.00           O
ATOM   2329  CB  LEU A 164      49.099  82.326  29.692  1.00  0.00           C
ATOM   2330  CG  LEU A 164      48.598  80.911  30.047  1.00  0.00           C
ATOM   2331  CD1 LEU A 164      48.709  79.998  28.828  1.00  0.00           C
ATOM   2332  CD2 LEU A 164      49.423  80.287  31.174  1.00  0.00           C
ATOM   2333  H   LEU A 164      46.831  83.463  30.109  1.00  0.00           H
ATOM   2334  HA  LEU A 164      49.158  82.938  31.754  1.00  0.00           H
ATOM   2335  HB2 LEU A 164      48.617  82.668  28.775  1.00  0.00           H
ATOM   2336  HB3 LEU A 164      50.169  82.270  29.491  1.00  0.00           H
ATOM   2337  HG  LEU A 164      47.555  80.948  30.357  1.00  0.00           H
ATOM   2338 HD11 LEU A 164      49.733  79.983  28.457  1.00  0.00           H
ATOM   2339 HD12 LEU A 164      48.403  78.985  29.089  1.00  0.00           H
ATOM   2340 HD13 LEU A 164      48.042  80.366  28.054  1.00  0.00           H
ATOM   2341 HD21 LEU A 164      49.275  80.851  32.093  1.00  0.00           H
ATOM   2342 HD22 LEU A 164      49.092  79.265  31.352  1.00  0.00           H
ATOM   2343 HD23 LEU A 164      50.481  80.287  30.912  1.00  0.00           H
ATOM   2344  N   GLY A 165      49.330  85.590  29.814  1.00  0.00           N
ATOM   2345  CA  GLY A 165      50.070  86.854  29.708  1.00  0.00           C
ATOM   2346  C   GLY A 165      50.075  87.635  31.025  1.00  0.00           C
ATOM   2347  O   GLY A 165      51.100  88.188  31.427  1.00  0.00           O
ATOM   2348  H   GLY A 165      48.447  85.498  29.327  1.00  0.00           H
ATOM   2349  HA2 GLY A 165      51.104  86.651  29.429  1.00  0.00           H
ATOM   2350  HA3 GLY A 165      49.608  87.476  28.944  1.00  0.00           H
ATOM   2351  N   GLU A 166      48.954  87.613  31.745  1.00  0.00           N
ATOM   2352  CA  GLU A 166      48.834  88.228  33.061  1.00  0.00           C
ATOM   2353  C   GLU A 166      49.738  87.540  34.093  1.00  0.00           C
ATOM   2354  O   GLU A 166      50.524  88.212  34.763  1.00  0.00           O
ATOM   2355  CB  GLU A 166      47.363  88.201  33.496  1.00  0.00           C
ATOM   2356  CG  GLU A 166      47.082  89.293  34.522  1.00  0.00           C
ATOM   2357  CD  GLU A 166      47.074  90.713  33.935  1.00  0.00           C
ATOM   2358  OE1 GLU A 166      47.352  90.932  32.736  1.00  0.00           O
ATOM   2359  OE2 GLU A 166      46.851  91.639  34.740  1.00  0.00           O
ATOM   2360  H   GLU A 166      48.119  87.195  31.345  1.00  0.00           H
ATOM   2361  HA  GLU A 166      49.162  89.263  32.980  1.00  0.00           H
ATOM   2362  HB2 GLU A 166      46.702  88.361  32.647  1.00  0.00           H
ATOM   2363  HB3 GLU A 166      47.135  87.226  33.928  1.00  0.00           H
ATOM   2364  HG2 GLU A 166      46.113  89.097  34.978  1.00  0.00           H
ATOM   2365  HG3 GLU A 166      47.839  89.234  35.304  1.00  0.00           H
ATOM   2366  N   ALA A 167      49.703  86.201  34.149  1.00  0.00           N
ATOM   2367  CA  ALA A 167      50.605  85.388  34.963  1.00  0.00           C
ATOM   2368  C   ALA A 167      52.081  85.656  34.631  1.00  0.00           C
ATOM   2369  O   ALA A 167      52.910  85.787  35.531  1.00  0.00           O
ATOM   2370  CB  ALA A 167      50.274  83.909  34.751  1.00  0.00           C
ATOM   2371  H   ALA A 167      49.012  85.716  33.583  1.00  0.00           H
ATOM   2372  HA  ALA A 167      50.445  85.624  36.014  1.00  0.00           H
ATOM   2373  HB1 ALA A 167      50.307  83.657  33.692  1.00  0.00           H
ATOM   2374  HB2 ALA A 167      51.000  83.302  35.290  1.00  0.00           H
ATOM   2375  HB3 ALA A 167      49.278  83.697  35.132  1.00  0.00           H
ATOM   2376  N   TRP A 168      52.418  85.783  33.345  1.00  0.00           N
ATOM   2377  CA  TRP A 168      53.778  86.097  32.916  1.00  0.00           C
ATOM   2378  C   TRP A 168      54.229  87.475  33.415  1.00  0.00           C
ATOM   2379  O   TRP A 168      55.352  87.625  33.897  1.00  0.00           O
ATOM   2380  CB  TRP A 168      53.868  85.994  31.391  1.00  0.00           C
ATOM   2381  CG  TRP A 168      55.253  86.090  30.842  1.00  0.00           C
ATOM   2382  CD1 TRP A 168      56.023  85.040  30.481  1.00  0.00           C
ATOM   2383  CD2 TRP A 168      56.045  87.284  30.567  1.00  0.00           C
ATOM   2384  CE2 TRP A 168      57.299  86.874  30.025  1.00  0.00           C
ATOM   2385  CE3 TRP A 168      55.823  88.672  30.703  1.00  0.00           C
ATOM   2386  NE1 TRP A 168      57.218  85.498  29.964  1.00  0.00           N
ATOM   2387  CZ2 TRP A 168      58.298  87.793  29.671  1.00  0.00           C
ATOM   2388  CZ3 TRP A 168      56.816  89.605  30.347  1.00  0.00           C
ATOM   2389  CH2 TRP A 168      58.052  89.168  29.836  1.00  0.00           C
ATOM   2390  H   TRP A 168      51.705  85.639  32.635  1.00  0.00           H
ATOM   2391  HA  TRP A 168      54.454  85.357  33.344  1.00  0.00           H
ATOM   2392  HB2 TRP A 168      53.439  85.047  31.066  1.00  0.00           H
ATOM   2393  HB3 TRP A 168      53.272  86.788  30.942  1.00  0.00           H
ATOM   2394  HD1 TRP A 168      55.709  84.005  30.534  1.00  0.00           H
ATOM   2395  HE1 TRP A 168      57.886  84.891  29.499  1.00  0.00           H
ATOM   2396  HE3 TRP A 168      54.857  89.013  31.045  1.00  0.00           H
ATOM   2397  HZ2 TRP A 168      59.234  87.448  29.258  1.00  0.00           H
ATOM   2398  HZ3 TRP A 168      56.612  90.664  30.426  1.00  0.00           H
ATOM   2399  HH2 TRP A 168      58.800  89.892  29.538  1.00  0.00           H
ATOM   2400  N   ARG A 169      53.364  88.496  33.363  1.00  0.00           N
ATOM   2401  CA  ARG A 169      53.705  89.855  33.822  1.00  0.00           C
ATOM   2402  C   ARG A 169      54.005  89.901  35.320  1.00  0.00           C
ATOM   2403  O   ARG A 169      55.009  90.490  35.723  1.00  0.00           O
ATOM   2404  CB  ARG A 169      52.564  90.812  33.453  1.00  0.00           C
ATOM   2405  CG  ARG A 169      52.842  92.251  33.919  1.00  0.00           C
ATOM   2406  CD  ARG A 169      51.672  93.190  33.597  1.00  0.00           C
ATOM   2407  NE  ARG A 169      50.425  92.819  34.304  1.00  0.00           N
ATOM   2408  CZ  ARG A 169      50.136  93.042  35.578  1.00  0.00           C
ATOM   2409  NH1 ARG A 169      50.946  93.647  36.398  1.00  0.00           N
ATOM   2410  NH2 ARG A 169      48.997  92.669  36.076  1.00  0.00           N
ATOM   2411  H   ARG A 169      52.440  88.320  32.972  1.00  0.00           H
ATOM   2412  HA  ARG A 169      54.612  90.179  33.315  1.00  0.00           H
ATOM   2413  HB2 ARG A 169      52.436  90.808  32.369  1.00  0.00           H
ATOM   2414  HB3 ARG A 169      51.640  90.456  33.910  1.00  0.00           H
ATOM   2415  HG2 ARG A 169      53.014  92.273  34.995  1.00  0.00           H
ATOM   2416  HG3 ARG A 169      53.743  92.617  33.423  1.00  0.00           H
ATOM   2417  HD2 ARG A 169      51.956  94.205  33.870  1.00  0.00           H
ATOM   2418  HD3 ARG A 169      51.504  93.180  32.520  1.00  0.00           H
ATOM   2419  HE  ARG A 169      49.716  92.324  33.780  1.00  0.00           H
ATOM   2420 HH11 ARG A 169      51.838  94.027  36.088  1.00  0.00           H
ATOM   2421 HH12 ARG A 169      50.685  93.713  37.377  1.00  0.00           H
ATOM   2422 HH21 ARG A 169      48.248  92.290  35.487  1.00  0.00           H
ATOM   2423 HH22 ARG A 169      48.746  92.915  37.019  1.00  0.00           H
ATOM   2424  N   VAL A 170      53.147  89.293  36.136  1.00  0.00           N
ATOM   2425  CA  VAL A 170      53.265  89.330  37.606  1.00  0.00           C
ATOM   2426  C   VAL A 170      54.383  88.425  38.137  1.00  0.00           C
ATOM   2427  O   VAL A 170      54.817  88.603  39.275  1.00  0.00           O
ATOM   2428  CB  VAL A 170      51.928  88.986  38.283  1.00  0.00           C
ATOM   2429  CG1 VAL A 170      50.819  89.977  37.905  1.00  0.00           C
ATOM   2430  CG2 VAL A 170      51.482  87.554  37.980  1.00  0.00           C
ATOM   2431  H   VAL A 170      52.343  88.827  35.723  1.00  0.00           H
ATOM   2432  HA  VAL A 170      53.520  90.348  37.904  1.00  0.00           H
ATOM   2433  HB  VAL A 170      52.063  89.071  39.358  1.00  0.00           H
ATOM   2434 HG11 VAL A 170      49.843  89.563  38.144  1.00  0.00           H
ATOM   2435 HG12 VAL A 170      50.949  90.895  38.475  1.00  0.00           H
ATOM   2436 HG13 VAL A 170      50.843  90.215  36.843  1.00  0.00           H
ATOM   2437 HG21 VAL A 170      51.299  87.445  36.920  1.00  0.00           H
ATOM   2438 HG22 VAL A 170      52.239  86.831  38.283  1.00  0.00           H
ATOM   2439 HG23 VAL A 170      50.560  87.338  38.508  1.00  0.00           H
ATOM   2440  N   LEU A 171      54.877  87.481  37.330  1.00  0.00           N
ATOM   2441  CA  LEU A 171      56.031  86.651  37.668  1.00  0.00           C
ATOM   2442  C   LEU A 171      57.341  87.417  37.518  1.00  0.00           C
ATOM   2443  O   LEU A 171      57.556  88.126  36.533  1.00  0.00           O
ATOM   2444  CB  LEU A 171      56.073  85.398  36.780  1.00  0.00           C
ATOM   2445  CG  LEU A 171      55.209  84.243  37.297  1.00  0.00           C
ATOM   2446  CD1 LEU A 171      55.273  83.118  36.275  1.00  0.00           C
ATOM   2447  CD2 LEU A 171      55.708  83.673  38.625  1.00  0.00           C
ATOM   2448  H   LEU A 171      54.469  87.373  36.409  1.00  0.00           H
ATOM   2449  HA  LEU A 171      55.949  86.358  38.712  1.00  0.00           H
ATOM   2450  HB2 LEU A 171      55.753  85.664  35.771  1.00  0.00           H
ATOM   2451  HB3 LEU A 171      57.102  85.039  36.712  1.00  0.00           H
ATOM   2452  HG  LEU A 171      54.176  84.563  37.418  1.00  0.00           H
ATOM   2453 HD11 LEU A 171      56.303  82.806  36.104  1.00  0.00           H
ATOM   2454 HD12 LEU A 171      54.717  82.280  36.673  1.00  0.00           H
ATOM   2455 HD13 LEU A 171      54.823  83.451  35.343  1.00  0.00           H
ATOM   2456 HD21 LEU A 171      55.605  84.406  39.422  1.00  0.00           H
ATOM   2457 HD22 LEU A 171      55.102  82.810  38.890  1.00  0.00           H
ATOM   2458 HD23 LEU A 171      56.753  83.371  38.541  1.00  0.00           H
ATOM   2459  N   LYS A 172      58.262  87.212  38.457  1.00  0.00           N
ATOM   2460  CA  LYS A 172      59.661  87.623  38.310  1.00  0.00           C
ATOM   2461  C   LYS A 172      60.339  86.823  37.184  1.00  0.00           C
ATOM   2462  O   LYS A 172      60.049  85.634  37.017  1.00  0.00           O
ATOM   2463  CB  LYS A 172      60.412  87.430  39.634  1.00  0.00           C
ATOM   2464  CG  LYS A 172      59.859  88.328  40.749  1.00  0.00           C
ATOM   2465  CD  LYS A 172      60.536  88.011  42.081  1.00  0.00           C
ATOM   2466  CE  LYS A 172      59.832  88.742  43.229  1.00  0.00           C
ATOM   2467  NZ  LYS A 172      60.339  88.277  44.543  1.00  0.00           N
ATOM   2468  H   LYS A 172      58.004  86.637  39.257  1.00  0.00           H
ATOM   2469  HA  LYS A 172      59.677  88.678  38.044  1.00  0.00           H
ATOM   2470  HB2 LYS A 172      60.337  86.382  39.933  1.00  0.00           H
ATOM   2471  HB3 LYS A 172      61.465  87.673  39.484  1.00  0.00           H
ATOM   2472  HG2 LYS A 172      60.046  89.368  40.491  1.00  0.00           H
ATOM   2473  HG3 LYS A 172      58.786  88.172  40.858  1.00  0.00           H
ATOM   2474  HD2 LYS A 172      60.461  86.937  42.243  1.00  0.00           H
ATOM   2475  HD3 LYS A 172      61.588  88.295  42.036  1.00  0.00           H
ATOM   2476  HE2 LYS A 172      59.965  89.822  43.109  1.00  0.00           H
ATOM   2477  HE3 LYS A 172      58.762  88.530  43.161  1.00  0.00           H
ATOM   2478  HZ1 LYS A 172      61.127  88.821  44.858  1.00  0.00           H
ATOM   2479  HZ2 LYS A 172      59.606  88.291  45.238  1.00  0.00           H
ATOM   2480  HZ3 LYS A 172      60.627  87.294  44.474  1.00  0.00           H
ATOM   2481  N   PRO A 173      61.249  87.432  36.404  1.00  0.00           N
ATOM   2482  CA  PRO A 173      62.017  86.712  35.394  1.00  0.00           C
ATOM   2483  C   PRO A 173      62.831  85.580  36.028  1.00  0.00           C
ATOM   2484  O   PRO A 173      63.522  85.771  37.028  1.00  0.00           O
ATOM   2485  CB  PRO A 173      62.900  87.761  34.713  1.00  0.00           C
ATOM   2486  CG  PRO A 173      63.037  88.856  35.770  1.00  0.00           C
ATOM   2487  CD  PRO A 173      61.687  88.816  36.478  1.00  0.00           C
ATOM   2488  HA  PRO A 173      61.339  86.287  34.660  1.00  0.00           H
ATOM   2489  HB2 PRO A 173      63.871  87.360  34.428  1.00  0.00           H
ATOM   2490  HB3 PRO A 173      62.383  88.158  33.838  1.00  0.00           H
ATOM   2491  HG2 PRO A 173      63.825  88.589  36.476  1.00  0.00           H
ATOM   2492  HG3 PRO A 173      63.231  89.831  35.323  1.00  0.00           H
ATOM   2493  HD2 PRO A 173      61.795  89.163  37.506  1.00  0.00           H
ATOM   2494  HD3 PRO A 173      60.973  89.438  35.941  1.00  0.00           H
ATOM   2495  N   GLY A 174      62.745  84.387  35.445  1.00  0.00           N
ATOM   2496  CA  GLY A 174      63.377  83.173  35.960  1.00  0.00           C
ATOM   2497  C   GLY A 174      62.524  82.357  36.932  1.00  0.00           C
ATOM   2498  O   GLY A 174      62.961  81.275  37.319  1.00  0.00           O
ATOM   2499  H   GLY A 174      62.150  84.278  34.630  1.00  0.00           H
ATOM   2500  HA2 GLY A 174      63.625  82.531  35.116  1.00  0.00           H
ATOM   2501  HA3 GLY A 174      64.297  83.439  36.480  1.00  0.00           H
ATOM   2502  N   GLY A 175      61.338  82.832  37.316  1.00  0.00           N
ATOM   2503  CA  GLY A 175      60.350  82.044  38.051  1.00  0.00           C
ATOM   2504  C   GLY A 175      59.477  81.164  37.152  1.00  0.00           C
ATOM   2505  O   GLY A 175      59.443  81.320  35.925  1.00  0.00           O
ATOM   2506  H   GLY A 175      61.048  83.749  37.002  1.00  0.00           H
ATOM   2507  HA2 GLY A 175      60.856  81.397  38.771  1.00  0.00           H
ATOM   2508  HA3 GLY A 175      59.701  82.720  38.599  1.00  0.00           H
ATOM   2509  N   ASP A 176      58.763  80.234  37.785  1.00  0.00           N
ATOM   2510  CA  ASP A 176      57.981  79.192  37.118  1.00  0.00           C
ATOM   2511  C   ASP A 176      56.481  79.280  37.456  1.00  0.00           C
ATOM   2512  O   ASP A 176      56.088  79.578  38.587  1.00  0.00           O
ATOM   2513  CB  ASP A 176      58.559  77.799  37.431  1.00  0.00           C
ATOM   2514  CG  ASP A 176      60.057  77.648  37.105  1.00  0.00           C
ATOM   2515  OD1 ASP A 176      60.433  77.789  35.921  1.00  0.00           O
ATOM   2516  OD2 ASP A 176      60.855  77.344  38.026  1.00  0.00           O
ATOM   2517  H   ASP A 176      58.777  80.225  38.795  1.00  0.00           H
ATOM   2518  HA  ASP A 176      58.072  79.331  36.042  1.00  0.00           H
ATOM   2519  HB2 ASP A 176      58.397  77.584  38.488  1.00  0.00           H
ATOM   2520  HB3 ASP A 176      58.000  77.059  36.855  1.00  0.00           H
ATOM   2521  N   LEU A 177      55.645  78.988  36.459  1.00  0.00           N
ATOM   2522  CA  LEU A 177      54.199  78.815  36.561  1.00  0.00           C
ATOM   2523  C   LEU A 177      53.860  77.336  36.328  1.00  0.00           C
ATOM   2524  O   LEU A 177      54.088  76.806  35.237  1.00  0.00           O
ATOM   2525  CB  LEU A 177      53.507  79.759  35.557  1.00  0.00           C
ATOM   2526  CG  LEU A 177      52.015  79.499  35.322  1.00  0.00           C
ATOM   2527  CD1 LEU A 177      51.146  79.852  36.527  1.00  0.00           C
ATOM   2528  CD2 LEU A 177      51.518  80.314  34.134  1.00  0.00           C
ATOM   2529  H   LEU A 177      56.066  78.719  35.574  1.00  0.00           H
ATOM   2530  HA  LEU A 177      53.876  79.095  37.560  1.00  0.00           H
ATOM   2531  HB2 LEU A 177      53.598  80.777  35.905  1.00  0.00           H
ATOM   2532  HB3 LEU A 177      54.024  79.679  34.600  1.00  0.00           H
ATOM   2533  HG  LEU A 177      51.889  78.454  35.086  1.00  0.00           H
ATOM   2534 HD11 LEU A 177      51.224  80.915  36.751  1.00  0.00           H
ATOM   2535 HD12 LEU A 177      50.106  79.604  36.315  1.00  0.00           H
ATOM   2536 HD13 LEU A 177      51.471  79.276  37.387  1.00  0.00           H
ATOM   2537 HD21 LEU A 177      52.110  80.078  33.255  1.00  0.00           H
ATOM   2538 HD22 LEU A 177      50.475  80.072  33.941  1.00  0.00           H
ATOM   2539 HD23 LEU A 177      51.622  81.375  34.337  1.00  0.00           H
ATOM   2540  N   LEU A 178      53.297  76.669  37.335  1.00  0.00           N
ATOM   2541  CA  LEU A 178      52.741  75.323  37.180  1.00  0.00           C
ATOM   2542  C   LEU A 178      51.300  75.395  36.654  1.00  0.00           C
ATOM   2543  O   LEU A 178      50.474  76.137  37.180  1.00  0.00           O
ATOM   2544  CB  LEU A 178      52.840  74.570  38.514  1.00  0.00           C
ATOM   2545  CG  LEU A 178      52.437  73.092  38.421  1.00  0.00           C
ATOM   2546  CD1 LEU A 178      53.576  72.266  37.825  1.00  0.00           C
ATOM   2547  CD2 LEU A 178      52.102  72.550  39.807  1.00  0.00           C
ATOM   2548  H   LEU A 178      53.135  77.166  38.207  1.00  0.00           H
ATOM   2549  HA  LEU A 178      53.340  74.787  36.443  1.00  0.00           H
ATOM   2550  HB2 LEU A 178      53.856  74.637  38.896  1.00  0.00           H
ATOM   2551  HB3 LEU A 178      52.184  75.059  39.221  1.00  0.00           H
ATOM   2552  HG  LEU A 178      51.552  72.982  37.798  1.00  0.00           H
ATOM   2553 HD11 LEU A 178      54.472  72.363  38.435  1.00  0.00           H
ATOM   2554 HD12 LEU A 178      53.284  71.221  37.792  1.00  0.00           H
ATOM   2555 HD13 LEU A 178      53.785  72.598  36.810  1.00  0.00           H
ATOM   2556 HD21 LEU A 178      51.239  73.083  40.208  1.00  0.00           H
ATOM   2557 HD22 LEU A 178      51.856  71.494  39.724  1.00  0.00           H
ATOM   2558 HD23 LEU A 178      52.948  72.665  40.481  1.00  0.00           H
ATOM   2559  N   VAL A 179      50.978  74.614  35.629  1.00  0.00           N
ATOM   2560  CA  VAL A 179      49.679  74.664  34.943  1.00  0.00           C
ATOM   2561  C   VAL A 179      49.086  73.280  34.832  1.00  0.00           C
ATOM   2562  O   VAL A 179      49.752  72.360  34.367  1.00  0.00           O
ATOM   2563  CB  VAL A 179      49.826  75.302  33.554  1.00  0.00           C
ATOM   2564  CG1 VAL A 179      48.633  75.012  32.642  1.00  0.00           C
ATOM   2565  CG2 VAL A 179      49.942  76.818  33.700  1.00  0.00           C
ATOM   2566  H   VAL A 179      51.689  73.997  35.247  1.00  0.00           H
ATOM   2567  HA  VAL A 179      48.976  75.269  35.517  1.00  0.00           H
ATOM   2568  HB  VAL A 179      50.731  74.920  33.077  1.00  0.00           H
ATOM   2569 HG11 VAL A 179      47.705  75.114  33.205  1.00  0.00           H
ATOM   2570 HG12 VAL A 179      48.616  75.717  31.817  1.00  0.00           H
ATOM   2571 HG13 VAL A 179      48.702  73.998  32.246  1.00  0.00           H
ATOM   2572 HG21 VAL A 179      50.462  77.230  32.840  1.00  0.00           H
ATOM   2573 HG22 VAL A 179      48.959  77.276  33.791  1.00  0.00           H
ATOM   2574 HG23 VAL A 179      50.501  77.045  34.597  1.00  0.00           H
ATOM   2575  N   LEU A 180      47.830  73.147  35.247  1.00  0.00           N
ATOM   2576  CA  LEU A 180      47.063  71.918  35.115  1.00  0.00           C
ATOM   2577  C   LEU A 180      45.902  72.203  34.171  1.00  0.00           C
ATOM   2578  O   LEU A 180      44.928  72.852  34.556  1.00  0.00           O
ATOM   2579  CB  LEU A 180      46.586  71.440  36.484  1.00  0.00           C
ATOM   2580  CG  LEU A 180      47.684  70.892  37.411  1.00  0.00           C
ATOM   2581  CD1 LEU A 180      48.785  71.883  37.799  1.00  0.00           C
ATOM   2582  CD2 LEU A 180      46.989  70.539  38.706  1.00  0.00           C
ATOM   2583  H   LEU A 180      47.354  73.951  35.643  1.00  0.00           H
ATOM   2584  HA  LEU A 180      47.677  71.133  34.686  1.00  0.00           H
ATOM   2585  HB2 LEU A 180      46.057  72.253  36.976  1.00  0.00           H
ATOM   2586  HB3 LEU A 180      45.868  70.639  36.310  1.00  0.00           H
ATOM   2587  HG  LEU A 180      48.127  69.995  36.980  1.00  0.00           H
ATOM   2588 HD11 LEU A 180      48.347  72.848  38.057  1.00  0.00           H
ATOM   2589 HD12 LEU A 180      49.354  71.511  38.642  1.00  0.00           H
ATOM   2590 HD13 LEU A 180      49.479  71.992  36.975  1.00  0.00           H
ATOM   2591 HD21 LEU A 180      46.123  69.926  38.492  1.00  0.00           H
ATOM   2592 HD22 LEU A 180      47.659  70.004  39.366  1.00  0.00           H
ATOM   2593 HD23 LEU A 180      46.657  71.454  39.170  1.00  0.00           H
ATOM   2594  N   GLU A 181      46.056  71.781  32.922  1.00  0.00           N
ATOM   2595  CA  GLU A 181      45.146  72.123  31.832  1.00  0.00           C
ATOM   2596  C   GLU A 181      44.671  70.873  31.083  1.00  0.00           C
ATOM   2597  O   GLU A 181      45.390  69.877  30.950  1.00  0.00           O
ATOM   2598  CB  GLU A 181      45.818  73.161  30.913  1.00  0.00           C
ATOM   2599  CG  GLU A 181      44.982  73.567  29.695  1.00  0.00           C
ATOM   2600  CD  GLU A 181      43.791  74.465  30.040  1.00  0.00           C
ATOM   2601  OE1 GLU A 181      44.000  75.695  30.023  1.00  0.00           O
ATOM   2602  OE2 GLU A 181      42.638  74.001  30.212  1.00  0.00           O
ATOM   2603  H   GLU A 181      46.845  71.179  32.708  1.00  0.00           H
ATOM   2604  HA  GLU A 181      44.256  72.593  32.251  1.00  0.00           H
ATOM   2605  HB2 GLU A 181      46.049  74.056  31.490  1.00  0.00           H
ATOM   2606  HB3 GLU A 181      46.758  72.745  30.547  1.00  0.00           H
ATOM   2607  HG2 GLU A 181      45.625  74.107  29.004  1.00  0.00           H
ATOM   2608  HG3 GLU A 181      44.672  72.685  29.157  1.00  0.00           H
ATOM   2609  N   GLU A 182      43.442  70.948  30.575  1.00  0.00           N
ATOM   2610  CA  GLU A 182      42.906  69.991  29.613  1.00  0.00           C
ATOM   2611  C   GLU A 182      43.066  70.475  28.165  1.00  0.00           C
ATOM   2612  O   GLU A 182      42.967  71.659  27.856  1.00  0.00           O
ATOM   2613  CB  GLU A 182      41.414  69.749  29.842  1.00  0.00           C
ATOM   2614  CG  GLU A 182      41.025  69.064  31.149  1.00  0.00           C
ATOM   2615  CD  GLU A 182      39.490  68.961  31.177  1.00  0.00           C
ATOM   2616  OE1 GLU A 182      38.835  69.999  31.431  1.00  0.00           O
ATOM   2617  OE2 GLU A 182      38.944  67.904  30.778  1.00  0.00           O
ATOM   2618  H   GLU A 182      42.950  71.833  30.653  1.00  0.00           H
ATOM   2619  HA  GLU A 182      43.435  69.049  29.723  1.00  0.00           H
ATOM   2620  HB2 GLU A 182      40.905  70.711  29.788  1.00  0.00           H
ATOM   2621  HB3 GLU A 182      41.049  69.119  29.030  1.00  0.00           H
ATOM   2622  HG2 GLU A 182      41.490  68.078  31.185  1.00  0.00           H
ATOM   2623  HG3 GLU A 182      41.395  69.649  31.991  1.00  0.00           H
ATOM   2624  N   VAL A 183      43.181  69.533  27.236  1.00  0.00           N
ATOM   2625  CA  VAL A 183      43.209  69.770  25.783  1.00  0.00           C
ATOM   2626  C   VAL A 183      42.336  68.766  25.054  1.00  0.00           C
ATOM   2627  O   VAL A 183      42.191  67.619  25.480  1.00  0.00           O
ATOM   2628  CB  VAL A 183      44.627  69.719  25.198  1.00  0.00           C
ATOM   2629  CG1 VAL A 183      45.401  71.010  25.508  1.00  0.00           C
ATOM   2630  CG2 VAL A 183      45.345  68.408  25.575  1.00  0.00           C
ATOM   2631  H   VAL A 183      43.213  68.570  27.559  1.00  0.00           H
ATOM   2632  HA  VAL A 183      42.820  70.763  25.577  1.00  0.00           H
ATOM   2633  HB  VAL A 183      44.534  69.705  24.111  1.00  0.00           H
ATOM   2634 HG11 VAL A 183      46.473  70.840  25.513  1.00  0.00           H
ATOM   2635 HG12 VAL A 183      45.180  71.749  24.740  1.00  0.00           H
ATOM   2636 HG13 VAL A 183      45.101  71.426  26.469  1.00  0.00           H
ATOM   2637 HG21 VAL A 183      45.390  67.760  24.702  1.00  0.00           H
ATOM   2638 HG22 VAL A 183      46.348  68.597  25.929  1.00  0.00           H
ATOM   2639 HG23 VAL A 183      44.827  67.868  26.363  1.00  0.00           H
ATOM   2640  N   VAL A 184      41.782  69.177  23.916  1.00  0.00           N
ATOM   2641  CA  VAL A 184      41.071  68.271  23.011  1.00  0.00           C
ATOM   2642  C   VAL A 184      42.018  67.559  22.041  1.00  0.00           C
ATOM   2643  O   VAL A 184      42.954  68.134  21.482  1.00  0.00           O
ATOM   2644  CB  VAL A 184      39.931  68.967  22.253  1.00  0.00           C
ATOM   2645  CG1 VAL A 184      38.880  69.493  23.225  1.00  0.00           C
ATOM   2646  CG2 VAL A 184      40.409  70.102  21.338  1.00  0.00           C
ATOM   2647  H   VAL A 184      41.975  70.126  23.607  1.00  0.00           H
ATOM   2648  HA  VAL A 184      40.599  67.503  23.624  1.00  0.00           H
ATOM   2649  HB  VAL A 184      39.441  68.206  21.647  1.00  0.00           H
ATOM   2650 HG11 VAL A 184      37.944  69.639  22.701  1.00  0.00           H
ATOM   2651 HG12 VAL A 184      38.730  68.787  24.039  1.00  0.00           H
ATOM   2652 HG13 VAL A 184      39.202  70.452  23.622  1.00  0.00           H
ATOM   2653 HG21 VAL A 184      40.058  71.073  21.688  1.00  0.00           H
ATOM   2654 HG22 VAL A 184      41.493  70.146  21.323  1.00  0.00           H
ATOM   2655 HG23 VAL A 184      40.037  69.928  20.330  1.00  0.00           H
ATOM   2656  N   THR A 185      41.742  66.278  21.835  1.00  0.00           N
ATOM   2657  CA  THR A 185      42.357  65.400  20.828  1.00  0.00           C
ATOM   2658  C   THR A 185      41.465  65.250  19.591  1.00  0.00           C
ATOM   2659  O   THR A 185      41.967  65.267  18.468  1.00  0.00           O
ATOM   2660  CB  THR A 185      42.688  64.030  21.442  1.00  0.00           C
ATOM   2661  CG2 THR A 185      43.747  64.137  22.547  1.00  0.00           C
ATOM   2662  OG1 THR A 185      41.539  63.409  21.976  1.00  0.00           O
ATOM   2663  H   THR A 185      40.981  65.900  22.381  1.00  0.00           H
ATOM   2664  HA  THR A 185      43.291  65.844  20.490  1.00  0.00           H
ATOM   2665  HB  THR A 185      43.081  63.379  20.662  1.00  0.00           H
ATOM   2666  HG1 THR A 185      41.142  64.012  22.612  1.00  0.00           H
ATOM   2667 HG21 THR A 185      43.549  63.404  23.327  1.00  0.00           H
ATOM   2668 HG22 THR A 185      44.728  63.936  22.118  1.00  0.00           H
ATOM   2669 HG23 THR A 185      43.764  65.132  22.993  1.00  0.00           H
ATOM   2670  N   GLU A 186      40.142  65.214  19.778  1.00  0.00           N
ATOM   2671  CA  GLU A 186      39.152  65.224  18.693  1.00  0.00           C
ATOM   2672  C   GLU A 186      38.589  66.644  18.451  1.00  0.00           C
ATOM   2673  O   GLU A 186      39.100  67.628  18.980  1.00  0.00           O
ATOM   2674  CB  GLU A 186      38.055  64.183  18.995  1.00  0.00           C
ATOM   2675  CG  GLU A 186      37.995  63.030  17.981  1.00  0.00           C
ATOM   2676  CD  GLU A 186      38.748  61.772  18.428  1.00  0.00           C
ATOM   2677  OE1 GLU A 186      40.002  61.791  18.463  1.00  0.00           O
ATOM   2678  OE2 GLU A 186      38.077  60.739  18.666  1.00  0.00           O
ATOM   2679  H   GLU A 186      39.800  65.271  20.725  1.00  0.00           H
ATOM   2680  HA  GLU A 186      39.650  64.931  17.769  1.00  0.00           H
ATOM   2681  HB2 GLU A 186      38.187  63.781  19.997  1.00  0.00           H
ATOM   2682  HB3 GLU A 186      37.084  64.675  18.976  1.00  0.00           H
ATOM   2683  HG2 GLU A 186      36.944  62.771  17.837  1.00  0.00           H
ATOM   2684  HG3 GLU A 186      38.376  63.364  17.014  1.00  0.00           H
ATOM   2685  N   GLU A 187      37.567  66.786  17.599  1.00  0.00           N
ATOM   2686  CA  GLU A 187      37.064  68.101  17.159  1.00  0.00           C
ATOM   2687  C   GLU A 187      36.039  68.766  18.099  1.00  0.00           C
ATOM   2688  O   GLU A 187      35.955  69.992  18.098  1.00  0.00           O
ATOM   2689  CB  GLU A 187      36.538  67.972  15.715  1.00  0.00           C
ATOM   2690  CG  GLU A 187      36.352  69.347  15.050  1.00  0.00           C
ATOM   2691  CD  GLU A 187      36.192  69.344  13.517  1.00  0.00           C
ATOM   2692  OE1 GLU A 187      36.187  68.262  12.873  1.00  0.00           O
ATOM   2693  OE2 GLU A 187      36.154  70.480  12.981  1.00  0.00           O
ATOM   2694  H   GLU A 187      37.174  65.961  17.165  1.00  0.00           H
ATOM   2695  HA  GLU A 187      37.905  68.792  17.138  1.00  0.00           H
ATOM   2696  HB2 GLU A 187      37.273  67.405  15.143  1.00  0.00           H
ATOM   2697  HB3 GLU A 187      35.592  67.427  15.718  1.00  0.00           H
ATOM   2698  HG2 GLU A 187      35.492  69.846  15.500  1.00  0.00           H
ATOM   2699  HG3 GLU A 187      37.238  69.945  15.277  1.00  0.00           H
ATOM   2700  N   LEU A 188      35.338  67.968  18.924  1.00  0.00           N
ATOM   2701  CA  LEU A 188      34.122  68.318  19.684  1.00  0.00           C
ATOM   2702  C   LEU A 188      32.909  68.680  18.807  1.00  0.00           C
ATOM   2703  O   LEU A 188      32.928  69.606  18.005  1.00  0.00           O
ATOM   2704  CB  LEU A 188      34.373  69.417  20.738  1.00  0.00           C
ATOM   2705  CG  LEU A 188      35.169  69.018  21.987  1.00  0.00           C
ATOM   2706  CD1 LEU A 188      35.278  70.244  22.901  1.00  0.00           C
ATOM   2707  CD2 LEU A 188      34.468  67.926  22.790  1.00  0.00           C
ATOM   2708  H   LEU A 188      35.582  66.994  18.879  1.00  0.00           H
ATOM   2709  HA  LEU A 188      33.821  67.423  20.226  1.00  0.00           H
ATOM   2710  HB2 LEU A 188      34.883  70.255  20.266  1.00  0.00           H
ATOM   2711  HB3 LEU A 188      33.403  69.792  21.064  1.00  0.00           H
ATOM   2712  HG  LEU A 188      36.162  68.672  21.705  1.00  0.00           H
ATOM   2713 HD11 LEU A 188      34.284  70.604  23.165  1.00  0.00           H
ATOM   2714 HD12 LEU A 188      35.817  69.987  23.812  1.00  0.00           H
ATOM   2715 HD13 LEU A 188      35.820  71.034  22.380  1.00  0.00           H
ATOM   2716 HD21 LEU A 188      34.420  67.002  22.222  1.00  0.00           H
ATOM   2717 HD22 LEU A 188      35.008  67.734  23.716  1.00  0.00           H
ATOM   2718 HD23 LEU A 188      33.463  68.260  23.023  1.00  0.00           H
ATOM   2719  N   THR A 189      31.808  67.959  19.013  1.00  0.00           N
ATOM   2720  CA  THR A 189      30.487  68.322  18.484  1.00  0.00           C
ATOM   2721  C   THR A 189      29.909  69.523  19.240  1.00  0.00           C
ATOM   2722  O   THR A 189      30.231  69.751  20.407  1.00  0.00           O
ATOM   2723  CB  THR A 189      29.501  67.145  18.551  1.00  0.00           C
ATOM   2724  CG2 THR A 189      30.064  65.826  18.009  1.00  0.00           C
ATOM   2725  OG1 THR A 189      29.105  66.910  19.879  1.00  0.00           O
ATOM   2726  H   THR A 189      31.838  67.235  19.724  1.00  0.00           H
ATOM   2727  HA  THR A 189      30.602  68.607  17.438  1.00  0.00           H
ATOM   2728  HB  THR A 189      28.621  67.410  17.963  1.00  0.00           H
ATOM   2729  HG1 THR A 189      29.898  66.617  20.355  1.00  0.00           H
ATOM   2730 HG21 THR A 189      30.883  66.017  17.317  1.00  0.00           H
ATOM   2731 HG22 THR A 189      30.418  65.196  18.824  1.00  0.00           H
ATOM   2732 HG23 THR A 189      29.275  65.293  17.481  1.00  0.00           H
ATOM   2733  N   GLU A 190      29.005  70.277  18.613  1.00  0.00           N
ATOM   2734  CA  GLU A 190      28.394  71.459  19.240  1.00  0.00           C
ATOM   2735  C   GLU A 190      27.644  71.143  20.560  1.00  0.00           C
ATOM   2736  O   GLU A 190      27.863  71.869  21.537  1.00  0.00           O
ATOM   2737  CB  GLU A 190      27.536  72.212  18.204  1.00  0.00           C
ATOM   2738  CG  GLU A 190      27.285  73.681  18.586  1.00  0.00           C
ATOM   2739  CD  GLU A 190      26.788  74.566  17.420  1.00  0.00           C
ATOM   2740  OE1 GLU A 190      26.686  74.099  16.255  1.00  0.00           O
ATOM   2741  OE2 GLU A 190      26.495  75.759  17.673  1.00  0.00           O
ATOM   2742  H   GLU A 190      28.757  70.062  17.660  1.00  0.00           H
ATOM   2743  HA  GLU A 190      29.217  72.121  19.516  1.00  0.00           H
ATOM   2744  HB2 GLU A 190      28.073  72.186  17.256  1.00  0.00           H
ATOM   2745  HB3 GLU A 190      26.580  71.708  18.071  1.00  0.00           H
ATOM   2746  HG2 GLU A 190      26.559  73.710  19.402  1.00  0.00           H
ATOM   2747  HG3 GLU A 190      28.221  74.103  18.961  1.00  0.00           H
ATOM   2748  N   PRO A 191      26.882  70.028  20.682  1.00  0.00           N
ATOM   2749  CA  PRO A 191      26.339  69.591  21.969  1.00  0.00           C
ATOM   2750  C   PRO A 191      27.411  69.393  23.047  1.00  0.00           C
ATOM   2751  O   PRO A 191      27.234  69.845  24.175  1.00  0.00           O
ATOM   2752  CB  PRO A 191      25.586  68.285  21.689  1.00  0.00           C
ATOM   2753  CG  PRO A 191      25.184  68.419  20.224  1.00  0.00           C
ATOM   2754  CD  PRO A 191      26.366  69.171  19.619  1.00  0.00           C
ATOM   2755  HA  PRO A 191      25.631  70.343  22.317  1.00  0.00           H
ATOM   2756  HB2 PRO A 191      26.251  67.427  21.802  1.00  0.00           H
ATOM   2757  HB3 PRO A 191      24.716  68.177  22.337  1.00  0.00           H
ATOM   2758  HG2 PRO A 191      25.042  67.445  19.754  1.00  0.00           H
ATOM   2759  HG3 PRO A 191      24.281  69.025  20.141  1.00  0.00           H
ATOM   2760  HD2 PRO A 191      27.126  68.455  19.318  1.00  0.00           H
ATOM   2761  HD3 PRO A 191      26.030  69.744  18.756  1.00  0.00           H
ATOM   2762  N   GLU A 192      28.552  68.783  22.713  1.00  0.00           N
ATOM   2763  CA  GLU A 192      29.641  68.576  23.677  1.00  0.00           C
ATOM   2764  C   GLU A 192      30.268  69.901  24.143  1.00  0.00           C
ATOM   2765  O   GLU A 192      30.583  70.051  25.326  1.00  0.00           O
ATOM   2766  CB  GLU A 192      30.726  67.679  23.079  1.00  0.00           C
ATOM   2767  CG  GLU A 192      30.291  66.225  22.855  1.00  0.00           C
ATOM   2768  CD  GLU A 192      31.330  65.468  22.018  1.00  0.00           C
ATOM   2769  OE1 GLU A 192      31.678  65.964  20.921  1.00  0.00           O
ATOM   2770  OE2 GLU A 192      31.797  64.371  22.393  1.00  0.00           O
ATOM   2771  H   GLU A 192      28.697  68.507  21.749  1.00  0.00           H
ATOM   2772  HA  GLU A 192      29.244  68.079  24.562  1.00  0.00           H
ATOM   2773  HB2 GLU A 192      31.072  68.115  22.143  1.00  0.00           H
ATOM   2774  HB3 GLU A 192      31.557  67.667  23.777  1.00  0.00           H
ATOM   2775  HG2 GLU A 192      30.137  65.750  23.821  1.00  0.00           H
ATOM   2776  HG3 GLU A 192      29.338  66.203  22.328  1.00  0.00           H
ATOM   2777  N   THR A 193      30.401  70.892  23.251  1.00  0.00           N
ATOM   2778  CA  THR A 193      30.880  72.235  23.634  1.00  0.00           C
ATOM   2779  C   THR A 193      29.935  72.936  24.618  1.00  0.00           C
ATOM   2780  O   THR A 193      30.393  73.568  25.577  1.00  0.00           O
ATOM   2781  CB  THR A 193      31.130  73.147  22.420  1.00  0.00           C
ATOM   2782  CG2 THR A 193      32.078  72.523  21.395  1.00  0.00           C
ATOM   2783  OG1 THR A 193      29.959  73.561  21.757  1.00  0.00           O
ATOM   2784  H   THR A 193      30.167  70.699  22.280  1.00  0.00           H
ATOM   2785  HA  THR A 193      31.831  72.109  24.149  1.00  0.00           H
ATOM   2786  HB  THR A 193      31.603  74.054  22.794  1.00  0.00           H
ATOM   2787  HG1 THR A 193      29.259  72.890  21.843  1.00  0.00           H
ATOM   2788 HG21 THR A 193      32.429  73.292  20.708  1.00  0.00           H
ATOM   2789 HG22 THR A 193      32.936  72.080  21.895  1.00  0.00           H
ATOM   2790 HG23 THR A 193      31.571  71.753  20.822  1.00  0.00           H
ATOM   2791  N   ALA A 194      28.622  72.757  24.431  1.00  0.00           N
ATOM   2792  CA  ALA A 194      27.584  73.287  25.314  1.00  0.00           C
ATOM   2793  C   ALA A 194      27.595  72.624  26.699  1.00  0.00           C
ATOM   2794  O   ALA A 194      27.307  73.280  27.703  1.00  0.00           O
ATOM   2795  CB  ALA A 194      26.211  73.092  24.652  1.00  0.00           C
ATOM   2796  H   ALA A 194      28.323  72.195  23.643  1.00  0.00           H
ATOM   2797  HA  ALA A 194      27.756  74.355  25.458  1.00  0.00           H
ATOM   2798  HB1 ALA A 194      25.493  72.720  25.385  1.00  0.00           H
ATOM   2799  HB2 ALA A 194      25.852  74.049  24.274  1.00  0.00           H
ATOM   2800  HB3 ALA A 194      26.263  72.376  23.832  1.00  0.00           H
ATOM   2801  N   LEU A 195      27.937  71.334  26.788  1.00  0.00           N
ATOM   2802  CA  LEU A 195      27.981  70.641  28.076  1.00  0.00           C
ATOM   2803  C   LEU A 195      29.031  71.232  29.016  1.00  0.00           C
ATOM   2804  O   LEU A 195      28.755  71.369  30.206  1.00  0.00           O
ATOM   2805  CB  LEU A 195      28.195  69.131  27.884  1.00  0.00           C
ATOM   2806  CG  LEU A 195      26.999  68.378  27.274  1.00  0.00           C
ATOM   2807  CD1 LEU A 195      27.291  66.878  27.309  1.00  0.00           C
ATOM   2808  CD2 LEU A 195      25.665  68.621  27.985  1.00  0.00           C
ATOM   2809  H   LEU A 195      28.113  70.817  25.932  1.00  0.00           H
ATOM   2810  HA  LEU A 195      27.032  70.806  28.583  1.00  0.00           H
ATOM   2811  HB2 LEU A 195      29.072  68.974  27.255  1.00  0.00           H
ATOM   2812  HB3 LEU A 195      28.419  68.689  28.854  1.00  0.00           H
ATOM   2813  HG  LEU A 195      26.878  68.678  26.243  1.00  0.00           H
ATOM   2814 HD11 LEU A 195      27.432  66.543  28.337  1.00  0.00           H
ATOM   2815 HD12 LEU A 195      26.458  66.335  26.864  1.00  0.00           H
ATOM   2816 HD13 LEU A 195      28.194  66.673  26.734  1.00  0.00           H
ATOM   2817 HD21 LEU A 195      25.391  69.674  27.944  1.00  0.00           H
ATOM   2818 HD22 LEU A 195      24.877  68.057  27.489  1.00  0.00           H
ATOM   2819 HD23 LEU A 195      25.730  68.292  29.013  1.00  0.00           H
ATOM   2820  N   ARG A 196      30.186  71.680  28.505  1.00  0.00           N
ATOM   2821  CA  ARG A 196      31.159  72.385  29.357  1.00  0.00           C
ATOM   2822  C   ARG A 196      30.519  73.601  30.034  1.00  0.00           C
ATOM   2823  O   ARG A 196      30.772  73.823  31.209  1.00  0.00           O
ATOM   2824  CB  ARG A 196      32.427  72.755  28.566  1.00  0.00           C
ATOM   2825  CG  ARG A 196      33.326  71.536  28.303  1.00  0.00           C
ATOM   2826  CD  ARG A 196      34.226  71.214  29.513  1.00  0.00           C
ATOM   2827  NE  ARG A 196      34.442  69.759  29.672  1.00  0.00           N
ATOM   2828  CZ  ARG A 196      35.346  69.013  29.059  1.00  0.00           C
ATOM   2829  NH1 ARG A 196      36.168  69.517  28.190  1.00  0.00           N
ATOM   2830  NH2 ARG A 196      35.434  67.735  29.286  1.00  0.00           N
ATOM   2831  H   ARG A 196      30.346  71.584  27.508  1.00  0.00           H
ATOM   2832  HA  ARG A 196      31.437  71.722  30.175  1.00  0.00           H
ATOM   2833  HB2 ARG A 196      32.143  73.214  27.619  1.00  0.00           H
ATOM   2834  HB3 ARG A 196      33.008  73.480  29.132  1.00  0.00           H
ATOM   2835  HG2 ARG A 196      32.702  70.675  28.060  1.00  0.00           H
ATOM   2836  HG3 ARG A 196      33.963  71.745  27.444  1.00  0.00           H
ATOM   2837  HD2 ARG A 196      35.180  71.736  29.401  1.00  0.00           H
ATOM   2838  HD3 ARG A 196      33.767  71.597  30.427  1.00  0.00           H
ATOM   2839  HE  ARG A 196      33.906  69.304  30.390  1.00  0.00           H
ATOM   2840 HH11 ARG A 196      36.224  70.515  28.154  1.00  0.00           H
ATOM   2841 HH12 ARG A 196      36.939  68.954  27.884  1.00  0.00           H
ATOM   2842 HH21 ARG A 196      34.878  67.312  30.004  1.00  0.00           H
ATOM   2843 HH22 ARG A 196      36.246  67.236  28.958  1.00  0.00           H
ATOM   2844  N   GLU A 197      29.684  74.353  29.317  1.00  0.00           N
ATOM   2845  CA  GLU A 197      28.962  75.532  29.832  1.00  0.00           C
ATOM   2846  C   GLU A 197      27.779  75.227  30.738  1.00  0.00           C
ATOM   2847  O   GLU A 197      27.476  76.005  31.636  1.00  0.00           O
ATOM   2848  CB  GLU A 197      28.494  76.361  28.619  1.00  0.00           C
ATOM   2849  CG  GLU A 197      27.926  77.761  28.897  1.00  0.00           C
ATOM   2850  CD  GLU A 197      27.315  78.340  27.608  1.00  0.00           C
ATOM   2851  OE1 GLU A 197      26.377  77.730  27.046  1.00  0.00           O
ATOM   2852  OE2 GLU A 197      27.807  79.359  27.075  1.00  0.00           O
ATOM   2853  H   GLU A 197      29.477  74.056  28.375  1.00  0.00           H
ATOM   2854  HA  GLU A 197      29.617  76.094  30.484  1.00  0.00           H
ATOM   2855  HB2 GLU A 197      29.323  76.474  27.925  1.00  0.00           H
ATOM   2856  HB3 GLU A 197      27.721  75.784  28.115  1.00  0.00           H
ATOM   2857  HG2 GLU A 197      27.150  77.703  29.661  1.00  0.00           H
ATOM   2858  HG3 GLU A 197      28.728  78.399  29.274  1.00  0.00           H
ATOM   2859  N   THR A 198      27.087  74.121  30.493  1.00  0.00           N
ATOM   2860  CA  THR A 198      25.908  73.783  31.290  1.00  0.00           C
ATOM   2861  C   THR A 198      26.273  73.126  32.622  1.00  0.00           C
ATOM   2862  O   THR A 198      25.686  73.460  33.651  1.00  0.00           O
ATOM   2863  CB  THR A 198      24.963  72.874  30.504  1.00  0.00           C
ATOM   2864  CG2 THR A 198      23.690  72.577  31.304  1.00  0.00           C
ATOM   2865  OG1 THR A 198      24.608  73.470  29.277  1.00  0.00           O
ATOM   2866  H   THR A 198      27.337  73.569  29.682  1.00  0.00           H
ATOM   2867  HA  THR A 198      25.371  74.702  31.522  1.00  0.00           H
ATOM   2868  HB  THR A 198      25.474  71.939  30.280  1.00  0.00           H
ATOM   2869  HG1 THR A 198      25.415  73.588  28.756  1.00  0.00           H
ATOM   2870 HG21 THR A 198      22.809  72.672  30.672  1.00  0.00           H
ATOM   2871 HG22 THR A 198      23.746  71.566  31.706  1.00  0.00           H
ATOM   2872 HG23 THR A 198      23.584  73.274  32.136  1.00  0.00           H
ATOM   2873  N   LEU A 199      27.187  72.150  32.593  1.00  0.00           N
ATOM   2874  CA  LEU A 199      27.544  71.352  33.770  1.00  0.00           C
ATOM   2875  C   LEU A 199      28.520  72.114  34.661  1.00  0.00           C
ATOM   2876  O   LEU A 199      28.343  72.165  35.875  1.00  0.00           O
ATOM   2877  CB  LEU A 199      28.189  70.014  33.361  1.00  0.00           C
ATOM   2878  CG  LEU A 199      27.233  68.960  32.784  1.00  0.00           C
ATOM   2879  CD1 LEU A 199      26.707  69.292  31.397  1.00  0.00           C
ATOM   2880  CD2 LEU A 199      27.978  67.633  32.654  1.00  0.00           C
ATOM   2881  H   LEU A 199      27.648  71.941  31.713  1.00  0.00           H
ATOM   2882  HA  LEU A 199      26.649  71.151  34.360  1.00  0.00           H
ATOM   2883  HB2 LEU A 199      29.005  70.197  32.660  1.00  0.00           H
ATOM   2884  HB3 LEU A 199      28.628  69.584  34.263  1.00  0.00           H
ATOM   2885  HG  LEU A 199      26.383  68.829  33.452  1.00  0.00           H
ATOM   2886 HD11 LEU A 199      27.542  69.365  30.713  1.00  0.00           H
ATOM   2887 HD12 LEU A 199      26.038  68.504  31.080  1.00  0.00           H
ATOM   2888 HD13 LEU A 199      26.147  70.218  31.406  1.00  0.00           H
ATOM   2889 HD21 LEU A 199      28.220  67.256  33.646  1.00  0.00           H
ATOM   2890 HD22 LEU A 199      27.356  66.905  32.142  1.00  0.00           H
ATOM   2891 HD23 LEU A 199      28.897  67.773  32.086  1.00  0.00           H
ATOM   2892  N   PHE A 200      29.551  72.676  34.032  1.00  0.00           N
ATOM   2893  CA  PHE A 200      30.610  73.442  34.673  1.00  0.00           C
ATOM   2894  C   PHE A 200      30.483  74.921  34.307  1.00  0.00           C
ATOM   2895  O   PHE A 200      29.466  75.381  33.801  1.00  0.00           O
ATOM   2896  CB  PHE A 200      31.981  72.885  34.230  1.00  0.00           C
ATOM   2897  CG  PHE A 200      32.122  71.389  34.341  1.00  0.00           C
ATOM   2898  CD1 PHE A 200      32.396  70.834  35.593  1.00  0.00           C
ATOM   2899  CD2 PHE A 200      31.958  70.555  33.224  1.00  0.00           C
ATOM   2900  CE1 PHE A 200      32.442  69.445  35.765  1.00  0.00           C
ATOM   2901  CE2 PHE A 200      32.038  69.160  33.379  1.00  0.00           C
ATOM   2902  CZ  PHE A 200      32.255  68.606  34.654  1.00  0.00           C
ATOM   2903  H   PHE A 200      29.554  72.650  33.024  1.00  0.00           H
ATOM   2904  HA  PHE A 200      30.520  73.352  35.757  1.00  0.00           H
ATOM   2905  HB2 PHE A 200      32.181  73.177  33.201  1.00  0.00           H
ATOM   2906  HB3 PHE A 200      32.757  73.336  34.851  1.00  0.00           H
ATOM   2907  HD1 PHE A 200      32.563  71.494  36.418  1.00  0.00           H
ATOM   2908  HD2 PHE A 200      31.757  70.990  32.260  1.00  0.00           H
ATOM   2909  HE1 PHE A 200      32.623  69.033  36.749  1.00  0.00           H
ATOM   2910  HE2 PHE A 200      31.913  68.509  32.529  1.00  0.00           H
ATOM   2911  HZ  PHE A 200      32.287  67.536  34.782  1.00  0.00           H
ATOM   2912  N   ALA A 201      31.576  75.652  34.495  1.00  0.00           N
ATOM   2913  CA  ALA A 201      31.780  76.975  33.934  1.00  0.00           C
ATOM   2914  C   ALA A 201      32.667  76.958  32.660  1.00  0.00           C
ATOM   2915  O   ALA A 201      33.603  77.739  32.553  1.00  0.00           O
ATOM   2916  CB  ALA A 201      32.274  77.883  35.059  1.00  0.00           C
ATOM   2917  H   ALA A 201      32.359  75.208  34.944  1.00  0.00           H
ATOM   2918  HA  ALA A 201      30.813  77.375  33.623  1.00  0.00           H
ATOM   2919  HB1 ALA A 201      33.032  77.382  35.649  1.00  0.00           H
ATOM   2920  HB2 ALA A 201      32.688  78.788  34.630  1.00  0.00           H
ATOM   2921  HB3 ALA A 201      31.447  78.140  35.719  1.00  0.00           H
ATOM   2922  N   ALA A 202      32.375  76.092  31.685  1.00  0.00           N
ATOM   2923  CA  ALA A 202      32.694  76.267  30.257  1.00  0.00           C
ATOM   2924  C   ALA A 202      34.175  76.240  29.830  1.00  0.00           C
ATOM   2925  O   ALA A 202      34.854  75.248  30.066  1.00  0.00           O
ATOM   2926  CB  ALA A 202      31.915  77.472  29.703  1.00  0.00           C
ATOM   2927  H   ALA A 202      31.791  75.300  31.924  1.00  0.00           H
ATOM   2928  HA  ALA A 202      32.280  75.406  29.748  1.00  0.00           H
ATOM   2929  HB1 ALA A 202      32.204  78.332  30.276  1.00  0.00           H
ATOM   2930  HB2 ALA A 202      32.110  77.654  28.653  1.00  0.00           H
ATOM   2931  HB3 ALA A 202      30.853  77.369  29.800  1.00  0.00           H
ATOM   2932  N   ASN A 203      34.522  77.208  28.965  1.00  0.00           N
ATOM   2933  CA  ASN A 203      35.562  77.242  27.939  1.00  0.00           C
ATOM   2934  C   ASN A 203      36.096  75.879  27.518  1.00  0.00           C
ATOM   2935  O   ASN A 203      37.000  75.320  28.143  1.00  0.00           O
ATOM   2936  CB  ASN A 203      36.692  78.193  28.324  1.00  0.00           C
ATOM   2937  CG  ASN A 203      36.237  79.619  28.502  1.00  0.00           C
ATOM   2938  ND2 ASN A 203      37.153  80.497  28.803  1.00  0.00           N
ATOM   2939  OD1 ASN A 203      35.095  79.993  28.278  1.00  0.00           O
ATOM   2940  H   ASN A 203      33.903  78.004  28.958  1.00  0.00           H
ATOM   2941  HA  ASN A 203      35.104  77.677  27.049  1.00  0.00           H
ATOM   2942  HB2 ASN A 203      37.151  77.855  29.238  1.00  0.00           H
ATOM   2943  HB3 ASN A 203      37.457  78.169  27.554  1.00  0.00           H
ATOM   2944 HD21 ASN A 203      36.816  81.381  29.111  1.00  0.00           H
ATOM   2945 HD22 ASN A 203      38.104  80.190  29.000  1.00  0.00           H
ATOM   2946  N   VAL A 204      35.608  75.424  26.360  1.00  0.00           N
ATOM   2947  CA  VAL A 204      36.113  74.217  25.706  1.00  0.00           C
ATOM   2948  C   VAL A 204      37.646  74.223  25.681  1.00  0.00           C
ATOM   2949  O   VAL A 204      38.249  75.282  25.455  1.00  0.00           O
ATOM   2950  CB  VAL A 204      35.540  74.045  24.291  1.00  0.00           C
ATOM   2951  CG1 VAL A 204      34.011  74.066  24.341  1.00  0.00           C
ATOM   2952  CG2 VAL A 204      36.034  75.095  23.283  1.00  0.00           C
ATOM   2953  H   VAL A 204      34.925  75.973  25.862  1.00  0.00           H
ATOM   2954  HA  VAL A 204      35.766  73.379  26.304  1.00  0.00           H
ATOM   2955  HB  VAL A 204      35.839  73.061  23.930  1.00  0.00           H
ATOM   2956 HG11 VAL A 204      33.651  73.590  23.437  1.00  0.00           H
ATOM   2957 HG12 VAL A 204      33.643  73.511  25.204  1.00  0.00           H
ATOM   2958 HG13 VAL A 204      33.633  75.088  24.375  1.00  0.00           H
ATOM   2959 HG21 VAL A 204      36.918  74.713  22.771  1.00  0.00           H
ATOM   2960 HG22 VAL A 204      35.269  75.310  22.537  1.00  0.00           H
ATOM   2961 HG23 VAL A 204      36.303  76.022  23.787  1.00  0.00           H
ATOM   2962  N   PRO A 205      38.286  73.088  25.997  1.00  0.00           N
ATOM   2963  CA  PRO A 205      39.729  73.055  26.079  1.00  0.00           C
ATOM   2964  C   PRO A 205      40.354  73.279  24.691  1.00  0.00           C
ATOM   2965  O   PRO A 205      39.759  72.903  23.678  1.00  0.00           O
ATOM   2966  CB  PRO A 205      40.087  71.722  26.726  1.00  0.00           C
ATOM   2967  CG  PRO A 205      38.861  70.840  26.568  1.00  0.00           C
ATOM   2968  CD  PRO A 205      37.700  71.807  26.353  1.00  0.00           C
ATOM   2969  HA  PRO A 205      40.049  73.850  26.746  1.00  0.00           H
ATOM   2970  HB2 PRO A 205      40.939  71.270  26.237  1.00  0.00           H
ATOM   2971  HB3 PRO A 205      40.283  71.877  27.787  1.00  0.00           H
ATOM   2972  HG2 PRO A 205      38.990  70.217  25.699  1.00  0.00           H
ATOM   2973  HG3 PRO A 205      38.716  70.204  27.439  1.00  0.00           H
ATOM   2974  HD2 PRO A 205      37.050  71.444  25.555  1.00  0.00           H
ATOM   2975  HD3 PRO A 205      37.144  71.916  27.283  1.00  0.00           H
ATOM   2976  N   PRO A 206      41.531  73.920  24.621  1.00  0.00           N
ATOM   2977  CA  PRO A 206      42.225  74.191  23.369  1.00  0.00           C
ATOM   2978  C   PRO A 206      42.794  72.905  22.758  1.00  0.00           C
ATOM   2979  O   PRO A 206      42.799  71.837  23.377  1.00  0.00           O
ATOM   2980  CB  PRO A 206      43.329  75.184  23.749  1.00  0.00           C
ATOM   2981  CG  PRO A 206      43.667  74.780  25.183  1.00  0.00           C
ATOM   2982  CD  PRO A 206      42.317  74.379  25.752  1.00  0.00           C
ATOM   2983  HA  PRO A 206      41.549  74.654  22.649  1.00  0.00           H
ATOM   2984  HB2 PRO A 206      44.199  75.122  23.094  1.00  0.00           H
ATOM   2985  HB3 PRO A 206      42.923  76.196  23.743  1.00  0.00           H
ATOM   2986  HG2 PRO A 206      44.318  73.907  25.185  1.00  0.00           H
ATOM   2987  HG3 PRO A 206      44.108  75.602  25.741  1.00  0.00           H
ATOM   2988  HD2 PRO A 206      42.444  73.599  26.500  1.00  0.00           H
ATOM   2989  HD3 PRO A 206      41.832  75.247  26.186  1.00  0.00           H
ATOM   2990  N   ARG A 207      43.335  72.997  21.543  1.00  0.00           N
ATOM   2991  CA  ARG A 207      44.213  71.943  21.003  1.00  0.00           C
ATOM   2992  C   ARG A 207      45.632  72.047  21.556  1.00  0.00           C
ATOM   2993  O   ARG A 207      46.045  73.099  22.020  1.00  0.00           O
ATOM   2994  CB  ARG A 207      44.186  71.976  19.473  1.00  0.00           C
ATOM   2995  CG  ARG A 207      42.868  71.376  18.973  1.00  0.00           C
ATOM   2996  CD  ARG A 207      42.908  71.131  17.464  1.00  0.00           C
ATOM   2997  NE  ARG A 207      41.857  70.178  17.059  1.00  0.00           N
ATOM   2998  CZ  ARG A 207      41.987  68.863  16.961  1.00  0.00           C
ATOM   2999  NH1 ARG A 207      43.109  68.255  17.218  1.00  0.00           N
ATOM   3000  NH2 ARG A 207      40.991  68.120  16.587  1.00  0.00           N
ATOM   3001  H   ARG A 207      43.277  73.899  21.066  1.00  0.00           H
ATOM   3002  HA  ARG A 207      43.839  70.974  21.344  1.00  0.00           H
ATOM   3003  HB2 ARG A 207      44.298  73.000  19.114  1.00  0.00           H
ATOM   3004  HB3 ARG A 207      45.012  71.374  19.093  1.00  0.00           H
ATOM   3005  HG2 ARG A 207      42.715  70.418  19.469  1.00  0.00           H
ATOM   3006  HG3 ARG A 207      42.037  72.040  19.217  1.00  0.00           H
ATOM   3007  HD2 ARG A 207      42.777  72.082  16.945  1.00  0.00           H
ATOM   3008  HD3 ARG A 207      43.888  70.736  17.191  1.00  0.00           H
ATOM   3009  HE  ARG A 207      40.948  70.563  16.861  1.00  0.00           H
ATOM   3010 HH11 ARG A 207      43.913  68.783  17.483  1.00  0.00           H
ATOM   3011 HH12 ARG A 207      43.228  67.264  17.059  1.00  0.00           H
ATOM   3012 HH21 ARG A 207      40.078  68.519  16.483  1.00  0.00           H
ATOM   3013 HH22 ARG A 207      41.108  67.122  16.605  1.00  0.00           H
ATOM   3014  N   LEU A 208      46.411  70.968  21.453  1.00  0.00           N
ATOM   3015  CA  LEU A 208      47.768  70.895  22.017  1.00  0.00           C
ATOM   3016  C   LEU A 208      48.710  71.966  21.438  1.00  0.00           C
ATOM   3017  O   LEU A 208      49.276  72.765  22.180  1.00  0.00           O
ATOM   3018  CB  LEU A 208      48.307  69.456  21.810  1.00  0.00           C
ATOM   3019  CG  LEU A 208      49.246  68.881  22.890  1.00  0.00           C
ATOM   3020  CD1 LEU A 208      50.639  69.480  22.840  1.00  0.00           C
ATOM   3021  CD2 LEU A 208      48.676  69.052  24.292  1.00  0.00           C
ATOM   3022  H   LEU A 208      45.988  70.122  21.108  1.00  0.00           H
ATOM   3023  HA  LEU A 208      47.671  71.115  23.079  1.00  0.00           H
ATOM   3024  HB2 LEU A 208      47.459  68.774  21.752  1.00  0.00           H
ATOM   3025  HB3 LEU A 208      48.820  69.399  20.849  1.00  0.00           H
ATOM   3026  HG  LEU A 208      49.345  67.812  22.703  1.00  0.00           H
ATOM   3027 HD11 LEU A 208      50.552  70.547  22.952  1.00  0.00           H
ATOM   3028 HD12 LEU A 208      51.249  69.080  23.651  1.00  0.00           H
ATOM   3029 HD13 LEU A 208      51.118  69.258  21.888  1.00  0.00           H
ATOM   3030 HD21 LEU A 208      47.669  68.653  24.284  1.00  0.00           H
ATOM   3031 HD22 LEU A 208      49.274  68.501  25.016  1.00  0.00           H
ATOM   3032 HD23 LEU A 208      48.660  70.099  24.596  1.00  0.00           H
ATOM   3033  N   GLY A 209      48.829  72.022  20.107  1.00  0.00           N
ATOM   3034  CA  GLY A 209      49.625  73.048  19.426  1.00  0.00           C
ATOM   3035  C   GLY A 209      49.078  74.460  19.646  1.00  0.00           C
ATOM   3036  O   GLY A 209      49.850  75.376  19.887  1.00  0.00           O
ATOM   3037  H   GLY A 209      48.360  71.326  19.554  1.00  0.00           H
ATOM   3038  HA2 GLY A 209      50.651  73.021  19.796  1.00  0.00           H
ATOM   3039  HA3 GLY A 209      49.634  72.852  18.355  1.00  0.00           H
ATOM   3040  N   GLU A 210      47.752  74.622  19.663  1.00  0.00           N
ATOM   3041  CA  GLU A 210      47.102  75.903  19.973  1.00  0.00           C
ATOM   3042  C   GLU A 210      47.459  76.395  21.384  1.00  0.00           C
ATOM   3043  O   GLU A 210      47.869  77.538  21.555  1.00  0.00           O
ATOM   3044  CB  GLU A 210      45.584  75.735  19.813  1.00  0.00           C
ATOM   3045  CG  GLU A 210      44.776  77.002  20.123  1.00  0.00           C
ATOM   3046  CD  GLU A 210      43.264  76.746  20.090  1.00  0.00           C
ATOM   3047  OE1 GLU A 210      42.827  75.569  20.112  1.00  0.00           O
ATOM   3048  OE2 GLU A 210      42.507  77.737  19.952  1.00  0.00           O
ATOM   3049  H   GLU A 210      47.166  73.818  19.529  1.00  0.00           H
ATOM   3050  HA  GLU A 210      47.449  76.661  19.269  1.00  0.00           H
ATOM   3051  HB2 GLU A 210      45.368  75.419  18.791  1.00  0.00           H
ATOM   3052  HB3 GLU A 210      45.258  74.947  20.487  1.00  0.00           H
ATOM   3053  HG2 GLU A 210      45.041  77.384  21.110  1.00  0.00           H
ATOM   3054  HG3 GLU A 210      45.031  77.761  19.381  1.00  0.00           H
ATOM   3055  N   PHE A 211      47.359  75.524  22.390  1.00  0.00           N
ATOM   3056  CA  PHE A 211      47.716  75.838  23.769  1.00  0.00           C
ATOM   3057  C   PHE A 211      49.181  76.258  23.882  1.00  0.00           C
ATOM   3058  O   PHE A 211      49.476  77.291  24.475  1.00  0.00           O
ATOM   3059  CB  PHE A 211      47.429  74.629  24.667  1.00  0.00           C
ATOM   3060  CG  PHE A 211      47.858  74.841  26.105  1.00  0.00           C
ATOM   3061  CD1 PHE A 211      47.066  75.612  26.975  1.00  0.00           C
ATOM   3062  CD2 PHE A 211      49.080  74.310  26.558  1.00  0.00           C
ATOM   3063  CE1 PHE A 211      47.491  75.849  28.293  1.00  0.00           C
ATOM   3064  CE2 PHE A 211      49.505  74.544  27.875  1.00  0.00           C
ATOM   3065  CZ  PHE A 211      48.712  75.316  28.739  1.00  0.00           C
ATOM   3066  H   PHE A 211      47.022  74.589  22.191  1.00  0.00           H
ATOM   3067  HA  PHE A 211      47.106  76.676  24.107  1.00  0.00           H
ATOM   3068  HB2 PHE A 211      46.366  74.414  24.641  1.00  0.00           H
ATOM   3069  HB3 PHE A 211      47.944  73.753  24.273  1.00  0.00           H
ATOM   3070  HD1 PHE A 211      46.129  76.025  26.638  1.00  0.00           H
ATOM   3071  HD2 PHE A 211      49.703  73.730  25.892  1.00  0.00           H
ATOM   3072  HE1 PHE A 211      46.867  76.420  28.969  1.00  0.00           H
ATOM   3073  HE2 PHE A 211      50.446  74.139  28.219  1.00  0.00           H
ATOM   3074  HZ  PHE A 211      49.044  75.497  29.746  1.00  0.00           H
ATOM   3075  N   PHE A 212      50.110  75.509  23.283  1.00  0.00           N
ATOM   3076  CA  PHE A 212      51.528  75.864  23.366  1.00  0.00           C
ATOM   3077  C   PHE A 212      51.945  77.048  22.486  1.00  0.00           C
ATOM   3078  O   PHE A 212      52.907  77.743  22.826  1.00  0.00           O
ATOM   3079  CB  PHE A 212      52.406  74.641  23.136  1.00  0.00           C
ATOM   3080  CG  PHE A 212      52.522  73.810  24.393  1.00  0.00           C
ATOM   3081  CD1 PHE A 212      53.240  74.299  25.496  1.00  0.00           C
ATOM   3082  CD2 PHE A 212      51.873  72.574  24.481  1.00  0.00           C
ATOM   3083  CE1 PHE A 212      53.316  73.542  26.674  1.00  0.00           C
ATOM   3084  CE2 PHE A 212      51.975  71.792  25.644  1.00  0.00           C
ATOM   3085  CZ  PHE A 212      52.708  72.281  26.740  1.00  0.00           C
ATOM   3086  H   PHE A 212      49.827  74.668  22.793  1.00  0.00           H
ATOM   3087  HA  PHE A 212      51.703  76.186  24.388  1.00  0.00           H
ATOM   3088  HB2 PHE A 212      52.001  74.047  22.314  1.00  0.00           H
ATOM   3089  HB3 PHE A 212      53.409  74.965  22.857  1.00  0.00           H
ATOM   3090  HD1 PHE A 212      53.732  75.258  25.444  1.00  0.00           H
ATOM   3091  HD2 PHE A 212      51.293  72.252  23.643  1.00  0.00           H
ATOM   3092  HE1 PHE A 212      53.857  73.927  27.524  1.00  0.00           H
ATOM   3093  HE2 PHE A 212      51.487  70.828  25.697  1.00  0.00           H
ATOM   3094  HZ  PHE A 212      52.812  71.703  27.641  1.00  0.00           H
ATOM   3095  N   ASP A 213      51.205  77.348  21.420  1.00  0.00           N
ATOM   3096  CA  ASP A 213      51.323  78.626  20.716  1.00  0.00           C
ATOM   3097  C   ASP A 213      50.859  79.797  21.597  1.00  0.00           C
ATOM   3098  O   ASP A 213      51.492  80.853  21.576  1.00  0.00           O
ATOM   3099  CB  ASP A 213      50.546  78.586  19.388  1.00  0.00           C
ATOM   3100  CG  ASP A 213      51.260  77.836  18.255  1.00  0.00           C
ATOM   3101  OD1 ASP A 213      52.501  77.653  18.307  1.00  0.00           O
ATOM   3102  OD2 ASP A 213      50.608  77.550  17.222  1.00  0.00           O
ATOM   3103  H   ASP A 213      50.481  76.702  21.120  1.00  0.00           H
ATOM   3104  HA  ASP A 213      52.376  78.803  20.492  1.00  0.00           H
ATOM   3105  HB2 ASP A 213      49.561  78.151  19.554  1.00  0.00           H
ATOM   3106  HB3 ASP A 213      50.397  79.614  19.054  1.00  0.00           H
ATOM   3107  N   ILE A 214      49.827  79.616  22.434  1.00  0.00           N
ATOM   3108  CA  ILE A 214      49.446  80.604  23.460  1.00  0.00           C
ATOM   3109  C   ILE A 214      50.538  80.741  24.529  1.00  0.00           C
ATOM   3110  O   ILE A 214      50.924  81.861  24.862  1.00  0.00           O
ATOM   3111  CB  ILE A 214      48.074  80.272  24.097  1.00  0.00           C
ATOM   3112  CG1 ILE A 214      46.941  80.403  23.057  1.00  0.00           C
ATOM   3113  CG2 ILE A 214      47.798  81.202  25.289  1.00  0.00           C
ATOM   3114  CD1 ILE A 214      45.562  79.982  23.583  1.00  0.00           C
ATOM   3115  H   ILE A 214      49.312  78.741  22.380  1.00  0.00           H
ATOM   3116  HA  ILE A 214      49.365  81.578  22.978  1.00  0.00           H
ATOM   3117  HB  ILE A 214      48.082  79.254  24.473  1.00  0.00           H
ATOM   3118 HG12 ILE A 214      46.890  81.431  22.701  1.00  0.00           H
ATOM   3119 HG13 ILE A 214      47.167  79.776  22.200  1.00  0.00           H
ATOM   3120 HG21 ILE A 214      46.863  80.940  25.778  1.00  0.00           H
ATOM   3121 HG22 ILE A 214      48.578  81.115  26.042  1.00  0.00           H
ATOM   3122 HG23 ILE A 214      47.775  82.229  24.933  1.00  0.00           H
ATOM   3123 HD11 ILE A 214      45.214  80.684  24.340  1.00  0.00           H
ATOM   3124 HD12 ILE A 214      44.849  79.984  22.760  1.00  0.00           H
ATOM   3125 HD13 ILE A 214      45.616  78.979  24.008  1.00  0.00           H
ATOM   3126  N   VAL A 215      51.060  79.626  25.052  1.00  0.00           N
ATOM   3127  CA  VAL A 215      52.147  79.617  26.050  1.00  0.00           C
ATOM   3128  C   VAL A 215      53.356  80.390  25.512  1.00  0.00           C
ATOM   3129  O   VAL A 215      53.883  81.276  26.187  1.00  0.00           O
ATOM   3130  CB  VAL A 215      52.524  78.164  26.408  1.00  0.00           C
ATOM   3131  CG1 VAL A 215      53.816  78.000  27.217  1.00  0.00           C
ATOM   3132  CG2 VAL A 215      51.395  77.474  27.190  1.00  0.00           C
ATOM   3133  H   VAL A 215      50.659  78.739  24.757  1.00  0.00           H
ATOM   3134  HA  VAL A 215      51.811  80.123  26.954  1.00  0.00           H
ATOM   3135  HB  VAL A 215      52.682  77.633  25.476  1.00  0.00           H
ATOM   3136 HG11 VAL A 215      54.567  78.733  26.943  1.00  0.00           H
ATOM   3137 HG12 VAL A 215      53.613  78.099  28.276  1.00  0.00           H
ATOM   3138 HG13 VAL A 215      54.241  77.016  27.026  1.00  0.00           H
ATOM   3139 HG21 VAL A 215      50.432  77.629  26.709  1.00  0.00           H
ATOM   3140 HG22 VAL A 215      51.583  76.402  27.239  1.00  0.00           H
ATOM   3141 HG23 VAL A 215      51.324  77.875  28.200  1.00  0.00           H
ATOM   3142  N   SER A 216      53.751  80.111  24.268  1.00  0.00           N
ATOM   3143  CA  SER A 216      54.863  80.804  23.612  1.00  0.00           C
ATOM   3144  C   SER A 216      54.536  82.273  23.331  1.00  0.00           C
ATOM   3145  O   SER A 216      55.402  83.130  23.488  1.00  0.00           O
ATOM   3146  CB  SER A 216      55.236  80.113  22.296  1.00  0.00           C
ATOM   3147  OG  SER A 216      55.487  78.734  22.490  1.00  0.00           O
ATOM   3148  H   SER A 216      53.261  79.385  23.758  1.00  0.00           H
ATOM   3149  HA  SER A 216      55.730  80.774  24.274  1.00  0.00           H
ATOM   3150  HB2 SER A 216      54.427  80.234  21.574  1.00  0.00           H
ATOM   3151  HB3 SER A 216      56.135  80.586  21.899  1.00  0.00           H
ATOM   3152  HG  SER A 216      54.631  78.289  22.621  1.00  0.00           H
ATOM   3153  N   GLY A 217      53.287  82.581  22.962  1.00  0.00           N
ATOM   3154  CA  GLY A 217      52.809  83.941  22.698  1.00  0.00           C
ATOM   3155  C   GLY A 217      52.786  84.841  23.936  1.00  0.00           C
ATOM   3156  O   GLY A 217      53.060  86.032  23.822  1.00  0.00           O
ATOM   3157  H   GLY A 217      52.626  81.824  22.819  1.00  0.00           H
ATOM   3158  HA2 GLY A 217      53.445  84.406  21.945  1.00  0.00           H
ATOM   3159  HA3 GLY A 217      51.792  83.881  22.309  1.00  0.00           H
ATOM   3160  N   ALA A 218      52.535  84.277  25.122  1.00  0.00           N
ATOM   3161  CA  ALA A 218      52.708  84.970  26.401  1.00  0.00           C
ATOM   3162  C   ALA A 218      54.185  85.138  26.817  1.00  0.00           C
ATOM   3163  O   ALA A 218      54.466  85.867  27.763  1.00  0.00           O
ATOM   3164  CB  ALA A 218      51.914  84.222  27.479  1.00  0.00           C
ATOM   3165  H   ALA A 218      52.249  83.303  25.141  1.00  0.00           H
ATOM   3166  HA  ALA A 218      52.295  85.976  26.309  1.00  0.00           H
ATOM   3167  HB1 ALA A 218      50.849  84.259  27.245  1.00  0.00           H
ATOM   3168  HB2 ALA A 218      52.241  83.184  27.534  1.00  0.00           H
ATOM   3169  HB3 ALA A 218      52.081  84.696  28.447  1.00  0.00           H
ATOM   3170  N   GLY A 219      55.130  84.482  26.131  1.00  0.00           N
ATOM   3171  CA  GLY A 219      56.564  84.562  26.423  1.00  0.00           C
ATOM   3172  C   GLY A 219      57.087  83.482  27.376  1.00  0.00           C
ATOM   3173  O   GLY A 219      58.188  83.628  27.915  1.00  0.00           O
ATOM   3174  H   GLY A 219      54.843  83.923  25.338  1.00  0.00           H
ATOM   3175  HA2 GLY A 219      57.110  84.476  25.484  1.00  0.00           H
ATOM   3176  HA3 GLY A 219      56.791  85.534  26.862  1.00  0.00           H
ATOM   3177  N   PHE A 220      56.324  82.415  27.628  1.00  0.00           N
ATOM   3178  CA  PHE A 220      56.786  81.279  28.428  1.00  0.00           C
ATOM   3179  C   PHE A 220      57.618  80.285  27.606  1.00  0.00           C
ATOM   3180  O   PHE A 220      57.296  79.957  26.466  1.00  0.00           O
ATOM   3181  CB  PHE A 220      55.594  80.562  29.075  1.00  0.00           C
ATOM   3182  CG  PHE A 220      55.026  81.231  30.308  1.00  0.00           C
ATOM   3183  CD1 PHE A 220      55.811  81.320  31.467  1.00  0.00           C
ATOM   3184  CD2 PHE A 220      53.708  81.720  30.324  1.00  0.00           C
ATOM   3185  CE1 PHE A 220      55.311  81.922  32.632  1.00  0.00           C
ATOM   3186  CE2 PHE A 220      53.195  82.301  31.496  1.00  0.00           C
ATOM   3187  CZ  PHE A 220      53.997  82.417  32.643  1.00  0.00           C
ATOM   3188  H   PHE A 220      55.440  82.318  27.138  1.00  0.00           H
ATOM   3189  HA  PHE A 220      57.427  81.651  29.227  1.00  0.00           H
ATOM   3190  HB2 PHE A 220      54.801  80.452  28.344  1.00  0.00           H
ATOM   3191  HB3 PHE A 220      55.915  79.561  29.354  1.00  0.00           H
ATOM   3192  HD1 PHE A 220      56.801  80.911  31.456  1.00  0.00           H
ATOM   3193  HD2 PHE A 220      53.086  81.641  29.444  1.00  0.00           H
ATOM   3194  HE1 PHE A 220      55.928  81.990  33.518  1.00  0.00           H
ATOM   3195  HE2 PHE A 220      52.179  82.663  31.516  1.00  0.00           H
ATOM   3196  HZ  PHE A 220      53.593  82.874  33.534  1.00  0.00           H
ATOM   3197  N   HID A 221      58.672  79.745  28.219  1.00  0.00           N
ATOM   3198  CA  HID A 221      59.270  78.470  27.811  1.00  0.00           C
ATOM   3199  C   HID A 221      58.545  77.295  28.471  1.00  0.00           C
ATOM   3200  O   HID A 221      58.014  77.425  29.573  1.00  0.00           O
ATOM   3201  CB  HID A 221      60.767  78.455  28.152  1.00  0.00           C
ATOM   3202  CG  HID A 221      61.584  79.390  27.294  1.00  0.00           C
ATOM   3203  CD2 HID A 221      62.941  79.568  27.332  1.00  0.00           C
ATOM   3204  ND1 HID A 221      61.101  80.196  26.287  1.00  0.00           N
ATOM   3205  CE1 HID A 221      62.137  80.846  25.737  1.00  0.00           C
ATOM   3206  NE2 HID A 221      63.283  80.514  26.355  1.00  0.00           N
ATOM   3207  H   HID A 221      58.905  80.085  29.146  1.00  0.00           H
ATOM   3208  HA  HID A 221      59.164  78.345  26.732  1.00  0.00           H
ATOM   3209  HB2 HID A 221      60.899  78.723  29.201  1.00  0.00           H
ATOM   3210  HB3 HID A 221      61.152  77.443  28.013  1.00  0.00           H
ATOM   3211  HD1 HID A 221      60.131  80.275  26.009  1.00  0.00           H
ATOM   3212  HD2 HID A 221      63.630  79.058  27.992  1.00  0.00           H
ATOM   3213  HE1 HID A 221      62.060  81.541  24.911  1.00  0.00           H
ATOM   3214  N   THR A 222      58.564  76.132  27.821  1.00  0.00           N
ATOM   3215  CA  THR A 222      58.017  74.885  28.377  1.00  0.00           C
ATOM   3216  C   THR A 222      59.150  74.037  28.944  1.00  0.00           C
ATOM   3217  O   THR A 222      60.049  73.646  28.205  1.00  0.00           O
ATOM   3218  CB  THR A 222      57.252  74.106  27.302  1.00  0.00           C
ATOM   3219  CG2 THR A 222      56.647  72.798  27.826  1.00  0.00           C
ATOM   3220  OG1 THR A 222      56.193  74.915  26.843  1.00  0.00           O
ATOM   3221  H   THR A 222      59.084  76.070  26.956  1.00  0.00           H
ATOM   3222  HA  THR A 222      57.313  75.108  29.180  1.00  0.00           H
ATOM   3223  HB  THR A 222      57.922  73.885  26.470  1.00  0.00           H
ATOM   3224  HG1 THR A 222      56.568  75.642  26.338  1.00  0.00           H
ATOM   3225 HG21 THR A 222      55.712  72.994  28.346  1.00  0.00           H
ATOM   3226 HG22 THR A 222      56.461  72.134  26.983  1.00  0.00           H
ATOM   3227 HG23 THR A 222      57.319  72.292  28.514  1.00  0.00           H
ATOM   3228  N   LEU A 223      59.109  73.735  30.243  1.00  0.00           N
ATOM   3229  CA  LEU A 223      60.089  72.856  30.893  1.00  0.00           C
ATOM   3230  C   LEU A 223      59.629  71.409  31.039  1.00  0.00           C
ATOM   3231  O   LEU A 223      60.454  70.502  30.962  1.00  0.00           O
ATOM   3232  CB  LEU A 223      60.436  73.396  32.285  1.00  0.00           C
ATOM   3233  CG  LEU A 223      61.141  74.757  32.307  1.00  0.00           C
ATOM   3234  CD1 LEU A 223      61.744  74.925  33.698  1.00  0.00           C
ATOM   3235  CD2 LEU A 223      62.271  74.884  31.280  1.00  0.00           C
ATOM   3236  H   LEU A 223      58.342  74.097  30.802  1.00  0.00           H
ATOM   3237  HA  LEU A 223      60.999  72.812  30.295  1.00  0.00           H
ATOM   3238  HB2 LEU A 223      59.524  73.477  32.876  1.00  0.00           H
ATOM   3239  HB3 LEU A 223      61.080  72.660  32.769  1.00  0.00           H
ATOM   3240  HG  LEU A 223      60.413  75.546  32.127  1.00  0.00           H
ATOM   3241 HD11 LEU A 223      62.479  74.145  33.898  1.00  0.00           H
ATOM   3242 HD12 LEU A 223      62.206  75.895  33.759  1.00  0.00           H
ATOM   3243 HD13 LEU A 223      60.956  74.891  34.452  1.00  0.00           H
ATOM   3244 HD21 LEU A 223      61.853  74.865  30.273  1.00  0.00           H
ATOM   3245 HD22 LEU A 223      62.789  75.833  31.405  1.00  0.00           H
ATOM   3246 HD23 LEU A 223      62.974  74.058  31.392  1.00  0.00           H
ATOM   3247  N   SER A 224      58.339  71.186  31.285  1.00  0.00           N
ATOM   3248  CA  SER A 224      57.808  69.846  31.530  1.00  0.00           C
ATOM   3249  C   SER A 224      56.352  69.725  31.100  1.00  0.00           C
ATOM   3250  O   SER A 224      55.640  70.728  31.021  1.00  0.00           O
ATOM   3251  CB  SER A 224      57.993  69.441  33.006  1.00  0.00           C
ATOM   3252  OG  SER A 224      56.842  69.700  33.794  1.00  0.00           O
ATOM   3253  H   SER A 224      57.695  71.967  31.303  1.00  0.00           H
ATOM   3254  HA  SER A 224      58.379  69.142  30.924  1.00  0.00           H
ATOM   3255  HB2 SER A 224      58.190  68.369  33.037  1.00  0.00           H
ATOM   3256  HB3 SER A 224      58.858  69.953  33.429  1.00  0.00           H
ATOM   3257  HG  SER A 224      56.983  70.458  34.388  1.00  0.00           H
ATOM   3258  N   LEU A 225      55.922  68.488  30.856  1.00  0.00           N
ATOM   3259  CA  LEU A 225      54.527  68.095  30.708  1.00  0.00           C
ATOM   3260  C   LEU A 225      54.383  66.633  31.133  1.00  0.00           C
ATOM   3261  O   LEU A 225      55.157  65.780  30.697  1.00  0.00           O
ATOM   3262  CB  LEU A 225      54.067  68.339  29.259  1.00  0.00           C
ATOM   3263  CG  LEU A 225      52.585  67.992  28.999  1.00  0.00           C
ATOM   3264  CD1 LEU A 225      52.026  68.904  27.913  1.00  0.00           C
ATOM   3265  CD2 LEU A 225      52.371  66.552  28.522  1.00  0.00           C
ATOM   3266  H   LEU A 225      56.589  67.732  30.927  1.00  0.00           H
ATOM   3267  HA  LEU A 225      53.920  68.710  31.372  1.00  0.00           H
ATOM   3268  HB2 LEU A 225      54.220  69.398  29.049  1.00  0.00           H
ATOM   3269  HB3 LEU A 225      54.700  67.772  28.575  1.00  0.00           H
ATOM   3270  HG  LEU A 225      52.011  68.160  29.908  1.00  0.00           H
ATOM   3271 HD11 LEU A 225      52.652  68.864  27.020  1.00  0.00           H
ATOM   3272 HD12 LEU A 225      51.003  68.625  27.663  1.00  0.00           H
ATOM   3273 HD13 LEU A 225      51.997  69.914  28.306  1.00  0.00           H
ATOM   3274 HD21 LEU A 225      52.678  65.845  29.286  1.00  0.00           H
ATOM   3275 HD22 LEU A 225      51.312  66.395  28.316  1.00  0.00           H
ATOM   3276 HD23 LEU A 225      52.945  66.376  27.613  1.00  0.00           H
ATOM   3277  N   LYS A 226      53.366  66.330  31.938  1.00  0.00           N
ATOM   3278  CA  LYS A 226      53.037  64.967  32.364  1.00  0.00           C
ATOM   3279  C   LYS A 226      51.536  64.735  32.283  1.00  0.00           C
ATOM   3280  O   LYS A 226      50.769  65.494  32.868  1.00  0.00           O
ATOM   3281  CB  LYS A 226      53.598  64.738  33.774  1.00  0.00           C
ATOM   3282  CG  LYS A 226      53.218  63.351  34.309  1.00  0.00           C
ATOM   3283  CD  LYS A 226      53.950  63.057  35.619  1.00  0.00           C
ATOM   3284  CE  LYS A 226      53.647  61.652  36.151  1.00  0.00           C
ATOM   3285  NZ  LYS A 226      54.124  60.582  35.243  1.00  0.00           N
ATOM   3286  H   LYS A 226      52.814  67.098  32.313  1.00  0.00           H
ATOM   3287  HA  LYS A 226      53.522  64.259  31.691  1.00  0.00           H
ATOM   3288  HB2 LYS A 226      54.686  64.822  33.728  1.00  0.00           H
ATOM   3289  HB3 LYS A 226      53.218  65.506  34.450  1.00  0.00           H
ATOM   3290  HG2 LYS A 226      52.145  63.318  34.501  1.00  0.00           H
ATOM   3291  HG3 LYS A 226      53.475  62.598  33.565  1.00  0.00           H
ATOM   3292  HD2 LYS A 226      55.027  63.172  35.481  1.00  0.00           H
ATOM   3293  HD3 LYS A 226      53.611  63.787  36.352  1.00  0.00           H
ATOM   3294  HE2 LYS A 226      54.133  61.543  37.124  1.00  0.00           H
ATOM   3295  HE3 LYS A 226      52.567  61.555  36.298  1.00  0.00           H
ATOM   3296  HZ1 LYS A 226      53.990  59.663  35.668  1.00  0.00           H
ATOM   3297  HZ2 LYS A 226      53.658  60.609  34.351  1.00  0.00           H
ATOM   3298  HZ3 LYS A 226      55.122  60.653  35.048  1.00  0.00           H
ATOM   3299  N   ASP A 227      51.133  63.676  31.581  1.00  0.00           N
ATOM   3300  CA  ASP A 227      49.731  63.254  31.525  1.00  0.00           C
ATOM   3301  C   ASP A 227      49.250  62.789  32.905  1.00  0.00           C
ATOM   3302  O   ASP A 227      49.939  62.034  33.598  1.00  0.00           O
ATOM   3303  CB  ASP A 227      49.532  62.148  30.476  1.00  0.00           C
ATOM   3304  CG  ASP A 227      48.046  61.816  30.256  1.00  0.00           C
ATOM   3305  OD1 ASP A 227      47.450  62.290  29.270  1.00  0.00           O
ATOM   3306  OD2 ASP A 227      47.435  61.097  31.073  1.00  0.00           O
ATOM   3307  H   ASP A 227      51.825  63.081  31.163  1.00  0.00           H
ATOM   3308  HA  ASP A 227      49.130  64.113  31.222  1.00  0.00           H
ATOM   3309  HB2 ASP A 227      49.978  62.465  29.533  1.00  0.00           H
ATOM   3310  HB3 ASP A 227      50.055  61.250  30.808  1.00  0.00           H
ATOM   3311  N   LEU A 228      48.060  63.248  33.282  1.00  0.00           N
ATOM   3312  CA  LEU A 228      47.334  62.865  34.490  1.00  0.00           C
ATOM   3313  C   LEU A 228      45.865  62.541  34.170  1.00  0.00           C
ATOM   3314  O   LEU A 228      45.019  62.562  35.064  1.00  0.00           O
ATOM   3315  CB  LEU A 228      47.476  63.973  35.554  1.00  0.00           C
ATOM   3316  CG  LEU A 228      48.915  64.255  36.027  1.00  0.00           C
ATOM   3317  CD1 LEU A 228      48.912  65.485  36.930  1.00  0.00           C
ATOM   3318  CD2 LEU A 228      49.509  63.089  36.825  1.00  0.00           C
ATOM   3319  H   LEU A 228      47.590  63.898  32.655  1.00  0.00           H
ATOM   3320  HA  LEU A 228      47.764  61.942  34.874  1.00  0.00           H
ATOM   3321  HB2 LEU A 228      47.062  64.892  35.137  1.00  0.00           H
ATOM   3322  HB3 LEU A 228      46.876  63.712  36.425  1.00  0.00           H
ATOM   3323  HG  LEU A 228      49.557  64.464  35.173  1.00  0.00           H
ATOM   3324 HD11 LEU A 228      48.275  65.321  37.800  1.00  0.00           H
ATOM   3325 HD12 LEU A 228      49.925  65.713  37.257  1.00  0.00           H
ATOM   3326 HD13 LEU A 228      48.522  66.338  36.373  1.00  0.00           H
ATOM   3327 HD21 LEU A 228      49.525  62.188  36.213  1.00  0.00           H
ATOM   3328 HD22 LEU A 228      50.531  63.330  37.108  1.00  0.00           H
ATOM   3329 HD23 LEU A 228      48.926  62.916  37.726  1.00  0.00           H
ATOM   3330  N   SER A 229      45.552  62.207  32.914  1.00  0.00           N
ATOM   3331  CA  SER A 229      44.176  62.061  32.417  1.00  0.00           C
ATOM   3332  C   SER A 229      43.380  61.011  33.193  1.00  0.00           C
ATOM   3333  O   SER A 229      42.194  61.195  33.449  1.00  0.00           O
ATOM   3334  CB  SER A 229      44.174  61.715  30.923  1.00  0.00           C
ATOM   3335  OG  SER A 229      44.911  62.647  30.154  1.00  0.00           O
ATOM   3336  H   SER A 229      46.311  62.087  32.247  1.00  0.00           H
ATOM   3337  HA  SER A 229      43.653  63.004  32.542  1.00  0.00           H
ATOM   3338  HB2 SER A 229      44.594  60.720  30.779  1.00  0.00           H
ATOM   3339  HB3 SER A 229      43.141  61.719  30.569  1.00  0.00           H
ATOM   3340  HG  SER A 229      45.868  62.434  30.187  1.00  0.00           H
ATOM   3341  N   ALA A 230      44.043  59.949  33.663  1.00  0.00           N
ATOM   3342  CA  ALA A 230      43.408  58.914  34.477  1.00  0.00           C
ATOM   3343  C   ALA A 230      42.953  59.425  35.858  1.00  0.00           C
ATOM   3344  O   ALA A 230      41.908  59.008  36.354  1.00  0.00           O
ATOM   3345  CB  ALA A 230      44.387  57.746  34.628  1.00  0.00           C
ATOM   3346  H   ALA A 230      45.029  59.884  33.463  1.00  0.00           H
ATOM   3347  HA  ALA A 230      42.521  58.559  33.948  1.00  0.00           H
ATOM   3348  HB1 ALA A 230      44.761  57.440  33.653  1.00  0.00           H
ATOM   3349  HB2 ALA A 230      45.222  58.036  35.267  1.00  0.00           H
ATOM   3350  HB3 ALA A 230      43.864  56.905  35.084  1.00  0.00           H
ATOM   3351  N   ASN A 231      43.702  60.348  36.476  1.00  0.00           N
ATOM   3352  CA  ASN A 231      43.294  60.983  37.733  1.00  0.00           C
ATOM   3353  C   ASN A 231      42.036  61.836  37.547  1.00  0.00           C
ATOM   3354  O   ASN A 231      41.145  61.783  38.395  1.00  0.00           O
ATOM   3355  CB  ASN A 231      44.439  61.838  38.296  1.00  0.00           C
ATOM   3356  CG  ASN A 231      45.645  61.013  38.686  1.00  0.00           C
ATOM   3357  ND2 ASN A 231      46.810  61.352  38.192  1.00  0.00           N
ATOM   3358  OD1 ASN A 231      45.561  60.044  39.421  1.00  0.00           O
ATOM   3359  H   ASN A 231      44.502  60.727  35.989  1.00  0.00           H
ATOM   3360  HA  ASN A 231      43.050  60.206  38.460  1.00  0.00           H
ATOM   3361  HB2 ASN A 231      44.721  62.602  37.575  1.00  0.00           H
ATOM   3362  HB3 ASN A 231      44.090  62.358  39.184  1.00  0.00           H
ATOM   3363 HD21 ASN A 231      47.604  60.803  38.478  1.00  0.00           H
ATOM   3364 HD22 ASN A 231      46.885  62.162  37.603  1.00  0.00           H
ATOM   3365  N   LEU A 232      41.933  62.563  36.429  1.00  0.00           N
ATOM   3366  CA  LEU A 232      40.741  63.344  36.100  1.00  0.00           C
ATOM   3367  C   LEU A 232      39.542  62.443  35.789  1.00  0.00           C
ATOM   3368  O   LEU A 232      38.457  62.668  36.318  1.00  0.00           O
ATOM   3369  CB  LEU A 232      41.061  64.320  34.955  1.00  0.00           C
ATOM   3370  CG  LEU A 232      39.856  65.169  34.503  1.00  0.00           C
ATOM   3371  CD1 LEU A 232      39.238  65.998  35.628  1.00  0.00           C
ATOM   3372  CD2 LEU A 232      40.297  66.128  33.407  1.00  0.00           C
ATOM   3373  H   LEU A 232      42.704  62.565  35.773  1.00  0.00           H
ATOM   3374  HA  LEU A 232      40.472  63.930  36.977  1.00  0.00           H
ATOM   3375  HB2 LEU A 232      41.856  64.990  35.286  1.00  0.00           H
ATOM   3376  HB3 LEU A 232      41.425  63.755  34.096  1.00  0.00           H
ATOM   3377  HG  LEU A 232      39.089  64.513  34.093  1.00  0.00           H
ATOM   3378 HD11 LEU A 232      39.992  66.662  36.053  1.00  0.00           H
ATOM   3379 HD12 LEU A 232      38.427  66.607  35.232  1.00  0.00           H
ATOM   3380 HD13 LEU A 232      38.836  65.355  36.407  1.00  0.00           H
ATOM   3381 HD21 LEU A 232      40.671  65.572  32.550  1.00  0.00           H
ATOM   3382 HD22 LEU A 232      39.446  66.725  33.080  1.00  0.00           H
ATOM   3383 HD23 LEU A 232      41.067  66.803  33.783  1.00  0.00           H
ATOM   3384  N   ALA A 233      39.735  61.373  35.016  1.00  0.00           N
ATOM   3385  CA  ALA A 233      38.666  60.422  34.716  1.00  0.00           C
ATOM   3386  C   ALA A 233      38.167  59.696  35.977  1.00  0.00           C
ATOM   3387  O   ALA A 233      36.958  59.559  36.162  1.00  0.00           O
ATOM   3388  CB  ALA A 233      39.136  59.446  33.632  1.00  0.00           C
ATOM   3389  H   ALA A 233      40.645  61.236  34.590  1.00  0.00           H
ATOM   3390  HA  ALA A 233      37.817  60.980  34.320  1.00  0.00           H
ATOM   3391  HB1 ALA A 233      38.986  58.423  33.960  1.00  0.00           H
ATOM   3392  HB2 ALA A 233      38.556  59.603  32.722  1.00  0.00           H
ATOM   3393  HB3 ALA A 233      40.193  59.581  33.409  1.00  0.00           H
ATOM   3394  N   MET A 234      39.068  59.280  36.876  1.00  0.00           N
ATOM   3395  CA  MET A 234      38.690  58.721  38.178  1.00  0.00           C
ATOM   3396  C   MET A 234      38.013  59.742  39.089  1.00  0.00           C
ATOM   3397  O   MET A 234      37.042  59.402  39.758  1.00  0.00           O
ATOM   3398  CB  MET A 234      39.907  58.127  38.901  1.00  0.00           C
ATOM   3399  CG  MET A 234      40.173  56.682  38.475  1.00  0.00           C
ATOM   3400  SD  MET A 234      38.793  55.520  38.702  1.00  0.00           S
ATOM   3401  CE  MET A 234      38.565  55.579  40.502  1.00  0.00           C
ATOM   3402  H   MET A 234      40.054  59.378  36.654  1.00  0.00           H
ATOM   3403  HA  MET A 234      37.955  57.936  38.011  1.00  0.00           H
ATOM   3404  HB2 MET A 234      40.790  58.738  38.716  1.00  0.00           H
ATOM   3405  HB3 MET A 234      39.729  58.136  39.975  1.00  0.00           H
ATOM   3406  HG2 MET A 234      40.451  56.682  37.420  1.00  0.00           H
ATOM   3407  HG3 MET A 234      41.020  56.315  39.053  1.00  0.00           H
ATOM   3408  HE1 MET A 234      37.642  55.064  40.763  1.00  0.00           H
ATOM   3409  HE2 MET A 234      39.402  55.089  40.997  1.00  0.00           H
ATOM   3410  HE3 MET A 234      38.496  56.610  40.845  1.00  0.00           H
ATOM   3411  N   THR A 235      38.479  60.989  39.111  1.00  0.00           N
ATOM   3412  CA  THR A 235      37.849  62.034  39.927  1.00  0.00           C
ATOM   3413  C   THR A 235      36.448  62.375  39.415  1.00  0.00           C
ATOM   3414  O   THR A 235      35.512  62.461  40.206  1.00  0.00           O
ATOM   3415  CB  THR A 235      38.721  63.292  40.013  1.00  0.00           C
ATOM   3416  CG2 THR A 235      38.069  64.302  40.952  1.00  0.00           C
ATOM   3417  OG1 THR A 235      39.990  62.945  40.533  1.00  0.00           O
ATOM   3418  H   THR A 235      39.294  61.222  38.555  1.00  0.00           H
ATOM   3419  HA  THR A 235      37.728  61.650  40.940  1.00  0.00           H
ATOM   3420  HB  THR A 235      38.845  63.733  39.023  1.00  0.00           H
ATOM   3421  HG1 THR A 235      40.485  62.568  39.780  1.00  0.00           H
ATOM   3422 HG21 THR A 235      38.753  65.095  41.220  1.00  0.00           H
ATOM   3423 HG22 THR A 235      37.211  64.763  40.463  1.00  0.00           H
ATOM   3424 HG23 THR A 235      37.750  63.801  41.863  1.00  0.00           H
ATOM   3425  N   MET A 236      36.269  62.475  38.096  1.00  0.00           N
ATOM   3426  CA  MET A 236      34.955  62.652  37.473  1.00  0.00           C
ATOM   3427  C   MET A 236      34.020  61.465  37.752  1.00  0.00           C
ATOM   3428  O   MET A 236      32.849  61.670  38.062  1.00  0.00           O
ATOM   3429  CB  MET A 236      35.134  62.878  35.966  1.00  0.00           C
ATOM   3430  CG  MET A 236      33.835  63.349  35.301  1.00  0.00           C
ATOM   3431  SD  MET A 236      33.217  64.959  35.851  1.00  0.00           S
ATOM   3432  CE  MET A 236      34.628  65.983  35.376  1.00  0.00           C
ATOM   3433  H   MET A 236      37.081  62.440  37.488  1.00  0.00           H
ATOM   3434  HA  MET A 236      34.499  63.542  37.907  1.00  0.00           H
ATOM   3435  HB2 MET A 236      35.914  63.620  35.797  1.00  0.00           H
ATOM   3436  HB3 MET A 236      35.456  61.948  35.496  1.00  0.00           H
ATOM   3437  HG2 MET A 236      33.999  63.398  34.225  1.00  0.00           H
ATOM   3438  HG3 MET A 236      33.051  62.616  35.484  1.00  0.00           H
ATOM   3439  HE1 MET A 236      34.325  67.017  35.456  1.00  0.00           H
ATOM   3440  HE2 MET A 236      35.473  65.807  36.043  1.00  0.00           H
ATOM   3441  HE3 MET A 236      34.916  65.782  34.346  1.00  0.00           H
ATOM   3442  N   ASN A 237      34.546  60.234  37.760  1.00  0.00           N
ATOM   3443  CA  ASN A 237      33.790  59.049  38.178  1.00  0.00           C
ATOM   3444  C   ASN A 237      33.332  59.142  39.646  1.00  0.00           C
ATOM   3445  O   ASN A 237      32.174  58.854  39.949  1.00  0.00           O
ATOM   3446  CB  ASN A 237      34.640  57.782  37.970  1.00  0.00           C
ATOM   3447  CG  ASN A 237      34.610  57.240  36.554  1.00  0.00           C
ATOM   3448  ND2 ASN A 237      35.727  56.769  36.052  1.00  0.00           N
ATOM   3449  OD1 ASN A 237      33.587  57.162  35.901  1.00  0.00           O
ATOM   3450  H   ASN A 237      35.501  60.119  37.444  1.00  0.00           H
ATOM   3451  HA  ASN A 237      32.888  58.980  37.566  1.00  0.00           H
ATOM   3452  HB2 ASN A 237      35.667  57.980  38.258  1.00  0.00           H
ATOM   3453  HB3 ASN A 237      34.267  56.991  38.618  1.00  0.00           H
ATOM   3454 HD21 ASN A 237      35.675  56.442  35.105  1.00  0.00           H
ATOM   3455 HD22 ASN A 237      36.580  56.855  36.569  1.00  0.00           H
ATOM   3456  N   VAL A 238      34.214  59.559  40.563  1.00  0.00           N
ATOM   3457  CA  VAL A 238      33.879  59.766  41.987  1.00  0.00           C
ATOM   3458  C   VAL A 238      32.800  60.847  42.128  1.00  0.00           C
ATOM   3459  O   VAL A 238      31.819  60.640  42.847  1.00  0.00           O
ATOM   3460  CB  VAL A 238      35.146  60.116  42.800  1.00  0.00           C
ATOM   3461  CG1 VAL A 238      34.883  60.584  44.246  1.00  0.00           C
ATOM   3462  CG2 VAL A 238      36.123  58.926  42.835  1.00  0.00           C
ATOM   3463  H   VAL A 238      35.161  59.761  40.256  1.00  0.00           H
ATOM   3464  HA  VAL A 238      33.462  58.842  42.386  1.00  0.00           H
ATOM   3465  HB  VAL A 238      35.648  60.935  42.288  1.00  0.00           H
ATOM   3466 HG11 VAL A 238      33.827  60.757  44.442  1.00  0.00           H
ATOM   3467 HG12 VAL A 238      35.236  59.857  44.972  1.00  0.00           H
ATOM   3468 HG13 VAL A 238      35.415  61.518  44.426  1.00  0.00           H
ATOM   3469 HG21 VAL A 238      36.140  58.403  41.882  1.00  0.00           H
ATOM   3470 HG22 VAL A 238      37.127  59.291  43.045  1.00  0.00           H
ATOM   3471 HG23 VAL A 238      35.836  58.206  43.595  1.00  0.00           H
ATOM   3472  N   PHE A 239      32.930  61.957  41.392  1.00  0.00           N
ATOM   3473  CA  PHE A 239      31.921  63.015  41.343  1.00  0.00           C
ATOM   3474  C   PHE A 239      30.562  62.466  40.894  1.00  0.00           C
ATOM   3475  O   PHE A 239      29.568  62.603  41.612  1.00  0.00           O
ATOM   3476  CB  PHE A 239      32.381  64.144  40.404  1.00  0.00           C
ATOM   3477  CG  PHE A 239      31.443  65.331  40.380  1.00  0.00           C
ATOM   3478  CD1 PHE A 239      31.270  66.085  41.549  1.00  0.00           C
ATOM   3479  CD2 PHE A 239      30.749  65.688  39.212  1.00  0.00           C
ATOM   3480  CE1 PHE A 239      30.379  67.170  41.578  1.00  0.00           C
ATOM   3481  CE2 PHE A 239      29.878  66.794  39.226  1.00  0.00           C
ATOM   3482  CZ  PHE A 239      29.685  67.530  40.410  1.00  0.00           C
ATOM   3483  H   PHE A 239      33.769  62.068  40.831  1.00  0.00           H
ATOM   3484  HA  PHE A 239      31.799  63.417  42.349  1.00  0.00           H
ATOM   3485  HB2 PHE A 239      33.361  64.500  40.702  1.00  0.00           H
ATOM   3486  HB3 PHE A 239      32.487  63.760  39.393  1.00  0.00           H
ATOM   3487  HD1 PHE A 239      31.838  65.821  42.423  1.00  0.00           H
ATOM   3488  HD2 PHE A 239      30.898  65.123  38.303  1.00  0.00           H
ATOM   3489  HE1 PHE A 239      30.248  67.734  42.489  1.00  0.00           H
ATOM   3490  HE2 PHE A 239      29.364  67.088  38.324  1.00  0.00           H
ATOM   3491  HZ  PHE A 239      29.022  68.383  40.416  1.00  0.00           H
ATOM   3492  N   ALA A 240      30.528  61.777  39.750  1.00  0.00           N
ATOM   3493  CA  ALA A 240      29.314  61.194  39.195  1.00  0.00           C
ATOM   3494  C   ALA A 240      28.660  60.183  40.138  1.00  0.00           C
ATOM   3495  O   ALA A 240      27.447  60.245  40.348  1.00  0.00           O
ATOM   3496  CB  ALA A 240      29.626  60.586  37.818  1.00  0.00           C
ATOM   3497  H   ALA A 240      31.391  61.675  39.222  1.00  0.00           H
ATOM   3498  HA  ALA A 240      28.585  61.989  39.080  1.00  0.00           H
ATOM   3499  HB1 ALA A 240      28.901  59.807  37.581  1.00  0.00           H
ATOM   3500  HB2 ALA A 240      29.575  61.359  37.052  1.00  0.00           H
ATOM   3501  HB3 ALA A 240      30.624  60.148  37.806  1.00  0.00           H
ATOM   3502  N   LEU A 241      29.442  59.313  40.782  1.00  0.00           N
ATOM   3503  CA  LEU A 241      28.903  58.362  41.751  1.00  0.00           C
ATOM   3504  C   LEU A 241      28.278  59.070  42.960  1.00  0.00           C
ATOM   3505  O   LEU A 241      27.192  58.687  43.407  1.00  0.00           O
ATOM   3506  CB  LEU A 241      30.007  57.383  42.177  1.00  0.00           C
ATOM   3507  CG  LEU A 241      29.525  56.299  43.157  1.00  0.00           C
ATOM   3508  CD1 LEU A 241      28.377  55.460  42.587  1.00  0.00           C
ATOM   3509  CD2 LEU A 241      30.686  55.366  43.488  1.00  0.00           C
ATOM   3510  H   LEU A 241      30.440  59.312  40.583  1.00  0.00           H
ATOM   3511  HA  LEU A 241      28.111  57.809  41.248  1.00  0.00           H
ATOM   3512  HB2 LEU A 241      30.407  56.902  41.287  1.00  0.00           H
ATOM   3513  HB3 LEU A 241      30.816  57.947  42.646  1.00  0.00           H
ATOM   3514  HG  LEU A 241      29.192  56.767  44.083  1.00  0.00           H
ATOM   3515 HD11 LEU A 241      28.671  55.016  41.639  1.00  0.00           H
ATOM   3516 HD12 LEU A 241      28.120  54.668  43.290  1.00  0.00           H
ATOM   3517 HD13 LEU A 241      27.494  56.079  42.440  1.00  0.00           H
ATOM   3518 HD21 LEU A 241      31.495  55.934  43.939  1.00  0.00           H
ATOM   3519 HD22 LEU A 241      30.353  54.604  44.193  1.00  0.00           H
ATOM   3520 HD23 LEU A 241      31.055  54.880  42.587  1.00  0.00           H
ATOM   3521  N   GLY A 242      28.930  60.121  43.467  1.00  0.00           N
ATOM   3522  CA  GLY A 242      28.414  60.929  44.569  1.00  0.00           C
ATOM   3523  C   GLY A 242      27.107  61.639  44.215  1.00  0.00           C
ATOM   3524  O   GLY A 242      26.182  61.635  45.024  1.00  0.00           O
ATOM   3525  H   GLY A 242      29.819  60.388  43.047  1.00  0.00           H
ATOM   3526  HA2 GLY A 242      28.236  60.287  45.432  1.00  0.00           H
ATOM   3527  HA3 GLY A 242      29.154  61.684  44.830  1.00  0.00           H
ATOM   3528  N   VAL A 243      26.992  62.191  43.003  1.00  0.00           N
ATOM   3529  CA  VAL A 243      25.745  62.806  42.518  1.00  0.00           C
ATOM   3530  C   VAL A 243      24.629  61.772  42.332  1.00  0.00           C
ATOM   3531  O   VAL A 243      23.510  61.994  42.797  1.00  0.00           O
ATOM   3532  CB  VAL A 243      25.989  63.619  41.229  1.00  0.00           C
ATOM   3533  CG1 VAL A 243      24.674  64.169  40.666  1.00  0.00           C
ATOM   3534  CG2 VAL A 243      26.927  64.801  41.500  1.00  0.00           C
ATOM   3535  H   VAL A 243      27.804  62.180  42.388  1.00  0.00           H
ATOM   3536  HA  VAL A 243      25.389  63.498  43.280  1.00  0.00           H
ATOM   3537  HB  VAL A 243      26.440  62.978  40.470  1.00  0.00           H
ATOM   3538 HG11 VAL A 243      24.869  64.884  39.869  1.00  0.00           H
ATOM   3539 HG12 VAL A 243      24.102  63.349  40.245  1.00  0.00           H
ATOM   3540 HG13 VAL A 243      24.093  64.649  41.453  1.00  0.00           H
ATOM   3541 HG21 VAL A 243      26.657  65.306  42.425  1.00  0.00           H
ATOM   3542 HG22 VAL A 243      27.954  64.452  41.573  1.00  0.00           H
ATOM   3543 HG23 VAL A 243      26.890  65.511  40.677  1.00  0.00           H
ATOM   3544  N   TYR A 244      24.919  60.625  41.711  1.00  0.00           N
ATOM   3545  CA  TYR A 244      23.928  59.569  41.461  1.00  0.00           C
ATOM   3546  C   TYR A 244      23.343  58.991  42.754  1.00  0.00           C
ATOM   3547  O   TYR A 244      22.128  58.827  42.878  1.00  0.00           O
ATOM   3548  CB  TYR A 244      24.570  58.447  40.620  1.00  0.00           C
ATOM   3549  CG  TYR A 244      24.941  58.773  39.178  1.00  0.00           C
ATOM   3550  CD1 TYR A 244      24.332  59.841  38.487  1.00  0.00           C
ATOM   3551  CD2 TYR A 244      25.884  57.968  38.506  1.00  0.00           C
ATOM   3552  CE1 TYR A 244      24.666  60.118  37.151  1.00  0.00           C
ATOM   3553  CE2 TYR A 244      26.224  58.240  37.165  1.00  0.00           C
ATOM   3554  CZ  TYR A 244      25.619  59.320  36.489  1.00  0.00           C
ATOM   3555  OH  TYR A 244      25.943  59.598  35.201  1.00  0.00           O
ATOM   3556  H   TYR A 244      25.859  60.496  41.341  1.00  0.00           H
ATOM   3557  HA  TYR A 244      23.085  59.992  40.919  1.00  0.00           H
ATOM   3558  HB2 TYR A 244      25.470  58.106  41.135  1.00  0.00           H
ATOM   3559  HB3 TYR A 244      23.877  57.605  40.592  1.00  0.00           H
ATOM   3560  HD1 TYR A 244      23.606  60.459  38.978  1.00  0.00           H
ATOM   3561  HD2 TYR A 244      26.356  57.144  39.021  1.00  0.00           H
ATOM   3562  HE1 TYR A 244      24.193  60.936  36.633  1.00  0.00           H
ATOM   3563  HE2 TYR A 244      26.950  57.634  36.645  1.00  0.00           H
ATOM   3564  HH  TYR A 244      25.465  60.365  34.885  1.00  0.00           H
ATOM   3565  N   SER A 245      24.198  58.706  43.736  1.00  0.00           N
ATOM   3566  CA  SER A 245      23.785  58.085  45.001  1.00  0.00           C
ATOM   3567  C   SER A 245      23.194  59.065  46.020  1.00  0.00           C
ATOM   3568  O   SER A 245      22.596  58.616  47.000  1.00  0.00           O
ATOM   3569  CB  SER A 245      24.947  57.298  45.613  1.00  0.00           C
ATOM   3570  OG  SER A 245      26.113  58.086  45.761  1.00  0.00           O
ATOM   3571  H   SER A 245      25.181  58.905  43.585  1.00  0.00           H
ATOM   3572  HA  SER A 245      22.995  57.366  44.781  1.00  0.00           H
ATOM   3573  HB2 SER A 245      24.645  56.935  46.597  1.00  0.00           H
ATOM   3574  HB3 SER A 245      25.163  56.436  44.982  1.00  0.00           H
ATOM   3575  HG  SER A 245      26.499  58.243  44.875  1.00  0.00           H
ATOM   3576  N   ARG A 246      23.317  60.386  45.812  1.00  0.00           N
ATOM   3577  CA  ARG A 246      22.861  61.425  46.760  1.00  0.00           C
ATOM   3578  C   ARG A 246      21.973  62.496  46.127  1.00  0.00           C
ATOM   3579  O   ARG A 246      21.917  63.633  46.598  1.00  0.00           O
ATOM   3580  CB  ARG A 246      24.044  62.021  47.541  1.00  0.00           C
ATOM   3581  CG  ARG A 246      24.882  60.929  48.222  1.00  0.00           C
ATOM   3582  CD  ARG A 246      25.674  61.480  49.402  1.00  0.00           C
ATOM   3583  NE  ARG A 246      26.818  62.281  48.956  1.00  0.00           N
ATOM   3584  CZ  ARG A 246      27.421  63.215  49.659  1.00  0.00           C
ATOM   3585  NH1 ARG A 246      26.952  63.704  50.768  1.00  0.00           N
ATOM   3586  NH2 ARG A 246      28.550  63.671  49.218  1.00  0.00           N
ATOM   3587  H   ARG A 246      23.864  60.684  45.011  1.00  0.00           H
ATOM   3588  HA  ARG A 246      22.218  60.947  47.501  1.00  0.00           H
ATOM   3589  HB2 ARG A 246      24.670  62.618  46.877  1.00  0.00           H
ATOM   3590  HB3 ARG A 246      23.642  62.683  48.309  1.00  0.00           H
ATOM   3591  HG2 ARG A 246      24.218  60.161  48.612  1.00  0.00           H
ATOM   3592  HG3 ARG A 246      25.561  60.472  47.499  1.00  0.00           H
ATOM   3593  HD2 ARG A 246      25.002  62.067  50.024  1.00  0.00           H
ATOM   3594  HD3 ARG A 246      26.040  60.646  50.002  1.00  0.00           H
ATOM   3595  HE  ARG A 246      27.215  62.038  48.066  1.00  0.00           H
ATOM   3596 HH11 ARG A 246      25.943  63.589  50.934  1.00  0.00           H
ATOM   3597 HH12 ARG A 246      27.411  64.442  51.255  1.00  0.00           H
ATOM   3598 HH21 ARG A 246      28.970  63.282  48.400  1.00  0.00           H
ATOM   3599 HH22 ARG A 246      29.110  64.322  49.754  1.00  0.00           H
ATOM   3600  N   ARG A 247      21.201  62.122  45.099  1.00  0.00           N
ATOM   3601  CA  ARG A 247      20.270  63.030  44.401  1.00  0.00           C
ATOM   3602  C   ARG A 247      19.367  63.785  45.384  1.00  0.00           C
ATOM   3603  O   ARG A 247      19.227  65.002  45.277  1.00  0.00           O
ATOM   3604  CB  ARG A 247      19.438  62.226  43.382  1.00  0.00           C
ATOM   3605  CG  ARG A 247      18.288  63.043  42.743  1.00  0.00           C
ATOM   3606  CD  ARG A 247      17.003  62.228  42.538  1.00  0.00           C
ATOM   3607  NE  ARG A 247      16.867  61.714  41.164  1.00  0.00           N
ATOM   3608  CZ  ARG A 247      16.328  62.358  40.141  1.00  0.00           C
ATOM   3609  NH1 ARG A 247      15.897  63.588  40.242  1.00  0.00           N
ATOM   3610  NH2 ARG A 247      16.225  61.752  38.996  1.00  0.00           N
ATOM   3611  H   ARG A 247      21.317  61.176  44.760  1.00  0.00           H
ATOM   3612  HA  ARG A 247      20.859  63.778  43.867  1.00  0.00           H
ATOM   3613  HB2 ARG A 247      20.096  61.859  42.591  1.00  0.00           H
ATOM   3614  HB3 ARG A 247      19.025  61.355  43.893  1.00  0.00           H
ATOM   3615  HG2 ARG A 247      18.008  63.890  43.359  1.00  0.00           H
ATOM   3616  HG3 ARG A 247      18.623  63.479  41.811  1.00  0.00           H
ATOM   3617  HD2 ARG A 247      16.967  61.401  43.249  1.00  0.00           H
ATOM   3618  HD3 ARG A 247      16.153  62.874  42.767  1.00  0.00           H
ATOM   3619  HE  ARG A 247      17.191  60.776  40.979  1.00  0.00           H
ATOM   3620 HH11 ARG A 247      15.980  64.067  41.116  1.00  0.00           H
ATOM   3621 HH12 ARG A 247      15.731  64.175  39.429  1.00  0.00           H
ATOM   3622 HH21 ARG A 247      16.524  60.784  38.905  1.00  0.00           H
ATOM   3623 HH22 ARG A 247      15.767  62.221  38.237  1.00  0.00           H
ATOM   3624  N   ALA A 248      18.729  63.074  46.315  1.00  0.00           N
ATOM   3625  CA  ALA A 248      17.748  63.676  47.223  1.00  0.00           C
ATOM   3626  C   ALA A 248      18.386  64.735  48.141  1.00  0.00           C
ATOM   3627  O   ALA A 248      17.820  65.803  48.352  1.00  0.00           O
ATOM   3628  CB  ALA A 248      17.061  62.573  48.040  1.00  0.00           C
ATOM   3629  H   ALA A 248      18.891  62.081  46.359  1.00  0.00           H
ATOM   3630  HA  ALA A 248      16.986  64.175  46.621  1.00  0.00           H
ATOM   3631  HB1 ALA A 248      15.997  62.802  48.121  1.00  0.00           H
ATOM   3632  HB2 ALA A 248      17.173  61.598  47.565  1.00  0.00           H
ATOM   3633  HB3 ALA A 248      17.484  62.529  49.044  1.00  0.00           H
ATOM   3634  N   GLU A 249      19.593  64.464  48.644  1.00  0.00           N
ATOM   3635  CA  GLU A 249      20.342  65.421  49.459  1.00  0.00           C
ATOM   3636  C   GLU A 249      20.704  66.673  48.650  1.00  0.00           C
ATOM   3637  O   GLU A 249      20.480  67.789  49.109  1.00  0.00           O
ATOM   3638  CB  GLU A 249      21.593  64.733  50.031  1.00  0.00           C
ATOM   3639  CG  GLU A 249      22.404  65.651  50.962  1.00  0.00           C
ATOM   3640  CD  GLU A 249      23.689  64.998  51.491  1.00  0.00           C
ATOM   3641  OE1 GLU A 249      24.300  64.179  50.771  1.00  0.00           O
ATOM   3642  OE2 GLU A 249      24.093  65.320  52.635  1.00  0.00           O
ATOM   3643  H   GLU A 249      20.043  63.593  48.406  1.00  0.00           H
ATOM   3644  HA  GLU A 249      19.713  65.743  50.288  1.00  0.00           H
ATOM   3645  HB2 GLU A 249      21.282  63.850  50.593  1.00  0.00           H
ATOM   3646  HB3 GLU A 249      22.221  64.411  49.201  1.00  0.00           H
ATOM   3647  HG2 GLU A 249      22.675  66.563  50.427  1.00  0.00           H
ATOM   3648  HG3 GLU A 249      21.768  65.929  51.806  1.00  0.00           H
ATOM   3649  N   PHE A 250      21.223  66.502  47.431  1.00  0.00           N
ATOM   3650  CA  PHE A 250      21.713  67.623  46.626  1.00  0.00           C
ATOM   3651  C   PHE A 250      20.596  68.459  46.002  1.00  0.00           C
ATOM   3652  O   PHE A 250      20.752  69.668  45.870  1.00  0.00           O
ATOM   3653  CB  PHE A 250      22.690  67.099  45.571  1.00  0.00           C
ATOM   3654  CG  PHE A 250      23.979  66.491  46.091  1.00  0.00           C
ATOM   3655  CD1 PHE A 250      24.365  66.601  47.444  1.00  0.00           C
ATOM   3656  CD2 PHE A 250      24.822  65.824  45.182  1.00  0.00           C
ATOM   3657  CE1 PHE A 250      25.566  66.032  47.885  1.00  0.00           C
ATOM   3658  CE2 PHE A 250      26.035  65.271  45.621  1.00  0.00           C
ATOM   3659  CZ  PHE A 250      26.403  65.378  46.972  1.00  0.00           C
ATOM   3660  H   PHE A 250      21.392  65.555  47.102  1.00  0.00           H
ATOM   3661  HA  PHE A 250      22.256  68.310  47.272  1.00  0.00           H
ATOM   3662  HB2 PHE A 250      22.177  66.356  44.958  1.00  0.00           H
ATOM   3663  HB3 PHE A 250      22.975  67.933  44.931  1.00  0.00           H
ATOM   3664  HD1 PHE A 250      23.747  67.104  48.170  1.00  0.00           H
ATOM   3665  HD2 PHE A 250      24.538  65.739  44.143  1.00  0.00           H
ATOM   3666  HE1 PHE A 250      25.832  66.089  48.931  1.00  0.00           H
ATOM   3667  HE2 PHE A 250      26.680  64.758  44.924  1.00  0.00           H
ATOM   3668  HZ  PHE A 250      27.326  64.952  47.314  1.00  0.00           H
ATOM   3669  N   THR A 251      19.453  67.862  45.674  1.00  0.00           N
ATOM   3670  CA  THR A 251      18.259  68.608  45.229  1.00  0.00           C
ATOM   3671  C   THR A 251      17.699  69.494  46.341  1.00  0.00           C
ATOM   3672  O   THR A 251      17.357  70.644  46.078  1.00  0.00           O
ATOM   3673  CB  THR A 251      17.166  67.668  44.706  1.00  0.00           C
ATOM   3674  CG2 THR A 251      17.536  67.027  43.374  1.00  0.00           C
ATOM   3675  OG1 THR A 251      16.937  66.601  45.585  1.00  0.00           O
ATOM   3676  H   THR A 251      19.392  66.859  45.790  1.00  0.00           H
ATOM   3677  HA  THR A 251      18.539  69.281  44.419  1.00  0.00           H
ATOM   3678  HB  THR A 251      16.239  68.231  44.585  1.00  0.00           H
ATOM   3679  HG1 THR A 251      17.724  66.039  45.549  1.00  0.00           H
ATOM   3680 HG21 THR A 251      17.421  67.747  42.580  1.00  0.00           H
ATOM   3681 HG22 THR A 251      18.573  66.701  43.380  1.00  0.00           H
ATOM   3682 HG23 THR A 251      16.880  66.185  43.165  1.00  0.00           H
ATOM   3683  N   GLU A 252      17.692  69.022  47.589  1.00  0.00           N
ATOM   3684  CA  GLU A 252      17.303  69.833  48.753  1.00  0.00           C
ATOM   3685  C   GLU A 252      18.290  70.978  49.052  1.00  0.00           C
ATOM   3686  O   GLU A 252      17.897  71.987  49.638  1.00  0.00           O
ATOM   3687  CB  GLU A 252      17.117  68.900  49.961  1.00  0.00           C
ATOM   3688  CG  GLU A 252      16.268  69.509  51.097  1.00  0.00           C
ATOM   3689  CD  GLU A 252      17.043  70.081  52.293  1.00  0.00           C
ATOM   3690  OE1 GLU A 252      18.187  69.652  52.564  1.00  0.00           O
ATOM   3691  OE2 GLU A 252      16.444  70.866  53.069  1.00  0.00           O
ATOM   3692  H   GLU A 252      17.929  68.047  47.745  1.00  0.00           H
ATOM   3693  HA  GLU A 252      16.341  70.295  48.529  1.00  0.00           H
ATOM   3694  HB2 GLU A 252      16.585  68.014  49.613  1.00  0.00           H
ATOM   3695  HB3 GLU A 252      18.088  68.564  50.325  1.00  0.00           H
ATOM   3696  HG2 GLU A 252      15.601  70.269  50.682  1.00  0.00           H
ATOM   3697  HG3 GLU A 252      15.629  68.711  51.484  1.00  0.00           H
ATOM   3698  N   ARG A 253      19.546  70.843  48.599  1.00  0.00           N
ATOM   3699  CA  ARG A 253      20.663  71.774  48.841  1.00  0.00           C
ATOM   3700  C   ARG A 253      20.880  72.813  47.741  1.00  0.00           C
ATOM   3701  O   ARG A 253      21.143  73.972  48.048  1.00  0.00           O
ATOM   3702  CB  ARG A 253      21.940  70.937  49.056  1.00  0.00           C
ATOM   3703  CG  ARG A 253      22.497  71.042  50.481  1.00  0.00           C
ATOM   3704  CD  ARG A 253      23.587  72.110  50.514  1.00  0.00           C
ATOM   3705  NE  ARG A 253      24.196  72.237  51.850  1.00  0.00           N
ATOM   3706  CZ  ARG A 253      25.353  72.821  52.089  1.00  0.00           C
ATOM   3707  NH1 ARG A 253      26.012  73.413  51.137  1.00  0.00           N
ATOM   3708  NH2 ARG A 253      25.879  72.823  53.279  1.00  0.00           N
ATOM   3709  H   ARG A 253      19.752  69.974  48.123  1.00  0.00           H
ATOM   3710  HA  ARG A 253      20.438  72.349  49.741  1.00  0.00           H
ATOM   3711  HB2 ARG A 253      21.737  69.889  48.855  1.00  0.00           H
ATOM   3712  HB3 ARG A 253      22.707  71.232  48.339  1.00  0.00           H
ATOM   3713  HG2 ARG A 253      21.705  71.286  51.190  1.00  0.00           H
ATOM   3714  HG3 ARG A 253      22.933  70.083  50.762  1.00  0.00           H
ATOM   3715  HD2 ARG A 253      24.356  71.820  49.792  1.00  0.00           H
ATOM   3716  HD3 ARG A 253      23.164  73.070  50.207  1.00  0.00           H
ATOM   3717  HE  ARG A 253      23.683  71.863  52.638  1.00  0.00           H
ATOM   3718 HH11 ARG A 253      25.638  73.404  50.206  1.00  0.00           H
ATOM   3719 HH12 ARG A 253      26.927  73.794  51.313  1.00  0.00           H
ATOM   3720 HH21 ARG A 253      25.388  72.391  54.042  1.00  0.00           H
ATOM   3721 HH22 ARG A 253      26.786  73.236  53.427  1.00  0.00           H
ATOM   3722  N   PHE A 254      20.792  72.401  46.477  1.00  0.00           N
ATOM   3723  CA  PHE A 254      21.126  73.208  45.294  1.00  0.00           C
ATOM   3724  C   PHE A 254      19.947  73.386  44.324  1.00  0.00           C
ATOM   3725  O   PHE A 254      20.068  74.094  43.325  1.00  0.00           O
ATOM   3726  CB  PHE A 254      22.330  72.583  44.576  1.00  0.00           C
ATOM   3727  CG  PHE A 254      23.538  72.309  45.453  1.00  0.00           C
ATOM   3728  CD1 PHE A 254      24.322  73.369  45.946  1.00  0.00           C
ATOM   3729  CD2 PHE A 254      23.879  70.983  45.778  1.00  0.00           C
ATOM   3730  CE1 PHE A 254      25.440  73.102  46.756  1.00  0.00           C
ATOM   3731  CE2 PHE A 254      24.987  70.715  46.600  1.00  0.00           C
ATOM   3732  CZ  PHE A 254      25.770  71.776  47.088  1.00  0.00           C
ATOM   3733  H   PHE A 254      20.638  71.411  46.331  1.00  0.00           H
ATOM   3734  HA  PHE A 254      21.415  74.209  45.615  1.00  0.00           H
ATOM   3735  HB2 PHE A 254      22.010  71.652  44.107  1.00  0.00           H
ATOM   3736  HB3 PHE A 254      22.636  73.248  43.774  1.00  0.00           H
ATOM   3737  HD1 PHE A 254      24.074  74.393  45.696  1.00  0.00           H
ATOM   3738  HD2 PHE A 254      23.283  70.170  45.394  1.00  0.00           H
ATOM   3739  HE1 PHE A 254      26.049  73.924  47.107  1.00  0.00           H
ATOM   3740  HE2 PHE A 254      25.242  69.692  46.842  1.00  0.00           H
ATOM   3741  HZ  PHE A 254      26.636  71.569  47.700  1.00  0.00           H
ATOM   3742  N   GLY A 255      18.794  72.779  44.616  1.00  0.00           N
ATOM   3743  CA  GLY A 255      17.618  72.803  43.753  1.00  0.00           C
ATOM   3744  C   GLY A 255      17.588  71.658  42.739  1.00  0.00           C
ATOM   3745  O   GLY A 255      18.619  71.128  42.320  1.00  0.00           O
ATOM   3746  H   GLY A 255      18.751  72.190  45.438  1.00  0.00           H
ATOM   3747  HA2 GLY A 255      16.729  72.741  44.380  1.00  0.00           H
ATOM   3748  HA3 GLY A 255      17.580  73.744  43.203  1.00  0.00           H
ATOM   3749  N   ALA A 256      16.374  71.286  42.326  1.00  0.00           N
ATOM   3750  CA  ALA A 256      16.157  70.206  41.363  1.00  0.00           C
ATOM   3751  C   ALA A 256      16.806  70.482  40.003  1.00  0.00           C
ATOM   3752  O   ALA A 256      17.496  69.621  39.470  1.00  0.00           O
ATOM   3753  CB  ALA A 256      14.659  69.891  41.249  1.00  0.00           C
ATOM   3754  H   ALA A 256      15.567  71.740  42.722  1.00  0.00           H
ATOM   3755  HA  ALA A 256      16.649  69.323  41.736  1.00  0.00           H
ATOM   3756  HB1 ALA A 256      14.052  70.640  41.757  1.00  0.00           H
ATOM   3757  HB2 ALA A 256      14.364  69.846  40.199  1.00  0.00           H
ATOM   3758  HB3 ALA A 256      14.467  68.913  41.693  1.00  0.00           H
ATOM   3759  N   GLU A 257      16.659  71.703  39.487  1.00  0.00           N
ATOM   3760  CA  GLU A 257      17.172  72.097  38.170  1.00  0.00           C
ATOM   3761  C   GLU A 257      18.682  71.855  38.005  1.00  0.00           C
ATOM   3762  O   GLU A 257      19.128  71.415  36.944  1.00  0.00           O
ATOM   3763  CB  GLU A 257      16.831  73.582  37.972  1.00  0.00           C
ATOM   3764  CG  GLU A 257      17.388  74.177  36.671  1.00  0.00           C
ATOM   3765  CD  GLU A 257      17.015  75.652  36.486  1.00  0.00           C
ATOM   3766  OE1 GLU A 257      16.736  76.349  37.493  1.00  0.00           O
ATOM   3767  OE2 GLU A 257      16.998  76.084  35.309  1.00  0.00           O
ATOM   3768  H   GLU A 257      16.095  72.364  39.996  1.00  0.00           H
ATOM   3769  HA  GLU A 257      16.666  71.510  37.402  1.00  0.00           H
ATOM   3770  HB2 GLU A 257      15.745  73.692  37.974  1.00  0.00           H
ATOM   3771  HB3 GLU A 257      17.236  74.143  38.817  1.00  0.00           H
ATOM   3772  HG2 GLU A 257      18.477  74.094  36.664  1.00  0.00           H
ATOM   3773  HG3 GLU A 257      16.996  73.597  35.832  1.00  0.00           H
ATOM   3774  N   PHE A 258      19.469  72.133  39.049  1.00  0.00           N
ATOM   3775  CA  PHE A 258      20.918  71.949  39.011  1.00  0.00           C
ATOM   3776  C   PHE A 258      21.295  70.466  38.998  1.00  0.00           C
ATOM   3777  O   PHE A 258      22.049  70.019  38.133  1.00  0.00           O
ATOM   3778  CB  PHE A 258      21.557  72.686  40.195  1.00  0.00           C
ATOM   3779  CG  PHE A 258      23.056  72.482  40.290  1.00  0.00           C
ATOM   3780  CD1 PHE A 258      23.909  73.119  39.370  1.00  0.00           C
ATOM   3781  CD2 PHE A 258      23.601  71.637  41.276  1.00  0.00           C
ATOM   3782  CE1 PHE A 258      25.297  72.911  39.435  1.00  0.00           C
ATOM   3783  CE2 PHE A 258      24.990  71.437  41.347  1.00  0.00           C
ATOM   3784  CZ  PHE A 258      25.838  72.072  40.423  1.00  0.00           C
ATOM   3785  H   PHE A 258      19.041  72.420  39.917  1.00  0.00           H
ATOM   3786  HA  PHE A 258      21.304  72.379  38.087  1.00  0.00           H
ATOM   3787  HB2 PHE A 258      21.356  73.753  40.095  1.00  0.00           H
ATOM   3788  HB3 PHE A 258      21.092  72.350  41.124  1.00  0.00           H
ATOM   3789  HD1 PHE A 258      23.501  73.774  38.616  1.00  0.00           H
ATOM   3790  HD2 PHE A 258      22.953  71.144  41.982  1.00  0.00           H
ATOM   3791  HE1 PHE A 258      25.951  73.406  38.731  1.00  0.00           H
ATOM   3792  HE2 PHE A 258      25.407  70.796  42.110  1.00  0.00           H
ATOM   3793  HZ  PHE A 258      26.908  71.925  40.474  1.00  0.00           H
ATOM   3794  N   VAL A 259      20.734  69.689  39.928  1.00  0.00           N
ATOM   3795  CA  VAL A 259      21.057  68.262  40.055  1.00  0.00           C
ATOM   3796  C   VAL A 259      20.551  67.480  38.855  1.00  0.00           C
ATOM   3797  O   VAL A 259      21.304  66.689  38.302  1.00  0.00           O
ATOM   3798  CB  VAL A 259      20.496  67.677  41.354  1.00  0.00           C
ATOM   3799  CG1 VAL A 259      20.773  66.168  41.476  1.00  0.00           C
ATOM   3800  CG2 VAL A 259      21.081  68.414  42.564  1.00  0.00           C
ATOM   3801  H   VAL A 259      20.075  70.103  40.576  1.00  0.00           H
ATOM   3802  HA  VAL A 259      22.142  68.153  40.075  1.00  0.00           H
ATOM   3803  HB  VAL A 259      19.417  67.826  41.354  1.00  0.00           H
ATOM   3804 HG11 VAL A 259      20.015  65.616  40.921  1.00  0.00           H
ATOM   3805 HG12 VAL A 259      21.755  65.931  41.063  1.00  0.00           H
ATOM   3806 HG13 VAL A 259      20.740  65.849  42.516  1.00  0.00           H
ATOM   3807 HG21 VAL A 259      21.624  69.311  42.277  1.00  0.00           H
ATOM   3808 HG22 VAL A 259      20.267  68.719  43.212  1.00  0.00           H
ATOM   3809 HG23 VAL A 259      21.768  67.771  43.101  1.00  0.00           H
ATOM   3810  N   ASP A 260      19.327  67.735  38.397  1.00  0.00           N
ATOM   3811  CA  ASP A 260      18.781  67.087  37.206  1.00  0.00           C
ATOM   3812  C   ASP A 260      19.657  67.341  35.970  1.00  0.00           C
ATOM   3813  O   ASP A 260      19.915  66.407  35.213  1.00  0.00           O
ATOM   3814  CB  ASP A 260      17.336  67.544  36.960  1.00  0.00           C
ATOM   3815  CG  ASP A 260      16.290  66.966  37.932  1.00  0.00           C
ATOM   3816  OD1 ASP A 260      16.610  66.093  38.779  1.00  0.00           O
ATOM   3817  OD2 ASP A 260      15.104  67.315  37.732  1.00  0.00           O
ATOM   3818  H   ASP A 260      18.744  68.410  38.882  1.00  0.00           H
ATOM   3819  HA  ASP A 260      18.768  66.011  37.370  1.00  0.00           H
ATOM   3820  HB2 ASP A 260      17.300  68.636  36.972  1.00  0.00           H
ATOM   3821  HB3 ASP A 260      17.053  67.229  35.954  1.00  0.00           H
ATOM   3822  N   GLY A 261      20.198  68.556  35.802  1.00  0.00           N
ATOM   3823  CA  GLY A 261      21.179  68.853  34.754  1.00  0.00           C
ATOM   3824  C   GLY A 261      22.463  68.020  34.863  1.00  0.00           C
ATOM   3825  O   GLY A 261      22.955  67.524  33.847  1.00  0.00           O
ATOM   3826  H   GLY A 261      19.958  69.288  36.462  1.00  0.00           H
ATOM   3827  HA2 GLY A 261      20.730  68.662  33.779  1.00  0.00           H
ATOM   3828  HA3 GLY A 261      21.455  69.905  34.819  1.00  0.00           H
ATOM   3829  N   LEU A 262      22.973  67.800  36.080  1.00  0.00           N
ATOM   3830  CA  LEU A 262      24.112  66.903  36.311  1.00  0.00           C
ATOM   3831  C   LEU A 262      23.771  65.449  35.968  1.00  0.00           C
ATOM   3832  O   LEU A 262      24.513  64.809  35.223  1.00  0.00           O
ATOM   3833  CB  LEU A 262      24.617  67.015  37.763  1.00  0.00           C
ATOM   3834  CG  LEU A 262      25.258  68.361  38.142  1.00  0.00           C
ATOM   3835  CD1 LEU A 262      25.746  68.285  39.589  1.00  0.00           C
ATOM   3836  CD2 LEU A 262      26.457  68.690  37.251  1.00  0.00           C
ATOM   3837  H   LEU A 262      22.507  68.216  36.880  1.00  0.00           H
ATOM   3838  HA  LEU A 262      24.917  67.186  35.635  1.00  0.00           H
ATOM   3839  HB2 LEU A 262      23.791  66.823  38.447  1.00  0.00           H
ATOM   3840  HB3 LEU A 262      25.357  66.231  37.920  1.00  0.00           H
ATOM   3841  HG  LEU A 262      24.524  69.159  38.061  1.00  0.00           H
ATOM   3842 HD11 LEU A 262      26.495  67.502  39.689  1.00  0.00           H
ATOM   3843 HD12 LEU A 262      26.193  69.237  39.872  1.00  0.00           H
ATOM   3844 HD13 LEU A 262      24.907  68.081  40.253  1.00  0.00           H
ATOM   3845 HD21 LEU A 262      26.125  68.867  36.230  1.00  0.00           H
ATOM   3846 HD22 LEU A 262      26.937  69.604  37.603  1.00  0.00           H
ATOM   3847 HD23 LEU A 262      27.176  67.872  37.268  1.00  0.00           H
ATOM   3848  N   LEU A 263      22.634  64.931  36.439  1.00  0.00           N
ATOM   3849  CA  LEU A 263      22.200  63.564  36.126  1.00  0.00           C
ATOM   3850  C   LEU A 263      22.046  63.346  34.615  1.00  0.00           C
ATOM   3851  O   LEU A 263      22.420  62.288  34.112  1.00  0.00           O
ATOM   3852  CB  LEU A 263      20.868  63.240  36.822  1.00  0.00           C
ATOM   3853  CG  LEU A 263      20.858  63.389  38.348  1.00  0.00           C
ATOM   3854  CD1 LEU A 263      19.439  63.198  38.861  1.00  0.00           C
ATOM   3855  CD2 LEU A 263      21.769  62.388  39.046  1.00  0.00           C
ATOM   3856  H   LEU A 263      22.049  65.519  37.027  1.00  0.00           H
ATOM   3857  HA  LEU A 263      22.964  62.871  36.472  1.00  0.00           H
ATOM   3858  HB2 LEU A 263      20.099  63.893  36.407  1.00  0.00           H
ATOM   3859  HB3 LEU A 263      20.598  62.211  36.578  1.00  0.00           H
ATOM   3860  HG  LEU A 263      21.188  64.375  38.634  1.00  0.00           H
ATOM   3861 HD11 LEU A 263      19.088  62.193  38.635  1.00  0.00           H
ATOM   3862 HD12 LEU A 263      19.447  63.359  39.928  1.00  0.00           H
ATOM   3863 HD13 LEU A 263      18.778  63.937  38.406  1.00  0.00           H
ATOM   3864 HD21 LEU A 263      22.784  62.538  38.687  1.00  0.00           H
ATOM   3865 HD22 LEU A 263      21.749  62.564  40.122  1.00  0.00           H
ATOM   3866 HD23 LEU A 263      21.446  61.371  38.831  1.00  0.00           H
ATOM   3867  N   ALA A 264      21.524  64.346  33.897  1.00  0.00           N
ATOM   3868  CA  ALA A 264      21.299  64.267  32.455  1.00  0.00           C
ATOM   3869  C   ALA A 264      22.596  64.344  31.632  1.00  0.00           C
ATOM   3870  O   ALA A 264      22.661  63.783  30.538  1.00  0.00           O
ATOM   3871  CB  ALA A 264      20.331  65.384  32.032  1.00  0.00           C
ATOM   3872  H   ALA A 264      21.213  65.180  34.388  1.00  0.00           H
ATOM   3873  HA  ALA A 264      20.831  63.306  32.243  1.00  0.00           H
ATOM   3874  HB1 ALA A 264      19.675  65.011  31.247  1.00  0.00           H
ATOM   3875  HB2 ALA A 264      19.711  65.708  32.864  1.00  0.00           H
ATOM   3876  HB3 ALA A 264      20.886  66.244  31.654  1.00  0.00           H
ATOM   3877  N   GLY A 265      23.610  65.066  32.124  1.00  0.00           N
ATOM   3878  CA  GLY A 265      24.807  65.396  31.349  1.00  0.00           C
ATOM   3879  C   GLY A 265      26.054  64.592  31.703  1.00  0.00           C
ATOM   3880  O   GLY A 265      26.913  64.426  30.838  1.00  0.00           O
ATOM   3881  H   GLY A 265      23.483  65.514  33.026  1.00  0.00           H
ATOM   3882  HA2 GLY A 265      24.613  65.257  30.286  1.00  0.00           H
ATOM   3883  HA3 GLY A 265      25.033  66.448  31.512  1.00  0.00           H
ATOM   3884  N   LEU A 266      26.178  64.086  32.937  1.00  0.00           N
ATOM   3885  CA  LEU A 266      27.442  63.523  33.428  1.00  0.00           C
ATOM   3886  C   LEU A 266      27.915  62.301  32.639  1.00  0.00           C
ATOM   3887  O   LEU A 266      29.099  62.219  32.338  1.00  0.00           O
ATOM   3888  CB  LEU A 266      27.346  63.195  34.928  1.00  0.00           C
ATOM   3889  CG  LEU A 266      27.616  64.399  35.851  1.00  0.00           C
ATOM   3890  CD1 LEU A 266      27.385  63.968  37.296  1.00  0.00           C
ATOM   3891  CD2 LEU A 266      29.059  64.901  35.738  1.00  0.00           C
ATOM   3892  H   LEU A 266      25.431  64.244  33.608  1.00  0.00           H
ATOM   3893  HA  LEU A 266      28.216  64.271  33.276  1.00  0.00           H
ATOM   3894  HB2 LEU A 266      26.358  62.783  35.142  1.00  0.00           H
ATOM   3895  HB3 LEU A 266      28.078  62.420  35.166  1.00  0.00           H
ATOM   3896  HG  LEU A 266      26.946  65.221  35.614  1.00  0.00           H
ATOM   3897 HD11 LEU A 266      28.069  63.158  37.517  1.00  0.00           H
ATOM   3898 HD12 LEU A 266      27.578  64.795  37.977  1.00  0.00           H
ATOM   3899 HD13 LEU A 266      26.360  63.620  37.427  1.00  0.00           H
ATOM   3900 HD21 LEU A 266      29.245  65.319  34.752  1.00  0.00           H
ATOM   3901 HD22 LEU A 266      29.231  65.690  36.465  1.00  0.00           H
ATOM   3902 HD23 LEU A 266      29.761  64.085  35.917  1.00  0.00           H
ATOM   3903  N   GLY A 267      27.012  61.400  32.239  1.00  0.00           N
ATOM   3904  CA  GLY A 267      27.385  60.231  31.431  1.00  0.00           C
ATOM   3905  C   GLY A 267      27.978  60.627  30.073  1.00  0.00           C
ATOM   3906  O   GLY A 267      29.064  60.185  29.706  1.00  0.00           O
ATOM   3907  H   GLY A 267      26.050  61.531  32.506  1.00  0.00           H
ATOM   3908  HA2 GLY A 267      28.123  59.637  31.972  1.00  0.00           H
ATOM   3909  HA3 GLY A 267      26.503  59.616  31.256  1.00  0.00           H
ATOM   3910  N   SER A 268      27.314  61.544  29.361  1.00  0.00           N
ATOM   3911  CA  SER A 268      27.797  62.058  28.071  1.00  0.00           C
ATOM   3912  C   SER A 268      29.099  62.857  28.224  1.00  0.00           C
ATOM   3913  O   SER A 268      30.010  62.715  27.414  1.00  0.00           O
ATOM   3914  CB  SER A 268      26.688  62.897  27.419  1.00  0.00           C
ATOM   3915  OG  SER A 268      27.008  63.342  26.115  1.00  0.00           O
ATOM   3916  H   SER A 268      26.461  61.919  29.745  1.00  0.00           H
ATOM   3917  HA  SER A 268      28.010  61.209  27.419  1.00  0.00           H
ATOM   3918  HB2 SER A 268      25.790  62.282  27.349  1.00  0.00           H
ATOM   3919  HB3 SER A 268      26.469  63.761  28.047  1.00  0.00           H
ATOM   3920  HG  SER A 268      27.688  64.021  26.156  1.00  0.00           H
ATOM   3921  N   ALA A 269      29.229  63.662  29.284  1.00  0.00           N
ATOM   3922  CA  ALA A 269      30.457  64.405  29.569  1.00  0.00           C
ATOM   3923  C   ALA A 269      31.637  63.493  29.943  1.00  0.00           C
ATOM   3924  O   ALA A 269      32.760  63.770  29.518  1.00  0.00           O
ATOM   3925  CB  ALA A 269      30.178  65.423  30.678  1.00  0.00           C
ATOM   3926  H   ALA A 269      28.459  63.738  29.939  1.00  0.00           H
ATOM   3927  HA  ALA A 269      30.750  64.946  28.668  1.00  0.00           H
ATOM   3928  HB1 ALA A 269      29.713  64.931  31.532  1.00  0.00           H
ATOM   3929  HB2 ALA A 269      31.117  65.875  31.000  1.00  0.00           H
ATOM   3930  HB3 ALA A 269      29.516  66.201  30.299  1.00  0.00           H
ATOM   3931  N   GLN A 270      31.395  62.410  30.692  1.00  0.00           N
ATOM   3932  CA  GLN A 270      32.399  61.388  30.991  1.00  0.00           C
ATOM   3933  C   GLN A 270      32.907  60.748  29.694  1.00  0.00           C
ATOM   3934  O   GLN A 270      34.116  60.651  29.496  1.00  0.00           O
ATOM   3935  CB  GLN A 270      31.802  60.333  31.943  1.00  0.00           C
ATOM   3936  CG  GLN A 270      32.822  59.276  32.407  1.00  0.00           C
ATOM   3937  CD  GLN A 270      33.747  59.769  33.518  1.00  0.00           C
ATOM   3938  NE2 GLN A 270      35.036  59.521  33.433  1.00  0.00           N
ATOM   3939  OE1 GLN A 270      33.342  60.386  34.485  1.00  0.00           O
ATOM   3940  H   GLN A 270      30.459  62.267  31.056  1.00  0.00           H
ATOM   3941  HA  GLN A 270      33.244  61.865  31.487  1.00  0.00           H
ATOM   3942  HB2 GLN A 270      31.372  60.825  32.816  1.00  0.00           H
ATOM   3943  HB3 GLN A 270      30.995  59.813  31.426  1.00  0.00           H
ATOM   3944  HG2 GLN A 270      32.278  58.414  32.793  1.00  0.00           H
ATOM   3945  HG3 GLN A 270      33.412  58.929  31.560  1.00  0.00           H
ATOM   3946 HE21 GLN A 270      35.578  59.766  34.245  1.00  0.00           H
ATOM   3947 HE22 GLN A 270      35.399  59.012  32.648  1.00  0.00           H
ATOM   3948  N   GLU A 271      32.005  60.380  28.780  1.00  0.00           N
ATOM   3949  CA  GLU A 271      32.376  59.766  27.502  1.00  0.00           C
ATOM   3950  C   GLU A 271      33.229  60.705  26.635  1.00  0.00           C
ATOM   3951  O   GLU A 271      34.262  60.310  26.086  1.00  0.00           O
ATOM   3952  CB  GLU A 271      31.097  59.350  26.752  1.00  0.00           C
ATOM   3953  CG  GLU A 271      31.374  58.291  25.679  1.00  0.00           C
ATOM   3954  CD  GLU A 271      31.982  57.023  26.291  1.00  0.00           C
ATOM   3955  OE1 GLU A 271      31.324  56.437  27.177  1.00  0.00           O
ATOM   3956  OE2 GLU A 271      33.091  56.640  25.863  1.00  0.00           O
ATOM   3957  H   GLU A 271      31.018  60.460  29.007  1.00  0.00           H
ATOM   3958  HA  GLU A 271      32.975  58.880  27.720  1.00  0.00           H
ATOM   3959  HB2 GLU A 271      30.371  58.948  27.459  1.00  0.00           H
ATOM   3960  HB3 GLU A 271      30.649  60.225  26.278  1.00  0.00           H
ATOM   3961  HG2 GLU A 271      30.430  58.033  25.193  1.00  0.00           H
ATOM   3962  HG3 GLU A 271      32.037  58.708  24.917  1.00  0.00           H
ATOM   3963  N   THR A 272      32.843  61.983  26.558  1.00  0.00           N
ATOM   3964  CA  THR A 272      33.606  63.001  25.829  1.00  0.00           C
ATOM   3965  C   THR A 272      34.980  63.248  26.456  1.00  0.00           C
ATOM   3966  O   THR A 272      35.970  63.341  25.730  1.00  0.00           O
ATOM   3967  CB  THR A 272      32.827  64.319  25.764  1.00  0.00           C
ATOM   3968  CG2 THR A 272      33.584  65.393  24.989  1.00  0.00           C
ATOM   3969  OG1 THR A 272      31.589  64.140  25.124  1.00  0.00           O
ATOM   3970  H   THR A 272      31.954  62.248  26.976  1.00  0.00           H
ATOM   3971  HA  THR A 272      33.765  62.647  24.812  1.00  0.00           H
ATOM   3972  HB  THR A 272      32.644  64.680  26.777  1.00  0.00           H
ATOM   3973  HG1 THR A 272      31.728  64.066  24.160  1.00  0.00           H
ATOM   3974 HG21 THR A 272      34.014  64.956  24.091  1.00  0.00           H
ATOM   3975 HG22 THR A 272      32.903  66.191  24.711  1.00  0.00           H
ATOM   3976 HG23 THR A 272      34.380  65.807  25.605  1.00  0.00           H
ATOM   3977  N   LEU A 273      35.066  63.324  27.789  1.00  0.00           N
ATOM   3978  CA  LEU A 273      36.333  63.438  28.519  1.00  0.00           C
ATOM   3979  C   LEU A 273      37.270  62.277  28.162  1.00  0.00           C
ATOM   3980  O   LEU A 273      38.394  62.529  27.725  1.00  0.00           O
ATOM   3981  CB  LEU A 273      36.032  63.539  30.030  1.00  0.00           C
ATOM   3982  CG  LEU A 273      37.174  63.190  31.008  1.00  0.00           C
ATOM   3983  CD1 LEU A 273      38.322  64.190  30.984  1.00  0.00           C
ATOM   3984  CD2 LEU A 273      36.622  63.145  32.431  1.00  0.00           C
ATOM   3985  H   LEU A 273      34.213  63.227  28.333  1.00  0.00           H
ATOM   3986  HA  LEU A 273      36.829  64.356  28.209  1.00  0.00           H
ATOM   3987  HB2 LEU A 273      35.685  64.551  30.240  1.00  0.00           H
ATOM   3988  HB3 LEU A 273      35.210  62.862  30.254  1.00  0.00           H
ATOM   3989  HG  LEU A 273      37.571  62.202  30.778  1.00  0.00           H
ATOM   3990 HD11 LEU A 273      37.968  65.208  31.160  1.00  0.00           H
ATOM   3991 HD12 LEU A 273      39.061  63.931  31.739  1.00  0.00           H
ATOM   3992 HD13 LEU A 273      38.823  64.146  30.026  1.00  0.00           H
ATOM   3993 HD21 LEU A 273      35.853  62.375  32.499  1.00  0.00           H
ATOM   3994 HD22 LEU A 273      37.425  62.906  33.126  1.00  0.00           H
ATOM   3995 HD23 LEU A 273      36.198  64.113  32.696  1.00  0.00           H
ATOM   3996  N   ILE A 274      36.782  61.034  28.270  1.00  0.00           N
ATOM   3997  CA  ILE A 274      37.554  59.814  27.990  1.00  0.00           C
ATOM   3998  C   ILE A 274      38.065  59.803  26.548  1.00  0.00           C
ATOM   3999  O   ILE A 274      39.252  59.588  26.308  1.00  0.00           O
ATOM   4000  CB  ILE A 274      36.698  58.549  28.271  1.00  0.00           C
ATOM   4001  CG1 ILE A 274      36.455  58.388  29.790  1.00  0.00           C
ATOM   4002  CG2 ILE A 274      37.343  57.274  27.680  1.00  0.00           C
ATOM   4003  CD1 ILE A 274      35.498  57.244  30.151  1.00  0.00           C
ATOM   4004  H   ILE A 274      35.821  60.928  28.588  1.00  0.00           H
ATOM   4005  HA  ILE A 274      38.430  59.799  28.639  1.00  0.00           H
ATOM   4006  HB  ILE A 274      35.730  58.678  27.784  1.00  0.00           H
ATOM   4007 HG12 ILE A 274      37.399  58.229  30.303  1.00  0.00           H
ATOM   4008 HG13 ILE A 274      36.038  59.307  30.192  1.00  0.00           H
ATOM   4009 HG21 ILE A 274      36.711  56.406  27.855  1.00  0.00           H
ATOM   4010 HG22 ILE A 274      37.452  57.352  26.600  1.00  0.00           H
ATOM   4011 HG23 ILE A 274      38.322  57.108  28.118  1.00  0.00           H
ATOM   4012 HD11 ILE A 274      35.932  56.282  29.883  1.00  0.00           H
ATOM   4013 HD12 ILE A 274      35.321  57.245  31.225  1.00  0.00           H
ATOM   4014 HD13 ILE A 274      34.550  57.372  29.627  1.00  0.00           H
ATOM   4015  N   ARG A 275      37.159  59.969  25.576  1.00  0.00           N
ATOM   4016  CA  ARG A 275      37.468  59.706  24.162  1.00  0.00           C
ATOM   4017  C   ARG A 275      38.095  60.885  23.434  1.00  0.00           C
ATOM   4018  O   ARG A 275      38.723  60.669  22.402  1.00  0.00           O
ATOM   4019  CB  ARG A 275      36.203  59.257  23.420  1.00  0.00           C
ATOM   4020  CG  ARG A 275      35.734  57.862  23.849  1.00  0.00           C
ATOM   4021  CD  ARG A 275      34.533  57.455  22.990  1.00  0.00           C
ATOM   4022  NE  ARG A 275      34.023  56.134  23.379  1.00  0.00           N
ATOM   4023  CZ  ARG A 275      32.872  55.605  23.017  1.00  0.00           C
ATOM   4024  NH1 ARG A 275      32.102  56.160  22.123  1.00  0.00           N
ATOM   4025  NH2 ARG A 275      32.450  54.503  23.558  1.00  0.00           N
ATOM   4026  H   ARG A 275      36.192  60.137  25.850  1.00  0.00           H
ATOM   4027  HA  ARG A 275      38.211  58.909  24.106  1.00  0.00           H
ATOM   4028  HB2 ARG A 275      35.406  59.983  23.589  1.00  0.00           H
ATOM   4029  HB3 ARG A 275      36.421  59.229  22.351  1.00  0.00           H
ATOM   4030  HG2 ARG A 275      36.542  57.144  23.706  1.00  0.00           H
ATOM   4031  HG3 ARG A 275      35.445  57.874  24.902  1.00  0.00           H
ATOM   4032  HD2 ARG A 275      33.747  58.199  23.137  1.00  0.00           H
ATOM   4033  HD3 ARG A 275      34.829  57.440  21.940  1.00  0.00           H
ATOM   4034  HE  ARG A 275      34.334  55.800  24.286  1.00  0.00           H
ATOM   4035 HH11 ARG A 275      32.350  57.064  21.781  1.00  0.00           H
ATOM   4036 HH12 ARG A 275      31.202  55.732  21.927  1.00  0.00           H
ATOM   4037 HH21 ARG A 275      32.920  54.172  24.391  1.00  0.00           H
ATOM   4038 HH22 ARG A 275      31.535  54.166  23.326  1.00  0.00           H
ATOM   4039  N   LYS A 276      37.892  62.116  23.913  1.00  0.00           N
ATOM   4040  CA  LYS A 276      38.235  63.329  23.157  1.00  0.00           C
ATOM   4041  C   LYS A 276      39.168  64.281  23.869  1.00  0.00           C
ATOM   4042  O   LYS A 276      39.626  65.204  23.201  1.00  0.00           O
ATOM   4043  CB  LYS A 276      36.982  64.095  22.709  1.00  0.00           C
ATOM   4044  CG  LYS A 276      36.036  63.241  21.862  1.00  0.00           C
ATOM   4045  CD  LYS A 276      35.002  64.134  21.174  1.00  0.00           C
ATOM   4046  CE  LYS A 276      34.098  63.261  20.309  1.00  0.00           C
ATOM   4047  NZ  LYS A 276      33.083  64.073  19.610  1.00  0.00           N
ATOM   4048  H   LYS A 276      37.361  62.209  24.774  1.00  0.00           H
ATOM   4049  HA  LYS A 276      38.777  63.034  22.256  1.00  0.00           H
ATOM   4050  HB2 LYS A 276      36.450  64.481  23.577  1.00  0.00           H
ATOM   4051  HB3 LYS A 276      37.303  64.952  22.115  1.00  0.00           H
ATOM   4052  HG2 LYS A 276      36.606  62.700  21.107  1.00  0.00           H
ATOM   4053  HG3 LYS A 276      35.529  62.517  22.501  1.00  0.00           H
ATOM   4054  HD2 LYS A 276      34.405  64.641  21.930  1.00  0.00           H
ATOM   4055  HD3 LYS A 276      35.503  64.885  20.564  1.00  0.00           H
ATOM   4056  HE2 LYS A 276      34.708  62.706  19.591  1.00  0.00           H
ATOM   4057  HE3 LYS A 276      33.592  62.551  20.969  1.00  0.00           H
ATOM   4058  HZ1 LYS A 276      32.363  63.486  19.215  1.00  0.00           H
ATOM   4059  HZ2 LYS A 276      32.612  64.675  20.295  1.00  0.00           H
ATOM   4060  HZ3 LYS A 276      33.487  64.658  18.896  1.00  0.00           H
ATOM   4061  N   THR A 277      39.502  64.101  25.143  1.00  0.00           N
ATOM   4062  CA  THR A 277      40.387  65.041  25.850  1.00  0.00           C
ATOM   4063  C   THR A 277      41.549  64.347  26.549  1.00  0.00           C
ATOM   4064  O   THR A 277      41.533  63.139  26.767  1.00  0.00           O
ATOM   4065  CB  THR A 277      39.614  65.952  26.814  1.00  0.00           C
ATOM   4066  CG2 THR A 277      38.397  66.645  26.196  1.00  0.00           C
ATOM   4067  OG1 THR A 277      39.139  65.226  27.906  1.00  0.00           O
ATOM   4068  H   THR A 277      39.153  63.295  25.651  1.00  0.00           H
ATOM   4069  HA  THR A 277      40.848  65.702  25.124  1.00  0.00           H
ATOM   4070  HB  THR A 277      40.294  66.722  27.182  1.00  0.00           H
ATOM   4071  HG1 THR A 277      39.089  64.279  27.691  1.00  0.00           H
ATOM   4072 HG21 THR A 277      37.497  66.051  26.362  1.00  0.00           H
ATOM   4073 HG22 THR A 277      38.278  67.622  26.660  1.00  0.00           H
ATOM   4074 HG23 THR A 277      38.542  66.778  25.127  1.00  0.00           H
ATOM   4075  N   ARG A 278      42.575  65.127  26.884  1.00  0.00           N
ATOM   4076  CA  ARG A 278      43.642  64.744  27.810  1.00  0.00           C
ATOM   4077  C   ARG A 278      43.889  65.866  28.801  1.00  0.00           C
ATOM   4078  O   ARG A 278      43.642  67.026  28.492  1.00  0.00           O
ATOM   4079  CB  ARG A 278      44.929  64.362  27.065  1.00  0.00           C
ATOM   4080  CG  ARG A 278      44.787  62.999  26.378  1.00  0.00           C
ATOM   4081  CD  ARG A 278      46.157  62.352  26.154  1.00  0.00           C
ATOM   4082  NE  ARG A 278      46.031  60.922  25.815  1.00  0.00           N
ATOM   4083  CZ  ARG A 278      45.824  59.946  26.684  1.00  0.00           C
ATOM   4084  NH1 ARG A 278      45.776  60.156  27.970  1.00  0.00           N
ATOM   4085  NH2 ARG A 278      45.671  58.721  26.257  1.00  0.00           N
ATOM   4086  H   ARG A 278      42.516  66.113  26.636  1.00  0.00           H
ATOM   4087  HA  ARG A 278      43.307  63.888  28.401  1.00  0.00           H
ATOM   4088  HB2 ARG A 278      45.182  65.129  26.331  1.00  0.00           H
ATOM   4089  HB3 ARG A 278      45.738  64.306  27.795  1.00  0.00           H
ATOM   4090  HG2 ARG A 278      44.183  62.342  27.005  1.00  0.00           H
ATOM   4091  HG3 ARG A 278      44.281  63.122  25.423  1.00  0.00           H
ATOM   4092  HD2 ARG A 278      46.687  62.884  25.365  1.00  0.00           H
ATOM   4093  HD3 ARG A 278      46.747  62.450  27.062  1.00  0.00           H
ATOM   4094  HE  ARG A 278      46.037  60.679  24.841  1.00  0.00           H
ATOM   4095 HH11 ARG A 278      46.004  61.081  28.333  1.00  0.00           H
ATOM   4096 HH12 ARG A 278      45.592  59.419  28.614  1.00  0.00           H
ATOM   4097 HH21 ARG A 278      45.705  58.523  25.274  1.00  0.00           H
ATOM   4098 HH22 ARG A 278      45.506  57.973  26.905  1.00  0.00           H
ATOM   4099  N   PHE A 279      44.410  65.506  29.962  1.00  0.00           N
ATOM   4100  CA  PHE A 279      44.682  66.403  31.073  1.00  0.00           C
ATOM   4101  C   PHE A 279      46.120  66.220  31.533  1.00  0.00           C
ATOM   4102  O   PHE A 279      46.591  65.088  31.693  1.00  0.00           O
ATOM   4103  CB  PHE A 279      43.685  66.110  32.190  1.00  0.00           C
ATOM   4104  CG  PHE A 279      43.940  66.865  33.473  1.00  0.00           C
ATOM   4105  CD1 PHE A 279      43.736  68.254  33.518  1.00  0.00           C
ATOM   4106  CD2 PHE A 279      44.363  66.178  34.626  1.00  0.00           C
ATOM   4107  CE1 PHE A 279      43.931  68.954  34.717  1.00  0.00           C
ATOM   4108  CE2 PHE A 279      44.559  66.879  35.827  1.00  0.00           C
ATOM   4109  CZ  PHE A 279      44.334  68.264  35.871  1.00  0.00           C
ATOM   4110  H   PHE A 279      44.635  64.526  30.094  1.00  0.00           H
ATOM   4111  HA  PHE A 279      44.554  67.441  30.763  1.00  0.00           H
ATOM   4112  HB2 PHE A 279      42.688  66.345  31.830  1.00  0.00           H
ATOM   4113  HB3 PHE A 279      43.708  65.048  32.409  1.00  0.00           H
ATOM   4114  HD1 PHE A 279      43.401  68.785  32.642  1.00  0.00           H
ATOM   4115  HD2 PHE A 279      44.509  65.111  34.600  1.00  0.00           H
ATOM   4116  HE1 PHE A 279      43.725  70.014  34.759  1.00  0.00           H
ATOM   4117  HE2 PHE A 279      44.851  66.359  36.726  1.00  0.00           H
ATOM   4118  HZ  PHE A 279      44.446  68.797  36.802  1.00  0.00           H
ATOM   4119  N   PHE A 280      46.834  67.324  31.720  1.00  0.00           N
ATOM   4120  CA  PHE A 280      48.256  67.292  32.029  1.00  0.00           C
ATOM   4121  C   PHE A 280      48.660  68.387  33.004  1.00  0.00           C
ATOM   4122  O   PHE A 280      48.031  69.435  33.111  1.00  0.00           O
ATOM   4123  CB  PHE A 280      49.083  67.368  30.736  1.00  0.00           C
ATOM   4124  CG  PHE A 280      48.869  68.632  29.924  1.00  0.00           C
ATOM   4125  CD1 PHE A 280      49.577  69.810  30.229  1.00  0.00           C
ATOM   4126  CD2 PHE A 280      47.918  68.644  28.891  1.00  0.00           C
ATOM   4127  CE1 PHE A 280      49.346  70.990  29.496  1.00  0.00           C
ATOM   4128  CE2 PHE A 280      47.674  69.831  28.183  1.00  0.00           C
ATOM   4129  CZ  PHE A 280      48.395  70.998  28.467  1.00  0.00           C
ATOM   4130  H   PHE A 280      46.392  68.236  31.596  1.00  0.00           H
ATOM   4131  HA  PHE A 280      48.480  66.346  32.518  1.00  0.00           H
ATOM   4132  HB2 PHE A 280      50.139  67.300  30.993  1.00  0.00           H
ATOM   4133  HB3 PHE A 280      48.849  66.502  30.117  1.00  0.00           H
ATOM   4134  HD1 PHE A 280      50.277  69.817  31.049  1.00  0.00           H
ATOM   4135  HD2 PHE A 280      47.338  67.759  28.673  1.00  0.00           H
ATOM   4136  HE1 PHE A 280      49.861  71.905  29.743  1.00  0.00           H
ATOM   4137  HE2 PHE A 280      46.891  69.868  27.457  1.00  0.00           H
ATOM   4138  HZ  PHE A 280      48.185  71.909  27.924  1.00  0.00           H
ATOM   4139  N   MET A 281      49.781  68.136  33.671  1.00  0.00           N
ATOM   4140  CA  MET A 281      50.499  69.106  34.482  1.00  0.00           C
ATOM   4141  C   MET A 281      51.750  69.535  33.712  1.00  0.00           C
ATOM   4142  O   MET A 281      52.626  68.704  33.462  1.00  0.00           O
ATOM   4143  CB  MET A 281      50.810  68.453  35.831  1.00  0.00           C
ATOM   4144  CG  MET A 281      51.753  69.278  36.707  1.00  0.00           C
ATOM   4145  SD  MET A 281      52.390  68.377  38.145  1.00  0.00           S
ATOM   4146  CE  MET A 281      53.456  67.164  37.321  1.00  0.00           C
ATOM   4147  H   MET A 281      50.243  67.254  33.480  1.00  0.00           H
ATOM   4148  HA  MET A 281      49.874  69.978  34.663  1.00  0.00           H
ATOM   4149  HB2 MET A 281      49.877  68.304  36.373  1.00  0.00           H
ATOM   4150  HB3 MET A 281      51.260  67.477  35.647  1.00  0.00           H
ATOM   4151  HG2 MET A 281      52.612  69.605  36.121  1.00  0.00           H
ATOM   4152  HG3 MET A 281      51.221  70.164  37.051  1.00  0.00           H
ATOM   4153  HE1 MET A 281      54.442  67.180  37.784  1.00  0.00           H
ATOM   4154  HE2 MET A 281      53.020  66.173  37.431  1.00  0.00           H
ATOM   4155  HE3 MET A 281      53.554  67.403  36.262  1.00  0.00           H
ATOM   4156  N   ALA A 282      51.822  70.806  33.318  1.00  0.00           N
ATOM   4157  CA  ALA A 282      52.978  71.408  32.663  1.00  0.00           C
ATOM   4158  C   ALA A 282      53.695  72.403  33.580  1.00  0.00           C
ATOM   4159  O   ALA A 282      53.064  73.114  34.364  1.00  0.00           O
ATOM   4160  CB  ALA A 282      52.560  72.071  31.342  1.00  0.00           C
ATOM   4161  H   ALA A 282      51.056  71.424  33.569  1.00  0.00           H
ATOM   4162  HA  ALA A 282      53.685  70.616  32.429  1.00  0.00           H
ATOM   4163  HB1 ALA A 282      53.383  72.021  30.629  1.00  0.00           H
ATOM   4164  HB2 ALA A 282      51.708  71.555  30.915  1.00  0.00           H
ATOM   4165  HB3 ALA A 282      52.298  73.116  31.508  1.00  0.00           H
ATOM   4166  N   THR A 283      55.013  72.498  33.435  1.00  0.00           N
ATOM   4167  CA  THR A 283      55.817  73.556  34.061  1.00  0.00           C
ATOM   4168  C   THR A 283      56.228  74.554  32.988  1.00  0.00           C
ATOM   4169  O   THR A 283      56.954  74.193  32.056  1.00  0.00           O
ATOM   4170  CB  THR A 283      57.083  73.000  34.728  1.00  0.00           C
ATOM   4171  CG2 THR A 283      57.847  74.071  35.513  1.00  0.00           C
ATOM   4172  OG1 THR A 283      56.803  71.935  35.608  1.00  0.00           O
ATOM   4173  H   THR A 283      55.450  71.898  32.743  1.00  0.00           H
ATOM   4174  HA  THR A 283      55.231  74.081  34.817  1.00  0.00           H
ATOM   4175  HB  THR A 283      57.727  72.602  33.947  1.00  0.00           H
ATOM   4176  HG1 THR A 283      56.797  72.288  36.503  1.00  0.00           H
ATOM   4177 HG21 THR A 283      58.896  73.786  35.574  1.00  0.00           H
ATOM   4178 HG22 THR A 283      57.793  75.040  35.016  1.00  0.00           H
ATOM   4179 HG23 THR A 283      57.439  74.184  36.517  1.00  0.00           H
ATOM   4180  N   LEU A 284      55.797  75.805  33.128  1.00  0.00           N
ATOM   4181  CA  LEU A 284      56.178  76.906  32.250  1.00  0.00           C
ATOM   4182  C   LEU A 284      57.184  77.809  32.972  1.00  0.00           C
ATOM   4183  O   LEU A 284      56.979  78.134  34.138  1.00  0.00           O
ATOM   4184  CB  LEU A 284      54.930  77.694  31.810  1.00  0.00           C
ATOM   4185  CG  LEU A 284      53.684  76.853  31.472  1.00  0.00           C
ATOM   4186  CD1 LEU A 284      52.543  77.784  31.069  1.00  0.00           C
ATOM   4187  CD2 LEU A 284      53.937  75.847  30.348  1.00  0.00           C
ATOM   4188  H   LEU A 284      55.197  76.038  33.917  1.00  0.00           H
ATOM   4189  HA  LEU A 284      56.651  76.503  31.357  1.00  0.00           H
ATOM   4190  HB2 LEU A 284      54.661  78.394  32.602  1.00  0.00           H
ATOM   4191  HB3 LEU A 284      55.200  78.276  30.935  1.00  0.00           H
ATOM   4192  HG  LEU A 284      53.359  76.308  32.358  1.00  0.00           H
ATOM   4193 HD11 LEU A 284      52.834  78.426  30.244  1.00  0.00           H
ATOM   4194 HD12 LEU A 284      51.665  77.201  30.795  1.00  0.00           H
ATOM   4195 HD13 LEU A 284      52.291  78.413  31.916  1.00  0.00           H
ATOM   4196 HD21 LEU A 284      54.674  75.111  30.662  1.00  0.00           H
ATOM   4197 HD22 LEU A 284      53.012  75.325  30.107  1.00  0.00           H
ATOM   4198 HD23 LEU A 284      54.314  76.352  29.463  1.00  0.00           H
ATOM   4199  N   ARG A 285      58.246  78.250  32.294  1.00  0.00           N
ATOM   4200  CA  ARG A 285      59.244  79.175  32.859  1.00  0.00           C
ATOM   4201  C   ARG A 285      59.170  80.527  32.170  1.00  0.00           C
ATOM   4202  O   ARG A 285      59.279  80.596  30.944  1.00  0.00           O
ATOM   4203  CB  ARG A 285      60.660  78.581  32.773  1.00  0.00           C
ATOM   4204  CG  ARG A 285      61.681  79.527  33.432  1.00  0.00           C
ATOM   4205  CD  ARG A 285      63.154  79.151  33.237  1.00  0.00           C
ATOM   4206  NE  ARG A 285      63.562  77.954  33.988  1.00  0.00           N
ATOM   4207  CZ  ARG A 285      63.627  77.813  35.302  1.00  0.00           C
ATOM   4208  NH1 ARG A 285      63.424  78.790  36.129  1.00  0.00           N
ATOM   4209  NH2 ARG A 285      63.938  76.666  35.831  1.00  0.00           N
ATOM   4210  H   ARG A 285      58.317  77.989  31.314  1.00  0.00           H
ATOM   4211  HA  ARG A 285      59.033  79.329  33.921  1.00  0.00           H
ATOM   4212  HB2 ARG A 285      60.669  77.625  33.293  1.00  0.00           H
ATOM   4213  HB3 ARG A 285      60.926  78.423  31.727  1.00  0.00           H
ATOM   4214  HG2 ARG A 285      61.581  80.503  32.979  1.00  0.00           H
ATOM   4215  HG3 ARG A 285      61.450  79.635  34.491  1.00  0.00           H
ATOM   4216  HD2 ARG A 285      63.329  78.986  32.171  1.00  0.00           H
ATOM   4217  HD3 ARG A 285      63.769  79.995  33.549  1.00  0.00           H
ATOM   4218  HE  ARG A 285      63.743  77.131  33.440  1.00  0.00           H
ATOM   4219 HH11 ARG A 285      63.062  79.660  35.781  1.00  0.00           H
ATOM   4220 HH12 ARG A 285      63.198  78.589  37.085  1.00  0.00           H
ATOM   4221 HH21 ARG A 285      64.050  75.856  35.254  1.00  0.00           H
ATOM   4222 HH22 ARG A 285      63.858  76.568  36.826  1.00  0.00           H
ATOM   4223  N   LYS A 286      59.065  81.608  32.946  1.00  0.00           N
ATOM   4224  CA  LYS A 286      59.385  82.953  32.450  1.00  0.00           C
ATOM   4225  C   LYS A 286      60.908  83.064  32.303  1.00  0.00           C
ATOM   4226  O   LYS A 286      61.593  82.923  33.318  1.00  0.00           O
ATOM   4227  CB  LYS A 286      58.833  84.003  33.420  1.00  0.00           C
ATOM   4228  CG  LYS A 286      59.151  85.419  32.922  1.00  0.00           C
ATOM   4229  CD  LYS A 286      58.355  86.450  33.719  1.00  0.00           C
ATOM   4230  CE  LYS A 286      58.639  87.869  33.213  1.00  0.00           C
ATOM   4231  NZ  LYS A 286      57.844  88.879  33.946  1.00  0.00           N
ATOM   4232  H   LYS A 286      59.011  81.468  33.953  1.00  0.00           H
ATOM   4233  HA  LYS A 286      58.904  83.101  31.485  1.00  0.00           H
ATOM   4234  HB2 LYS A 286      57.751  83.875  33.488  1.00  0.00           H
ATOM   4235  HB3 LYS A 286      59.266  83.863  34.413  1.00  0.00           H
ATOM   4236  HG2 LYS A 286      60.216  85.618  33.011  1.00  0.00           H
ATOM   4237  HG3 LYS A 286      58.890  85.499  31.873  1.00  0.00           H
ATOM   4238  HD2 LYS A 286      57.298  86.218  33.594  1.00  0.00           H
ATOM   4239  HD3 LYS A 286      58.613  86.369  34.774  1.00  0.00           H
ATOM   4240  HE2 LYS A 286      59.705  88.080  33.322  1.00  0.00           H
ATOM   4241  HE3 LYS A 286      58.385  87.914  32.151  1.00  0.00           H
ATOM   4242  HZ1 LYS A 286      58.425  89.552  34.428  1.00  0.00           H
ATOM   4243  HZ2 LYS A 286      57.190  89.340  33.331  1.00  0.00           H
ATOM   4244  HZ3 LYS A 286      57.278  88.419  34.662  1.00  0.00           H
ATOM   4245  N   PRO A 287      61.473  83.290  31.104  1.00  0.00           N
ATOM   4246  CA  PRO A 287      62.923  83.309  30.924  1.00  0.00           C
ATOM   4247  C   PRO A 287      63.606  84.328  31.844  1.00  0.00           C
ATOM   4248  O   PRO A 287      63.084  85.421  32.074  1.00  0.00           O
ATOM   4249  CB  PRO A 287      63.165  83.609  29.441  1.00  0.00           C
ATOM   4250  CG  PRO A 287      61.873  83.143  28.771  1.00  0.00           C
ATOM   4251  CD  PRO A 287      60.805  83.438  29.820  1.00  0.00           C
ATOM   4252  HA  PRO A 287      63.307  82.313  31.148  1.00  0.00           H
ATOM   4253  HB2 PRO A 287      63.287  84.683  29.288  1.00  0.00           H
ATOM   4254  HB3 PRO A 287      64.031  83.067  29.059  1.00  0.00           H
ATOM   4255  HG2 PRO A 287      61.682  83.678  27.841  1.00  0.00           H
ATOM   4256  HG3 PRO A 287      61.917  82.068  28.597  1.00  0.00           H
ATOM   4257  HD2 PRO A 287      60.449  84.464  29.712  1.00  0.00           H
ATOM   4258  HD3 PRO A 287      59.980  82.736  29.702  1.00  0.00           H
ATOM   4259  N   ALA A 288      64.764  83.960  32.395  1.00  0.00           N
ATOM   4260  CA  ALA A 288      65.588  84.891  33.157  1.00  0.00           C
ATOM   4261  C   ALA A 288      66.459  85.742  32.219  1.00  0.00           C
ATOM   4262  O   ALA A 288      66.846  85.301  31.133  1.00  0.00           O
ATOM   4263  CB  ALA A 288      66.425  84.132  34.193  1.00  0.00           C
ATOM   4264  H   ALA A 288      65.167  83.073  32.145  1.00  0.00           H
ATOM   4265  HA  ALA A 288      64.928  85.563  33.704  1.00  0.00           H
ATOM   4266  HB1 ALA A 288      67.274  83.649  33.709  1.00  0.00           H
ATOM   4267  HB2 ALA A 288      66.792  84.836  34.942  1.00  0.00           H
ATOM   4268  HB3 ALA A 288      65.819  83.378  34.690  1.00  0.00           H
ATOM   4269  N   VAL A 289      66.779  86.956  32.662  1.00  0.00           N
ATOM   4270  CA  VAL A 289      67.757  87.836  32.010  1.00  0.00           C
ATOM   4271  C   VAL A 289      69.161  87.561  32.566  1.00  0.00           C
ATOM   4272  O   VAL A 289      69.352  87.569  33.782  1.00  0.00           O
ATOM   4273  CB  VAL A 289      67.343  89.314  32.160  1.00  0.00           C
ATOM   4274  CG1 VAL A 289      66.149  89.619  31.237  1.00  0.00           C
ATOM   4275  CG2 VAL A 289      66.972  89.722  33.598  1.00  0.00           C
ATOM   4276  H   VAL A 289      66.442  87.243  33.567  1.00  0.00           H
ATOM   4277  HA  VAL A 289      67.780  87.613  30.943  1.00  0.00           H
ATOM   4278  HB  VAL A 289      68.179  89.936  31.838  1.00  0.00           H
ATOM   4279 HG11 VAL A 289      66.511  89.823  30.230  1.00  0.00           H
ATOM   4280 HG12 VAL A 289      65.465  88.770  31.196  1.00  0.00           H
ATOM   4281 HG13 VAL A 289      65.598  90.488  31.597  1.00  0.00           H
ATOM   4282 HG21 VAL A 289      67.558  89.167  34.328  1.00  0.00           H
ATOM   4283 HG22 VAL A 289      67.184  90.782  33.733  1.00  0.00           H
ATOM   4284 HG23 VAL A 289      65.915  89.543  33.792  1.00  0.00           H
ATOM   4285  N   LEU A 290      70.117  87.276  31.675  1.00  0.00           N
ATOM   4286  CA  LEU A 290      71.529  87.004  32.004  1.00  0.00           C
ATOM   4287  C   LEU A 290      72.308  88.285  32.365  1.00  0.00           C
ATOM   4288  O   LEU A 290      72.215  89.268  31.588  1.00  0.00           O
ATOM   4289  CB  LEU A 290      72.147  86.192  30.836  1.00  0.00           C
ATOM   4290  CG  LEU A 290      73.587  85.656  30.996  1.00  0.00           C
ATOM   4291  CD1 LEU A 290      74.651  86.694  30.646  1.00  0.00           C
ATOM   4292  CD2 LEU A 290      73.869  85.059  32.375  1.00  0.00           C
ATOM   4293  OXT LEU A 290      73.005  88.254  33.401  1.00  0.00           O
ATOM   4294  H   LEU A 290      69.867  87.273  30.700  1.00  0.00           H
ATOM   4295  HA  LEU A 290      71.545  86.386  32.901  1.00  0.00           H
ATOM   4296  HB2 LEU A 290      71.506  85.330  30.649  1.00  0.00           H
ATOM   4297  HB3 LEU A 290      72.119  86.815  29.942  1.00  0.00           H
ATOM   4298  HG  LEU A 290      73.699  84.846  30.275  1.00  0.00           H
ATOM   4299 HD11 LEU A 290      74.599  87.535  31.335  1.00  0.00           H
ATOM   4300 HD12 LEU A 290      75.638  86.239  30.714  1.00  0.00           H
ATOM   4301 HD13 LEU A 290      74.490  87.051  29.629  1.00  0.00           H
ATOM   4302 HD21 LEU A 290      73.137  84.286  32.602  1.00  0.00           H
ATOM   4303 HD22 LEU A 290      74.869  84.629  32.391  1.00  0.00           H
ATOM   4304 HD23 LEU A 290      73.822  85.838  33.134  1.00  0.00           H
TER    4305      LEU A 290 
ATOM   4306  N   GLN B   9      36.983  84.790  28.125  1.00  0.00           N
ATOM   4307  CA  GLN B   9      36.262  85.614  27.126  1.00  0.00           C
ATOM   4308  C   GLN B   9      35.353  84.779  26.234  1.00  0.00           C
ATOM   4309  O   GLN B   9      34.456  85.350  25.634  1.00  0.00           O
ATOM   4310  CB  GLN B   9      37.212  86.459  26.256  1.00  0.00           C
ATOM   4311  CG  GLN B   9      36.863  87.955  26.327  1.00  0.00           C
ATOM   4312  CD  GLN B   9      35.932  88.410  25.209  1.00  0.00           C
ATOM   4313  NE2 GLN B   9      34.827  89.044  25.521  1.00  0.00           N
ATOM   4314  OE1 GLN B   9      36.219  88.253  24.039  1.00  0.00           O
ATOM   4315  HA  GLN B   9      35.602  86.289  27.671  1.00  0.00           H
ATOM   4316  HB2 GLN B   9      38.232  86.348  26.614  1.00  0.00           H
ATOM   4317  HB3 GLN B   9      37.194  86.111  25.221  1.00  0.00           H
ATOM   4318  HG2 GLN B   9      36.437  88.201  27.299  1.00  0.00           H
ATOM   4319  HG3 GLN B   9      37.787  88.522  26.217  1.00  0.00           H
ATOM   4320 HE21 GLN B   9      34.252  89.319  24.743  1.00  0.00           H
ATOM   4321 HE22 GLN B   9      34.550  89.215  26.469  1.00  0.00           H
ATOM   4322  H1  GLN B   9      36.325  84.262  28.686  1.00  0.00           H
ATOM   4323  H2  GLN B   9      37.609  84.155  27.645  1.00  0.00           H
ATOM   4324  H3  GLN B   9      37.541  85.380  28.727  1.00  0.00           H
ATOM   4325  N   GLN B  10      35.594  83.465  26.141  1.00  0.00           N
ATOM   4326  CA  GLN B  10      34.747  82.475  25.476  1.00  0.00           C
ATOM   4327  C   GLN B  10      33.361  82.384  26.153  1.00  0.00           C
ATOM   4328  O   GLN B  10      32.908  83.335  26.776  1.00  0.00           O
ATOM   4329  CB  GLN B  10      35.545  81.142  25.443  1.00  0.00           C
ATOM   4330  CG  GLN B  10      36.436  80.964  24.206  1.00  0.00           C
ATOM   4331  CD  GLN B  10      37.491  82.053  24.027  1.00  0.00           C
ATOM   4332  NE2 GLN B  10      37.883  82.318  22.802  1.00  0.00           N
ATOM   4333  OE1 GLN B  10      37.955  82.668  24.981  1.00  0.00           O
ATOM   4334  H   GLN B  10      36.478  83.100  26.462  1.00  0.00           H
ATOM   4335  HA  GLN B  10      34.565  82.798  24.452  1.00  0.00           H
ATOM   4336  HB2 GLN B  10      36.189  81.088  26.316  1.00  0.00           H
ATOM   4337  HB3 GLN B  10      34.884  80.279  25.474  1.00  0.00           H
ATOM   4338  HG2 GLN B  10      36.953  80.007  24.285  1.00  0.00           H
ATOM   4339  HG3 GLN B  10      35.797  80.926  23.324  1.00  0.00           H
ATOM   4340 HE21 GLN B  10      38.520  83.083  22.654  1.00  0.00           H
ATOM   4341 HE22 GLN B  10      37.523  81.815  22.009  1.00  0.00           H
ATOM   4342  N   GLN B  11      32.666  81.256  26.007  1.00  0.00           N
ATOM   4343  CA  GLN B  11      31.255  81.026  26.365  1.00  0.00           C
ATOM   4344  C   GLN B  11      30.826  81.406  27.806  1.00  0.00           C
ATOM   4345  O   GLN B  11      29.635  81.432  28.108  1.00  0.00           O
ATOM   4346  CB  GLN B  11      30.859  79.567  26.014  1.00  0.00           C
ATOM   4347  CG  GLN B  11      32.010  78.579  25.741  1.00  0.00           C
ATOM   4348  CD  GLN B  11      31.520  77.162  25.462  1.00  0.00           C
ATOM   4349  NE2 GLN B  11      31.536  76.274  26.433  1.00  0.00           N
ATOM   4350  OE1 GLN B  11      31.186  76.818  24.344  1.00  0.00           O
ATOM   4351  H   GLN B  11      33.128  80.506  25.524  1.00  0.00           H
ATOM   4352  HA  GLN B  11      30.664  81.681  25.725  1.00  0.00           H
ATOM   4353  HB2 GLN B  11      30.269  79.156  26.830  1.00  0.00           H
ATOM   4354  HB3 GLN B  11      30.224  79.598  25.127  1.00  0.00           H
ATOM   4355  HG2 GLN B  11      32.563  78.903  24.859  1.00  0.00           H
ATOM   4356  HG3 GLN B  11      32.689  78.571  26.593  1.00  0.00           H
ATOM   4357 HE21 GLN B  11      31.139  75.368  26.201  1.00  0.00           H
ATOM   4358 HE22 GLN B  11      31.710  76.557  27.377  1.00  0.00           H
ATOM   4359  N   VAL B  12      31.769  81.752  28.683  1.00  0.00           N
ATOM   4360  CA  VAL B  12      31.522  82.295  30.022  1.00  0.00           C
ATOM   4361  C   VAL B  12      32.379  83.518  30.336  1.00  0.00           C
ATOM   4362  O   VAL B  12      33.510  83.704  29.864  1.00  0.00           O
ATOM   4363  CB  VAL B  12      31.744  81.249  31.119  1.00  0.00           C
ATOM   4364  CG1 VAL B  12      30.595  80.234  31.128  1.00  0.00           C
ATOM   4365  CG2 VAL B  12      33.136  80.625  30.962  1.00  0.00           C
ATOM   4366  H   VAL B  12      32.717  81.821  28.344  1.00  0.00           H
ATOM   4367  HA  VAL B  12      30.480  82.614  30.080  1.00  0.00           H
ATOM   4368  HB  VAL B  12      31.721  81.742  32.090  1.00  0.00           H
ATOM   4369 HG11 VAL B  12      29.659  80.752  31.341  1.00  0.00           H
ATOM   4370 HG12 VAL B  12      30.492  79.761  30.155  1.00  0.00           H
ATOM   4371 HG13 VAL B  12      30.762  79.482  31.898  1.00  0.00           H
ATOM   4372 HG21 VAL B  12      33.247  80.147  29.993  1.00  0.00           H
ATOM   4373 HG22 VAL B  12      33.914  81.378  31.065  1.00  0.00           H
ATOM   4374 HG23 VAL B  12      33.288  79.902  31.747  1.00  0.00           H
ATOM   4375  N   THR B  13      31.816  84.337  31.211  1.00  0.00           N
ATOM   4376  CA  THR B  13      32.416  85.528  31.808  1.00  0.00           C
ATOM   4377  C   THR B  13      32.777  85.280  33.274  1.00  0.00           C
ATOM   4378  O   THR B  13      32.194  84.425  33.934  1.00  0.00           O
ATOM   4379  CB  THR B  13      31.454  86.715  31.693  1.00  0.00           C
ATOM   4380  CG2 THR B  13      31.035  87.013  30.251  1.00  0.00           C
ATOM   4381  OG1 THR B  13      30.297  86.477  32.450  1.00  0.00           O
ATOM   4382  H   THR B  13      30.857  84.115  31.484  1.00  0.00           H
ATOM   4383  HA  THR B  13      33.329  85.771  31.270  1.00  0.00           H
ATOM   4384  HB  THR B  13      31.949  87.599  32.095  1.00  0.00           H
ATOM   4385  HG1 THR B  13      29.841  85.710  32.047  1.00  0.00           H
ATOM   4386 HG21 THR B  13      30.668  86.112  29.758  1.00  0.00           H
ATOM   4387 HG22 THR B  13      30.236  87.753  30.251  1.00  0.00           H
ATOM   4388 HG23 THR B  13      31.887  87.402  29.696  1.00  0.00           H
ATOM   4389  N   ALA B  14      33.729  86.046  33.813  1.00  0.00           N
ATOM   4390  CA  ALA B  14      34.198  85.869  35.191  1.00  0.00           C
ATOM   4391  C   ALA B  14      33.071  85.979  36.235  1.00  0.00           C
ATOM   4392  O   ALA B  14      33.023  85.176  37.163  1.00  0.00           O
ATOM   4393  CB  ALA B  14      35.301  86.899  35.460  1.00  0.00           C
ATOM   4394  H   ALA B  14      34.156  86.766  33.258  1.00  0.00           H
ATOM   4395  HA  ALA B  14      34.621  84.869  35.295  1.00  0.00           H
ATOM   4396  HB1 ALA B  14      36.250  86.542  35.060  1.00  0.00           H
ATOM   4397  HB2 ALA B  14      35.053  87.859  35.007  1.00  0.00           H
ATOM   4398  HB3 ALA B  14      35.406  87.048  36.535  1.00  0.00           H
ATOM   4399  N   ASP B  15      32.139  86.920  36.057  1.00  0.00           N
ATOM   4400  CA  ASP B  15      31.005  87.097  36.971  1.00  0.00           C
ATOM   4401  C   ASP B  15      30.013  85.921  36.914  1.00  0.00           C
ATOM   4402  O   ASP B  15      29.452  85.548  37.943  1.00  0.00           O
ATOM   4403  CB  ASP B  15      30.293  88.430  36.679  1.00  0.00           C
ATOM   4404  CG  ASP B  15      31.182  89.673  36.839  1.00  0.00           C
ATOM   4405  OD1 ASP B  15      32.203  89.631  37.564  1.00  0.00           O
ATOM   4406  OD2 ASP B  15      30.848  90.734  36.262  1.00  0.00           O
ATOM   4407  H   ASP B  15      32.240  87.567  35.294  1.00  0.00           H
ATOM   4408  HA  ASP B  15      31.391  87.140  37.991  1.00  0.00           H
ATOM   4409  HB2 ASP B  15      29.893  88.399  35.664  1.00  0.00           H
ATOM   4410  HB3 ASP B  15      29.452  88.525  37.367  1.00  0.00           H
ATOM   4411  N   GLU B  16      29.833  85.289  35.746  1.00  0.00           N
ATOM   4412  CA  GLU B  16      29.063  84.041  35.629  1.00  0.00           C
ATOM   4413  C   GLU B  16      29.739  82.889  36.375  1.00  0.00           C
ATOM   4414  O   GLU B  16      29.062  82.138  37.075  1.00  0.00           O
ATOM   4415  CB  GLU B  16      28.876  83.637  34.157  1.00  0.00           C
ATOM   4416  CG  GLU B  16      27.847  84.511  33.423  1.00  0.00           C
ATOM   4417  CD  GLU B  16      27.907  84.342  31.899  1.00  0.00           C
ATOM   4418  OE1 GLU B  16      29.040  84.264  31.369  1.00  0.00           O
ATOM   4419  OE2 GLU B  16      26.832  84.362  31.258  1.00  0.00           O
ATOM   4420  H   GLU B  16      30.352  85.606  34.937  1.00  0.00           H
ATOM   4421  HA  GLU B  16      28.083  84.178  36.084  1.00  0.00           H
ATOM   4422  HB2 GLU B  16      29.841  83.690  33.658  1.00  0.00           H
ATOM   4423  HB3 GLU B  16      28.538  82.602  34.107  1.00  0.00           H
ATOM   4424  HG2 GLU B  16      26.851  84.260  33.793  1.00  0.00           H
ATOM   4425  HG3 GLU B  16      28.037  85.560  33.654  1.00  0.00           H
ATOM   4426  N   VAL B  17      31.065  82.758  36.261  1.00  0.00           N
ATOM   4427  CA  VAL B  17      31.815  81.706  36.959  1.00  0.00           C
ATOM   4428  C   VAL B  17      31.803  81.932  38.475  1.00  0.00           C
ATOM   4429  O   VAL B  17      31.557  80.998  39.237  1.00  0.00           O
ATOM   4430  CB  VAL B  17      33.252  81.575  36.414  1.00  0.00           C
ATOM   4431  CG1 VAL B  17      33.986  80.409  37.095  1.00  0.00           C
ATOM   4432  CG2 VAL B  17      33.254  81.400  34.886  1.00  0.00           C
ATOM   4433  H   VAL B  17      31.565  83.408  35.661  1.00  0.00           H
ATOM   4434  HA  VAL B  17      31.309  80.757  36.779  1.00  0.00           H
ATOM   4435  HB  VAL B  17      33.801  82.489  36.640  1.00  0.00           H
ATOM   4436 HG11 VAL B  17      34.806  80.810  37.684  1.00  0.00           H
ATOM   4437 HG12 VAL B  17      33.322  79.860  37.754  1.00  0.00           H
ATOM   4438 HG13 VAL B  17      34.369  79.693  36.374  1.00  0.00           H
ATOM   4439 HG21 VAL B  17      34.110  80.826  34.544  1.00  0.00           H
ATOM   4440 HG22 VAL B  17      32.337  80.915  34.555  1.00  0.00           H
ATOM   4441 HG23 VAL B  17      33.321  82.371  34.412  1.00  0.00           H
ATOM   4442  N   GLY B  18      32.003  83.169  38.933  1.00  0.00           N
ATOM   4443  CA  GLY B  18      31.972  83.502  40.357  1.00  0.00           C
ATOM   4444  C   GLY B  18      30.595  83.296  40.988  1.00  0.00           C
ATOM   4445  O   GLY B  18      30.509  82.685  42.048  1.00  0.00           O
ATOM   4446  H   GLY B  18      32.202  83.907  38.264  1.00  0.00           H
ATOM   4447  HA2 GLY B  18      32.681  82.865  40.887  1.00  0.00           H
ATOM   4448  HA3 GLY B  18      32.265  84.542  40.489  1.00  0.00           H
ATOM   4449  N   ASP B  19      29.514  83.712  40.315  1.00  0.00           N
ATOM   4450  CA  ASP B  19      28.136  83.423  40.753  1.00  0.00           C
ATOM   4451  C   ASP B  19      27.846  81.910  40.760  1.00  0.00           C
ATOM   4452  O   ASP B  19      27.182  81.409  41.664  1.00  0.00           O
ATOM   4453  CB  ASP B  19      27.142  84.163  39.836  1.00  0.00           C
ATOM   4454  CG  ASP B  19      25.682  84.212  40.327  1.00  0.00           C
ATOM   4455  OD1 ASP B  19      25.421  84.284  41.552  1.00  0.00           O
ATOM   4456  OD2 ASP B  19      24.771  84.294  39.467  1.00  0.00           O
ATOM   4457  H   ASP B  19      29.645  84.185  39.424  1.00  0.00           H
ATOM   4458  HA  ASP B  19      28.013  83.788  41.773  1.00  0.00           H
ATOM   4459  HB2 ASP B  19      27.479  85.196  39.734  1.00  0.00           H
ATOM   4460  HB3 ASP B  19      27.175  83.706  38.845  1.00  0.00           H
ATOM   4461  N   TRP B  20      28.382  81.153  39.796  1.00  0.00           N
ATOM   4462  CA  TRP B  20      28.238  79.695  39.772  1.00  0.00           C
ATOM   4463  C   TRP B  20      28.913  79.037  40.984  1.00  0.00           C
ATOM   4464  O   TRP B  20      28.287  78.228  41.671  1.00  0.00           O
ATOM   4465  CB  TRP B  20      28.768  79.141  38.444  1.00  0.00           C
ATOM   4466  CG  TRP B  20      28.457  77.700  38.198  1.00  0.00           C
ATOM   4467  CD1 TRP B  20      27.453  77.234  37.422  1.00  0.00           C
ATOM   4468  CD2 TRP B  20      29.123  76.521  38.740  1.00  0.00           C
ATOM   4469  CE2 TRP B  20      28.448  75.362  38.256  1.00  0.00           C
ATOM   4470  CE3 TRP B  20      30.233  76.313  39.586  1.00  0.00           C
ATOM   4471  NE1 TRP B  20      27.456  75.853  37.437  1.00  0.00           N
ATOM   4472  CZ2 TRP B  20      28.834  74.065  38.613  1.00  0.00           C
ATOM   4473  CZ3 TRP B  20      30.610  75.017  39.976  1.00  0.00           C
ATOM   4474  CH2 TRP B  20      29.909  73.896  39.497  1.00  0.00           C
ATOM   4475  H   TRP B  20      28.908  81.600  39.051  1.00  0.00           H
ATOM   4476  HA  TRP B  20      27.177  79.458  39.835  1.00  0.00           H
ATOM   4477  HB2 TRP B  20      28.347  79.720  37.623  1.00  0.00           H
ATOM   4478  HB3 TRP B  20      29.851  79.259  38.411  1.00  0.00           H
ATOM   4479  HD1 TRP B  20      26.766  77.856  36.864  1.00  0.00           H
ATOM   4480  HE1 TRP B  20      26.850  75.278  36.867  1.00  0.00           H
ATOM   4481  HE3 TRP B  20      30.798  77.161  39.943  1.00  0.00           H
ATOM   4482  HZ2 TRP B  20      28.312  73.209  38.213  1.00  0.00           H
ATOM   4483  HZ3 TRP B  20      31.444  74.893  40.649  1.00  0.00           H
ATOM   4484  HH2 TRP B  20      30.199  72.900  39.797  1.00  0.00           H
ATOM   4485  N   TYR B  21      30.154  79.419  41.305  1.00  0.00           N
ATOM   4486  CA  TYR B  21      30.852  78.907  42.492  1.00  0.00           C
ATOM   4487  C   TYR B  21      30.216  79.382  43.802  1.00  0.00           C
ATOM   4488  O   TYR B  21      30.149  78.589  44.741  1.00  0.00           O
ATOM   4489  CB  TYR B  21      32.346  79.254  42.443  1.00  0.00           C
ATOM   4490  CG  TYR B  21      33.156  78.269  41.625  1.00  0.00           C
ATOM   4491  CD1 TYR B  21      33.441  76.995  42.154  1.00  0.00           C
ATOM   4492  CD2 TYR B  21      33.593  78.601  40.331  1.00  0.00           C
ATOM   4493  CE1 TYR B  21      34.127  76.044  41.378  1.00  0.00           C
ATOM   4494  CE2 TYR B  21      34.253  77.642  39.538  1.00  0.00           C
ATOM   4495  CZ  TYR B  21      34.501  76.354  40.058  1.00  0.00           C
ATOM   4496  OH  TYR B  21      35.074  75.395  39.291  1.00  0.00           O
ATOM   4497  H   TYR B  21      30.619  80.101  40.714  1.00  0.00           H
ATOM   4498  HA  TYR B  21      30.763  77.820  42.489  1.00  0.00           H
ATOM   4499  HB2 TYR B  21      32.468  80.261  42.045  1.00  0.00           H
ATOM   4500  HB3 TYR B  21      32.743  79.246  43.458  1.00  0.00           H
ATOM   4501  HD1 TYR B  21      33.113  76.743  43.150  1.00  0.00           H
ATOM   4502  HD2 TYR B  21      33.392  79.586  39.943  1.00  0.00           H
ATOM   4503  HE1 TYR B  21      34.337  75.060  41.765  1.00  0.00           H
ATOM   4504  HE2 TYR B  21      34.562  77.872  38.528  1.00  0.00           H
ATOM   4505  HH  TYR B  21      35.893  75.058  39.671  1.00  0.00           H
ATOM   4506  N   ASP B  22      29.675  80.605  43.856  1.00  0.00           N
ATOM   4507  CA  ASP B  22      28.927  81.101  45.018  1.00  0.00           C
ATOM   4508  C   ASP B  22      27.663  80.264  45.302  1.00  0.00           C
ATOM   4509  O   ASP B  22      27.283  80.079  46.463  1.00  0.00           O
ATOM   4510  CB  ASP B  22      28.536  82.586  44.832  1.00  0.00           C
ATOM   4511  CG  ASP B  22      29.673  83.622  44.889  1.00  0.00           C
ATOM   4512  OD1 ASP B  22      30.779  83.322  45.401  1.00  0.00           O
ATOM   4513  OD2 ASP B  22      29.434  84.782  44.476  1.00  0.00           O
ATOM   4514  H   ASP B  22      29.792  81.225  43.060  1.00  0.00           H
ATOM   4515  HA  ASP B  22      29.571  81.016  45.892  1.00  0.00           H
ATOM   4516  HB2 ASP B  22      28.006  82.689  43.885  1.00  0.00           H
ATOM   4517  HB3 ASP B  22      27.826  82.843  45.620  1.00  0.00           H
ATOM   4518  N   LYS B  23      26.998  79.739  44.260  1.00  0.00           N
ATOM   4519  CA  LYS B  23      25.798  78.892  44.397  1.00  0.00           C
ATOM   4520  C   LYS B  23      26.103  77.408  44.594  1.00  0.00           C
ATOM   4521  O   LYS B  23      25.383  76.742  45.339  1.00  0.00           O
ATOM   4522  CB  LYS B  23      24.890  79.061  43.171  1.00  0.00           C
ATOM   4523  CG  LYS B  23      24.323  80.481  43.052  1.00  0.00           C
ATOM   4524  CD  LYS B  23      23.370  80.579  41.853  1.00  0.00           C
ATOM   4525  CE  LYS B  23      23.005  82.029  41.509  1.00  0.00           C
ATOM   4526  NZ  LYS B  23      22.467  82.754  42.683  1.00  0.00           N
ATOM   4527  H   LYS B  23      27.333  79.972  43.328  1.00  0.00           H
ATOM   4528  HA  LYS B  23      25.244  79.200  45.284  1.00  0.00           H
ATOM   4529  HB2 LYS B  23      25.452  78.815  42.269  1.00  0.00           H
ATOM   4530  HB3 LYS B  23      24.055  78.363  43.259  1.00  0.00           H
ATOM   4531  HG2 LYS B  23      23.790  80.731  43.969  1.00  0.00           H
ATOM   4532  HG3 LYS B  23      25.130  81.196  42.925  1.00  0.00           H
ATOM   4533  HD2 LYS B  23      23.846  80.132  40.978  1.00  0.00           H
ATOM   4534  HD3 LYS B  23      22.463  80.014  42.075  1.00  0.00           H
ATOM   4535  HE2 LYS B  23      23.900  82.544  41.143  1.00  0.00           H
ATOM   4536  HE3 LYS B  23      22.272  82.017  40.699  1.00  0.00           H
ATOM   4537  HZ1 LYS B  23      21.954  82.121  43.293  1.00  0.00           H
ATOM   4538  HZ2 LYS B  23      23.236  83.165  43.196  1.00  0.00           H
ATOM   4539  HZ3 LYS B  23      21.854  83.519  42.421  1.00  0.00           H
ATOM   4540  N   PHE B  24      27.127  76.881  43.920  1.00  0.00           N
ATOM   4541  CA  PHE B  24      27.288  75.436  43.725  1.00  0.00           C
ATOM   4542  C   PHE B  24      28.660  74.877  44.085  1.00  0.00           C
ATOM   4543  O   PHE B  24      28.772  73.660  44.174  1.00  0.00           O
ATOM   4544  CB  PHE B  24      26.944  75.056  42.277  1.00  0.00           C
ATOM   4545  CG  PHE B  24      25.575  75.507  41.812  1.00  0.00           C
ATOM   4546  CD1 PHE B  24      24.427  75.056  42.483  1.00  0.00           C
ATOM   4547  CD2 PHE B  24      25.446  76.377  40.715  1.00  0.00           C
ATOM   4548  CE1 PHE B  24      23.153  75.484  42.072  1.00  0.00           C
ATOM   4549  CE2 PHE B  24      24.171  76.796  40.294  1.00  0.00           C
ATOM   4550  CZ  PHE B  24      23.024  76.350  40.974  1.00  0.00           C
ATOM   4551  H   PHE B  24      27.643  77.499  43.303  1.00  0.00           H
ATOM   4552  HA  PHE B  24      26.587  74.908  44.372  1.00  0.00           H
ATOM   4553  HB2 PHE B  24      27.707  75.465  41.613  1.00  0.00           H
ATOM   4554  HB3 PHE B  24      26.985  73.970  42.188  1.00  0.00           H
ATOM   4555  HD1 PHE B  24      24.531  74.377  43.314  1.00  0.00           H
ATOM   4556  HD2 PHE B  24      26.331  76.721  40.197  1.00  0.00           H
ATOM   4557  HE1 PHE B  24      22.271  75.139  42.589  1.00  0.00           H
ATOM   4558  HE2 PHE B  24      24.078  77.457  39.447  1.00  0.00           H
ATOM   4559  HZ  PHE B  24      22.042  76.664  40.654  1.00  0.00           H
ATOM   4560  N   GLY B  25      29.685  75.693  44.354  1.00  0.00           N
ATOM   4561  CA  GLY B  25      31.046  75.194  44.607  1.00  0.00           C
ATOM   4562  C   GLY B  25      31.141  74.167  45.746  1.00  0.00           C
ATOM   4563  O   GLY B  25      31.987  73.277  45.713  1.00  0.00           O
ATOM   4564  H   GLY B  25      29.537  76.698  44.344  1.00  0.00           H
ATOM   4565  HA2 GLY B  25      31.427  74.726  43.698  1.00  0.00           H
ATOM   4566  HA3 GLY B  25      31.683  76.037  44.866  1.00  0.00           H
ATOM   4567  N   GLU B  26      30.210  74.217  46.701  1.00  0.00           N
ATOM   4568  CA  GLU B  26      30.124  73.243  47.791  1.00  0.00           C
ATOM   4569  C   GLU B  26      29.789  71.815  47.312  1.00  0.00           C
ATOM   4570  O   GLU B  26      30.104  70.853  48.008  1.00  0.00           O
ATOM   4571  CB  GLU B  26      29.087  73.717  48.818  1.00  0.00           C
ATOM   4572  CG  GLU B  26      29.301  73.072  50.198  1.00  0.00           C
ATOM   4573  CD  GLU B  26      30.343  73.773  51.070  1.00  0.00           C
ATOM   4574  OE1 GLU B  26      31.171  74.532  50.532  1.00  0.00           O
ATOM   4575  OE2 GLU B  26      30.241  73.582  52.304  1.00  0.00           O
ATOM   4576  H   GLU B  26      29.535  74.963  46.665  1.00  0.00           H
ATOM   4577  HA  GLU B  26      31.097  73.209  48.283  1.00  0.00           H
ATOM   4578  HB2 GLU B  26      29.117  74.803  48.919  1.00  0.00           H
ATOM   4579  HB3 GLU B  26      28.092  73.454  48.457  1.00  0.00           H
ATOM   4580  HG2 GLU B  26      28.365  73.122  50.733  1.00  0.00           H
ATOM   4581  HG3 GLU B  26      29.542  72.016  50.108  1.00  0.00           H
ATOM   4582  N   VAL B  27      29.189  71.619  46.127  1.00  0.00           N
ATOM   4583  CA  VAL B  27      28.938  70.261  45.607  1.00  0.00           C
ATOM   4584  C   VAL B  27      30.252  69.507  45.390  1.00  0.00           C
ATOM   4585  O   VAL B  27      30.332  68.310  45.673  1.00  0.00           O
ATOM   4586  CB  VAL B  27      28.057  70.251  44.335  1.00  0.00           C
ATOM   4587  CG1 VAL B  27      28.793  70.585  43.025  1.00  0.00           C
ATOM   4588  CG2 VAL B  27      27.380  68.875  44.183  1.00  0.00           C
ATOM   4589  H   VAL B  27      28.990  72.420  45.532  1.00  0.00           H
ATOM   4590  HA  VAL B  27      28.394  69.722  46.383  1.00  0.00           H
ATOM   4591  HB  VAL B  27      27.262  70.987  44.463  1.00  0.00           H
ATOM   4592 HG11 VAL B  27      29.668  69.957  42.879  1.00  0.00           H
ATOM   4593 HG12 VAL B  27      28.127  70.448  42.175  1.00  0.00           H
ATOM   4594 HG13 VAL B  27      29.115  71.620  43.022  1.00  0.00           H
ATOM   4595 HG21 VAL B  27      26.364  68.930  44.573  1.00  0.00           H
ATOM   4596 HG22 VAL B  27      27.331  68.571  43.138  1.00  0.00           H
ATOM   4597 HG23 VAL B  27      27.917  68.104  44.734  1.00  0.00           H
ATOM   4598  N   TYR B  28      31.309  70.204  44.962  1.00  0.00           N
ATOM   4599  CA  TYR B  28      32.639  69.616  44.839  1.00  0.00           C
ATOM   4600  C   TYR B  28      33.230  69.284  46.203  1.00  0.00           C
ATOM   4601  O   TYR B  28      33.801  68.212  46.362  1.00  0.00           O
ATOM   4602  CB  TYR B  28      33.561  70.555  44.066  1.00  0.00           C
ATOM   4603  CG  TYR B  28      33.119  70.837  42.648  1.00  0.00           C
ATOM   4604  CD1 TYR B  28      32.707  69.778  41.811  1.00  0.00           C
ATOM   4605  CD2 TYR B  28      33.179  72.153  42.148  1.00  0.00           C
ATOM   4606  CE1 TYR B  28      32.332  70.035  40.485  1.00  0.00           C
ATOM   4607  CE2 TYR B  28      32.856  72.405  40.804  1.00  0.00           C
ATOM   4608  CZ  TYR B  28      32.423  71.345  39.984  1.00  0.00           C
ATOM   4609  OH  TYR B  28      32.144  71.584  38.689  1.00  0.00           O
ATOM   4610  H   TYR B  28      31.204  71.195  44.780  1.00  0.00           H
ATOM   4611  HA  TYR B  28      32.564  68.678  44.293  1.00  0.00           H
ATOM   4612  HB2 TYR B  28      33.647  71.496  44.612  1.00  0.00           H
ATOM   4613  HB3 TYR B  28      34.551  70.101  44.025  1.00  0.00           H
ATOM   4614  HD1 TYR B  28      32.702  68.759  42.168  1.00  0.00           H
ATOM   4615  HD2 TYR B  28      33.530  72.956  42.779  1.00  0.00           H
ATOM   4616  HE1 TYR B  28      32.027  69.232  39.830  1.00  0.00           H
ATOM   4617  HE2 TYR B  28      32.982  73.389  40.381  1.00  0.00           H
ATOM   4618  HH  TYR B  28      32.648  72.333  38.368  1.00  0.00           H
ATOM   4619  N   HID B  29      33.008  70.122  47.215  1.00  0.00           N
ATOM   4620  CA  HID B  29      33.460  69.807  48.567  1.00  0.00           C
ATOM   4621  C   HID B  29      32.710  68.632  49.205  1.00  0.00           C
ATOM   4622  O   HID B  29      33.310  67.806  49.892  1.00  0.00           O
ATOM   4623  CB  HID B  29      33.409  71.051  49.456  1.00  0.00           C
ATOM   4624  CG  HID B  29      34.518  72.021  49.151  1.00  0.00           C
ATOM   4625  CD2 HID B  29      34.410  73.342  48.808  1.00  0.00           C
ATOM   4626  ND1 HID B  29      35.856  71.710  49.172  1.00  0.00           N
ATOM   4627  CE1 HID B  29      36.546  72.822  48.884  1.00  0.00           C
ATOM   4628  NE2 HID B  29      35.709  73.853  48.659  1.00  0.00           N
ATOM   4629  H   HID B  29      32.514  70.987  47.046  1.00  0.00           H
ATOM   4630  HA  HID B  29      34.492  69.492  48.478  1.00  0.00           H
ATOM   4631  HB2 HID B  29      32.440  71.542  49.359  1.00  0.00           H
ATOM   4632  HB3 HID B  29      33.528  70.740  50.494  1.00  0.00           H
ATOM   4633  HD1 HID B  29      36.245  70.777  49.306  1.00  0.00           H
ATOM   4634  HD2 HID B  29      33.486  73.894  48.697  1.00  0.00           H
ATOM   4635  HE1 HID B  29      37.627  72.877  48.824  1.00  0.00           H
ATOM   4636  N   LEU B  30      31.409  68.498  48.936  1.00  0.00           N
ATOM   4637  CA  LEU B  30      30.621  67.370  49.429  1.00  0.00           C
ATOM   4638  C   LEU B  30      31.022  66.045  48.777  1.00  0.00           C
ATOM   4639  O   LEU B  30      30.836  65.005  49.401  1.00  0.00           O
ATOM   4640  CB  LEU B  30      29.119  67.635  49.210  1.00  0.00           C
ATOM   4641  CG  LEU B  30      28.532  68.735  50.113  1.00  0.00           C
ATOM   4642  CD1 LEU B  30      27.094  69.031  49.684  1.00  0.00           C
ATOM   4643  CD2 LEU B  30      28.512  68.322  51.587  1.00  0.00           C
ATOM   4644  H   LEU B  30      30.954  69.227  48.395  1.00  0.00           H
ATOM   4645  HA  LEU B  30      30.820  67.250  50.493  1.00  0.00           H
ATOM   4646  HB2 LEU B  30      28.963  67.906  48.165  1.00  0.00           H
ATOM   4647  HB3 LEU B  30      28.567  66.713  49.397  1.00  0.00           H
ATOM   4648  HG  LEU B  30      29.116  69.645  50.018  1.00  0.00           H
ATOM   4649 HD11 LEU B  30      26.476  68.143  49.808  1.00  0.00           H
ATOM   4650 HD12 LEU B  30      26.690  69.838  50.293  1.00  0.00           H
ATOM   4651 HD13 LEU B  30      27.086  69.335  48.638  1.00  0.00           H
ATOM   4652 HD21 LEU B  30      29.530  68.181  51.948  1.00  0.00           H
ATOM   4653 HD22 LEU B  30      28.059  69.116  52.180  1.00  0.00           H
ATOM   4654 HD23 LEU B  30      27.945  67.402  51.720  1.00  0.00           H
ATOM   4655  N   THR B  31      31.505  66.055  47.535  1.00  0.00           N
ATOM   4656  CA  THR B  31      31.762  64.842  46.737  1.00  0.00           C
ATOM   4657  C   THR B  31      33.238  64.472  46.627  1.00  0.00           C
ATOM   4658  O   THR B  31      33.554  63.285  46.679  1.00  0.00           O
ATOM   4659  CB  THR B  31      31.172  64.997  45.330  1.00  0.00           C
ATOM   4660  CG2 THR B  31      29.642  65.064  45.330  1.00  0.00           C
ATOM   4661  OG1 THR B  31      31.664  66.176  44.748  1.00  0.00           O
ATOM   4662  H   THR B  31      31.643  66.954  47.090  1.00  0.00           H
ATOM   4663  HA  THR B  31      31.277  63.985  47.201  1.00  0.00           H
ATOM   4664  HB  THR B  31      31.479  64.144  44.722  1.00  0.00           H
ATOM   4665  HG1 THR B  31      31.141  66.925  45.086  1.00  0.00           H
ATOM   4666 HG21 THR B  31      29.246  64.285  44.682  1.00  0.00           H
ATOM   4667 HG22 THR B  31      29.265  64.918  46.338  1.00  0.00           H
ATOM   4668 HG23 THR B  31      29.291  66.028  44.962  1.00  0.00           H
ATOM   4669  N   LEU B  32      34.130  65.456  46.493  1.00  0.00           N
ATOM   4670  CA  LEU B  32      35.552  65.253  46.208  1.00  0.00           C
ATOM   4671  C   LEU B  32      36.467  65.479  47.412  1.00  0.00           C
ATOM   4672  O   LEU B  32      37.533  64.863  47.448  1.00  0.00           O
ATOM   4673  CB  LEU B  32      35.995  66.147  45.034  1.00  0.00           C
ATOM   4674  CG  LEU B  32      35.175  66.010  43.743  1.00  0.00           C
ATOM   4675  CD1 LEU B  32      35.832  66.835  42.636  1.00  0.00           C
ATOM   4676  CD2 LEU B  32      35.096  64.547  43.307  1.00  0.00           C
ATOM   4677  H   LEU B  32      33.786  66.409  46.447  1.00  0.00           H
ATOM   4678  HA  LEU B  32      35.699  64.217  45.908  1.00  0.00           H
ATOM   4679  HB2 LEU B  32      35.976  67.191  45.350  1.00  0.00           H
ATOM   4680  HB3 LEU B  32      37.027  65.888  44.802  1.00  0.00           H
ATOM   4681  HG  LEU B  32      34.169  66.394  43.898  1.00  0.00           H
ATOM   4682 HD11 LEU B  32      36.850  66.487  42.457  1.00  0.00           H
ATOM   4683 HD12 LEU B  32      35.256  66.750  41.715  1.00  0.00           H
ATOM   4684 HD13 LEU B  32      35.867  67.884  42.930  1.00  0.00           H
ATOM   4685 HD21 LEU B  32      34.473  63.982  43.997  1.00  0.00           H
ATOM   4686 HD22 LEU B  32      34.660  64.480  42.321  1.00  0.00           H
ATOM   4687 HD23 LEU B  32      36.090  64.110  43.284  1.00  0.00           H
ATOM   4688  N   GLY B  33      36.060  66.296  48.390  1.00  0.00           N
ATOM   4689  CA  GLY B  33      36.823  66.519  49.620  1.00  0.00           C
ATOM   4690  C   GLY B  33      37.083  67.980  49.992  1.00  0.00           C
ATOM   4691  O   GLY B  33      36.388  68.899  49.577  1.00  0.00           O
ATOM   4692  H   GLY B  33      35.183  66.788  48.282  1.00  0.00           H
ATOM   4693  HA2 GLY B  33      36.299  66.049  50.451  1.00  0.00           H
ATOM   4694  HA3 GLY B  33      37.794  66.044  49.519  1.00  0.00           H
ATOM   4695  N   GLU B  34      38.090  68.211  50.832  1.00  0.00           N
ATOM   4696  CA  GLU B  34      38.415  69.544  51.369  1.00  0.00           C
ATOM   4697  C   GLU B  34      39.092  70.495  50.356  1.00  0.00           C
ATOM   4698  O   GLU B  34      39.358  71.647  50.697  1.00  0.00           O
ATOM   4699  CB  GLU B  34      39.257  69.405  52.651  1.00  0.00           C
ATOM   4700  CG  GLU B  34      38.448  68.934  53.873  1.00  0.00           C
ATOM   4701  CD  GLU B  34      39.277  68.856  55.174  1.00  0.00           C
ATOM   4702  OE1 GLU B  34      40.522  68.735  55.111  1.00  0.00           O
ATOM   4703  OE2 GLU B  34      38.665  68.834  56.276  1.00  0.00           O
ATOM   4704  H   GLU B  34      38.689  67.432  51.082  1.00  0.00           H
ATOM   4705  HA  GLU B  34      37.479  70.036  51.640  1.00  0.00           H
ATOM   4706  HB2 GLU B  34      40.081  68.716  52.459  1.00  0.00           H
ATOM   4707  HB3 GLU B  34      39.662  70.381  52.904  1.00  0.00           H
ATOM   4708  HG2 GLU B  34      37.624  69.636  54.022  1.00  0.00           H
ATOM   4709  HG3 GLU B  34      38.021  67.952  53.661  1.00  0.00           H
ATOM   4710  N   SER B  35      39.346  70.052  49.120  1.00  0.00           N
ATOM   4711  CA  SER B  35      39.824  70.885  48.001  1.00  0.00           C
ATOM   4712  C   SER B  35      38.886  70.780  46.787  1.00  0.00           C
ATOM   4713  O   SER B  35      37.897  70.042  46.822  1.00  0.00           O
ATOM   4714  CB  SER B  35      41.259  70.503  47.616  1.00  0.00           C
ATOM   4715  OG  SER B  35      42.133  70.528  48.733  1.00  0.00           O
ATOM   4716  H   SER B  35      39.098  69.093  48.895  1.00  0.00           H
ATOM   4717  HA  SER B  35      39.837  71.932  48.304  1.00  0.00           H
ATOM   4718  HB2 SER B  35      41.263  69.502  47.182  1.00  0.00           H
ATOM   4719  HB3 SER B  35      41.622  71.207  46.867  1.00  0.00           H
ATOM   4720  HG  SER B  35      42.188  69.628  49.066  1.00  0.00           H
ATOM   4721  N   VAL B  36      39.177  71.503  45.699  1.00  0.00           N
ATOM   4722  CA  VAL B  36      38.328  71.556  44.490  1.00  0.00           C
ATOM   4723  C   VAL B  36      39.094  71.125  43.236  1.00  0.00           C
ATOM   4724  O   VAL B  36      38.993  71.740  42.181  1.00  0.00           O
ATOM   4725  CB  VAL B  36      37.637  72.928  44.318  1.00  0.00           C
ATOM   4726  CG1 VAL B  36      36.427  72.822  43.383  1.00  0.00           C
ATOM   4727  CG2 VAL B  36      37.149  73.516  45.643  1.00  0.00           C
ATOM   4728  H   VAL B  36      39.987  72.118  45.708  1.00  0.00           H
ATOM   4729  HA  VAL B  36      37.537  70.817  44.605  1.00  0.00           H
ATOM   4730  HB  VAL B  36      38.338  73.634  43.885  1.00  0.00           H
ATOM   4731 HG11 VAL B  36      36.772  72.763  42.356  1.00  0.00           H
ATOM   4732 HG12 VAL B  36      35.860  71.926  43.615  1.00  0.00           H
ATOM   4733 HG13 VAL B  36      35.788  73.696  43.471  1.00  0.00           H
ATOM   4734 HG21 VAL B  36      36.543  74.403  45.469  1.00  0.00           H
ATOM   4735 HG22 VAL B  36      36.561  72.769  46.174  1.00  0.00           H
ATOM   4736 HG23 VAL B  36      38.007  73.810  46.248  1.00  0.00           H
ATOM   4737  N   HID B  37      39.868  70.050  43.354  1.00  0.00           N
ATOM   4738  CA  HID B  37      40.699  69.543  42.264  1.00  0.00           C
ATOM   4739  C   HID B  37      40.726  68.010  42.244  1.00  0.00           C
ATOM   4740  O   HID B  37      40.081  67.348  43.072  1.00  0.00           O
ATOM   4741  CB  HID B  37      42.101  70.173  42.374  1.00  0.00           C
ATOM   4742  CG  HID B  37      42.830  69.863  43.650  1.00  0.00           C
ATOM   4743  CD2 HID B  37      43.254  70.751  44.602  1.00  0.00           C
ATOM   4744  ND1 HID B  37      43.172  68.609  44.083  1.00  0.00           N
ATOM   4745  CE1 HID B  37      43.772  68.743  45.265  1.00  0.00           C
ATOM   4746  NE2 HID B  37      43.860  70.026  45.631  1.00  0.00           N
ATOM   4747  H   HID B  37      39.900  69.569  44.237  1.00  0.00           H
ATOM   4748  HA  HID B  37      40.267  69.856  41.314  1.00  0.00           H
ATOM   4749  HB2 HID B  37      42.724  69.821  41.560  1.00  0.00           H
ATOM   4750  HB3 HID B  37      42.010  71.252  42.262  1.00  0.00           H
ATOM   4751  HD1 HID B  37      43.041  67.731  43.580  1.00  0.00           H
ATOM   4752  HD2 HID B  37      43.155  71.824  44.569  1.00  0.00           H
ATOM   4753  HE1 HID B  37      44.137  67.926  45.840  1.00  0.00           H
ATOM   4754  N   CYS B  38      41.496  67.433  41.320  1.00  0.00           N
ATOM   4755  CA  CYS B  38      41.646  65.990  41.189  1.00  0.00           C
ATOM   4756  C   CYS B  38      42.241  65.312  42.428  1.00  0.00           C
ATOM   4757  O   CYS B  38      43.003  65.894  43.204  1.00  0.00           O
ATOM   4758  CB  CYS B  38      42.459  65.643  39.941  1.00  0.00           C
ATOM   4759  SG  CYS B  38      41.493  66.000  38.454  1.00  0.00           S
ATOM   4760  H   CYS B  38      41.960  68.036  40.637  1.00  0.00           H
ATOM   4761  HA  CYS B  38      40.661  65.572  41.047  1.00  0.00           H
ATOM   4762  HB2 CYS B  38      43.370  66.233  39.931  1.00  0.00           H
ATOM   4763  HB3 CYS B  38      42.709  64.582  39.952  1.00  0.00           H
ATOM   4764  HG  CYS B  38      41.476  67.344  38.578  1.00  0.00           H
ATOM   4765  N   GLY B  39      41.923  64.027  42.573  1.00  0.00           N
ATOM   4766  CA  GLY B  39      42.634  63.114  43.454  1.00  0.00           C
ATOM   4767  C   GLY B  39      43.769  62.384  42.733  1.00  0.00           C
ATOM   4768  O   GLY B  39      43.620  61.989  41.577  1.00  0.00           O
ATOM   4769  H   GLY B  39      41.262  63.630  41.912  1.00  0.00           H
ATOM   4770  HA2 GLY B  39      43.040  63.664  44.300  1.00  0.00           H
ATOM   4771  HA3 GLY B  39      41.924  62.374  43.812  1.00  0.00           H
ATOM   4772  N   LEU B  40      44.902  62.163  43.408  1.00  0.00           N
ATOM   4773  CA  LEU B  40      46.023  61.388  42.862  1.00  0.00           C
ATOM   4774  C   LEU B  40      45.774  59.881  43.027  1.00  0.00           C
ATOM   4775  O   LEU B  40      46.367  59.221  43.885  1.00  0.00           O
ATOM   4776  CB  LEU B  40      47.348  61.863  43.482  1.00  0.00           C
ATOM   4777  CG  LEU B  40      48.595  61.377  42.718  1.00  0.00           C
ATOM   4778  CD1 LEU B  40      48.767  62.108  41.383  1.00  0.00           C
ATOM   4779  CD2 LEU B  40      49.837  61.641  43.565  1.00  0.00           C
ATOM   4780  H   LEU B  40      44.981  62.526  44.352  1.00  0.00           H
ATOM   4781  HA  LEU B  40      46.066  61.588  41.791  1.00  0.00           H
ATOM   4782  HB2 LEU B  40      47.359  62.947  43.487  1.00  0.00           H
ATOM   4783  HB3 LEU B  40      47.395  61.522  44.517  1.00  0.00           H
ATOM   4784  HG  LEU B  40      48.529  60.306  42.533  1.00  0.00           H
ATOM   4785 HD11 LEU B  40      48.835  63.184  41.547  1.00  0.00           H
ATOM   4786 HD12 LEU B  40      49.674  61.759  40.889  1.00  0.00           H
ATOM   4787 HD13 LEU B  40      47.925  61.893  40.730  1.00  0.00           H
ATOM   4788 HD21 LEU B  40      49.810  61.000  44.440  1.00  0.00           H
ATOM   4789 HD22 LEU B  40      50.736  61.406  43.004  1.00  0.00           H
ATOM   4790 HD23 LEU B  40      49.876  62.688  43.867  1.00  0.00           H
ATOM   4791  N   TRP B  41      44.842  59.362  42.229  1.00  0.00           N
ATOM   4792  CA  TRP B  41      44.440  57.952  42.217  1.00  0.00           C
ATOM   4793  C   TRP B  41      45.492  57.029  41.593  1.00  0.00           C
ATOM   4794  O   TRP B  41      45.583  55.854  41.950  1.00  0.00           O
ATOM   4795  CB  TRP B  41      43.113  57.833  41.460  1.00  0.00           C
ATOM   4796  CG  TRP B  41      41.984  58.579  42.095  1.00  0.00           C
ATOM   4797  CD1 TRP B  41      41.405  59.715  41.639  1.00  0.00           C
ATOM   4798  CD2 TRP B  41      41.321  58.271  43.355  1.00  0.00           C
ATOM   4799  CE2 TRP B  41      40.319  59.258  43.593  1.00  0.00           C
ATOM   4800  CE3 TRP B  41      41.488  57.264  44.331  1.00  0.00           C
ATOM   4801  NE1 TRP B  41      40.410  60.111  42.512  1.00  0.00           N
ATOM   4802  CZ2 TRP B  41      39.505  59.235  44.733  1.00  0.00           C
ATOM   4803  CZ3 TRP B  41      40.688  57.244  45.489  1.00  0.00           C
ATOM   4804  CH2 TRP B  41      39.693  58.218  45.686  1.00  0.00           C
ATOM   4805  H   TRP B  41      44.391  59.993  41.573  1.00  0.00           H
ATOM   4806  HA  TRP B  41      44.291  57.622  43.245  1.00  0.00           H
ATOM   4807  HB2 TRP B  41      43.245  58.183  40.434  1.00  0.00           H
ATOM   4808  HB3 TRP B  41      42.835  56.780  41.419  1.00  0.00           H
ATOM   4809  HD1 TRP B  41      41.690  60.245  40.737  1.00  0.00           H
ATOM   4810  HE1 TRP B  41      39.852  60.946  42.375  1.00  0.00           H
ATOM   4811  HE3 TRP B  41      42.247  56.508  44.188  1.00  0.00           H
ATOM   4812  HZ2 TRP B  41      38.748  59.993  44.873  1.00  0.00           H
ATOM   4813  HZ3 TRP B  41      40.838  56.471  46.227  1.00  0.00           H
ATOM   4814  HH2 TRP B  41      39.069  58.182  46.568  1.00  0.00           H
ATOM   4815  N   PHE B  42      46.306  57.559  40.678  1.00  0.00           N
ATOM   4816  CA  PHE B  42      47.431  56.856  40.073  1.00  0.00           C
ATOM   4817  C   PHE B  42      48.743  57.517  40.503  1.00  0.00           C
ATOM   4818  O   PHE B  42      48.930  58.708  40.233  1.00  0.00           O
ATOM   4819  CB  PHE B  42      47.290  56.811  38.546  1.00  0.00           C
ATOM   4820  CG  PHE B  42      46.039  56.089  38.109  1.00  0.00           C
ATOM   4821  CD1 PHE B  42      44.824  56.789  38.021  1.00  0.00           C
ATOM   4822  CD2 PHE B  42      46.075  54.704  37.876  1.00  0.00           C
ATOM   4823  CE1 PHE B  42      43.637  56.089  37.773  1.00  0.00           C
ATOM   4824  CE2 PHE B  42      44.882  53.994  37.664  1.00  0.00           C
ATOM   4825  CZ  PHE B  42      43.666  54.689  37.659  1.00  0.00           C
ATOM   4826  H   PHE B  42      46.151  58.525  40.406  1.00  0.00           H
ATOM   4827  HA  PHE B  42      47.407  55.827  40.417  1.00  0.00           H
ATOM   4828  HB2 PHE B  42      47.278  57.826  38.149  1.00  0.00           H
ATOM   4829  HB3 PHE B  42      48.157  56.294  38.133  1.00  0.00           H
ATOM   4830  HD1 PHE B  42      44.795  57.857  38.182  1.00  0.00           H
ATOM   4831  HD2 PHE B  42      47.021  54.191  37.886  1.00  0.00           H
ATOM   4832  HE1 PHE B  42      42.709  56.631  37.698  1.00  0.00           H
ATOM   4833  HE2 PHE B  42      44.882  52.922  37.526  1.00  0.00           H
ATOM   4834  HZ  PHE B  42      42.752  54.134  37.594  1.00  0.00           H
ATOM   4835  N   PRO B  43      49.663  56.781  41.160  1.00  0.00           N
ATOM   4836  CA  PRO B  43      50.970  57.324  41.504  1.00  0.00           C
ATOM   4837  C   PRO B  43      51.748  57.781  40.255  1.00  0.00           C
ATOM   4838  O   PRO B  43      51.610  57.161  39.201  1.00  0.00           O
ATOM   4839  CB  PRO B  43      51.714  56.216  42.259  1.00  0.00           C
ATOM   4840  CG  PRO B  43      50.967  54.935  41.893  1.00  0.00           C
ATOM   4841  CD  PRO B  43      49.540  55.415  41.646  1.00  0.00           C
ATOM   4842  HA  PRO B  43      50.808  58.167  42.173  1.00  0.00           H
ATOM   4843  HB2 PRO B  43      52.761  56.154  41.961  1.00  0.00           H
ATOM   4844  HB3 PRO B  43      51.635  56.392  43.331  1.00  0.00           H
ATOM   4845  HG2 PRO B  43      51.377  54.521  40.972  1.00  0.00           H
ATOM   4846  HG3 PRO B  43      51.011  54.199  42.695  1.00  0.00           H
ATOM   4847  HD2 PRO B  43      49.060  54.758  40.923  1.00  0.00           H
ATOM   4848  HD3 PRO B  43      48.983  55.420  42.585  1.00  0.00           H
ATOM   4849  N   PRO B  44      52.591  58.824  40.358  1.00  0.00           N
ATOM   4850  CA  PRO B  44      53.309  59.407  39.225  1.00  0.00           C
ATOM   4851  C   PRO B  44      54.128  58.428  38.377  1.00  0.00           C
ATOM   4852  O   PRO B  44      54.212  58.617  37.166  1.00  0.00           O
ATOM   4853  CB  PRO B  44      54.227  60.482  39.816  1.00  0.00           C
ATOM   4854  CG  PRO B  44      53.906  60.570  41.308  1.00  0.00           C
ATOM   4855  CD  PRO B  44      52.672  59.706  41.505  1.00  0.00           C
ATOM   4856  HA  PRO B  44      52.576  59.885  38.575  1.00  0.00           H
ATOM   4857  HB2 PRO B  44      55.278  60.214  39.692  1.00  0.00           H
ATOM   4858  HB3 PRO B  44      54.030  61.430  39.326  1.00  0.00           H
ATOM   4859  HG2 PRO B  44      54.732  60.160  41.890  1.00  0.00           H
ATOM   4860  HG3 PRO B  44      53.700  61.595  41.611  1.00  0.00           H
ATOM   4861  HD2 PRO B  44      52.749  59.155  42.443  1.00  0.00           H
ATOM   4862  HD3 PRO B  44      51.785  60.338  41.506  1.00  0.00           H
ATOM   4863  N   ASP B  45      54.742  57.417  38.994  1.00  0.00           N
ATOM   4864  CA  ASP B  45      55.527  56.376  38.318  1.00  0.00           C
ATOM   4865  C   ASP B  45      54.669  55.323  37.589  1.00  0.00           C
ATOM   4866  O   ASP B  45      55.206  54.511  36.832  1.00  0.00           O
ATOM   4867  CB  ASP B  45      56.504  55.689  39.300  1.00  0.00           C
ATOM   4868  CG  ASP B  45      55.992  55.387  40.719  1.00  0.00           C
ATOM   4869  OD1 ASP B  45      55.354  56.237  41.382  1.00  0.00           O
ATOM   4870  OD2 ASP B  45      56.347  54.337  41.297  1.00  0.00           O
ATOM   4871  H   ASP B  45      54.662  57.335  40.004  1.00  0.00           H
ATOM   4872  HA  ASP B  45      56.127  56.855  37.542  1.00  0.00           H
ATOM   4873  HB2 ASP B  45      56.869  54.765  38.849  1.00  0.00           H
ATOM   4874  HB3 ASP B  45      57.369  56.345  39.406  1.00  0.00           H
ATOM   4875  N   ALA B  46      53.348  55.316  37.795  1.00  0.00           N
ATOM   4876  CA  ALA B  46      52.445  54.474  37.021  1.00  0.00           C
ATOM   4877  C   ALA B  46      52.397  54.917  35.542  1.00  0.00           C
ATOM   4878  O   ALA B  46      52.511  56.109  35.240  1.00  0.00           O
ATOM   4879  CB  ALA B  46      51.043  54.473  37.645  1.00  0.00           C
ATOM   4880  H   ALA B  46      52.939  56.042  38.372  1.00  0.00           H
ATOM   4881  HA  ALA B  46      52.843  53.462  37.076  1.00  0.00           H
ATOM   4882  HB1 ALA B  46      50.437  55.261  37.196  1.00  0.00           H
ATOM   4883  HB2 ALA B  46      50.567  53.514  37.456  1.00  0.00           H
ATOM   4884  HB3 ALA B  46      51.099  54.638  38.718  1.00  0.00           H
ATOM   4885  N   PRO B  47      52.190  53.981  34.600  1.00  0.00           N
ATOM   4886  CA  PRO B  47      52.088  54.317  33.191  1.00  0.00           C
ATOM   4887  C   PRO B  47      50.700  54.865  32.844  1.00  0.00           C
ATOM   4888  O   PRO B  47      49.707  54.608  33.529  1.00  0.00           O
ATOM   4889  CB  PRO B  47      52.405  53.015  32.460  1.00  0.00           C
ATOM   4890  CG  PRO B  47      51.847  51.945  33.401  1.00  0.00           C
ATOM   4891  CD  PRO B  47      52.017  52.549  34.797  1.00  0.00           C
ATOM   4892  HA  PRO B  47      52.834  55.069  32.931  1.00  0.00           H
ATOM   4893  HB2 PRO B  47      51.946  52.971  31.472  1.00  0.00           H
ATOM   4894  HB3 PRO B  47      53.488  52.905  32.385  1.00  0.00           H
ATOM   4895  HG2 PRO B  47      50.788  51.793  33.192  1.00  0.00           H
ATOM   4896  HG3 PRO B  47      52.396  51.008  33.304  1.00  0.00           H
ATOM   4897  HD2 PRO B  47      51.129  52.346  35.398  1.00  0.00           H
ATOM   4898  HD3 PRO B  47      52.904  52.133  35.275  1.00  0.00           H
ATOM   4899  N   VAL B  48      50.618  55.582  31.726  1.00  0.00           N
ATOM   4900  CA  VAL B  48      49.338  56.024  31.158  1.00  0.00           C
ATOM   4901  C   VAL B  48      48.564  54.789  30.662  1.00  0.00           C
ATOM   4902  O   VAL B  48      49.155  53.955  29.970  1.00  0.00           O
ATOM   4903  CB  VAL B  48      49.558  57.056  30.038  1.00  0.00           C
ATOM   4904  CG1 VAL B  48      48.242  57.520  29.401  1.00  0.00           C
ATOM   4905  CG2 VAL B  48      50.272  58.303  30.584  1.00  0.00           C
ATOM   4906  H   VAL B  48      51.456  55.733  31.188  1.00  0.00           H
ATOM   4907  HA  VAL B  48      48.782  56.523  31.946  1.00  0.00           H
ATOM   4908  HB  VAL B  48      50.185  56.607  29.266  1.00  0.00           H
ATOM   4909 HG11 VAL B  48      48.451  58.269  28.638  1.00  0.00           H
ATOM   4910 HG12 VAL B  48      47.738  56.680  28.925  1.00  0.00           H
ATOM   4911 HG13 VAL B  48      47.591  57.955  30.160  1.00  0.00           H
ATOM   4912 HG21 VAL B  48      50.675  58.882  29.754  1.00  0.00           H
ATOM   4913 HG22 VAL B  48      49.569  58.921  31.145  1.00  0.00           H
ATOM   4914 HG23 VAL B  48      51.094  58.036  31.245  1.00  0.00           H
ATOM   4915  N   PRO B  49      47.274  54.619  31.015  1.00  0.00           N
ATOM   4916  CA  PRO B  49      46.471  53.494  30.538  1.00  0.00           C
ATOM   4917  C   PRO B  49      46.290  53.488  29.010  1.00  0.00           C
ATOM   4918  O   PRO B  49      46.444  54.516  28.351  1.00  0.00           O
ATOM   4919  CB  PRO B  49      45.123  53.623  31.248  1.00  0.00           C
ATOM   4920  CG  PRO B  49      45.394  54.504  32.461  1.00  0.00           C
ATOM   4921  CD  PRO B  49      46.508  55.417  31.962  1.00  0.00           C
ATOM   4922  HA  PRO B  49      46.955  52.567  30.846  1.00  0.00           H
ATOM   4923  HB2 PRO B  49      44.436  54.157  30.598  1.00  0.00           H
ATOM   4924  HB3 PRO B  49      44.718  52.652  31.535  1.00  0.00           H
ATOM   4925  HG2 PRO B  49      44.508  55.070  32.748  1.00  0.00           H
ATOM   4926  HG3 PRO B  49      45.755  53.897  33.292  1.00  0.00           H
ATOM   4927  HD2 PRO B  49      46.083  56.278  31.445  1.00  0.00           H
ATOM   4928  HD3 PRO B  49      47.108  55.741  32.812  1.00  0.00           H
ATOM   4929  N   GLN B  50      45.922  52.331  28.452  1.00  0.00           N
ATOM   4930  CA  GLN B  50      45.635  52.193  27.014  1.00  0.00           C
ATOM   4931  C   GLN B  50      44.382  52.973  26.596  1.00  0.00           C
ATOM   4932  O   GLN B  50      44.414  53.733  25.629  1.00  0.00           O
ATOM   4933  CB  GLN B  50      45.487  50.704  26.660  1.00  0.00           C
ATOM   4934  CG  GLN B  50      46.821  49.950  26.750  1.00  0.00           C
ATOM   4935  CD  GLN B  50      47.853  50.490  25.763  1.00  0.00           C
ATOM   4936  NE2 GLN B  50      49.003  50.932  26.222  1.00  0.00           N
ATOM   4937  OE1 GLN B  50      47.642  50.557  24.567  1.00  0.00           O
ATOM   4938  H   GLN B  50      45.754  51.539  29.049  1.00  0.00           H
ATOM   4939  HA  GLN B  50      46.463  52.618  26.446  1.00  0.00           H
ATOM   4940  HB2 GLN B  50      44.765  50.239  27.334  1.00  0.00           H
ATOM   4941  HB3 GLN B  50      45.102  50.617  25.642  1.00  0.00           H
ATOM   4942  HG2 GLN B  50      47.211  50.017  27.766  1.00  0.00           H
ATOM   4943  HG3 GLN B  50      46.649  48.897  26.528  1.00  0.00           H
ATOM   4944 HE21 GLN B  50      49.643  51.287  25.534  1.00  0.00           H
ATOM   4945 HE22 GLN B  50      49.197  50.948  27.205  1.00  0.00           H
ATOM   4946  N   ASP B  51      43.313  52.830  27.376  1.00  0.00           N
ATOM   4947  CA  ASP B  51      42.099  53.637  27.308  1.00  0.00           C
ATOM   4948  C   ASP B  51      41.661  54.032  28.731  1.00  0.00           C
ATOM   4949  O   ASP B  51      42.284  53.626  29.716  1.00  0.00           O
ATOM   4950  CB  ASP B  51      41.004  52.875  26.552  1.00  0.00           C
ATOM   4951  CG  ASP B  51      40.359  51.807  27.427  1.00  0.00           C
ATOM   4952  OD1 ASP B  51      40.854  50.658  27.446  1.00  0.00           O
ATOM   4953  OD2 ASP B  51      39.379  52.142  28.112  1.00  0.00           O
ATOM   4954  H   ASP B  51      43.356  52.174  28.141  1.00  0.00           H
ATOM   4955  HA  ASP B  51      42.311  54.555  26.759  1.00  0.00           H
ATOM   4956  HB2 ASP B  51      40.240  53.586  26.233  1.00  0.00           H
ATOM   4957  HB3 ASP B  51      41.425  52.412  25.659  1.00  0.00           H
ATOM   4958  N   MET B  52      40.610  54.843  28.839  1.00  0.00           N
ATOM   4959  CA  MET B  52      40.179  55.457  30.099  1.00  0.00           C
ATOM   4960  C   MET B  52      38.783  55.028  30.562  1.00  0.00           C
ATOM   4961  O   MET B  52      38.219  55.666  31.454  1.00  0.00           O
ATOM   4962  CB  MET B  52      40.349  56.983  30.000  1.00  0.00           C
ATOM   4963  CG  MET B  52      41.229  57.565  31.108  1.00  0.00           C
ATOM   4964  SD  MET B  52      42.339  58.865  30.515  1.00  0.00           S
ATOM   4965  CE  MET B  52      43.865  57.907  30.369  1.00  0.00           C
ATOM   4966  H   MET B  52      40.062  55.026  28.012  1.00  0.00           H
ATOM   4967  HA  MET B  52      40.835  55.094  30.888  1.00  0.00           H
ATOM   4968  HB2 MET B  52      40.778  57.243  29.032  1.00  0.00           H
ATOM   4969  HB3 MET B  52      39.383  57.472  30.055  1.00  0.00           H
ATOM   4970  HG2 MET B  52      40.578  57.972  31.876  1.00  0.00           H
ATOM   4971  HG3 MET B  52      41.831  56.781  31.565  1.00  0.00           H
ATOM   4972  HE1 MET B  52      44.402  57.966  31.313  1.00  0.00           H
ATOM   4973  HE2 MET B  52      43.636  56.866  30.138  1.00  0.00           H
ATOM   4974  HE3 MET B  52      44.478  58.324  29.576  1.00  0.00           H
ATOM   4975  N   GLU B  53      38.239  53.935  30.018  1.00  0.00           N
ATOM   4976  CA  GLU B  53      37.095  53.270  30.636  1.00  0.00           C
ATOM   4977  C   GLU B  53      37.416  52.925  32.096  1.00  0.00           C
ATOM   4978  O   GLU B  53      38.544  52.553  32.452  1.00  0.00           O
ATOM   4979  CB  GLU B  53      36.711  51.982  29.894  1.00  0.00           C
ATOM   4980  CG  GLU B  53      36.137  52.187  28.484  1.00  0.00           C
ATOM   4981  CD  GLU B  53      34.702  52.726  28.470  1.00  0.00           C
ATOM   4982  OE1 GLU B  53      34.104  52.896  29.559  1.00  0.00           O
ATOM   4983  OE2 GLU B  53      34.169  52.872  27.345  1.00  0.00           O
ATOM   4984  H   GLU B  53      38.743  53.412  29.300  1.00  0.00           H
ATOM   4985  HA  GLU B  53      36.239  53.947  30.618  1.00  0.00           H
ATOM   4986  HB2 GLU B  53      37.583  51.331  29.836  1.00  0.00           H
ATOM   4987  HB3 GLU B  53      35.961  51.461  30.488  1.00  0.00           H
ATOM   4988  HG2 GLU B  53      36.785  52.850  27.910  1.00  0.00           H
ATOM   4989  HG3 GLU B  53      36.129  51.213  27.989  1.00  0.00           H
ATOM   4990  N   LEU B  54      36.399  53.001  32.956  1.00  0.00           N
ATOM   4991  CA  LEU B  54      36.552  52.716  34.385  1.00  0.00           C
ATOM   4992  C   LEU B  54      37.119  51.308  34.637  1.00  0.00           C
ATOM   4993  O   LEU B  54      37.950  51.124  35.527  1.00  0.00           O
ATOM   4994  CB  LEU B  54      35.199  52.966  35.067  1.00  0.00           C
ATOM   4995  CG  LEU B  54      35.172  52.638  36.567  1.00  0.00           C
ATOM   4996  CD1 LEU B  54      36.258  53.369  37.364  1.00  0.00           C
ATOM   4997  CD2 LEU B  54      33.816  53.051  37.133  1.00  0.00           C
ATOM   4998  H   LEU B  54      35.500  53.304  32.604  1.00  0.00           H
ATOM   4999  HA  LEU B  54      37.272  53.419  34.796  1.00  0.00           H
ATOM   5000  HB2 LEU B  54      34.934  54.015  34.931  1.00  0.00           H
ATOM   5001  HB3 LEU B  54      34.438  52.358  34.574  1.00  0.00           H
ATOM   5002  HG  LEU B  54      35.292  51.563  36.689  1.00  0.00           H
ATOM   5003 HD11 LEU B  54      36.187  54.440  37.201  1.00  0.00           H
ATOM   5004 HD12 LEU B  54      36.137  53.171  38.425  1.00  0.00           H
ATOM   5005 HD13 LEU B  54      37.247  53.022  37.072  1.00  0.00           H
ATOM   5006 HD21 LEU B  54      33.021  52.500  36.631  1.00  0.00           H
ATOM   5007 HD22 LEU B  54      33.769  52.834  38.199  1.00  0.00           H
ATOM   5008 HD23 LEU B  54      33.668  54.118  36.969  1.00  0.00           H
ATOM   5009  N   VAL B  55      36.759  50.343  33.787  1.00  0.00           N
ATOM   5010  CA  VAL B  55      37.296  48.976  33.832  1.00  0.00           C
ATOM   5011  C   VAL B  55      38.810  48.937  33.604  1.00  0.00           C
ATOM   5012  O   VAL B  55      39.512  48.218  34.310  1.00  0.00           O
ATOM   5013  CB  VAL B  55      36.546  48.065  32.840  1.00  0.00           C
ATOM   5014  CG1 VAL B  55      36.709  48.482  31.372  1.00  0.00           C
ATOM   5015  CG2 VAL B  55      36.981  46.602  32.974  1.00  0.00           C
ATOM   5016  H   VAL B  55      36.140  50.596  33.031  1.00  0.00           H
ATOM   5017  HA  VAL B  55      37.118  48.586  34.835  1.00  0.00           H
ATOM   5018  HB  VAL B  55      35.485  48.129  33.076  1.00  0.00           H
ATOM   5019 HG11 VAL B  55      36.060  47.876  30.742  1.00  0.00           H
ATOM   5020 HG12 VAL B  55      36.413  49.518  31.253  1.00  0.00           H
ATOM   5021 HG13 VAL B  55      37.739  48.362  31.037  1.00  0.00           H
ATOM   5022 HG21 VAL B  55      36.522  46.003  32.189  1.00  0.00           H
ATOM   5023 HG22 VAL B  55      38.062  46.506  32.894  1.00  0.00           H
ATOM   5024 HG23 VAL B  55      36.656  46.217  33.940  1.00  0.00           H
ATOM   5025  N   THR B  56      39.349  49.716  32.662  1.00  0.00           N
ATOM   5026  CA  THR B  56      40.777  49.674  32.309  1.00  0.00           C
ATOM   5027  C   THR B  56      41.630  50.311  33.398  1.00  0.00           C
ATOM   5028  O   THR B  56      42.655  49.762  33.810  1.00  0.00           O
ATOM   5029  CB  THR B  56      41.034  50.369  30.963  1.00  0.00           C
ATOM   5030  CG2 THR B  56      42.496  50.218  30.538  1.00  0.00           C
ATOM   5031  OG1 THR B  56      40.242  49.739  29.986  1.00  0.00           O
ATOM   5032  H   THR B  56      38.751  50.335  32.128  1.00  0.00           H
ATOM   5033  HA  THR B  56      41.081  48.633  32.211  1.00  0.00           H
ATOM   5034  HB  THR B  56      40.777  51.428  31.032  1.00  0.00           H
ATOM   5035  HG1 THR B  56      40.345  50.230  29.143  1.00  0.00           H
ATOM   5036 HG21 THR B  56      42.765  49.161  30.528  1.00  0.00           H
ATOM   5037 HG22 THR B  56      42.628  50.635  29.542  1.00  0.00           H
ATOM   5038 HG23 THR B  56      43.146  50.752  31.230  1.00  0.00           H
ATOM   5039  N   MET B  57      41.177  51.450  33.919  1.00  0.00           N
ATOM   5040  CA  MET B  57      41.809  52.133  35.046  1.00  0.00           C
ATOM   5041  C   MET B  57      41.784  51.277  36.317  1.00  0.00           C
ATOM   5042  O   MET B  57      42.817  51.130  36.975  1.00  0.00           O
ATOM   5043  CB  MET B  57      41.079  53.458  35.257  1.00  0.00           C
ATOM   5044  CG  MET B  57      41.324  54.435  34.105  1.00  0.00           C
ATOM   5045  SD  MET B  57      40.702  56.103  34.433  1.00  0.00           S
ATOM   5046  CE  MET B  57      38.981  55.684  34.819  1.00  0.00           C
ATOM   5047  H   MET B  57      40.321  51.840  33.531  1.00  0.00           H
ATOM   5048  HA  MET B  57      42.856  52.329  34.809  1.00  0.00           H
ATOM   5049  HB2 MET B  57      40.014  53.264  35.375  1.00  0.00           H
ATOM   5050  HB3 MET B  57      41.417  53.929  36.164  1.00  0.00           H
ATOM   5051  HG2 MET B  57      42.396  54.503  33.921  1.00  0.00           H
ATOM   5052  HG3 MET B  57      40.846  54.049  33.204  1.00  0.00           H
ATOM   5053  HE1 MET B  57      38.898  55.416  35.872  1.00  0.00           H
ATOM   5054  HE2 MET B  57      38.323  56.522  34.608  1.00  0.00           H
ATOM   5055  HE3 MET B  57      38.675  54.841  34.202  1.00  0.00           H
ATOM   5056  N   SER B  58      40.644  50.643  36.611  1.00  0.00           N
ATOM   5057  CA  SER B  58      40.528  49.655  37.685  1.00  0.00           C
ATOM   5058  C   SER B  58      41.464  48.463  37.450  1.00  0.00           C
ATOM   5059  O   SER B  58      42.201  48.071  38.353  1.00  0.00           O
ATOM   5060  CB  SER B  58      39.064  49.226  37.827  1.00  0.00           C
ATOM   5061  OG  SER B  58      38.875  48.503  39.025  1.00  0.00           O
ATOM   5062  H   SER B  58      39.820  50.820  36.042  1.00  0.00           H
ATOM   5063  HA  SER B  58      40.830  50.121  38.621  1.00  0.00           H
[truncated: 288,146 more chars]
