# Supplementary material for: Total enzymatic synthesis of cis-α-irone from a simple carbon source
Source: Nat Commun. 2022 Dec 2;13:7421. doi: 10.1038/s41467-022-35232-2 (PMC9715568; doi:10.1038/s41467-022-35232-2)
Supplement: Supplementary file 4 — Supplementary Data 1 [file 41467_2022_35232_MOESM4_ESM.zip › Supplementary file 1_pdb/pdb/FigureS5_and_S10_5mg2_pMT3_1RS_SAH.pdb]

ATOM      1  N   GLN A  10     -14.483 -27.271  15.200  1.00  0.00           N
ATOM      2  CA  GLN A  10     -14.749 -28.339  14.242  1.00  0.00           C
ATOM      3  C   GLN A  10     -16.189 -28.293  13.751  1.00  0.00           C
ATOM      4  O   GLN A  10     -17.050 -29.028  14.235  1.00  0.00           O
ATOM      5  CB  GLN A  10     -14.450 -29.709  14.855  1.00  0.00           C
ATOM      6  CG  GLN A  10     -12.972 -30.063  14.894  1.00  0.00           C
ATOM      7  CD  GLN A  10     -12.739 -31.517  15.248  1.00  0.00           C
ATOM      8  NE2 GLN A  10     -13.147 -31.904  16.448  1.00  0.00           N
ATOM      9  OE1 GLN A  10     -12.202 -32.286  14.451  1.00  0.00           O
ATOM     10  HA  GLN A  10     -14.147 -28.199  13.446  1.00  0.00           H
ATOM     11  HB2 GLN A  10     -14.799 -29.723  15.794  1.00  0.00           H
ATOM     12  HB3 GLN A  10     -14.925 -30.411  14.319  1.00  0.00           H
ATOM     13  HG2 GLN A  10     -12.576 -29.886  13.995  1.00  0.00           H
ATOM     14  HG3 GLN A  10     -12.524 -29.491  15.578  1.00  0.00           H
ATOM     15 HE21 GLN A  10     -13.036 -32.872  16.753  1.00  0.00           H
ATOM     16 HE22 GLN A  10     -13.574 -31.213  17.063  1.00  0.00           H
ATOM     17  H1  GLN A  10     -14.863 -26.408  14.859  1.00  0.00           H
ATOM     18  H2  GLN A  10     -14.907 -27.493  16.081  1.00  0.00           H
ATOM     19  H3  GLN A  10     -13.494 -27.168  15.327  1.00  0.00           H
ATOM     20  N   GLN A  11     -16.438 -27.425  12.772  1.00  0.00           N
ATOM     21  CA  GLN A  11     -17.770 -27.264  12.207  1.00  0.00           C
ATOM     22  C   GLN A  11     -17.935 -27.948  10.854  1.00  0.00           C
ATOM     23  O   GLN A  11     -19.070 -28.241  10.462  1.00  0.00           O
ATOM     24  CB  GLN A  11     -18.103 -25.770  12.074  1.00  0.00           C
ATOM     25  CG  GLN A  11     -19.584 -25.417  12.173  1.00  0.00           C
ATOM     26  CD  GLN A  11     -19.803 -23.934  12.433  1.00  0.00           C
ATOM     27  NE2 GLN A  11     -21.061 -23.508  12.416  1.00  0.00           N
ATOM     28  OE1 GLN A  11     -18.851 -23.184  12.651  1.00  0.00           O
ATOM     29  H   GLN A  11     -15.610 -26.882  12.453  1.00  0.00           H
ATOM     30  HA  GLN A  11     -18.434 -27.688  12.848  1.00  0.00           H
ATOM     31  HB2 GLN A  11     -17.615 -25.268  12.798  1.00  0.00           H
ATOM     32  HB3 GLN A  11     -17.766 -25.446  11.181  1.00  0.00           H
ATOM     33  HG2 GLN A  11     -20.028 -25.658  11.314  1.00  0.00           H
ATOM     34  HG3 GLN A  11     -19.987 -25.935  12.923  1.00  0.00           H
ATOM     35 HE21 GLN A  11     -21.286 -22.531  12.595  1.00  0.00           H
ATOM     36 HE22 GLN A  11     -21.797 -24.186  12.218  1.00  0.00           H
ATOM     37  N   VAL A  12     -16.842 -28.215  10.137  1.00  0.00           N
ATOM     38  CA  VAL A  12     -16.897 -28.823   8.814  1.00  0.00           C
ATOM     39  C   VAL A  12     -15.925 -29.991   8.751  1.00  0.00           C
ATOM     40  O   VAL A  12     -15.058 -30.157   9.609  1.00  0.00           O
ATOM     41  CB  VAL A  12     -16.582 -27.822   7.684  1.00  0.00           C
ATOM     42  CG1 VAL A  12     -17.789 -26.942   7.396  1.00  0.00           C
ATOM     43  CG2 VAL A  12     -15.362 -26.987   8.045  1.00  0.00           C
ATOM     44  H   VAL A  12     -15.947 -27.950  10.607  1.00  0.00           H
ATOM     45  HA  VAL A  12     -17.822 -29.180   8.671  1.00  0.00           H
ATOM     46  HB  VAL A  12     -16.399 -28.347   6.858  1.00  0.00           H
ATOM     47 HG11 VAL A  12     -18.622 -27.495   7.431  1.00  0.00           H
ATOM     48 HG12 VAL A  12     -17.844 -26.215   8.081  1.00  0.00           H
ATOM     49 HG13 VAL A  12     -17.697 -26.536   6.487  1.00  0.00           H
ATOM     50 HG21 VAL A  12     -15.353 -26.826   9.032  1.00  0.00           H
ATOM     51 HG22 VAL A  12     -15.406 -26.113   7.562  1.00  0.00           H
ATOM     52 HG23 VAL A  12     -14.534 -27.479   7.777  1.00  0.00           H
ATOM     53  N   THR A  13     -16.090 -30.803   7.709  1.00  0.00           N
ATOM     54  CA  THR A  13     -15.233 -31.939   7.404  1.00  0.00           C
ATOM     55  C   THR A  13     -14.403 -31.636   6.163  1.00  0.00           C
ATOM     56  O   THR A  13     -14.582 -30.613   5.499  1.00  0.00           O
ATOM     57  CB  THR A  13     -16.062 -33.212   7.190  1.00  0.00           C
ATOM     58  CG2 THR A  13     -16.993 -33.444   8.372  1.00  0.00           C
ATOM     59  OG1 THR A  13     -16.845 -33.079   5.998  1.00  0.00           O
ATOM     60  H   THR A  13     -16.921 -30.544   7.105  1.00  0.00           H
ATOM     61  HA  THR A  13     -14.608 -32.086   8.174  1.00  0.00           H
ATOM     62  HB  THR A  13     -15.429 -34.003   7.067  1.00  0.00           H
ATOM     63  HG1 THR A  13     -17.412 -32.250   6.043  1.00  0.00           H
ATOM     64 HG21 THR A  13     -16.715 -32.864   9.142  1.00  0.00           H
ATOM     65 HG22 THR A  13     -16.952 -34.406   8.653  1.00  0.00           H
ATOM     66 HG23 THR A  13     -17.935 -33.217   8.112  1.00  0.00           H
ATOM     67  N   ALA A  14     -13.486 -32.554   5.853  1.00  0.00           N
ATOM     68  CA  ALA A  14     -12.584 -32.350   4.724  1.00  0.00           C
ATOM     69  C   ALA A  14     -13.345 -32.330   3.404  1.00  0.00           C
ATOM     70  O   ALA A  14     -13.108 -31.467   2.551  1.00  0.00           O
ATOM     71  CB  ALA A  14     -11.511 -33.438   4.712  1.00  0.00           C
ATOM     72  H   ALA A  14     -13.474 -33.386   6.459  1.00  0.00           H
ATOM     73  HA  ALA A  14     -12.116 -31.463   4.839  1.00  0.00           H
ATOM     74  HB1 ALA A  14     -11.208 -33.594   3.773  1.00  0.00           H
ATOM     75  HB2 ALA A  14     -11.891 -34.282   5.086  1.00  0.00           H
ATOM     76  HB3 ALA A  14     -10.736 -33.145   5.269  1.00  0.00           H
ATOM     77  N   ASP A  15     -14.278 -33.268   3.223  1.00  0.00           N
ATOM     78  CA  ASP A  15     -14.980 -33.366   1.947  1.00  0.00           C
ATOM     79  C   ASP A  15     -15.886 -32.163   1.716  1.00  0.00           C
ATOM     80  O   ASP A  15     -16.039 -31.708   0.576  1.00  0.00           O
ATOM     81  CB  ASP A  15     -15.780 -34.665   1.882  1.00  0.00           C
ATOM     82  CG  ASP A  15     -14.893 -35.889   1.741  1.00  0.00           C
ATOM     83  OD1 ASP A  15     -13.712 -35.731   1.364  1.00  0.00           O
ATOM     84  OD2 ASP A  15     -15.376 -37.013   1.996  1.00  0.00           O
ATOM     85  H   ASP A  15     -14.447 -33.884   4.026  1.00  0.00           H
ATOM     86  HA  ASP A  15     -14.281 -33.353   1.220  1.00  0.00           H
ATOM     87  HB2 ASP A  15     -16.304 -34.747   2.721  1.00  0.00           H
ATOM     88  HB3 ASP A  15     -16.384 -34.617   1.096  1.00  0.00           H
ATOM     89  N   GLU A  16     -16.499 -31.641   2.780  1.00  0.00           N
ATOM     90  CA  GLU A  16     -17.265 -30.404   2.660  1.00  0.00           C
ATOM     91  C   GLU A  16     -16.376 -29.264   2.185  1.00  0.00           C
ATOM     92  O   GLU A  16     -16.730 -28.526   1.257  1.00  0.00           O
ATOM     93  CB  GLU A  16     -17.905 -30.046   3.999  1.00  0.00           C
ATOM     94  CG  GLU A  16     -19.025 -30.961   4.451  1.00  0.00           C
ATOM     95  CD  GLU A  16     -19.375 -30.728   5.903  1.00  0.00           C
ATOM     96  OE1 GLU A  16     -18.476 -30.304   6.653  1.00  0.00           O
ATOM     97  OE2 GLU A  16     -20.536 -30.960   6.298  1.00  0.00           O
ATOM     98  H   GLU A  16     -16.387 -32.168   3.656  1.00  0.00           H
ATOM     99  HA  GLU A  16     -18.020 -30.536   2.008  1.00  0.00           H
ATOM    100  HB2 GLU A  16     -17.194 -30.079   4.689  1.00  0.00           H
ATOM    101  HB3 GLU A  16     -18.278 -29.132   3.918  1.00  0.00           H
ATOM    102  HG2 GLU A  16     -19.820 -30.763   3.917  1.00  0.00           H
ATOM    103  HG3 GLU A  16     -18.724 -31.888   4.362  1.00  0.00           H
ATOM    104  N   VAL A  17     -15.213 -29.105   2.818  1.00  0.00           N
ATOM    105  CA  VAL A  17     -14.282 -28.053   2.427  1.00  0.00           C
ATOM    106  C   VAL A  17     -13.750 -28.302   1.021  1.00  0.00           C
ATOM    107  O   VAL A  17     -13.560 -27.362   0.241  1.00  0.00           O
ATOM    108  CB  VAL A  17     -13.145 -27.947   3.460  1.00  0.00           C
ATOM    109  CG1 VAL A  17     -12.101 -26.948   3.001  1.00  0.00           C
ATOM    110  CG2 VAL A  17     -13.708 -27.558   4.819  1.00  0.00           C
ATOM    111  H   VAL A  17     -15.038 -29.774   3.586  1.00  0.00           H
ATOM    112  HA  VAL A  17     -14.780 -27.179   2.420  1.00  0.00           H
ATOM    113  HB  VAL A  17     -12.699 -28.836   3.510  1.00  0.00           H
ATOM    114 HG11 VAL A  17     -11.190 -27.355   3.075  1.00  0.00           H
ATOM    115 HG12 VAL A  17     -12.273 -26.695   2.048  1.00  0.00           H
ATOM    116 HG13 VAL A  17     -12.144 -26.128   3.574  1.00  0.00           H
ATOM    117 HG21 VAL A  17     -13.401 -28.218   5.505  1.00  0.00           H
ATOM    118 HG22 VAL A  17     -14.707 -27.558   4.775  1.00  0.00           H
ATOM    119 HG23 VAL A  17     -13.382 -26.644   5.062  1.00  0.00           H
ATOM    120  N   GLY A  18     -13.506 -29.567   0.673  1.00  0.00           N
ATOM    121  CA  GLY A  18     -13.063 -29.877  -0.676  1.00  0.00           C
ATOM    122  C   GLY A  18     -14.078 -29.463  -1.723  1.00  0.00           C
ATOM    123  O   GLY A  18     -13.729 -28.869  -2.746  1.00  0.00           O
ATOM    124  H   GLY A  18     -13.654 -30.264   1.412  1.00  0.00           H
ATOM    125  HA2 GLY A  18     -12.184 -29.406  -0.857  1.00  0.00           H
ATOM    126  HA3 GLY A  18     -12.891 -30.873  -0.752  1.00  0.00           H
ATOM    127  N   ASP A  19     -15.355 -29.758  -1.471  1.00  0.00           N
ATOM    128  CA  ASP A  19     -16.399 -29.388  -2.420  1.00  0.00           C
ATOM    129  C   ASP A  19     -16.550 -27.877  -2.509  1.00  0.00           C
ATOM    130  O   ASP A  19     -16.833 -27.338  -3.585  1.00  0.00           O
ATOM    131  CB  ASP A  19     -17.727 -30.029  -2.021  1.00  0.00           C
ATOM    132  CG  ASP A  19     -17.677 -31.543  -2.048  1.00  0.00           C
ATOM    133  OD1 ASP A  19     -16.708 -32.096  -2.608  1.00  0.00           O
ATOM    134  OD2 ASP A  19     -18.615 -32.181  -1.521  1.00  0.00           O
ATOM    135  H   ASP A  19     -15.527 -30.249  -0.584  1.00  0.00           H
ATOM    136  HA  ASP A  19     -16.104 -29.710  -3.328  1.00  0.00           H
ATOM    137  HB2 ASP A  19     -17.947 -29.733  -1.098  1.00  0.00           H
ATOM    138  HB3 ASP A  19     -18.422 -29.720  -2.660  1.00  0.00           H
ATOM    139  N   TRP A  20     -16.367 -27.179  -1.387  1.00  0.00           N
ATOM    140  CA  TRP A  20     -16.537 -25.731  -1.384  1.00  0.00           C
ATOM    141  C   TRP A  20     -15.504 -25.060  -2.276  1.00  0.00           C
ATOM    142  O   TRP A  20     -15.838 -24.187  -3.085  1.00  0.00           O
ATOM    143  CB  TRP A  20     -16.445 -25.192   0.042  1.00  0.00           C
ATOM    144  CG  TRP A  20     -16.914 -23.767   0.167  1.00  0.00           C
ATOM    145  CD1 TRP A  20     -18.167 -23.351   0.503  1.00  0.00           C
ATOM    146  CD2 TRP A  20     -16.141 -22.574  -0.049  1.00  0.00           C
ATOM    147  CE2 TRP A  20     -16.996 -21.476   0.180  1.00  0.00           C
ATOM    148  CE3 TRP A  20     -14.811 -22.327  -0.410  1.00  0.00           C
ATOM    149  NE1 TRP A  20     -18.226 -21.978   0.515  1.00  0.00           N
ATOM    150  CZ2 TRP A  20     -16.567 -20.154   0.060  1.00  0.00           C
ATOM    151  CZ3 TRP A  20     -14.387 -21.010  -0.529  1.00  0.00           C
ATOM    152  CH2 TRP A  20     -15.263 -19.942  -0.294  1.00  0.00           C
ATOM    153  H   TRP A  20     -16.106 -27.733  -0.560  1.00  0.00           H
ATOM    154  HA  TRP A  20     -17.446 -25.528  -1.765  1.00  0.00           H
ATOM    155  HB2 TRP A  20     -17.018 -25.741   0.634  1.00  0.00           H
ATOM    156  HB3 TRP A  20     -15.500 -25.216   0.338  1.00  0.00           H
ATOM    157  HD1 TRP A  20     -18.937 -23.955   0.712  1.00  0.00           H
ATOM    158  HE1 TRP A  20     -19.035 -21.433   0.733  1.00  0.00           H
ATOM    159  HE3 TRP A  20     -14.177 -23.076  -0.578  1.00  0.00           H
ATOM    160  HZ2 TRP A  20     -17.206 -19.398   0.230  1.00  0.00           H
ATOM    161  HZ3 TRP A  20     -13.443 -20.827  -0.787  1.00  0.00           H
ATOM    162  HH2 TRP A  20     -14.917 -19.008  -0.390  1.00  0.00           H
ATOM    163  N   TYR A  21     -14.238 -25.462  -2.150  1.00  0.00           N
ATOM    164  CA  TYR A  21     -13.190 -24.853  -2.960  1.00  0.00           C
ATOM    165  C   TYR A  21     -13.245 -25.285  -4.422  1.00  0.00           C
ATOM    166  O   TYR A  21     -12.716 -24.571  -5.280  1.00  0.00           O
ATOM    167  CB  TYR A  21     -11.821 -25.159  -2.354  1.00  0.00           C
ATOM    168  CG  TYR A  21     -11.515 -24.301  -1.149  1.00  0.00           C
ATOM    169  CD1 TYR A  21     -11.902 -24.690   0.126  1.00  0.00           C
ATOM    170  CD2 TYR A  21     -10.857 -23.088  -1.291  1.00  0.00           C
ATOM    171  CE1 TYR A  21     -11.626 -23.898   1.230  1.00  0.00           C
ATOM    172  CE2 TYR A  21     -10.578 -22.293  -0.195  1.00  0.00           C
ATOM    173  CZ  TYR A  21     -10.964 -22.702   1.061  1.00  0.00           C
ATOM    174  OH  TYR A  21     -10.684 -21.908   2.147  1.00  0.00           O
ATOM    175  H   TYR A  21     -14.078 -26.207  -1.460  1.00  0.00           H
ATOM    176  HA  TYR A  21     -13.309 -23.846  -2.927  1.00  0.00           H
ATOM    177  HB2 TYR A  21     -11.809 -26.110  -2.072  1.00  0.00           H
ATOM    178  HB3 TYR A  21     -11.128 -24.987  -3.043  1.00  0.00           H
ATOM    179  HD1 TYR A  21     -12.389 -25.556   0.253  1.00  0.00           H
ATOM    180  HD2 TYR A  21     -10.579 -22.784  -2.203  1.00  0.00           H
ATOM    181  HE1 TYR A  21     -11.907 -24.197   2.145  1.00  0.00           H
ATOM    182  HE2 TYR A  21     -10.097 -21.422  -0.316  1.00  0.00           H
ATOM    183  HH  TYR A  21      -9.879 -21.351   1.948  1.00  0.00           H
ATOM    184  N   ASP A  22     -13.874 -26.424  -4.729  1.00  0.00           N
ATOM    185  CA  ASP A  22     -14.115 -26.787  -6.126  1.00  0.00           C
ATOM    186  C   ASP A  22     -15.115 -25.839  -6.779  1.00  0.00           C
ATOM    187  O   ASP A  22     -14.883 -25.339  -7.887  1.00  0.00           O
ATOM    188  CB  ASP A  22     -14.619 -28.227  -6.228  1.00  0.00           C
ATOM    189  CG  ASP A  22     -13.497 -29.233  -6.302  1.00  0.00           C
ATOM    190  OD1 ASP A  22     -12.353 -28.819  -6.576  1.00  0.00           O
ATOM    191  OD2 ASP A  22     -13.761 -30.437  -6.095  1.00  0.00           O
ATOM    192  H   ASP A  22     -14.161 -26.999  -3.926  1.00  0.00           H
ATOM    193  HA  ASP A  22     -13.241 -26.678  -6.616  1.00  0.00           H
ATOM    194  HB2 ASP A  22     -15.169 -28.416  -5.422  1.00  0.00           H
ATOM    195  HB3 ASP A  22     -15.173 -28.300  -7.050  1.00  0.00           H
ATOM    196  N   LYS A  23     -16.239 -25.583  -6.105  1.00  0.00           N
ATOM    197  CA  LYS A  23     -17.290 -24.745  -6.675  1.00  0.00           C
ATOM    198  C   LYS A  23     -16.962 -23.257  -6.614  1.00  0.00           C
ATOM    199  O   LYS A  23     -17.350 -22.510  -7.518  1.00  0.00           O
ATOM    200  CB  LYS A  23     -18.618 -24.988  -5.954  1.00  0.00           C
ATOM    201  CG  LYS A  23     -19.171 -26.390  -6.090  1.00  0.00           C
ATOM    202  CD  LYS A  23     -20.424 -26.543  -5.236  1.00  0.00           C
ATOM    203  CE  LYS A  23     -21.014 -27.942  -5.318  1.00  0.00           C
ATOM    204  NZ  LYS A  23     -21.505 -28.266  -6.685  1.00  0.00           N
ATOM    205  H   LYS A  23     -16.296 -26.020  -5.169  1.00  0.00           H
ATOM    206  HA  LYS A  23     -17.423 -25.006  -7.647  1.00  0.00           H
ATOM    207  HB2 LYS A  23     -18.481 -24.794  -4.980  1.00  0.00           H
ATOM    208  HB3 LYS A  23     -19.292 -24.343  -6.323  1.00  0.00           H
ATOM    209  HG2 LYS A  23     -19.409 -26.561  -7.041  1.00  0.00           H
ATOM    210  HG3 LYS A  23     -18.491 -27.046  -5.781  1.00  0.00           H
ATOM    211  HD2 LYS A  23     -20.189 -26.352  -4.285  1.00  0.00           H
ATOM    212  HD3 LYS A  23     -21.110 -25.890  -5.552  1.00  0.00           H
ATOM    213  HE2 LYS A  23     -20.309 -28.608  -5.055  1.00  0.00           H
ATOM    214  HE3 LYS A  23     -21.778 -28.011  -4.669  1.00  0.00           H
ATOM    215  HZ1 LYS A  23     -21.291 -29.219  -6.897  1.00  0.00           H
ATOM    216  HZ2 LYS A  23     -21.058 -27.667  -7.349  1.00  0.00           H
ATOM    217  HZ3 LYS A  23     -22.494 -28.129  -6.723  1.00  0.00           H
ATOM    218  N   PHE A  24     -16.273 -22.805  -5.562  1.00  0.00           N
ATOM    219  CA  PHE A  24     -16.172 -21.380  -5.268  1.00  0.00           C
ATOM    220  C   PHE A  24     -14.758 -20.842  -5.105  1.00  0.00           C
ATOM    221  O   PHE A  24     -14.590 -19.617  -5.113  1.00  0.00           O
ATOM    222  CB  PHE A  24     -16.953 -21.045  -3.988  1.00  0.00           C
ATOM    223  CG  PHE A  24     -18.385 -21.485  -4.020  1.00  0.00           C
ATOM    224  CD1 PHE A  24     -19.258 -20.968  -4.962  1.00  0.00           C
ATOM    225  CD2 PHE A  24     -18.864 -22.405  -3.103  1.00  0.00           C
ATOM    226  CE1 PHE A  24     -20.579 -21.366  -4.993  1.00  0.00           C
ATOM    227  CE2 PHE A  24     -20.188 -22.806  -3.128  1.00  0.00           C
ATOM    228  CZ  PHE A  24     -21.046 -22.285  -4.074  1.00  0.00           C
ATOM    229  H   PHE A  24     -15.827 -23.544  -4.987  1.00  0.00           H
ATOM    230  HA  PHE A  24     -16.583 -20.886  -6.065  1.00  0.00           H
ATOM    231  HB2 PHE A  24     -16.505 -21.504  -3.236  1.00  0.00           H
ATOM    232  HB3 PHE A  24     -16.933 -20.063  -3.875  1.00  0.00           H
ATOM    233  HD1 PHE A  24     -18.931 -20.301  -5.628  1.00  0.00           H
ATOM    234  HD2 PHE A  24     -18.244 -22.785  -2.414  1.00  0.00           H
ATOM    235  HE1 PHE A  24     -21.200 -20.980  -5.690  1.00  0.00           H
ATOM    236  HE2 PHE A  24     -20.520 -23.481  -2.448  1.00  0.00           H
ATOM    237  HZ  PHE A  24     -22.006 -22.570  -4.098  1.00  0.00           H
ATOM    238  N   GLY A  25     -13.744 -21.698  -4.959  1.00  0.00           N
ATOM    239  CA  GLY A  25     -12.413 -21.215  -4.619  1.00  0.00           C
ATOM    240  C   GLY A  25     -11.894 -20.143  -5.555  1.00  0.00           C
ATOM    241  O   GLY A  25     -11.130 -19.266  -5.141  1.00  0.00           O
ATOM    242  H   GLY A  25     -13.982 -22.689  -5.103  1.00  0.00           H
ATOM    243  HA2 GLY A  25     -12.424 -20.851  -3.666  1.00  0.00           H
ATOM    244  HA3 GLY A  25     -11.763 -22.002  -4.617  1.00  0.00           H
ATOM    245  N   GLU A  26     -12.329 -20.172  -6.815  1.00  0.00           N
ATOM    246  CA  GLU A  26     -11.844 -19.230  -7.813  1.00  0.00           C
ATOM    247  C   GLU A  26     -12.391 -17.820  -7.619  1.00  0.00           C
ATOM    248  O   GLU A  26     -11.914 -16.895  -8.286  1.00  0.00           O
ATOM    249  CB  GLU A  26     -12.187 -19.748  -9.212  1.00  0.00           C
ATOM    250  CG  GLU A  26     -11.291 -19.200 -10.313  1.00  0.00           C
ATOM    251  CD  GLU A  26     -12.059 -18.362 -11.312  1.00  0.00           C
ATOM    252  OE1 GLU A  26     -13.306 -18.417 -11.290  1.00  0.00           O
ATOM    253  OE2 GLU A  26     -11.424 -17.651 -12.119  1.00  0.00           O
ATOM    254  H   GLU A  26     -13.030 -20.912  -7.015  1.00  0.00           H
ATOM    255  HA  GLU A  26     -10.828 -19.200  -7.786  1.00  0.00           H
ATOM    256  HB2 GLU A  26     -12.083 -20.726  -9.203  1.00  0.00           H
ATOM    257  HB3 GLU A  26     -13.110 -19.475  -9.415  1.00  0.00           H
ATOM    258  HG2 GLU A  26     -10.613 -18.625  -9.899  1.00  0.00           H
ATOM    259  HG3 GLU A  26     -10.899 -19.958 -10.797  1.00  0.00           H
ATOM    260  N   VAL A  27     -13.364 -17.623  -6.724  1.00  0.00           N
ATOM    261  CA  VAL A  27     -13.820 -16.266  -6.434  1.00  0.00           C
ATOM    262  C   VAL A  27     -12.719 -15.463  -5.745  1.00  0.00           C
ATOM    263  O   VAL A  27     -12.634 -14.240  -5.914  1.00  0.00           O
ATOM    264  CB  VAL A  27     -15.114 -16.293  -5.596  1.00  0.00           C
ATOM    265  CG1 VAL A  27     -14.826 -16.682  -4.151  1.00  0.00           C
ATOM    266  CG2 VAL A  27     -15.812 -14.946  -5.660  1.00  0.00           C
ATOM    267  H   VAL A  27     -13.740 -18.468  -6.284  1.00  0.00           H
ATOM    268  HA  VAL A  27     -14.033 -15.814  -7.306  1.00  0.00           H
ATOM    269  HB  VAL A  27     -15.706 -17.000  -5.975  1.00  0.00           H
ATOM    270 HG11 VAL A  27     -15.152 -15.960  -3.541  1.00  0.00           H
ATOM    271 HG12 VAL A  27     -15.296 -17.538  -3.936  1.00  0.00           H
ATOM    272 HG13 VAL A  27     -13.841 -16.803  -4.029  1.00  0.00           H
ATOM    273 HG21 VAL A  27     -16.701 -15.054  -6.106  1.00  0.00           H
ATOM    274 HG22 VAL A  27     -15.250 -14.305  -6.183  1.00  0.00           H
ATOM    275 HG23 VAL A  27     -15.943 -14.596  -4.732  1.00  0.00           H
ATOM    276  N   TYR A  28     -11.857 -16.129  -4.973  1.00  0.00           N
ATOM    277  CA  TYR A  28     -10.703 -15.454  -4.390  1.00  0.00           C
ATOM    278  C   TYR A  28      -9.704 -15.052  -5.466  1.00  0.00           C
ATOM    279  O   TYR A  28      -9.080 -13.988  -5.378  1.00  0.00           O
ATOM    280  CB  TYR A  28     -10.042 -16.362  -3.358  1.00  0.00           C
ATOM    281  CG  TYR A  28     -10.889 -16.624  -2.138  1.00  0.00           C
ATOM    282  CD1 TYR A  28     -11.580 -15.596  -1.513  1.00  0.00           C
ATOM    283  CD2 TYR A  28     -11.001 -17.901  -1.612  1.00  0.00           C
ATOM    284  CE1 TYR A  28     -12.354 -15.834  -0.392  1.00  0.00           C
ATOM    285  CE2 TYR A  28     -11.767 -18.149  -0.494  1.00  0.00           C
ATOM    286  CZ  TYR A  28     -12.442 -17.113   0.115  1.00  0.00           C
ATOM    287  OH  TYR A  28     -13.210 -17.361   1.231  1.00  0.00           O
ATOM    288  H   TYR A  28     -12.074 -17.127  -4.832  1.00  0.00           H
ATOM    289  HA  TYR A  28     -11.025 -14.616  -3.932  1.00  0.00           H
ATOM    290  HB2 TYR A  28      -9.841 -17.238  -3.794  1.00  0.00           H
ATOM    291  HB3 TYR A  28      -9.192 -15.931  -3.060  1.00  0.00           H
ATOM    292  HD1 TYR A  28     -11.518 -14.664  -1.879  1.00  0.00           H
ATOM    293  HD2 TYR A  28     -10.516 -18.658  -2.055  1.00  0.00           H
ATOM    294  HE1 TYR A  28     -12.849 -15.081   0.048  1.00  0.00           H
ATOM    295  HE2 TYR A  28     -11.834 -19.078  -0.123  1.00  0.00           H
ATOM    296  HH  TYR A  28     -12.669 -17.877   1.892  1.00  0.00           H
ATOM    297  N   HID A  29      -9.533 -15.897  -6.487  1.00  0.00           N
ATOM    298  CA  HID A  29      -8.678 -15.541  -7.613  1.00  0.00           C
ATOM    299  C   HID A  29      -9.258 -14.415  -8.457  1.00  0.00           C
ATOM    300  O   HID A  29      -8.492 -13.684  -9.093  1.00  0.00           O
ATOM    301  CB  HID A  29      -8.423 -16.757  -8.499  1.00  0.00           C
ATOM    302  CG  HID A  29      -7.647 -17.839  -7.825  1.00  0.00           C
ATOM    303  CD2 HID A  29      -8.019 -19.069  -7.406  1.00  0.00           C
ATOM    304  ND1 HID A  29      -6.316 -17.705  -7.495  1.00  0.00           N
ATOM    305  CE1 HID A  29      -5.900 -18.811  -6.906  1.00  0.00           C
ATOM    306  NE2 HID A  29      -6.914 -19.655  -6.841  1.00  0.00           N
ATOM    307  H   HID A  29     -10.042 -16.790  -6.407  1.00  0.00           H
ATOM    308  HA  HID A  29      -7.783 -15.234  -7.249  1.00  0.00           H
ATOM    309  HB2 HID A  29      -9.307 -17.138  -8.795  1.00  0.00           H
ATOM    310  HB3 HID A  29      -7.914 -16.464  -9.317  1.00  0.00           H
ATOM    311  HD1 HID A  29      -5.756 -16.896  -7.674  1.00  0.00           H
ATOM    312  HD2 HID A  29      -8.925 -19.476  -7.491  1.00  0.00           H
ATOM    313  HE1 HID A  29      -4.978 -18.982  -6.569  1.00  0.00           H
ATOM    314  N   LEU A  30     -10.585 -14.261  -8.483  1.00  0.00           N
ATOM    315  CA  LEU A  30     -11.208 -13.144  -9.191  1.00  0.00           C
ATOM    316  C   LEU A  30     -11.136 -11.831  -8.416  1.00  0.00           C
ATOM    317  O   LEU A  30     -11.203 -10.761  -9.031  1.00  0.00           O
ATOM    318  CB  LEU A  30     -12.674 -13.458  -9.507  1.00  0.00           C
ATOM    319  CG  LEU A  30     -12.940 -14.660 -10.411  1.00  0.00           C
ATOM    320  CD1 LEU A  30     -14.433 -14.922 -10.519  1.00  0.00           C
ATOM    321  CD2 LEU A  30     -12.333 -14.456 -11.789  1.00  0.00           C
ATOM    322  H   LEU A  30     -11.118 -14.985  -7.970  1.00  0.00           H
ATOM    323  HA  LEU A  30     -10.727 -13.018 -10.075  1.00  0.00           H
ATOM    324  HB2 LEU A  30     -13.142 -13.627  -8.641  1.00  0.00           H
ATOM    325  HB3 LEU A  30     -13.068 -12.656  -9.952  1.00  0.00           H
ATOM    326  HG  LEU A  30     -12.488 -15.464 -10.025  1.00  0.00           H
ATOM    327 HD11 LEU A  30     -14.808 -15.110  -9.610  1.00  0.00           H
ATOM    328 HD12 LEU A  30     -14.593 -15.711 -11.113  1.00  0.00           H
ATOM    329 HD13 LEU A  30     -14.888 -14.118 -10.905  1.00  0.00           H
ATOM    330 HD21 LEU A  30     -12.732 -13.643 -12.215  1.00  0.00           H
ATOM    331 HD22 LEU A  30     -11.343 -14.334 -11.706  1.00  0.00           H
ATOM    332 HD23 LEU A  30     -12.521 -15.255 -12.361  1.00  0.00           H
ATOM    333  N   THR A  31     -11.009 -11.883  -7.090  1.00  0.00           N
ATOM    334  CA  THR A  31     -10.984 -10.687  -6.249  1.00  0.00           C
ATOM    335  C   THR A  31      -9.624 -10.385  -5.635  1.00  0.00           C
ATOM    336  O   THR A  31      -9.204  -9.224  -5.623  1.00  0.00           O
ATOM    337  CB  THR A  31     -12.013 -10.814  -5.121  1.00  0.00           C
ATOM    338  CG2 THR A  31     -13.410 -10.869  -5.701  1.00  0.00           C
ATOM    339  OG1 THR A  31     -11.752 -12.016  -4.386  1.00  0.00           O
ATOM    340  H   THR A  31     -10.929 -12.851  -6.704  1.00  0.00           H
ATOM    341  HA  THR A  31     -11.258  -9.890  -6.823  1.00  0.00           H
ATOM    342  HB  THR A  31     -11.908 -10.025  -4.485  1.00  0.00           H
ATOM    343  HG1 THR A  31     -12.076 -12.817  -4.900  1.00  0.00           H
ATOM    344 HG21 THR A  31     -13.953 -10.094  -5.364  1.00  0.00           H
ATOM    345 HG22 THR A  31     -13.861 -11.725  -5.431  1.00  0.00           H
ATOM    346 HG23 THR A  31     -13.368 -10.825  -6.704  1.00  0.00           H
ATOM    347  N   LEU A  32      -8.921 -11.394  -5.120  1.00  0.00           N
ATOM    348  CA  LEU A  32      -7.712 -11.170  -4.334  1.00  0.00           C
ATOM    349  C   LEU A  32      -6.420 -11.434  -5.098  1.00  0.00           C
ATOM    350  O   LEU A  32      -5.381 -10.864  -4.748  1.00  0.00           O
ATOM    351  CB  LEU A  32      -7.746 -12.035  -3.068  1.00  0.00           C
ATOM    352  CG  LEU A  32      -9.036 -11.935  -2.248  1.00  0.00           C
ATOM    353  CD1 LEU A  32      -8.888 -12.687  -0.945  1.00  0.00           C
ATOM    354  CD2 LEU A  32      -9.417 -10.485  -1.986  1.00  0.00           C
ATOM    355  H   LEU A  32      -9.304 -12.338  -5.325  1.00  0.00           H
ATOM    356  HA  LEU A  32      -7.706 -10.199  -4.026  1.00  0.00           H
ATOM    357  HB2 LEU A  32      -7.642 -12.982  -3.343  1.00  0.00           H
ATOM    358  HB3 LEU A  32      -6.999 -11.750  -2.484  1.00  0.00           H
ATOM    359  HG  LEU A  32      -9.786 -12.326  -2.780  1.00  0.00           H
ATOM    360 HD11 LEU A  32      -8.695 -13.653  -1.130  1.00  0.00           H
ATOM    361 HD12 LEU A  32      -9.735 -12.617  -0.414  1.00  0.00           H
ATOM    362 HD13 LEU A  32      -8.134 -12.298  -0.412  1.00  0.00           H
ATOM    363 HD21 LEU A  32      -8.684 -10.032  -1.478  1.00  0.00           H
ATOM    364 HD22 LEU A  32      -9.558 -10.013  -2.857  1.00  0.00           H
ATOM    365 HD23 LEU A  32     -10.261 -10.452  -1.450  1.00  0.00           H
ATOM    366  N   GLY A  33      -6.442 -12.274  -6.131  1.00  0.00           N
ATOM    367  CA  GLY A  33      -5.266 -12.403  -6.963  1.00  0.00           C
ATOM    368  C   GLY A  33      -4.910 -13.851  -7.233  1.00  0.00           C
ATOM    369  O   GLY A  33      -5.714 -14.765  -7.022  1.00  0.00           O
ATOM    370  H   GLY A  33      -7.318 -12.786  -6.269  1.00  0.00           H
ATOM    371  HA2 GLY A  33      -5.422 -11.928  -7.846  1.00  0.00           H
ATOM    372  HA3 GLY A  33      -4.480 -11.945  -6.513  1.00  0.00           H
ATOM    373  N   GLU A  34      -3.674 -14.055  -7.702  1.00  0.00           N
ATOM    374  CA  GLU A  34      -3.210 -15.368  -8.144  1.00  0.00           C
ATOM    375  C   GLU A  34      -2.996 -16.358  -7.003  1.00  0.00           C
ATOM    376  O   GLU A  34      -2.725 -17.534  -7.271  1.00  0.00           O
ATOM    377  CB  GLU A  34      -1.914 -15.218  -8.943  1.00  0.00           C
ATOM    378  CG  GLU A  34      -2.109 -14.701 -10.361  1.00  0.00           C
ATOM    379  CD  GLU A  34      -0.801 -14.571 -11.119  1.00  0.00           C
ATOM    380  OE1 GLU A  34       0.262 -14.516 -10.466  1.00  0.00           O
ATOM    381  OE2 GLU A  34      -0.835 -14.529 -12.366  1.00  0.00           O
ATOM    382  H   GLU A  34      -3.077 -13.201  -7.724  1.00  0.00           H
ATOM    383  HA  GLU A  34      -3.881 -15.758  -8.804  1.00  0.00           H
ATOM    384  HB2 GLU A  34      -1.342 -14.573  -8.467  1.00  0.00           H
ATOM    385  HB3 GLU A  34      -1.495 -16.107  -9.005  1.00  0.00           H
ATOM    386  HG2 GLU A  34      -2.672 -15.341 -10.847  1.00  0.00           H
ATOM    387  HG3 GLU A  34      -2.514 -13.808 -10.311  1.00  0.00           H
ATOM    388  N   SER A  35      -3.109 -15.924  -5.755  1.00  0.00           N
ATOM    389  CA  SER A  35      -3.040 -16.804  -4.596  1.00  0.00           C
ATOM    390  C   SER A  35      -4.362 -16.725  -3.831  1.00  0.00           C
ATOM    391  O   SER A  35      -5.320 -16.076  -4.265  1.00  0.00           O
ATOM    392  CB  SER A  35      -1.840 -16.440  -3.717  1.00  0.00           C
ATOM    393  OG  SER A  35      -0.615 -16.730  -4.374  1.00  0.00           O
ATOM    394  H   SER A  35      -3.253 -14.888  -5.673  1.00  0.00           H
ATOM    395  HA  SER A  35      -2.930 -17.743  -4.919  1.00  0.00           H
ATOM    396  HB2 SER A  35      -1.875 -15.466  -3.513  1.00  0.00           H
ATOM    397  HB3 SER A  35      -1.888 -16.969  -2.875  1.00  0.00           H
ATOM    398  HG  SER A  35       0.050 -16.013  -4.168  1.00  0.00           H
ATOM    399  N   VAL A  36      -4.415 -17.404  -2.686  1.00  0.00           N
ATOM    400  CA  VAL A  36      -5.615 -17.419  -1.855  1.00  0.00           C
ATOM    401  C   VAL A  36      -5.240 -17.046  -0.424  1.00  0.00           C
ATOM    402  O   VAL A  36      -5.542 -17.782   0.522  1.00  0.00           O
ATOM    403  CB  VAL A  36      -6.312 -18.795  -1.907  1.00  0.00           C
ATOM    404  CG1 VAL A  36      -7.731 -18.694  -1.388  1.00  0.00           C
ATOM    405  CG2 VAL A  36      -6.307 -19.366  -3.331  1.00  0.00           C
ATOM    406  H   VAL A  36      -3.543 -17.912  -2.442  1.00  0.00           H
ATOM    407  HA  VAL A  36      -6.245 -16.724  -2.201  1.00  0.00           H
ATOM    408  HB  VAL A  36      -5.816 -19.405  -1.296  1.00  0.00           H
ATOM    409 HG11 VAL A  36      -8.373 -18.701  -2.156  1.00  0.00           H
ATOM    410 HG12 VAL A  36      -7.927 -19.471  -0.787  1.00  0.00           H
ATOM    411 HG13 VAL A  36      -7.843 -17.843  -0.873  1.00  0.00           H
ATOM    412 HG21 VAL A  36      -5.391 -19.701  -3.542  1.00  0.00           H
ATOM    413 HG22 VAL A  36      -6.562 -18.644  -3.970  1.00  0.00           H
ATOM    414 HG23 VAL A  36      -6.965 -20.115  -3.382  1.00  0.00           H
ATOM    415  N   HID A  37      -4.568 -15.912  -0.246  1.00  0.00           N
ATOM    416  CA  HID A  37      -4.235 -15.463   1.098  1.00  0.00           C
ATOM    417  C   HID A  37      -4.183 -13.941   1.124  1.00  0.00           C
ATOM    418  O   HID A  37      -4.481 -13.268   0.133  1.00  0.00           O
ATOM    419  CB  HID A  37      -2.923 -16.087   1.596  1.00  0.00           C
ATOM    420  CG  HID A  37      -1.771 -15.930   0.655  1.00  0.00           C
ATOM    421  CD2 HID A  37      -1.070 -16.841  -0.062  1.00  0.00           C
ATOM    422  ND1 HID A  37      -1.222 -14.703   0.354  1.00  0.00           N
ATOM    423  CE1 HID A  37      -0.229 -14.864  -0.501  1.00  0.00           C
ATOM    424  NE2 HID A  37      -0.116 -16.151  -0.770  1.00  0.00           N
ATOM    425  H   HID A  37      -4.317 -15.406  -1.105  1.00  0.00           H
ATOM    426  HA  HID A  37      -4.956 -15.764   1.724  1.00  0.00           H
ATOM    427  HB2 HID A  37      -2.675 -15.662   2.476  1.00  0.00           H
ATOM    428  HB3 HID A  37      -3.073 -17.071   1.754  1.00  0.00           H
ATOM    429  HD1 HID A  37      -1.530 -13.827   0.728  1.00  0.00           H
ATOM    430  HD2 HID A  37      -1.217 -17.826  -0.075  1.00  0.00           H
ATOM    431  HE1 HID A  37       0.338 -14.137  -0.880  1.00  0.00           H
ATOM    432  N   CYS A  38      -3.808 -13.406   2.284  1.00  0.00           N
ATOM    433  CA  CYS A  38      -3.821 -11.972   2.516  1.00  0.00           C
ATOM    434  C   CYS A  38      -2.763 -11.268   1.678  1.00  0.00           C
ATOM    435  O   CYS A  38      -1.792 -11.865   1.206  1.00  0.00           O
ATOM    436  CB  CYS A  38      -3.575 -11.658   3.993  1.00  0.00           C
ATOM    437  SG  CYS A  38      -4.975 -11.969   5.085  1.00  0.00           S
ATOM    438  H   CYS A  38      -3.508 -14.101   3.002  1.00  0.00           H
ATOM    439  HA  CYS A  38      -4.724 -11.614   2.244  1.00  0.00           H
ATOM    440  HB2 CYS A  38      -2.802 -12.216   4.302  1.00  0.00           H
ATOM    441  HB3 CYS A  38      -3.327 -10.689   4.064  1.00  0.00           H
ATOM    442  HG  CYS A  38      -4.696 -11.830   6.036  1.00  0.00           H
ATOM    443  N   GLY A  39      -2.972  -9.975   1.487  1.00  0.00           N
ATOM    444  CA  GLY A  39      -1.947  -9.124   0.938  1.00  0.00           C
ATOM    445  C   GLY A  39      -1.161  -8.476   2.059  1.00  0.00           C
ATOM    446  O   GLY A  39      -1.655  -8.313   3.171  1.00  0.00           O
ATOM    447  H   GLY A  39      -3.918  -9.641   1.762  1.00  0.00           H
ATOM    448  HA2 GLY A  39      -1.323  -9.665   0.365  1.00  0.00           H
ATOM    449  HA3 GLY A  39      -2.365  -8.409   0.369  1.00  0.00           H
ATOM    450  N   LEU A  40       0.090  -8.131   1.760  1.00  0.00           N
ATOM    451  CA  LEU A  40       0.927  -7.404   2.711  1.00  0.00           C
ATOM    452  C   LEU A  40       0.724  -5.908   2.480  1.00  0.00           C
ATOM    453  O   LEU A  40       1.587  -5.190   1.972  1.00  0.00           O
ATOM    454  CB  LEU A  40       2.389  -7.810   2.572  1.00  0.00           C
ATOM    455  CG  LEU A  40       3.284  -7.467   3.765  1.00  0.00           C
ATOM    456  CD1 LEU A  40       2.740  -8.109   5.031  1.00  0.00           C
ATOM    457  CD2 LEU A  40       4.715  -7.912   3.514  1.00  0.00           C
ATOM    458  H   LEU A  40       0.409  -8.417   0.817  1.00  0.00           H
ATOM    459  HA  LEU A  40       0.629  -7.624   3.635  1.00  0.00           H
ATOM    460  HB2 LEU A  40       2.425  -8.796   2.450  1.00  0.00           H
ATOM    461  HB3 LEU A  40       2.764  -7.347   1.778  1.00  0.00           H
ATOM    462  HG  LEU A  40       3.308  -6.476   3.878  1.00  0.00           H
ATOM    463 HD11 LEU A  40       1.815  -7.770   5.208  1.00  0.00           H
ATOM    464 HD12 LEU A  40       3.332  -7.879   5.805  1.00  0.00           H
ATOM    465 HD13 LEU A  40       2.713  -9.103   4.918  1.00  0.00           H
ATOM    466 HD21 LEU A  40       4.739  -8.902   3.370  1.00  0.00           H
ATOM    467 HD22 LEU A  40       5.073  -7.450   2.702  1.00  0.00           H
ATOM    468 HD23 LEU A  40       5.283  -7.679   4.304  1.00  0.00           H
ATOM    469  N   TRP A  41      -0.474  -5.453   2.854  1.00 -0.01           N
ATOM    470  CA  TRP A  41      -0.845  -4.060   2.639  1.00 -0.01           C
ATOM    471  C   TRP A  41      -0.054  -3.120   3.534  1.00 -0.01           C
ATOM    472  O   TRP A  41       0.212  -1.976   3.148  1.00 -0.01           O
ATOM    473  CB  TRP A  41      -2.343  -3.874   2.867  1.00 -0.01           C
ATOM    474  CG  TRP A  41      -3.169  -4.591   1.853  1.00 -0.01           C
ATOM    475  CD1 TRP A  41      -3.933  -5.702   2.053  1.00 -0.01           C
ATOM    476  CD2 TRP A  41      -3.294  -4.262   0.465  1.00 -0.01           C
ATOM    477  CE2 TRP A  41      -4.160  -5.210  -0.112  1.00 -0.01           C
ATOM    478  CE3 TRP A  41      -2.761  -3.254  -0.344  1.00 -0.01           C
ATOM    479  NE1 TRP A  41      -4.538  -6.077   0.879  1.00 -0.01           N
ATOM    480  CZ2 TRP A  41      -4.506  -5.181  -1.460  1.00 -0.01           C
ATOM    481  CZ3 TRP A  41      -3.104  -3.226  -1.682  1.00 -0.01           C
ATOM    482  CH2 TRP A  41      -3.969  -4.184  -2.227  1.00 -0.01           C
ATOM    483  H   TRP A  41      -1.091  -6.154   3.294  1.00 -0.01           H
ATOM    484  HA  TRP A  41      -0.623  -3.828   1.681  1.00 -0.01           H
ATOM    485  HB2 TRP A  41      -2.580  -4.237   3.756  1.00 -0.01           H
ATOM    486  HB3 TRP A  41      -2.561  -2.911   2.803  1.00 -0.01           H
ATOM    487  HD1 TRP A  41      -4.039  -6.177   2.926  1.00 -0.01           H
ATOM    488  HE1 TRP A  41      -5.154  -6.855   0.764  1.00 -0.01           H
ATOM    489  HE3 TRP A  41      -2.145  -2.566   0.034  1.00 -0.01           H
ATOM    490  HZ2 TRP A  41      -5.127  -5.873  -1.840  1.00 -0.01           H
ATOM    491  HZ3 TRP A  41      -2.728  -2.512  -2.267  1.00 -0.01           H
ATOM    492  HH2 TRP A  41      -4.193  -4.128  -3.202  1.00 -0.01           H
ATOM    493  N   PHE A  42       0.324  -3.573   4.721  1.00 -0.01           N
ATOM    494  CA  PHE A  42       1.137  -2.783   5.623  1.00 -0.01           C
ATOM    495  C   PHE A  42       2.495  -3.443   5.776  1.00 -0.01           C
ATOM    496  O   PHE A  42       2.559  -4.631   6.115  1.00 -0.01           O
ATOM    497  CB  PHE A  42       0.453  -2.648   6.988  1.00 -0.01           C
ATOM    498  CG  PHE A  42      -0.869  -1.942   6.929  1.00 -0.01           C
ATOM    499  CD1 PHE A  42      -2.030  -2.643   6.654  1.00 -0.01           C
ATOM    500  CD2 PHE A  42      -0.949  -0.576   7.133  1.00 -0.01           C
ATOM    501  CE1 PHE A  42      -3.244  -1.995   6.591  1.00 -0.01           C
ATOM    502  CE2 PHE A  42      -2.161   0.075   7.072  1.00 -0.01           C
ATOM    503  CZ  PHE A  42      -3.309  -0.636   6.800  1.00 -0.01           C
ATOM    504  H   PHE A  42      -0.012  -4.536   4.944  1.00 -0.01           H
ATOM    505  HA  PHE A  42       1.293  -1.897   5.183  1.00 -0.01           H
ATOM    506  HB2 PHE A  42       0.301  -3.558   7.339  1.00 -0.01           H
ATOM    507  HB3 PHE A  42       1.054  -2.129   7.575  1.00 -0.01           H
ATOM    508  HD1 PHE A  42      -1.990  -3.628   6.501  1.00 -0.01           H
ATOM    509  HD2 PHE A  42      -0.114  -0.056   7.328  1.00 -0.01           H
ATOM    510  HE1 PHE A  42      -4.082  -2.523   6.390  1.00 -0.01           H
ATOM    511  HE2 PHE A  42      -2.202   1.078   7.227  1.00 -0.01           H
ATOM    512  HZ  PHE A  42      -4.195  -0.166   6.754  1.00 -0.01           H
ATOM    513  N   PRO A  43       3.586  -2.723   5.509  1.00  0.00           N
ATOM    514  CA  PRO A  43       4.929  -3.322   5.624  1.00  0.00           C
ATOM    515  C   PRO A  43       5.181  -3.863   7.017  1.00  0.00           C
ATOM    516  O   PRO A  43       4.576  -3.402   7.997  1.00  0.00           O
ATOM    517  CB  PRO A  43       5.872  -2.149   5.291  1.00  0.00           C
ATOM    518  CG  PRO A  43       5.041  -0.911   5.470  1.00  0.00           C
ATOM    519  CD  PRO A  43       3.637  -1.305   5.122  1.00  0.00           C
ATOM    520  HA  PRO A  43       5.052  -4.041   4.927  1.00  0.00           H
ATOM    521  HB2 PRO A  43       6.659  -2.144   5.914  1.00  0.00           H
ATOM    522  HB3 PRO A  43       6.205  -2.223   4.348  1.00  0.00           H
ATOM    523  HG2 PRO A  43       5.101  -0.586   6.421  1.00  0.00           H
ATOM    524  HG3 PRO A  43       5.373  -0.179   4.863  1.00  0.00           H
ATOM    525  HD2 PRO A  43       2.967  -0.775   5.641  1.00  0.00           H
ATOM    526  HD3 PRO A  43       3.457  -1.201   4.143  1.00  0.00           H
ATOM    527  N   PRO A  44       6.069  -4.855   7.149  1.00  0.00           N
ATOM    528  CA  PRO A  44       6.254  -5.507   8.460  1.00  0.00           C
ATOM    529  C   PRO A  44       6.696  -4.571   9.573  1.00  0.00           C
ATOM    530  O   PRO A  44       6.285  -4.755  10.725  1.00  0.00           O
ATOM    531  CB  PRO A  44       7.311  -6.587   8.171  1.00  0.00           C
ATOM    532  CG  PRO A  44       7.808  -6.324   6.753  1.00  0.00           C
ATOM    533  CD  PRO A  44       6.720  -5.595   6.055  1.00  0.00           C
ATOM    534  HA  PRO A  44       5.401  -6.004   8.725  1.00  0.00           H
ATOM    535  HB2 PRO A  44       8.074  -6.524   8.822  1.00  0.00           H
ATOM    536  HB3 PRO A  44       6.910  -7.506   8.233  1.00  0.00           H
ATOM    537  HG2 PRO A  44       8.657  -5.782   6.792  1.00  0.00           H
ATOM    538  HG3 PRO A  44       8.018  -7.203   6.305  1.00  0.00           H
ATOM    539  HD2 PRO A  44       7.074  -4.959   5.369  1.00  0.00           H
ATOM    540  HD3 PRO A  44       6.067  -6.219   5.621  1.00  0.00           H
ATOM    541  N   ASP A  45       7.512  -3.565   9.273  1.00  0.00           N
ATOM    542  CA  ASP A  45       8.014  -2.698  10.331  1.00  0.00           C
ATOM    543  C   ASP A  45       6.993  -1.664  10.793  1.00  0.00           C
ATOM    544  O   ASP A  45       7.321  -0.835  11.650  1.00  0.00           O
ATOM    545  CB  ASP A  45       9.290  -1.994   9.868  1.00  0.00           C
ATOM    546  CG  ASP A  45       9.024  -0.955   8.803  1.00  0.00           C
ATOM    547  OD1 ASP A  45       8.123  -1.170   7.966  1.00  0.00           O
ATOM    548  OD2 ASP A  45       9.709   0.086   8.808  1.00  0.00           O
ATOM    549  H   ASP A  45       7.744  -3.460   8.279  1.00  0.00           H
ATOM    550  HA  ASP A  45       8.218  -3.289  11.131  1.00  0.00           H
ATOM    551  HB2 ASP A  45       9.698  -1.549  10.657  1.00  0.00           H
ATOM    552  HB3 ASP A  45       9.904  -2.682   9.500  1.00  0.00           H
ATOM    553  N   ALA A  46       5.767  -1.692  10.249  1.00  0.00           N
ATOM    554  CA  ALA A  46       4.764  -0.688  10.579  1.00  0.00           C
ATOM    555  C   ALA A  46       4.103  -1.030  11.911  1.00  0.00           C
ATOM    556  O   ALA A  46       3.940  -2.209  12.233  1.00  0.00           O
ATOM    557  CB  ALA A  46       3.701  -0.603   9.486  1.00  0.00           C
ATOM    558  H   ALA A  46       5.606  -2.475   9.590  1.00  0.00           H
ATOM    559  HA  ALA A  46       5.213   0.205  10.665  1.00  0.00           H
ATOM    560  HB1 ALA A  46       3.338   0.327   9.448  1.00  0.00           H
ATOM    561  HB2 ALA A  46       2.962  -1.242   9.692  1.00  0.00           H
ATOM    562  HB3 ALA A  46       4.111  -0.838   8.606  1.00  0.00           H
ATOM    563  N   PRO A  47       3.729  -0.030  12.706  1.00  0.00           N
ATOM    564  CA  PRO A  47       3.033  -0.322  13.963  1.00  0.00           C
ATOM    565  C   PRO A  47       1.627  -0.840  13.710  1.00  0.00           C
ATOM    566  O   PRO A  47       1.012  -0.552  12.681  1.00  0.00           O
ATOM    567  CB  PRO A  47       3.004   1.034  14.674  1.00  0.00           C
ATOM    568  CG  PRO A  47       3.025   2.030  13.551  1.00  0.00           C
ATOM    569  CD  PRO A  47       3.904   1.419  12.492  1.00  0.00           C
ATOM    570  HA  PRO A  47       3.563  -0.977  14.518  1.00  0.00           H
ATOM    571  HB2 PRO A  47       2.172   1.131  15.219  1.00  0.00           H
ATOM    572  HB3 PRO A  47       3.804   1.144  15.262  1.00  0.00           H
ATOM    573  HG2 PRO A  47       2.096   2.183  13.202  1.00  0.00           H
ATOM    574  HG3 PRO A  47       3.400   2.905  13.868  1.00  0.00           H
ATOM    575  HD2 PRO A  47       3.604   1.676  11.575  1.00  0.00           H
ATOM    576  HD3 PRO A  47       4.862   1.679  12.616  1.00  0.00           H
ATOM    577  N   VAL A  48       1.121  -1.616  14.662  1.00  0.00           N
ATOM    578  CA  VAL A  48      -0.268  -2.086  14.572  1.00  0.00           C
ATOM    579  C   VAL A  48      -1.206  -0.906  14.783  1.00  0.00           C
ATOM    580  O   VAL A  48      -0.966  -0.084  15.688  1.00  0.00           O
ATOM    581  CB  VAL A  48      -0.525  -3.187  15.601  1.00  0.00           C
ATOM    582  CG1 VAL A  48      -1.969  -3.672  15.524  1.00  0.00           C
ATOM    583  CG2 VAL A  48       0.438  -4.335  15.381  1.00  0.00           C
ATOM    584  H   VAL A  48       1.756  -1.850  15.434  1.00  0.00           H
ATOM    585  HA  VAL A  48      -0.414  -2.441  13.650  1.00  0.00           H
ATOM    586  HB  VAL A  48      -0.402  -2.796  16.509  1.00  0.00           H
ATOM    587 HG11 VAL A  48      -2.584  -2.928  15.784  1.00  0.00           H
ATOM    588 HG12 VAL A  48      -2.173  -3.962  14.590  1.00  0.00           H
ATOM    589 HG13 VAL A  48      -2.094  -4.443  16.148  1.00  0.00           H
ATOM    590 HG21 VAL A  48       0.310  -4.706  14.460  1.00  0.00           H
ATOM    591 HG22 VAL A  48       0.263  -5.052  16.057  1.00  0.00           H
ATOM    592 HG23 VAL A  48       1.378  -4.006  15.480  1.00  0.00           H
ATOM    593  N   PRO A  49      -2.267  -0.766  13.989  1.00  0.00           N
ATOM    594  CA  PRO A  49      -3.175   0.371  14.167  1.00  0.00           C
ATOM    595  C   PRO A  49      -3.956   0.292  15.472  1.00  0.00           C
ATOM    596  O   PRO A  49      -4.066  -0.757  16.111  1.00  0.00           O
ATOM    597  CB  PRO A  49      -4.114   0.273  12.959  1.00  0.00           C
ATOM    598  CG  PRO A  49      -3.383  -0.562  11.958  1.00  0.00           C
ATOM    599  CD  PRO A  49      -2.565  -1.527  12.762  1.00  0.00           C
ATOM    600  HA  PRO A  49      -2.665   1.245  14.107  1.00  0.00           H
ATOM    601  HB2 PRO A  49      -4.983  -0.160  13.222  1.00  0.00           H
ATOM    602  HB3 PRO A  49      -4.311   1.187  12.590  1.00  0.00           H
ATOM    603  HG2 PRO A  49      -4.034  -1.048  11.364  1.00  0.00           H
ATOM    604  HG3 PRO A  49      -2.795   0.016  11.381  1.00  0.00           H
ATOM    605  HD2 PRO A  49      -3.080  -2.354  12.981  1.00  0.00           H
ATOM    606  HD3 PRO A  49      -1.719  -1.776  12.291  1.00  0.00           H
ATOM    607  N   GLN A  50      -4.488   1.451  15.872  1.00  0.00           N
ATOM    608  CA  GLN A  50      -5.363   1.518  17.037  1.00  0.00           C
ATOM    609  C   GLN A  50      -6.695   0.843  16.751  1.00  0.00           C
ATOM    610  O   GLN A  50      -7.263   0.168  17.618  1.00  0.00           O
ATOM    611  CB  GLN A  50      -5.592   2.975  17.431  1.00  0.00           C
ATOM    612  CG  GLN A  50      -4.324   3.755  17.708  1.00  0.00           C
ATOM    613  CD  GLN A  50      -3.710   3.390  19.037  1.00  0.00           C
ATOM    614  NE2 GLN A  50      -2.460   2.943  19.011  1.00  0.00           N
ATOM    615  OE1 GLN A  50      -4.354   3.502  20.080  1.00  0.00           O
ATOM    616  H   GLN A  50      -4.230   2.270  15.297  1.00  0.00           H
ATOM    617  HA  GLN A  50      -4.918   1.018  17.788  1.00  0.00           H
ATOM    618  HB2 GLN A  50      -6.087   3.435  16.687  1.00  0.00           H
ATOM    619  HB3 GLN A  50      -6.161   2.998  18.259  1.00  0.00           H
ATOM    620  HG2 GLN A  50      -3.662   3.560  16.985  1.00  0.00           H
ATOM    621  HG3 GLN A  50      -4.541   4.730  17.711  1.00  0.00           H
ATOM    622 HE21 GLN A  50      -1.976   2.690  19.872  1.00  0.00           H
ATOM    623 HE22 GLN A  50      -1.996   2.858  18.108  1.00  0.00           H
ATOM    624  N   ASP A  51      -7.204   1.024  15.537  1.00  0.00           N
ATOM    625  CA  ASP A  51      -8.447   0.426  15.088  1.00  0.00           C
ATOM    626  C   ASP A  51      -8.195  -0.352  13.805  1.00  0.00           C
ATOM    627  O   ASP A  51      -7.182  -0.166  13.126  1.00  0.00           O
ATOM    628  CB  ASP A  51      -9.524   1.493  14.846  1.00  0.00           C
ATOM    629  CG  ASP A  51      -9.881   2.256  16.104  1.00  0.00           C
ATOM    630  OD1 ASP A  51     -10.248   1.605  17.104  1.00  0.00           O
ATOM    631  OD2 ASP A  51      -9.790   3.503  16.098  1.00  0.00           O
ATOM    632  H   ASP A  51      -6.618   1.648  14.922  1.00  0.00           H
ATOM    633  HA  ASP A  51      -8.730  -0.238  15.783  1.00  0.00           H
ATOM    634  HB2 ASP A  51      -9.173   2.131  14.171  1.00  0.00           H
ATOM    635  HB3 ASP A  51     -10.335   1.035  14.506  1.00  0.00           H
ATOM    636  N   MET A  52      -9.129  -1.239  13.482  1.00  0.00           N
ATOM    637  CA  MET A  52      -9.141  -1.894  12.184  1.00  0.00           C
ATOM    638  C   MET A  52     -10.151  -1.259  11.239  1.00  0.00           C
ATOM    639  O   MET A  52     -10.403  -1.802  10.159  1.00  0.00           O
ATOM    640  CB  MET A  52      -9.416  -3.388  12.349  1.00  0.00           C
ATOM    641  CG  MET A  52      -8.467  -4.074  13.324  1.00  0.00           C
ATOM    642  SD  MET A  52      -7.056  -4.872  12.531  1.00  0.00           S
ATOM    643  CE  MET A  52      -5.720  -4.391  13.632  1.00  0.00           C
ATOM    644  H   MET A  52      -9.834  -1.419  14.223  1.00  0.00           H
ATOM    645  HA  MET A  52      -8.224  -1.794  11.771  1.00  0.00           H
ATOM    646  HB2 MET A  52     -10.357  -3.514  12.681  1.00  0.00           H
ATOM    647  HB3 MET A  52      -9.330  -3.838  11.453  1.00  0.00           H
ATOM    648  HG2 MET A  52      -8.150  -3.374  14.012  1.00  0.00           H
ATOM    649  HG3 MET A  52      -9.008  -4.756  13.876  1.00  0.00           H
ATOM    650  HE1 MET A  52      -4.862  -4.359  13.120  1.00  0.00           H
ATOM    651  HE2 MET A  52      -5.914  -3.488  14.016  1.00  0.00           H
ATOM    652  HE3 MET A  52      -5.642  -5.059  14.373  1.00  0.00           H
ATOM    653  N   GLU A  53     -10.727  -0.120  11.622  1.00 -0.01           N
ATOM    654  CA  GLU A  53     -11.608   0.616  10.726  1.00 -0.01           C
ATOM    655  C   GLU A  53     -10.856   1.016   9.464  1.00 -0.01           C
ATOM    656  O   GLU A  53      -9.659   1.312   9.507  1.00 -0.01           O
ATOM    657  CB  GLU A  53     -12.159   1.861  11.423  1.00 -0.01           C
ATOM    658  CG  GLU A  53     -13.040   1.582  12.630  1.00 -0.01           C
ATOM    659  CD  GLU A  53     -14.442   1.136  12.247  1.00 -0.01           C
ATOM    660  OE1 GLU A  53     -14.741   1.049  11.037  1.00 -0.01           O
ATOM    661  OE2 GLU A  53     -15.254   0.876  13.158  1.00 -0.01           O
ATOM    662  H   GLU A  53     -10.498   0.184  12.584  1.00 -0.01           H
ATOM    663  HA  GLU A  53     -12.396   0.045  10.480  1.00 -0.01           H
ATOM    664  HB2 GLU A  53     -11.389   2.396  11.733  1.00 -0.01           H
ATOM    665  HB3 GLU A  53     -12.703   2.357  10.765  1.00 -0.01           H
ATOM    666  HG2 GLU A  53     -12.631   0.856  13.150  1.00 -0.01           H
ATOM    667  HG3 GLU A  53     -13.126   2.411  13.150  1.00 -0.01           H
ATOM    668  N   LEU A  54     -11.573   1.023   8.336  1.00 -0.02           N
ATOM    669  CA  LEU A  54     -10.951   1.339   7.054  1.00 -0.02           C
ATOM    670  C   LEU A  54     -10.314   2.722   7.073  1.00 -0.02           C
ATOM    671  O   LEU A  54      -9.251   2.933   6.476  1.00 -0.02           O
ATOM    672  CB  LEU A  54     -11.991   1.237   5.938  1.00 -0.02           C
ATOM    673  CG  LEU A  54     -11.520   1.490   4.506  1.00 -0.02           C
ATOM    674  CD1 LEU A  54     -10.293   0.651   4.190  1.00 -0.02           C
ATOM    675  CD2 LEU A  54     -12.634   1.198   3.518  1.00 -0.02           C
ATOM    676  H   LEU A  54     -12.572   0.792   8.451  1.00 -0.02           H
ATOM    677  HA  LEU A  54     -10.230   0.659   6.871  1.00 -0.02           H
ATOM    678  HB2 LEU A  54     -12.377   0.312   5.964  1.00 -0.02           H
ATOM    679  HB3 LEU A  54     -12.716   1.900   6.134  1.00 -0.02           H
ATOM    680  HG  LEU A  54     -11.296   2.459   4.404  1.00 -0.02           H
ATOM    681 HD11 LEU A  54      -9.553   0.888   4.820  1.00 -0.02           H
ATOM    682 HD12 LEU A  54      -9.998   0.828   3.250  1.00 -0.02           H
ATOM    683 HD13 LEU A  54     -10.515  -0.320   4.290  1.00 -0.02           H
ATOM    684 HD21 LEU A  54     -12.916   0.241   3.600  1.00 -0.02           H
ATOM    685 HD22 LEU A  54     -13.418   1.790   3.709  1.00 -0.02           H
ATOM    686 HD23 LEU A  54     -12.311   1.368   2.586  1.00 -0.02           H
ATOM    687  N   VAL A  55     -10.928   3.668   7.783  1.00 -0.01           N
ATOM    688  CA  VAL A  55     -10.394   5.024   7.820  1.00 -0.01           C
ATOM    689  C   VAL A  55      -9.083   5.061   8.596  1.00 -0.01           C
ATOM    690  O   VAL A  55      -8.102   5.670   8.155  1.00 -0.01           O
ATOM    691  CB  VAL A  55     -11.437   5.998   8.401  1.00 -0.01           C
ATOM    692  CG1 VAL A  55     -11.917   5.533   9.770  1.00 -0.01           C
ATOM    693  CG2 VAL A  55     -10.870   7.408   8.472  1.00 -0.01           C
ATOM    694  H   VAL A  55     -11.776   3.366   8.281  1.00 -0.01           H
ATOM    695  HA  VAL A  55     -10.204   5.313   6.876  1.00 -0.01           H
ATOM    696  HB  VAL A  55     -12.230   5.989   7.796  1.00 -0.01           H
ATOM    697 HG11 VAL A  55     -11.133   5.439  10.384  1.00 -0.01           H
ATOM    698 HG12 VAL A  55     -12.555   6.205  10.145  1.00 -0.01           H
ATOM    699 HG13 VAL A  55     -12.377   4.650   9.680  1.00 -0.01           H
ATOM    700 HG21 VAL A  55     -10.347   7.596   7.641  1.00 -0.01           H
ATOM    701 HG22 VAL A  55     -10.272   7.484   9.270  1.00 -0.01           H
ATOM    702 HG23 VAL A  55     -11.622   8.063   8.552  1.00 -0.01           H
ATOM    703  N   THR A  56      -9.039   4.395   9.753  1.00  0.01           N
ATOM    704  CA  THR A  56      -7.829   4.405  10.570  1.00  0.01           C
ATOM    705  C   THR A  56      -6.668   3.729   9.851  1.00  0.01           C
ATOM    706  O   THR A  56      -5.524   4.193   9.929  1.00  0.01           O
ATOM    707  CB  THR A  56      -8.095   3.718  11.910  1.00  0.01           C
ATOM    708  CG2 THR A  56      -6.937   3.944  12.858  1.00  0.01           C
ATOM    709  OG1 THR A  56      -9.289   4.248  12.498  1.00  0.01           O
ATOM    710  H   THR A  56      -9.902   3.894  10.005  1.00  0.01           H
ATOM    711  HA  THR A  56      -7.574   5.364  10.752  1.00  0.01           H
ATOM    712  HB  THR A  56      -8.238   2.719  11.750  1.00  0.01           H
ATOM    713  HG1 THR A  56      -9.328   4.020  13.477  1.00  0.01           H
ATOM    714 HG21 THR A  56      -6.104   4.160  12.339  1.00  0.01           H
ATOM    715 HG22 THR A  56      -6.774   3.118  13.406  1.00  0.01           H
ATOM    716 HG23 THR A  56      -7.142   4.709  13.476  1.00  0.01           H
ATOM    717  N   MET A  57      -6.940   2.622   9.156  1.00  0.01           N
ATOM    718  CA  MET A  57      -5.901   1.959   8.375  1.00  0.01           C
ATOM    719  C   MET A  57      -5.441   2.835   7.217  1.00  0.01           C
ATOM    720  O   MET A  57      -4.238   2.962   6.962  1.00  0.01           O
ATOM    721  CB  MET A  57      -6.411   0.612   7.870  1.00  0.01           C
ATOM    722  CG  MET A  57      -6.212  -0.526   8.861  1.00  0.01           C
ATOM    723  SD  MET A  57      -7.360  -1.901   8.636  1.00  0.01           S
ATOM    724  CE  MET A  57      -8.008  -1.560   7.008  1.00  0.01           C
ATOM    725  H   MET A  57      -7.914   2.292   9.220  1.00  0.01           H
ATOM    726  HA  MET A  57      -5.110   1.798   8.977  1.00  0.01           H
ATOM    727  HB2 MET A  57      -7.395   0.688   7.668  1.00  0.01           H
ATOM    728  HB3 MET A  57      -5.929   0.377   7.017  1.00  0.01           H
ATOM    729  HG2 MET A  57      -5.236  -0.851   8.787  1.00  0.01           H
ATOM    730  HG3 MET A  57      -6.288  -0.142   9.815  1.00  0.01           H
ATOM    731  HE1 MET A  57      -7.470  -2.051   6.320  1.00  0.01           H
ATOM    732  HE2 MET A  57      -8.963  -1.859   6.954  1.00  0.01           H
ATOM    733  HE3 MET A  57      -7.960  -0.576   6.824  1.00  0.01           H
ATOM    734  N   SER A  58      -6.388   3.452   6.504  1.00 -0.02           N
ATOM    735  CA  SER A  58      -6.025   4.381   5.436  1.00 -0.02           C
ATOM    736  C   SER A  58      -5.244   5.571   5.982  1.00 -0.02           C
ATOM    737  O   SER A  58      -4.314   6.063   5.333  1.00 -0.02           O
ATOM    738  CB  SER A  58      -7.281   4.854   4.701  1.00 -0.02           C
ATOM    739  OG  SER A  58      -6.956   5.732   3.636  1.00 -0.02           O
ATOM    740  H   SER A  58      -7.356   3.222   6.765  1.00 -0.02           H
ATOM    741  HA  SER A  58      -5.430   3.892   4.787  1.00 -0.02           H
ATOM    742  HB2 SER A  58      -7.756   4.059   4.333  1.00 -0.02           H
ATOM    743  HB3 SER A  58      -7.869   5.333   5.347  1.00 -0.02           H
ATOM    744  HG  SER A  58      -6.992   6.676   3.960  1.00 -0.02           H
ATOM    745  N   SER A  59      -5.600   6.039   7.182  1.00  0.02           N
ATOM    746  CA  SER A  59      -4.916   7.192   7.760  1.00  0.02           C
ATOM    747  C   SER A  59      -3.449   6.888   8.033  1.00  0.02           C
ATOM    748  O   SER A  59      -2.581   7.741   7.810  1.00  0.02           O
ATOM    749  CB  SER A  59      -5.614   7.631   9.046  1.00  0.02           C
ATOM    750  OG  SER A  59      -5.138   8.896   9.468  1.00  0.02           O
ATOM    751  H   SER A  59      -6.369   5.532   7.641  1.00  0.02           H
ATOM    752  HA  SER A  59      -4.957   7.946   7.092  1.00  0.02           H
ATOM    753  HB2 SER A  59      -6.592   7.692   8.876  1.00  0.02           H
ATOM    754  HB3 SER A  59      -5.428   6.961   9.757  1.00  0.02           H
ATOM    755  HG  SER A  59      -5.246   8.980  10.458  1.00  0.02           H
ATOM    756  N   GLN A  60      -3.153   5.684   8.526  1.00  0.01           N
ATOM    757  CA  GLN A  60      -1.761   5.303   8.729  1.00  0.01           C
ATOM    758  C   GLN A  60      -1.027   5.175   7.401  1.00  0.01           C
ATOM    759  O   GLN A  60       0.169   5.475   7.324  1.00  0.01           O
ATOM    760  CB  GLN A  60      -1.678   3.995   9.514  1.00  0.01           C
ATOM    761  CG  GLN A  60      -0.288   3.680  10.029  1.00  0.01           C
ATOM    762  CD  GLN A  60      -0.047   2.193  10.171  1.00  0.01           C
ATOM    763  NE2 GLN A  60      -0.307   1.659  11.359  1.00  0.01           N
ATOM    764  OE1 GLN A  60       0.365   1.528   9.220  1.00  0.01           O
ATOM    765  H   GLN A  60      -3.956   5.082   8.738  1.00  0.01           H
ATOM    766  HA  GLN A  60      -1.313   6.033   9.259  1.00  0.01           H
ATOM    767  HB2 GLN A  60      -2.297   4.052  10.299  1.00  0.01           H
ATOM    768  HB3 GLN A  60      -1.969   3.244   8.918  1.00  0.01           H
ATOM    769  HG2 GLN A  60       0.385   4.052   9.390  1.00  0.01           H
ATOM    770  HG3 GLN A  60      -0.171   4.110  10.924  1.00  0.01           H
ATOM    771 HE21 GLN A  60      -0.181   0.662  11.524  1.00  0.01           H
ATOM    772 HE22 GLN A  60      -0.636   2.274  12.102  1.00  0.01           H
ATOM    773  N   ALA A  61      -1.723   4.731   6.352  1.00 -0.02           N
ATOM    774  CA  ALA A  61      -1.125   4.720   5.022  1.00 -0.02           C
ATOM    775  C   ALA A  61      -0.844   6.137   4.539  1.00 -0.02           C
ATOM    776  O   ALA A  61       0.168   6.383   3.873  1.00 -0.02           O
ATOM    777  CB  ALA A  61      -2.040   3.984   4.043  1.00 -0.02           C
ATOM    778  H   ALA A  61      -2.678   4.411   6.560  1.00 -0.02           H
ATOM    779  HA  ALA A  61      -0.254   4.216   5.062  1.00 -0.02           H
ATOM    780  HB1 ALA A  61      -2.885   3.726   4.509  1.00 -0.02           H
ATOM    781  HB2 ALA A  61      -1.577   3.164   3.711  1.00 -0.02           H
ATOM    782  HB3 ALA A  61      -2.252   4.584   3.273  1.00 -0.02           H
ATOM    783  N   GLN A  62      -1.729   7.080   4.866  1.00 -0.13           N
ATOM    784  CA  GLN A  62      -1.493   8.479   4.524  1.00 -0.13           C
ATOM    785  C   GLN A  62      -0.233   9.005   5.199  1.00 -0.13           C
ATOM    786  O   GLN A  62       0.580   9.698   4.577  1.00 -0.13           O
ATOM    787  CB  GLN A  62      -2.695   9.326   4.936  1.00 -0.13           C
ATOM    788  CG  GLN A  62      -3.826   9.395   3.933  1.00 -0.13           C
ATOM    789  CD  GLN A  62      -5.037  10.099   4.512  1.00 -0.13           C
ATOM    790  NE2 GLN A  62      -5.971  10.485   3.653  1.00 -0.13           N
ATOM    791  OE1 GLN A  62      -5.127  10.295   5.723  1.00 -0.13           O
ATOM    792  H   GLN A  62      -2.566   6.742   5.365  1.00 -0.13           H
ATOM    793  HA  GLN A  62      -1.355   8.536   3.528  1.00 -0.13           H
ATOM    794  HB2 GLN A  62      -3.065   8.957   5.801  1.00 -0.13           H
ATOM    795  HB3 GLN A  62      -2.376  10.269   5.114  1.00 -0.13           H
ATOM    796  HG2 GLN A  62      -3.518   9.900   3.132  1.00 -0.13           H
ATOM    797  HG3 GLN A  62      -4.088   8.470   3.677  1.00 -0.13           H
ATOM    798 HE21 GLN A  62      -6.818  10.952   3.972  1.00 -0.13           H
ATOM    799 HE22 GLN A  62      -5.817  10.302   2.661  1.00 -0.13           H
ATOM    800  N   ASP A  63      -0.064   8.702   6.486  1.00  0.00           N
ATOM    801  CA  ASP A  63       1.084   9.228   7.215  1.00  0.00           C
ATOM    802  C   ASP A  63       2.388   8.630   6.700  1.00  0.00           C
ATOM    803  O   ASP A  63       3.401   9.333   6.611  1.00  0.00           O
ATOM    804  CB  ASP A  63       0.921   8.972   8.711  1.00  0.00           C
ATOM    805  CG  ASP A  63      -0.296   9.665   9.291  1.00  0.00           C
ATOM    806  OD1 ASP A  63      -0.813  10.599   8.639  1.00  0.00           O
ATOM    807  OD2 ASP A  63      -0.728   9.281  10.401  1.00  0.00           O
ATOM    808  H   ASP A  63      -0.782   8.094   6.896  1.00  0.00           H
ATOM    809  HA  ASP A  63       1.123  10.219   7.036  1.00  0.00           H
ATOM    810  HB2 ASP A  63       0.826   7.993   8.848  1.00  0.00           H
ATOM    811  HB3 ASP A  63       1.732   9.311   9.172  1.00  0.00           H
ATOM    812  N   ARG A  64       2.383   7.340   6.352  1.00  0.03           N
ATOM    813  CA  ARG A  64       3.564   6.737   5.739  1.00  0.03           C
ATOM    814  C   ARG A  64       3.833   7.343   4.365  1.00  0.03           C
ATOM    815  O   ARG A  64       4.993   7.511   3.969  1.00  0.03           O
ATOM    816  CB  ARG A  64       3.387   5.221   5.646  1.00  0.03           C
ATOM    817  CG  ARG A  64       4.646   4.454   5.281  1.00  0.03           C
ATOM    818  CD  ARG A  64       4.580   3.013   5.771  1.00  0.03           C
ATOM    819  NE  ARG A  64       3.282   2.386   5.525  1.00  0.03           N
ATOM    820  CZ  ARG A  64       2.331   2.248   6.445  1.00  0.03           C
ATOM    821  NH1 ARG A  64       2.524   2.705   7.675  1.00  0.03           N
ATOM    822  NH2 ARG A  64       1.184   1.662   6.137  1.00  0.03           N
ATOM    823  H   ARG A  64       1.510   6.834   6.547  1.00  0.03           H
ATOM    824  HA  ARG A  64       4.361   6.912   6.329  1.00  0.03           H
ATOM    825  HB2 ARG A  64       3.069   4.890   6.533  1.00  0.03           H
ATOM    826  HB3 ARG A  64       2.696   5.030   4.950  1.00  0.03           H
ATOM    827  HG2 ARG A  64       4.753   4.439   4.291  1.00  0.03           H
ATOM    828  HG3 ARG A  64       5.436   4.888   5.705  1.00  0.03           H
ATOM    829  HD2 ARG A  64       5.291   2.493   5.298  1.00  0.03           H
ATOM    830  HD3 ARG A  64       4.764   3.014   6.754  1.00  0.03           H
ATOM    831  HE  ARG A  64       3.097   2.036   4.600  1.00  0.03           H
ATOM    832 HH11 ARG A  64       3.369   3.171   7.916  1.00  0.03           H
ATOM    833 HH12 ARG A  64       1.802   2.577   8.369  1.00  0.03           H
ATOM    834 HH21 ARG A  64       1.024   1.338   5.199  1.00  0.03           H
ATOM    835 HH22 ARG A  64       0.476   1.540   6.827  1.00  0.03           H
ATOM    836  N   TYR A  65       2.768   7.655   3.623  1.00 -0.03           N
ATOM    837  CA  TYR A  65       2.875   8.459   2.407  1.00 -0.03           C
ATOM    838  C   TYR A  65       3.597   9.774   2.686  1.00 -0.03           C
ATOM    839  O   TYR A  65       4.536  10.149   1.974  1.00 -0.03           O
ATOM    840  CB  TYR A  65       1.464   8.706   1.865  1.00 -0.03           C
ATOM    841  CG  TYR A  65       1.316   9.368   0.513  1.00 -0.03           C
ATOM    842  CD1 TYR A  65       1.236   8.605  -0.645  1.00 -0.03           C
ATOM    843  CD2 TYR A  65       1.182  10.745   0.401  1.00 -0.03           C
ATOM    844  CE1 TYR A  65       1.071   9.193  -1.878  1.00 -0.03           C
ATOM    845  CE2 TYR A  65       1.013  11.343  -0.830  1.00 -0.03           C
ATOM    846  CZ  TYR A  65       0.958  10.557  -1.965  1.00 -0.03           C
ATOM    847  OH  TYR A  65       0.788  11.120  -3.203  1.00 -0.03           O
ATOM    848  H   TYR A  65       1.866   7.280   3.982  1.00 -0.03           H
ATOM    849  HA  TYR A  65       3.415   7.942   1.733  1.00 -0.03           H
ATOM    850  HB2 TYR A  65       0.985   7.810   1.826  1.00 -0.03           H
ATOM    851  HB3 TYR A  65       0.966   9.276   2.544  1.00 -0.03           H
ATOM    852  HD1 TYR A  65       1.301   7.604  -0.579  1.00 -0.03           H
ATOM    853  HD2 TYR A  65       1.208  11.309   1.226  1.00 -0.03           H
ATOM    854  HE1 TYR A  65       1.032   8.627  -2.707  1.00 -0.03           H
ATOM    855  HE2 TYR A  65       0.931  12.337  -0.904  1.00 -0.03           H
ATOM    856  HH  TYR A  65      -0.111  11.555  -3.248  1.00 -0.03           H
ATOM    857  N   THR A  66       3.174  10.482   3.737  1.00  0.01           N
ATOM    858  CA  THR A  66       3.789  11.764   4.073  1.00  0.01           C
ATOM    859  C   THR A  66       5.247  11.595   4.488  1.00  0.01           C
ATOM    860  O   THR A  66       6.095  12.425   4.140  1.00  0.01           O
ATOM    861  CB  THR A  66       2.997  12.451   5.185  1.00  0.01           C
ATOM    862  CG2 THR A  66       3.584  13.826   5.496  1.00  0.01           C
ATOM    863  OG1 THR A  66       1.632  12.600   4.777  1.00  0.01           O
ATOM    864  H   THR A  66       2.401  10.056   4.270  1.00  0.01           H
ATOM    865  HA  THR A  66       3.759  12.356   3.256  1.00  0.01           H
ATOM    866  HB  THR A  66       3.015  11.863   6.020  1.00  0.01           H
ATOM    867  HG1 THR A  66       1.200  11.699   4.666  1.00  0.01           H
ATOM    868 HG21 THR A  66       3.256  14.139   6.390  1.00  0.01           H
ATOM    869 HG22 THR A  66       3.301  14.481   4.792  1.00  0.01           H
ATOM    870 HG23 THR A  66       4.585  13.770   5.512  1.00  0.01           H
ATOM    871  N   ASP A  67       5.555  10.536   5.247  1.00  0.00           N
ATOM    872  CA  ASP A  67       6.947  10.248   5.585  1.00  0.00           C
ATOM    873  C   ASP A  67       7.799  10.073   4.336  1.00  0.00           C
ATOM    874  O   ASP A  67       8.970  10.472   4.319  1.00  0.00           O
ATOM    875  CB  ASP A  67       7.040   8.990   6.452  1.00  0.00           C
ATOM    876  CG  ASP A  67       6.462   9.187   7.837  1.00  0.00           C
ATOM    877  OD1 ASP A  67       6.302  10.353   8.255  1.00  0.00           O
ATOM    878  OD2 ASP A  67       6.175   8.177   8.514  1.00  0.00           O
ATOM    879  H   ASP A  67       4.755   9.969   5.556  1.00  0.00           H
ATOM    880  HA  ASP A  67       7.305  11.052   6.078  1.00  0.00           H
ATOM    881  HB2 ASP A  67       6.537   8.265   5.994  1.00  0.00           H
ATOM    882  HB3 ASP A  67       8.000   8.746   6.536  1.00  0.00           H
ATOM    883  N   TYR A  68       7.231   9.477   3.289  1.00  0.00           N
ATOM    884  CA  TYR A  68       7.987   9.223   2.069  1.00  0.00           C
ATOM    885  C   TYR A  68       8.264  10.516   1.312  1.00  0.00           C
ATOM    886  O   TYR A  68       9.382  10.740   0.833  1.00  0.00           O
ATOM    887  CB  TYR A  68       7.224   8.227   1.199  1.00  0.00           C
ATOM    888  CG  TYR A  68       7.931   7.857  -0.076  1.00  0.00           C
ATOM    889  CD1 TYR A  68       9.274   7.508  -0.070  1.00  0.00           C
ATOM    890  CD2 TYR A  68       7.251   7.843  -1.285  1.00  0.00           C
ATOM    891  CE1 TYR A  68       9.922   7.166  -1.233  1.00  0.00           C
ATOM    892  CE2 TYR A  68       7.889   7.501  -2.454  1.00  0.00           C
ATOM    893  CZ  TYR A  68       9.224   7.163  -2.423  1.00  0.00           C
ATOM    894  OH  TYR A  68       9.865   6.821  -3.589  1.00  0.00           O
ATOM    895  H   TYR A  68       6.238   9.220   3.416  1.00  0.00           H
ATOM    896  HA  TYR A  68       8.873   8.814   2.324  1.00  0.00           H
ATOM    897  HB2 TYR A  68       7.079   7.395   1.732  1.00  0.00           H
ATOM    898  HB3 TYR A  68       6.342   8.632   0.963  1.00  0.00           H
ATOM    899  HD1 TYR A  68       9.778   7.507   0.798  1.00  0.00           H
ATOM    900  HD2 TYR A  68       6.280   8.085  -1.302  1.00  0.00           H
ATOM    901  HE1 TYR A  68      10.894   6.919  -1.220  1.00  0.00           H
ATOM    902  HE2 TYR A  68       7.390   7.497  -3.323  1.00  0.00           H
ATOM    903  HH  TYR A  68       9.639   7.489  -4.296  1.00  0.00           H
ATOM    904  N   LEU A  69       7.255  11.385   1.197  1.00  0.00           N
ATOM    905  CA  LEU A  69       7.456  12.671   0.536  1.00  0.00           C
ATOM    906  C   LEU A  69       8.499  13.510   1.267  1.00  0.00           C
ATOM    907  O   LEU A  69       9.343  14.155   0.633  1.00  0.00           O
ATOM    908  CB  LEU A  69       6.131  13.425   0.446  1.00  0.00           C
ATOM    909  CG  LEU A  69       4.949  12.710  -0.211  1.00  0.00           C
ATOM    910  CD1 LEU A  69       3.702  13.561  -0.109  1.00  0.00           C
ATOM    911  CD2 LEU A  69       5.247  12.391  -1.661  1.00  0.00           C
ATOM    912  H   LEU A  69       6.360  11.076   1.601  1.00  0.00           H
ATOM    913  HA  LEU A  69       7.785  12.502  -0.401  1.00  0.00           H
ATOM    914  HB2 LEU A  69       5.850  13.663   1.380  1.00  0.00           H
ATOM    915  HB3 LEU A  69       6.293  14.268  -0.072  1.00  0.00           H
ATOM    916  HG  LEU A  69       4.800  11.839   0.254  1.00  0.00           H
ATOM    917 HD11 LEU A  69       3.485  13.731   0.854  1.00  0.00           H
ATOM    918 HD12 LEU A  69       2.932  13.087  -0.541  1.00  0.00           H
ATOM    919 HD13 LEU A  69       3.851  14.437  -0.572  1.00  0.00           H
ATOM    920 HD21 LEU A  69       5.427  13.238  -2.164  1.00  0.00           H
ATOM    921 HD22 LEU A  69       6.051  11.797  -1.719  1.00  0.00           H
ATOM    922 HD23 LEU A  69       4.463  11.924  -2.073  1.00  0.00           H
ATOM    923  N   ILE A  70       8.450  13.518   2.602  1.00  0.00           N
ATOM    924  CA  ILE A  70       9.473  14.208   3.386  1.00  0.00           C
ATOM    925  C   ILE A  70      10.850  13.649   3.062  1.00  0.00           C
ATOM    926  O   ILE A  70      11.804  14.395   2.812  1.00  0.00           O
ATOM    927  CB  ILE A  70       9.168  14.089   4.890  1.00  0.00           C
ATOM    928  CG1 ILE A  70       7.911  14.878   5.256  1.00  0.00           C
ATOM    929  CG2 ILE A  70      10.353  14.562   5.708  1.00  0.00           C
ATOM    930  CD1 ILE A  70       7.412  14.600   6.661  1.00  0.00           C
ATOM    931  H   ILE A  70       7.653  13.011   3.015  1.00  0.00           H
ATOM    932  HA  ILE A  70       9.468  15.161   3.076  1.00  0.00           H
ATOM    933  HB  ILE A  70       9.000  13.128   5.094  1.00  0.00           H
ATOM    934 HG12 ILE A  70       8.111  15.851   5.171  1.00  0.00           H
ATOM    935 HG13 ILE A  70       7.191  14.638   4.609  1.00  0.00           H
ATOM    936 HG21 ILE A  70      11.160  14.032   5.451  1.00  0.00           H
ATOM    937 HG22 ILE A  70      10.155  14.429   6.678  1.00  0.00           H
ATOM    938 HG23 ILE A  70      10.511  15.531   5.524  1.00  0.00           H
ATOM    939 HD11 ILE A  70       7.194  13.630   6.747  1.00  0.00           H
ATOM    940 HD12 ILE A  70       6.593  15.145   6.834  1.00  0.00           H
ATOM    941 HD13 ILE A  70       8.123  14.845   7.318  1.00  0.00           H
ATOM    942  N   GLU A  71      10.971  12.319   3.074  1.00  0.00           N
ATOM    943  CA  GLU A  71      12.234  11.667   2.746  1.00  0.00           C
ATOM    944  C   GLU A  71      12.716  12.060   1.355  1.00  0.00           C
ATOM    945  O   GLU A  71      13.908  12.328   1.155  1.00  0.00           O
ATOM    946  CB  GLU A  71      12.057  10.153   2.852  1.00  0.00           C
ATOM    947  CG  GLU A  71      13.300   9.331   2.581  1.00  0.00           C
ATOM    948  CD  GLU A  71      12.986   7.852   2.461  1.00  0.00           C
ATOM    949  OE1 GLU A  71      11.916   7.429   2.949  1.00  0.00           O
ATOM    950  OE2 GLU A  71      13.801   7.113   1.870  1.00  0.00           O
ATOM    951  H   GLU A  71      10.108  11.806   3.331  1.00  0.00           H
ATOM    952  HA  GLU A  71      12.933  11.921   3.427  1.00  0.00           H
ATOM    953  HB2 GLU A  71      11.759   9.951   3.775  1.00  0.00           H
ATOM    954  HB3 GLU A  71      11.370   9.885   2.191  1.00  0.00           H
ATOM    955  HG2 GLU A  71      13.685   9.622   1.728  1.00  0.00           H
ATOM    956  HG3 GLU A  71      13.918   9.442   3.334  1.00  0.00           H
ATOM    957  N   THR A  72      11.799  12.118   0.386  1.00  0.01           N
ATOM    958  CA  THR A  72      12.178  12.383  -0.999  1.00  0.01           C
ATOM    959  C   THR A  72      12.674  13.816  -1.177  1.00  0.01           C
ATOM    960  O   THR A  72      13.796  14.043  -1.643  1.00  0.01           O
ATOM    961  CB  THR A  72      10.994  12.101  -1.931  1.00  0.01           C
ATOM    962  CG2 THR A  72      11.368  12.393  -3.371  1.00  0.01           C
ATOM    963  OG1 THR A  72      10.597  10.728  -1.817  1.00  0.01           O
ATOM    964  H   THR A  72      10.825  11.963   0.697  1.00  0.01           H
ATOM    965  HA  THR A  72      12.927  11.756  -1.251  1.00  0.01           H
ATOM    966  HB  THR A  72      10.203  12.683  -1.648  1.00  0.01           H
ATOM    967  HG1 THR A  72      10.181  10.558  -0.917  1.00  0.01           H
ATOM    968 HG21 THR A  72      11.583  11.537  -3.850  1.00  0.01           H
ATOM    969 HG22 THR A  72      12.171  12.994  -3.401  1.00  0.01           H
ATOM    970 HG23 THR A  72      10.604  12.846  -3.839  1.00  0.01           H
ATOM    971  N   LEU A  73      11.847  14.799  -0.815  1.00  0.00           N
ATOM    972  CA  LEU A  73      12.237  16.195  -0.993  1.00  0.00           C
ATOM    973  C   LEU A  73      13.443  16.551  -0.129  1.00  0.00           C
ATOM    974  O   LEU A  73      14.340  17.279  -0.571  1.00  0.00           O
ATOM    975  CB  LEU A  73      11.053  17.104  -0.673  1.00  0.00           C
ATOM    976  CG  LEU A  73      11.288  18.614  -0.695  1.00  0.00           C
ATOM    977  CD1 LEU A  73      11.708  19.074  -2.075  1.00  0.00           C
ATOM    978  CD2 LEU A  73      10.044  19.358  -0.250  1.00  0.00           C
ATOM    979  H   LEU A  73      10.949  14.496  -0.417  1.00  0.00           H
ATOM    980  HA  LEU A  73      12.486  16.338  -1.959  1.00  0.00           H
ATOM    981  HB2 LEU A  73      10.328  16.908  -1.339  1.00  0.00           H
ATOM    982  HB3 LEU A  73      10.725  16.868   0.245  1.00  0.00           H
ATOM    983  HG  LEU A  73      12.006  18.839  -0.034  1.00  0.00           H
ATOM    984 HD11 LEU A  73      12.557  18.614  -2.341  1.00  0.00           H
ATOM    985 HD12 LEU A  73      11.857  20.065  -2.071  1.00  0.00           H
ATOM    986 HD13 LEU A  73      10.991  18.852  -2.739  1.00  0.00           H
ATOM    987 HD21 LEU A  73       9.284  19.143  -0.865  1.00  0.00           H
ATOM    988 HD22 LEU A  73       9.802  19.084   0.682  1.00  0.00           H
ATOM    989 HD23 LEU A  73      10.215  20.344  -0.270  1.00  0.00           H
ATOM    990  N   ASP A  74      13.479  16.039   1.105  1.00  0.00           N
ATOM    991  CA  ASP A  74      14.574  16.203   2.058  1.00  0.00           C
ATOM    992  C   ASP A  74      14.766  17.662   2.464  1.00  0.00           C
ATOM    993  O   ASP A  74      15.806  18.257   2.152  1.00  0.00           O
ATOM    994  CB  ASP A  74      15.874  15.640   1.477  1.00  0.00           C
ATOM    995  CG  ASP A  74      16.948  15.444   2.530  1.00  0.00           C
ATOM    996  OD1 ASP A  74      16.626  15.537   3.732  1.00  0.00           O
ATOM    997  OD2 ASP A  74      18.112  15.185   2.156  1.00  0.00           O
ATOM    998  H   ASP A  74      12.607  15.479   1.344  1.00  0.00           H
ATOM    999  HA  ASP A  74      14.320  15.695   2.894  1.00  0.00           H
ATOM   1000  HB2 ASP A  74      15.669  14.761   1.062  1.00  0.00           H
ATOM   1001  HB3 ASP A  74      16.207  16.279   0.795  1.00  0.00           H
ATOM   1002  N   PRO A  75      13.799  18.275   3.152  1.00  0.00           N
ATOM   1003  CA  PRO A  75      14.030  19.623   3.688  1.00  0.00           C
ATOM   1004  C   PRO A  75      14.984  19.584   4.874  1.00  0.00           C
ATOM   1005  O   PRO A  75      14.919  18.687   5.717  1.00  0.00           O
ATOM   1006  CB  PRO A  75      12.629  20.082   4.109  1.00  0.00           C
ATOM   1007  CG  PRO A  75      11.900  18.816   4.400  1.00  0.00           C
ATOM   1008  CD  PRO A  75      12.426  17.805   3.422  1.00  0.00           C
ATOM   1009  HA  PRO A  75      14.376  20.236   2.968  1.00  0.00           H
ATOM   1010  HB2 PRO A  75      12.680  20.665   4.923  1.00  0.00           H
ATOM   1011  HB3 PRO A  75      12.188  20.591   3.368  1.00  0.00           H
ATOM   1012  HG2 PRO A  75      12.070  18.519   5.348  1.00  0.00           H
ATOM   1013  HG3 PRO A  75      10.907  18.945   4.283  1.00  0.00           H
ATOM   1014  HD2 PRO A  75      12.443  16.886   3.816  1.00  0.00           H
ATOM   1015  HD3 PRO A  75      11.888  17.794   2.578  1.00  0.00           H
ATOM   1016  N   LYS A  76      15.881  20.565   4.929  1.00  0.00           N
ATOM   1017  CA  LYS A  76      16.908  20.628   5.958  1.00  0.00           C
ATOM   1018  C   LYS A  76      16.469  21.544   7.095  1.00  0.00           C
ATOM   1019  O   LYS A  76      15.636  22.436   6.920  1.00  0.00           O
ATOM   1020  CB  LYS A  76      18.239  21.117   5.377  1.00  0.00           C
ATOM   1021  CG  LYS A  76      18.621  20.498   4.037  1.00  0.00           C
ATOM   1022  CD  LYS A  76      18.518  18.981   4.067  1.00  0.00           C
ATOM   1023  CE  LYS A  76      18.919  18.371   2.735  1.00  0.00           C
ATOM   1024  NZ  LYS A  76      20.379  18.487   2.491  1.00  0.00           N
ATOM   1025  H   LYS A  76      15.783  21.280   4.174  1.00  0.00           H
ATOM   1026  HA  LYS A  76      17.058  19.705   6.329  1.00  0.00           H
ATOM   1027  HB2 LYS A  76      18.181  22.109   5.258  1.00  0.00           H
ATOM   1028  HB3 LYS A  76      18.963  20.906   6.037  1.00  0.00           H
ATOM   1029  HG2 LYS A  76      18.007  20.851   3.330  1.00  0.00           H
ATOM   1030  HG3 LYS A  76      19.563  20.755   3.816  1.00  0.00           H
ATOM   1031  HD2 LYS A  76      19.126  18.631   4.773  1.00  0.00           H
ATOM   1032  HD3 LYS A  76      17.577  18.726   4.263  1.00  0.00           H
ATOM   1033  HE2 LYS A  76      18.659  17.401   2.731  1.00  0.00           H
ATOM   1034  HE3 LYS A  76      18.423  18.841   1.999  1.00  0.00           H
ATOM   1035  HZ1 LYS A  76      20.539  19.077   1.699  1.00  0.00           H
ATOM   1036  HZ2 LYS A  76      20.760  17.580   2.313  1.00  0.00           H
ATOM   1037  HZ3 LYS A  76      20.821  18.882   3.296  1.00  0.00           H
ATOM   1038  N   ALA A  77      17.053  21.311   8.270  1.00  0.00           N
ATOM   1039  CA  ALA A  77      16.646  22.023   9.476  1.00  0.00           C
ATOM   1040  C   ALA A  77      16.884  23.520   9.336  1.00  0.00           C
ATOM   1041  O   ALA A  77      17.972  23.958   8.952  1.00  0.00           O
ATOM   1042  CB  ALA A  77      17.402  21.484  10.689  1.00  0.00           C
ATOM   1043  H   ALA A  77      17.803  20.597   8.250  1.00  0.00           H
ATOM   1044  HA  ALA A  77      15.662  21.867   9.628  1.00  0.00           H
ATOM   1045  HB1 ALA A  77      18.126  20.868  10.382  1.00  0.00           H
ATOM   1046  HB2 ALA A  77      16.769  20.987  11.280  1.00  0.00           H
ATOM   1047  HB3 ALA A  77      17.804  22.246  11.194  1.00  0.00           H
ATOM   1048  N   GLY A  78      15.858  24.304   9.658  1.00  0.00           N
ATOM   1049  CA  GLY A  78      15.924  25.745   9.549  1.00  0.00           C
ATOM   1050  C   GLY A  78      15.448  26.309   8.229  1.00  0.00           C
ATOM   1051  O   GLY A  78      15.525  27.529   8.031  1.00  0.00           O
ATOM   1052  H   GLY A  78      15.013  23.789   9.992  1.00  0.00           H
ATOM   1053  HA2 GLY A  78      15.375  26.165  10.308  1.00  0.00           H
ATOM   1054  HA3 GLY A  78      16.890  26.050   9.713  1.00  0.00           H
ATOM   1055  N   GLN A  79      14.970  25.468   7.317  1.00  0.00           N
ATOM   1056  CA  GLN A  79      14.449  25.927   6.040  1.00  0.00           C
ATOM   1057  C   GLN A  79      12.971  26.297   6.164  1.00  0.00           C
ATOM   1058  O   GLN A  79      12.297  25.973   7.144  1.00  0.00           O
ATOM   1059  CB  GLN A  79      14.643  24.859   4.962  1.00  0.00           C
ATOM   1060  CG  GLN A  79      16.073  24.723   4.460  1.00  0.00           C
ATOM   1061  CD  GLN A  79      16.190  23.740   3.312  1.00  0.00           C
ATOM   1062  NE2 GLN A  79      17.286  23.827   2.568  1.00  0.00           N
ATOM   1063  OE1 GLN A  79      15.302  22.916   3.092  1.00  0.00           O
ATOM   1064  H   GLN A  79      15.002  24.464   7.596  1.00  0.00           H
ATOM   1065  HA  GLN A  79      14.949  26.758   5.777  1.00  0.00           H
ATOM   1066  HB2 GLN A  79      14.358  23.971   5.334  1.00  0.00           H
ATOM   1067  HB3 GLN A  79      14.058  25.084   4.177  1.00  0.00           H
ATOM   1068  HG2 GLN A  79      16.389  25.617   4.148  1.00  0.00           H
ATOM   1069  HG3 GLN A  79      16.648  24.406   5.213  1.00  0.00           H
ATOM   1070 HE21 GLN A  79      17.441  23.190   1.787  1.00  0.00           H
ATOM   1071 HE22 GLN A  79      17.970  24.547   2.796  1.00  0.00           H
ATOM   1072  N   HID A  80      12.476  27.005   5.151  1.00  0.00           N
ATOM   1073  CA  HID A  80      11.078  27.403   5.064  1.00  0.00           C
ATOM   1074  C   HID A  80      10.459  26.736   3.843  1.00  0.00           C
ATOM   1075  O   HID A  80      10.993  26.844   2.734  1.00  0.00           O
ATOM   1076  CB  HID A  80      10.945  28.930   4.986  1.00  0.00           C
ATOM   1077  CG  HID A  80       9.587  29.438   5.360  1.00  0.00           C
ATOM   1078  CD2 HID A  80       8.369  28.852   5.291  1.00  0.00           C
ATOM   1079  ND1 HID A  80       9.377  30.698   5.881  1.00  0.00           N
ATOM   1080  CE1 HID A  80       8.087  30.865   6.115  1.00  0.00           C
ATOM   1081  NE2 HID A  80       7.454  29.760   5.765  1.00  0.00           N
ATOM   1082  H   HID A  80      13.185  27.252   4.418  1.00  0.00           H
ATOM   1083  HA  HID A  80      10.601  27.075   5.877  1.00  0.00           H
ATOM   1084  HB2 HID A  80      11.621  29.347   5.603  1.00  0.00           H
ATOM   1085  HB3 HID A  80      11.146  29.225   4.046  1.00  0.00           H
ATOM   1086  HD1 HID A  80      10.104  31.378   6.051  1.00  0.00           H
ATOM   1087  HD2 HID A  80       8.171  27.933   4.960  1.00  0.00           H
ATOM   1088  HE1 HID A  80       7.664  31.684   6.492  1.00  0.00           H
ATOM   1089  N   LEU A  81       9.342  26.044   4.049  1.00  0.00           N
ATOM   1090  CA  LEU A  81       8.716  25.233   3.013  1.00  0.00           C
ATOM   1091  C   LEU A  81       7.315  25.754   2.731  1.00  0.00           C
ATOM   1092  O   LEU A  81       6.539  25.991   3.662  1.00  0.00           O
ATOM   1093  CB  LEU A  81       8.669  23.759   3.435  1.00  0.00           C
ATOM   1094  CG  LEU A  81       8.078  22.706   2.492  1.00  0.00           C
ATOM   1095  CD1 LEU A  81       8.805  21.393   2.682  1.00  0.00           C
ATOM   1096  CD2 LEU A  81       6.598  22.503   2.749  1.00  0.00           C
ATOM   1097  H   LEU A  81       8.954  26.133   5.016  1.00  0.00           H
ATOM   1098  HA  LEU A  81       9.258  25.309   2.174  1.00  0.00           H
ATOM   1099  HB2 LEU A  81       9.620  23.472   3.639  1.00  0.00           H
ATOM   1100  HB3 LEU A  81       8.145  23.708   4.300  1.00  0.00           H
ATOM   1101  HG  LEU A  81       8.187  23.018   1.553  1.00  0.00           H
ATOM   1102 HD11 LEU A  81       9.779  21.512   2.477  1.00  0.00           H
ATOM   1103 HD12 LEU A  81       8.422  20.701   2.067  1.00  0.00           H
ATOM   1104 HD13 LEU A  81       8.704  21.083   3.629  1.00  0.00           H
ATOM   1105 HD21 LEU A  81       6.458  22.197   3.692  1.00  0.00           H
ATOM   1106 HD22 LEU A  81       6.109  23.365   2.606  1.00  0.00           H
ATOM   1107 HD23 LEU A  81       6.238  21.812   2.121  1.00  0.00           H
ATOM   1108  N   LEU A  82       6.994  25.923   1.449  1.00  0.00           N
ATOM   1109  CA  LEU A  82       5.682  26.390   1.013  1.00  0.00           C
ATOM   1110  C   LEU A  82       4.841  25.189   0.602  1.00  0.00           C
ATOM   1111  O   LEU A  82       5.209  24.457  -0.321  1.00  0.00           O
ATOM   1112  CB  LEU A  82       5.800  27.374  -0.151  1.00  0.00           C
ATOM   1113  CG  LEU A  82       4.484  27.788  -0.815  1.00  0.00           C
ATOM   1114  CD1 LEU A  82       3.581  28.548   0.150  1.00  0.00           C
ATOM   1115  CD2 LEU A  82       4.774  28.620  -2.042  1.00  0.00           C
ATOM   1116  H   LEU A  82       7.766  25.691   0.781  1.00  0.00           H
ATOM   1117  HA  LEU A  82       5.232  26.845   1.780  1.00  0.00           H
ATOM   1118  HB2 LEU A  82       6.232  28.203   0.191  1.00  0.00           H
ATOM   1119  HB3 LEU A  82       6.367  26.953  -0.852  1.00  0.00           H
ATOM   1120  HG  LEU A  82       4.008  26.964  -1.134  1.00  0.00           H
ATOM   1121 HD11 LEU A  82       3.368  27.967   0.935  1.00  0.00           H
ATOM   1122 HD12 LEU A  82       2.733  28.802  -0.316  1.00  0.00           H
ATOM   1123 HD13 LEU A  82       4.049  29.374   0.464  1.00  0.00           H
ATOM   1124 HD21 LEU A  82       5.285  29.442  -1.783  1.00  0.00           H
ATOM   1125 HD22 LEU A  82       5.318  28.088  -2.694  1.00  0.00           H
ATOM   1126 HD23 LEU A  82       3.915  28.893  -2.479  1.00  0.00           H
ATOM   1127  N   ASP A  83       3.723  24.985   1.291  1.00 -0.03           N
ATOM   1128  CA  ASP A  83       2.821  23.869   1.018  1.00 -0.03           C
ATOM   1129  C   ASP A  83       1.692  24.385   0.130  1.00 -0.03           C
ATOM   1130  O   ASP A  83       0.738  25.003   0.612  1.00 -0.03           O
ATOM   1131  CB  ASP A  83       2.296  23.270   2.319  1.00 -0.03           C
ATOM   1132  CG  ASP A  83       1.692  21.891   2.128  1.00 -0.03           C
ATOM   1133  OD1 ASP A  83       0.950  21.694   1.140  1.00 -0.03           O
ATOM   1134  OD2 ASP A  83       1.967  21.001   2.964  1.00 -0.03           O
ATOM   1135  H   ASP A  83       3.545  25.689   2.043  1.00 -0.03           H
ATOM   1136  HA  ASP A  83       3.329  23.199   0.485  1.00 -0.03           H
ATOM   1137  HB2 ASP A  83       3.056  23.199   2.956  1.00 -0.03           H
ATOM   1138  HB3 ASP A  83       1.597  23.877   2.679  1.00 -0.03           H
ATOM   1139  N   ILE A  84       1.800  24.123  -1.170  1.00 -0.04           N
ATOM   1140  CA  ILE A  84       0.870  24.661  -2.161  1.00 -0.04           C
ATOM   1141  C   ILE A  84      -0.386  23.793  -2.151  1.00 -0.04           C
ATOM   1142  O   ILE A  84      -0.415  22.715  -2.746  1.00 -0.04           O
ATOM   1143  CB  ILE A  84       1.502  24.721  -3.552  1.00 -0.04           C
ATOM   1144  CG1 ILE A  84       2.810  25.511  -3.508  1.00 -0.04           C
ATOM   1145  CG2 ILE A  84       0.538  25.338  -4.542  1.00 -0.04           C
ATOM   1146  CD1 ILE A  84       3.558  25.519  -4.824  1.00 -0.04           C
ATOM   1147  H   ILE A  84       2.602  23.503  -1.420  1.00 -0.04           H
ATOM   1148  HA  ILE A  84       0.598  25.559  -1.832  1.00 -0.04           H
ATOM   1149  HB  ILE A  84       1.715  23.792  -3.838  1.00 -0.04           H
ATOM   1150 HG12 ILE A  84       2.603  26.452  -3.247  1.00 -0.04           H
ATOM   1151 HG13 ILE A  84       3.397  25.106  -2.809  1.00 -0.04           H
ATOM   1152 HG21 ILE A  84      -0.307  24.805  -4.552  1.00 -0.04           H
ATOM   1153 HG22 ILE A  84       0.953  25.332  -5.451  1.00 -0.04           H
ATOM   1154 HG23 ILE A  84       0.342  26.278  -4.266  1.00 -0.04           H
ATOM   1155 HD11 ILE A  84       3.784  24.581  -5.082  1.00 -0.04           H
ATOM   1156 HD12 ILE A  84       4.398  26.050  -4.724  1.00 -0.04           H
ATOM   1157 HD13 ILE A  84       2.983  25.931  -5.529  1.00 -0.04           H
ATOM   1158  N   GLY A  85      -1.439  24.272  -1.493  1.00 -0.03           N
ATOM   1159  CA  GLY A  85      -2.660  23.501  -1.351  1.00 -0.03           C
ATOM   1160  C   GLY A  85      -2.606  22.577  -0.152  1.00 -0.03           C
ATOM   1161  O   GLY A  85      -2.692  21.354  -0.294  1.00 -0.03           O
ATOM   1162  H   GLY A  85      -1.309  25.225  -1.101  1.00 -0.03           H
ATOM   1163  HA2 GLY A  85      -3.446  24.131  -1.253  1.00 -0.03           H
ATOM   1164  HA3 GLY A  85      -2.812  22.954  -2.189  1.00 -0.03           H
ATOM   1165  N   CYS A  86      -2.501  23.165   1.039  1.00 -0.05           N
ATOM   1166  CA  CYS A  86      -2.074  22.457   2.241  1.00 -0.05           C
ATOM   1167  C   CYS A  86      -3.167  21.624   2.904  1.00 -0.05           C
ATOM   1168  O   CYS A  86      -2.874  20.935   3.888  1.00 -0.05           O
ATOM   1169  CB  CYS A  86      -1.518  23.463   3.251  1.00 -0.05           C
ATOM   1170  SG  CYS A  86      -2.717  24.704   3.779  1.00 -0.05           S
ATOM   1171  H   CYS A  86      -2.752  24.182   1.037  1.00 -0.05           H
ATOM   1172  HA  CYS A  86      -1.315  21.826   1.983  1.00 -0.05           H
ATOM   1173  HB2 CYS A  86      -1.212  22.959   4.054  1.00 -0.05           H
ATOM   1174  HB3 CYS A  86      -0.746  23.931   2.828  1.00 -0.05           H
ATOM   1175  HG  CYS A  86      -3.571  24.254   4.041  1.00 -0.05           H
ATOM   1176  N   GLY A  87      -4.401  21.658   2.407  1.00 -0.03           N
ATOM   1177  CA  GLY A  87      -5.471  20.920   3.067  1.00 -0.03           C
ATOM   1178  C   GLY A  87      -5.701  21.429   4.477  1.00 -0.03           C
ATOM   1179  O   GLY A  87      -5.810  22.636   4.714  1.00 -0.03           O
ATOM   1180  H   GLY A  87      -4.524  22.223   1.559  1.00 -0.03           H
ATOM   1181  HA2 GLY A  87      -6.322  21.015   2.533  1.00 -0.03           H
ATOM   1182  HA3 GLY A  87      -5.231  19.941   3.099  1.00 -0.03           H
ATOM   1183  N   THR A  88      -5.761  20.505   5.437  1.00  0.02           N
ATOM   1184  CA  THR A  88      -5.917  20.862   6.842  1.00  0.02           C
ATOM   1185  C   THR A  88      -4.625  20.707   7.641  1.00  0.02           C
ATOM   1186  O   THR A  88      -4.665  20.718   8.875  1.00  0.02           O
ATOM   1187  CB  THR A  88      -7.043  20.045   7.477  1.00  0.02           C
ATOM   1188  CG2 THR A  88      -8.388  20.411   6.845  1.00  0.02           C
ATOM   1189  OG1 THR A  88      -6.793  18.649   7.282  1.00  0.02           O
ATOM   1190  H   THR A  88      -5.688  19.525   5.099  1.00  0.02           H
ATOM   1191  HA  THR A  88      -6.206  21.833   6.896  1.00  0.02           H
ATOM   1192  HB  THR A  88      -7.060  20.226   8.482  1.00  0.02           H
ATOM   1193  HG1 THR A  88      -7.621  18.189   6.943  1.00  0.02           H
ATOM   1194 HG21 THR A  88      -8.407  20.102   5.892  1.00  0.02           H
ATOM   1195 HG22 THR A  88      -8.514  21.404   6.874  1.00  0.02           H
ATOM   1196 HG23 THR A  88      -9.129  19.968   7.352  1.00  0.02           H
ATOM   1197  N   GLY A  89      -3.486  20.549   6.969  1.00  0.01           N
ATOM   1198  CA  GLY A  89      -2.195  20.842   7.561  1.00  0.01           C
ATOM   1199  C   GLY A  89      -1.469  19.714   8.259  1.00  0.01           C
ATOM   1200  O   GLY A  89      -0.406  19.964   8.843  1.00  0.01           O
ATOM   1201  H   GLY A  89      -3.607  20.201   5.994  1.00  0.01           H
ATOM   1202  HA2 GLY A  89      -1.574  21.233   6.826  1.00  0.01           H
ATOM   1203  HA3 GLY A  89      -2.308  21.629   8.229  1.00  0.01           H
ATOM   1204  N   ARG A  90      -1.991  18.484   8.226  1.00  0.04           N
ATOM   1205  CA  ARG A  90      -1.282  17.396   8.893  1.00  0.04           C
ATOM   1206  C   ARG A  90       0.042  17.086   8.205  1.00  0.04           C
ATOM   1207  O   ARG A  90       1.019  16.734   8.875  1.00  0.04           O
ATOM   1208  CB  ARG A  90      -2.150  16.141   8.962  1.00  0.04           C
ATOM   1209  CG  ARG A  90      -1.386  14.939   9.501  1.00  0.04           C
ATOM   1210  CD  ARG A  90      -2.291  13.829   9.980  1.00  0.04           C
ATOM   1211  NE  ARG A  90      -1.518  12.731  10.552  1.00  0.04           N
ATOM   1212  CZ  ARG A  90      -1.094  12.698  11.811  1.00  0.04           C
ATOM   1213  NH1 ARG A  90      -1.373  13.703  12.628  1.00  0.04           N
ATOM   1214  NH2 ARG A  90      -0.393  11.663  12.255  1.00  0.04           N
ATOM   1215  H   ARG A  90      -2.872  18.385   7.725  1.00  0.04           H
ATOM   1216  HA  ARG A  90      -1.093  17.668   9.847  1.00  0.04           H
ATOM   1217  HB2 ARG A  90      -2.910  16.319   9.568  1.00  0.04           H
ATOM   1218  HB3 ARG A  90      -2.460  15.924   8.049  1.00  0.04           H
ATOM   1219  HG2 ARG A  90      -0.794  14.574   8.777  1.00  0.04           H
ATOM   1220  HG3 ARG A  90      -0.813  15.232  10.271  1.00  0.04           H
ATOM   1221  HD2 ARG A  90      -2.900  14.197  10.674  1.00  0.04           H
ATOM   1222  HD3 ARG A  90      -2.812  13.493   9.203  1.00  0.04           H
ATOM   1223  HE  ARG A  90      -1.293  11.953   9.957  1.00  0.04           H
ATOM   1224 HH11 ARG A  90      -1.914  14.476  12.316  1.00  0.04           H
ATOM   1225 HH12 ARG A  90      -1.029  13.677  13.580  1.00  0.04           H
ATOM   1226 HH21 ARG A  90      -0.199  10.891  11.641  1.00  0.04           H
ATOM   1227 HH22 ARG A  90      -0.058  11.643  13.191  1.00  0.04           H
ATOM   1228  N   THR A  91       0.094  17.210   6.877  1.00  0.00           N
ATOM   1229  CA  THR A  91       1.363  17.073   6.169  1.00  0.00           C
ATOM   1230  C   THR A  91       2.376  18.095   6.670  1.00  0.00           C
ATOM   1231  O   THR A  91       3.520  17.752   6.988  1.00  0.00           O
ATOM   1232  CB  THR A  91       1.144  17.227   4.664  1.00  0.00           C
ATOM   1233  CG2 THR A  91       2.403  16.845   3.902  1.00  0.00           C
ATOM   1234  OG1 THR A  91       0.061  16.387   4.244  1.00  0.00           O
ATOM   1235  H   THR A  91      -0.806  17.403   6.417  1.00  0.00           H
ATOM   1236  HA  THR A  91       1.729  16.152   6.344  1.00  0.00           H
ATOM   1237  HB  THR A  91       0.889  18.196   4.461  1.00  0.00           H
ATOM   1238  HG1 THR A  91       0.299  15.419   4.375  1.00  0.00           H
ATOM   1239 HG21 THR A  91       2.540  17.474   3.132  1.00  0.00           H
ATOM   1240 HG22 THR A  91       2.317  15.909   3.550  1.00  0.00           H
ATOM   1241 HG23 THR A  91       3.198  16.895   4.511  1.00  0.00           H
ATOM   1242  N   ALA A  92       1.961  19.361   6.760  1.00  0.01           N
ATOM   1243  CA  ALA A  92       2.864  20.419   7.202  1.00  0.01           C
ATOM   1244  C   ALA A  92       3.336  20.189   8.633  1.00  0.01           C
ATOM   1245  O   ALA A  92       4.508  20.422   8.955  1.00  0.01           O
ATOM   1246  CB  ALA A  92       2.169  21.773   7.079  1.00  0.01           C
ATOM   1247  H   ALA A  92       0.975  19.518   6.497  1.00  0.01           H
ATOM   1248  HA  ALA A  92       3.671  20.431   6.596  1.00  0.01           H
ATOM   1249  HB1 ALA A  92       1.223  21.635   6.789  1.00  0.01           H
ATOM   1250  HB2 ALA A  92       2.648  22.331   6.403  1.00  0.01           H
ATOM   1251  HB3 ALA A  92       2.183  22.235   7.965  1.00  0.01           H
ATOM   1252  N   LEU A  93       2.437  19.731   9.506  1.00  0.01           N
ATOM   1253  CA  LEU A  93       2.802  19.481  10.897  1.00  0.01           C
ATOM   1254  C   LEU A  93       3.878  18.408  10.999  1.00  0.01           C
ATOM   1255  O   LEU A  93       4.892  18.592  11.682  1.00  0.01           O
ATOM   1256  CB  LEU A  93       1.561  19.078  11.693  1.00  0.01           C
ATOM   1257  CG  LEU A  93       1.732  18.650  13.152  1.00  0.01           C
ATOM   1258  CD1 LEU A  93       2.172  19.823  14.005  1.00  0.01           C
ATOM   1259  CD2 LEU A  93       0.440  18.045  13.686  1.00  0.01           C
ATOM   1260  H   LEU A  93       1.492  19.575   9.121  1.00  0.01           H
ATOM   1261  HA  LEU A  93       3.165  20.334  11.291  1.00  0.01           H
ATOM   1262  HB2 LEU A  93       0.927  19.861  11.687  1.00  0.01           H
ATOM   1263  HB3 LEU A  93       1.123  18.312  11.209  1.00  0.01           H
ATOM   1264  HG  LEU A  93       2.421  17.926  13.198  1.00  0.01           H
ATOM   1265 HD11 LEU A  93       3.047  20.176  13.668  1.00  0.01           H
ATOM   1266 HD12 LEU A  93       2.280  19.528  14.956  1.00  0.01           H
ATOM   1267 HD13 LEU A  93       1.484  20.549  13.961  1.00  0.01           H
ATOM   1268 HD21 LEU A  93      -0.294  18.722  13.631  1.00  0.01           H
ATOM   1269 HD22 LEU A  93       0.195  17.244  13.140  1.00  0.01           H
ATOM   1270 HD23 LEU A  93       0.568  17.771  14.639  1.00  0.01           H
ATOM   1271  N   LYS A  94       3.673  17.276  10.318  1.00  0.03           N
ATOM   1272  CA  LYS A  94       4.647  16.190  10.363  1.00  0.03           C
ATOM   1273  C   LYS A  94       6.000  16.637   9.825  1.00  0.03           C
ATOM   1274  O   LYS A  94       7.044  16.319  10.407  1.00  0.03           O
ATOM   1275  CB  LYS A  94       4.131  14.986   9.573  1.00  0.03           C
ATOM   1276  CG  LYS A  94       3.063  14.175  10.291  1.00  0.03           C
ATOM   1277  CD  LYS A  94       2.472  13.107   9.379  1.00  0.03           C
ATOM   1278  CE  LYS A  94       3.506  12.064   8.983  1.00  0.03           C
ATOM   1279  NZ  LYS A  94       3.915  11.227  10.143  1.00  0.03           N
ATOM   1280  H   LYS A  94       2.795  17.243   9.778  1.00  0.03           H
ATOM   1281  HA  LYS A  94       4.762  15.895  11.321  1.00  0.03           H
ATOM   1282  HB2 LYS A  94       3.746  15.319   8.713  1.00  0.03           H
ATOM   1283  HB3 LYS A  94       4.906  14.384   9.381  1.00  0.03           H
ATOM   1284  HG2 LYS A  94       3.471  13.729  11.087  1.00  0.03           H
ATOM   1285  HG3 LYS A  94       2.331  14.787  10.588  1.00  0.03           H
ATOM   1286  HD2 LYS A  94       1.728  12.651   9.860  1.00  0.03           H
ATOM   1287  HD3 LYS A  94       2.129  13.544   8.552  1.00  0.03           H
ATOM   1288  HE2 LYS A  94       3.116  11.474   8.272  1.00  0.03           H
ATOM   1289  HE3 LYS A  94       4.313  12.531   8.612  1.00  0.03           H
ATOM   1290  HZ1 LYS A  94       4.882  10.990  10.057  1.00  0.03           H
ATOM   1291  HZ2 LYS A  94       3.366  10.391  10.159  1.00  0.03           H
ATOM   1292  HZ3 LYS A  94       3.770  11.739  10.989  1.00  0.03           H
ATOM   1293  N   ALA A  95       6.000  17.375   8.712  1.00  0.00           N
ATOM   1294  CA  ALA A  95       7.253  17.877   8.156  1.00  0.00           C
ATOM   1295  C   ALA A  95       7.953  18.804   9.136  1.00  0.00           C
ATOM   1296  O   ALA A  95       9.183  18.775   9.261  1.00  0.00           O
ATOM   1297  CB  ALA A  95       6.996  18.593   6.830  1.00  0.00           C
ATOM   1298  H   ALA A  95       5.074  17.550   8.300  1.00  0.00           H
ATOM   1299  HA  ALA A  95       7.858  17.094   7.964  1.00  0.00           H
ATOM   1300  HB1 ALA A  95       7.676  19.314   6.706  1.00  0.00           H
ATOM   1301  HB2 ALA A  95       6.082  18.994   6.842  1.00  0.00           H
ATOM   1302  HB3 ALA A  95       7.064  17.936   6.081  1.00  0.00           H
ATOM   1303  N   ALA A  96       7.183  19.622   9.855  1.00  0.00           N
ATOM   1304  CA  ALA A  96       7.774  20.550  10.811  1.00  0.00           C
ATOM   1305  C   ALA A  96       8.378  19.809  11.996  1.00  0.00           C
ATOM   1306  O   ALA A  96       9.510  20.093  12.404  1.00  0.00           O
ATOM   1307  CB  ALA A  96       6.726  21.559  11.276  1.00  0.00           C
ATOM   1308  H   ALA A  96       6.171  19.540   9.679  1.00  0.00           H
ATOM   1309  HA  ALA A  96       8.506  21.069  10.350  1.00  0.00           H
ATOM   1310  HB1 ALA A  96       6.004  21.628  10.589  1.00  0.00           H
ATOM   1311  HB2 ALA A  96       7.157  22.452  11.399  1.00  0.00           H
ATOM   1312  HB3 ALA A  96       6.334  21.254  12.143  1.00  0.00           H
ATOM   1313  N   ARG A  97       7.647  18.840  12.552  1.00  0.00           N
ATOM   1314  CA  ARG A  97       8.156  18.106  13.706  1.00  0.00           C
ATOM   1315  C   ARG A  97       9.396  17.294  13.347  1.00  0.00           C
ATOM   1316  O   ARG A  97      10.346  17.217  14.134  1.00  0.00           O
ATOM   1317  CB  ARG A  97       7.070  17.188  14.272  1.00  0.00           C
ATOM   1318  CG  ARG A  97       5.850  17.898  14.861  1.00  0.00           C
ATOM   1319  CD  ARG A  97       4.970  16.932  15.657  1.00  0.00           C
ATOM   1320  NE  ARG A  97       4.617  15.734  14.900  1.00  0.00           N
ATOM   1321  CZ  ARG A  97       3.587  14.945  15.191  1.00  0.00           C
ATOM   1322  NH1 ARG A  97       2.796  15.231  16.217  1.00  0.00           N
ATOM   1323  NH2 ARG A  97       3.340  13.873  14.452  1.00  0.00           N
ATOM   1324  H   ARG A  97       6.735  18.667  12.112  1.00  0.00           H
ATOM   1325  HA  ARG A  97       8.402  18.766  14.428  1.00  0.00           H
ATOM   1326  HB2 ARG A  97       6.749  16.591  13.536  1.00  0.00           H
ATOM   1327  HB3 ARG A  97       7.477  16.630  14.996  1.00  0.00           H
ATOM   1328  HG2 ARG A  97       6.152  18.619  15.476  1.00  0.00           H
ATOM   1329  HG3 ARG A  97       5.301  18.278  14.124  1.00  0.00           H
ATOM   1330  HD2 ARG A  97       5.472  16.669  16.479  1.00  0.00           H
ATOM   1331  HD3 ARG A  97       4.137  17.420  15.913  1.00  0.00           H
ATOM   1332  HE  ARG A  97       5.189  15.490  14.109  1.00  0.00           H
ATOM   1333 HH11 ARG A  97       2.953  16.046  16.765  1.00  0.00           H
ATOM   1334 HH12 ARG A  97       2.029  14.613  16.438  1.00  0.00           H
ATOM   1335 HH21 ARG A  97       3.921  13.668  13.658  1.00  0.00           H
ATOM   1336 HH22 ARG A  97       2.581  13.268  14.676  1.00  0.00           H
ATOM   1337  N   GLN A  98       9.410  16.690  12.158  1.00  0.00           N
ATOM   1338  CA  GLN A  98      10.437  15.707  11.832  1.00  0.00           C
ATOM   1339  C   GLN A  98      11.741  16.343  11.382  1.00  0.00           C
ATOM   1340  O   GLN A  98      12.803  15.726  11.515  1.00  0.00           O
ATOM   1341  CB  GLN A  98       9.938  14.767  10.737  1.00  0.00           C
ATOM   1342  CG  GLN A  98       8.919  13.728  11.184  1.00  0.00           C
ATOM   1343  CD  GLN A  98       8.493  12.826  10.044  1.00  0.00           C
ATOM   1344  NE2 GLN A  98       7.267  12.323  10.117  1.00  0.00           N
ATOM   1345  OE1 GLN A  98       9.255  12.590   9.103  1.00  0.00           O
ATOM   1346  H   GLN A  98       8.655  16.972  11.514  1.00  0.00           H
ATOM   1347  HA  GLN A  98      10.628  15.169  12.671  1.00  0.00           H
ATOM   1348  HB2 GLN A  98       9.518  15.318  10.006  1.00  0.00           H
ATOM   1349  HB3 GLN A  98      10.729  14.277  10.347  1.00  0.00           H
ATOM   1350  HG2 GLN A  98       9.327  13.167  11.900  1.00  0.00           H
ATOM   1351  HG3 GLN A  98       8.115  14.200  11.537  1.00  0.00           H
ATOM   1352 HE21 GLN A  98       6.905  11.718   9.379  1.00  0.00           H
ATOM   1353 HE22 GLN A  98       6.695  12.554  10.927  1.00  0.00           H
ATOM   1354  N   ARG A  99      11.694  17.555  10.838  1.00  0.00           N
ATOM   1355  CA  ARG A  99      12.877  18.146  10.240  1.00  0.00           C
ATOM   1356  C   ARG A  99      13.296  19.470  10.858  1.00  0.00           C
ATOM   1357  O   ARG A  99      14.395  19.943  10.555  1.00  0.00           O
ATOM   1358  CB  ARG A  99      12.669  18.342   8.730  1.00  0.00           C
ATOM   1359  CG  ARG A  99      12.577  17.046   7.929  1.00  0.00           C
ATOM   1360  CD  ARG A  99      13.846  16.219   8.077  1.00  0.00           C
ATOM   1361  NE  ARG A  99      13.771  14.953   7.356  1.00  0.00           N
ATOM   1362  CZ  ARG A  99      14.373  14.721   6.194  1.00  0.00           C
ATOM   1363  NH1 ARG A  99      15.104  15.670   5.623  1.00  0.00           N
ATOM   1364  NH2 ARG A  99      14.250  13.539   5.606  1.00  0.00           N
ATOM   1365  H   ARG A  99      10.772  18.019  10.879  1.00  0.00           H
ATOM   1366  HA  ARG A  99      13.653  17.488  10.334  1.00  0.00           H
ATOM   1367  HB2 ARG A  99      11.821  18.847   8.597  1.00  0.00           H
ATOM   1368  HB3 ARG A  99      13.438  18.868   8.377  1.00  0.00           H
ATOM   1369  HG2 ARG A  99      11.812  16.506   8.262  1.00  0.00           H
ATOM   1370  HG3 ARG A  99      12.457  17.261   6.966  1.00  0.00           H
ATOM   1371  HD2 ARG A  99      14.608  16.757   7.722  1.00  0.00           H
ATOM   1372  HD3 ARG A  99      13.984  16.038   9.049  1.00  0.00           H
ATOM   1373  HE  ARG A  99      13.230  14.209   7.763  1.00  0.00           H
ATOM   1374 HH11 ARG A  99      15.224  16.552   6.066  1.00  0.00           H
ATOM   1375 HH12 ARG A  99      15.541  15.488   4.730  1.00  0.00           H
ATOM   1376 HH21 ARG A  99      13.717  12.812   6.050  1.00  0.00           H
ATOM   1377 HH22 ARG A  99      14.684  13.365   4.726  1.00  0.00           H
ATOM   1378  N   GLY A 100      12.476  20.071  11.716  1.00  0.00           N
ATOM   1379  CA  GLY A 100      12.821  21.355  12.296  1.00  0.00           C
ATOM   1380  C   GLY A 100      12.798  22.473  11.274  1.00  0.00           C
ATOM   1381  O   GLY A 100      13.761  23.237  11.142  1.00  0.00           O
ATOM   1382  H   GLY A 100      11.604  19.557  11.922  1.00  0.00           H
ATOM   1383  HA2 GLY A 100      12.171  21.572  13.044  1.00  0.00           H
ATOM   1384  HA3 GLY A 100      13.745  21.300  12.710  1.00  0.00           H
ATOM   1385  N   ILE A 101      11.694  22.570  10.539  1.00  0.00           N
ATOM   1386  CA  ILE A 101      11.513  23.587   9.516  1.00  0.00           C
ATOM   1387  C   ILE A 101      10.252  24.379   9.826  1.00  0.00           C
ATOM   1388  O   ILE A 101       9.342  23.909  10.515  1.00  0.00           O
ATOM   1389  CB  ILE A 101      11.423  22.978   8.103  1.00  0.00           C
ATOM   1390  CG1 ILE A 101      10.202  22.060   7.997  1.00  0.00           C
ATOM   1391  CG2 ILE A 101      12.681  22.201   7.772  1.00  0.00           C
ATOM   1392  CD1 ILE A 101       9.897  21.606   6.589  1.00  0.00           C
ATOM   1393  H   ILE A 101      10.967  21.849  10.762  1.00  0.00           H
ATOM   1394  HA  ILE A 101      12.279  24.221   9.608  1.00  0.00           H
ATOM   1395  HB  ILE A 101      11.306  23.722   7.456  1.00  0.00           H
ATOM   1396 HG12 ILE A 101      10.361  21.258   8.571  1.00  0.00           H
ATOM   1397 HG13 ILE A 101       9.409  22.554   8.355  1.00  0.00           H
ATOM   1398 HG21 ILE A 101      13.470  22.810   7.844  1.00  0.00           H
ATOM   1399 HG22 ILE A 101      12.611  21.846   6.840  1.00  0.00           H
ATOM   1400 HG23 ILE A 101      12.777  21.444   8.417  1.00  0.00           H
ATOM   1401 HD11 ILE A 101       9.718  22.403   6.014  1.00  0.00           H
ATOM   1402 HD12 ILE A 101       9.092  21.014   6.598  1.00  0.00           H
ATOM   1403 HD13 ILE A 101      10.679  21.101   6.226  1.00  0.00           H
ATOM   1404  N   ALA A 102      10.211  25.603   9.315  1.00  0.00           N
ATOM   1405  CA  ALA A 102       8.973  26.361   9.256  1.00  0.00           C
ATOM   1406  C   ALA A 102       8.237  26.021   7.966  1.00  0.00           C
ATOM   1407  O   ALA A 102       8.853  25.744   6.933  1.00  0.00           O
ATOM   1408  CB  ALA A 102       9.245  27.864   9.335  1.00  0.00           C
ATOM   1409  H   ALA A 102      11.122  25.962   8.969  1.00  0.00           H
ATOM   1410  HA  ALA A 102       8.394  26.104  10.031  1.00  0.00           H
ATOM   1411  HB1 ALA A 102       8.395  28.363   9.174  1.00  0.00           H
ATOM   1412  HB2 ALA A 102       9.917  28.115   8.641  1.00  0.00           H
ATOM   1413  HB3 ALA A 102       9.599  28.089  10.241  1.00  0.00           H
ATOM   1414  N   VAL A 103       6.909  26.018   8.037  1.00  0.00           N
ATOM   1415  CA  VAL A 103       6.074  25.679   6.892  1.00  0.00           C
ATOM   1416  C   VAL A 103       4.969  26.717   6.760  1.00  0.00           C
ATOM   1417  O   VAL A 103       4.304  27.059   7.745  1.00  0.00           O
ATOM   1418  CB  VAL A 103       5.471  24.263   7.004  1.00  0.00           C
ATOM   1419  CG1 VAL A 103       4.677  23.937   5.750  1.00  0.00           C
ATOM   1420  CG2 VAL A 103       6.560  23.219   7.209  1.00  0.00           C
ATOM   1421  H   VAL A 103       6.524  26.276   8.970  1.00  0.00           H
ATOM   1422  HA  VAL A 103       6.639  25.721   6.068  1.00  0.00           H
ATOM   1423  HB  VAL A 103       4.831  24.268   7.763  1.00  0.00           H
ATOM   1424 HG11 VAL A 103       5.304  23.792   4.984  1.00  0.00           H
ATOM   1425 HG12 VAL A 103       4.139  23.107   5.900  1.00  0.00           H
ATOM   1426 HG13 VAL A 103       4.062  24.696   5.536  1.00  0.00           H
ATOM   1427 HG21 VAL A 103       7.090  23.451   8.025  1.00  0.00           H
ATOM   1428 HG22 VAL A 103       7.160  23.207   6.410  1.00  0.00           H
ATOM   1429 HG23 VAL A 103       6.138  22.320   7.326  1.00  0.00           H
ATOM   1430  N   THR A 104       4.781  27.219   5.542  1.00  0.00           N
ATOM   1431  CA  THR A 104       3.684  28.115   5.202  1.00  0.00           C
ATOM   1432  C   THR A 104       2.790  27.406   4.197  1.00  0.00           C
ATOM   1433  O   THR A 104       3.260  26.978   3.137  1.00  0.00           O
ATOM   1434  CB  THR A 104       4.205  29.432   4.627  1.00  0.00           C
ATOM   1435  CG2 THR A 104       3.049  30.337   4.261  1.00  0.00           C
ATOM   1436  OG1 THR A 104       5.014  30.087   5.609  1.00  0.00           O
ATOM   1437  H   THR A 104       5.500  26.910   4.840  1.00  0.00           H
ATOM   1438  HA  THR A 104       3.153  28.297   6.025  1.00  0.00           H
ATOM   1439  HB  THR A 104       4.791  29.233   3.816  1.00  0.00           H
ATOM   1440  HG1 THR A 104       4.584  30.024   6.516  1.00  0.00           H
ATOM   1441 HG21 THR A 104       3.160  30.674   3.321  1.00  0.00           H
ATOM   1442 HG22 THR A 104       3.015  31.122   4.886  1.00  0.00           H
ATOM   1443 HG23 THR A 104       2.183  29.832   4.325  1.00  0.00           H
ATOM   1444  N   GLY A 105       1.519  27.265   4.531  1.00  0.00           N
ATOM   1445  CA  GLY A 105       0.565  26.582   3.672  1.00  0.00           C
ATOM   1446  C   GLY A 105      -0.525  27.523   3.204  1.00  0.00           C
ATOM   1447  O   GLY A 105      -0.999  28.364   3.971  1.00  0.00           O
ATOM   1448  H   GLY A 105       1.261  27.681   5.453  1.00  0.00           H
ATOM   1449  HA2 GLY A 105       1.047  26.202   2.871  1.00  0.00           H
ATOM   1450  HA3 GLY A 105       0.150  25.812   4.177  1.00  0.00           H
ATOM   1451  N   VAL A 106      -0.921  27.371   1.944  1.00 -0.01           N
ATOM   1452  CA  VAL A 106      -1.982  28.173   1.351  1.00 -0.01           C
ATOM   1453  C   VAL A 106      -3.048  27.244   0.793  1.00 -0.01           C
ATOM   1454  O   VAL A 106      -2.740  26.199   0.211  1.00 -0.01           O
ATOM   1455  CB  VAL A 106      -1.453  29.121   0.255  1.00 -0.01           C
ATOM   1456  CG1 VAL A 106      -0.541  30.154   0.865  1.00 -0.01           C
ATOM   1457  CG2 VAL A 106      -0.728  28.340  -0.836  1.00 -0.01           C
ATOM   1458  H   VAL A 106      -0.406  26.628   1.418  1.00 -0.01           H
ATOM   1459  HA  VAL A 106      -2.398  28.726   2.072  1.00 -0.01           H
ATOM   1460  HB  VAL A 106      -2.235  29.601  -0.126  1.00 -0.01           H
ATOM   1461 HG11 VAL A 106       0.339  29.736   1.101  1.00 -0.01           H
ATOM   1462 HG12 VAL A 106      -0.385  30.899   0.213  1.00 -0.01           H
ATOM   1463 HG13 VAL A 106      -0.957  30.529   1.696  1.00 -0.01           H
ATOM   1464 HG21 VAL A 106      -1.040  28.658  -1.730  1.00 -0.01           H
ATOM   1465 HG22 VAL A 106      -0.931  27.367  -0.734  1.00 -0.01           H
ATOM   1466 HG23 VAL A 106       0.256  28.491  -0.749  1.00 -0.01           H
ATOM   1467  N   ALA A 107      -4.306  27.621   1.001  1.00 -0.02           N
ATOM   1468  CA  ALA A 107      -5.440  26.923   0.422  1.00 -0.02           C
ATOM   1469  C   ALA A 107      -6.531  27.946   0.155  1.00 -0.02           C
ATOM   1470  O   ALA A 107      -6.510  29.056   0.691  1.00 -0.02           O
ATOM   1471  CB  ALA A 107      -5.952  25.800   1.335  1.00 -0.02           C
ATOM   1472  H   ALA A 107      -4.405  28.462   1.617  1.00 -0.02           H
ATOM   1473  HA  ALA A 107      -5.165  26.514  -0.444  1.00 -0.02           H
ATOM   1474  HB1 ALA A 107      -6.948  25.836   1.372  1.00 -0.02           H
ATOM   1475  HB2 ALA A 107      -5.576  25.925   2.250  1.00 -0.02           H
ATOM   1476  HB3 ALA A 107      -5.660  24.920   0.967  1.00 -0.02           H
ATOM   1477  N   VAL A 108      -7.487  27.565  -0.691  1.00 -0.01           N
ATOM   1478  CA  VAL A 108      -8.593  28.448  -1.033  1.00 -0.01           C
ATOM   1479  C   VAL A 108      -9.820  28.206  -0.169  1.00 -0.01           C
ATOM   1480  O   VAL A 108     -10.852  28.852  -0.380  1.00 -0.01           O
ATOM   1481  CB  VAL A 108      -8.953  28.326  -2.530  1.00 -0.01           C
ATOM   1482  CG1 VAL A 108      -7.836  28.893  -3.390  1.00 -0.01           C
ATOM   1483  CG2 VAL A 108      -9.235  26.881  -2.883  1.00 -0.01           C
ATOM   1484  H   VAL A 108      -7.375  26.608  -1.073  1.00 -0.01           H
ATOM   1485  HA  VAL A 108      -8.290  29.404  -0.883  1.00 -0.01           H
ATOM   1486  HB  VAL A 108      -9.760  28.884  -2.691  1.00 -0.01           H
ATOM   1487 HG11 VAL A 108      -6.952  28.695  -2.965  1.00 -0.01           H
ATOM   1488 HG12 VAL A 108      -7.868  28.476  -4.299  1.00 -0.01           H
ATOM   1489 HG13 VAL A 108      -7.948  29.883  -3.475  1.00 -0.01           H
ATOM   1490 HG21 VAL A 108      -9.371  26.799  -3.871  1.00 -0.01           H
ATOM   1491 HG22 VAL A 108     -10.061  26.576  -2.406  1.00 -0.01           H
ATOM   1492 HG23 VAL A 108      -8.460  26.312  -2.605  1.00 -0.01           H
ATOM   1493  N   SER A 109      -9.733  27.317   0.816  1.00 -0.01           N
ATOM   1494  CA  SER A 109     -10.857  26.968   1.677  1.00 -0.01           C
ATOM   1495  C   SER A 109     -10.662  27.588   3.055  1.00 -0.01           C
ATOM   1496  O   SER A 109      -9.653  27.325   3.719  1.00 -0.01           O
ATOM   1497  CB  SER A 109     -10.990  25.452   1.794  1.00 -0.01           C
ATOM   1498  OG  SER A 109     -12.081  25.090   2.616  1.00 -0.01           O
ATOM   1499  H   SER A 109      -8.782  26.886   0.921  1.00 -0.01           H
ATOM   1500  HA  SER A 109     -11.689  27.358   1.278  1.00 -0.01           H
ATOM   1501  HB2 SER A 109     -11.129  25.070   0.883  1.00 -0.01           H
ATOM   1502  HB3 SER A 109     -10.150  25.086   2.189  1.00 -0.01           H
ATOM   1503  HG  SER A 109     -12.812  25.766   2.520  1.00 -0.01           H
ATOM   1504  N   LYS A 110     -11.616  28.424   3.469  1.00  0.01           N
ATOM   1505  CA  LYS A 110     -11.588  28.976   4.818  1.00  0.01           C
ATOM   1506  C   LYS A 110     -11.610  27.865   5.862  1.00  0.01           C
ATOM   1507  O   LYS A 110     -10.846  27.891   6.834  1.00  0.01           O
ATOM   1508  CB  LYS A 110     -12.775  29.919   5.007  1.00  0.01           C
ATOM   1509  CG  LYS A 110     -12.949  30.935   3.880  1.00  0.01           C
ATOM   1510  CD  LYS A 110     -14.120  31.875   4.141  1.00  0.01           C
ATOM   1511  CE  LYS A 110     -14.171  32.970   3.086  1.00  0.01           C
ATOM   1512  NZ  LYS A 110     -15.296  33.916   3.299  1.00  0.01           N
ATOM   1513  H   LYS A 110     -12.347  28.635   2.773  1.00  0.01           H
ATOM   1514  HA  LYS A 110     -10.742  29.511   4.935  1.00  0.01           H
ATOM   1515  HB2 LYS A 110     -13.607  29.371   5.062  1.00  0.01           H
ATOM   1516  HB3 LYS A 110     -12.645  30.420   5.860  1.00  0.01           H
ATOM   1517  HG2 LYS A 110     -12.111  31.477   3.800  1.00  0.01           H
ATOM   1518  HG3 LYS A 110     -13.112  30.445   3.023  1.00  0.01           H
ATOM   1519  HD2 LYS A 110     -14.963  31.356   4.101  1.00  0.01           H
ATOM   1520  HD3 LYS A 110     -14.003  32.296   5.030  1.00  0.01           H
ATOM   1521  HE2 LYS A 110     -13.302  33.479   3.106  1.00  0.01           H
ATOM   1522  HE3 LYS A 110     -14.266  32.542   2.179  1.00  0.01           H
ATOM   1523  HZ1 LYS A 110     -15.327  34.185   4.262  1.00  0.01           H
ATOM   1524  HZ2 LYS A 110     -16.156  33.472   3.048  1.00  0.01           H
ATOM   1525  HZ3 LYS A 110     -15.161  34.728   2.730  1.00  0.01           H
ATOM   1526  N   GLU A 111     -12.479  26.870   5.665  1.00  0.00           N
ATOM   1527  CA  GLU A 111     -12.648  25.810   6.654  1.00  0.00           C
ATOM   1528  C   GLU A 111     -11.361  25.014   6.850  1.00  0.00           C
ATOM   1529  O   GLU A 111     -10.979  24.708   7.985  1.00  0.00           O
ATOM   1530  CB  GLU A 111     -13.793  24.890   6.232  1.00  0.00           C
ATOM   1531  CG  GLU A 111     -15.152  25.577   6.127  1.00  0.00           C
ATOM   1532  CD  GLU A 111     -15.983  25.428   7.390  1.00  0.00           C
ATOM   1533  OE1 GLU A 111     -15.459  24.888   8.384  1.00  0.00           O
ATOM   1534  OE2 GLU A 111     -17.162  25.841   7.390  1.00  0.00           O
ATOM   1535  H   GLU A 111     -13.004  26.918   4.776  1.00  0.00           H
ATOM   1536  HA  GLU A 111     -12.930  26.212   7.536  1.00  0.00           H
ATOM   1537  HB2 GLU A 111     -13.576  24.527   5.341  1.00  0.00           H
ATOM   1538  HB3 GLU A 111     -13.873  24.178   6.908  1.00  0.00           H
ATOM   1539  HG2 GLU A 111     -15.000  26.536   5.982  1.00  0.00           H
ATOM   1540  HG3 GLU A 111     -15.651  25.160   5.392  1.00  0.00           H
ATOM   1541  N   GLN A 112     -10.679  24.669   5.755  1.00 -0.01           N
ATOM   1542  CA  GLN A 112      -9.446  23.897   5.863  1.00 -0.01           C
ATOM   1543  C   GLN A 112      -8.355  24.696   6.559  1.00 -0.01           C
ATOM   1544  O   GLN A 112      -7.615  24.161   7.392  1.00 -0.01           O
ATOM   1545  CB  GLN A 112      -8.972  23.463   4.478  1.00 -0.01           C
ATOM   1546  CG  GLN A 112      -9.864  22.456   3.781  1.00 -0.01           C
ATOM   1547  CD  GLN A 112      -9.225  21.904   2.523  1.00 -0.01           C
ATOM   1548  NE2 GLN A 112      -9.127  20.584   2.442  1.00 -0.01           N
ATOM   1549  OE1 GLN A 112      -8.811  22.657   1.640  1.00 -0.01           O
ATOM   1550  H   GLN A 112     -11.087  24.985   4.865  1.00 -0.01           H
ATOM   1551  HA  GLN A 112      -9.638  23.082   6.425  1.00 -0.01           H
ATOM   1552  HB2 GLN A 112      -8.904  24.279   3.892  1.00 -0.01           H
ATOM   1553  HB3 GLN A 112      -8.053  23.059   4.565  1.00 -0.01           H
ATOM   1554  HG2 GLN A 112     -10.044  21.698   4.405  1.00 -0.01           H
ATOM   1555  HG3 GLN A 112     -10.722  22.902   3.534  1.00 -0.01           H
ATOM   1556 HE21 GLN A 112      -8.720  20.138   1.619  1.00 -0.01           H
ATOM   1557 HE22 GLN A 112      -9.467  20.023   3.222  1.00 -0.01           H
ATOM   1558  N   ILE A 113      -8.238  25.981   6.222  1.00  0.01           N
ATOM   1559  CA  ILE A 113      -7.213  26.820   6.831  1.00  0.01           C
ATOM   1560  C   ILE A 113      -7.494  27.011   8.315  1.00  0.01           C
ATOM   1561  O   ILE A 113      -6.571  27.020   9.138  1.00  0.01           O
ATOM   1562  CB  ILE A 113      -7.116  28.161   6.081  1.00  0.01           C
ATOM   1563  CG1 ILE A 113      -6.554  27.941   4.674  1.00  0.01           C
ATOM   1564  CG2 ILE A 113      -6.257  29.158   6.851  1.00  0.01           C
ATOM   1565  CD1 ILE A 113      -5.220  27.225   4.671  1.00  0.01           C
ATOM   1566  H   ILE A 113      -8.914  26.314   5.518  1.00  0.01           H
ATOM   1567  HA  ILE A 113      -6.353  26.308   6.765  1.00  0.01           H
ATOM   1568  HB  ILE A 113      -8.034  28.530   5.992  1.00  0.01           H
ATOM   1569 HG12 ILE A 113      -7.211  27.406   4.152  1.00  0.01           H
ATOM   1570 HG13 ILE A 113      -6.441  28.831   4.240  1.00  0.01           H
ATOM   1571 HG21 ILE A 113      -6.645  29.282   7.762  1.00  0.01           H
ATOM   1572 HG22 ILE A 113      -6.252  30.026   6.359  1.00  0.01           H
ATOM   1573 HG23 ILE A 113      -5.329  28.798   6.920  1.00  0.01           H
ATOM   1574 HD11 ILE A 113      -4.554  27.765   5.183  1.00  0.01           H
ATOM   1575 HD12 ILE A 113      -4.907  27.112   3.729  1.00  0.01           H
ATOM   1576 HD13 ILE A 113      -5.325  26.329   5.099  1.00  0.01           H
ATOM   1577  N   ALA A 114      -8.769  27.157   8.684  1.00  0.00           N
ATOM   1578  CA  ALA A 114      -9.131  27.208  10.098  1.00  0.00           C
ATOM   1579  C   ALA A 114      -8.695  25.937  10.819  1.00  0.00           C
ATOM   1580  O   ALA A 114      -8.137  25.993  11.921  1.00  0.00           O
ATOM   1581  CB  ALA A 114     -10.636  27.424  10.249  1.00  0.00           C
ATOM   1582  H   ALA A 114      -9.446  27.227   7.912  1.00  0.00           H
ATOM   1583  HA  ALA A 114      -8.666  27.994  10.523  1.00  0.00           H
ATOM   1584  HB1 ALA A 114     -10.904  27.237  11.193  1.00  0.00           H
ATOM   1585  HB2 ALA A 114     -11.123  26.806   9.634  1.00  0.00           H
ATOM   1586  HB3 ALA A 114     -10.860  28.370  10.019  1.00  0.00           H
ATOM   1587  N   ALA A 115      -8.935  24.775  10.201  1.00  0.01           N
ATOM   1588  CA  ALA A 115      -8.555  23.507  10.815  1.00  0.01           C
ATOM   1589  C   ALA A 115      -7.041  23.376  10.924  1.00  0.01           C
ATOM   1590  O   ALA A 115      -6.527  22.827  11.906  1.00  0.01           O
ATOM   1591  CB  ALA A 115      -9.135  22.341  10.016  1.00  0.01           C
ATOM   1592  H   ALA A 115      -9.397  24.856   9.282  1.00  0.01           H
ATOM   1593  HA  ALA A 115      -8.949  23.465  11.743  1.00  0.01           H
ATOM   1594  HB1 ALA A 115      -8.712  22.316   9.112  1.00  0.01           H
ATOM   1595  HB2 ALA A 115     -10.122  22.463   9.920  1.00  0.01           H
ATOM   1596  HB3 ALA A 115      -8.949  21.485  10.496  1.00  0.01           H
ATOM   1597  N   ALA A 116      -6.310  23.884   9.931  1.00  0.00           N
ATOM   1598  CA  ALA A 116      -4.855  23.806   9.981  1.00  0.00           C
ATOM   1599  C   ALA A 116      -4.277  24.734  11.042  1.00  0.00           C
ATOM   1600  O   ALA A 116      -3.255  24.409  11.653  1.00  0.00           O
ATOM   1601  CB  ALA A 116      -4.264  24.127   8.611  1.00  0.00           C
ATOM   1602  H   ALA A 116      -6.841  24.314   9.165  1.00  0.00           H
ATOM   1603  HA  ALA A 116      -4.588  22.857  10.205  1.00  0.00           H
ATOM   1604  HB1 ALA A 116      -4.346  23.327   8.018  1.00  0.00           H
ATOM   1605  HB2 ALA A 116      -3.300  24.369   8.714  1.00  0.00           H
ATOM   1606  HB3 ALA A 116      -4.760  24.894   8.207  1.00  0.00           H
ATOM   1607  N   ASN A 117      -4.901  25.894  11.264  1.00  0.00           N
ATOM   1608  CA  ASN A 117      -4.460  26.762  12.353  1.00  0.00           C
ATOM   1609  C   ASN A 117      -4.769  26.141  13.711  1.00  0.00           C
ATOM   1610  O   ASN A 117      -3.952  26.223  14.637  1.00  0.00           O
ATOM   1611  CB  ASN A 117      -5.107  28.140  12.225  1.00  0.00           C
ATOM   1612  CG  ASN A 117      -4.472  28.981  11.135  1.00  0.00           C
ATOM   1613  ND2 ASN A 117      -5.280  29.789  10.461  1.00  0.00           N
ATOM   1614  OD1 ASN A 117      -3.265  28.903  10.903  1.00  0.00           O
ATOM   1615  H   ASN A 117      -5.678  26.107  10.631  1.00  0.00           H
ATOM   1616  HA  ASN A 117      -3.458  26.839  12.285  1.00  0.00           H
ATOM   1617  HB2 ASN A 117      -6.072  28.017  12.010  1.00  0.00           H
ATOM   1618  HB3 ASN A 117      -5.007  28.617  13.094  1.00  0.00           H
ATOM   1619 HD21 ASN A 117      -6.256  29.824  10.689  1.00  0.00           H
ATOM   1620 HD22 ASN A 117      -4.922  30.364   9.727  1.00  0.00           H
ATOM   1621  N   ARG A 118      -5.942  25.516  13.846  1.00  0.01           N
ATOM   1622  CA  ARG A 118      -6.250  24.775  15.066  1.00  0.01           C
ATOM   1623  C   ARG A 118      -5.213  23.693  15.328  1.00  0.01           C
ATOM   1624  O   ARG A 118      -4.783  23.497  16.471  1.00  0.01           O
ATOM   1625  CB  ARG A 118      -7.640  24.150  14.972  1.00  0.01           C
ATOM   1626  CG  ARG A 118      -8.773  25.127  15.157  1.00  0.01           C
ATOM   1627  CD  ARG A 118     -10.108  24.415  15.246  1.00  0.01           C
ATOM   1628  NE  ARG A 118     -11.202  25.341  14.981  1.00  0.01           N
ATOM   1629  CZ  ARG A 118     -11.722  25.553  13.778  1.00  0.01           C
ATOM   1630  NH1 ARG A 118     -11.261  24.893  12.722  1.00  0.01           N
ATOM   1631  NH2 ARG A 118     -12.711  26.423  13.631  1.00  0.01           N
ATOM   1632  H   ARG A 118      -6.581  25.601  13.045  1.00  0.01           H
ATOM   1633  HA  ARG A 118      -6.251  25.417  15.843  1.00  0.01           H
ATOM   1634  HB2 ARG A 118      -7.731  23.731  14.070  1.00  0.01           H
ATOM   1635  HB3 ARG A 118      -7.712  23.448  15.678  1.00  0.01           H
ATOM   1636  HG2 ARG A 118      -8.640  25.642  16.001  1.00  0.01           H
ATOM   1637  HG3 ARG A 118      -8.808  25.753  14.381  1.00  0.01           H
ATOM   1638  HD2 ARG A 118     -10.119  23.689  14.570  1.00  0.01           H
ATOM   1639  HD3 ARG A 118     -10.202  24.046  16.162  1.00  0.01           H
ATOM   1640  HE  ARG A 118     -11.587  25.852  15.758  1.00  0.01           H
ATOM   1641 HH11 ARG A 118     -10.535  24.219  12.825  1.00  0.01           H
ATOM   1642 HH12 ARG A 118     -11.653  25.078  11.811  1.00  0.01           H
ATOM   1643 HH21 ARG A 118     -13.078  26.905  14.431  1.00  0.01           H
ATOM   1644 HH22 ARG A 118     -13.096  26.602  12.727  1.00  0.01           H
ATOM   1645  N   LEU A 119      -4.811  22.972  14.280  1.00  0.00           N
ATOM   1646  CA  LEU A 119      -3.819  21.917  14.438  1.00  0.00           C
ATOM   1647  C   LEU A 119      -2.499  22.477  14.951  1.00  0.00           C
ATOM   1648  O   LEU A 119      -1.884  21.907  15.859  1.00  0.00           O
ATOM   1649  CB  LEU A 119      -3.616  21.194  13.107  1.00  0.00           C
ATOM   1650  CG  LEU A 119      -2.718  19.958  13.114  1.00  0.00           C
ATOM   1651  CD1 LEU A 119      -3.394  18.827  13.864  1.00  0.00           C
ATOM   1652  CD2 LEU A 119      -2.371  19.536  11.696  1.00  0.00           C
ATOM   1653  H   LEU A 119      -5.251  23.222  13.381  1.00  0.00           H
ATOM   1654  HA  LEU A 119      -4.163  21.250  15.110  1.00  0.00           H
ATOM   1655  HB2 LEU A 119      -4.516  20.905  12.776  1.00  0.00           H
ATOM   1656  HB3 LEU A 119      -3.219  21.847  12.462  1.00  0.00           H
ATOM   1657  HG  LEU A 119      -1.855  20.187  13.561  1.00  0.00           H
ATOM   1658 HD11 LEU A 119      -3.572  19.107  14.809  1.00  0.00           H
ATOM   1659 HD12 LEU A 119      -2.801  18.020  13.865  1.00  0.00           H
ATOM   1660 HD13 LEU A 119      -4.261  18.598  13.419  1.00  0.00           H
ATOM   1661 HD21 LEU A 119      -3.210  19.321  11.195  1.00  0.00           H
ATOM   1662 HD22 LEU A 119      -1.890  20.280  11.232  1.00  0.00           H
ATOM   1663 HD23 LEU A 119      -1.783  18.727  11.721  1.00  0.00           H
ATOM   1664  N   ALA A 120      -2.054  23.603  14.387  1.00  0.00           N
ATOM   1665  CA  ALA A 120      -0.792  24.199  14.815  1.00  0.00           C
ATOM   1666  C   ALA A 120      -0.875  24.738  16.237  1.00  0.00           C
ATOM   1667  O   ALA A 120       0.129  24.739  16.958  1.00  0.00           O
ATOM   1668  CB  ALA A 120      -0.383  25.309  13.849  1.00  0.00           C
ATOM   1669  H   ALA A 120      -2.659  23.996  13.652  1.00  0.00           H
ATOM   1670  HA  ALA A 120      -0.072  23.491  14.781  1.00  0.00           H
ATOM   1671  HB1 ALA A 120      -0.662  25.062  12.922  1.00  0.00           H
ATOM   1672  HB2 ALA A 120       0.608  25.426  13.879  1.00  0.00           H
ATOM   1673  HB3 ALA A 120      -0.829  26.162  14.116  1.00  0.00           H
ATOM   1674  N   ALA A 121      -2.055  25.200  16.657  1.00  0.00           N
ATOM   1675  CA  ALA A 121      -2.213  25.659  18.033  1.00  0.00           C
ATOM   1676  C   ALA A 121      -2.243  24.486  19.005  1.00  0.00           C
ATOM   1677  O   ALA A 121      -1.612  24.537  20.067  1.00  0.00           O
ATOM   1678  CB  ALA A 121      -3.480  26.501  18.167  1.00  0.00           C
ATOM   1679  H   ALA A 121      -2.804  25.202  15.956  1.00  0.00           H
ATOM   1680  HA  ALA A 121      -1.432  26.252  18.269  1.00  0.00           H
ATOM   1681  HB1 ALA A 121      -3.352  27.179  18.889  1.00  0.00           H
ATOM   1682  HB2 ALA A 121      -4.250  25.908  18.398  1.00  0.00           H
ATOM   1683  HB3 ALA A 121      -3.663  26.964  17.301  1.00  0.00           H
ATOM   1684  N   GLY A 122      -2.971  23.421  18.658  1.00  0.00           N
ATOM   1685  CA  GLY A 122      -3.051  22.266  19.534  1.00  0.00           C
ATOM   1686  C   GLY A 122      -1.719  21.574  19.740  1.00  0.00           C
ATOM   1687  O   GLY A 122      -1.478  20.987  20.798  1.00  0.00           O
ATOM   1688  H   GLY A 122      -3.449  23.496  17.748  1.00  0.00           H
ATOM   1689  HA2 GLY A 122      -3.421  22.555  20.438  1.00  0.00           H
ATOM   1690  HA3 GLY A 122      -3.718  21.599  19.150  1.00  0.00           H
ATOM   1691  N   HID A 123      -0.839  21.629  18.741  1.00  0.00           N
ATOM   1692  CA  HID A 123       0.503  21.070  18.843  1.00  0.00           C
ATOM   1693  C   HID A 123       1.541  22.111  19.249  1.00  0.00           C
ATOM   1694  O   HID A 123       2.742  21.826  19.195  1.00  0.00           O
ATOM   1695  CB  HID A 123       0.910  20.416  17.519  1.00  0.00           C
ATOM   1696  CG  HID A 123       0.336  19.048  17.318  1.00  0.00           C
ATOM   1697  CD2 HID A 123       0.905  17.821  17.401  1.00  0.00           C
ATOM   1698  ND1 HID A 123      -0.985  18.835  16.989  1.00  0.00           N
ATOM   1699  CE1 HID A 123      -1.207  17.537  16.879  1.00  0.00           C
ATOM   1700  NE2 HID A 123      -0.076  16.900  17.124  1.00  0.00           N
ATOM   1701  H   HID A 123      -1.195  22.106  17.882  1.00  0.00           H
ATOM   1702  HA  HID A 123       0.493  20.343  19.549  1.00  0.00           H
ATOM   1703  HB2 HID A 123       0.606  21.002  16.759  1.00  0.00           H
ATOM   1704  HB3 HID A 123       1.913  20.346  17.486  1.00  0.00           H
ATOM   1705  HD1 HID A 123      -1.668  19.553  16.854  1.00  0.00           H
ATOM   1706  HD2 HID A 123       1.855  17.623  17.622  1.00  0.00           H
ATOM   1707  HE1 HID A 123      -2.078  17.111  16.652  1.00  0.00           H
ATOM   1708  N   GLY A 124       1.105  23.304  19.644  1.00  0.00           N
ATOM   1709  CA  GLY A 124       2.013  24.357  20.083  1.00  0.00           C
ATOM   1710  C   GLY A 124       3.077  24.745  19.083  1.00  0.00           C
ATOM   1711  O   GLY A 124       4.248  24.911  19.455  1.00  0.00           O
ATOM   1712  H   GLY A 124       0.070  23.419  19.613  1.00  0.00           H
ATOM   1713  HA2 GLY A 124       1.462  25.187  20.328  1.00  0.00           H
ATOM   1714  HA3 GLY A 124       2.463  24.062  20.957  1.00  0.00           H
ATOM   1715  N   LEU A 125       2.704  24.906  17.812  1.00  0.00           N
ATOM   1716  CA  LEU A 125       3.661  25.188  16.749  1.00  0.00           C
ATOM   1717  C   LEU A 125       3.198  26.349  15.878  1.00  0.00           C
ATOM   1718  O   LEU A 125       3.534  26.415  14.691  1.00  0.00           O
ATOM   1719  CB  LEU A 125       3.902  23.945  15.893  1.00  0.00           C
ATOM   1720  CG  LEU A 125       4.791  22.850  16.483  1.00  0.00           C
ATOM   1721  CD1 LEU A 125       4.759  21.613  15.615  1.00  0.00           C
ATOM   1722  CD2 LEU A 125       6.217  23.341  16.621  1.00  0.00           C
ATOM   1723  H   LEU A 125       1.679  24.813  17.649  1.00  0.00           H
ATOM   1724  HA  LEU A 125       4.543  25.438  17.169  1.00  0.00           H
ATOM   1725  HB2 LEU A 125       3.011  23.531  15.698  1.00  0.00           H
ATOM   1726  HB3 LEU A 125       4.324  24.241  15.036  1.00  0.00           H
ATOM   1727  HG  LEU A 125       4.461  22.626  17.401  1.00  0.00           H
ATOM   1728 HD11 LEU A 125       3.821  21.266  15.552  1.00  0.00           H
ATOM   1729 HD12 LEU A 125       5.345  20.904  16.012  1.00  0.00           H
ATOM   1730 HD13 LEU A 125       5.090  21.835  14.695  1.00  0.00           H
ATOM   1731 HD21 LEU A 125       6.575  23.598  15.722  1.00  0.00           H
ATOM   1732 HD22 LEU A 125       6.243  24.139  17.226  1.00  0.00           H
ATOM   1733 HD23 LEU A 125       6.789  22.616  17.008  1.00  0.00           H
ATOM   1734  N   THR A 126       2.427  27.275  16.451  1.00  0.00           N
ATOM   1735  CA  THR A 126       1.915  28.398  15.674  1.00  0.00           C
ATOM   1736  C   THR A 126       3.005  29.372  15.245  1.00  0.00           C
ATOM   1737  O   THR A 126       2.735  30.247  14.415  1.00  0.00           O
ATOM   1738  CB  THR A 126       0.842  29.150  16.463  1.00  0.00           C
ATOM   1739  CG2 THR A 126      -0.474  28.389  16.436  1.00  0.00           C
ATOM   1740  OG1 THR A 126       1.273  29.318  17.819  1.00  0.00           O
ATOM   1741  H   THR A 126       2.235  27.129  17.452  1.00  0.00           H
ATOM   1742  HA  THR A 126       1.471  28.032  14.838  1.00  0.00           H
ATOM   1743  HB  THR A 126       0.716  30.077  16.054  1.00  0.00           H
ATOM   1744  HG1 THR A 126       0.967  28.543  18.382  1.00  0.00           H
ATOM   1745 HG21 THR A 126      -1.059  28.746  15.703  1.00  0.00           H
ATOM   1746 HG22 THR A 126      -0.947  28.495  17.314  1.00  0.00           H
ATOM   1747 HG23 THR A 126      -0.301  27.414  16.272  1.00  0.00           H
ATOM   1748  N   GLU A 127       4.215  29.255  15.792  1.00  0.00           N
ATOM   1749  CA  GLU A 127       5.335  30.072  15.343  1.00  0.00           C
ATOM   1750  C   GLU A 127       6.136  29.410  14.232  1.00  0.00           C
ATOM   1751  O   GLU A 127       6.924  30.090  13.564  1.00  0.00           O
ATOM   1752  CB  GLU A 127       6.268  30.396  16.515  1.00  0.00           C
ATOM   1753  CG  GLU A 127       5.691  31.372  17.515  1.00  0.00           C
ATOM   1754  CD  GLU A 127       6.581  31.548  18.726  1.00  0.00           C
ATOM   1755  OE1 GLU A 127       7.536  30.757  18.887  1.00  0.00           O
ATOM   1756  OE2 GLU A 127       6.331  32.482  19.515  1.00  0.00           O
ATOM   1757  H   GLU A 127       4.285  28.548  16.547  1.00  0.00           H
ATOM   1758  HA  GLU A 127       4.990  30.970  15.019  1.00  0.00           H
ATOM   1759  HB2 GLU A 127       6.453  29.551  16.988  1.00  0.00           H
ATOM   1760  HB3 GLU A 127       7.087  30.794  16.140  1.00  0.00           H
ATOM   1761  HG2 GLU A 127       5.605  32.248  17.080  1.00  0.00           H
ATOM   1762  HG3 GLU A 127       4.828  31.024  17.830  1.00  0.00           H
ATOM   1763  N   ARG A 128       5.958  28.105  14.017  1.00  0.00           N
ATOM   1764  CA  ARG A 128       6.601  27.412  12.908  1.00  0.00           C
ATOM   1765  C   ARG A 128       5.631  26.959  11.824  1.00  0.00           C
ATOM   1766  O   ARG A 128       6.083  26.554  10.746  1.00  0.00           O
ATOM   1767  CB  ARG A 128       7.398  26.203  13.422  1.00  0.00           C
ATOM   1768  CG  ARG A 128       8.571  26.607  14.305  1.00  0.00           C
ATOM   1769  CD  ARG A 128       9.757  25.650  14.212  1.00  0.00           C
ATOM   1770  NE  ARG A 128       9.544  24.404  14.941  1.00  0.00           N
ATOM   1771  CZ  ARG A 128       9.713  23.190  14.424  1.00  0.00           C
ATOM   1772  NH1 ARG A 128      10.105  23.042  13.164  1.00  0.00           N
ATOM   1773  NH2 ARG A 128       9.498  22.122  15.177  1.00  0.00           N
ATOM   1774  H   ARG A 128       5.330  27.636  14.700  1.00  0.00           H
ATOM   1775  HA  ARG A 128       7.285  28.039  12.486  1.00  0.00           H
ATOM   1776  HB2 ARG A 128       6.789  25.636  13.956  1.00  0.00           H
ATOM   1777  HB3 ARG A 128       7.753  25.712  12.641  1.00  0.00           H
ATOM   1778  HG2 ARG A 128       8.890  27.520  14.038  1.00  0.00           H
ATOM   1779  HG3 ARG A 128       8.273  26.634  15.263  1.00  0.00           H
ATOM   1780  HD2 ARG A 128       9.911  25.446  13.245  1.00  0.00           H
ATOM   1781  HD3 ARG A 128      10.558  26.119  14.585  1.00  0.00           H
ATOM   1782  HE  ARG A 128       9.248  24.467  15.903  1.00  0.00           H
ATOM   1783 HH11 ARG A 128      10.296  23.839  12.598  1.00  0.00           H
ATOM   1784 HH12 ARG A 128      10.210  22.116  12.783  1.00  0.00           H
ATOM   1785 HH21 ARG A 128       9.229  22.229  16.137  1.00  0.00           H
ATOM   1786 HH22 ARG A 128       9.604  21.205  14.793  1.00  0.00           H
ATOM   1787  N   LEU A 129       4.322  27.023  12.070  1.00  0.00           N
ATOM   1788  CA  LEU A 129       3.302  26.664  11.089  1.00  0.00           C
ATOM   1789  C   LEU A 129       2.400  27.871  10.873  1.00  0.00           C
ATOM   1790  O   LEU A 129       1.682  28.287  11.789  1.00  0.00           O
ATOM   1791  CB  LEU A 129       2.484  25.458  11.550  1.00  0.00           C
ATOM   1792  CG  LEU A 129       3.225  24.137  11.744  1.00  0.00           C
ATOM   1793  CD1 LEU A 129       2.276  23.083  12.273  1.00  0.00           C
ATOM   1794  CD2 LEU A 129       3.854  23.677  10.441  1.00  0.00           C
ATOM   1795  H   LEU A 129       4.087  27.356  13.037  1.00  0.00           H
ATOM   1796  HA  LEU A 129       3.750  26.444  10.227  1.00  0.00           H
ATOM   1797  HB2 LEU A 129       2.062  25.694  12.428  1.00  0.00           H
ATOM   1798  HB3 LEU A 129       1.765  25.299  10.871  1.00  0.00           H
ATOM   1799  HG  LEU A 129       3.969  24.275  12.395  1.00  0.00           H
ATOM   1800 HD11 LEU A 129       1.898  23.378  13.153  1.00  0.00           H
ATOM   1801 HD12 LEU A 129       2.766  22.218  12.399  1.00  0.00           H
ATOM   1802 HD13 LEU A 129       1.527  22.945  11.623  1.00  0.00           H
ATOM   1803 HD21 LEU A 129       3.141  23.547   9.750  1.00  0.00           H
ATOM   1804 HD22 LEU A 129       4.504  24.366  10.119  1.00  0.00           H
ATOM   1805 HD23 LEU A 129       4.335  22.811  10.586  1.00  0.00           H
ATOM   1806  N   THR A 130       2.447  28.442   9.673  1.00  0.00           N
ATOM   1807  CA  THR A 130       1.544  29.510   9.268  1.00  0.00           C
ATOM   1808  C   THR A 130       0.641  28.986   8.162  1.00  0.00           C
ATOM   1809  O   THR A 130       1.125  28.389   7.195  1.00  0.00           O
ATOM   1810  CB  THR A 130       2.317  30.738   8.778  1.00  0.00           C
ATOM   1811  CG2 THR A 130       1.370  31.912   8.576  1.00  0.00           C
ATOM   1812  OG1 THR A 130       3.318  31.094   9.740  1.00  0.00           O
ATOM   1813  H   THR A 130       3.191  28.056   9.044  1.00  0.00           H
ATOM   1814  HA  THR A 130       0.975  29.762  10.048  1.00  0.00           H
ATOM   1815  HB  THR A 130       2.789  30.507   7.902  1.00  0.00           H
ATOM   1816  HG1 THR A 130       3.403  30.375  10.438  1.00  0.00           H
ATOM   1817 HG21 THR A 130       1.612  32.404   7.736  1.00  0.00           H
ATOM   1818 HG22 THR A 130       1.436  32.540   9.355  1.00  0.00           H
ATOM   1819 HG23 THR A 130       0.427  31.579   8.501  1.00  0.00           H
ATOM   1820  N   PHE A 131      -0.667  29.188   8.313  1.00  0.00           N
ATOM   1821  CA  PHE A 131      -1.648  28.741   7.331  1.00  0.00           C
ATOM   1822  C   PHE A 131      -2.514  29.926   6.935  1.00  0.00           C
ATOM   1823  O   PHE A 131      -3.126  30.564   7.798  1.00  0.00           O
ATOM   1824  CB  PHE A 131      -2.508  27.598   7.880  1.00  0.00           C
ATOM   1825  CG  PHE A 131      -1.737  26.339   8.158  1.00  0.00           C
ATOM   1826  CD1 PHE A 131      -1.409  25.472   7.127  1.00  0.00           C
ATOM   1827  CD2 PHE A 131      -1.341  26.020   9.448  1.00  0.00           C
ATOM   1828  CE1 PHE A 131      -0.698  24.311   7.376  1.00  0.00           C
ATOM   1829  CE2 PHE A 131      -0.629  24.860   9.703  1.00  0.00           C
ATOM   1830  CZ  PHE A 131      -0.308  24.006   8.665  1.00  0.00           C
ATOM   1831  H   PHE A 131      -0.926  29.691   9.190  1.00  0.00           H
ATOM   1832  HA  PHE A 131      -1.142  28.466   6.516  1.00  0.00           H
ATOM   1833  HB2 PHE A 131      -2.911  27.905   8.729  1.00  0.00           H
ATOM   1834  HB3 PHE A 131      -3.200  27.391   7.206  1.00  0.00           H
ATOM   1835  HD1 PHE A 131      -1.686  25.685   6.193  1.00  0.00           H
ATOM   1836  HD2 PHE A 131      -1.572  26.636  10.203  1.00  0.00           H
ATOM   1837  HE1 PHE A 131      -0.470  23.694   6.612  1.00  0.00           H
ATOM   1838  HE2 PHE A 131      -0.348  24.643  10.653  1.00  0.00           H
ATOM   1839  HZ  PHE A 131       0.208  23.166   8.844  1.00  0.00           H
ATOM   1840  N   GLU A 132      -2.561  30.218   5.636  1.00  0.00           N
ATOM   1841  CA  GLU A 132      -3.290  31.360   5.106  1.00  0.00           C
ATOM   1842  C   GLU A 132      -4.189  30.926   3.961  1.00  0.00           C
ATOM   1843  O   GLU A 132      -3.871  29.997   3.213  1.00  0.00           O
ATOM   1844  CB  GLU A 132      -2.347  32.460   4.600  1.00  0.00           C
ATOM   1845  CG  GLU A 132      -1.797  33.370   5.680  1.00  0.00           C
ATOM   1846  CD  GLU A 132      -0.509  34.039   5.255  1.00  0.00           C
ATOM   1847  OE1 GLU A 132      -0.147  33.928   4.065  1.00  0.00           O
ATOM   1848  OE2 GLU A 132       0.145  34.666   6.113  1.00  0.00           O
ATOM   1849  H   GLU A 132      -2.026  29.551   5.030  1.00  0.00           H
ATOM   1850  HA  GLU A 132      -3.847  31.774   5.833  1.00  0.00           H
ATOM   1851  HB2 GLU A 132      -1.582  32.016   4.162  1.00  0.00           H
ATOM   1852  HB3 GLU A 132      -2.856  33.018   3.965  1.00  0.00           H
ATOM   1853  HG2 GLU A 132      -2.456  34.075   5.855  1.00  0.00           H
ATOM   1854  HG3 GLU A 132      -1.603  32.828   6.474  1.00  0.00           H
ATOM   1855  N   VAL A 133      -5.317  31.617   3.829  1.00  0.00           N
ATOM   1856  CA  VAL A 133      -6.184  31.454   2.669  1.00  0.00           C
ATOM   1857  C   VAL A 133      -5.578  32.264   1.528  1.00  0.00           C
ATOM   1858  O   VAL A 133      -5.557  33.495   1.575  1.00  0.00           O
ATOM   1859  CB  VAL A 133      -7.618  31.904   2.964  1.00  0.00           C
ATOM   1860  CG1 VAL A 133      -8.483  31.737   1.722  1.00  0.00           C
ATOM   1861  CG2 VAL A 133      -8.191  31.127   4.138  1.00  0.00           C
ATOM   1862  H   VAL A 133      -5.522  32.270   4.610  1.00  0.00           H
ATOM   1863  HA  VAL A 133      -6.178  30.496   2.404  1.00  0.00           H
ATOM   1864  HB  VAL A 133      -7.598  32.876   3.173  1.00  0.00           H
ATOM   1865 HG11 VAL A 133      -7.899  31.706   0.911  1.00  0.00           H
ATOM   1866 HG12 VAL A 133      -9.004  30.886   1.790  1.00  0.00           H
ATOM   1867 HG13 VAL A 133      -9.114  32.509   1.649  1.00  0.00           H
ATOM   1868 HG21 VAL A 133      -7.490  30.514   4.503  1.00  0.00           H
ATOM   1869 HG22 VAL A 133      -8.977  30.592   3.829  1.00  0.00           H
ATOM   1870 HG23 VAL A 133      -8.480  31.768   4.849  1.00  0.00           H
ATOM   1871  N   ALA A 134      -5.073  31.575   0.508  1.00  0.00           N
ATOM   1872  CA  ALA A 134      -4.444  32.255  -0.613  1.00  0.00           C
ATOM   1873  C   ALA A 134      -4.534  31.384  -1.855  1.00  0.00           C
ATOM   1874  O   ALA A 134      -4.594  30.154  -1.771  1.00  0.00           O
ATOM   1875  CB  ALA A 134      -2.981  32.603  -0.315  1.00  0.00           C
ATOM   1876  H   ALA A 134      -5.166  30.549   0.583  1.00  0.00           H
ATOM   1877  HA  ALA A 134      -4.931  33.115  -0.787  1.00  0.00           H
ATOM   1878  HB1 ALA A 134      -2.388  31.931  -0.753  1.00  0.00           H
ATOM   1879  HB2 ALA A 134      -2.834  32.589   0.672  1.00  0.00           H
ATOM   1880  HB3 ALA A 134      -2.780  33.513  -0.672  1.00  0.00           H
ATOM   1881  N   ASP A 135      -4.561  32.048  -3.008  1.00 -0.01           N
ATOM   1882  CA  ASP A 135      -4.542  31.386  -4.303  1.00 -0.01           C
ATOM   1883  C   ASP A 135      -3.102  31.098  -4.711  1.00 -0.01           C
ATOM   1884  O   ASP A 135      -2.225  31.959  -4.599  1.00 -0.01           O
ATOM   1885  CB  ASP A 135      -5.229  32.253  -5.363  1.00 -0.01           C
ATOM   1886  CG  ASP A 135      -5.596  31.473  -6.617  1.00 -0.01           C
ATOM   1887  OD1 ASP A 135      -4.830  30.572  -7.016  1.00 -0.01           O
ATOM   1888  OD2 ASP A 135      -6.658  31.761  -7.210  1.00 -0.01           O
ATOM   1889  H   ASP A 135      -4.597  33.090  -2.900  1.00 -0.01           H
ATOM   1890  HA  ASP A 135      -4.999  30.500  -4.194  1.00 -0.01           H
ATOM   1891  HB2 ASP A 135      -6.060  32.624  -4.965  1.00 -0.01           H
ATOM   1892  HB3 ASP A 135      -4.606  32.984  -5.614  1.00 -0.01           H
ATOM   1893  N   ALA A 136      -2.863  29.871  -5.174  1.00  0.01           N
ATOM   1894  CA  ALA A 136      -1.548  29.496  -5.670  1.00  0.01           C
ATOM   1895  C   ALA A 136      -1.263  30.075  -7.044  1.00  0.01           C
ATOM   1896  O   ALA A 136      -0.096  30.153  -7.439  1.00  0.01           O
ATOM   1897  CB  ALA A 136      -1.417  27.976  -5.729  1.00  0.01           C
ATOM   1898  H   ALA A 136      -3.675  29.230  -5.149  1.00  0.01           H
ATOM   1899  HA  ALA A 136      -0.847  29.840  -5.023  1.00  0.01           H
ATOM   1900  HB1 ALA A 136      -1.987  27.622  -6.469  1.00  0.01           H
ATOM   1901  HB2 ALA A 136      -1.716  27.583  -4.861  1.00  0.01           H
ATOM   1902  HB3 ALA A 136      -0.463  27.731  -5.896  1.00  0.01           H
ATOM   1903  N   MET A 137      -2.301  30.468  -7.782  1.00  0.00           N
ATOM   1904  CA  MET A 137      -2.122  31.071  -9.095  1.00  0.00           C
ATOM   1905  C   MET A 137      -1.868  32.573  -9.023  1.00  0.00           C
ATOM   1906  O   MET A 137      -1.570  33.186 -10.054  1.00  0.00           O
ATOM   1907  CB  MET A 137      -3.340  30.758  -9.971  1.00  0.00           C
ATOM   1908  CG  MET A 137      -3.508  29.256 -10.215  1.00  0.00           C
ATOM   1909  SD  MET A 137      -5.004  28.775 -11.097  1.00  0.00           S
ATOM   1910  CE  MET A 137      -6.206  28.844  -9.778  1.00  0.00           C
ATOM   1911  H   MET A 137      -3.229  30.308  -7.344  1.00  0.00           H
ATOM   1912  HA  MET A 137      -1.315  30.641  -9.532  1.00  0.00           H
ATOM   1913  HB2 MET A 137      -4.165  31.098  -9.520  1.00  0.00           H
ATOM   1914  HB3 MET A 137      -3.232  31.211 -10.856  1.00  0.00           H
ATOM   1915  HG2 MET A 137      -2.662  28.921 -10.715  1.00  0.00           H
ATOM   1916  HG3 MET A 137      -3.453  28.777  -9.295  1.00  0.00           H
ATOM   1917  HE1 MET A 137      -5.906  29.497  -9.080  1.00  0.00           H
ATOM   1918  HE2 MET A 137      -7.092  29.136 -10.143  1.00  0.00           H
ATOM   1919  HE3 MET A 137      -6.303  27.938  -9.361  1.00  0.00           H
ATOM   1920  N   ARG A 138      -1.964  33.169  -7.827  1.00  0.01           N
ATOM   1921  CA  ARG A 138      -1.563  34.543  -7.509  1.00  0.01           C
ATOM   1922  C   ARG A 138      -1.110  34.556  -6.045  1.00  0.01           C
ATOM   1923  O   ARG A 138      -1.776  35.093  -5.161  1.00  0.01           O
ATOM   1924  CB  ARG A 138      -2.688  35.556  -7.738  1.00  0.01           C
ATOM   1925  CG  ARG A 138      -3.000  35.862  -9.194  1.00  0.01           C
ATOM   1926  CD  ARG A 138      -3.848  37.120  -9.331  1.00  0.01           C
ATOM   1927  NE  ARG A 138      -4.947  37.178  -8.369  1.00  0.01           N
ATOM   1928  CZ  ARG A 138      -5.172  38.202  -7.549  1.00  0.01           C
ATOM   1929  NH1 ARG A 138      -4.379  39.266  -7.571  1.00  0.01           N
ATOM   1930  NH2 ARG A 138      -6.200  38.170  -6.713  1.00  0.01           N
ATOM   1931  H   ARG A 138      -2.380  32.525  -7.083  1.00  0.01           H
ATOM   1932  HA  ARG A 138      -0.796  34.797  -8.082  1.00  0.01           H
ATOM   1933  HB2 ARG A 138      -3.520  35.198  -7.312  1.00  0.01           H
ATOM   1934  HB3 ARG A 138      -2.430  36.413  -7.291  1.00  0.01           H
ATOM   1935  HG2 ARG A 138      -2.150  36.005  -9.694  1.00  0.01           H
ATOM   1936  HG3 ARG A 138      -3.507  35.103  -9.593  1.00  0.01           H
ATOM   1937  HD2 ARG A 138      -3.250  37.911  -9.196  1.00  0.01           H
ATOM   1938  HD3 ARG A 138      -4.221  37.140 -10.259  1.00  0.01           H
ATOM   1939  HE  ARG A 138      -5.574  36.392  -8.323  1.00  0.01           H
ATOM   1940 HH11 ARG A 138      -3.621  39.318  -8.214  1.00  0.01           H
ATOM   1941 HH12 ARG A 138      -4.551  40.025  -6.931  1.00  0.01           H
ATOM   1942 HH21 ARG A 138      -6.821  37.381  -6.713  1.00  0.01           H
ATOM   1943 HH22 ARG A 138      -6.363  38.925  -6.084  1.00  0.01           H
ATOM   1944  N   LEU A 139       0.042  33.942  -5.770  1.00  0.00           N
ATOM   1945  CA  LEU A 139       0.541  33.900  -4.401  1.00  0.00           C
ATOM   1946  C   LEU A 139       0.890  35.308  -3.925  1.00  0.00           C
ATOM   1947  O   LEU A 139       1.524  36.076  -4.655  1.00  0.00           O
ATOM   1948  CB  LEU A 139       1.775  33.006  -4.273  1.00  0.00           C
ATOM   1949  CG  LEU A 139       1.582  31.488  -4.250  1.00  0.00           C
ATOM   1950  CD1 LEU A 139       2.933  30.792  -4.219  1.00  0.00           C
ATOM   1951  CD2 LEU A 139       0.728  31.061  -3.071  1.00  0.00           C
ATOM   1952  H   LEU A 139       0.522  33.521  -6.575  1.00  0.00           H
ATOM   1953  HA  LEU A 139      -0.180  33.535  -3.806  1.00  0.00           H
ATOM   1954  HB2 LEU A 139       2.385  33.215  -5.048  1.00  0.00           H
ATOM   1955  HB3 LEU A 139       2.247  33.257  -3.421  1.00  0.00           H
ATOM   1956  HG  LEU A 139       1.084  31.212  -5.069  1.00  0.00           H
ATOM   1957 HD11 LEU A 139       3.459  31.044  -5.032  1.00  0.00           H
ATOM   1958 HD12 LEU A 139       2.799  29.800  -4.204  1.00  0.00           H
ATOM   1959 HD13 LEU A 139       3.436  31.071  -3.400  1.00  0.00           H
ATOM   1960 HD21 LEU A 139       1.170  31.338  -2.217  1.00  0.00           H
ATOM   1961 HD22 LEU A 139      -0.172  31.494  -3.132  1.00  0.00           H
ATOM   1962 HD23 LEU A 139       0.617  30.066  -3.078  1.00  0.00           H
ATOM   1963  N   PRO A 140       0.498  35.671  -2.704  1.00  0.00           N
ATOM   1964  CA  PRO A 140       0.829  37.009  -2.204  1.00  0.00           C
ATOM   1965  C   PRO A 140       2.280  37.152  -1.804  1.00  0.00           C
ATOM   1966  O   PRO A 140       2.764  38.284  -1.686  1.00  0.00           O
ATOM   1967  CB  PRO A 140      -0.095  37.158  -0.993  1.00  0.00           C
ATOM   1968  CG  PRO A 140      -0.226  35.749  -0.479  1.00  0.00           C
ATOM   1969  CD  PRO A 140      -0.212  34.859  -1.700  1.00  0.00           C
ATOM   1970  HA  PRO A 140       0.571  37.715  -2.891  1.00  0.00           H
ATOM   1971  HB2 PRO A 140       0.316  37.749  -0.303  1.00  0.00           H
ATOM   1972  HB3 PRO A 140      -0.983  37.519  -1.265  1.00  0.00           H
ATOM   1973  HG2 PRO A 140       0.540  35.528   0.133  1.00  0.00           H
ATOM   1974  HG3 PRO A 140      -1.086  35.643   0.031  1.00  0.00           H
ATOM   1975  HD2 PRO A 140       0.280  34.008  -1.523  1.00  0.00           H
ATOM   1976  HD3 PRO A 140      -1.140  34.650  -2.008  1.00  0.00           H
ATOM   1977  N   TYR A 141       2.986  36.045  -1.603  1.00  0.00           N
ATOM   1978  CA  TYR A 141       4.325  36.089  -1.042  1.00  0.00           C
ATOM   1979  C   TYR A 141       5.305  36.739  -2.011  1.00  0.00           C
ATOM   1980  O   TYR A 141       5.028  36.914  -3.200  1.00  0.00           O
ATOM   1981  CB  TYR A 141       4.778  34.681  -0.667  1.00  0.00           C
ATOM   1982  CG  TYR A 141       3.774  34.031   0.238  1.00  0.00           C
ATOM   1983  CD1 TYR A 141       3.622  34.465   1.545  1.00  0.00           C
ATOM   1984  CD2 TYR A 141       2.942  33.019  -0.221  1.00  0.00           C
ATOM   1985  CE1 TYR A 141       2.691  33.896   2.379  1.00  0.00           C
ATOM   1986  CE2 TYR A 141       2.003  32.439   0.610  1.00  0.00           C
ATOM   1987  CZ  TYR A 141       1.883  32.883   1.910  1.00  0.00           C
ATOM   1988  OH  TYR A 141       0.952  32.316   2.750  1.00  0.00           O
ATOM   1989  H   TYR A 141       2.505  35.166  -1.877  1.00  0.00           H
ATOM   1990  HA  TYR A 141       4.301  36.646  -0.202  1.00  0.00           H
ATOM   1991  HB2 TYR A 141       4.853  34.149  -1.492  1.00  0.00           H
ATOM   1992  HB3 TYR A 141       5.637  34.747  -0.190  1.00  0.00           H
ATOM   1993  HD1 TYR A 141       4.205  35.209   1.887  1.00  0.00           H
ATOM   1994  HD2 TYR A 141       3.024  32.707  -1.167  1.00  0.00           H
ATOM   1995  HE1 TYR A 141       2.596  34.216   3.328  1.00  0.00           H
ATOM   1996  HE2 TYR A 141       1.416  31.703   0.272  1.00  0.00           H
ATOM   1997  HH  TYR A 141       0.529  33.033   3.301  1.00  0.00           H
ATOM   1998  N   GLU A 142       6.467  37.107  -1.477  1.00  0.00           N
ATOM   1999  CA  GLU A 142       7.452  37.849  -2.251  1.00  0.00           C
ATOM   2000  C   GLU A 142       8.177  36.952  -3.240  1.00  0.00           C
ATOM   2001  O   GLU A 142       7.689  35.875  -3.597  1.00  0.00           O
ATOM   2002  CB  GLU A 142       8.470  38.525  -1.332  1.00  0.00           C
ATOM   2003  CG  GLU A 142       8.005  39.846  -0.758  1.00  0.00           C
ATOM   2004  CD  GLU A 142       9.162  40.745  -0.381  1.00  0.00           C
ATOM   2005  OE1 GLU A 142      10.189  40.234   0.116  1.00  0.00           O
ATOM   2006  OE2 GLU A 142       9.045  41.968  -0.593  1.00  0.00           O
ATOM   2007  H   GLU A 142       6.603  36.826  -0.490  1.00  0.00           H
ATOM   2008  HA  GLU A 142       6.995  38.600  -2.750  1.00  0.00           H
ATOM   2009  HB2 GLU A 142       8.643  37.914  -0.579  1.00  0.00           H
ATOM   2010  HB3 GLU A 142       9.283  38.696  -1.861  1.00  0.00           H
ATOM   2011  HG2 GLU A 142       7.476  40.312  -1.441  1.00  0.00           H
ATOM   2012  HG3 GLU A 142       7.490  39.667   0.058  1.00  0.00           H
ATOM   2013  N   ASP A 143       9.340  37.403  -3.696  1.00  0.00           N
ATOM   2014  CA  ASP A 143      10.192  36.627  -4.582  1.00  0.00           C
ATOM   2015  C   ASP A 143      11.331  36.006  -3.789  1.00  0.00           C
ATOM   2016  O   ASP A 143      11.919  36.655  -2.918  1.00  0.00           O
ATOM   2017  CB  ASP A 143      10.760  37.499  -5.702  1.00  0.00           C
ATOM   2018  CG  ASP A 143       9.701  37.948  -6.685  1.00  0.00           C
ATOM   2019  OD1 ASP A 143       8.525  38.061  -6.278  1.00  0.00           O
ATOM   2020  OD2 ASP A 143      10.038  38.182  -7.864  1.00  0.00           O
ATOM   2021  H   ASP A 143       9.588  38.364  -3.362  1.00  0.00           H
ATOM   2022  HA  ASP A 143       9.639  35.872  -4.944  1.00  0.00           H
ATOM   2023  HB2 ASP A 143      11.173  38.302  -5.286  1.00  0.00           H
ATOM   2024  HB3 ASP A 143      11.445  36.968  -6.187  1.00  0.00           H
ATOM   2025  N   GLU A 144      11.636  34.744  -4.100  1.00  0.00           N
ATOM   2026  CA  GLU A 144      12.732  34.017  -3.463  1.00  0.00           C
ATOM   2027  C   GLU A 144      12.570  34.027  -1.945  1.00  0.00           C
ATOM   2028  O   GLU A 144      13.475  34.394  -1.193  1.00  0.00           O
ATOM   2029  CB  GLU A 144      14.087  34.586  -3.896  1.00  0.00           C
ATOM   2030  CG  GLU A 144      14.207  34.715  -5.411  1.00  0.00           C
ATOM   2031  CD  GLU A 144      15.592  35.118  -5.871  1.00  0.00           C
ATOM   2032  OE1 GLU A 144      16.416  35.523  -5.025  1.00  0.00           O
ATOM   2033  OE2 GLU A 144      15.855  35.022  -7.088  1.00  0.00           O
ATOM   2034  H   GLU A 144      11.025  34.324  -4.835  1.00  0.00           H
ATOM   2035  HA  GLU A 144      12.745  33.068  -3.792  1.00  0.00           H
ATOM   2036  HB2 GLU A 144      14.171  35.481  -3.515  1.00  0.00           H
ATOM   2037  HB3 GLU A 144      14.781  33.969  -3.595  1.00  0.00           H
ATOM   2038  HG2 GLU A 144      14.002  33.838  -5.809  1.00  0.00           H
ATOM   2039  HG3 GLU A 144      13.578  35.411  -5.711  1.00  0.00           H
ATOM   2040  N   SER A 145      11.381  33.626  -1.500  1.00  0.00           N
ATOM   2041  CA  SER A 145      11.043  33.588  -0.085  1.00  0.00           C
ATOM   2042  C   SER A 145      11.209  32.211   0.538  1.00  0.00           C
ATOM   2043  O   SER A 145      11.488  32.119   1.737  1.00  0.00           O
ATOM   2044  CB  SER A 145       9.595  34.047   0.127  1.00  0.00           C
ATOM   2045  OG  SER A 145       9.281  35.141  -0.711  1.00  0.00           O
ATOM   2046  H   SER A 145      10.714  33.342  -2.254  1.00  0.00           H
ATOM   2047  HA  SER A 145      11.666  34.226   0.403  1.00  0.00           H
ATOM   2048  HB2 SER A 145       8.986  33.288  -0.084  1.00  0.00           H
ATOM   2049  HB3 SER A 145       9.485  34.321   1.078  1.00  0.00           H
ATOM   2050  HG  SER A 145      10.097  35.422  -1.215  1.00  0.00           H
ATOM   2051  N   PHE A 146      11.024  31.146  -0.240  1.00  0.00           N
ATOM   2052  CA  PHE A 146      10.963  29.784   0.273  1.00  0.00           C
ATOM   2053  C   PHE A 146      12.114  28.953  -0.281  1.00  0.00           C
ATOM   2054  O   PHE A 146      12.495  29.102  -1.446  1.00  0.00           O
ATOM   2055  CB  PHE A 146       9.616  29.129  -0.080  1.00  0.00           C
ATOM   2056  CG  PHE A 146       8.418  29.885   0.442  1.00  0.00           C
ATOM   2057  CD1 PHE A 146       8.070  29.812   1.781  1.00  0.00           C
ATOM   2058  CD2 PHE A 146       7.644  30.669  -0.402  1.00  0.00           C
ATOM   2059  CE1 PHE A 146       6.979  30.507   2.269  1.00  0.00           C
ATOM   2060  CE2 PHE A 146       6.549  31.367   0.081  1.00  0.00           C
ATOM   2061  CZ  PHE A 146       6.218  31.285   1.419  1.00  0.00           C
ATOM   2062  H   PHE A 146      10.926  31.375  -1.259  1.00  0.00           H
ATOM   2063  HA  PHE A 146      11.096  29.837   1.267  1.00  0.00           H
ATOM   2064  HB2 PHE A 146       9.549  29.092  -1.064  1.00  0.00           H
ATOM   2065  HB3 PHE A 146       9.606  28.227   0.321  1.00  0.00           H
ATOM   2066  HD1 PHE A 146       8.613  29.252   2.404  1.00  0.00           H
ATOM   2067  HD2 PHE A 146       7.881  30.731  -1.373  1.00  0.00           H
ATOM   2068  HE1 PHE A 146       6.744  30.440   3.249  1.00  0.00           H
ATOM   2069  HE2 PHE A 146       5.996  31.933  -0.553  1.00  0.00           H
ATOM   2070  HZ  PHE A 146       5.429  31.788   1.776  1.00  0.00           H
ATOM   2071  N   ASP A 147      12.670  28.077   0.566  1.00  0.00           N
ATOM   2072  CA  ASP A 147      13.767  27.208   0.148  1.00  0.00           C
ATOM   2073  C   ASP A 147      13.268  26.037  -0.685  1.00  0.00           C
ATOM   2074  O   ASP A 147      13.930  25.620  -1.641  1.00  0.00           O
ATOM   2075  CB  ASP A 147      14.519  26.677   1.367  1.00  0.00           C
ATOM   2076  CG  ASP A 147      14.910  27.771   2.334  1.00  0.00           C
ATOM   2077  OD1 ASP A 147      15.852  28.527   2.024  1.00  0.00           O
ATOM   2078  OD2 ASP A 147      14.283  27.871   3.409  1.00  0.00           O
ATOM   2079  H   ASP A 147      12.262  28.073   1.516  1.00  0.00           H
ATOM   2080  HA  ASP A 147      14.372  27.757  -0.445  1.00  0.00           H
ATOM   2081  HB2 ASP A 147      13.926  26.031   1.836  1.00  0.00           H
ATOM   2082  HB3 ASP A 147      15.342  26.222   1.046  1.00  0.00           H
ATOM   2083  N   CYS A 148      12.119  25.482  -0.315  1.00  0.00           N
ATOM   2084  CA  CYS A 148      11.522  24.372  -1.036  1.00  0.00           C
ATOM   2085  C   CYS A 148      10.012  24.485  -0.910  1.00  0.00           C
ATOM   2086  O   CYS A 148       9.491  25.273  -0.118  1.00  0.00           O
ATOM   2087  CB  CYS A 148      12.031  23.022  -0.515  1.00  0.00           C
ATOM   2088  SG  CYS A 148      11.914  22.810   1.278  1.00  0.00           S
ATOM   2089  H   CYS A 148      11.687  25.912   0.534  1.00  0.00           H
ATOM   2090  HA  CYS A 148      11.761  24.453  -2.000  1.00  0.00           H
ATOM   2091  HB2 CYS A 148      11.495  22.301  -0.953  1.00  0.00           H
ATOM   2092  HB3 CYS A 148      12.991  22.932  -0.780  1.00  0.00           H
ATOM   2093  HG  CYS A 148      12.830  22.840   1.677  1.00  0.00           H
ATOM   2094  N   ALA A 149       9.309  23.694  -1.713  1.00  0.00           N
ATOM   2095  CA  ALA A 149       7.857  23.733  -1.726  1.00  0.00           C
ATOM   2096  C   ALA A 149       7.342  22.390  -2.214  1.00  0.00           C
ATOM   2097  O   ALA A 149       8.096  21.581  -2.760  1.00  0.00           O
ATOM   2098  CB  ALA A 149       7.335  24.868  -2.614  1.00  0.00           C
ATOM   2099  H   ALA A 149       9.874  23.065  -2.312  1.00  0.00           H
ATOM   2100  HA  ALA A 149       7.526  23.885  -0.796  1.00  0.00           H
ATOM   2101  HB1 ALA A 149       7.919  24.951  -3.419  1.00  0.00           H
ATOM   2102  HB2 ALA A 149       7.350  25.722  -2.099  1.00  0.00           H
ATOM   2103  HB3 ALA A 149       6.400  24.662  -2.896  1.00  0.00           H
ATOM   2104  N   TRP A 150       6.054  22.146  -1.994  1.00 -0.02           N
ATOM   2105  CA  TRP A 150       5.439  20.979  -2.602  1.00 -0.02           C
ATOM   2106  C   TRP A 150       3.957  21.226  -2.835  1.00 -0.02           C
ATOM   2107  O   TRP A 150       3.298  21.929  -2.064  1.00 -0.02           O
ATOM   2108  CB  TRP A 150       5.670  19.699  -1.776  1.00 -0.02           C
ATOM   2109  CG  TRP A 150       5.208  19.691  -0.338  1.00 -0.02           C
ATOM   2110  CD1 TRP A 150       4.161  20.377   0.208  1.00 -0.02           C
ATOM   2111  CD2 TRP A 150       5.792  18.937   0.733  1.00 -0.02           C
ATOM   2112  CE2 TRP A 150       5.051  19.220   1.897  1.00 -0.02           C
ATOM   2113  CE3 TRP A 150       6.872  18.054   0.819  1.00 -0.02           C
ATOM   2114  NE1 TRP A 150       4.061  20.100   1.550  1.00 -0.02           N
ATOM   2115  CZ2 TRP A 150       5.355  18.651   3.133  1.00 -0.02           C
ATOM   2116  CZ3 TRP A 150       7.174  17.490   2.046  1.00 -0.02           C
ATOM   2117  CH2 TRP A 150       6.418  17.790   3.186  1.00 -0.02           C
ATOM   2118  H   TRP A 150       5.568  22.816  -1.394  1.00 -0.02           H
ATOM   2119  HA  TRP A 150       5.867  20.836  -3.499  1.00 -0.02           H
ATOM   2120  HB2 TRP A 150       5.202  18.933  -2.236  1.00 -0.02           H
ATOM   2121  HB3 TRP A 150       6.659  19.499  -1.765  1.00 -0.02           H
ATOM   2122  HD1 TRP A 150       3.554  20.992  -0.293  1.00 -0.02           H
ATOM   2123  HE1 TRP A 150       3.377  20.478   2.173  1.00 -0.02           H
ATOM   2124  HE3 TRP A 150       7.417  17.830   0.014  1.00 -0.02           H
ATOM   2125  HZ2 TRP A 150       4.806  18.875   3.943  1.00 -0.02           H
ATOM   2126  HZ3 TRP A 150       7.943  16.861   2.116  1.00 -0.02           H
ATOM   2127  HH2 TRP A 150       6.668  17.360   4.055  1.00 -0.02           H
ATOM   2128  N   ALA A 151       3.460  20.671  -3.935  1.00 -0.05           N
ATOM   2129  CA  ALA A 151       2.042  20.674  -4.279  1.00 -0.05           C
ATOM   2130  C   ALA A 151       1.607  19.216  -4.285  1.00 -0.05           C
ATOM   2131  O   ALA A 151       1.827  18.497  -5.264  1.00 -0.05           O
ATOM   2132  CB  ALA A 151       1.788  21.345  -5.623  1.00 -0.05           C
ATOM   2133  H   ALA A 151       4.189  20.220  -4.549  1.00 -0.05           H
ATOM   2134  HA  ALA A 151       1.539  21.155  -3.577  1.00 -0.05           H
ATOM   2135  HB1 ALA A 151       2.595  21.870  -5.891  1.00 -0.05           H
ATOM   2136  HB2 ALA A 151       1.002  21.958  -5.547  1.00 -0.05           H
ATOM   2137  HB3 ALA A 151       1.600  20.648  -6.314  1.00 -0.05           H
ATOM   2138  N   ILE A 152       1.001  18.787  -3.188  1.00 -0.13           N
ATOM   2139  CA  ILE A 152       0.675  17.382  -2.968  1.00 -0.13           C
ATOM   2140  C   ILE A 152      -0.784  17.196  -3.380  1.00 -0.13           C
ATOM   2141  O   ILE A 152      -1.710  17.471  -2.617  1.00 -0.13           O
ATOM   2142  CB  ILE A 152       0.940  16.968  -1.520  1.00 -0.13           C
ATOM   2143  CG1 ILE A 152       2.447  16.991  -1.231  1.00 -0.13           C
ATOM   2144  CG2 ILE A 152       0.348  15.601  -1.236  1.00 -0.13           C
ATOM   2145  CD1 ILE A 152       2.794  17.015   0.234  1.00 -0.13           C
ATOM   2146  H   ILE A 152       0.777  19.537  -2.495  1.00 -0.13           H
ATOM   2147  HA  ILE A 152       1.219  16.863  -3.613  1.00 -0.13           H
ATOM   2148  HB  ILE A 152       0.506  17.631  -0.921  1.00 -0.13           H
ATOM   2149 HG12 ILE A 152       2.858  16.182  -1.654  1.00 -0.13           H
ATOM   2150 HG13 ILE A 152       2.832  17.805  -1.670  1.00 -0.13           H
ATOM   2151 HG21 ILE A 152      -0.631  15.622  -1.434  1.00 -0.13           H
ATOM   2152 HG22 ILE A 152       0.495  15.375  -0.274  1.00 -0.13           H
ATOM   2153 HG23 ILE A 152       0.798  14.924  -1.816  1.00 -0.13           H
ATOM   2154 HD11 ILE A 152       2.402  17.832   0.658  1.00 -0.13           H
ATOM   2155 HD12 ILE A 152       3.788  17.029   0.343  1.00 -0.13           H
ATOM   2156 HD13 ILE A 152       2.423  16.200   0.679  1.00 -0.13           H
ATOM   2157  N   GLU A 153      -0.988  16.762  -4.631  1.00 -0.36           N
ATOM   2158  CA  GLU A 153      -2.307  16.386  -5.156  1.00 -0.36           C
ATOM   2159  C   GLU A 153      -3.268  17.575  -5.209  1.00 -0.36           C
ATOM   2160  O   GLU A 153      -4.454  17.440  -4.908  1.00 -0.36           O
ATOM   2161  CB  GLU A 153      -2.921  15.239  -4.348  1.00 -0.36           C
ATOM   2162  CG  GLU A 153      -1.989  14.063  -4.111  1.00 -0.36           C
ATOM   2163  CD  GLU A 153      -2.641  12.994  -3.265  1.00 -0.36           C
ATOM   2164  OE1 GLU A 153      -3.872  13.073  -3.077  1.00 -0.36           O
ATOM   2165  OE2 GLU A 153      -1.931  12.085  -2.784  1.00 -0.36           O
ATOM   2166  H   GLU A 153      -0.115  16.713  -5.210  1.00 -0.36           H
ATOM   2167  HA  GLU A 153      -2.201  16.000  -6.084  1.00 -0.36           H
ATOM   2168  HB2 GLU A 153      -3.178  15.599  -3.467  1.00 -0.36           H
ATOM   2169  HB3 GLU A 153      -3.702  14.906  -4.848  1.00 -0.36           H
ATOM   2170  HG2 GLU A 153      -1.769  13.666  -4.979  1.00 -0.36           H
ATOM   2171  HG3 GLU A 153      -1.200  14.386  -3.629  1.00 -0.36           H
ATOM   2172  N   SER A 154      -2.771  18.736  -5.630  1.00 -0.12           N
ATOM   2173  CA  SER A 154      -3.588  19.944  -5.692  1.00 -0.12           C
ATOM   2174  C   SER A 154      -3.560  20.649  -7.039  1.00 -0.12           C
ATOM   2175  O   SER A 154      -4.494  21.408  -7.328  1.00 -0.12           O
ATOM   2176  CB  SER A 154      -3.158  20.941  -4.605  1.00 -0.12           C
ATOM   2177  OG  SER A 154      -1.770  21.206  -4.684  1.00 -0.12           O
ATOM   2178  H   SER A 154      -1.770  18.707  -5.905  1.00 -0.12           H
ATOM   2179  HA  SER A 154      -4.554  19.676  -5.501  1.00 -0.12           H
ATOM   2180  HB2 SER A 154      -3.661  21.789  -4.735  1.00 -0.12           H
ATOM   2181  HB3 SER A 154      -3.365  20.548  -3.715  1.00 -0.12           H
ATOM   2182  HG  SER A 154      -1.488  21.751  -3.895  1.00 -0.12           H
ATOM   2183  N   LEU A 155      -2.532  20.431  -7.866  1.00 -0.05           N
ATOM   2184  CA  LEU A 155      -2.463  21.074  -9.174  1.00 -0.05           C
ATOM   2185  C   LEU A 155      -3.711  20.815 -10.005  1.00 -0.05           C
ATOM   2186  O   LEU A 155      -4.076  21.638 -10.853  1.00 -0.05           O
ATOM   2187  CB  LEU A 155      -1.223  20.586  -9.924  1.00 -0.05           C
ATOM   2188  CG  LEU A 155       0.106  21.075  -9.354  1.00 -0.05           C
ATOM   2189  CD1 LEU A 155       1.290  20.404 -10.038  1.00 -0.05           C
ATOM   2190  CD2 LEU A 155       0.181  22.588  -9.493  1.00 -0.05           C
ATOM   2191  H   LEU A 155      -1.812  19.784  -7.503  1.00 -0.05           H
ATOM   2192  HA  LEU A 155      -2.373  22.072  -9.036  1.00 -0.05           H
ATOM   2193  HB2 LEU A 155      -1.216  19.595  -9.890  1.00 -0.05           H
ATOM   2194  HB3 LEU A 155      -1.285  20.908 -10.858  1.00 -0.05           H
ATOM   2195  HG  LEU A 155       0.134  20.873  -8.371  1.00 -0.05           H
ATOM   2196 HD11 LEU A 155       1.235  19.414  -9.906  1.00 -0.05           H
ATOM   2197 HD12 LEU A 155       2.142  20.746  -9.642  1.00 -0.05           H
ATOM   2198 HD13 LEU A 155       1.271  20.610 -11.017  1.00 -0.05           H
ATOM   2199 HD21 LEU A 155       0.117  22.839 -10.459  1.00 -0.05           H
ATOM   2200 HD22 LEU A 155      -0.575  23.009  -8.990  1.00 -0.05           H
ATOM   2201 HD23 LEU A 155       1.050  22.916  -9.121  1.00 -0.05           H
ATOM   2202  N   CYS A 156      -4.379  19.683  -9.771  1.00 -0.63           N
ATOM   2203  CA  CYS A 156      -5.577  19.344 -10.526  1.00 -0.63           C
ATOM   2204  C   CYS A 156      -6.706  20.327 -10.284  1.00 -0.63           C
ATOM   2205  O   CYS A 156      -7.689  20.310 -11.023  1.00 -0.63           O
ATOM   2206  CB  CYS A 156      -6.062  17.949 -10.160  1.00 -0.63           C
ATOM   2207  SG  CYS A 156      -6.663  17.905  -8.477  1.00 -0.63           S
ATOM   2208  H   CYS A 156      -3.978  19.087  -9.026  1.00 -0.63           H
ATOM   2209  HA  CYS A 156      -5.345  19.366 -11.512  1.00 -0.63           H
ATOM   2210  HB2 CYS A 156      -6.800  17.708 -10.766  1.00 -0.63           H
ATOM   2211  HB3 CYS A 156      -5.302  17.325 -10.241  1.00 -0.63           H
ATOM   2212  HG  CYS A 156      -5.894  17.801  -7.841  1.00 -0.63           H
ATOM   2213  N   HID A 157      -6.616  21.156  -9.254  1.00 -0.33           N
ATOM   2214  CA  HID A 157      -7.612  22.200  -9.082  1.00 -0.33           C
ATOM   2215  C   HID A 157      -7.215  23.495  -9.769  1.00 -0.33           C
ATOM   2216  O   HID A 157      -8.051  24.394  -9.896  1.00 -0.33           O
ATOM   2217  CB  HID A 157      -7.855  22.469  -7.596  1.00 -0.33           C
ATOM   2218  CG  HID A 157      -8.290  21.263  -6.829  1.00 -0.33           C
ATOM   2219  CD2 HID A 157      -7.808  20.707  -5.693  1.00 -0.33           C
ATOM   2220  ND1 HID A 157      -9.351  20.476  -7.220  1.00 -0.33           N
ATOM   2221  CE1 HID A 157      -9.504  19.486  -6.359  1.00 -0.33           C
ATOM   2222  NE2 HID A 157      -8.581  19.604  -5.422  1.00 -0.33           N
ATOM   2223  H   HID A 157      -5.822  21.002  -8.623  1.00 -0.33           H
ATOM   2224  HA  HID A 157      -8.484  21.881  -9.488  1.00 -0.33           H
ATOM   2225  HB2 HID A 157      -7.005  22.818  -7.184  1.00 -0.33           H
ATOM   2226  HB3 HID A 157      -8.566  23.176  -7.505  1.00 -0.33           H
ATOM   2227  HD1 HID A 157      -9.916  20.632  -8.031  1.00 -0.33           H
ATOM   2228  HD2 HID A 157      -7.039  21.035  -5.152  1.00 -0.33           H
ATOM   2229  HE1 HID A 157     -10.197  18.773  -6.407  1.00 -0.33           H
ATOM   2230  N   MET A 158      -5.978  23.593 -10.238  1.00  0.00           N
ATOM   2231  CA  MET A 158      -5.396  24.847 -10.682  1.00  0.00           C
ATOM   2232  C   MET A 158      -5.100  24.824 -12.176  1.00  0.00           C
ATOM   2233  O   MET A 158      -5.081  23.771 -12.820  1.00  0.00           O
ATOM   2234  CB  MET A 158      -4.104  25.130  -9.907  1.00  0.00           C
ATOM   2235  CG  MET A 158      -4.203  24.842  -8.411  1.00  0.00           C
ATOM   2236  SD  MET A 158      -2.600  24.825  -7.595  1.00  0.00           S
ATOM   2237  CE  MET A 158      -3.097  24.449  -5.919  1.00  0.00           C
ATOM   2238  H   MET A 158      -5.456  22.683 -10.260  1.00  0.00           H
ATOM   2239  HA  MET A 158      -6.063  25.585 -10.510  1.00  0.00           H
ATOM   2240  HB2 MET A 158      -3.363  24.565 -10.290  1.00  0.00           H
ATOM   2241  HB3 MET A 158      -3.857  26.099 -10.027  1.00  0.00           H
ATOM   2242  HG2 MET A 158      -4.821  25.545  -7.989  1.00  0.00           H
ATOM   2243  HG3 MET A 158      -4.686  23.945  -8.287  1.00  0.00           H
ATOM   2244  HE1 MET A 158      -2.423  24.818  -5.276  1.00  0.00           H
ATOM   2245  HE2 MET A 158      -3.991  24.860  -5.732  1.00  0.00           H
ATOM   2246  HE3 MET A 158      -3.159  23.456  -5.800  1.00  0.00           H
ATOM   2247  N   ASP A 159      -4.897  26.019 -12.725  1.00  0.00           N
ATOM   2248  CA  ASP A 159      -4.186  26.174 -13.987  1.00  0.00           C
ATOM   2249  C   ASP A 159      -2.705  25.944 -13.712  1.00  0.00           C
ATOM   2250  O   ASP A 159      -2.060  26.761 -13.047  1.00  0.00           O
ATOM   2251  CB  ASP A 159      -4.434  27.563 -14.569  1.00  0.00           C
ATOM   2252  CG  ASP A 159      -3.640  27.817 -15.831  1.00  0.00           C
ATOM   2253  OD1 ASP A 159      -2.481  28.267 -15.713  1.00  0.00           O
ATOM   2254  OD2 ASP A 159      -4.170  27.564 -16.935  1.00  0.00           O
ATOM   2255  H   ASP A 159      -5.284  26.817 -12.183  1.00  0.00           H
ATOM   2256  HA  ASP A 159      -4.488  25.444 -14.591  1.00  0.00           H
ATOM   2257  HB2 ASP A 159      -5.403  27.640 -14.779  1.00  0.00           H
ATOM   2258  HB3 ASP A 159      -4.173  28.235 -13.885  1.00  0.00           H
ATOM   2259  N   ARG A 160      -2.163  24.831 -14.212  1.00  0.07           N
ATOM   2260  CA  ARG A 160      -0.838  24.399 -13.778  1.00  0.07           C
ATOM   2261  C   ARG A 160       0.259  25.342 -14.253  1.00  0.07           C
ATOM   2262  O   ARG A 160       1.307  25.442 -13.606  1.00  0.07           O
ATOM   2263  CB  ARG A 160      -0.567  22.977 -14.264  1.00  0.07           C
ATOM   2264  CG  ARG A 160      -1.417  21.918 -13.579  1.00  0.07           C
ATOM   2265  CD  ARG A 160      -1.843  20.864 -14.586  1.00  0.07           C
ATOM   2266  NE  ARG A 160      -2.544  19.743 -13.967  1.00  0.07           N
ATOM   2267  CZ  ARG A 160      -3.861  19.564 -14.011  1.00  0.07           C
ATOM   2268  NH1 ARG A 160      -4.633  20.433 -14.650  1.00  0.07           N
ATOM   2269  NH2 ARG A 160      -4.407  18.511 -13.419  1.00  0.07           N
ATOM   2270  H   ARG A 160      -2.739  24.330 -14.899  1.00  0.07           H
ATOM   2271  HA  ARG A 160      -0.822  24.369 -12.766  1.00  0.07           H
ATOM   2272  HB2 ARG A 160      -0.755  22.939 -15.241  1.00  0.07           H
ATOM   2273  HB3 ARG A 160       0.389  22.764 -14.090  1.00  0.07           H
ATOM   2274  HG2 ARG A 160      -0.887  21.475 -12.869  1.00  0.07           H
ATOM   2275  HG3 ARG A 160      -2.232  22.338 -13.205  1.00  0.07           H
ATOM   2276  HD2 ARG A 160      -2.445  21.299 -15.255  1.00  0.07           H
ATOM   2277  HD3 ARG A 160      -1.022  20.526 -15.046  1.00  0.07           H
ATOM   2278  HE  ARG A 160      -1.993  19.059 -13.473  1.00  0.07           H
ATOM   2279 HH11 ARG A 160      -4.234  21.215 -15.119  1.00  0.07           H
ATOM   2280 HH12 ARG A 160      -5.633  20.295 -14.659  1.00  0.07           H
ATOM   2281 HH21 ARG A 160      -3.823  17.839 -12.955  1.00  0.07           H
ATOM   2282 HH22 ARG A 160      -5.395  18.380 -13.432  1.00  0.07           H
ATOM   2283  N   ALA A 161       0.038  26.054 -15.358  1.00  0.00           N
ATOM   2284  CA  ALA A 161       1.074  26.952 -15.852  1.00  0.00           C
ATOM   2285  C   ALA A 161       1.235  28.160 -14.942  1.00  0.00           C
ATOM   2286  O   ALA A 161       2.362  28.578 -14.656  1.00  0.00           O
ATOM   2287  CB  ALA A 161       0.758  27.388 -17.278  1.00  0.00           C
ATOM   2288  H   ALA A 161      -0.874  25.919 -15.801  1.00  0.00           H
ATOM   2289  HA  ALA A 161       1.950  26.452 -15.881  1.00  0.00           H
ATOM   2290  HB1 ALA A 161       1.446  27.017 -17.900  1.00  0.00           H
ATOM   2291  HB2 ALA A 161       0.765  28.386 -17.330  1.00  0.00           H
ATOM   2292  HB3 ALA A 161      -0.145  27.047 -17.538  1.00  0.00           H
ATOM   2293  N   LYS A 162       0.124  28.741 -14.485  1.00  0.01           N
ATOM   2294  CA  LYS A 162       0.211  29.851 -13.543  1.00  0.01           C
ATOM   2295  C   LYS A 162       0.756  29.393 -12.195  1.00  0.01           C
ATOM   2296  O   LYS A 162       1.620  30.057 -11.610  1.00  0.01           O
ATOM   2297  CB  LYS A 162      -1.160  30.502 -13.369  1.00  0.01           C
ATOM   2298  CG  LYS A 162      -1.616  31.345 -14.545  1.00  0.01           C
ATOM   2299  CD  LYS A 162      -2.949  32.010 -14.243  1.00  0.01           C
ATOM   2300  CE  LYS A 162      -3.344  32.971 -15.350  1.00  0.01           C
ATOM   2301  NZ  LYS A 162      -4.574  33.736 -15.012  1.00  0.01           N
ATOM   2302  H   LYS A 162      -0.757  28.352 -14.842  1.00  0.01           H
ATOM   2303  HA  LYS A 162       0.831  30.552 -13.920  1.00  0.01           H
ATOM   2304  HB2 LYS A 162      -1.834  29.776 -13.223  1.00  0.01           H
ATOM   2305  HB3 LYS A 162      -1.126  31.087 -12.556  1.00  0.01           H
ATOM   2306  HG2 LYS A 162      -0.936  32.052 -14.725  1.00  0.01           H
ATOM   2307  HG3 LYS A 162      -1.720  30.762 -15.347  1.00  0.01           H
ATOM   2308  HD2 LYS A 162      -3.648  31.308 -14.166  1.00  0.01           H
ATOM   2309  HD3 LYS A 162      -2.871  32.519 -13.393  1.00  0.01           H
ATOM   2310  HE2 LYS A 162      -2.589  33.615 -15.508  1.00  0.01           H
ATOM   2311  HE3 LYS A 162      -3.503  32.449 -16.194  1.00  0.01           H
ATOM   2312  HZ1 LYS A 162      -5.005  33.332 -14.205  1.00  0.01           H
ATOM   2313  HZ2 LYS A 162      -5.209  33.701 -15.783  1.00  0.01           H
ATOM   2314  HZ3 LYS A 162      -4.332  34.687 -14.821  1.00  0.01           H
ATOM   2315  N   ALA A 163       0.260  28.262 -11.685  1.00  0.01           N
ATOM   2316  CA  ALA A 163       0.676  27.795 -10.365  1.00  0.01           C
ATOM   2317  C   ALA A 163       2.154  27.418 -10.342  1.00  0.01           C
ATOM   2318  O   ALA A 163       2.846  27.666  -9.347  1.00  0.01           O
ATOM   2319  CB  ALA A 163      -0.188  26.612  -9.931  1.00  0.01           C
ATOM   2320  H   ALA A 163      -0.416  27.769 -12.285  1.00  0.01           H
ATOM   2321  HA  ALA A 163       0.523  28.536  -9.696  1.00  0.01           H
ATOM   2322  HB1 ALA A 163      -1.149  26.824 -10.101  1.00  0.01           H
ATOM   2323  HB2 ALA A 163      -0.050  26.441  -8.957  1.00  0.01           H
ATOM   2324  HB3 ALA A 163       0.074  25.802 -10.453  1.00  0.01           H
ATOM   2325  N   LEU A 164       2.661  26.819 -11.424  1.00  0.00           N
ATOM   2326  CA  LEU A 164       4.070  26.437 -11.459  1.00  0.00           C
ATOM   2327  C   LEU A 164       4.984  27.644 -11.637  1.00  0.00           C
ATOM   2328  O   LEU A 164       6.101  27.657 -11.106  1.00  0.00           O
ATOM   2329  CB  LEU A 164       4.312  25.416 -12.569  1.00  0.00           C
ATOM   2330  CG  LEU A 164       3.856  23.989 -12.254  1.00  0.00           C
ATOM   2331  CD1 LEU A 164       3.980  23.097 -13.473  1.00  0.00           C
ATOM   2332  CD2 LEU A 164       4.669  23.431 -11.104  1.00  0.00           C
ATOM   2333  H   LEU A 164       1.999  26.660 -12.192  1.00  0.00           H
ATOM   2334  HA  LEU A 164       4.302  25.989 -10.584  1.00  0.00           H
ATOM   2335  HB2 LEU A 164       3.814  25.715 -13.375  1.00  0.00           H
ATOM   2336  HB3 LEU A 164       5.286  25.383 -12.749  1.00  0.00           H
ATOM   2337  HG  LEU A 164       2.901  24.015 -11.953  1.00  0.00           H
ATOM   2338 HD11 LEU A 164       3.411  23.457 -14.214  1.00  0.00           H
ATOM   2339 HD12 LEU A 164       3.677  22.170 -13.245  1.00  0.00           H
ATOM   2340 HD13 LEU A 164       4.935  23.067 -13.774  1.00  0.00           H
ATOM   2341 HD21 LEU A 164       5.639  23.419 -11.350  1.00  0.00           H
ATOM   2342 HD22 LEU A 164       4.543  24.003 -10.292  1.00  0.00           H
ATOM   2343 HD23 LEU A 164       4.369  22.498 -10.899  1.00  0.00           H
ATOM   2344  N   GLY A 165       4.539  28.658 -12.379  1.00  0.00           N
ATOM   2345  CA  GLY A 165       5.315  29.884 -12.460  1.00  0.00           C
ATOM   2346  C   GLY A 165       5.304  30.646 -11.151  1.00  0.00           C
ATOM   2347  O   GLY A 165       6.319  31.217 -10.744  1.00  0.00           O
ATOM   2348  H   GLY A 165       3.648  28.499 -12.859  1.00  0.00           H
ATOM   2349  HA2 GLY A 165       6.270  29.661 -12.710  1.00  0.00           H
ATOM   2350  HA3 GLY A 165       4.939  30.472 -13.193  1.00  0.00           H
ATOM   2351  N   GLU A 166       4.153  30.665 -10.474  1.00  0.00           N
ATOM   2352  CA  GLU A 166       4.073  31.266  -9.149  1.00  0.00           C
ATOM   2353  C   GLU A 166       4.989  30.540  -8.171  1.00  0.00           C
ATOM   2354  O   GLU A 166       5.744  31.172  -7.422  1.00  0.00           O
ATOM   2355  CB  GLU A 166       2.624  31.244  -8.664  1.00  0.00           C
ATOM   2356  CG  GLU A 166       2.311  32.240  -7.577  1.00  0.00           C
ATOM   2357  CD  GLU A 166       2.174  33.652  -8.094  1.00  0.00           C
ATOM   2358  OE1 GLU A 166       2.235  33.852  -9.326  1.00  0.00           O
ATOM   2359  OE2 GLU A 166       2.013  34.569  -7.267  1.00  0.00           O
ATOM   2360  H   GLU A 166       3.353  30.229 -10.960  1.00  0.00           H
ATOM   2361  HA  GLU A 166       4.338  32.236  -9.199  1.00  0.00           H
ATOM   2362  HB2 GLU A 166       2.048  31.450  -9.440  1.00  0.00           H
ATOM   2363  HB3 GLU A 166       2.443  30.340  -8.310  1.00  0.00           H
ATOM   2364  HG2 GLU A 166       1.452  31.991  -7.163  1.00  0.00           H
ATOM   2365  HG3 GLU A 166       3.049  32.234  -6.923  1.00  0.00           H
ATOM   2366  N   ALA A 167       4.944  29.203  -8.177  1.00  0.00           N
ATOM   2367  CA  ALA A 167       5.849  28.419  -7.342  1.00  0.00           C
ATOM   2368  C   ALA A 167       7.303  28.728  -7.667  1.00  0.00           C
ATOM   2369  O   ALA A 167       8.137  28.849  -6.763  1.00  0.00           O
ATOM   2370  CB  ALA A 167       5.570  26.926  -7.516  1.00  0.00           C
ATOM   2371  H   ALA A 167       4.236  28.792  -8.804  1.00  0.00           H
ATOM   2372  HA  ALA A 167       5.679  28.650  -6.375  1.00  0.00           H
ATOM   2373  HB1 ALA A 167       5.413  26.729  -8.482  1.00  0.00           H
ATOM   2374  HB2 ALA A 167       4.760  26.677  -6.988  1.00  0.00           H
ATOM   2375  HB3 ALA A 167       6.356  26.403  -7.191  1.00  0.00           H
ATOM   2376  N   TRP A 168       7.622  28.872  -8.956  1.00  0.00           N
ATOM   2377  CA  TRP A 168       8.995  29.165  -9.357  1.00  0.00           C
ATOM   2378  C   TRP A 168       9.452  30.516  -8.822  1.00  0.00           C
ATOM   2379  O   TRP A 168      10.594  30.658  -8.370  1.00  0.00           O
ATOM   2380  CB  TRP A 168       9.107  29.122 -10.880  1.00  0.00           C
ATOM   2381  CG  TRP A 168      10.508  29.182 -11.406  1.00  0.00           C
ATOM   2382  CD1 TRP A 168      11.309  28.125 -11.730  1.00  0.00           C
ATOM   2383  CD2 TRP A 168      11.267  30.363 -11.688  1.00  0.00           C
ATOM   2384  CE2 TRP A 168      12.523  29.947 -12.175  1.00  0.00           C
ATOM   2385  CE3 TRP A 168      11.008  31.732 -11.573  1.00  0.00           C
ATOM   2386  NE1 TRP A 168      12.524  28.576 -12.191  1.00  0.00           N
ATOM   2387  CZ2 TRP A 168      13.517  30.852 -12.546  1.00  0.00           C
ATOM   2388  CZ3 TRP A 168      11.995  32.630 -11.941  1.00  0.00           C
ATOM   2389  CH2 TRP A 168      13.234  32.187 -12.421  1.00  0.00           C
ATOM   2390  H   TRP A 168       6.839  28.761  -9.617  1.00  0.00           H
ATOM   2391  HA  TRP A 168       9.590  28.460  -8.951  1.00  0.00           H
ATOM   2392  HB2 TRP A 168       8.704  28.271 -11.209  1.00  0.00           H
ATOM   2393  HB3 TRP A 168       8.614  29.901 -11.262  1.00  0.00           H
ATOM   2394  HD1 TRP A 168      11.054  27.164 -11.646  1.00  0.00           H
ATOM   2395  HE1 TRP A 168      13.283  28.000 -12.489  1.00  0.00           H
ATOM   2396  HE3 TRP A 168      10.130  32.061 -11.234  1.00  0.00           H
ATOM   2397  HZ2 TRP A 168      14.401  30.522 -12.889  1.00  0.00           H
ATOM   2398  HZ3 TRP A 168      11.817  33.607 -11.861  1.00  0.00           H
ATOM   2399  HH2 TRP A 168      13.922  32.868 -12.676  1.00  0.00           H
ATOM   2400  N   ARG A 169       8.571  31.521  -8.858  1.00  0.00           N
ATOM   2401  CA  ARG A 169       8.961  32.862  -8.432  1.00  0.00           C
ATOM   2402  C   ARG A 169       9.239  32.920  -6.935  1.00  0.00           C
ATOM   2403  O   ARG A 169      10.225  33.527  -6.504  1.00  0.00           O
ATOM   2404  CB  ARG A 169       7.880  33.876  -8.805  1.00  0.00           C
ATOM   2405  CG  ARG A 169       8.201  35.286  -8.325  1.00  0.00           C
ATOM   2406  CD  ARG A 169       7.077  36.268  -8.611  1.00  0.00           C
ATOM   2407  NE  ARG A 169       5.810  35.846  -8.020  1.00  0.00           N
ATOM   2408  CZ  ARG A 169       5.455  36.074  -6.759  1.00  0.00           C
ATOM   2409  NH1 ARG A 169       6.275  36.719  -5.942  1.00  0.00           N
ATOM   2410  NH2 ARG A 169       4.280  35.650  -6.314  1.00  0.00           N
ATOM   2411  H   ARG A 169       7.633  31.272  -9.199  1.00  0.00           H
ATOM   2412  HA  ARG A 169       9.801  33.128  -8.926  1.00  0.00           H
ATOM   2413  HB2 ARG A 169       7.799  33.898  -9.792  1.00  0.00           H
ATOM   2414  HB3 ARG A 169       7.029  33.595  -8.385  1.00  0.00           H
ATOM   2415  HG2 ARG A 169       8.359  35.272  -7.337  1.00  0.00           H
ATOM   2416  HG3 ARG A 169       9.025  35.613  -8.788  1.00  0.00           H
ATOM   2417  HD2 ARG A 169       7.337  37.155  -8.235  1.00  0.00           H
ATOM   2418  HD3 ARG A 169       6.972  36.337  -9.601  1.00  0.00           H
ATOM   2419  HE  ARG A 169       5.160  35.348  -8.608  1.00  0.00           H
ATOM   2420 HH11 ARG A 169       7.153  37.056  -6.267  1.00  0.00           H
ATOM   2421 HH12 ARG A 169       6.001  36.869  -4.981  1.00  0.00           H
ATOM   2422 HH21 ARG A 169       3.651  35.175  -6.936  1.00  0.00           H
ATOM   2423 HH22 ARG A 169       4.015  35.801  -5.365  1.00  0.00           H
ATOM   2424  N   VAL A 170       8.377  32.301  -6.125  1.00  0.00           N
ATOM   2425  CA  VAL A 170       8.544  32.356  -4.674  1.00  0.00           C
ATOM   2426  C   VAL A 170       9.644  31.439  -4.168  1.00  0.00           C
ATOM   2427  O   VAL A 170       9.960  31.470  -2.972  1.00  0.00           O
ATOM   2428  CB  VAL A 170       7.219  32.009  -3.970  1.00  0.00           C
ATOM   2429  CG1 VAL A 170       6.145  33.016  -4.340  1.00  0.00           C
ATOM   2430  CG2 VAL A 170       6.770  30.614  -4.350  1.00  0.00           C
ATOM   2431  H   VAL A 170       7.611  31.799  -6.598  1.00  0.00           H
ATOM   2432  HA  VAL A 170       8.791  33.309  -4.425  1.00  0.00           H
ATOM   2433  HB  VAL A 170       7.369  32.087  -2.990  1.00  0.00           H
ATOM   2434 HG11 VAL A 170       5.248  32.572  -4.325  1.00  0.00           H
ATOM   2435 HG12 VAL A 170       6.152  33.771  -3.683  1.00  0.00           H
ATOM   2436 HG13 VAL A 170       6.322  33.374  -5.258  1.00  0.00           H
ATOM   2437 HG21 VAL A 170       6.534  30.592  -5.323  1.00  0.00           H
ATOM   2438 HG22 VAL A 170       5.968  30.362  -3.807  1.00  0.00           H
ATOM   2439 HG23 VAL A 170       7.511  29.965  -4.172  1.00  0.00           H
ATOM   2440  N   LEU A 171      10.227  30.616  -5.037  1.00  0.00           N
ATOM   2441  CA  LEU A 171      11.309  29.719  -4.659  1.00  0.00           C
ATOM   2442  C   LEU A 171      12.657  30.404  -4.826  1.00  0.00           C
ATOM   2443  O   LEU A 171      12.911  31.065  -5.836  1.00  0.00           O
ATOM   2444  CB  LEU A 171      11.283  28.447  -5.507  1.00  0.00           C
ATOM   2445  CG  LEU A 171      10.438  27.267  -5.028  1.00  0.00           C
ATOM   2446  CD1 LEU A 171      10.473  26.150  -6.059  1.00  0.00           C
ATOM   2447  CD2 LEU A 171      10.938  26.775  -3.684  1.00  0.00           C
ATOM   2448  H   LEU A 171       9.842  30.671  -6.006  1.00  0.00           H
ATOM   2449  HA  LEU A 171      11.197  29.469  -3.691  1.00  0.00           H
ATOM   2450  HB2 LEU A 171      10.948  28.698  -6.423  1.00  0.00           H
ATOM   2451  HB3 LEU A 171      12.230  28.118  -5.593  1.00  0.00           H
ATOM   2452  HG  LEU A 171       9.497  27.572  -4.900  1.00  0.00           H
ATOM   2453 HD11 LEU A 171      10.107  26.484  -6.928  1.00  0.00           H
ATOM   2454 HD12 LEU A 171       9.918  25.381  -5.739  1.00  0.00           H
ATOM   2455 HD13 LEU A 171      11.417  25.845  -6.192  1.00  0.00           H
ATOM   2456 HD21 LEU A 171      11.891  26.480  -3.765  1.00  0.00           H
ATOM   2457 HD22 LEU A 171      10.877  27.513  -3.010  1.00  0.00           H
ATOM   2458 HD23 LEU A 171      10.379  26.003  -3.378  1.00  0.00           H
ATOM   2459  N   LYS A 172      13.518  30.239  -3.832  1.00  0.00           N
ATOM   2460  CA  LYS A 172      14.889  30.698  -3.973  1.00  0.00           C
ATOM   2461  C   LYS A 172      15.573  29.891  -5.074  1.00  0.00           C
ATOM   2462  O   LYS A 172      15.288  28.700  -5.232  1.00  0.00           O
ATOM   2463  CB  LYS A 172      15.645  30.535  -2.654  1.00  0.00           C
ATOM   2464  CG  LYS A 172      15.075  31.358  -1.515  1.00  0.00           C
ATOM   2465  CD  LYS A 172      15.789  31.071  -0.205  1.00  0.00           C
ATOM   2466  CE  LYS A 172      15.161  31.863   0.931  1.00  0.00           C
ATOM   2467  NZ  LYS A 172      15.693  31.458   2.260  1.00  0.00           N
ATOM   2468  H   LYS A 172      13.145  29.778  -2.991  1.00  0.00           H
ATOM   2469  HA  LYS A 172      14.889  31.663  -4.237  1.00  0.00           H
ATOM   2470  HB2 LYS A 172      15.613  29.572  -2.394  1.00  0.00           H
ATOM   2471  HB3 LYS A 172      16.592  30.814  -2.802  1.00  0.00           H
ATOM   2472  HG2 LYS A 172      15.175  32.331  -1.731  1.00  0.00           H
ATOM   2473  HG3 LYS A 172      14.103  31.142  -1.408  1.00  0.00           H
ATOM   2474  HD2 LYS A 172      15.709  30.105   0.001  1.00  0.00           H
ATOM   2475  HD3 LYS A 172      16.740  31.338  -0.290  1.00  0.00           H
ATOM   2476  HE2 LYS A 172      15.345  32.841   0.786  1.00  0.00           H
ATOM   2477  HE3 LYS A 172      14.166  31.719   0.917  1.00  0.00           H
ATOM   2478  HZ1 LYS A 172      16.277  32.185   2.619  1.00  0.00           H
ATOM   2479  HZ2 LYS A 172      16.226  30.618   2.162  1.00  0.00           H
ATOM   2480  HZ3 LYS A 172      14.932  31.299   2.888  1.00  0.00           H
ATOM   2481  N   PRO A 173      16.461  30.505  -5.859  1.00  0.00           N
ATOM   2482  CA  PRO A 173      17.193  29.731  -6.873  1.00  0.00           C
ATOM   2483  C   PRO A 173      17.986  28.598  -6.235  1.00  0.00           C
ATOM   2484  O   PRO A 173      18.698  28.790  -5.247  1.00  0.00           O
ATOM   2485  CB  PRO A 173      18.112  30.775  -7.517  1.00  0.00           C
ATOM   2486  CG  PRO A 173      18.248  31.854  -6.486  1.00  0.00           C
ATOM   2487  CD  PRO A 173      16.913  31.905  -5.796  1.00  0.00           C
ATOM   2488  HA  PRO A 173      16.561  29.377  -7.573  1.00  0.00           H
ATOM   2489  HB2 PRO A 173      19.006  30.374  -7.734  1.00  0.00           H
ATOM   2490  HB3 PRO A 173      17.704  31.135  -8.359  1.00  0.00           H
ATOM   2491  HG2 PRO A 173      18.979  31.629  -5.837  1.00  0.00           H
ATOM   2492  HG3 PRO A 173      18.460  32.731  -6.924  1.00  0.00           H
ATOM   2493  HD2 PRO A 173      17.002  32.203  -4.848  1.00  0.00           H
ATOM   2494  HD3 PRO A 173      16.274  32.503  -6.278  1.00  0.00           H
ATOM   2495  N   GLY A 174      17.847  27.403  -6.803  1.00  0.00           N
ATOM   2496  CA  GLY A 174      18.527  26.232  -6.297  1.00  0.00           C
ATOM   2497  C   GLY A 174      17.694  25.338  -5.402  1.00  0.00           C
ATOM   2498  O   GLY A 174      18.111  24.205  -5.136  1.00  0.00           O
ATOM   2499  H   GLY A 174      17.214  27.391  -7.631  1.00  0.00           H
ATOM   2500  HA2 GLY A 174      18.876  25.677  -7.088  1.00  0.00           H
ATOM   2501  HA3 GLY A 174      19.367  26.526  -5.784  1.00  0.00           H
ATOM   2502  N   GLY A 175      16.539  25.808  -4.923  1.00  0.00           N
ATOM   2503  CA  GLY A 175      15.643  24.968  -4.154  1.00  0.00           C
ATOM   2504  C   GLY A 175      14.697  24.173  -5.044  1.00  0.00           C
ATOM   2505  O   GLY A 175      14.617  24.382  -6.253  1.00  0.00           O
ATOM   2506  H   GLY A 175      16.351  26.803  -5.148  1.00  0.00           H
ATOM   2507  HA2 GLY A 175      16.183  24.325  -3.588  1.00  0.00           H
ATOM   2508  HA3 GLY A 175      15.098  25.542  -3.522  1.00  0.00           H
ATOM   2509  N   ASP A 176      13.956  23.261  -4.418  1.00  0.00           N
ATOM   2510  CA  ASP A 176      13.190  22.264  -5.149  1.00  0.00           C
ATOM   2511  C   ASP A 176      11.706  22.340  -4.817  1.00  0.00           C
ATOM   2512  O   ASP A 176      11.314  22.694  -3.703  1.00  0.00           O
ATOM   2513  CB  ASP A 176      13.704  20.852  -4.854  1.00  0.00           C
ATOM   2514  CG  ASP A 176      15.181  20.702  -5.140  1.00  0.00           C
ATOM   2515  OD1 ASP A 176      15.565  20.781  -6.326  1.00  0.00           O
ATOM   2516  OD2 ASP A 176      15.955  20.499  -4.181  1.00  0.00           O
ATOM   2517  H   ASP A 176      13.974  23.325  -3.381  1.00  0.00           H
ATOM   2518  HA  ASP A 176      13.283  22.475  -6.132  1.00  0.00           H
ATOM   2519  HB2 ASP A 176      13.541  20.663  -3.893  1.00  0.00           H
ATOM   2520  HB3 ASP A 176      13.199  20.217  -5.426  1.00  0.00           H
ATOM   2521  N   LEU A 177      10.887  21.991  -5.807  1.00  0.00           N
ATOM   2522  CA  LEU A 177       9.439  21.896  -5.665  1.00  0.00           C
ATOM   2523  C   LEU A 177       9.029  20.457  -5.938  1.00  0.00           C
ATOM   2524  O   LEU A 177       9.243  19.951  -7.045  1.00  0.00           O
ATOM   2525  CB  LEU A 177       8.723  22.853  -6.624  1.00  0.00           C
ATOM   2526  CG  LEU A 177       7.243  22.575  -6.913  1.00  0.00           C
ATOM   2527  CD1 LEU A 177       6.362  22.932  -5.728  1.00  0.00           C
ATOM   2528  CD2 LEU A 177       6.790  23.320  -8.154  1.00  0.00           C
ATOM   2529  H   LEU A 177      11.382  21.787  -6.714  1.00  0.00           H
ATOM   2530  HA  LEU A 177       9.193  22.124  -4.727  1.00  0.00           H
ATOM   2531  HB2 LEU A 177       8.781  23.773  -6.236  1.00  0.00           H
ATOM   2532  HB3 LEU A 177       9.206  22.827  -7.498  1.00  0.00           H
ATOM   2533  HG  LEU A 177       7.134  21.600  -7.129  1.00  0.00           H
ATOM   2534 HD11 LEU A 177       6.633  22.389  -4.932  1.00  0.00           H
ATOM   2535 HD12 LEU A 177       5.405  22.739  -5.950  1.00  0.00           H
ATOM   2536 HD13 LEU A 177       6.463  23.905  -5.515  1.00  0.00           H
ATOM   2537 HD21 LEU A 177       6.912  24.304  -8.020  1.00  0.00           H
ATOM   2538 HD22 LEU A 177       7.332  23.025  -8.942  1.00  0.00           H
ATOM   2539 HD23 LEU A 177       5.823  23.128  -8.329  1.00  0.00           H
ATOM   2540  N   LEU A 178       8.468  19.794  -4.929  1.00 -0.01           N
ATOM   2541  CA  LEU A 178       7.987  18.425  -5.073  1.00 -0.01           C
ATOM   2542  C   LEU A 178       6.544  18.445  -5.561  1.00 -0.01           C
ATOM   2543  O   LEU A 178       5.711  19.176  -5.020  1.00 -0.01           O
ATOM   2544  CB  LEU A 178       8.088  17.666  -3.750  1.00 -0.01           C
ATOM   2545  CG  LEU A 178       7.668  16.198  -3.848  1.00 -0.01           C
ATOM   2546  CD1 LEU A 178       8.764  15.355  -4.488  1.00 -0.01           C
ATOM   2547  CD2 LEU A 178       7.279  15.646  -2.490  1.00 -0.01           C
ATOM   2548  H   LEU A 178       8.404  20.332  -4.040  1.00 -0.01           H
ATOM   2549  HA  LEU A 178       8.547  17.958  -5.758  1.00 -0.01           H
ATOM   2550  HB2 LEU A 178       9.030  17.686  -3.456  1.00 -0.01           H
ATOM   2551  HB3 LEU A 178       7.491  18.103  -3.099  1.00 -0.01           H
ATOM   2552  HG  LEU A 178       6.835  16.134  -4.401  1.00 -0.01           H
ATOM   2553 HD11 LEU A 178       8.952  15.696  -5.409  1.00 -0.01           H
ATOM   2554 HD12 LEU A 178       8.465  14.402  -4.540  1.00 -0.01           H
ATOM   2555 HD13 LEU A 178       9.596  15.413  -3.935  1.00 -0.01           H
ATOM   2556 HD21 LEU A 178       8.057  15.712  -1.863  1.00 -0.01           H
ATOM   2557 HD22 LEU A 178       6.512  16.171  -2.119  1.00 -0.01           H
ATOM   2558 HD23 LEU A 178       7.009  14.686  -2.580  1.00 -0.01           H
ATOM   2559  N   VAL A 179       6.247  17.642  -6.578  1.00 -0.01           N
ATOM   2560  CA  VAL A 179       4.969  17.716  -7.278  1.00 -0.01           C
ATOM   2561  C   VAL A 179       4.377  16.318  -7.384  1.00 -0.01           C
ATOM   2562  O   VAL A 179       5.074  15.373  -7.769  1.00 -0.01           O
ATOM   2563  CB  VAL A 179       5.126  18.349  -8.675  1.00 -0.01           C
ATOM   2564  CG1 VAL A 179       3.928  18.029  -9.546  1.00 -0.01           C
ATOM   2565  CG2 VAL A 179       5.299  19.854  -8.559  1.00 -0.01           C
ATOM   2566  H   VAL A 179       6.997  16.964  -6.829  1.00 -0.01           H
ATOM   2567  HA  VAL A 179       4.346  18.277  -6.733  1.00 -0.01           H
ATOM   2568  HB  VAL A 179       5.923  17.934  -9.105  1.00 -0.01           H
ATOM   2569 HG11 VAL A 179       3.090  18.083  -9.001  1.00 -0.01           H
ATOM   2570 HG12 VAL A 179       3.874  18.686 -10.300  1.00 -0.01           H
ATOM   2571 HG13 VAL A 179       4.020  17.105  -9.919  1.00 -0.01           H
ATOM   2572 HG21 VAL A 179       5.902  20.175  -9.290  1.00 -0.01           H
ATOM   2573 HG22 VAL A 179       5.702  20.074  -7.670  1.00 -0.01           H
ATOM   2574 HG23 VAL A 179       4.406  20.297  -8.641  1.00 -0.01           H
ATOM   2575  N   LEU A 180       3.081  16.180  -7.029  1.00 -0.03           N
ATOM   2576  CA  LEU A 180       2.378  14.931  -7.150  1.00 -0.03           C
ATOM   2577  C   LEU A 180       1.249  15.189  -8.102  1.00 -0.03           C
ATOM   2578  O   LEU A 180       0.182  15.653  -7.701  1.00 -0.03           O
ATOM   2579  CB  LEU A 180       1.790  14.449  -5.811  1.00 -0.03           C
ATOM   2580  CG  LEU A 180       2.861  13.991  -4.798  1.00 -0.03           C
ATOM   2581  CD1 LEU A 180       3.892  15.095  -4.521  1.00 -0.03           C
ATOM   2582  CD2 LEU A 180       2.214  13.491  -3.499  1.00 -0.03           C
ATOM   2583  H   LEU A 180       2.654  17.061  -6.665  1.00 -0.03           H
ATOM   2584  HA  LEU A 180       2.985  14.254  -7.546  1.00 -0.03           H
ATOM   2585  HB2 LEU A 180       1.303  15.200  -5.404  1.00 -0.03           H
ATOM   2586  HB3 LEU A 180       1.209  13.679  -5.993  1.00 -0.03           H
ATOM   2587  HG  LEU A 180       3.331  13.187  -5.168  1.00 -0.03           H
ATOM   2588 HD11 LEU A 180       4.348  15.339  -5.375  1.00 -0.03           H
ATOM   2589 HD12 LEU A 180       4.564  14.759  -3.864  1.00 -0.03           H
ATOM   2590 HD13 LEU A 180       3.424  15.894  -4.147  1.00 -0.03           H
ATOM   2591 HD21 LEU A 180       1.681  14.230  -3.092  1.00 -0.03           H
ATOM   2592 HD22 LEU A 180       1.616  12.719  -3.706  1.00 -0.03           H
ATOM   2593 HD23 LEU A 180       2.929  13.203  -2.866  1.00 -0.03           H
ATOM   2594  N   GLU A 181       1.445  14.857  -9.396  1.00 -0.15           N
ATOM   2595  CA  GLU A 181       0.479  15.216 -10.399  1.00 -0.15           C
ATOM   2596  C   GLU A 181       0.069  14.024 -11.212  1.00 -0.15           C
ATOM   2597  O   GLU A 181       0.802  13.043 -11.324  1.00 -0.15           O
ATOM   2598  CB  GLU A 181       1.033  16.247 -11.399  1.00 -0.15           C
ATOM   2599  CG  GLU A 181       0.086  16.562 -12.558  1.00 -0.15           C
ATOM   2600  CD  GLU A 181      -0.993  17.519 -12.075  1.00 -0.15           C
ATOM   2601  OE1 GLU A 181      -2.037  17.029 -11.570  1.00 -0.15           O
ATOM   2602  OE2 GLU A 181      -0.785  18.754 -12.215  1.00 -0.15           O
ATOM   2603  H   GLU A 181       2.322  14.343  -9.575  1.00 -0.15           H
ATOM   2604  HA  GLU A 181      -0.337  15.625  -9.958  1.00 -0.15           H
ATOM   2605  HB2 GLU A 181       1.189  17.083 -10.908  1.00 -0.15           H
ATOM   2606  HB3 GLU A 181       1.858  15.877 -11.782  1.00 -0.15           H
ATOM   2607  HG2 GLU A 181       0.592  17.010 -13.250  1.00 -0.15           H
ATOM   2608  HG3 GLU A 181      -0.346  15.741 -12.831  1.00 -0.15           H
ATOM   2609  N   GLH A 182      -1.157  14.089 -11.781  1.00 -0.88           N
ATOM   2610  CA  GLH A 182      -1.672  13.056 -12.640  1.00 -0.88           C
ATOM   2611  C   GLH A 182      -1.539  13.490 -14.078  1.00 -0.88           C
ATOM   2612  O   GLH A 182      -1.343  14.670 -14.364  1.00 -0.88           O
ATOM   2613  CB  GLH A 182      -3.140  12.681 -12.360  1.00 -0.88           C
ATOM   2614  CG  GLH A 182      -4.137  13.829 -12.505  1.00 -0.88           C
ATOM   2615  CD  GLH A 182      -5.513  13.258 -12.191  1.00 -0.88           C
ATOM   2616  OE1 GLH A 182      -5.796  13.022 -10.985  1.00 -0.88           O
ATOM   2617  OE2 GLH A 182      -6.294  13.039 -13.153  1.00 -0.88           O
ATOM   2618  H   GLH A 182      -1.682  14.959 -11.532  1.00 -0.88           H
ATOM   2619  HA  GLH A 182      -1.162  12.202 -12.496  1.00 -0.88           H
ATOM   2620  HB2 GLH A 182      -3.395  11.981 -13.006  1.00 -0.88           H
ATOM   2621  HB3 GLH A 182      -3.192  12.357 -11.431  1.00 -0.88           H
ATOM   2622  HG2 GLH A 182      -3.935  14.491 -11.843  1.00 -0.88           H
ATOM   2623  HG3 GLH A 182      -4.140  14.117 -13.419  1.00 -0.88           H
ATOM   2624  HE2 GLH A 182      -7.154  12.681 -12.983  1.00 -0.88           H
ATOM   2625  N   VAL A 183      -1.614  12.524 -15.025  1.00 -0.01           N
ATOM   2626  CA  VAL A 183      -1.499  12.800 -16.436  1.00 -0.01           C
ATOM   2627  C   VAL A 183      -2.376  11.816 -17.166  1.00 -0.01           C
ATOM   2628  O   VAL A 183      -2.644  10.729 -16.658  1.00 -0.01           O
ATOM   2629  CB  VAL A 183      -0.096  12.627 -16.949  1.00 -0.01           C
ATOM   2630  CG1 VAL A 183      -0.086  12.792 -18.477  1.00 -0.01           C
ATOM   2631  CG2 VAL A 183       0.810  13.637 -16.229  1.00 -0.01           C
ATOM   2632  H   VAL A 183      -1.763  11.568 -14.627  1.00 -0.01           H
ATOM   2633  HA  VAL A 183      -1.848  13.718 -16.609  1.00 -0.01           H
ATOM   2634  HB  VAL A 183       0.200  11.696 -16.771  1.00 -0.01           H
ATOM   2635 HG11 VAL A 183      -0.969  13.149 -18.773  1.00 -0.01           H
ATOM   2636 HG12 VAL A 183       0.639  13.428 -18.732  1.00 -0.01           H
ATOM   2637 HG13 VAL A 183       0.078  11.904 -18.900  1.00 -0.01           H
ATOM   2638 HG21 VAL A 183       1.348  14.130 -16.909  1.00 -0.01           H
ATOM   2639 HG22 VAL A 183       1.414  13.143 -15.608  1.00 -0.01           H
ATOM   2640 HG23 VAL A 183       0.239  14.275 -15.716  1.00 -0.01           H
ATOM   2641  N   VAL A 184      -2.838  12.171 -18.391  1.00  0.01           N
ATOM   2642  CA  VAL A 184      -3.742  11.331 -19.140  1.00  0.01           C
ATOM   2643  C   VAL A 184      -2.957  10.586 -20.187  1.00  0.01           C
ATOM   2644  O   VAL A 184      -2.086  11.167 -20.832  1.00  0.01           O
ATOM   2645  CB  VAL A 184      -4.761  12.129 -19.900  1.00  0.01           C
ATOM   2646  CG1 VAL A 184      -5.770  11.164 -20.529  1.00  0.01           C
ATOM   2647  CG2 VAL A 184      -5.375  13.194 -18.987  1.00  0.01           C
ATOM   2648  H   VAL A 184      -2.479  13.089 -18.722  1.00  0.01           H
ATOM   2649  HA  VAL A 184      -4.144  10.661 -18.513  1.00  0.01           H
ATOM   2650  HB  VAL A 184      -4.312  12.590 -20.654  1.00  0.01           H
ATOM   2651 HG11 VAL A 184      -5.283  10.502 -21.096  1.00  0.01           H
ATOM   2652 HG12 VAL A 184      -6.265  10.687 -19.805  1.00  0.01           H
ATOM   2653 HG13 VAL A 184      -6.413  11.680 -21.092  1.00  0.01           H
ATOM   2654 HG21 VAL A 184      -6.368  13.087 -18.984  1.00  0.01           H
ATOM   2655 HG22 VAL A 184      -5.131  14.098 -19.332  1.00  0.01           H
ATOM   2656 HG23 VAL A 184      -5.018  13.075 -18.062  1.00  0.01           H
ATOM   2657  N   THR A 185      -3.155   9.248 -20.290  1.00  0.00           N
ATOM   2658  CA  THR A 185      -2.511   8.435 -21.312  1.00  0.00           C
ATOM   2659  C   THR A 185      -3.377   8.202 -22.542  1.00  0.00           C
ATOM   2660  O   THR A 185      -2.831   7.895 -23.605  1.00  0.00           O
ATOM   2661  CB  THR A 185      -2.078   7.078 -20.739  1.00  0.00           C
ATOM   2662  CG2 THR A 185      -0.989   7.275 -19.707  1.00  0.00           C
ATOM   2663  OG1 THR A 185      -3.199   6.419 -20.138  1.00  0.00           O
ATOM   2664  H   THR A 185      -3.807   8.866 -19.572  1.00  0.00           H
ATOM   2665  HA  THR A 185      -1.660   8.909 -21.609  1.00  0.00           H
ATOM   2666  HB  THR A 185      -1.736   6.490 -21.503  1.00  0.00           H
ATOM   2667  HG1 THR A 185      -3.838   7.095 -19.755  1.00  0.00           H
ATOM   2668 HG21 THR A 185      -0.930   8.244 -19.449  1.00  0.00           H
ATOM   2669 HG22 THR A 185      -0.103   6.984 -20.081  1.00  0.00           H
ATOM   2670 HG23 THR A 185      -1.190   6.732 -18.886  1.00  0.00           H
ATOM   2671  N   GLU A 186      -4.698   8.338 -22.427  1.00  0.01           N
ATOM   2672  CA  GLU A 186      -5.608   8.326 -23.559  1.00  0.01           C
ATOM   2673  C   GLU A 186      -6.132   9.746 -23.800  1.00  0.01           C
ATOM   2674  O   GLU A 186      -5.550  10.725 -23.312  1.00  0.01           O
ATOM   2675  CB  GLU A 186      -6.725   7.311 -23.307  1.00  0.01           C
ATOM   2676  CG  GLU A 186      -6.701   6.131 -24.262  1.00  0.01           C
ATOM   2677  CD  GLU A 186      -5.954   4.931 -23.708  1.00  0.01           C
ATOM   2678  OE1 GLU A 186      -4.705   4.920 -23.750  1.00  0.01           O
ATOM   2679  OE2 GLU A 186      -6.623   3.997 -23.221  1.00  0.01           O
ATOM   2680  H   GLU A 186      -5.025   8.456 -21.434  1.00  0.01           H
ATOM   2681  HA  GLU A 186      -5.134   8.006 -24.379  1.00  0.01           H
ATOM   2682  HB2 GLU A 186      -6.611   6.961 -22.396  1.00  0.01           H
ATOM   2683  HB3 GLU A 186      -7.583   7.774 -23.425  1.00  0.01           H
ATOM   2684  HG2 GLU A 186      -7.629   5.850 -24.430  1.00  0.01           H
ATOM   2685  HG3 GLU A 186      -6.243   6.409 -25.088  1.00  0.01           H
ATOM   2686  N   GLU A 187      -7.239   9.858 -24.535  1.00  0.01           N
ATOM   2687  CA  GLU A 187      -7.726  11.155 -24.986  1.00  0.01           C
ATOM   2688  C   GLU A 187      -8.839  11.730 -24.120  1.00  0.01           C
ATOM   2689  O   GLU A 187      -9.041  12.950 -24.142  1.00  0.01           O
ATOM   2690  CB  GLU A 187      -8.218  11.057 -26.435  1.00  0.01           C
ATOM   2691  CG  GLU A 187      -8.394  12.408 -27.113  1.00  0.01           C
ATOM   2692  CD  GLU A 187      -8.767  12.296 -28.575  1.00  0.01           C
ATOM   2693  OE1 GLU A 187      -8.834  11.160 -29.093  1.00  0.01           O
ATOM   2694  OE2 GLU A 187      -8.992  13.350 -29.208  1.00  0.01           O
ATOM   2695  H   GLU A 187      -7.710   8.960 -24.751  1.00  0.01           H
ATOM   2696  HA  GLU A 187      -6.949  11.816 -25.015  1.00  0.01           H
ATOM   2697  HB2 GLU A 187      -7.547  10.553 -26.944  1.00  0.01           H
ATOM   2698  HB3 GLU A 187      -9.093  10.612 -26.424  1.00  0.01           H
ATOM   2699  HG2 GLU A 187      -9.121  12.889 -26.655  1.00  0.01           H
ATOM   2700  HG3 GLU A 187      -7.539  12.894 -27.059  1.00  0.01           H
ATOM   2701  N   LEU A 188      -9.556  10.888 -23.371  1.00  0.00           N
ATOM   2702  CA  LEU A 188     -10.677  11.291 -22.522  1.00  0.00           C
ATOM   2703  C   LEU A 188     -11.898  11.712 -23.330  1.00  0.00           C
ATOM   2704  O   LEU A 188     -11.864  12.720 -24.043  1.00  0.00           O
ATOM   2705  CB  LEU A 188     -10.287  12.433 -21.578  1.00  0.00           C
ATOM   2706  CG  LEU A 188      -9.601  12.098 -20.259  1.00  0.00           C
ATOM   2707  CD1 LEU A 188      -9.514  13.349 -19.397  1.00  0.00           C
ATOM   2708  CD2 LEU A 188     -10.360  10.998 -19.549  1.00  0.00           C
ATOM   2709  H   LEU A 188      -9.238   9.885 -23.446  1.00  0.00           H
ATOM   2710  HA  LEU A 188     -10.935  10.504 -21.940  1.00  0.00           H
ATOM   2711  HB2 LEU A 188      -9.671  13.049 -22.087  1.00  0.00           H
ATOM   2712  HB3 LEU A 188     -11.128  12.943 -21.357  1.00  0.00           H
ATOM   2713  HG  LEU A 188      -8.683  11.760 -20.444  1.00  0.00           H
ATOM   2714 HD11 LEU A 188      -8.986  14.050 -19.877  1.00  0.00           H
ATOM   2715 HD12 LEU A 188      -9.064  13.128 -18.531  1.00  0.00           H
ATOM   2716 HD13 LEU A 188     -10.435  13.694 -19.214  1.00  0.00           H
ATOM   2717 HD21 LEU A 188     -11.298  11.298 -19.364  1.00  0.00           H
ATOM   2718 HD22 LEU A 188     -10.385  10.178 -20.123  1.00  0.00           H
ATOM   2719 HD23 LEU A 188      -9.908  10.779 -18.682  1.00  0.00           H
ATOM   2720  N   THR A 189     -12.983  10.948 -23.215  1.00  0.00           N
ATOM   2721  CA  THR A 189     -14.258  11.369 -23.773  1.00  0.00           C
ATOM   2722  C   THR A 189     -14.783  12.585 -23.012  1.00  0.00           C
ATOM   2723  O   THR A 189     -14.348  12.888 -21.898  1.00  0.00           O
ATOM   2724  CB  THR A 189     -15.281  10.234 -23.709  1.00  0.00           C
ATOM   2725  CG2 THR A 189     -14.653   8.925 -24.163  1.00  0.00           C
ATOM   2726  OG1 THR A 189     -15.749  10.086 -22.362  1.00  0.00           O
ATOM   2727  H   THR A 189     -12.839  10.058 -22.709  1.00  0.00           H
ATOM   2728  HA  THR A 189     -14.120  11.634 -24.731  1.00  0.00           H
ATOM   2729  HB  THR A 189     -16.081  10.472 -24.297  1.00  0.00           H
ATOM   2730  HG1 THR A 189     -15.014   9.732 -21.774  1.00  0.00           H
ATOM   2731 HG21 THR A 189     -15.289   8.432 -24.762  1.00  0.00           H
ATOM   2732 HG22 THR A 189     -14.443   8.354 -23.366  1.00  0.00           H
ATOM   2733 HG23 THR A 189     -13.805   9.111 -24.666  1.00  0.00           H
ATOM   2734  N   GLU A 190     -15.731  13.288 -23.631  1.00  0.01           N
ATOM   2735  CA  GLU A 190     -16.308  14.461 -22.978  1.00  0.01           C
ATOM   2736  C   GLU A 190     -17.062  14.114 -21.701  1.00  0.01           C
ATOM   2737  O   GLU A 190     -16.964  14.895 -20.733  1.00  0.01           O
ATOM   2738  CB  GLU A 190     -17.205  15.220 -23.966  1.00  0.01           C
ATOM   2739  CG  GLU A 190     -17.411  16.689 -23.598  1.00  0.01           C
ATOM   2740  CD  GLU A 190     -17.823  17.538 -24.784  1.00  0.01           C
ATOM   2741  OE1 GLU A 190     -17.845  17.007 -25.914  1.00  0.01           O
ATOM   2742  OE2 GLU A 190     -18.120  18.735 -24.588  1.00  0.01           O
ATOM   2743  H   GLU A 190     -16.004  12.949 -24.558  1.00  0.01           H
ATOM   2744  HA  GLU A 190     -15.570  15.123 -22.763  1.00  0.01           H
ATOM   2745  HB2 GLU A 190     -16.771  15.193 -24.845  1.00  0.01           H
ATOM   2746  HB3 GLU A 190     -18.085  14.788 -23.964  1.00  0.01           H
ATOM   2747  HG2 GLU A 190     -18.129  16.738 -22.930  1.00  0.01           H
ATOM   2748  HG3 GLU A 190     -16.560  17.042 -23.259  1.00  0.01           H
ATOM   2749  N   PRO A 191     -17.812  13.007 -21.605  1.00  0.00           N
ATOM   2750  CA  PRO A 191     -18.362  12.628 -20.292  1.00  0.00           C
ATOM   2751  C   PRO A 191     -17.295  12.403 -19.236  1.00  0.00           C
ATOM   2752  O   PRO A 191     -17.516  12.720 -18.061  1.00  0.00           O
ATOM   2753  CB  PRO A 191     -19.137  11.339 -20.595  1.00  0.00           C
ATOM   2754  CG  PRO A 191     -19.512  11.462 -22.016  1.00  0.00           C
ATOM   2755  CD  PRO A 191     -18.366  12.161 -22.682  1.00  0.00           C
ATOM   2756  HA  PRO A 191     -19.037  13.323 -19.982  1.00  0.00           H
ATOM   2757  HB2 PRO A 191     -18.554  10.537 -20.436  1.00  0.00           H
ATOM   2758  HB3 PRO A 191     -19.946  11.272 -20.004  1.00  0.00           H
ATOM   2759  HG2 PRO A 191     -19.664  10.553 -22.429  1.00  0.00           H
ATOM   2760  HG3 PRO A 191     -20.363  11.995 -22.119  1.00  0.00           H
ATOM   2761  HD2 PRO A 191     -17.676  11.514 -23.006  1.00  0.00           H
ATOM   2762  HD3 PRO A 191     -18.673  12.729 -23.448  1.00  0.00           H
ATOM   2763  N   GLU A 192     -16.136  11.867 -19.623  1.00  0.00           N
ATOM   2764  CA  GLU A 192     -15.069  11.642 -18.654  1.00  0.00           C
ATOM   2765  C   GLU A 192     -14.485  12.958 -18.153  1.00  0.00           C
ATOM   2766  O   GLU A 192     -14.184  13.093 -16.961  1.00  0.00           O
ATOM   2767  CB  GLU A 192     -13.982  10.762 -19.269  1.00  0.00           C
ATOM   2768  CG  GLU A 192     -14.406   9.321 -19.481  1.00  0.00           C
ATOM   2769  CD  GLU A 192     -13.389   8.525 -20.271  1.00  0.00           C
ATOM   2770  OE1 GLU A 192     -12.834   9.065 -21.252  1.00  0.00           O
ATOM   2771  OE2 GLU A 192     -13.139   7.358 -19.906  1.00  0.00           O
ATOM   2772  H   GLU A 192     -16.068  11.638 -20.623  1.00  0.00           H
ATOM   2773  HA  GLU A 192     -15.428  11.115 -17.871  1.00  0.00           H
ATOM   2774  HB2 GLU A 192     -13.754  11.139 -20.149  1.00  0.00           H
ATOM   2775  HB3 GLU A 192     -13.214  10.761 -18.655  1.00  0.00           H
ATOM   2776  HG2 GLU A 192     -14.500   8.894 -18.601  1.00  0.00           H
ATOM   2777  HG3 GLU A 192     -15.247   9.316 -19.990  1.00  0.00           H
ATOM   2778  N   THR A 193     -14.315  13.938 -19.045  1.00  0.00           N
ATOM   2779  CA  THR A 193     -13.808  15.241 -18.621  1.00  0.00           C
ATOM   2780  C   THR A 193     -14.755  15.904 -17.629  1.00  0.00           C
ATOM   2781  O   THR A 193     -14.313  16.569 -16.686  1.00  0.00           O
ATOM   2782  CB  THR A 193     -13.592  16.149 -19.834  1.00  0.00           C
ATOM   2783  CG2 THR A 193     -12.634  15.503 -20.821  1.00  0.00           C
ATOM   2784  OG1 THR A 193     -14.845  16.393 -20.483  1.00  0.00           O
ATOM   2785  H   THR A 193     -14.563  13.701 -20.014  1.00  0.00           H
ATOM   2786  HA  THR A 193     -12.918  15.105 -18.168  1.00  0.00           H
ATOM   2787  HB  THR A 193     -13.220  17.046 -19.516  1.00  0.00           H
ATOM   2788  HG1 THR A 193     -15.608  16.153 -19.873  1.00  0.00           H
ATOM   2789 HG21 THR A 193     -13.110  14.789 -21.341  1.00  0.00           H
ATOM   2790 HG22 THR A 193     -11.863  15.091 -20.328  1.00  0.00           H
ATOM   2791 HG23 THR A 193     -12.284  16.194 -21.459  1.00  0.00           H
ATOM   2792  N   ALA A 194     -16.065  15.729 -17.825  1.00  0.00           N
ATOM   2793  CA  ALA A 194     -17.039  16.366 -16.945  1.00  0.00           C
ATOM   2794  C   ALA A 194     -17.035  15.737 -15.556  1.00  0.00           C
ATOM   2795  O   ALA A 194     -17.236  16.436 -14.556  1.00  0.00           O
ATOM   2796  CB  ALA A 194     -18.434  16.288 -17.564  1.00  0.00           C
ATOM   2797  H   ALA A 194     -16.313  15.127 -18.623  1.00  0.00           H
ATOM   2798  HA  ALA A 194     -16.804  17.344 -16.855  1.00  0.00           H
ATOM   2799  HB1 ALA A 194     -18.519  15.438 -18.082  1.00  0.00           H
ATOM   2800  HB2 ALA A 194     -18.570  17.067 -18.174  1.00  0.00           H
ATOM   2801  HB3 ALA A 194     -19.120  16.308 -16.838  1.00  0.00           H
ATOM   2802  N   LEU A 195     -16.808  14.422 -15.473  1.00 -0.10           N
ATOM   2803  CA  LEU A 195     -16.782  13.756 -14.173  1.00 -0.10           C
ATOM   2804  C   LEU A 195     -15.722  14.347 -13.253  1.00 -0.10           C
ATOM   2805  O   LEU A 195     -15.917  14.394 -12.033  1.00 -0.10           O
ATOM   2806  CB  LEU A 195     -16.541  12.258 -14.347  1.00 -0.10           C
ATOM   2807  CG  LEU A 195     -17.765  11.341 -14.350  1.00 -0.10           C
ATOM   2808  CD1 LEU A 195     -17.333   9.891 -14.191  1.00 -0.10           C
ATOM   2809  CD2 LEU A 195     -18.743  11.734 -13.254  1.00 -0.10           C
ATOM   2810  H   LEU A 195     -16.660  13.943 -16.371  1.00 -0.10           H
ATOM   2811  HA  LEU A 195     -17.685  13.873 -13.736  1.00 -0.10           H
ATOM   2812  HB2 LEU A 195     -16.068  12.123 -15.221  1.00 -0.10           H
ATOM   2813  HB3 LEU A 195     -15.945  11.955 -13.601  1.00 -0.10           H
ATOM   2814  HG  LEU A 195     -18.250  11.450 -15.215  1.00 -0.10           H
ATOM   2815 HD11 LEU A 195     -16.731   9.636 -14.948  1.00 -0.10           H
ATOM   2816 HD12 LEU A 195     -18.140   9.299 -14.194  1.00 -0.10           H
ATOM   2817 HD13 LEU A 195     -16.843   9.780 -13.326  1.00 -0.10           H
ATOM   2818 HD21 LEU A 195     -18.294  11.665 -12.363  1.00 -0.10           H
ATOM   2819 HD22 LEU A 195     -19.049  12.675 -13.399  1.00 -0.10           H
ATOM   2820 HD23 LEU A 195     -19.534  11.122 -13.275  1.00 -0.10           H
ATOM   2821  N   PHE A 196     -14.593  14.787 -13.814  1.00 -0.16           N
ATOM   2822  CA  PHE A 196     -13.591  15.475 -13.009  1.00 -0.16           C
ATOM   2823  C   PHE A 196     -14.198  16.674 -12.291  1.00 -0.16           C
ATOM   2824  O   PHE A 196     -13.890  16.929 -11.121  1.00 -0.16           O
ATOM   2825  CB  PHE A 196     -12.417  15.904 -13.890  1.00 -0.16           C
ATOM   2826  CG  PHE A 196     -11.474  14.784 -14.238  1.00 -0.16           C
ATOM   2827  CD1 PHE A 196     -11.783  13.881 -15.242  1.00 -0.16           C
ATOM   2828  CD2 PHE A 196     -10.278  14.636 -13.559  1.00 -0.16           C
ATOM   2829  CE1 PHE A 196     -10.916  12.849 -15.559  1.00 -0.16           C
ATOM   2830  CE2 PHE A 196      -9.410  13.613 -13.876  1.00 -0.16           C
ATOM   2831  CZ  PHE A 196      -9.729  12.715 -14.873  1.00 -0.16           C
ATOM   2832  H   PHE A 196     -14.501  14.603 -14.821  1.00 -0.16           H
ATOM   2833  HA  PHE A 196     -13.293  14.830 -12.296  1.00 -0.16           H
ATOM   2834  HB2 PHE A 196     -12.786  16.265 -14.733  1.00 -0.16           H
ATOM   2835  HB3 PHE A 196     -11.905  16.592 -13.398  1.00 -0.16           H
ATOM   2836  HD1 PHE A 196     -12.639  13.972 -15.746  1.00 -0.16           H
ATOM   2837  HD2 PHE A 196     -10.041  15.281 -12.829  1.00 -0.16           H
ATOM   2838  HE1 PHE A 196     -11.163  12.201 -16.292  1.00 -0.16           H
ATOM   2839  HE2 PHE A 196      -8.532  13.524 -13.368  1.00 -0.16           H
ATOM   2840  HZ  PHE A 196      -9.102  11.968 -15.100  1.00 -0.16           H
ATOM   2841  N   GLU A 197     -15.091  17.402 -12.966  1.00  0.01           N
ATOM   2842  CA  GLU A 197     -15.665  18.607 -12.377  1.00  0.01           C
ATOM   2843  C   GLU A 197     -16.808  18.291 -11.424  1.00  0.01           C
ATOM   2844  O   GLU A 197     -16.944  18.937 -10.379  1.00  0.01           O
ATOM   2845  CB  GLU A 197     -16.140  19.556 -13.479  1.00  0.01           C
ATOM   2846  CG  GLU A 197     -16.618  20.901 -12.958  1.00  0.01           C
ATOM   2847  CD  GLU A 197     -17.006  21.859 -14.066  1.00  0.01           C
ATOM   2848  OE1 GLU A 197     -16.836  21.503 -15.252  1.00  0.01           O
ATOM   2849  OE2 GLU A 197     -17.481  22.970 -13.751  1.00  0.01           O
ATOM   2850  H   GLU A 197     -15.328  17.048 -13.904  1.00  0.01           H
ATOM   2851  HA  GLU A 197     -14.944  19.116 -11.881  1.00  0.01           H
ATOM   2852  HB2 GLU A 197     -15.380  19.721 -14.079  1.00  0.01           H
ATOM   2853  HB3 GLU A 197     -16.895  19.128 -13.938  1.00  0.01           H
ATOM   2854  HG2 GLU A 197     -17.415  20.750 -12.402  1.00  0.01           H
ATOM   2855  HG3 GLU A 197     -15.884  21.315 -12.450  1.00  0.01           H
ATOM   2856  N   THR A 198     -17.651  17.305 -11.788  1.00  0.00           N
ATOM   2857  CA  THR A 198     -18.798  16.947 -11.004  1.00  0.00           C
ATOM   2858  C   THR A 198     -18.418  16.277  -9.712  1.00  0.00           C
ATOM   2859  O   THR A 198     -18.901  16.646  -8.642  1.00  0.00           O
ATOM   2860  CB  THR A 198     -19.656  15.952 -11.721  1.00  0.00           C
ATOM   2861  CG2 THR A 198     -20.916  15.713 -10.880  1.00  0.00           C
ATOM   2862  OG1 THR A 198     -20.018  16.439 -13.003  1.00  0.00           O
ATOM   2863  H   THR A 198     -17.384  16.839 -12.685  1.00  0.00           H
ATOM   2864  HA  THR A 198     -19.319  17.792 -10.785  1.00  0.00           H
ATOM   2865  HB  THR A 198     -19.131  15.076 -11.854  1.00  0.00           H
ATOM   2866  HG1 THR A 198     -19.219  16.453 -13.618  1.00  0.00           H
ATOM   2867 HG21 THR A 198     -20.861  16.248 -10.036  1.00  0.00           H
ATOM   2868 HG22 THR A 198     -20.988  14.740 -10.654  1.00  0.00           H
ATOM   2869 HG23 THR A 198     -21.724  15.995 -11.400  1.00  0.00           H
ATOM   2870  N   LEU A 199     -17.582  15.222  -9.799  1.00  0.02           N
ATOM   2871  CA  LEU A 199     -17.230  14.456  -8.635  1.00  0.02           C
ATOM   2872  C   LEU A 199     -16.319  15.230  -7.744  1.00  0.02           C
ATOM   2873  O   LEU A 199     -16.553  15.372  -6.545  1.00  0.02           O
ATOM   2874  CB  LEU A 199     -16.490  13.150  -8.984  1.00  0.02           C
ATOM   2875  CG  LEU A 199     -17.314  12.145  -9.808  1.00  0.02           C
ATOM   2876  CD1 LEU A 199     -16.497  10.876 -10.094  1.00  0.02           C
ATOM   2877  CD2 LEU A 199     -18.669  11.840  -9.151  1.00  0.02           C
ATOM   2878  H   LEU A 199     -17.237  15.034 -10.757  1.00  0.02           H
ATOM   2879  HA  LEU A 199     -18.076  14.235  -8.126  1.00  0.02           H
ATOM   2880  HB2 LEU A 199     -15.693  13.387  -9.518  1.00  0.02           H
ATOM   2881  HB3 LEU A 199     -16.242  12.707  -8.138  1.00  0.02           H
ATOM   2882  HG  LEU A 199     -17.573  12.570 -10.673  1.00  0.02           H
ATOM   2883 HD11 LEU A 199     -15.678  11.123 -10.608  1.00  0.02           H
ATOM   2884 HD12 LEU A 199     -17.053  10.242 -10.628  1.00  0.02           H
ATOM   2885 HD13 LEU A 199     -16.238  10.451  -9.229  1.00  0.02           H
ATOM   2886 HD21 LEU A 199     -18.514  11.452  -8.245  1.00  0.02           H
ATOM   2887 HD22 LEU A 199     -19.192  12.686  -9.071  1.00  0.02           H
ATOM   2888 HD23 LEU A 199     -19.168  11.187  -9.717  1.00  0.02           H
ATOM   2889  N   PHE A 200     -15.264  15.797  -8.346  1.00 -2.14           N
ATOM   2890  CA  PHE A 200     -14.234  16.451  -7.603  1.00 -2.14           C
ATOM   2891  C   PHE A 200     -14.277  17.864  -8.065  1.00 -2.14           C
ATOM   2892  O   PHE A 200     -15.331  18.396  -8.403  1.00 -2.14           O
ATOM   2893  CB  PHE A 200     -12.833  15.939  -7.969  1.00 -2.14           C
ATOM   2894  CG  PHE A 200     -12.872  14.453  -7.872  1.00 -2.14           C
ATOM   2895  CD1 PHE A 200     -12.863  13.815  -6.654  1.00 -2.14           C
ATOM   2896  CD2 PHE A 200     -12.911  13.694  -9.020  1.00 -2.14           C
ATOM   2897  CE1 PHE A 200     -12.898  12.441  -6.585  1.00 -2.14           C
ATOM   2898  CE2 PHE A 200     -12.946  12.320  -8.958  1.00 -2.14           C
ATOM   2899  CZ  PHE A 200     -12.942  11.692  -7.736  1.00 -2.14           C
ATOM   2900  H   PHE A 200     -15.277  15.711  -9.386  1.00 -2.14           H
ATOM   2901  HA  PHE A 200     -14.504  16.443  -6.650  1.00 -2.14           H
ATOM   2902  HB2 PHE A 200     -12.658  16.188  -8.882  1.00 -2.14           H
ATOM   2903  HB3 PHE A 200     -12.215  16.278  -7.313  1.00 -2.14           H
ATOM   2904  HD1 PHE A 200     -12.832  14.348  -5.810  1.00 -2.14           H
ATOM   2905  HD2 PHE A 200     -12.915  14.150  -9.916  1.00 -2.14           H
ATOM   2906  HE1 PHE A 200     -12.890  11.988  -5.679  1.00 -2.14           H
ATOM   2907  HE2 PHE A 200     -12.973  11.777  -9.816  1.00 -2.14           H
ATOM   2908  HZ  PHE A 200     -12.972  10.691  -7.680  1.00 -2.14           H
ATOM   2909  N   ALA A 201     -13.149  18.557  -7.888  1.00 -2.07           N
ATOM   2910  CA  ALA A 201     -12.943  19.882  -8.367  1.00 -2.07           C
ATOM   2911  C   ALA A 201     -12.492  20.053  -9.787  1.00 -2.07           C
ATOM   2912  O   ALA A 201     -12.143  21.177 -10.112  1.00 -2.07           O
ATOM   2913  CB  ALA A 201     -12.319  20.894  -7.405  1.00 -2.07           C
ATOM   2914  H   ALA A 201     -12.416  18.012  -7.348  1.00 -2.07           H
ATOM   2915  HA  ALA A 201     -13.830  20.418  -8.245  1.00 -2.07           H
ATOM   2916  HB1 ALA A 201     -11.386  20.612  -7.188  1.00 -2.07           H
ATOM   2917  HB2 ALA A 201     -12.861  20.932  -6.568  1.00 -2.07           H
ATOM   2918  HB3 ALA A 201     -12.305  21.795  -7.836  1.00 -2.07           H
ATOM   2919  N   ALA A 202     -12.159  18.995 -10.565  1.00 -0.03           N
ATOM   2920  CA  ALA A 202     -11.999  19.238 -11.989  1.00 -0.03           C
ATOM   2921  C   ALA A 202     -10.580  19.376 -12.473  1.00 -0.03           C
ATOM   2922  O   ALA A 202      -9.654  18.755 -11.954  1.00 -0.03           O
ATOM   2923  CB  ALA A 202     -12.855  20.372 -12.599  1.00 -0.03           C
ATOM   2924  H   ALA A 202     -12.047  18.114 -10.094  1.00 -0.03           H
ATOM   2925  HA  ALA A 202     -12.444  18.461 -12.498  1.00 -0.03           H
ATOM   2926  HB1 ALA A 202     -13.458  19.984 -13.290  1.00 -0.03           H
ATOM   2927  HB2 ALA A 202     -12.250  21.045 -13.013  1.00 -0.03           H
ATOM   2928  HB3 ALA A 202     -13.392  20.795 -11.875  1.00 -0.03           H
ATOM   2929  N   ASN A 203     -10.411  20.251 -13.500  1.00  0.00           N
ATOM   2930  CA  ASN A 203      -9.258  20.319 -14.392  1.00  0.00           C
ATOM   2931  C   ASN A 203      -8.785  18.930 -14.790  1.00  0.00           C
ATOM   2932  O   ASN A 203      -8.147  18.219 -14.007  1.00  0.00           O
ATOM   2933  CB  ASN A 203      -8.125  21.135 -13.779  1.00  0.00           C
ATOM   2934  CG  ASN A 203      -8.437  22.611 -13.753  1.00  0.00           C
ATOM   2935  ND2 ASN A 203      -7.409  23.437 -13.611  1.00  0.00           N
ATOM   2936  OD1 ASN A 203      -9.595  23.006 -13.869  1.00  0.00           O
ATOM   2937  H   ASN A 203     -11.240  20.914 -13.596  1.00  0.00           H
ATOM   2938  HA  ASN A 203      -9.561  20.781 -15.235  1.00  0.00           H
ATOM   2939  HB2 ASN A 203      -7.980  20.822 -12.845  1.00  0.00           H
ATOM   2940  HB3 ASN A 203      -7.303  20.990 -14.322  1.00  0.00           H
ATOM   2941 HD21 ASN A 203      -6.478  23.068 -13.533  1.00  0.00           H
ATOM   2942 HD22 ASN A 203      -7.552  24.426 -13.581  1.00  0.00           H
ATOM   2943  N   VAL A 204      -9.129  18.543 -16.013  1.00  0.01           N
ATOM   2944  CA  VAL A 204      -8.655  17.277 -16.573  1.00  0.01           C
ATOM   2945  C   VAL A 204      -7.134  17.275 -16.563  1.00  0.01           C
ATOM   2946  O   VAL A 204      -6.510  18.336 -16.773  1.00  0.01           O
ATOM   2947  CB  VAL A 204      -9.209  17.087 -17.994  1.00  0.01           C
ATOM   2948  CG1 VAL A 204     -10.725  17.126 -17.956  1.00  0.01           C
ATOM   2949  CG2 VAL A 204      -8.693  18.175 -18.919  1.00  0.01           C
ATOM   2950  H   VAL A 204      -9.747  19.198 -16.525  1.00  0.01           H
ATOM   2951  HA  VAL A 204      -8.972  16.537 -15.982  1.00  0.01           H
ATOM   2952  HB  VAL A 204      -8.947  16.181 -18.302  1.00  0.01           H
ATOM   2953 HG11 VAL A 204     -11.095  16.569 -18.701  1.00  0.01           H
ATOM   2954 HG12 VAL A 204     -11.049  16.765 -17.081  1.00  0.01           H
ATOM   2955 HG13 VAL A 204     -11.040  18.070 -18.061  1.00  0.01           H
ATOM   2956 HG21 VAL A 204      -8.019  17.785 -19.547  1.00  0.01           H
ATOM   2957 HG22 VAL A 204      -8.265  18.897 -18.375  1.00  0.01           H
ATOM   2958 HG23 VAL A 204      -9.456  18.556 -19.441  1.00  0.01           H
ATOM   2959  N   PRO A 205      -6.479  16.147 -16.281  1.00  0.02           N
ATOM   2960  CA  PRO A 205      -5.022  16.157 -16.196  1.00  0.02           C
ATOM   2961  C   PRO A 205      -4.402  16.392 -17.560  1.00  0.02           C
ATOM   2962  O   PRO A 205      -5.007  16.078 -18.600  1.00  0.02           O
ATOM   2963  CB  PRO A 205      -4.686  14.757 -15.651  1.00  0.02           C
ATOM   2964  CG  PRO A 205      -5.874  13.916 -15.965  1.00  0.02           C
ATOM   2965  CD  PRO A 205      -7.063  14.821 -16.011  1.00  0.02           C
ATOM   2966  HA  PRO A 205      -4.707  16.849 -15.534  1.00  0.02           H
ATOM   2967  HB2 PRO A 205      -3.859  14.398 -16.097  1.00  0.02           H
ATOM   2968  HB3 PRO A 205      -4.521  14.798 -14.660  1.00  0.02           H
ATOM   2969  HG2 PRO A 205      -5.746  13.442 -16.853  1.00  0.02           H
ATOM   2970  HG3 PRO A 205      -5.994  13.198 -15.258  1.00  0.02           H
ATOM   2971  HD2 PRO A 205      -7.697  14.564 -16.743  1.00  0.02           H
ATOM   2972  HD3 PRO A 205      -7.558  14.829 -15.138  1.00  0.02           H
ATOM   2973  N   PRO A 206      -3.204  16.958 -17.605  1.00 -0.02           N
ATOM   2974  CA  PRO A 206      -2.541  17.244 -18.878  1.00 -0.02           C
ATOM   2975  C   PRO A 206      -1.938  15.969 -19.457  1.00 -0.02           C
ATOM   2976  O   PRO A 206      -2.058  14.879 -18.897  1.00 -0.02           O
ATOM   2977  CB  PRO A 206      -1.459  18.244 -18.473  1.00 -0.02           C
ATOM   2978  CG  PRO A 206      -1.104  17.845 -17.086  1.00 -0.02           C
ATOM   2979  CD  PRO A 206      -2.402  17.407 -16.455  1.00 -0.02           C
ATOM   2980  HA  PRO A 206      -3.180  17.664 -19.528  1.00 -0.02           H
ATOM   2981  HB2 PRO A 206      -0.667  18.174 -19.083  1.00 -0.02           H
ATOM   2982  HB3 PRO A 206      -1.814  19.180 -18.501  1.00 -0.02           H
ATOM   2983  HG2 PRO A 206      -0.440  17.091 -17.090  1.00 -0.02           H
ATOM   2984  HG3 PRO A 206      -0.708  18.619 -16.582  1.00 -0.02           H
ATOM   2985  HD2 PRO A 206      -2.259  16.656 -15.811  1.00 -0.02           H
ATOM   2986  HD3 PRO A 206      -2.854  18.167 -15.985  1.00 -0.02           H
ATOM   2987  N   ARG A 207      -1.300  16.123 -20.605  1.00  0.00           N
ATOM   2988  CA  ARG A 207      -0.488  15.056 -21.161  1.00  0.00           C
ATOM   2989  C   ARG A 207       0.958  15.198 -20.694  1.00  0.00           C
ATOM   2990  O   ARG A 207       1.409  16.278 -20.302  1.00  0.00           O
ATOM   2991  CB  ARG A 207      -0.564  15.055 -22.686  1.00  0.00           C
ATOM   2992  CG  ARG A 207      -1.867  14.484 -23.232  1.00  0.00           C
ATOM   2993  CD  ARG A 207      -1.786  14.182 -24.724  1.00  0.00           C
ATOM   2994  NE  ARG A 207      -2.871  13.301 -25.153  1.00  0.00           N
ATOM   2995  CZ  ARG A 207      -2.753  11.984 -25.299  1.00  0.00           C
ATOM   2996  NH1 ARG A 207      -1.593  11.385 -25.062  1.00  0.00           N
ATOM   2997  NH2 ARG A 207      -3.798  11.266 -25.688  1.00  0.00           N
ATOM   2998  H   ARG A 207      -1.427  17.046 -21.060  1.00  0.00           H
ATOM   2999  HA  ARG A 207      -0.841  14.172 -20.840  1.00  0.00           H
ATOM   3000  HB2 ARG A 207      -0.482  15.993 -23.005  1.00  0.00           H
ATOM   3001  HB3 ARG A 207       0.184  14.503 -23.037  1.00  0.00           H
ATOM   3002  HG2 ARG A 207      -2.083  13.633 -22.755  1.00  0.00           H
ATOM   3003  HG3 ARG A 207      -2.604  15.144 -23.090  1.00  0.00           H
ATOM   3004  HD2 ARG A 207      -1.846  15.043 -25.216  1.00  0.00           H
ATOM   3005  HD3 ARG A 207      -0.913  13.741 -24.901  1.00  0.00           H
ATOM   3006  HE  ARG A 207      -3.765  13.718 -25.351  1.00  0.00           H
ATOM   3007 HH11 ARG A 207      -0.806  11.911 -24.754  1.00  0.00           H
ATOM   3008 HH12 ARG A 207      -1.514  10.388 -25.195  1.00  0.00           H
ATOM   3009 HH21 ARG A 207      -4.680  11.714 -25.852  1.00  0.00           H
ATOM   3010 HH22 ARG A 207      -3.712  10.281 -25.818  1.00  0.00           H
ATOM   3011  N   LEU A 208       1.685  14.082 -20.756  1.00  0.00           N
ATOM   3012  CA  LEU A 208       3.043  14.031 -20.224  1.00  0.00           C
ATOM   3013  C   LEU A 208       3.920  15.119 -20.834  1.00  0.00           C
ATOM   3014  O   LEU A 208       4.436  15.989 -20.123  1.00  0.00           O
ATOM   3015  CB  LEU A 208       3.640  12.643 -20.468  1.00  0.00           C
ATOM   3016  CG  LEU A 208       4.497  12.035 -19.355  1.00  0.00           C
ATOM   3017  CD1 LEU A 208       5.895  12.630 -19.341  1.00  0.00           C
ATOM   3018  CD2 LEU A 208       3.821  12.231 -18.010  1.00  0.00           C
ATOM   3019  H   LEU A 208       1.212  13.277 -21.203  1.00  0.00           H
ATOM   3020  HA  LEU A 208       3.003  14.177 -19.227  1.00  0.00           H
ATOM   3021  HB2 LEU A 208       2.881  12.010 -20.637  1.00  0.00           H
ATOM   3022  HB3 LEU A 208       4.212  12.697 -21.288  1.00  0.00           H
ATOM   3023  HG  LEU A 208       4.558  11.044 -19.498  1.00  0.00           H
ATOM   3024 HD11 LEU A 208       6.344  12.453 -20.218  1.00  0.00           H
ATOM   3025 HD12 LEU A 208       6.430  12.214 -18.605  1.00  0.00           H
ATOM   3026 HD13 LEU A 208       5.838  13.618 -19.191  1.00  0.00           H
ATOM   3027 HD21 LEU A 208       3.701  13.209 -17.833  1.00  0.00           H
ATOM   3028 HD22 LEU A 208       2.926  11.784 -18.015  1.00  0.00           H
ATOM   3029 HD23 LEU A 208       4.386  11.831 -17.287  1.00  0.00           H
ATOM   3030  N   GLY A 209       4.087  15.091 -22.158  1.00  0.00           N
ATOM   3031  CA  GLY A 209       4.863  16.131 -22.815  1.00  0.00           C
ATOM   3032  C   GLY A 209       4.296  17.516 -22.576  1.00  0.00           C
ATOM   3033  O   GLY A 209       5.043  18.480 -22.386  1.00  0.00           O
ATOM   3034  H   GLY A 209       3.638  14.305 -22.643  1.00  0.00           H
ATOM   3035  HA2 GLY A 209       5.820  16.098 -22.479  1.00  0.00           H
ATOM   3036  HA3 GLY A 209       4.891  15.948 -23.813  1.00  0.00           H
ATOM   3037  N   GLU A 210       2.965  17.636 -22.575  1.00  0.01           N
ATOM   3038  CA  GLU A 210       2.334  18.918 -22.279  1.00  0.01           C
ATOM   3039  C   GLU A 210       2.694  19.393 -20.876  1.00  0.01           C
ATOM   3040  O   GLU A 210       3.077  20.553 -20.680  1.00  0.01           O
ATOM   3041  CB  GLU A 210       0.818  18.804 -22.439  1.00  0.01           C
ATOM   3042  CG  GLU A 210       0.067  20.099 -22.174  1.00  0.01           C
ATOM   3043  CD  GLU A 210      -1.434  19.894 -22.093  1.00  0.01           C
ATOM   3044  OE1 GLU A 210      -1.881  18.729 -22.135  1.00  0.01           O
ATOM   3045  OE2 GLU A 210      -2.170  20.896 -21.985  1.00  0.01           O
ATOM   3046  H   GLU A 210       2.446  16.773 -22.794  1.00  0.01           H
ATOM   3047  HA  GLU A 210       2.632  19.605 -22.952  1.00  0.01           H
ATOM   3048  HB2 GLU A 210       0.634  18.538 -23.369  1.00  0.01           H
ATOM   3049  HB3 GLU A 210       0.497  18.135 -21.792  1.00  0.01           H
ATOM   3050  HG2 GLU A 210       0.365  20.457 -21.310  1.00  0.01           H
ATOM   3051  HG3 GLU A 210       0.242  20.716 -22.917  1.00  0.01           H
ATOM   3052  N   PHE A 211       2.579  18.503 -19.886  1.00 -0.01           N
ATOM   3053  CA  PHE A 211       2.906  18.867 -18.510  1.00 -0.01           C
ATOM   3054  C   PHE A 211       4.350  19.335 -18.393  1.00 -0.01           C
ATOM   3055  O   PHE A 211       4.632  20.377 -17.792  1.00 -0.01           O
ATOM   3056  CB  PHE A 211       2.651  17.682 -17.575  1.00 -0.01           C
ATOM   3057  CG  PHE A 211       3.094  17.924 -16.156  1.00 -0.01           C
ATOM   3058  CD1 PHE A 211       2.307  18.664 -15.289  1.00 -0.01           C
ATOM   3059  CD2 PHE A 211       4.296  17.413 -15.689  1.00 -0.01           C
ATOM   3060  CE1 PHE A 211       2.710  18.892 -13.987  1.00 -0.01           C
ATOM   3061  CE2 PHE A 211       4.702  17.639 -14.385  1.00 -0.01           C
ATOM   3062  CZ  PHE A 211       3.908  18.379 -13.535  1.00 -0.01           C
ATOM   3063  H   PHE A 211       2.250  17.569 -20.173  1.00 -0.01           H
ATOM   3064  HA  PHE A 211       2.324  19.653 -18.269  1.00 -0.01           H
ATOM   3065  HB2 PHE A 211       1.679  17.507 -17.565  1.00 -0.01           H
ATOM   3066  HB3 PHE A 211       3.155  16.907 -17.924  1.00 -0.01           H
ATOM   3067  HD1 PHE A 211       1.437  19.037 -15.605  1.00 -0.01           H
ATOM   3068  HD2 PHE A 211       4.875  16.874 -16.302  1.00 -0.01           H
ATOM   3069  HE1 PHE A 211       2.122  19.437 -13.372  1.00 -0.01           H
ATOM   3070  HE2 PHE A 211       5.586  17.258 -14.063  1.00 -0.01           H
ATOM   3071  HZ  PHE A 211       4.197  18.546 -12.590  1.00 -0.01           H
ATOM   3072  N   PHE A 212       5.283  18.580 -18.972  1.00  0.00           N
ATOM   3073  CA  PHE A 212       6.688  18.936 -18.835  1.00  0.00           C
ATOM   3074  C   PHE A 212       7.106  20.087 -19.740  1.00  0.00           C
ATOM   3075  O   PHE A 212       8.120  20.734 -19.458  1.00  0.00           O
ATOM   3076  CB  PHE A 212       7.564  17.711 -19.077  1.00  0.00           C
ATOM   3077  CG  PHE A 212       7.709  16.846 -17.865  1.00  0.00           C
ATOM   3078  CD1 PHE A 212       8.430  17.292 -16.772  1.00  0.00           C
ATOM   3079  CD2 PHE A 212       7.113  15.601 -17.805  1.00  0.00           C
ATOM   3080  CE1 PHE A 212       8.565  16.507 -15.647  1.00  0.00           C
ATOM   3081  CE2 PHE A 212       7.246  14.809 -16.680  1.00  0.00           C
ATOM   3082  CZ  PHE A 212       7.973  15.264 -15.601  1.00  0.00           C
ATOM   3083  H   PHE A 212       4.937  17.769 -19.495  1.00  0.00           H
ATOM   3084  HA  PHE A 212       6.820  19.254 -17.880  1.00  0.00           H
ATOM   3085  HB2 PHE A 212       7.144  17.174 -19.790  1.00  0.00           H
ATOM   3086  HB3 PHE A 212       8.461  18.027 -19.339  1.00  0.00           H
ATOM   3087  HD1 PHE A 212       8.858  18.194 -16.795  1.00  0.00           H
ATOM   3088  HD2 PHE A 212       6.578  15.269 -18.584  1.00  0.00           H
ATOM   3089  HE1 PHE A 212       9.100  16.849 -14.861  1.00  0.00           H
ATOM   3090  HE2 PHE A 212       6.807  13.894 -16.656  1.00  0.00           H
ATOM   3091  HZ  PHE A 212       8.072  14.694 -14.782  1.00  0.00           H
ATOM   3092  N   ASP A 213       6.351  20.375 -20.804  1.00  0.00           N
ATOM   3093  CA  ASP A 213       6.541  21.651 -21.487  1.00  0.00           C
ATOM   3094  C   ASP A 213       6.128  22.817 -20.598  1.00  0.00           C
ATOM   3095  O   ASP A 213       6.745  23.887 -20.652  1.00  0.00           O
ATOM   3096  CB  ASP A 213       5.764  21.678 -22.801  1.00  0.00           C
ATOM   3097  CG  ASP A 213       6.484  20.948 -23.912  1.00  0.00           C
ATOM   3098  OD1 ASP A 213       7.734  20.947 -23.904  1.00  0.00           O
ATOM   3099  OD2 ASP A 213       5.811  20.369 -24.789  1.00  0.00           O
ATOM   3100  H   ASP A 213       5.673  19.664 -21.076  1.00  0.00           H
ATOM   3101  HA  ASP A 213       7.528  21.750 -21.665  1.00  0.00           H
ATOM   3102  HB2 ASP A 213       4.885  21.242 -22.647  1.00  0.00           H
ATOM   3103  HB3 ASP A 213       5.641  22.626 -23.066  1.00  0.00           H
ATOM   3104  N   ILE A 214       5.090  22.632 -19.781  1.00  0.00           N
ATOM   3105  CA  ILE A 214       4.735  23.637 -18.782  1.00  0.00           C
ATOM   3106  C   ILE A 214       5.824  23.745 -17.719  1.00  0.00           C
ATOM   3107  O   ILE A 214       6.204  24.849 -17.308  1.00  0.00           O
ATOM   3108  CB  ILE A 214       3.371  23.299 -18.157  1.00  0.00           C
ATOM   3109  CG1 ILE A 214       2.258  23.368 -19.201  1.00  0.00           C
ATOM   3110  CG2 ILE A 214       3.080  24.209 -16.979  1.00  0.00           C
ATOM   3111  CD1 ILE A 214       0.885  23.055 -18.635  1.00  0.00           C
ATOM   3112  H   ILE A 214       4.579  21.746 -19.914  1.00  0.00           H
ATOM   3113  HA  ILE A 214       4.715  24.517 -19.263  1.00  0.00           H
ATOM   3114  HB  ILE A 214       3.414  22.365 -17.812  1.00  0.00           H
ATOM   3115 HG12 ILE A 214       2.245  24.284 -19.591  1.00  0.00           H
ATOM   3116 HG13 ILE A 214       2.462  22.710 -19.922  1.00  0.00           H
ATOM   3117 HG21 ILE A 214       3.827  24.138 -16.319  1.00  0.00           H
ATOM   3118 HG22 ILE A 214       2.222  23.926 -16.553  1.00  0.00           H
ATOM   3119 HG23 ILE A 214       3.003  25.150 -17.305  1.00  0.00           H
ATOM   3120 HD11 ILE A 214       0.888  22.132 -18.256  1.00  0.00           H
ATOM   3121 HD12 ILE A 214       0.207  23.117 -19.364  1.00  0.00           H
ATOM   3122 HD13 ILE A 214       0.668  23.713 -17.916  1.00  0.00           H
ATOM   3123  N   VAL A 215       6.340  22.602 -17.257  1.00  0.00           N
ATOM   3124  CA  VAL A 215       7.400  22.601 -16.249  1.00  0.00           C
ATOM   3125  C   VAL A 215       8.626  23.349 -16.758  1.00  0.00           C
ATOM   3126  O   VAL A 215       9.265  24.105 -16.016  1.00  0.00           O
ATOM   3127  CB  VAL A 215       7.738  21.153 -15.846  1.00  0.00           C
ATOM   3128  CG1 VAL A 215       9.004  21.107 -15.009  1.00  0.00           C
ATOM   3129  CG2 VAL A 215       6.571  20.532 -15.092  1.00  0.00           C
ATOM   3130  H   VAL A 215       5.934  21.743 -17.665  1.00  0.00           H
ATOM   3131  HA  VAL A 215       7.057  23.082 -15.436  1.00  0.00           H
ATOM   3132  HB  VAL A 215       7.920  20.642 -16.682  1.00  0.00           H
ATOM   3133 HG11 VAL A 215       9.423  22.015 -14.984  1.00  0.00           H
ATOM   3134 HG12 VAL A 215       8.780  20.820 -14.077  1.00  0.00           H
ATOM   3135 HG13 VAL A 215       9.649  20.456 -15.411  1.00  0.00           H
ATOM   3136 HG21 VAL A 215       5.715  20.786 -15.542  1.00  0.00           H
ATOM   3137 HG22 VAL A 215       6.569  20.869 -14.151  1.00  0.00           H
ATOM   3138 HG23 VAL A 215       6.669  19.537 -15.093  1.00  0.00           H
ATOM   3139  N   SER A 216       8.965  23.161 -18.034  1.00  0.00           N
ATOM   3140  CA  SER A 216      10.079  23.902 -18.615  1.00  0.00           C
ATOM   3141  C   SER A 216       9.708  25.361 -18.855  1.00  0.00           C
ATOM   3142  O   SER A 216      10.540  26.256 -18.667  1.00  0.00           O
ATOM   3143  CB  SER A 216      10.521  23.240 -19.918  1.00  0.00           C
ATOM   3144  OG  SER A 216      10.779  21.859 -19.729  1.00  0.00           O
ATOM   3145  H   SER A 216       8.395  22.477 -18.547  1.00  0.00           H
ATOM   3146  HA  SER A 216      10.844  23.882 -17.959  1.00  0.00           H
ATOM   3147  HB2 SER A 216       9.797  23.344 -20.594  1.00  0.00           H
ATOM   3148  HB3 SER A 216      11.354  23.684 -20.238  1.00  0.00           H
ATOM   3149  HG  SER A 216       9.914  21.370 -19.624  1.00  0.00           H
ATOM   3150  N   GLY A 217       8.468  25.619 -19.278  1.00  0.00           N
ATOM   3151  CA  GLY A 217       8.054  26.987 -19.544  1.00  0.00           C
ATOM   3152  C   GLY A 217       8.085  27.874 -18.315  1.00  0.00           C
ATOM   3153  O   GLY A 217       8.329  29.078 -18.421  1.00  0.00           O
ATOM   3154  H   GLY A 217       7.862  24.795 -19.392  1.00  0.00           H
ATOM   3155  HA2 GLY A 217       8.658  27.386 -20.260  1.00  0.00           H
ATOM   3156  HA3 GLY A 217       7.112  26.983 -19.930  1.00  0.00           H
ATOM   3157  N   ALA A 218       7.838  27.299 -17.138  1.00  0.00           N
ATOM   3158  CA  ALA A 218       7.990  28.042 -15.894  1.00  0.00           C
ATOM   3159  C   ALA A 218       9.446  28.196 -15.480  1.00  0.00           C
ATOM   3160  O   ALA A 218       9.734  28.968 -14.559  1.00  0.00           O
ATOM   3161  CB  ALA A 218       7.209  27.359 -14.772  1.00  0.00           C
ATOM   3162  H   ALA A 218       7.539  26.311 -17.187  1.00  0.00           H
ATOM   3163  HA  ALA A 218       7.591  28.967 -16.018  1.00  0.00           H
ATOM   3164  HB1 ALA A 218       6.230  27.436 -14.955  1.00  0.00           H
ATOM   3165  HB2 ALA A 218       7.422  27.802 -13.903  1.00  0.00           H
ATOM   3166  HB3 ALA A 218       7.467  26.395 -14.728  1.00  0.00           H
ATOM   3167  N   GLY A 219      10.363  27.486 -16.131  1.00  0.00           N
ATOM   3168  CA  GLY A 219      11.774  27.577 -15.821  1.00  0.00           C
ATOM   3169  C   GLY A 219      12.327  26.481 -14.933  1.00  0.00           C
ATOM   3170  O   GLY A 219      13.458  26.614 -14.448  1.00  0.00           O
ATOM   3171  H   GLY A 219       9.976  26.865 -16.876  1.00  0.00           H
ATOM   3172  HA2 GLY A 219      12.310  27.594 -16.700  1.00  0.00           H
ATOM   3173  HA3 GLY A 219      11.963  28.489 -15.380  1.00  0.00           H
ATOM   3174  N   PHE A 220      11.574  25.408 -14.706  1.00  0.00           N
ATOM   3175  CA  PHE A 220      12.018  24.313 -13.852  1.00  0.00           C
ATOM   3176  C   PHE A 220      12.813  23.286 -14.648  1.00  0.00           C
ATOM   3177  O   PHE A 220      12.482  22.981 -15.798  1.00  0.00           O
ATOM   3178  CB  PHE A 220      10.826  23.610 -13.196  1.00  0.00           C
ATOM   3179  CG  PHE A 220      10.308  24.285 -11.959  1.00  0.00           C
ATOM   3180  CD1 PHE A 220      11.100  24.401 -10.832  1.00  0.00           C
ATOM   3181  CD2 PHE A 220       9.007  24.762 -11.910  1.00  0.00           C
ATOM   3182  CE1 PHE A 220      10.614  25.007  -9.687  1.00  0.00           C
ATOM   3183  CE2 PHE A 220       8.516  25.368 -10.765  1.00  0.00           C
ATOM   3184  CZ  PHE A 220       9.320  25.490  -9.655  1.00  0.00           C
ATOM   3185  H   PHE A 220      10.649  25.419 -15.187  1.00  0.00           H
ATOM   3186  HA  PHE A 220      12.649  24.706 -13.173  1.00  0.00           H
ATOM   3187  HB2 PHE A 220      10.091  23.580 -13.860  1.00  0.00           H
ATOM   3188  HB3 PHE A 220      11.115  22.694 -12.948  1.00  0.00           H
ATOM   3189  HD1 PHE A 220      12.032  24.047 -10.839  1.00  0.00           H
ATOM   3190  HD2 PHE A 220       8.415  24.668 -12.713  1.00  0.00           H
ATOM   3191  HE1 PHE A 220      11.211  25.091  -8.877  1.00  0.00           H
ATOM   3192  HE2 PHE A 220       7.563  25.717 -10.754  1.00  0.00           H
ATOM   3193  HZ  PHE A 220       8.974  25.928  -8.823  1.00  0.00           H
ATOM   3194  N   HID A 221      13.867  22.759 -14.026  1.00  0.00           N
ATOM   3195  CA  HID A 221      14.486  21.513 -14.453  1.00  0.00           C
ATOM   3196  C   HID A 221      13.759  20.337 -13.802  1.00  0.00           C
ATOM   3197  O   HID A 221      13.099  20.474 -12.769  1.00  0.00           O
ATOM   3198  CB  HID A 221      15.976  21.471 -14.086  1.00  0.00           C
ATOM   3199  CG  HID A 221      16.855  22.342 -14.939  1.00  0.00           C
ATOM   3200  CD2 HID A 221      18.196  22.533 -14.950  1.00  0.00           C
ATOM   3201  ND1 HID A 221      16.349  23.150 -15.935  1.00  0.00           N
ATOM   3202  CE1 HID A 221      17.337  23.800 -16.523  1.00  0.00           C
ATOM   3203  NE2 HID A 221      18.469  23.444 -15.945  1.00  0.00           N
ATOM   3204  H   HID A 221      14.207  23.317 -13.210  1.00  0.00           H
ATOM   3205  HA  HID A 221      14.389  21.429 -15.445  1.00  0.00           H
ATOM   3206  HB2 HID A 221      16.084  21.760 -13.126  1.00  0.00           H
ATOM   3207  HB3 HID A 221      16.304  20.520 -14.165  1.00  0.00           H
ATOM   3208  HD1 HID A 221      15.379  23.230 -16.173  1.00  0.00           H
ATOM   3209  HD2 HID A 221      18.862  22.096 -14.353  1.00  0.00           H
ATOM   3210  HE1 HID A 221      17.245  24.446 -17.275  1.00  0.00           H
ATOM   3211  N   THR A 222      13.889  19.167 -14.419  1.00  0.00           N
ATOM   3212  CA  THR A 222      13.286  17.946 -13.902  1.00  0.00           C
ATOM   3213  C   THR A 222      14.385  17.049 -13.351  1.00  0.00           C
ATOM   3214  O   THR A 222      15.259  16.601 -14.101  1.00  0.00           O
ATOM   3215  CB  THR A 222      12.491  17.211 -14.981  1.00  0.00           C
ATOM   3216  CG2 THR A 222      11.951  15.912 -14.424  1.00  0.00           C
ATOM   3217  OG1 THR A 222      11.390  18.021 -15.410  1.00  0.00           O
ATOM   3218  H   THR A 222      14.454  19.200 -15.295  1.00  0.00           H
ATOM   3219  HA  THR A 222      12.668  18.185 -13.154  1.00  0.00           H
ATOM   3220  HB  THR A 222      13.096  17.047 -15.789  1.00  0.00           H
ATOM   3221  HG1 THR A 222      11.719  18.795 -15.961  1.00  0.00           H
ATOM   3222 HG21 THR A 222      12.492  15.628 -13.627  1.00  0.00           H
ATOM   3223 HG22 THR A 222      11.998  15.192 -15.123  1.00  0.00           H
ATOM   3224 HG23 THR A 222      10.994  16.029 -14.142  1.00  0.00           H
ATOM   3225  N   LEU A 223      14.337  16.793 -12.043  1.00  0.00           N
ATOM   3226  CA  LEU A 223      15.303  15.928 -11.374  1.00  0.00           C
ATOM   3227  C   LEU A 223      14.832  14.485 -11.237  1.00  0.00           C
ATOM   3228  O   LEU A 223      15.653  13.569 -11.322  1.00  0.00           O
ATOM   3229  CB  LEU A 223      15.647  16.474  -9.983  1.00  0.00           C
ATOM   3230  CG  LEU A 223      16.413  17.798  -9.929  1.00  0.00           C
ATOM   3231  CD1 LEU A 223      17.060  18.002  -8.565  1.00  0.00           C
ATOM   3232  CD2 LEU A 223      17.452  17.889 -11.037  1.00  0.00           C
ATOM   3233  H   LEU A 223      13.550  17.264 -11.542  1.00  0.00           H
ATOM   3234  HA  LEU A 223      16.164  15.931 -11.915  1.00  0.00           H
ATOM   3235  HB2 LEU A 223      14.789  16.607  -9.488  1.00  0.00           H
ATOM   3236  HB3 LEU A 223      16.203  15.789  -9.516  1.00  0.00           H
ATOM   3237  HG  LEU A 223      15.776  18.549 -10.109  1.00  0.00           H
ATOM   3238 HD11 LEU A 223      16.352  18.013  -7.858  1.00  0.00           H
ATOM   3239 HD12 LEU A 223      17.553  18.872  -8.556  1.00  0.00           H
ATOM   3240 HD13 LEU A 223      17.700  17.255  -8.384  1.00  0.00           H
ATOM   3241 HD21 LEU A 223      18.109  17.141 -10.942  1.00  0.00           H
ATOM   3242 HD22 LEU A 223      17.000  17.823 -11.927  1.00  0.00           H
ATOM   3243 HD23 LEU A 223      17.933  18.763 -10.974  1.00  0.00           H
ATOM   3244  N   SER A 224      13.541  14.251 -11.011  1.00  0.00           N
ATOM   3245  CA  SER A 224      13.075  12.891 -10.775  1.00  0.00           C
ATOM   3246  C   SER A 224      11.603  12.774 -11.141  1.00  0.00           C
ATOM   3247  O   SER A 224      10.890  13.773 -11.267  1.00  0.00           O
ATOM   3248  CB  SER A 224      13.279  12.470  -9.315  1.00  0.00           C
ATOM   3249  OG  SER A 224      12.090  12.661  -8.564  1.00  0.00           O
ATOM   3250  H   SER A 224      12.932  15.079 -11.018  1.00  0.00           H
ATOM   3251  HA  SER A 224      13.593  12.274 -11.374  1.00  0.00           H
ATOM   3252  HB2 SER A 224      13.527  11.508  -9.291  1.00  0.00           H
ATOM   3253  HB3 SER A 224      14.004  13.025  -8.921  1.00  0.00           H
ATOM   3254  HG  SER A 224      12.193  13.463  -7.977  1.00  0.00           H
ATOM   3255  N   LEU A 225      11.168  11.527 -11.318  1.00  0.01           N
ATOM   3256  CA  LEU A 225       9.769  11.168 -11.498  1.00  0.01           C
ATOM   3257  C   LEU A 225       9.632   9.704 -11.105  1.00  0.01           C
ATOM   3258  O   LEU A 225      10.484   8.887 -11.459  1.00  0.01           O
ATOM   3259  CB  LEU A 225       9.301  11.395 -12.943  1.00  0.01           C
ATOM   3260  CG  LEU A 225       7.834  11.109 -13.294  1.00  0.01           C
ATOM   3261  CD1 LEU A 225       7.358  12.049 -14.384  1.00  0.01           C
ATOM   3262  CD2 LEU A 225       7.622   9.664 -13.734  1.00  0.01           C
ATOM   3263  H   LEU A 225      11.942  10.808 -11.316  1.00  0.01           H
ATOM   3264  HA  LEU A 225       9.215  11.714 -10.883  1.00  0.01           H
ATOM   3265  HB2 LEU A 225       9.476  12.359 -13.171  1.00  0.01           H
ATOM   3266  HB3 LEU A 225       9.866  10.817 -13.540  1.00  0.01           H
ATOM   3267  HG  LEU A 225       7.277  11.236 -12.474  1.00  0.01           H
ATOM   3268 HD11 LEU A 225       7.437  12.997 -14.071  1.00  0.01           H
ATOM   3269 HD12 LEU A 225       6.401  11.853 -14.604  1.00  0.01           H
ATOM   3270 HD13 LEU A 225       7.918  11.925 -15.205  1.00  0.01           H
ATOM   3271 HD21 LEU A 225       8.178   9.477 -14.543  1.00  0.01           H
ATOM   3272 HD22 LEU A 225       7.892   9.048 -12.995  1.00  0.01           H
ATOM   3273 HD23 LEU A 225       6.657   9.520 -13.953  1.00  0.01           H
ATOM   3274  N   LYS A 226       8.571   9.385 -10.366  1.00  0.01           N
ATOM   3275  CA  LYS A 226       8.324   8.021  -9.907  1.00  0.01           C
ATOM   3276  C   LYS A 226       6.831   7.744  -9.932  1.00  0.01           C
ATOM   3277  O   LYS A 226       6.048   8.483  -9.326  1.00  0.01           O
ATOM   3278  CB  LYS A 226       8.881   7.797  -8.500  1.00  0.01           C
ATOM   3279  CG  LYS A 226       8.463   6.466  -7.896  1.00  0.01           C
ATOM   3280  CD  LYS A 226       9.197   6.182  -6.602  1.00  0.01           C
ATOM   3281  CE  LYS A 226       8.934   4.762  -6.123  1.00  0.01           C
ATOM   3282  NZ  LYS A 226       9.460   3.747  -7.080  1.00  0.01           N
ATOM   3283  H   LYS A 226       7.940  10.184 -10.147  1.00  0.01           H
ATOM   3284  HA  LYS A 226       8.784   7.382 -10.526  1.00  0.01           H
ATOM   3285  HB2 LYS A 226       9.874   7.821  -8.550  1.00  0.01           H
ATOM   3286  HB3 LYS A 226       8.547   8.528  -7.913  1.00  0.01           H
ATOM   3287  HG2 LYS A 226       7.478   6.487  -7.714  1.00  0.01           H
ATOM   3288  HG3 LYS A 226       8.661   5.734  -8.551  1.00  0.01           H
ATOM   3289  HD2 LYS A 226      10.174   6.288  -6.752  1.00  0.01           H
ATOM   3290  HD3 LYS A 226       8.882   6.814  -5.903  1.00  0.01           H
ATOM   3291  HE2 LYS A 226       9.375   4.633  -5.231  1.00  0.01           H
ATOM   3292  HE3 LYS A 226       7.945   4.632  -6.017  1.00  0.01           H
ATOM   3293  HZ1 LYS A 226       9.181   2.835  -6.781  1.00  0.01           H
ATOM   3294  HZ2 LYS A 226      10.457   3.802  -7.104  1.00  0.01           H
ATOM   3295  HZ3 LYS A 226       9.091   3.929  -7.991  1.00  0.01           H
ATOM   3296  N   ASP A 227       6.443   6.678 -10.627  1.00 -0.01           N
ATOM   3297  CA  ASP A 227       5.035   6.327 -10.721  1.00 -0.01           C
ATOM   3298  C   ASP A 227       4.505   5.880  -9.365  1.00 -0.01           C
ATOM   3299  O   ASP A 227       5.167   5.142  -8.631  1.00 -0.01           O
ATOM   3300  CB  ASP A 227       4.824   5.221 -11.753  1.00 -0.01           C
ATOM   3301  CG  ASP A 227       3.356   4.992 -12.068  1.00 -0.01           C
ATOM   3302  OD1 ASP A 227       2.800   5.740 -12.898  1.00 -0.01           O
ATOM   3303  OD2 ASP A 227       2.751   4.064 -11.493  1.00 -0.01           O
ATOM   3304  H   ASP A 227       7.204   6.144 -11.076  1.00 -0.01           H
ATOM   3305  HA  ASP A 227       4.534   7.162 -10.972  1.00 -0.01           H
ATOM   3306  HB2 ASP A 227       5.291   5.485 -12.588  1.00 -0.01           H
ATOM   3307  HB3 ASP A 227       5.206   4.381 -11.389  1.00 -0.01           H
ATOM   3308  N   LEU A 228       3.305   6.353  -9.033  1.00 -0.02           N
ATOM   3309  CA  LEU A 228       2.581   5.944  -7.838  1.00 -0.02           C
ATOM   3310  C   LEU A 228       1.109   5.705  -8.160  1.00 -0.02           C
ATOM   3311  O   LEU A 228       0.240   5.892  -7.300  1.00 -0.02           O
ATOM   3312  CB  LEU A 228       2.721   6.990  -6.730  1.00 -0.02           C
ATOM   3313  CG  LEU A 228       4.140   7.289  -6.245  1.00 -0.02           C
ATOM   3314  CD1 LEU A 228       4.145   8.526  -5.376  1.00 -0.02           C
ATOM   3315  CD2 LEU A 228       4.704   6.111  -5.476  1.00 -0.02           C
ATOM   3316  H   LEU A 228       2.922   7.055  -9.717  1.00 -0.02           H
ATOM   3317  HA  LEU A 228       2.975   5.083  -7.501  1.00 -0.02           H
ATOM   3318  HB2 LEU A 228       2.336   7.847  -7.069  1.00 -0.02           H
ATOM   3319  HB3 LEU A 228       2.198   6.672  -5.942  1.00 -0.02           H
ATOM   3320  HG  LEU A 228       4.729   7.433  -7.039  1.00 -0.02           H
ATOM   3321 HD11 LEU A 228       3.809   9.311  -5.900  1.00 -0.02           H
ATOM   3322 HD12 LEU A 228       5.077   8.717  -5.062  1.00 -0.02           H
ATOM   3323 HD13 LEU A 228       3.553   8.385  -4.580  1.00 -0.02           H
ATOM   3324 HD21 LEU A 228       4.127   5.919  -4.681  1.00 -0.02           H
ATOM   3325 HD22 LEU A 228       4.730   5.303  -6.067  1.00 -0.02           H
ATOM   3326 HD23 LEU A 228       5.632   6.323  -5.166  1.00 -0.02           H
ATOM   3327  N   SER A 229       0.819   5.286  -9.398  1.00 -0.02           N
ATOM   3328  CA  SER A 229      -0.563   5.158  -9.855  1.00 -0.02           C
ATOM   3329  C   SER A 229      -1.336   4.127  -9.047  1.00 -0.02           C
ATOM   3330  O   SER A 229      -2.553   4.262  -8.869  1.00 -0.02           O
ATOM   3331  CB  SER A 229      -0.591   4.788 -11.339  1.00 -0.02           C
ATOM   3332  OG  SER A 229       0.253   5.640 -12.093  1.00 -0.02           O
ATOM   3333  H   SER A 229       1.642   5.067  -9.986  1.00 -0.02           H
ATOM   3334  HA  SER A 229      -1.015   6.053  -9.731  1.00 -0.02           H
ATOM   3335  HB2 SER A 229      -0.279   3.848 -11.441  1.00 -0.02           H
ATOM   3336  HB3 SER A 229      -1.525   4.877 -11.674  1.00 -0.02           H
ATOM   3337  HG  SER A 229       1.188   5.573 -11.748  1.00 -0.02           H
ATOM   3338  N   ALA A 230      -0.651   3.097  -8.547  1.00 -0.03           N
ATOM   3339  CA  ALA A 230      -1.331   2.061  -7.780  1.00 -0.03           C
ATOM   3340  C   ALA A 230      -1.821   2.598  -6.443  1.00 -0.03           C
ATOM   3341  O   ALA A 230      -2.917   2.245  -5.992  1.00 -0.03           O
ATOM   3342  CB  ALA A 230      -0.404   0.865  -7.577  1.00 -0.03           C
ATOM   3343  H   ALA A 230       0.359   3.102  -8.745  1.00 -0.03           H
ATOM   3344  HA  ALA A 230      -2.127   1.736  -8.308  1.00 -0.03           H
ATOM   3345  HB1 ALA A 230      -0.014   0.595  -8.456  1.00 -0.03           H
ATOM   3346  HB2 ALA A 230      -0.924   0.103  -7.194  1.00 -0.03           H
ATOM   3347  HB3 ALA A 230       0.331   1.117  -6.949  1.00 -0.03           H
ATOM   3348  N   ASN A 231      -1.026   3.456  -5.795  1.00 -0.06           N
ATOM   3349  CA  ASN A 231      -1.464   4.059  -4.540  1.00 -0.06           C
ATOM   3350  C   ASN A 231      -2.718   4.899  -4.745  1.00 -0.06           C
ATOM   3351  O   ASN A 231      -3.600   4.935  -3.879  1.00 -0.06           O
ATOM   3352  CB  ASN A 231      -0.341   4.907  -3.940  1.00 -0.06           C
ATOM   3353  CG  ASN A 231       0.886   4.084  -3.579  1.00 -0.06           C
ATOM   3354  ND2 ASN A 231       2.045   4.502  -4.076  1.00 -0.06           N
ATOM   3355  OD1 ASN A 231       0.792   3.080  -2.873  1.00 -0.06           O
ATOM   3356  H   ASN A 231      -0.121   3.642  -6.242  1.00 -0.06           H
ATOM   3357  HA  ASN A 231      -1.711   3.306  -3.919  1.00 -0.06           H
ATOM   3358  HB2 ASN A 231      -0.074   5.596  -4.608  1.00 -0.06           H
ATOM   3359  HB3 ASN A 231      -0.683   5.344  -3.113  1.00 -0.06           H
ATOM   3360 HD21 ASN A 231       2.076   5.323  -4.649  1.00 -0.06           H
ATOM   3361 HD22 ASN A 231       2.885   4.000  -3.879  1.00 -0.06           H
ATOM   3362  N   LEU A 232      -2.819   5.573  -5.893  1.00 -1.21           N
ATOM   3363  CA  LEU A 232      -3.997   6.383  -6.177  1.00 -1.21           C
ATOM   3364  C   LEU A 232      -5.195   5.506  -6.508  1.00 -1.21           C
ATOM   3365  O   LEU A 232      -6.330   5.828  -6.138  1.00 -1.21           O
ATOM   3366  CB  LEU A 232      -3.702   7.353  -7.320  1.00 -1.21           C
ATOM   3367  CG  LEU A 232      -4.862   8.232  -7.799  1.00 -1.21           C
ATOM   3368  CD1 LEU A 232      -5.476   9.008  -6.645  1.00 -1.21           C
ATOM   3369  CD2 LEU A 232      -4.416   9.182  -8.894  1.00 -1.21           C
ATOM   3370  H   LEU A 232      -2.019   5.471  -6.534  1.00 -1.21           H
ATOM   3371  HA  LEU A 232      -4.217   6.927  -5.359  1.00 -1.21           H
ATOM   3372  HB2 LEU A 232      -2.971   7.966  -7.021  1.00 -1.21           H
ATOM   3373  HB3 LEU A 232      -3.393   6.818  -8.104  1.00 -1.21           H
ATOM   3374  HG  LEU A 232      -5.560   7.647  -8.216  1.00 -1.21           H
ATOM   3375 HD11 LEU A 232      -5.824   8.369  -5.958  1.00 -1.21           H
ATOM   3376 HD12 LEU A 232      -6.229   9.573  -6.984  1.00 -1.21           H
ATOM   3377 HD13 LEU A 232      -4.781   9.596  -6.229  1.00 -1.21           H
ATOM   3378 HD21 LEU A 232      -3.689   9.777  -8.549  1.00 -1.21           H
ATOM   3379 HD22 LEU A 232      -4.071   8.659  -9.675  1.00 -1.21           H
ATOM   3380 HD23 LEU A 232      -5.190   9.744  -9.189  1.00 -1.21           H
ATOM   3381  N   ALA A 233      -4.961   4.381  -7.182  1.00 -0.04           N
ATOM   3382  CA  ALA A 233      -6.060   3.479  -7.499  1.00 -0.04           C
ATOM   3383  C   ALA A 233      -6.564   2.771  -6.250  1.00 -0.04           C
ATOM   3384  O   ALA A 233      -7.773   2.572  -6.092  1.00 -0.04           O
ATOM   3385  CB  ALA A 233      -5.622   2.468  -8.553  1.00 -0.04           C
ATOM   3386  H   ALA A 233      -3.982   4.217  -7.444  1.00 -0.04           H
ATOM   3387  HA  ALA A 233      -6.818   4.016  -7.892  1.00 -0.04           H
ATOM   3388  HB1 ALA A 233      -5.716   1.543  -8.187  1.00 -0.04           H
ATOM   3389  HB2 ALA A 233      -4.667   2.634  -8.797  1.00 -0.04           H
ATOM   3390  HB3 ALA A 233      -6.196   2.565  -9.365  1.00 -0.04           H
ATOM   3391  N   MET A 234      -5.652   2.378  -5.357  1.00 -0.08           N
ATOM   3392  CA  MET A 234      -6.066   1.779  -4.093  1.00 -0.08           C
ATOM   3393  C   MET A 234      -6.774   2.793  -3.206  1.00 -0.08           C
ATOM   3394  O   MET A 234      -7.779   2.469  -2.564  1.00 -0.08           O
ATOM   3395  CB  MET A 234      -4.859   1.187  -3.371  1.00 -0.08           C
ATOM   3396  CG  MET A 234      -4.531  -0.224  -3.801  1.00 -0.08           C
ATOM   3397  SD  MET A 234      -5.924  -1.348  -3.579  1.00 -0.08           S
ATOM   3398  CE  MET A 234      -6.124  -1.291  -1.799  1.00 -0.08           C
ATOM   3399  H   MET A 234      -4.672   2.531  -5.632  1.00 -0.08           H
ATOM   3400  HA  MET A 234      -6.716   1.035  -4.296  1.00 -0.08           H
ATOM   3401  HB2 MET A 234      -4.056   1.771  -3.545  1.00 -0.08           H
ATOM   3402  HB3 MET A 234      -5.040   1.187  -2.379  1.00 -0.08           H
ATOM   3403  HG2 MET A 234      -4.233  -0.209  -4.782  1.00 -0.08           H
ATOM   3404  HG3 MET A 234      -3.717  -0.550  -3.271  1.00 -0.08           H
ATOM   3405  HE1 MET A 234      -7.027  -1.645  -1.551  1.00 -0.08           H
ATOM   3406  HE2 MET A 234      -5.417  -1.850  -1.364  1.00 -0.08           H
ATOM   3407  HE3 MET A 234      -6.040  -0.345  -1.482  1.00 -0.08           H
ATOM   3408  N   THR A 235      -6.264   4.023  -3.155  1.00 -0.53           N
ATOM   3409  CA  THR A 235      -6.902   5.051  -2.340  1.00 -0.53           C
ATOM   3410  C   THR A 235      -8.300   5.368  -2.858  1.00 -0.53           C
ATOM   3411  O   THR A 235      -9.258   5.456  -2.080  1.00 -0.53           O
ATOM   3412  CB  THR A 235      -6.039   6.310  -2.318  1.00 -0.53           C
ATOM   3413  CG2 THR A 235      -6.620   7.342  -1.361  1.00 -0.53           C
ATOM   3414  OG1 THR A 235      -4.708   5.967  -1.909  1.00 -0.53           O
ATOM   3415  H   THR A 235      -5.417   4.174  -3.718  1.00 -0.53           H
ATOM   3416  HA  THR A 235      -6.985   4.707  -1.397  1.00 -0.53           H
ATOM   3417  HB  THR A 235      -5.989   6.698  -3.261  1.00 -0.53           H
ATOM   3418  HG1 THR A 235      -4.203   5.553  -2.674  1.00 -0.53           H
ATOM   3419 HG21 THR A 235      -7.028   6.880  -0.570  1.00 -0.53           H
ATOM   3420 HG22 THR A 235      -7.326   7.879  -1.829  1.00 -0.53           H
ATOM   3421 HG23 THR A 235      -5.894   7.958  -1.044  1.00 -0.53           H
ATOM   3422  N   MET A 236      -8.433   5.553  -4.175  1.00 -0.61           N
ATOM   3423  CA  MET A 236      -9.750   5.762  -4.766  1.00 -0.61           C
ATOM   3424  C   MET A 236     -10.666   4.578  -4.484  1.00 -0.61           C
ATOM   3425  O   MET A 236     -11.872   4.751  -4.274  1.00 -0.61           O
ATOM   3426  CB  MET A 236      -9.619   6.001  -6.271  1.00 -0.61           C
ATOM   3427  CG  MET A 236     -10.899   6.476  -6.947  1.00 -0.61           C
ATOM   3428  SD  MET A 236     -11.457   8.087  -6.352  1.00 -0.61           S
ATOM   3429  CE  MET A 236     -10.084   9.142  -6.821  1.00 -0.61           C
ATOM   3430  H   MET A 236      -7.554   5.535  -4.712  1.00 -0.61           H
ATOM   3431  HA  MET A 236     -10.158   6.579  -4.343  1.00 -0.61           H
ATOM   3432  HB2 MET A 236      -8.900   6.693  -6.432  1.00 -0.61           H
ATOM   3433  HB3 MET A 236      -9.326   5.142  -6.715  1.00 -0.61           H
ATOM   3434  HG2 MET A 236     -10.740   6.499  -7.961  1.00 -0.61           H
ATOM   3435  HG3 MET A 236     -11.625   5.765  -6.803  1.00 -0.61           H
ATOM   3436  HE1 MET A 236     -10.335  10.100  -6.679  1.00 -0.61           H
ATOM   3437  HE2 MET A 236      -9.285   8.921  -6.260  1.00 -0.61           H
ATOM   3438  HE3 MET A 236      -9.864   8.995  -7.786  1.00 -0.61           H
ATOM   3439  N   ASN A 237     -10.106   3.366  -4.462  1.00  0.01           N
ATOM   3440  CA  ASN A 237     -10.883   2.194  -4.067  1.00  0.01           C
ATOM   3441  C   ASN A 237     -11.365   2.316  -2.627  1.00  0.01           C
ATOM   3442  O   ASN A 237     -12.540   2.070  -2.330  1.00  0.01           O
ATOM   3443  CB  ASN A 237     -10.047   0.926  -4.241  1.00  0.01           C
ATOM   3444  CG  ASN A 237     -10.120   0.361  -5.648  1.00  0.01           C
ATOM   3445  ND2 ASN A 237      -9.007  -0.185  -6.122  1.00  0.01           N
ATOM   3446  OD1 ASN A 237     -11.166   0.401  -6.294  1.00  0.01           O
ATOM   3447  H   ASN A 237      -9.114   3.335  -4.738  1.00  0.01           H
ATOM   3448  HA  ASN A 237     -11.702   2.170  -4.651  1.00  0.01           H
ATOM   3449  HB2 ASN A 237      -9.096   1.144  -4.036  1.00  0.01           H
ATOM   3450  HB3 ASN A 237     -10.384   0.237  -3.604  1.00  0.01           H
ATOM   3451 HD21 ASN A 237      -8.182  -0.213  -5.555  1.00  0.01           H
ATOM   3452 HD22 ASN A 237      -8.989  -0.570  -7.045  1.00  0.01           H
ATOM   3453  N   VAL A 238     -10.463   2.686  -1.714  1.00 -0.13           N
ATOM   3454  CA  VAL A 238     -10.835   2.843  -0.310  1.00 -0.13           C
ATOM   3455  C   VAL A 238     -11.912   3.910  -0.159  1.00 -0.13           C
ATOM   3456  O   VAL A 238     -12.858   3.756   0.625  1.00 -0.13           O
ATOM   3457  CB  VAL A 238      -9.588   3.171   0.531  1.00 -0.13           C
ATOM   3458  CG1 VAL A 238      -9.981   3.587   1.931  1.00 -0.13           C
ATOM   3459  CG2 VAL A 238      -8.651   1.976   0.580  1.00 -0.13           C
ATOM   3460  H   VAL A 238      -9.511   2.846  -2.079  1.00 -0.13           H
ATOM   3461  HA  VAL A 238     -11.215   1.970   0.012  1.00 -0.13           H
ATOM   3462  HB  VAL A 238      -9.136   3.951   0.107  1.00 -0.13           H
ATOM   3463 HG11 VAL A 238     -10.972   3.726   1.978  1.00 -0.13           H
ATOM   3464 HG12 VAL A 238      -9.718   2.874   2.583  1.00 -0.13           H
ATOM   3465 HG13 VAL A 238      -9.518   4.441   2.173  1.00 -0.13           H
ATOM   3466 HG21 VAL A 238      -8.781   1.419  -0.241  1.00 -0.13           H
ATOM   3467 HG22 VAL A 238      -8.854   1.429   1.392  1.00 -0.13           H
ATOM   3468 HG23 VAL A 238      -7.705   2.298   0.621  1.00 -0.13           H
ATOM   3469  N   PHE A 239     -11.780   5.010  -0.903  1.00 -0.26           N
ATOM   3470  CA  PHE A 239     -12.802   6.051  -0.899  1.00 -0.26           C
ATOM   3471  C   PHE A 239     -14.144   5.502  -1.375  1.00 -0.26           C
ATOM   3472  O   PHE A 239     -15.175   5.688  -0.717  1.00 -0.26           O
ATOM   3473  CB  PHE A 239     -12.339   7.218  -1.778  1.00 -0.26           C
ATOM   3474  CG  PHE A 239     -13.281   8.388  -1.797  1.00 -0.26           C
ATOM   3475  CD1 PHE A 239     -13.489   9.145  -0.656  1.00 -0.26           C
ATOM   3476  CD2 PHE A 239     -13.935   8.748  -2.966  1.00 -0.26           C
ATOM   3477  CE1 PHE A 239     -14.348  10.225  -0.668  1.00 -0.26           C
ATOM   3478  CE2 PHE A 239     -14.796   9.831  -2.989  1.00 -0.26           C
ATOM   3479  CZ  PHE A 239     -15.002  10.571  -1.837  1.00 -0.26           C
ATOM   3480  H   PHE A 239     -10.914   5.056  -1.465  1.00 -0.26           H
ATOM   3481  HA  PHE A 239     -12.929   6.336   0.058  1.00 -0.26           H
ATOM   3482  HB2 PHE A 239     -11.467   7.531  -1.428  1.00 -0.26           H
ATOM   3483  HB3 PHE A 239     -12.250   6.880  -2.705  1.00 -0.26           H
ATOM   3484  HD1 PHE A 239     -13.011   8.909   0.189  1.00 -0.26           H
ATOM   3485  HD2 PHE A 239     -13.781   8.218  -3.801  1.00 -0.26           H
ATOM   3486  HE1 PHE A 239     -14.496  10.756   0.176  1.00 -0.26           H
ATOM   3487  HE2 PHE A 239     -15.273  10.077  -3.848  1.00 -0.26           H
ATOM   3488  HZ  PHE A 239     -15.623  11.357  -1.847  1.00 -0.26           H
ATOM   3489  N   ALA A 240     -14.142   4.801  -2.512  1.00  0.01           N
ATOM   3490  CA  ALA A 240     -15.387   4.291  -3.079  1.00  0.01           C
ATOM   3491  C   ALA A 240     -16.048   3.276  -2.157  1.00  0.01           C
ATOM   3492  O   ALA A 240     -17.280   3.221  -2.066  1.00  0.01           O
ATOM   3493  CB  ALA A 240     -15.125   3.672  -4.450  1.00  0.01           C
ATOM   3494  H   ALA A 240     -13.213   4.658  -2.937  1.00  0.01           H
ATOM   3495  HA  ALA A 240     -16.022   5.065  -3.214  1.00  0.01           H
ATOM   3496  HB1 ALA A 240     -15.646   2.824  -4.536  1.00  0.01           H
ATOM   3497  HB2 ALA A 240     -14.150   3.477  -4.545  1.00  0.01           H
ATOM   3498  HB3 ALA A 240     -15.409   4.312  -5.163  1.00  0.01           H
ATOM   3499  N   LEU A 241     -15.248   2.462  -1.465  1.00  0.01           N
ATOM   3500  CA  LEU A 241     -15.819   1.495  -0.535  1.00  0.01           C
ATOM   3501  C   LEU A 241     -16.447   2.192   0.665  1.00  0.01           C
ATOM   3502  O   LEU A 241     -17.510   1.779   1.143  1.00  0.01           O
ATOM   3503  CB  LEU A 241     -14.750   0.497  -0.084  1.00  0.01           C
ATOM   3504  CG  LEU A 241     -15.211  -0.609   0.871  1.00  0.01           C
ATOM   3505  CD1 LEU A 241     -16.353  -1.412   0.269  1.00  0.01           C
ATOM   3506  CD2 LEU A 241     -14.058  -1.527   1.245  1.00  0.01           C
ATOM   3507  H   LEU A 241     -14.243   2.575  -1.640  1.00  0.01           H
ATOM   3508  HA  LEU A 241     -16.538   0.975  -1.013  1.00  0.01           H
ATOM   3509  HB2 LEU A 241     -14.385   0.052  -0.898  1.00  0.01           H
ATOM   3510  HB3 LEU A 241     -14.030   1.007   0.378  1.00  0.01           H
ATOM   3511  HG  LEU A 241     -15.514  -0.190   1.729  1.00  0.01           H
ATOM   3512 HD11 LEU A 241     -17.128  -0.807   0.085  1.00  0.01           H
ATOM   3513 HD12 LEU A 241     -16.635  -2.126   0.910  1.00  0.01           H
ATOM   3514 HD13 LEU A 241     -16.051  -1.835  -0.586  1.00  0.01           H
ATOM   3515 HD21 LEU A 241     -13.687  -1.953   0.420  1.00  0.01           H
ATOM   3516 HD22 LEU A 241     -13.339  -0.997   1.695  1.00  0.01           H
ATOM   3517 HD23 LEU A 241     -14.384  -2.239   1.868  1.00  0.01           H
ATOM   3518  N   GLY A 242     -15.811   3.255   1.160  1.00 -0.02           N
ATOM   3519  CA  GLY A 242     -16.392   3.994   2.269  1.00 -0.02           C
ATOM   3520  C   GLY A 242     -17.700   4.669   1.900  1.00 -0.02           C
ATOM   3521  O   GLY A 242     -18.649   4.676   2.689  1.00 -0.02           O
ATOM   3522  H   GLY A 242     -14.921   3.488   0.707  1.00 -0.02           H
ATOM   3523  HA2 GLY A 242     -16.550   3.362   3.047  1.00 -0.02           H
ATOM   3524  HA3 GLY A 242     -15.732   4.697   2.587  1.00 -0.02           H
ATOM   3525  N   VAL A 243     -17.771   5.245   0.697  1.00 -0.02           N
ATOM   3526  CA  VAL A 243     -19.010   5.873   0.246  1.00 -0.02           C
ATOM   3527  C   VAL A 243     -20.104   4.828   0.069  1.00 -0.02           C
ATOM   3528  O   VAL A 243     -21.254   5.038   0.475  1.00 -0.02           O
ATOM   3529  CB  VAL A 243     -18.767   6.662  -1.055  1.00 -0.02           C
ATOM   3530  CG1 VAL A 243     -20.084   7.169  -1.629  1.00 -0.02           C
ATOM   3531  CG2 VAL A 243     -17.811   7.817  -0.801  1.00 -0.02           C
ATOM   3532  H   VAL A 243     -16.907   5.207   0.139  1.00 -0.02           H
ATOM   3533  HA  VAL A 243     -19.309   6.519   0.955  1.00 -0.02           H
ATOM   3534  HB  VAL A 243     -18.382   6.033  -1.723  1.00 -0.02           H
ATOM   3535 HG11 VAL A 243     -19.903   7.917  -2.267  1.00 -0.02           H
ATOM   3536 HG12 VAL A 243     -20.546   6.425  -2.111  1.00 -0.02           H
ATOM   3537 HG13 VAL A 243     -20.667   7.498  -0.886  1.00 -0.02           H
ATOM   3538 HG21 VAL A 243     -17.936   8.150   0.134  1.00 -0.02           H
ATOM   3539 HG22 VAL A 243     -18.003   8.554  -1.449  1.00 -0.02           H
ATOM   3540 HG23 VAL A 243     -16.870   7.500  -0.922  1.00 -0.02           H
ATOM   3541  N   TYR A 244     -19.762   3.684  -0.534  1.00  0.01           N
ATOM   3542  CA  TYR A 244     -20.761   2.656  -0.813  1.00  0.01           C
ATOM   3543  C   TYR A 244     -21.377   2.114   0.470  1.00  0.01           C
ATOM   3544  O   TYR A 244     -22.600   1.950   0.561  1.00  0.01           O
ATOM   3545  CB  TYR A 244     -20.134   1.512  -1.615  1.00  0.01           C
ATOM   3546  CG  TYR A 244     -19.804   1.822  -3.064  1.00  0.01           C
ATOM   3547  CD1 TYR A 244     -20.413   2.874  -3.735  1.00  0.01           C
ATOM   3548  CD2 TYR A 244     -18.888   1.043  -3.764  1.00  0.01           C
ATOM   3549  CE1 TYR A 244     -20.111   3.147  -5.057  1.00  0.01           C
ATOM   3550  CE2 TYR A 244     -18.581   1.308  -5.082  1.00  0.01           C
ATOM   3551  CZ  TYR A 244     -19.194   2.358  -5.723  1.00  0.01           C
ATOM   3552  OH  TYR A 244     -18.880   2.613  -7.037  1.00  0.01           O
ATOM   3553  H   TYR A 244     -18.763   3.598  -0.775  1.00  0.01           H
ATOM   3554  HA  TYR A 244     -21.497   3.073  -1.363  1.00  0.01           H
ATOM   3555  HB2 TYR A 244     -19.284   1.237  -1.156  1.00  0.01           H
ATOM   3556  HB3 TYR A 244     -20.772   0.736  -1.603  1.00  0.01           H
ATOM   3557  HD1 TYR A 244     -21.083   3.445  -3.255  1.00  0.01           H
ATOM   3558  HD2 TYR A 244     -18.444   0.276  -3.298  1.00  0.01           H
ATOM   3559  HE1 TYR A 244     -20.554   3.913  -5.528  1.00  0.01           H
ATOM   3560  HE2 TYR A 244     -17.916   0.738  -5.569  1.00  0.01           H
ATOM   3561  HH  TYR A 244     -19.214   3.521  -7.284  1.00  0.01           H
ATOM   3562  N   SER A 245     -20.550   1.841   1.477  1.00  0.01           N
ATOM   3563  CA  SER A 245     -21.020   1.187   2.691  1.00  0.01           C
ATOM   3564  C   SER A 245     -21.623   2.146   3.711  1.00  0.01           C
ATOM   3565  O   SER A 245     -22.259   1.684   4.664  1.00  0.01           O
ATOM   3566  CB  SER A 245     -19.870   0.404   3.329  1.00  0.01           C
ATOM   3567  OG  SER A 245     -18.651   1.124   3.252  1.00  0.01           O
ATOM   3568  H   SER A 245     -19.566   2.129   1.323  1.00  0.01           H
ATOM   3569  HA  SER A 245     -21.743   0.521   2.428  1.00  0.01           H
ATOM   3570  HB2 SER A 245     -20.088   0.237   4.287  1.00  0.01           H
ATOM   3571  HB3 SER A 245     -19.766  -0.462   2.847  1.00  0.01           H
ATOM   3572  HG  SER A 245     -18.394   1.241   2.294  1.00  0.01           H
ATOM   3573  N   ARG A 246     -21.450   3.456   3.542  1.00  0.02           N
ATOM   3574  CA  ARG A 246     -21.922   4.439   4.512  1.00  0.02           C
ATOM   3575  C   ARG A 246     -22.775   5.504   3.835  1.00  0.02           C
ATOM   3576  O   ARG A 246     -22.689   6.694   4.155  1.00  0.02           O
ATOM   3577  CB  ARG A 246     -20.748   5.071   5.256  1.00  0.02           C
ATOM   3578  CG  ARG A 246     -19.822   4.056   5.915  1.00  0.02           C
ATOM   3579  CD  ARG A 246     -19.063   4.666   7.077  1.00  0.02           C
ATOM   3580  NE  ARG A 246     -17.848   5.363   6.668  1.00  0.02           N
ATOM   3581  CZ  ARG A 246     -17.278   6.338   7.372  1.00  0.02           C
ATOM   3582  NH1 ARG A 246     -17.826   6.746   8.510  1.00  0.02           N
ATOM   3583  NH2 ARG A 246     -16.168   6.913   6.931  1.00  0.02           N
ATOM   3584  H   ARG A 246     -20.952   3.715   2.663  1.00  0.02           H
ATOM   3585  HA  ARG A 246     -22.483   3.969   5.204  1.00  0.02           H
ATOM   3586  HB2 ARG A 246     -20.212   5.599   4.606  1.00  0.02           H
ATOM   3587  HB3 ARG A 246     -21.110   5.663   5.968  1.00  0.02           H
ATOM   3588  HG2 ARG A 246     -20.362   3.292   6.259  1.00  0.02           H
ATOM   3589  HG3 ARG A 246     -19.159   3.731   5.245  1.00  0.02           H
ATOM   3590  HD2 ARG A 246     -19.672   5.312   7.542  1.00  0.02           H
ATOM   3591  HD3 ARG A 246     -18.821   3.928   7.711  1.00  0.02           H
ATOM   3592  HE  ARG A 246     -17.415   5.091   5.803  1.00  0.02           H
ATOM   3593 HH11 ARG A 246     -18.653   6.316   8.856  1.00  0.02           H
ATOM   3594 HH12 ARG A 246     -17.394   7.499   9.025  1.00  0.02           H
ATOM   3595 HH21 ARG A 246     -15.747   6.598   6.075  1.00  0.02           H
ATOM   3596 HH22 ARG A 246     -15.746   7.656   7.444  1.00  0.02           H
ATOM   3597  N   ARG A 247     -23.615   5.084   2.884  1.00  0.01           N
ATOM   3598  CA  ARG A 247     -24.440   6.029   2.137  1.00  0.01           C
ATOM   3599  C   ARG A 247     -25.363   6.810   3.061  1.00  0.01           C
ATOM   3600  O   ARG A 247     -25.489   8.033   2.942  1.00  0.01           O
ATOM   3601  CB  ARG A 247     -25.255   5.287   1.078  1.00  0.01           C
ATOM   3602  CG  ARG A 247     -26.353   6.131   0.452  1.00  0.01           C
ATOM   3603  CD  ARG A 247     -27.652   5.353   0.314  1.00  0.01           C
ATOM   3604  NE  ARG A 247     -27.811   4.787  -1.022  1.00  0.01           N
ATOM   3605  CZ  ARG A 247     -28.431   5.404  -2.022  1.00  0.01           C
ATOM   3606  NH1 ARG A 247     -28.952   6.610  -1.837  1.00  0.01           N
ATOM   3607  NH2 ARG A 247     -28.532   4.820  -3.208  1.00  0.01           N
ATOM   3608  H   ARG A 247     -23.626   4.063   2.731  1.00  0.01           H
ATOM   3609  HA  ARG A 247     -23.835   6.680   1.659  1.00  0.01           H
ATOM   3610  HB2 ARG A 247     -24.637   4.998   0.355  1.00  0.01           H
ATOM   3611  HB3 ARG A 247     -25.679   4.497   1.507  1.00  0.01           H
ATOM   3612  HG2 ARG A 247     -26.528   6.929   1.025  1.00  0.01           H
ATOM   3613  HG3 ARG A 247     -26.069   6.424  -0.458  1.00  0.01           H
ATOM   3614  HD2 ARG A 247     -27.644   4.617   0.985  1.00  0.01           H
ATOM   3615  HD3 ARG A 247     -28.407   5.977   0.500  1.00  0.01           H
ATOM   3616  HE  ARG A 247     -27.428   3.874  -1.196  1.00  0.01           H
ATOM   3617 HH11 ARG A 247     -28.867   7.070  -0.959  1.00  0.01           H
ATOM   3618 HH12 ARG A 247     -29.438   7.062  -2.600  1.00  0.01           H
ATOM   3619 HH21 ARG A 247     -28.120   3.915  -3.356  1.00  0.01           H
ATOM   3620 HH22 ARG A 247     -29.012   5.270  -3.955  1.00  0.01           H
ATOM   3621  N   ALA A 248     -26.008   6.115   4.000  1.00  0.00           N
ATOM   3622  CA  ALA A 248     -26.975   6.765   4.876  1.00  0.00           C
ATOM   3623  C   ALA A 248     -26.306   7.836   5.722  1.00  0.00           C
ATOM   3624  O   ALA A 248     -26.825   8.950   5.860  1.00  0.00           O
ATOM   3625  CB  ALA A 248     -27.659   5.726   5.762  1.00  0.00           C
ATOM   3626  H   ALA A 248     -25.768   5.113   4.047  1.00  0.00           H
ATOM   3627  HA  ALA A 248     -27.686   7.199   4.309  1.00  0.00           H
ATOM   3628  HB1 ALA A 248     -28.649   5.846   5.710  1.00  0.00           H
ATOM   3629  HB2 ALA A 248     -27.357   5.845   6.706  1.00  0.00           H
ATOM   3630  HB3 ALA A 248     -27.417   4.810   5.446  1.00  0.00           H
ATOM   3631  N   GLU A 249     -25.136   7.519   6.280  1.00  0.00           N
ATOM   3632  CA  GLU A 249     -24.429   8.473   7.127  1.00  0.00           C
ATOM   3633  C   GLU A 249     -24.034   9.718   6.345  1.00  0.00           C
ATOM   3634  O   GLU A 249     -24.178  10.842   6.840  1.00  0.00           O
ATOM   3635  CB  GLU A 249     -23.195   7.807   7.736  1.00  0.00           C
ATOM   3636  CG  GLU A 249     -22.351   8.702   8.628  1.00  0.00           C
ATOM   3637  CD  GLU A 249     -21.006   8.079   8.945  1.00  0.00           C
ATOM   3638  OE1 GLU A 249     -20.639   7.097   8.268  1.00  0.00           O
ATOM   3639  OE2 GLU A 249     -20.317   8.562   9.866  1.00  0.00           O
ATOM   3640  H   GLU A 249     -24.790   6.571   6.065  1.00  0.00           H
ATOM   3641  HA  GLU A 249     -25.017   8.736   7.903  1.00  0.00           H
ATOM   3642  HB2 GLU A 249     -23.506   7.046   8.286  1.00  0.00           H
ATOM   3643  HB3 GLU A 249     -22.621   7.501   6.992  1.00  0.00           H
ATOM   3644  HG2 GLU A 249     -22.185   9.542   8.153  1.00  0.00           H
ATOM   3645  HG3 GLU A 249     -22.826   8.831   9.475  1.00  0.00           H
ATOM   3646  N   PHE A 250     -23.545   9.539   5.115  1.00  0.02           N
ATOM   3647  CA  PHE A 250     -23.023  10.669   4.353  1.00  0.02           C
ATOM   3648  C   PHE A 250     -24.130  11.530   3.759  1.00  0.02           C
ATOM   3649  O   PHE A 250     -23.946  12.743   3.608  1.00  0.02           O
ATOM   3650  CB  PHE A 250     -22.084  10.175   3.250  1.00  0.02           C
ATOM   3651  CG  PHE A 250     -20.798   9.590   3.763  1.00  0.02           C
ATOM   3652  CD1 PHE A 250     -20.443   9.727   5.097  1.00  0.02           C
ATOM   3653  CD2 PHE A 250     -19.942   8.911   2.913  1.00  0.02           C
ATOM   3654  CE1 PHE A 250     -19.262   9.190   5.576  1.00  0.02           C
ATOM   3655  CE2 PHE A 250     -18.758   8.374   3.384  1.00  0.02           C
ATOM   3656  CZ  PHE A 250     -18.418   8.513   4.718  1.00  0.02           C
ATOM   3657  H   PHE A 250     -23.569   8.570   4.769  1.00  0.02           H
ATOM   3658  HA  PHE A 250     -22.517  11.254   5.005  1.00  0.02           H
ATOM   3659  HB2 PHE A 250     -22.558   9.473   2.741  1.00  0.02           H
ATOM   3660  HB3 PHE A 250     -21.861  10.948   2.675  1.00  0.02           H
ATOM   3661  HD1 PHE A 250     -21.047  10.218   5.722  1.00  0.02           H
ATOM   3662  HD2 PHE A 250     -20.184   8.807   1.946  1.00  0.02           H
ATOM   3663  HE1 PHE A 250     -19.024   9.298   6.550  1.00  0.02           H
ATOM   3664  HE2 PHE A 250     -18.141   7.880   2.747  1.00  0.02           H
ATOM   3665  HZ  PHE A 250     -17.562   8.124   5.063  1.00  0.02           H
ATOM   3666  N   THR A 251     -25.277  10.937   3.416  1.00  0.00           N
ATOM   3667  CA  THR A 251     -26.412  11.743   2.973  1.00  0.00           C
ATOM   3668  C   THR A 251     -26.919  12.642   4.094  1.00  0.00           C
ATOM   3669  O   THR A 251     -27.227  13.817   3.865  1.00  0.00           O
ATOM   3670  CB  THR A 251     -27.542  10.849   2.465  1.00  0.00           C
ATOM   3671  CG2 THR A 251     -27.246  10.340   1.067  1.00  0.00           C
ATOM   3672  OG1 THR A 251     -27.712   9.740   3.356  1.00  0.00           O
ATOM   3673  H   THR A 251     -25.286   9.914   3.489  1.00  0.00           H
ATOM   3674  HA  THR A 251     -26.110  12.328   2.210  1.00  0.00           H
ATOM   3675  HB  THR A 251     -28.412  11.383   2.456  1.00  0.00           H
ATOM   3676  HG1 THR A 251     -26.961   9.081   3.241  1.00  0.00           H
ATOM   3677 HG21 THR A 251     -27.709   9.462   0.917  1.00  0.00           H
ATOM   3678 HG22 THR A 251     -26.257  10.211   0.952  1.00  0.00           H
ATOM   3679 HG23 THR A 251     -27.571  11.002   0.386  1.00  0.00           H
ATOM   3680  N   GLU A 252     -27.019  12.104   5.313  1.00  0.00           N
ATOM   3681  CA  GLU A 252     -27.402  12.897   6.479  1.00  0.00           C
ATOM   3682  C   GLU A 252     -26.382  13.977   6.818  1.00  0.00           C
ATOM   3683  O   GLU A 252     -26.702  14.892   7.584  1.00  0.00           O
ATOM   3684  CB  GLU A 252     -27.602  11.979   7.688  1.00  0.00           C
ATOM   3685  CG  GLU A 252     -28.497  12.555   8.768  1.00  0.00           C
ATOM   3686  CD  GLU A 252     -27.719  13.203   9.894  1.00  0.00           C
ATOM   3687  OE1 GLU A 252     -26.472  13.160   9.864  1.00  0.00           O
ATOM   3688  OE2 GLU A 252     -28.359  13.753  10.813  1.00  0.00           O
ATOM   3689  H   GLU A 252     -26.804  11.089   5.356  1.00  0.00           H
ATOM   3690  HA  GLU A 252     -28.305  13.329   6.311  1.00  0.00           H
ATOM   3691  HB2 GLU A 252     -28.019  11.147   7.364  1.00  0.00           H
ATOM   3692  HB3 GLU A 252     -26.717  11.814   8.087  1.00  0.00           H
ATOM   3693  HG2 GLU A 252     -29.065  13.248   8.362  1.00  0.00           H
ATOM   3694  HG3 GLU A 252     -29.027  11.822   9.156  1.00  0.00           H
ATOM   3695  N   ARG A 253     -25.178  13.898   6.258  1.00  0.01           N
ATOM   3696  CA  ARG A 253     -24.081  14.823   6.528  1.00  0.01           C
ATOM   3697  C   ARG A 253     -23.842  15.828   5.412  1.00  0.01           C
ATOM   3698  O   ARG A 253     -23.620  17.013   5.685  1.00  0.01           O
ATOM   3699  CB  ARG A 253     -22.791  14.031   6.773  1.00  0.01           C
ATOM   3700  CG  ARG A 253     -22.249  14.151   8.174  1.00  0.01           C
ATOM   3701  CD  ARG A 253     -21.096  15.127   8.195  1.00  0.01           C
ATOM   3702  NE  ARG A 253     -20.485  15.227   9.513  1.00  0.01           N
ATOM   3703  CZ  ARG A 253     -19.319  15.817   9.743  1.00  0.01           C
ATOM   3704  NH1 ARG A 253     -18.640  16.351   8.738  1.00  0.01           N
ATOM   3705  NH2 ARG A 253     -18.830  15.868  10.974  1.00  0.01           N
ATOM   3706  H   ARG A 253     -25.079  13.089   5.584  1.00  0.01           H
ATOM   3707  HA  ARG A 253     -24.293  15.334   7.383  1.00  0.01           H
ATOM   3708  HB2 ARG A 253     -22.982  13.070   6.589  1.00  0.01           H
ATOM   3709  HB3 ARG A 253     -22.100  14.366   6.137  1.00  0.01           H
ATOM   3710  HG2 ARG A 253     -22.957  14.491   8.780  1.00  0.01           H
ATOM   3711  HG3 ARG A 253     -21.916  13.269   8.482  1.00  0.01           H
ATOM   3712  HD2 ARG A 253     -20.411  14.817   7.538  1.00  0.01           H
ATOM   3713  HD3 ARG A 253     -21.442  16.024   7.923  1.00  0.01           H
ATOM   3714  HE  ARG A 253     -20.974  14.826  10.293  1.00  0.01           H
ATOM   3715 HH11 ARG A 253     -19.003  16.333   7.813  1.00  0.01           H
ATOM   3716 HH12 ARG A 253     -17.742  16.783   8.921  1.00  0.01           H
ATOM   3717 HH21 ARG A 253     -19.353  15.476  11.737  1.00  0.01           H
ATOM   3718 HH22 ARG A 253     -17.946  16.293  11.151  1.00  0.01           H
ATOM   3719  N   PHE A 254     -23.883  15.383   4.157  1.00  0.01           N
ATOM   3720  CA  PHE A 254     -23.607  16.239   3.013  1.00  0.01           C
ATOM   3721  C   PHE A 254     -24.786  16.367   2.057  1.00  0.01           C
ATOM   3722  O   PHE A 254     -24.662  17.044   1.028  1.00  0.01           O
ATOM   3723  CB  PHE A 254     -22.380  15.716   2.253  1.00  0.01           C
ATOM   3724  CG  PHE A 254     -21.206  15.409   3.141  1.00  0.01           C
ATOM   3725  CD1 PHE A 254     -20.415  16.431   3.638  1.00  0.01           C
ATOM   3726  CD2 PHE A 254     -20.896  14.100   3.481  1.00  0.01           C
ATOM   3727  CE1 PHE A 254     -19.336  16.156   4.456  1.00  0.01           C
ATOM   3728  CE2 PHE A 254     -19.816  13.817   4.299  1.00  0.01           C
ATOM   3729  CZ  PHE A 254     -19.035  14.847   4.787  1.00  0.01           C
ATOM   3730  H   PHE A 254     -24.129  14.371   4.068  1.00  0.01           H
ATOM   3731  HA  PHE A 254     -23.426  17.169   3.377  1.00  0.01           H
ATOM   3732  HB2 PHE A 254     -22.644  14.883   1.794  1.00  0.01           H
ATOM   3733  HB3 PHE A 254     -22.105  16.414   1.611  1.00  0.01           H
ATOM   3734  HD1 PHE A 254     -20.625  17.379   3.406  1.00  0.01           H
ATOM   3735  HD2 PHE A 254     -21.462  13.352   3.130  1.00  0.01           H
ATOM   3736  HE1 PHE A 254     -18.771  16.914   4.808  1.00  0.01           H
ATOM   3737  HE2 PHE A 254     -19.603  12.854   4.534  1.00  0.01           H
ATOM   3738  HZ  PHE A 254     -18.252  14.651   5.380  1.00  0.01           H
ATOM   3739  N   GLY A 255     -25.915  15.744   2.355  1.00  0.00           N
ATOM   3740  CA  GLY A 255     -27.054  15.830   1.451  1.00  0.00           C
ATOM   3741  C   GLY A 255     -27.101  14.690   0.456  1.00  0.00           C
ATOM   3742  O   GLY A 255     -26.082  14.149   0.029  1.00  0.00           O
ATOM   3743  H   GLY A 255     -25.917  15.219   3.238  1.00  0.00           H
ATOM   3744  HA2 GLY A 255     -27.912  15.837   1.995  1.00  0.00           H
ATOM   3745  HA3 GLY A 255     -27.016  16.713   0.949  1.00  0.00           H
ATOM   3746  N   ALA A 256     -28.325  14.327   0.068  1.00  0.00           N
ATOM   3747  CA  ALA A 256     -28.512  13.224  -0.869  1.00  0.00           C
ATOM   3748  C   ALA A 256     -27.886  13.532  -2.225  1.00  0.00           C
ATOM   3749  O   ALA A 256     -27.229  12.673  -2.822  1.00  0.00           O
ATOM   3750  CB  ALA A 256     -30.000  12.916  -1.024  1.00  0.00           C
ATOM   3751  H   ALA A 256     -29.096  14.876   0.475  1.00  0.00           H
ATOM   3752  HA  ALA A 256     -28.070  12.399  -0.491  1.00  0.00           H
ATOM   3753  HB1 ALA A 256     -30.532  13.575  -0.494  1.00  0.00           H
ATOM   3754  HB2 ALA A 256     -30.184  11.992  -0.691  1.00  0.00           H
ATOM   3755  HB3 ALA A 256     -30.253  12.980  -1.988  1.00  0.00           H
ATOM   3756  N   GLU A 257     -28.065  14.764  -2.712  1.00  0.00           N
ATOM   3757  CA  GLU A 257     -27.584  15.139  -4.040  1.00  0.00           C
ATOM   3758  C   GLU A 257     -26.089  14.880  -4.194  1.00  0.00           C
ATOM   3759  O   GLU A 257     -25.632  14.434  -5.254  1.00  0.00           O
ATOM   3760  CB  GLU A 257     -27.906  16.612  -4.300  1.00  0.00           C
ATOM   3761  CG  GLU A 257     -27.335  17.179  -5.584  1.00  0.00           C
ATOM   3762  CD  GLU A 257     -27.592  18.666  -5.712  1.00  0.00           C
ATOM   3763  OE1 GLU A 257     -27.929  19.304  -4.691  1.00  0.00           O
ATOM   3764  OE2 GLU A 257     -27.460  19.199  -6.831  1.00  0.00           O
ATOM   3765  H   GLU A 257     -28.564  15.414  -2.077  1.00  0.00           H
ATOM   3766  HA  GLU A 257     -28.089  14.616  -4.742  1.00  0.00           H
ATOM   3767  HB2 GLU A 257     -28.891  16.698  -4.345  1.00  0.00           H
ATOM   3768  HB3 GLU A 257     -27.534  17.136  -3.548  1.00  0.00           H
ATOM   3769  HG2 GLU A 257     -26.364  17.045  -5.577  1.00  0.00           H
ATOM   3770  HG3 GLU A 257     -27.773  16.736  -6.342  1.00  0.00           H
ATOM   3771  N   PHE A 258     -25.315  15.133  -3.139  1.00  0.01           N
ATOM   3772  CA  PHE A 258     -23.867  14.980  -3.229  1.00  0.01           C
ATOM   3773  C   PHE A 258     -23.464  13.510  -3.217  1.00  0.01           C
ATOM   3774  O   PHE A 258     -22.657  13.070  -4.042  1.00  0.01           O
ATOM   3775  CB  PHE A 258     -23.196  15.736  -2.082  1.00  0.01           C
ATOM   3776  CG  PHE A 258     -21.710  15.523  -2.001  1.00  0.01           C
ATOM   3777  CD1 PHE A 258     -20.857  16.154  -2.892  1.00  0.01           C
ATOM   3778  CD2 PHE A 258     -21.164  14.701  -1.028  1.00  0.01           C
ATOM   3779  CE1 PHE A 258     -19.489  15.964  -2.824  1.00  0.01           C
ATOM   3780  CE2 PHE A 258     -19.793  14.507  -0.954  1.00  0.01           C
ATOM   3781  CZ  PHE A 258     -18.956  15.140  -1.855  1.00  0.01           C
ATOM   3782  H   PHE A 258     -25.812  15.434  -2.289  1.00  0.01           H
ATOM   3783  HA  PHE A 258     -23.587  15.351  -4.123  1.00  0.01           H
ATOM   3784  HB2 PHE A 258     -23.359  16.702  -2.219  1.00  0.01           H
ATOM   3785  HB3 PHE A 258     -23.597  15.420  -1.235  1.00  0.01           H
ATOM   3786  HD1 PHE A 258     -21.232  16.757  -3.595  1.00  0.01           H
ATOM   3787  HD2 PHE A 258     -21.765  14.243  -0.372  1.00  0.01           H
ATOM   3788  HE1 PHE A 258     -18.889  16.431  -3.487  1.00  0.01           H
ATOM   3789  HE2 PHE A 258     -19.411  13.899  -0.238  1.00  0.01           H
ATOM   3790  HZ  PHE A 258     -17.966  15.002  -1.805  1.00  0.01           H
ATOM   3791  N   VAL A 259     -24.021  12.735  -2.284  1.00  0.00           N
ATOM   3792  CA  VAL A 259     -23.689  11.317  -2.197  1.00  0.00           C
ATOM   3793  C   VAL A 259     -24.184  10.568  -3.429  1.00  0.00           C
ATOM   3794  O   VAL A 259     -23.477   9.712  -3.974  1.00  0.00           O
ATOM   3795  CB  VAL A 259     -24.265  10.720  -0.903  1.00  0.00           C
ATOM   3796  CG1 VAL A 259     -23.935   9.239  -0.812  1.00  0.00           C
ATOM   3797  CG2 VAL A 259     -23.736  11.480   0.298  1.00  0.00           C
ATOM   3798  H   VAL A 259     -24.683  13.213  -1.654  1.00  0.00           H
ATOM   3799  HA  VAL A 259     -22.687  11.231  -2.164  1.00  0.00           H
ATOM   3800  HB  VAL A 259     -25.256  10.795  -0.949  1.00  0.00           H
ATOM   3801 HG11 VAL A 259     -24.717   8.702  -1.129  1.00  0.00           H
ATOM   3802 HG12 VAL A 259     -23.139   9.037  -1.384  1.00  0.00           H
ATOM   3803 HG13 VAL A 259     -23.731   8.999   0.137  1.00  0.00           H
ATOM   3804 HG21 VAL A 259     -23.201  12.266  -0.015  1.00  0.00           H
ATOM   3805 HG22 VAL A 259     -23.155  10.876   0.845  1.00  0.00           H
ATOM   3806 HG23 VAL A 259     -24.504  11.799   0.855  1.00  0.00           H
ATOM   3807  N   ASP A 260     -25.411  10.858  -3.872  1.00  0.01           N
ATOM   3808  CA  ASP A 260     -25.944  10.212  -5.071  1.00  0.01           C
ATOM   3809  C   ASP A 260     -25.026  10.422  -6.271  1.00  0.01           C
ATOM   3810  O   ASP A 260     -24.773   9.489  -7.043  1.00  0.01           O
ATOM   3811  CB  ASP A 260     -27.348  10.735  -5.369  1.00  0.01           C
ATOM   3812  CG  ASP A 260     -28.360  10.297  -4.334  1.00  0.01           C
ATOM   3813  OD1 ASP A 260     -27.958   9.666  -3.333  1.00  0.01           O
ATOM   3814  OD2 ASP A 260     -29.558  10.592  -4.514  1.00  0.01           O
ATOM   3815  H   ASP A 260     -25.928  11.552  -3.313  1.00  0.01           H
ATOM   3816  HA  ASP A 260     -25.969   9.221  -4.888  1.00  0.01           H
ATOM   3817  HB2 ASP A 260     -27.310  11.727  -5.381  1.00  0.01           H
ATOM   3818  HB3 ASP A 260     -27.624  10.386  -6.256  1.00  0.01           H
ATOM   3819  N   GLY A 261     -24.519  11.644  -6.447  1.00  0.00           N
ATOM   3820  CA  GLY A 261     -23.554  11.882  -7.509  1.00  0.00           C
ATOM   3821  C   GLY A 261     -22.317  11.014  -7.376  1.00  0.00           C
ATOM   3822  O   GLY A 261     -21.782  10.520  -8.372  1.00  0.00           O
ATOM   3823  H   GLY A 261     -24.857  12.361  -5.796  1.00  0.00           H
ATOM   3824  HA2 GLY A 261     -23.992  11.704  -8.407  1.00  0.00           H
ATOM   3825  HA3 GLY A 261     -23.280  12.859  -7.500  1.00  0.00           H
ATOM   3826  N   LEU A 262     -21.848  10.810  -6.143  1.00 -0.04           N
ATOM   3827  CA  LEU A 262     -20.679   9.963  -5.932  1.00 -0.04           C
ATOM   3828  C   LEU A 262     -20.987   8.513  -6.281  1.00 -0.04           C
ATOM   3829  O   LEU A 262     -20.214   7.857  -6.988  1.00 -0.04           O
ATOM   3830  CB  LEU A 262     -20.193  10.079  -4.487  1.00 -0.04           C
ATOM   3831  CG  LEU A 262     -19.511  11.387  -4.085  1.00 -0.04           C
ATOM   3832  CD1 LEU A 262     -19.009  11.309  -2.658  1.00 -0.04           C
ATOM   3833  CD2 LEU A 262     -18.364  11.696  -5.020  1.00 -0.04           C
ATOM   3834  H   LEU A 262     -22.363  11.283  -5.391  1.00 -0.04           H
ATOM   3835  HA  LEU A 262     -19.938  10.284  -6.532  1.00 -0.04           H
ATOM   3836  HB2 LEU A 262     -20.986   9.961  -3.888  1.00 -0.04           H
ATOM   3837  HB3 LEU A 262     -19.539   9.341  -4.324  1.00 -0.04           H
ATOM   3838  HG  LEU A 262     -20.171  12.135  -4.168  1.00 -0.04           H
ATOM   3839 HD11 LEU A 262     -19.778  11.142  -2.038  1.00 -0.04           H
ATOM   3840 HD12 LEU A 262     -18.565  12.171  -2.408  1.00 -0.04           H
ATOM   3841 HD13 LEU A 262     -18.348  10.561  -2.572  1.00 -0.04           H
ATOM   3842 HD21 LEU A 262     -17.689  10.957  -4.985  1.00 -0.04           H
ATOM   3843 HD22 LEU A 262     -18.705  11.785  -5.958  1.00 -0.04           H
ATOM   3844 HD23 LEU A 262     -17.925  12.554  -4.747  1.00 -0.04           H
ATOM   3845  N   LEU A 263     -22.118   7.998  -5.791  1.00  0.01           N
ATOM   3846  CA  LEU A 263     -22.518   6.633  -6.118  1.00  0.01           C
ATOM   3847  C   LEU A 263     -22.670   6.451  -7.621  1.00  0.01           C
ATOM   3848  O   LEU A 263     -22.332   5.393  -8.165  1.00  0.01           O
ATOM   3849  CB  LEU A 263     -23.828   6.285  -5.413  1.00  0.01           C
ATOM   3850  CG  LEU A 263     -23.882   6.509  -3.904  1.00  0.01           C
ATOM   3851  CD1 LEU A 263     -25.299   6.328  -3.381  1.00  0.01           C
ATOM   3852  CD2 LEU A 263     -22.924   5.567  -3.204  1.00  0.01           C
ATOM   3853  H   LEU A 263     -22.661   8.629  -5.184  1.00  0.01           H
ATOM   3854  HA  LEU A 263     -21.803   6.003  -5.791  1.00  0.01           H
ATOM   3855  HB2 LEU A 263     -24.552   6.841  -5.822  1.00  0.01           H
ATOM   3856  HB3 LEU A 263     -24.016   5.318  -5.578  1.00  0.01           H
ATOM   3857  HG  LEU A 263     -23.570   7.438  -3.701  1.00  0.01           H
ATOM   3858 HD11 LEU A 263     -25.907   6.987  -3.826  1.00  0.01           H
ATOM   3859 HD12 LEU A 263     -25.313   6.479  -2.392  1.00  0.01           H
ATOM   3860 HD13 LEU A 263     -25.613   5.399  -3.580  1.00  0.01           H
ATOM   3861 HD21 LEU A 263     -23.176   4.619  -3.403  1.00  0.01           H
ATOM   3862 HD22 LEU A 263     -21.990   5.733  -3.526  1.00  0.01           H
ATOM   3863 HD23 LEU A 263     -22.963   5.718  -2.215  1.00  0.01           H
ATOM   3864  N   ALA A 264     -23.167   7.478  -8.310  1.00  0.00           N
ATOM   3865  CA  ALA A 264     -23.397   7.391  -9.748  1.00  0.00           C
ATOM   3866  C   ALA A 264     -22.124   7.494 -10.582  1.00  0.00           C
ATOM   3867  O   ALA A 264     -22.105   6.985 -11.707  1.00  0.00           O
ATOM   3868  CB  ALA A 264     -24.371   8.484 -10.195  1.00  0.00           C
ATOM   3869  H   ALA A 264     -23.370   8.324  -7.746  1.00  0.00           H
ATOM   3870  HA  ALA A 264     -23.842   6.497  -9.951  1.00  0.00           H
ATOM   3871  HB1 ALA A 264     -25.112   8.071 -10.721  1.00  0.00           H
ATOM   3872  HB2 ALA A 264     -23.885   9.147 -10.762  1.00  0.00           H
ATOM   3873  HB3 ALA A 264     -24.745   8.941  -9.391  1.00  0.00           H
ATOM   3874  N   GLY A 265     -21.072   8.139 -10.077  1.00 -0.01           N
ATOM   3875  CA  GLY A 265     -19.902   8.416 -10.893  1.00 -0.01           C
ATOM   3876  C   GLY A 265     -18.630   7.671 -10.529  1.00 -0.01           C
ATOM   3877  O   GLY A 265     -17.716   7.568 -11.353  1.00 -0.01           O
ATOM   3878  H   GLY A 265     -21.164   8.414  -9.084  1.00 -0.01           H
ATOM   3879  HA2 GLY A 265     -20.130   8.220 -11.880  1.00 -0.01           H
ATOM   3880  HA3 GLY A 265     -19.711   9.430 -10.868  1.00 -0.01           H
ATOM   3881  N   LEU A 266     -18.556   7.134  -9.308  1.00 -0.06           N
ATOM   3882  CA  LEU A 266     -17.288   6.595  -8.820  1.00 -0.06           C
ATOM   3883  C   LEU A 266     -16.826   5.394  -9.635  1.00 -0.06           C
ATOM   3884  O   LEU A 266     -15.634   5.267  -9.937  1.00 -0.06           O
ATOM   3885  CB  LEU A 266     -17.404   6.225  -7.344  1.00 -0.06           C
ATOM   3886  CG  LEU A 266     -17.133   7.374  -6.371  1.00 -0.06           C
ATOM   3887  CD1 LEU A 266     -17.315   6.922  -4.932  1.00 -0.06           C
ATOM   3888  CD2 LEU A 266     -15.736   7.933  -6.591  1.00 -0.06           C
ATOM   3889  H   LEU A 266     -19.430   7.135  -8.770  1.00 -0.06           H
ATOM   3890  HA  LEU A 266     -16.585   7.318  -8.891  1.00 -0.06           H
ATOM   3891  HB2 LEU A 266     -18.329   5.909  -7.178  1.00 -0.06           H
ATOM   3892  HB3 LEU A 266     -16.744   5.512  -7.153  1.00 -0.06           H
ATOM   3893  HG  LEU A 266     -17.769   8.122  -6.568  1.00 -0.06           H
ATOM   3894 HD11 LEU A 266     -18.254   6.602  -4.796  1.00 -0.06           H
ATOM   3895 HD12 LEU A 266     -17.133   7.688  -4.314  1.00 -0.06           H
ATOM   3896 HD13 LEU A 266     -16.679   6.176  -4.731  1.00 -0.06           H
ATOM   3897 HD21 LEU A 266     -15.059   7.212  -6.441  1.00 -0.06           H
ATOM   3898 HD22 LEU A 266     -15.655   8.274  -7.528  1.00 -0.06           H
ATOM   3899 HD23 LEU A 266     -15.570   8.683  -5.950  1.00 -0.06           H
ATOM   3900  N   GLY A 267     -17.749   4.500  -9.997  1.00  0.00           N
ATOM   3901  CA  GLY A 267     -17.364   3.355 -10.806  1.00  0.00           C
ATOM   3902  C   GLY A 267     -16.750   3.770 -12.127  1.00  0.00           C
ATOM   3903  O   GLY A 267     -15.667   3.310 -12.497  1.00  0.00           O
ATOM   3904  H   GLY A 267     -18.701   4.688  -9.668  1.00  0.00           H
ATOM   3905  HA2 GLY A 267     -16.700   2.789 -10.291  1.00  0.00           H
ATOM   3906  HA3 GLY A 267     -18.179   2.779 -10.981  1.00  0.00           H
ATOM   3907  N   SER A 268     -17.433   4.660 -12.853  1.00  0.00           N
ATOM   3908  CA  SER A 268     -16.937   5.096 -14.153  1.00  0.00           C
ATOM   3909  C   SER A 268     -15.652   5.899 -14.010  1.00  0.00           C
ATOM   3910  O   SER A 268     -14.766   5.823 -14.869  1.00  0.00           O
ATOM   3911  CB  SER A 268     -18.006   5.917 -14.875  1.00  0.00           C
ATOM   3912  OG  SER A 268     -17.561   6.332 -16.156  1.00  0.00           O
ATOM   3913  H   SER A 268     -18.308   4.996 -12.425  1.00  0.00           H
ATOM   3914  HA  SER A 268     -16.730   4.275 -14.700  1.00  0.00           H
ATOM   3915  HB2 SER A 268     -18.824   5.357 -14.982  1.00  0.00           H
ATOM   3916  HB3 SER A 268     -18.215   6.724 -14.328  1.00  0.00           H
ATOM   3917  HG  SER A 268     -17.549   7.330 -16.197  1.00  0.00           H
ATOM   3918  N   ALA A 269     -15.529   6.670 -12.929  1.00 -0.05           N
ATOM   3919  CA  ALA A 269     -14.302   7.421 -12.703  1.00 -0.05           C
ATOM   3920  C   ALA A 269     -13.147   6.493 -12.356  1.00 -0.05           C
ATOM   3921  O   ALA A 269     -12.010   6.728 -12.780  1.00 -0.05           O
ATOM   3922  CB  ALA A 269     -14.514   8.454 -11.601  1.00 -0.05           C
ATOM   3923  H   ALA A 269     -16.342   6.684 -12.301  1.00 -0.05           H
ATOM   3924  HA  ALA A 269     -14.068   7.924 -13.546  1.00 -0.05           H
ATOM   3925  HB1 ALA A 269     -15.041   8.044 -10.858  1.00 -0.05           H
ATOM   3926  HB2 ALA A 269     -15.012   9.237 -11.971  1.00 -0.05           H
ATOM   3927  HB3 ALA A 269     -13.627   8.756 -11.254  1.00 -0.05           H
ATOM   3928  N   GLN A 270     -13.417   5.439 -11.581  1.00  0.01           N
ATOM   3929  CA  GLN A 270     -12.391   4.441 -11.298  1.00  0.01           C
ATOM   3930  C   GLN A 270     -11.877   3.807 -12.584  1.00  0.01           C
ATOM   3931  O   GLN A 270     -10.667   3.620 -12.756  1.00  0.01           O
ATOM   3932  CB  GLN A 270     -12.952   3.372 -10.360  1.00  0.01           C
ATOM   3933  CG  GLN A 270     -11.938   2.345  -9.906  1.00  0.01           C
ATOM   3934  CD  GLN A 270     -11.092   2.845  -8.758  1.00  0.01           C
ATOM   3935  NE2 GLN A 270      -9.784   2.636  -8.849  1.00  0.01           N
ATOM   3936  OE1 GLN A 270     -11.607   3.424  -7.802  1.00  0.01           O
ATOM   3937  H   GLN A 270     -14.380   5.398 -11.216  1.00  0.01           H
ATOM   3938  HA  GLN A 270     -11.617   4.908 -10.854  1.00  0.01           H
ATOM   3939  HB2 GLN A 270     -13.326   3.825  -9.546  1.00  0.01           H
ATOM   3940  HB3 GLN A 270     -13.697   2.891 -10.833  1.00  0.01           H
ATOM   3941  HG2 GLN A 270     -12.422   1.522  -9.611  1.00  0.01           H
ATOM   3942  HG3 GLN A 270     -11.337   2.123 -10.673  1.00  0.01           H
ATOM   3943 HE21 GLN A 270      -9.150   2.958  -8.119  1.00  0.01           H
ATOM   3944 HE22 GLN A 270      -9.430   2.144  -9.668  1.00  0.01           H
ATOM   3945  N   GLU A 271     -12.788   3.475 -13.500  1.00  0.01           N
ATOM   3946  CA  GLU A 271     -12.396   2.863 -14.765  1.00  0.01           C
ATOM   3947  C   GLU A 271     -11.520   3.805 -15.580  1.00  0.01           C
ATOM   3948  O   GLU A 271     -10.486   3.400 -16.125  1.00  0.01           O
ATOM   3949  CB  GLU A 271     -13.644   2.466 -15.554  1.00  0.01           C
ATOM   3950  CG  GLU A 271     -13.387   1.390 -16.581  1.00  0.01           C
ATOM   3951  CD  GLU A 271     -12.680   0.200 -15.978  1.00  0.01           C
ATOM   3952  OE1 GLU A 271     -13.168  -0.328 -14.957  1.00  0.01           O
ATOM   3953  OE2 GLU A 271     -11.628  -0.197 -16.516  1.00  0.01           O
ATOM   3954  H   GLU A 271     -13.766   3.684 -13.240  1.00  0.01           H
ATOM   3955  HA  GLU A 271     -11.894   2.008 -14.586  1.00  0.01           H
ATOM   3956  HB2 GLU A 271     -14.304   2.121 -14.912  1.00  0.01           H
ATOM   3957  HB3 GLU A 271     -13.964   3.266 -16.026  1.00  0.01           H
ATOM   3958  HG2 GLU A 271     -14.249   1.079 -16.929  1.00  0.01           H
ATOM   3959  HG3 GLU A 271     -12.807   1.757 -17.280  1.00  0.01           H
ATOM   3960  N   THR A 272     -11.911   5.078 -15.655  1.00 -0.02           N
ATOM   3961  CA  THR A 272     -11.139   6.053 -16.417  1.00 -0.02           C
ATOM   3962  C   THR A 272      -9.753   6.257 -15.818  1.00 -0.02           C
ATOM   3963  O   THR A 272      -8.756   6.334 -16.546  1.00 -0.02           O
ATOM   3964  CB  THR A 272     -11.900   7.375 -16.467  1.00 -0.02           C
ATOM   3965  CG2 THR A 272     -11.162   8.387 -17.321  1.00 -0.02           C
ATOM   3966  OG1 THR A 272     -13.208   7.152 -17.008  1.00 -0.02           O
ATOM   3967  H   THR A 272     -12.778   5.302 -15.143  1.00 -0.02           H
ATOM   3968  HA  THR A 272     -11.029   5.708 -17.359  1.00 -0.02           H
ATOM   3969  HB  THR A 272     -12.009   7.735 -15.518  1.00 -0.02           H
ATOM   3970  HG1 THR A 272     -13.182   7.188 -18.013  1.00 -0.02           H
ATOM   3971 HG21 THR A 272     -10.474   8.866 -16.768  1.00 -0.02           H
ATOM   3972 HG22 THR A 272     -11.809   9.060 -17.691  1.00 -0.02           H
ATOM   3973 HG23 THR A 272     -10.703   7.922 -18.083  1.00 -0.02           H
ATOM   3974  N   LEU A 273      -9.677   6.355 -14.490  1.00 -0.05           N
ATOM   3975  CA  LEU A 273      -8.393   6.502 -13.814  1.00 -0.05           C
ATOM   3976  C   LEU A 273      -7.476   5.327 -14.122  1.00 -0.05           C
ATOM   3977  O   LEU A 273      -6.304   5.511 -14.467  1.00 -0.05           O
ATOM   3978  CB  LEU A 273      -8.629   6.637 -12.310  1.00 -0.05           C
ATOM   3979  CG  LEU A 273      -7.517   6.300 -11.316  1.00 -0.05           C
ATOM   3980  CD1 LEU A 273      -6.400   7.321 -11.365  1.00 -0.05           C
ATOM   3981  CD2 LEU A 273      -8.087   6.205  -9.914  1.00 -0.05           C
ATOM   3982  H   LEU A 273     -10.586   6.318 -13.997  1.00 -0.05           H
ATOM   3983  HA  LEU A 273      -7.952   7.345 -14.143  1.00 -0.05           H
ATOM   3984  HB2 LEU A 273      -8.903   7.599 -12.130  1.00 -0.05           H
ATOM   3985  HB3 LEU A 273      -9.424   6.052 -12.073  1.00 -0.05           H
ATOM   3986  HG  LEU A 273      -7.151   5.391 -11.537  1.00 -0.05           H
ATOM   3987 HD11 LEU A 273      -6.003   7.345 -12.284  1.00 -0.05           H
ATOM   3988 HD12 LEU A 273      -5.687   7.075 -10.705  1.00 -0.05           H
ATOM   3989 HD13 LEU A 273      -6.760   8.228 -11.138  1.00 -0.05           H
ATOM   3990 HD21 LEU A 273      -8.501   7.080  -9.658  1.00 -0.05           H
ATOM   3991 HD22 LEU A 273      -8.784   5.488  -9.881  1.00 -0.05           H
ATOM   3992 HD23 LEU A 273      -7.356   5.984  -9.267  1.00 -0.05           H
ATOM   3993  N   ILE A 274      -8.007   4.107 -14.025  1.00  0.01           N
ATOM   3994  CA  ILE A 274      -7.208   2.909 -14.277  1.00  0.01           C
ATOM   3995  C   ILE A 274      -6.674   2.916 -15.703  1.00  0.01           C
ATOM   3996  O   ILE A 274      -5.466   2.793 -15.939  1.00  0.01           O
ATOM   3997  CB  ILE A 274      -8.040   1.642 -14.005  1.00  0.01           C
ATOM   3998  CG1 ILE A 274      -8.313   1.477 -12.509  1.00  0.01           C
ATOM   3999  CG2 ILE A 274      -7.350   0.412 -14.579  1.00  0.01           C
ATOM   4000  CD1 ILE A 274      -9.196   0.299 -12.180  1.00  0.01           C
ATOM   4001  H   ILE A 274      -9.007   4.085 -13.763  1.00  0.01           H
ATOM   4002  HA  ILE A 274      -6.412   2.970 -13.671  1.00  0.01           H
ATOM   4003  HB  ILE A 274      -8.916   1.744 -14.469  1.00  0.01           H
ATOM   4004 HG12 ILE A 274      -7.438   1.371 -12.039  1.00  0.01           H
ATOM   4005 HG13 ILE A 274      -8.753   2.312 -12.179  1.00  0.01           H
ATOM   4006 HG21 ILE A 274      -7.189   0.557 -15.553  1.00  0.01           H
ATOM   4007 HG22 ILE A 274      -7.939  -0.382 -14.444  1.00  0.01           H
ATOM   4008 HG23 ILE A 274      -6.482   0.278 -14.105  1.00  0.01           H
ATOM   4009 HD11 ILE A 274     -10.080   0.408 -12.633  1.00  0.01           H
ATOM   4010 HD12 ILE A 274      -9.333   0.251 -11.191  1.00  0.01           H
ATOM   4011 HD13 ILE A 274      -8.761  -0.543 -12.497  1.00  0.01           H
ATOM   4012  N   ARG A 275      -7.569   3.080 -16.676  1.00  0.01           N
ATOM   4013  CA  ARG A 275      -7.239   2.811 -18.069  1.00  0.01           C
ATOM   4014  C   ARG A 275      -6.655   4.005 -18.810  1.00  0.01           C
ATOM   4015  O   ARG A 275      -6.056   3.813 -19.874  1.00  0.01           O
ATOM   4016  CB  ARG A 275      -8.482   2.323 -18.825  1.00  0.01           C
ATOM   4017  CG  ARG A 275      -8.966   0.932 -18.429  1.00  0.01           C
ATOM   4018  CD  ARG A 275     -10.190   0.524 -19.240  1.00  0.01           C
ATOM   4019  NE  ARG A 275     -10.716  -0.773 -18.819  1.00  0.01           N
ATOM   4020  CZ  ARG A 275     -11.879  -1.278 -19.220  1.00  0.01           C
ATOM   4021  NH1 ARG A 275     -12.653  -0.593 -20.050  1.00  0.01           N
ATOM   4022  NH2 ARG A 275     -12.276  -2.466 -18.781  1.00  0.01           N
ATOM   4023  H   ARG A 275      -8.501   3.409 -16.359  1.00  0.01           H
ATOM   4024  HA  ARG A 275      -6.560   2.049 -18.100  1.00  0.01           H
ATOM   4025  HB2 ARG A 275      -9.224   2.968 -18.652  1.00  0.01           H
ATOM   4026  HB3 ARG A 275      -8.267   2.308 -19.799  1.00  0.01           H
ATOM   4027  HG2 ARG A 275      -8.245   0.269 -18.600  1.00  0.01           H
ATOM   4028  HG3 ARG A 275      -9.217   0.931 -17.467  1.00  0.01           H
ATOM   4029  HD2 ARG A 275     -10.890   1.221 -19.113  1.00  0.01           H
ATOM   4030  HD3 ARG A 275      -9.922   0.476 -20.198  1.00  0.01           H
ATOM   4031  HE  ARG A 275     -10.160  -1.321 -18.182  1.00  0.01           H
ATOM   4032 HH11 ARG A 275     -12.364   0.294 -20.396  1.00  0.01           H
ATOM   4033 HH12 ARG A 275     -13.542  -0.980 -20.332  1.00  0.01           H
ATOM   4034 HH21 ARG A 275     -11.687  -2.992 -18.161  1.00  0.01           H
ATOM   4035 HH22 ARG A 275     -13.154  -2.841 -19.063  1.00  0.01           H
ATOM   4036  N   LYS A 276      -6.801   5.227 -18.294  1.00  0.01           N
ATOM   4037  CA  LYS A 276      -6.420   6.398 -19.073  1.00  0.01           C
ATOM   4038  C   LYS A 276      -5.468   7.370 -18.391  1.00  0.01           C
ATOM   4039  O   LYS A 276      -4.965   8.270 -19.072  1.00  0.01           O
ATOM   4040  CB  LYS A 276      -7.669   7.177 -19.517  1.00  0.01           C
ATOM   4041  CG  LYS A 276      -8.612   6.387 -20.418  1.00  0.01           C
ATOM   4042  CD  LYS A 276      -9.664   7.277 -21.063  1.00  0.01           C
ATOM   4043  CE  LYS A 276     -10.604   6.463 -21.940  1.00  0.01           C
ATOM   4044  NZ  LYS A 276     -11.593   7.319 -22.651  1.00  0.01           N
ATOM   4045  H   LYS A 276      -7.188   5.263 -17.344  1.00  0.01           H
ATOM   4046  HA  LYS A 276      -5.982   6.077 -19.947  1.00  0.01           H
ATOM   4047  HB2 LYS A 276      -8.171   7.449 -18.699  1.00  0.01           H
ATOM   4048  HB3 LYS A 276      -7.367   7.989 -20.013  1.00  0.01           H
ATOM   4049  HG2 LYS A 276      -8.076   5.944 -21.140  1.00  0.01           H
ATOM   4050  HG3 LYS A 276      -9.072   5.685 -19.872  1.00  0.01           H
ATOM   4051  HD2 LYS A 276     -10.197   7.715 -20.349  1.00  0.01           H
ATOM   4052  HD3 LYS A 276      -9.211   7.955 -21.629  1.00  0.01           H
ATOM   4053  HE2 LYS A 276     -10.060   5.957 -22.617  1.00  0.01           H
ATOM   4054  HE3 LYS A 276     -11.095   5.802 -21.364  1.00  0.01           H
ATOM   4055  HZ1 LYS A 276     -12.331   6.747 -23.007  1.00  0.01           H
ATOM   4056  HZ2 LYS A 276     -11.140   7.791 -23.407  1.00  0.01           H
ATOM   4057  HZ3 LYS A 276     -11.968   7.991 -22.014  1.00  0.01           H
ATOM   4058  N   THR A 277      -5.199   7.238 -17.095  1.00  0.02           N
ATOM   4059  CA  THR A 277      -4.334   8.191 -16.413  1.00  0.02           C
ATOM   4060  C   THR A 277      -3.205   7.474 -15.690  1.00  0.02           C
ATOM   4061  O   THR A 277      -3.244   6.260 -15.471  1.00  0.02           O
ATOM   4062  CB  THR A 277      -5.097   9.057 -15.396  1.00  0.02           C
ATOM   4063  CG2 THR A 277      -6.331   9.685 -16.023  1.00  0.02           C
ATOM   4064  OG1 THR A 277      -5.485   8.255 -14.275  1.00  0.02           O
ATOM   4065  H   THR A 277      -5.643   6.428 -16.633  1.00  0.02           H
ATOM   4066  HA  THR A 277      -3.930   8.806 -17.101  1.00  0.02           H
ATOM   4067  HB  THR A 277      -4.476   9.795 -15.060  1.00  0.02           H
ATOM   4068  HG1 THR A 277      -5.758   7.336 -14.580  1.00  0.02           H
ATOM   4069 HG21 THR A 277      -6.270   9.633 -17.023  1.00  0.02           H
ATOM   4070 HG22 THR A 277      -6.400  10.648 -15.749  1.00  0.02           H
ATOM   4071 HG23 THR A 277      -7.154   9.197 -15.719  1.00  0.02           H
ATOM   4072  N   ARG A 278      -2.190   8.257 -15.327  1.00  0.00           N
ATOM   4073  CA  ARG A 278      -1.118   7.822 -14.445  1.00  0.00           C
ATOM   4074  C   ARG A 278      -0.818   8.940 -13.456  1.00  0.00           C
ATOM   4075  O   ARG A 278      -1.084  10.115 -13.725  1.00  0.00           O
ATOM   4076  CB  ARG A 278       0.149   7.432 -15.223  1.00  0.00           C
ATOM   4077  CG  ARG A 278       0.044   6.094 -15.943  1.00  0.00           C
ATOM   4078  CD  ARG A 278       1.394   5.400 -16.018  1.00  0.00           C
ATOM   4079  NE  ARG A 278       1.276   4.006 -16.434  1.00  0.00           N
ATOM   4080  CZ  ARG A 278       1.022   2.999 -15.607  1.00  0.00           C
ATOM   4081  NH1 ARG A 278       0.851   3.227 -14.311  1.00  0.00           N
ATOM   4082  NH2 ARG A 278       0.938   1.763 -16.077  1.00  0.00           N
ATOM   4083  H   ARG A 278      -2.233   9.224 -15.737  1.00  0.00           H
ATOM   4084  HA  ARG A 278      -1.419   7.017 -13.937  1.00  0.00           H
ATOM   4085  HB2 ARG A 278       0.324   8.137 -15.902  1.00  0.00           H
ATOM   4086  HB3 ARG A 278       0.903   7.378 -14.578  1.00  0.00           H
ATOM   4087  HG2 ARG A 278      -0.585   5.501 -15.450  1.00  0.00           H
ATOM   4088  HG3 ARG A 278      -0.281   6.243 -16.872  1.00  0.00           H
ATOM   4089  HD2 ARG A 278       1.960   5.893 -16.675  1.00  0.00           H
ATOM   4090  HD3 ARG A 278       1.812   5.440 -15.113  1.00  0.00           H
ATOM   4091  HE  ARG A 278       1.395   3.795 -17.411  1.00  0.00           H
ATOM   4092 HH11 ARG A 278       0.892   4.153 -13.950  1.00  0.00           H
ATOM   4093 HH12 ARG A 278       0.677   2.450 -13.690  1.00  0.00           H
ATOM   4094 HH21 ARG A 278       1.047   1.592 -17.060  1.00  0.00           H
ATOM   4095 HH22 ARG A 278       0.766   0.998 -15.459  1.00  0.00           H
ATOM   4096  N   PHE A 279      -0.263   8.563 -12.306  1.00 -0.50           N
ATOM   4097  CA  PHE A 279      -0.063   9.469 -11.181  1.00 -0.50           C
ATOM   4098  C   PHE A 279       1.363   9.314 -10.674  1.00 -0.50           C
ATOM   4099  O   PHE A 279       1.808   8.193 -10.405  1.00 -0.50           O
ATOM   4100  CB  PHE A 279      -1.078   9.166 -10.074  1.00 -0.50           C
ATOM   4101  CG  PHE A 279      -0.856   9.933  -8.802  1.00 -0.50           C
ATOM   4102  CD1 PHE A 279      -1.115  11.291  -8.743  1.00 -0.50           C
ATOM   4103  CD2 PHE A 279      -0.420   9.286  -7.654  1.00 -0.50           C
ATOM   4104  CE1 PHE A 279      -0.921  11.994  -7.573  1.00 -0.50           C
ATOM   4105  CE2 PHE A 279      -0.225   9.983  -6.477  1.00 -0.50           C
ATOM   4106  CZ  PHE A 279      -0.476  11.340  -6.437  1.00 -0.50           C
ATOM   4107  H   PHE A 279       0.019   7.553 -12.279  1.00 -0.50           H
ATOM   4108  HA  PHE A 279      -0.145  10.399 -11.536  1.00 -0.50           H
ATOM   4109  HB2 PHE A 279      -1.978   9.397 -10.419  1.00 -0.50           H
ATOM   4110  HB3 PHE A 279      -1.016   8.199  -9.865  1.00 -0.50           H
ATOM   4111  HD1 PHE A 279      -1.447  11.768  -9.554  1.00 -0.50           H
ATOM   4112  HD2 PHE A 279      -0.246   8.299  -7.682  1.00 -0.50           H
ATOM   4113  HE1 PHE A 279      -1.104  12.987  -7.549  1.00 -0.50           H
ATOM   4114  HE2 PHE A 279       0.102   9.496  -5.651  1.00 -0.50           H
ATOM   4115  HZ  PHE A 279      -0.338  11.855  -5.589  1.00 -0.50           H
ATOM   4116  N   PHE A 280       2.084  10.427 -10.556  1.00 -0.02           N
ATOM   4117  CA  PHE A 280       3.506  10.358 -10.254  1.00 -0.02           C
ATOM   4118  C   PHE A 280       3.907  11.444  -9.265  1.00 -0.02           C
ATOM   4119  O   PHE A 280       3.161  12.390  -8.993  1.00 -0.02           O
ATOM   4120  CB  PHE A 280       4.359  10.459 -11.529  1.00 -0.02           C
ATOM   4121  CG  PHE A 280       4.108  11.702 -12.347  1.00 -0.02           C
ATOM   4122  CD1 PHE A 280       4.782  12.880 -12.067  1.00 -0.02           C
ATOM   4123  CD2 PHE A 280       3.218  11.683 -13.409  1.00 -0.02           C
ATOM   4124  CE1 PHE A 280       4.561  14.021 -12.818  1.00 -0.02           C
ATOM   4125  CE2 PHE A 280       2.993  12.823 -14.166  1.00 -0.02           C
ATOM   4126  CZ  PHE A 280       3.666  13.993 -13.869  1.00 -0.02           C
ATOM   4127  H   PHE A 280       1.563  11.306 -10.693  1.00 -0.02           H
ATOM   4128  HA  PHE A 280       3.668   9.475  -9.798  1.00 -0.02           H
ATOM   4129  HB2 PHE A 280       5.310  10.460 -11.256  1.00 -0.02           H
ATOM   4130  HB3 PHE A 280       4.149   9.674 -12.094  1.00 -0.02           H
ATOM   4131  HD1 PHE A 280       5.438  12.909 -11.315  1.00 -0.02           H
ATOM   4132  HD2 PHE A 280       2.732  10.837 -13.633  1.00 -0.02           H
ATOM   4133  HE1 PHE A 280       5.057  14.870 -12.590  1.00 -0.02           H
ATOM   4134  HE2 PHE A 280       2.332  12.791 -14.935  1.00 -0.02           H
ATOM   4135  HZ  PHE A 280       3.508  14.818 -14.412  1.00 -0.02           H
ATOM   4136  N   MET A 281       5.117  11.277  -8.729  1.00  0.00           N
ATOM   4137  CA  MET A 281       5.764  12.217  -7.820  1.00  0.00           C
ATOM   4138  C   MET A 281       7.055  12.694  -8.474  1.00  0.00           C
ATOM   4139  O   MET A 281       8.025  11.933  -8.572  1.00  0.00           O
ATOM   4140  CB  MET A 281       6.052  11.558  -6.471  1.00  0.00           C
ATOM   4141  CG  MET A 281       7.019  12.343  -5.595  1.00  0.00           C
ATOM   4142  SD  MET A 281       7.624  11.412  -4.170  1.00  0.00           S
ATOM   4143  CE  MET A 281       8.700  10.217  -4.958  1.00  0.00           C
ATOM   4144  H   MET A 281       5.584  10.373  -9.030  1.00  0.00           H
ATOM   4145  HA  MET A 281       5.166  13.004  -7.705  1.00  0.00           H
ATOM   4146  HB2 MET A 281       5.185  11.449  -5.968  1.00  0.00           H
ATOM   4147  HB3 MET A 281       6.441  10.642  -6.631  1.00  0.00           H
ATOM   4148  HG2 MET A 281       7.804  12.659  -6.182  1.00  0.00           H
ATOM   4149  HG3 MET A 281       6.551  13.209  -5.291  1.00  0.00           H
ATOM   4150  HE1 MET A 281       9.633  10.324  -4.611  1.00  0.00           H
ATOM   4151  HE2 MET A 281       8.377   9.291  -4.759  1.00  0.00           H
ATOM   4152  HE3 MET A 281       8.696  10.363  -5.948  1.00  0.00           H
ATOM   4153  N   ALA A 282       7.072  13.944  -8.926  1.00  0.00           N
ATOM   4154  CA  ALA A 282       8.226  14.506  -9.610  1.00  0.00           C
ATOM   4155  C   ALA A 282       8.907  15.548  -8.734  1.00  0.00           C
ATOM   4156  O   ALA A 282       8.262  16.222  -7.926  1.00  0.00           O
ATOM   4157  CB  ALA A 282       7.829  15.143 -10.945  1.00  0.00           C
ATOM   4158  H   ALA A 282       6.195  14.479  -8.749  1.00  0.00           H
ATOM   4159  HA  ALA A 282       8.883  13.769  -9.801  1.00  0.00           H
ATOM   4160  HB1 ALA A 282       8.501  14.896 -11.641  1.00  0.00           H
ATOM   4161  HB2 ALA A 282       7.802  16.135 -10.841  1.00  0.00           H
ATOM   4162  HB3 ALA A 282       6.928  14.809 -11.215  1.00  0.00           H
ATOM   4163  N   THR A 283      10.222  15.666  -8.898  1.00  0.01           N
ATOM   4164  CA  THR A 283      11.014  16.697  -8.240  1.00  0.01           C
ATOM   4165  C   THR A 283      11.486  17.687  -9.293  1.00  0.01           C
ATOM   4166  O   THR A 283      12.229  17.321 -10.211  1.00  0.01           O
ATOM   4167  CB  THR A 283      12.208  16.100  -7.496  1.00  0.01           C
ATOM   4168  CG2 THR A 283      13.025  17.199  -6.836  1.00  0.01           C
ATOM   4169  OG1 THR A 283      11.744  15.194  -6.488  1.00  0.01           O
ATOM   4170  H   THR A 283      10.639  14.952  -9.542  1.00  0.01           H
ATOM   4171  HA  THR A 283      10.433  17.180  -7.589  1.00  0.01           H
ATOM   4172  HB  THR A 283      12.782  15.571  -8.156  1.00  0.01           H
ATOM   4173  HG1 THR A 283      12.315  15.267  -5.663  1.00  0.01           H
ATOM   4174 HG21 THR A 283      12.812  17.241  -5.856  1.00  0.01           H
ATOM   4175 HG22 THR A 283      12.809  18.084  -7.256  1.00  0.01           H
ATOM   4176 HG23 THR A 283      14.004  17.012  -6.951  1.00  0.01           H
ATOM   4177  N   LEU A 284      11.040  18.930  -9.170  1.00  0.00           N
ATOM   4178  CA  LEU A 284      11.456  20.003 -10.058  1.00  0.00           C
ATOM   4179  C   LEU A 284      12.435  20.902  -9.319  1.00  0.00           C
ATOM   4180  O   LEU A 284      12.283  21.146  -8.119  1.00  0.00           O
ATOM   4181  CB  LEU A 284      10.247  20.809 -10.535  1.00  0.00           C
ATOM   4182  CG  LEU A 284       8.977  19.992 -10.790  1.00  0.00           C
ATOM   4183  CD1 LEU A 284       7.806  20.897 -11.134  1.00  0.00           C
ATOM   4184  CD2 LEU A 284       9.203  18.977 -11.897  1.00  0.00           C
ATOM   4185  H   LEU A 284      10.366  19.070  -8.382  1.00  0.00           H
ATOM   4186  HA  LEU A 284      11.923  19.606 -10.847  1.00  0.00           H
ATOM   4187  HB2 LEU A 284      10.032  21.481  -9.837  1.00  0.00           H
ATOM   4188  HB3 LEU A 284      10.491  21.252 -11.387  1.00  0.00           H
ATOM   4189  HG  LEU A 284       8.761  19.465  -9.966  1.00  0.00           H
ATOM   4190 HD11 LEU A 284       7.634  21.527 -10.375  1.00  0.00           H
ATOM   4191 HD12 LEU A 284       6.989  20.342 -11.296  1.00  0.00           H
ATOM   4192 HD13 LEU A 284       8.019  21.423 -11.959  1.00  0.00           H
ATOM   4193 HD21 LEU A 284       9.455  19.451 -12.742  1.00  0.00           H
ATOM   4194 HD22 LEU A 284       9.940  18.352 -11.636  1.00  0.00           H
ATOM   4195 HD23 LEU A 284       8.364  18.453 -12.050  1.00  0.00           H
ATOM   4196  N   ARG A 285      13.453  21.380 -10.027  1.00  0.00           N
ATOM   4197  CA  ARG A 285      14.445  22.259  -9.426  1.00  0.00           C
ATOM   4198  C   ARG A 285      14.443  23.603 -10.130  1.00  0.00           C
ATOM   4199  O   ARG A 285      14.503  23.666 -11.362  1.00  0.00           O
ATOM   4200  CB  ARG A 285      15.856  21.673  -9.482  1.00  0.00           C
ATOM   4201  CG  ARG A 285      16.857  22.596  -8.802  1.00  0.00           C
ATOM   4202  CD  ARG A 285      18.301  22.217  -9.045  1.00  0.00           C
ATOM   4203  NE  ARG A 285      18.693  21.006  -8.333  1.00  0.00           N
ATOM   4204  CZ  ARG A 285      18.886  20.935  -7.021  1.00  0.00           C
ATOM   4205  NH1 ARG A 285      18.710  22.006  -6.260  1.00  0.00           N
ATOM   4206  NH2 ARG A 285      19.249  19.787  -6.466  1.00  0.00           N
ATOM   4207  H   ARG A 285      13.476  21.079 -11.018  1.00  0.00           H
ATOM   4208  HA  ARG A 285      14.212  22.400  -8.459  1.00  0.00           H
ATOM   4209  HB2 ARG A 285      15.856  20.813  -9.005  1.00  0.00           H
ATOM   4210  HB3 ARG A 285      16.117  21.577 -10.424  1.00  0.00           H
ATOM   4211  HG2 ARG A 285      16.718  23.536  -9.135  1.00  0.00           H
ATOM   4212  HG3 ARG A 285      16.693  22.585  -7.808  1.00  0.00           H
ATOM   4213  HD2 ARG A 285      18.426  22.075 -10.027  1.00  0.00           H
ATOM   4214  HD3 ARG A 285      18.878  22.977  -8.743  1.00  0.00           H
ATOM   4215  HE  ARG A 285      18.827  20.165  -8.874  1.00  0.00           H
ATOM   4216 HH11 ARG A 285      18.413  22.868  -6.660  1.00  0.00           H
ATOM   4217 HH12 ARG A 285      18.878  21.943  -5.266  1.00  0.00           H
ATOM   4218 HH21 ARG A 285      19.358  18.968  -7.036  1.00  0.00           H
ATOM   4219 HH22 ARG A 285      19.414  19.730  -5.484  1.00  0.00           H
ATOM   4220  N   LYS A 286      14.366  24.667  -9.345  1.00  0.00           N
ATOM   4221  CA  LYS A 286      14.690  25.989  -9.844  1.00  0.00           C
ATOM   4222  C   LYS A 286      16.201  26.111  -9.953  1.00  0.00           C
ATOM   4223  O   LYS A 286      16.895  25.998  -8.937  1.00  0.00           O
ATOM   4224  CB  LYS A 286      14.138  27.060  -8.918  1.00  0.00           C
ATOM   4225  CG  LYS A 286      14.371  28.473  -9.403  1.00  0.00           C
ATOM   4226  CD  LYS A 286      13.564  29.459  -8.586  1.00  0.00           C
ATOM   4227  CE  LYS A 286      13.829  30.880  -9.039  1.00  0.00           C
ATOM   4228  NZ  LYS A 286      13.040  31.865  -8.257  1.00  0.00           N
ATOM   4229  H   LYS A 286      14.063  24.475  -8.373  1.00  0.00           H
ATOM   4230  HA  LYS A 286      14.291  26.105 -10.753  1.00  0.00           H
ATOM   4231  HB2 LYS A 286      13.153  26.917  -8.825  1.00  0.00           H
ATOM   4232  HB3 LYS A 286      14.575  26.957  -8.024  1.00  0.00           H
ATOM   4233  HG2 LYS A 286      15.341  28.695  -9.314  1.00  0.00           H
ATOM   4234  HG3 LYS A 286      14.096  28.542 -10.360  1.00  0.00           H
ATOM   4235  HD2 LYS A 286      12.597  29.262  -8.704  1.00  0.00           H
ATOM   4236  HD3 LYS A 286      13.822  29.377  -7.630  1.00  0.00           H
ATOM   4237  HE2 LYS A 286      14.807  31.080  -8.930  1.00  0.00           H
ATOM   4238  HE3 LYS A 286      13.590  30.963 -10.011  1.00  0.00           H
ATOM   4239  HZ1 LYS A 286      13.661  32.467  -7.755  1.00  0.00           H
ATOM   4240  HZ2 LYS A 286      12.449  31.381  -7.611  1.00  0.00           H
ATOM   4241  HZ3 LYS A 286      12.478  32.411  -8.879  1.00  0.00           H
ATOM   4242  N   PRO A 287      16.751  26.330 -11.147  1.00  0.00           N
ATOM   4243  CA  PRO A 287      18.211  26.344 -11.297  1.00  0.00           C
ATOM   4244  C   PRO A 287      18.860  27.408 -10.425  1.00  0.00           C
ATOM   4245  O   PRO A 287      18.312  28.494 -10.223  1.00  0.00           O
ATOM   4246  CB  PRO A 287      18.410  26.641 -12.787  1.00  0.00           C
ATOM   4247  CG  PRO A 287      17.115  26.212 -13.441  1.00  0.00           C
ATOM   4248  CD  PRO A 287      16.049  26.507 -12.431  1.00  0.00           C
ATOM   4249  HA  PRO A 287      18.596  25.431 -11.097  1.00  0.00           H
ATOM   4250  HB2 PRO A 287      18.572  27.618 -12.938  1.00  0.00           H
ATOM   4251  HB3 PRO A 287      19.179  26.118 -13.156  1.00  0.00           H
ATOM   4252  HG2 PRO A 287      16.970  26.731 -14.287  1.00  0.00           H
ATOM   4253  HG3 PRO A 287      17.150  25.234 -13.660  1.00  0.00           H
ATOM   4254  HD2 PRO A 287      15.708  27.443 -12.516  1.00  0.00           H
ATOM   4255  HD3 PRO A 287      15.284  25.866 -12.503  1.00  0.00           H
ATOM   4256  N   ALA A 288      20.034  27.077  -9.899  1.00  0.00           N
ATOM   4257  CA  ALA A 288      20.810  28.006  -9.095  1.00  0.00           C
ATOM   4258  C   ALA A 288      21.748  28.807  -9.986  1.00  0.00           C
ATOM   4259  O   ALA A 288      22.176  28.344 -11.046  1.00  0.00           O
ATOM   4260  CB  ALA A 288      21.614  27.267  -8.024  1.00  0.00           C
ATOM   4261  H   ALA A 288      20.345  26.105 -10.112  1.00  0.00           H
ATOM   4262  HA  ALA A 288      20.184  28.642  -8.635  1.00  0.00           H
ATOM   4263  HB1 ALA A 288      22.442  26.889  -8.434  1.00  0.00           H
ATOM   4264  HB2 ALA A 288      21.060  26.527  -7.646  1.00  0.00           H
ATOM   4265  HB3 ALA A 288      21.861  27.905  -7.297  1.00  0.00           H
ATOM   4266  N   VAL A 289      22.051  30.023  -9.550  1.00  0.00           N
ATOM   4267  CA  VAL A 289      22.981  30.892 -10.259  1.00  0.00           C
ATOM   4268  C   VAL A 289      24.381  30.650  -9.707  1.00  0.00           C
ATOM   4269  O   VAL A 289      24.624  30.800  -8.504  1.00  0.00           O
ATOM   4270  CB  VAL A 289      22.566  32.367 -10.142  1.00  0.00           C
ATOM   4271  CG1 VAL A 289      21.349  32.626 -11.011  1.00  0.00           C
ATOM   4272  CG2 VAL A 289      22.263  32.740  -8.692  1.00  0.00           C
ATOM   4273  H   VAL A 289      21.572  30.300  -8.666  1.00  0.00           H
ATOM   4274  HA  VAL A 289      22.980  30.634 -11.222  1.00  0.00           H
ATOM   4275  HB  VAL A 289      23.307  32.920 -10.504  1.00  0.00           H
ATOM   4276 HG11 VAL A 289      21.636  33.030 -11.880  1.00  0.00           H
ATOM   4277 HG12 VAL A 289      20.873  31.764 -11.188  1.00  0.00           H
ATOM   4278 HG13 VAL A 289      20.729  33.256 -10.542  1.00  0.00           H
ATOM   4279 HG21 VAL A 289      22.670  32.057  -8.087  1.00  0.00           H
ATOM   4280 HG22 VAL A 289      21.273  32.763  -8.560  1.00  0.00           H
ATOM   4281 HG23 VAL A 289      22.652  33.639  -8.497  1.00  0.00           H
ATOM   4282  N   LEU A 290      25.296  30.250 -10.584  1.00  0.00           N
ATOM   4283  CA  LEU A 290      26.657  29.899 -10.191  1.00  0.00           C
ATOM   4284  C   LEU A 290      27.409  31.120  -9.655  1.00  0.00           C
ATOM   4285  O   LEU A 290      27.923  31.941 -10.416  1.00  0.00           O
ATOM   4286  CB  LEU A 290      27.402  29.271 -11.379  1.00  0.00           C
ATOM   4287  CG  LEU A 290      28.836  28.732 -11.251  1.00  0.00           C
ATOM   4288  CD1 LEU A 290      29.885  29.773 -11.643  1.00  0.00           C
ATOM   4289  CD2 LEU A 290      29.111  28.184  -9.856  1.00  0.00           C
ATOM   4290  OXT LEU A 290      28.601  30.962  -9.277  1.00  0.00           O
ATOM   4291  H   LEU A 290      24.960  30.209 -11.571  1.00  0.00           H
ATOM   4292  HA  LEU A 290      26.614  29.210  -9.459  1.00  0.00           H
ATOM   4293  HB2 LEU A 290      26.829  28.497 -11.719  1.00  0.00           H
ATOM   4294  HB3 LEU A 290      27.416  29.965 -12.127  1.00  0.00           H
ATOM   4295  HG  LEU A 290      28.932  27.926 -11.844  1.00  0.00           H
ATOM   4296 HD11 LEU A 290      29.740  30.047 -12.593  1.00  0.00           H
ATOM   4297 HD12 LEU A 290      30.797  29.377 -11.544  1.00  0.00           H
ATOM   4298 HD13 LEU A 290      29.799  30.570 -11.047  1.00  0.00           H
ATOM   4299 HD21 LEU A 290      28.988  28.911  -9.181  1.00  0.00           H
ATOM   4300 HD22 LEU A 290      28.476  27.437  -9.660  1.00  0.00           H
ATOM   4301 HD23 LEU A 290      30.050  27.843  -9.810  1.00  0.00           H
TER    4302      LEU A 290 
ATOM   4303  N   GLN B   9      -7.633  27.855 -14.209  1.00  0.03           N
ATOM   4304  CA  GLN B   9      -8.472  28.656 -15.090  1.00  0.03           C
ATOM   4305  C   GLN B   9      -9.429  27.775 -15.879  1.00  0.03           C
ATOM   4306  O   GLN B   9     -10.436  28.254 -16.402  1.00  0.03           O
ATOM   4307  CB  GLN B   9      -7.610  29.486 -16.043  1.00  0.03           C
ATOM   4308  CG  GLN B   9      -7.885  30.982 -15.983  1.00  0.03           C
ATOM   4309  CD  GLN B   9      -8.787  31.464 -17.107  1.00  0.03           C
ATOM   4310  NE2 GLN B   9      -9.901  32.090 -16.745  1.00  0.03           N
ATOM   4311  OE1 GLN B   9      -8.482  31.279 -18.285  1.00  0.03           O
ATOM   4312  HA  GLN B   9      -9.024  29.274 -14.517  1.00  0.03           H
ATOM   4313  HB2 GLN B   9      -6.646  29.338 -15.816  1.00  0.03           H
ATOM   4314  HB3 GLN B   9      -7.779  29.177 -16.982  1.00  0.03           H
ATOM   4315  HG2 GLN B   9      -8.326  31.192 -15.110  1.00  0.03           H
ATOM   4316  HG3 GLN B   9      -7.014  31.471 -16.042  1.00  0.03           H
ATOM   4317 HE21 GLN B   9     -10.548  32.453 -17.444  1.00  0.03           H
ATOM   4318 HE22 GLN B   9     -10.093  32.197 -15.750  1.00  0.03           H
ATOM   4319  H1  GLN B   9      -7.050  27.248 -14.754  1.00  0.03           H
ATOM   4320  H2  GLN B   9      -7.053  28.456 -13.653  1.00  0.03           H
ATOM   4321  H3  GLN B   9      -8.209  27.301 -13.603  1.00  0.03           H
ATOM   4322  N   GLN B  10      -9.111  26.482 -15.952  1.00  0.03           N
ATOM   4323  CA  GLN B  10      -9.949  25.510 -16.644  1.00  0.03           C
ATOM   4324  C   GLN B  10     -11.304  25.367 -15.957  1.00  0.03           C
ATOM   4325  O   GLN B  10     -11.701  26.227 -15.163  1.00  0.03           O
ATOM   4326  CB  GLN B  10      -9.220  24.165 -16.733  1.00  0.03           C
ATOM   4327  CG  GLN B  10      -8.344  23.984 -17.980  1.00  0.03           C
ATOM   4328  CD  GLN B  10      -7.367  25.131 -18.226  1.00  0.03           C
ATOM   4329  NE2 GLN B  10      -6.958  25.291 -19.480  1.00  0.03           N
ATOM   4330  OE1 GLN B  10      -6.985  25.858 -17.307  1.00  0.03           O
ATOM   4331  H   GLN B  10      -8.218  26.231 -15.475  1.00  0.03           H
ATOM   4332  HA  GLN B  10     -10.113  25.849 -17.578  1.00  0.03           H
ATOM   4333  HB2 GLN B  10      -8.629  24.063 -15.927  1.00  0.03           H
ATOM   4334  HB3 GLN B  10      -9.902  23.426 -16.729  1.00  0.03           H
ATOM   4335  HG2 GLN B  10      -7.818  23.136 -17.877  1.00  0.03           H
ATOM   4336  HG3 GLN B  10      -8.944  23.901 -18.779  1.00  0.03           H
ATOM   4337 HE21 GLN B  10      -6.315  26.045 -19.727  1.00  0.03           H
ATOM   4338 HE22 GLN B  10      -7.299  24.646 -20.189  1.00  0.03           H
ATOM   4339  N   GLN B  11     -12.008  24.269 -16.231  1.00  0.05           N
ATOM   4340  CA  GLN B  11     -13.430  24.131 -15.917  1.00  0.05           C
ATOM   4341  C   GLN B  11     -13.830  24.438 -14.473  1.00  0.05           C
ATOM   4342  O   GLN B  11     -15.004  24.288 -14.121  1.00  0.05           O
ATOM   4343  CB  GLN B  11     -13.895  22.716 -16.277  1.00  0.05           C
ATOM   4344  CG  GLN B  11     -12.762  21.728 -16.517  1.00  0.05           C
ATOM   4345  CD  GLN B  11     -13.257  20.306 -16.701  1.00  0.05           C
ATOM   4346  NE2 GLN B  11     -13.179  19.509 -15.641  1.00  0.05           N
ATOM   4347  OE1 GLN B  11     -13.700  19.928 -17.786  1.00  0.05           O
ATOM   4348  H   GLN B  11     -11.453  23.509 -16.693  1.00  0.05           H
ATOM   4349  HA  GLN B  11     -13.944  24.780 -16.522  1.00  0.05           H
ATOM   4350  HB2 GLN B  11     -14.461  22.364 -15.528  1.00  0.05           H
ATOM   4351  HB3 GLN B  11     -14.449  22.763 -17.112  1.00  0.05           H
ATOM   4352  HG2 GLN B  11     -12.267  22.002 -17.341  1.00  0.05           H
ATOM   4353  HG3 GLN B  11     -12.144  21.752 -15.732  1.00  0.05           H
ATOM   4354 HE21 GLN B  11     -13.505  18.545 -15.686  1.00  0.05           H
ATOM   4355 HE22 GLN B  11     -12.784  19.887 -14.781  1.00  0.05           H
ATOM   4356  N   VAL B  12     -12.892  24.872 -13.625  1.00 -0.01           N
ATOM   4357  CA  VAL B  12     -13.221  25.301 -12.269  1.00 -0.01           C
ATOM   4358  C   VAL B  12     -12.404  26.525 -11.885  1.00 -0.01           C
ATOM   4359  O   VAL B  12     -11.262  26.705 -12.321  1.00 -0.01           O
ATOM   4360  CB  VAL B  12     -13.003  24.194 -11.213  1.00 -0.01           C
ATOM   4361  CG1 VAL B  12     -14.179  23.224 -11.186  1.00 -0.01           C
ATOM   4362  CG2 VAL B  12     -11.691  23.480 -11.456  1.00 -0.01           C
ATOM   4363  H   VAL B  12     -11.929  24.876 -14.011  1.00 -0.01           H
ATOM   4364  HA  VAL B  12     -14.193  25.556 -12.249  1.00 -0.01           H
ATOM   4365  HB  VAL B  12     -12.967  24.633 -10.319  1.00 -0.01           H
ATOM   4366 HG11 VAL B  12     -15.029  23.735 -11.061  1.00 -0.01           H
ATOM   4367 HG12 VAL B  12     -14.216  22.722 -12.049  1.00 -0.01           H
ATOM   4368 HG13 VAL B  12     -14.062  22.580 -10.430  1.00 -0.01           H
ATOM   4369 HG21 VAL B  12     -11.613  23.244 -12.426  1.00 -0.01           H
ATOM   4370 HG22 VAL B  12     -11.659  22.644 -10.906  1.00 -0.01           H
ATOM   4371 HG23 VAL B  12     -10.932  24.079 -11.197  1.00 -0.01           H
ATOM   4372  N   THR B  13     -12.999  27.355 -11.038  1.00  0.00           N
ATOM   4373  CA  THR B  13     -12.346  28.520 -10.468  1.00  0.00           C
ATOM   4374  C   THR B  13     -11.995  28.259  -9.008  1.00  0.00           C
ATOM   4375  O   THR B  13     -12.519  27.340  -8.372  1.00  0.00           O
ATOM   4376  CB  THR B  13     -13.241  29.759 -10.574  1.00  0.00           C
ATOM   4377  CG2 THR B  13     -13.666  29.988 -12.015  1.00  0.00           C
ATOM   4378  OG1 THR B  13     -14.405  29.581  -9.758  1.00  0.00           O
ATOM   4379  H   THR B  13     -13.993  27.093 -10.813  1.00  0.00           H
ATOM   4380  HA  THR B  13     -11.494  28.691 -10.971  1.00  0.00           H
ATOM   4381  HB  THR B  13     -12.729  30.570 -10.223  1.00  0.00           H
ATOM   4382  HG1 THR B  13     -14.857  28.710  -9.979  1.00  0.00           H
ATOM   4383 HG21 THR B  13     -12.933  30.456 -12.517  1.00  0.00           H
ATOM   4384 HG22 THR B  13     -14.494  30.554 -12.041  1.00  0.00           H
ATOM   4385 HG23 THR B  13     -13.857  29.108 -12.458  1.00  0.00           H
ATOM   4386  N   ALA B  14     -11.101  29.097  -8.480  1.00  0.00           N
ATOM   4387  CA  ALA B  14     -10.615  28.906  -7.117  1.00  0.00           C
ATOM   4388  C   ALA B  14     -11.744  29.001  -6.097  1.00  0.00           C
ATOM   4389  O   ALA B  14     -11.823  28.183  -5.173  1.00  0.00           O
ATOM   4390  CB  ALA B  14      -9.523  29.926  -6.801  1.00  0.00           C
ATOM   4391  H   ALA B  14     -10.797  29.863  -9.099  1.00  0.00           H
ATOM   4392  HA  ALA B  14     -10.196  27.989  -7.048  1.00  0.00           H
ATOM   4393  HB1 ALA B  14      -8.630  29.532  -7.013  1.00  0.00           H
ATOM   4394  HB2 ALA B  14      -9.562  30.164  -5.832  1.00  0.00           H
ATOM   4395  HB3 ALA B  14      -9.666  30.746  -7.352  1.00  0.00           H
ATOM   4396  N   ASP B  15     -12.628  29.992  -6.244  1.00  0.00           N
ATOM   4397  CA  ASP B  15     -13.739  30.135  -5.307  1.00  0.00           C
ATOM   4398  C   ASP B  15     -14.682  28.937  -5.366  1.00  0.00           C
ATOM   4399  O   ASP B  15     -15.292  28.577  -4.352  1.00  0.00           O
ATOM   4400  CB  ASP B  15     -14.496  31.433  -5.588  1.00  0.00           C
ATOM   4401  CG  ASP B  15     -13.601  32.656  -5.504  1.00  0.00           C
ATOM   4402  OD1 ASP B  15     -12.602  32.608  -4.755  1.00  0.00           O
ATOM   4403  OD2 ASP B  15     -13.890  33.661  -6.186  1.00  0.00           O
ATOM   4404  H   ASP B  15     -12.461  30.617  -7.043  1.00  0.00           H
ATOM   4405  HA  ASP B  15     -13.345  30.155  -4.378  1.00  0.00           H
ATOM   4406  HB2 ASP B  15     -14.874  31.377  -6.504  1.00  0.00           H
ATOM   4407  HB3 ASP B  15     -15.219  31.520  -4.915  1.00  0.00           H
ATOM   4408  N   GLU B  16     -14.811  28.310  -6.538  1.00  0.00           N
ATOM   4409  CA  GLU B  16     -15.599  27.084  -6.646  1.00  0.00           C
ATOM   4410  C   GLU B  16     -14.935  25.934  -5.899  1.00  0.00           C
ATOM   4411  O   GLU B  16     -15.615  25.133  -5.247  1.00  0.00           O
ATOM   4412  CB  GLU B  16     -15.793  26.711  -8.113  1.00  0.00           C
ATOM   4413  CG  GLU B  16     -16.803  27.543  -8.868  1.00  0.00           C
ATOM   4414  CD  GLU B  16     -16.761  27.258 -10.354  1.00  0.00           C
ATOM   4415  OE1 GLU B  16     -15.792  26.608 -10.799  1.00  0.00           O
ATOM   4416  OE2 GLU B  16     -17.691  27.675 -11.075  1.00  0.00           O
ATOM   4417  H   GLU B  16     -14.322  28.753  -7.330  1.00  0.00           H
ATOM   4418  HA  GLU B  16     -16.521  27.241  -6.270  1.00  0.00           H
ATOM   4419  HB2 GLU B  16     -14.917  26.816  -8.566  1.00  0.00           H
ATOM   4420  HB3 GLU B  16     -16.095  25.768  -8.144  1.00  0.00           H
ATOM   4421  HG2 GLU B  16     -17.699  27.312  -8.547  1.00  0.00           H
ATOM   4422  HG3 GLU B  16     -16.586  28.490  -8.742  1.00  0.00           H
ATOM   4423  N   VAL B  17     -13.608  25.826  -6.001  1.00 -0.03           N
ATOM   4424  CA  VAL B  17     -12.893  24.759  -5.311  1.00 -0.03           C
ATOM   4425  C   VAL B  17     -12.918  24.977  -3.801  1.00 -0.03           C
ATOM   4426  O   VAL B  17     -13.114  24.030  -3.032  1.00 -0.03           O
ATOM   4427  CB  VAL B  17     -11.457  24.646  -5.850  1.00 -0.03           C
ATOM   4428  CG1 VAL B  17     -10.716  23.517  -5.147  1.00 -0.03           C
ATOM   4429  CG2 VAL B  17     -11.484  24.431  -7.357  1.00 -0.03           C
ATOM   4430  H   VAL B  17     -13.154  26.540  -6.590  1.00 -0.03           H
ATOM   4431  HA  VAL B  17     -13.361  23.890  -5.506  1.00 -0.03           H
ATOM   4432  HB  VAL B  17     -10.981  25.490  -5.626  1.00 -0.03           H
ATOM   4433 HG11 VAL B  17      -9.840  23.856  -4.804  1.00 -0.03           H
ATOM   4434 HG12 VAL B  17     -11.266  23.182  -4.382  1.00 -0.03           H
ATOM   4435 HG13 VAL B  17     -10.554  22.771  -5.793  1.00 -0.03           H
ATOM   4436 HG21 VAL B  17     -10.701  23.870  -7.624  1.00 -0.03           H
ATOM   4437 HG22 VAL B  17     -11.437  25.317  -7.817  1.00 -0.03           H
ATOM   4438 HG23 VAL B  17     -12.332  23.966  -7.609  1.00 -0.03           H
ATOM   4439  N   GLY B  18     -12.730  26.217  -3.348  1.00  0.02           N
ATOM   4440  CA  GLY B  18     -12.732  26.466  -1.915  1.00  0.02           C
ATOM   4441  C   GLY B  18     -14.106  26.288  -1.300  1.00  0.02           C
ATOM   4442  O   GLY B  18     -14.236  25.784  -0.180  1.00  0.02           O
ATOM   4443  H   GLY B  18     -12.592  26.936  -4.064  1.00  0.02           H
ATOM   4444  HA2 GLY B  18     -12.079  25.835  -1.464  1.00  0.02           H
ATOM   4445  HA3 GLY B  18     -12.406  27.410  -1.738  1.00  0.02           H
ATOM   4446  N   ASP B  19     -15.151  26.705  -2.020  1.00  0.00           N
ATOM   4447  CA  ASP B  19     -16.512  26.461  -1.555  1.00  0.00           C
ATOM   4448  C   ASP B  19     -16.809  24.969  -1.504  1.00  0.00           C
ATOM   4449  O   ASP B  19     -17.497  24.497  -0.592  1.00  0.00           O
ATOM   4450  CB  ASP B  19     -17.512  27.182  -2.459  1.00  0.00           C
ATOM   4451  CG  ASP B  19     -18.918  27.173  -1.893  1.00  0.00           C
ATOM   4452  OD1 ASP B  19     -19.060  27.290  -0.658  1.00  0.00           O
ATOM   4453  OD2 ASP B  19     -19.881  27.048  -2.676  1.00  0.00           O
ATOM   4454  H   ASP B  19     -14.917  27.193  -2.895  1.00  0.00           H
ATOM   4455  HA  ASP B  19     -16.571  26.807  -0.611  1.00  0.00           H
ATOM   4456  HB2 ASP B  19     -17.213  28.124  -2.558  1.00  0.00           H
ATOM   4457  HB3 ASP B  19     -17.518  26.723  -3.339  1.00  0.00           H
ATOM   4458  N   TRP B  20     -16.292  24.213  -2.476  1.00 -0.12           N
ATOM   4459  CA  TRP B  20     -16.479  22.765  -2.485  1.00 -0.12           C
ATOM   4460  C   TRP B  20     -15.825  22.119  -1.270  1.00 -0.12           C
ATOM   4461  O   TRP B  20     -16.413  21.245  -0.621  1.00 -0.12           O
ATOM   4462  CB  TRP B  20     -15.909  22.187  -3.780  1.00 -0.12           C
ATOM   4463  CG  TRP B  20     -16.274  20.765  -4.022  1.00 -0.12           C
ATOM   4464  CD1 TRP B  20     -17.307  20.308  -4.780  1.00 -0.12           C
ATOM   4465  CD2 TRP B  20     -15.608  19.606  -3.508  1.00 -0.12           C
ATOM   4466  CE2 TRP B  20     -16.297  18.479  -3.996  1.00 -0.12           C
ATOM   4467  CE3 TRP B  20     -14.497  19.412  -2.681  1.00 -0.12           C
ATOM   4468  NE1 TRP B  20     -17.331  18.935  -4.771  1.00 -0.12           N
ATOM   4469  CZ2 TRP B  20     -15.912  17.176  -3.684  1.00 -0.12           C
ATOM   4470  CZ3 TRP B  20     -14.116  18.117  -2.372  1.00 -0.12           C
ATOM   4471  CH2 TRP B  20     -14.822  17.016  -2.873  1.00 -0.12           C
ATOM   4472  H   TRP B  20     -15.764  24.730  -3.198  1.00 -0.12           H
ATOM   4473  HA  TRP B  20     -17.468  22.584  -2.430  1.00 -0.12           H
ATOM   4474  HB2 TRP B  20     -16.254  22.720  -4.547  1.00 -0.12           H
ATOM   4475  HB3 TRP B  20     -14.915  22.240  -3.744  1.00 -0.12           H
ATOM   4476  HD1 TRP B  20     -17.958  20.885  -5.274  1.00 -0.12           H
ATOM   4477  HE1 TRP B  20     -17.993  18.361  -5.250  1.00 -0.12           H
ATOM   4478  HE3 TRP B  20     -13.985  20.187  -2.319  1.00 -0.12           H
ATOM   4479  HZ2 TRP B  20     -16.428  16.395  -4.049  1.00 -0.12           H
ATOM   4480  HZ3 TRP B  20     -13.327  17.971  -1.783  1.00 -0.12           H
ATOM   4481  HH2 TRP B  20     -14.514  16.096  -2.626  1.00 -0.12           H
ATOM   4482  N   TYR B  21     -14.599  22.536  -0.945  1.00  0.18           N
ATOM   4483  CA  TYR B  21     -13.922  21.972   0.216  1.00  0.18           C
ATOM   4484  C   TYR B  21     -14.538  22.457   1.521  1.00  0.18           C
ATOM   4485  O   TYR B  21     -14.478  21.746   2.530  1.00  0.18           O
ATOM   4486  CB  TYR B  21     -12.434  22.302   0.171  1.00  0.18           C
ATOM   4487  CG  TYR B  21     -11.647  21.344  -0.686  1.00  0.18           C
ATOM   4488  CD1 TYR B  21     -11.333  20.074  -0.222  1.00  0.18           C
ATOM   4489  CD2 TYR B  21     -11.226  21.701  -1.960  1.00  0.18           C
ATOM   4490  CE1 TYR B  21     -10.621  19.190  -0.996  1.00  0.18           C
ATOM   4491  CE2 TYR B  21     -10.511  20.822  -2.744  1.00  0.18           C
ATOM   4492  CZ  TYR B  21     -10.212  19.568  -2.257  1.00  0.18           C
ATOM   4493  OH  TYR B  21      -9.498  18.693  -3.038  1.00  0.18           O
ATOM   4494  H   TYR B  21     -14.199  23.254  -1.558  1.00  0.18           H
ATOM   4495  HA  TYR B  21     -14.016  20.966   0.180  1.00  0.18           H
ATOM   4496  HB2 TYR B  21     -12.327  23.217  -0.202  1.00  0.18           H
ATOM   4497  HB3 TYR B  21     -12.075  22.260   1.097  1.00  0.18           H
ATOM   4498  HD1 TYR B  21     -11.633  19.799   0.697  1.00  0.18           H
ATOM   4499  HD2 TYR B  21     -11.448  22.611  -2.312  1.00  0.18           H
ATOM   4500  HE1 TYR B  21     -10.400  18.274  -0.649  1.00  0.18           H
ATOM   4501  HE2 TYR B  21     -10.210  21.091  -3.660  1.00  0.18           H
ATOM   4502  HH  TYR B  21      -8.903  18.142  -2.455  1.00  0.18           H
ATOM   4503  N   ASP B  22     -15.129  23.655   1.524  1.00  0.05           N
ATOM   4504  CA  ASP B  22     -15.843  24.110   2.713  1.00  0.05           C
ATOM   4505  C   ASP B  22     -17.059  23.241   2.999  1.00  0.05           C
ATOM   4506  O   ASP B  22     -17.398  23.019   4.166  1.00  0.05           O
ATOM   4507  CB  ASP B  22     -16.270  25.570   2.562  1.00  0.05           C
ATOM   4508  CG  ASP B  22     -15.105  26.528   2.626  1.00  0.05           C
ATOM   4509  OD1 ASP B  22     -14.023  26.124   3.098  1.00  0.05           O
ATOM   4510  OD2 ASP B  22     -15.267  27.689   2.202  1.00  0.05           O
ATOM   4511  H   ASP B  22     -15.039  24.196   0.659  1.00  0.05           H
ATOM   4512  HA  ASP B  22     -15.214  24.007   3.495  1.00  0.05           H
ATOM   4513  HB2 ASP B  22     -16.720  25.668   1.680  1.00  0.05           H
ATOM   4514  HB3 ASP B  22     -16.903  25.782   3.298  1.00  0.05           H
ATOM   4515  N   LYS B  23     -17.721  22.739   1.955  1.00 -0.02           N
ATOM   4516  CA  LYS B  23     -18.923  21.931   2.124  1.00 -0.02           C
ATOM   4517  C   LYS B  23     -18.632  20.444   2.288  1.00 -0.02           C
ATOM   4518  O   LYS B  23     -19.341  19.763   3.040  1.00 -0.02           O
ATOM   4519  CB  LYS B  23     -19.869  22.122   0.931  1.00 -0.02           C
ATOM   4520  CG  LYS B  23     -20.395  23.543   0.751  1.00 -0.02           C
ATOM   4521  CD  LYS B  23     -21.398  23.613  -0.394  1.00 -0.02           C
ATOM   4522  CE  LYS B  23     -21.747  25.046  -0.746  1.00 -0.02           C
ATOM   4523  NZ  LYS B  23     -22.366  25.764   0.392  1.00 -0.02           N
ATOM   4524  H   LYS B  23     -17.311  22.971   1.030  1.00 -0.02           H
ATOM   4525  HA  LYS B  23     -19.420  22.255   2.950  1.00 -0.02           H
ATOM   4526  HB2 LYS B  23     -19.377  21.863   0.099  1.00 -0.02           H
ATOM   4527  HB3 LYS B  23     -20.652  21.511   1.055  1.00 -0.02           H
ATOM   4528  HG2 LYS B  23     -20.845  23.832   1.593  1.00 -0.02           H
ATOM   4529  HG3 LYS B  23     -19.630  24.150   0.549  1.00 -0.02           H
ATOM   4530  HD2 LYS B  23     -21.000  23.175  -1.195  1.00 -0.02           H
ATOM   4531  HD3 LYS B  23     -22.230  23.139  -0.121  1.00 -0.02           H
ATOM   4532  HE2 LYS B  23     -20.908  25.526  -1.024  1.00 -0.02           H
ATOM   4533  HE3 LYS B  23     -22.386  25.044  -1.523  1.00 -0.02           H
ATOM   4534  HZ1 LYS B  23     -22.701  25.102   1.064  1.00 -0.02           H
ATOM   4535  HZ2 LYS B  23     -23.131  26.318   0.062  1.00 -0.02           H
ATOM   4536  HZ3 LYS B  23     -21.686  26.359   0.823  1.00 -0.02           H
ATOM   4537  N   PHE B  24     -17.601  19.921   1.617  1.00 -0.02           N
ATOM   4538  CA  PHE B  24     -17.454  18.478   1.467  1.00 -0.02           C
ATOM   4539  C   PHE B  24     -16.081  17.909   1.794  1.00 -0.02           C
ATOM   4540  O   PHE B  24     -15.940  16.683   1.787  1.00 -0.02           O
ATOM   4541  CB  PHE B  24     -17.810  18.057   0.034  1.00 -0.02           C
ATOM   4542  CG  PHE B  24     -19.169  18.509  -0.408  1.00 -0.02           C
ATOM   4543  CD1 PHE B  24     -20.304  18.066   0.249  1.00 -0.02           C
ATOM   4544  CD2 PHE B  24     -19.314  19.370  -1.485  1.00 -0.02           C
ATOM   4545  CE1 PHE B  24     -21.560  18.477  -0.154  1.00 -0.02           C
ATOM   4546  CE2 PHE B  24     -20.568  19.784  -1.896  1.00 -0.02           C
ATOM   4547  CZ  PHE B  24     -21.693  19.336  -1.229  1.00 -0.02           C
ATOM   4548  H   PHE B  24     -16.939  20.612   1.227  1.00 -0.02           H
ATOM   4549  HA  PHE B  24     -18.113  18.046   2.123  1.00 -0.02           H
ATOM   4550  HB2 PHE B  24     -17.139  18.457  -0.571  1.00 -0.02           H
ATOM   4551  HB3 PHE B  24     -17.785  17.070  -0.002  1.00 -0.02           H
ATOM   4552  HD1 PHE B  24     -20.218  17.443   1.024  1.00 -0.02           H
ATOM   4553  HD2 PHE B  24     -18.500  19.696  -1.970  1.00 -0.02           H
ATOM   4554  HE1 PHE B  24     -22.375  18.146   0.339  1.00 -0.02           H
ATOM   4555  HE2 PHE B  24     -20.656  20.413  -2.686  1.00 -0.02           H
ATOM   4556  HZ  PHE B  24     -22.604  19.631  -1.521  1.00 -0.02           H
ATOM   4557  N   GLY B  25     -15.072  18.735   2.076  1.00  0.00           N
ATOM   4558  CA  GLY B  25     -13.741  18.206   2.336  1.00  0.00           C
ATOM   4559  C   GLY B  25     -13.683  17.198   3.468  1.00  0.00           C
ATOM   4560  O   GLY B  25     -12.771  16.362   3.501  1.00  0.00           O
ATOM   4561  H   GLY B  25     -15.312  19.735   2.092  1.00  0.00           H
ATOM   4562  HA2 GLY B  25     -13.382  17.772   1.484  1.00  0.00           H
ATOM   4563  HA3 GLY B  25     -13.109  18.981   2.546  1.00  0.00           H
ATOM   4564  N   GLU B  26     -14.646  17.248   4.390  1.00 -0.02           N
ATOM   4565  CA  GLU B  26     -14.675  16.308   5.503  1.00 -0.02           C
ATOM   4566  C   GLU B  26     -14.993  14.882   5.058  1.00 -0.02           C
ATOM   4567  O   GLU B  26     -14.745  13.942   5.821  1.00 -0.02           O
ATOM   4568  CB  GLU B  26     -15.692  16.780   6.546  1.00 -0.02           C
ATOM   4569  CG  GLU B  26     -15.526  16.157   7.928  1.00 -0.02           C
ATOM   4570  CD  GLU B  26     -14.445  16.830   8.753  1.00 -0.02           C
ATOM   4571  OE1 GLU B  26     -13.843  17.812   8.269  1.00 -0.02           O
ATOM   4572  OE2 GLU B  26     -14.201  16.378   9.892  1.00 -0.02           O
ATOM   4573  H   GLU B  26     -15.349  17.993   4.246  1.00 -0.02           H
ATOM   4574  HA  GLU B  26     -13.779  16.317   5.978  1.00 -0.02           H
ATOM   4575  HB2 GLU B  26     -15.588  17.756   6.646  1.00 -0.02           H
ATOM   4576  HB3 GLU B  26     -16.591  16.541   6.219  1.00 -0.02           H
ATOM   4577  HG2 GLU B  26     -16.375  16.255   8.412  1.00 -0.02           H
ATOM   4578  HG3 GLU B  26     -15.269  15.215   7.812  1.00 -0.02           H
ATOM   4579  N   VAL B  27     -15.532  14.693   3.849  1.00 -0.14           N
ATOM   4580  CA  VAL B  27     -15.778  13.334   3.374  1.00 -0.14           C
ATOM   4581  C   VAL B  27     -14.463  12.615   3.095  1.00 -0.14           C
ATOM   4582  O   VAL B  27     -14.369  11.393   3.265  1.00 -0.14           O
ATOM   4583  CB  VAL B  27     -16.693  13.337   2.132  1.00 -0.14           C
ATOM   4584  CG1 VAL B  27     -15.924  13.732   0.880  1.00 -0.14           C
ATOM   4585  CG2 VAL B  27     -17.326  11.972   1.945  1.00 -0.14           C
ATOM   4586  H   VAL B  27     -15.743  15.541   3.319  1.00 -0.14           H
ATOM   4587  HA  VAL B  27     -16.259  12.831   4.100  1.00 -0.14           H
ATOM   4588  HB  VAL B  27     -17.395  14.032   2.276  1.00 -0.14           H
ATOM   4589 HG11 VAL B  27     -14.999  13.355   0.923  1.00 -0.14           H
ATOM   4590 HG12 VAL B  27     -16.392  13.372   0.073  1.00 -0.14           H
ATOM   4591 HG13 VAL B  27     -15.875  14.729   0.819  1.00 -0.14           H
ATOM   4592 HG21 VAL B  27     -18.300  12.023   2.170  1.00 -0.14           H
ATOM   4593 HG22 VAL B  27     -16.878  11.312   2.549  1.00 -0.14           H
ATOM   4594 HG23 VAL B  27     -17.217  11.682   0.993  1.00 -0.14           H
ATOM   4595  N   TYR B  28     -13.429  13.346   2.672  1.00 -0.73           N
ATOM   4596  CA  TYR B  28     -12.116  12.733   2.510  1.00 -0.73           C
ATOM   4597  C   TYR B  28     -11.509  12.353   3.855  1.00 -0.73           C
ATOM   4598  O   TYR B  28     -10.789  11.352   3.946  1.00 -0.73           O
ATOM   4599  CB  TYR B  28     -11.182  13.677   1.754  1.00 -0.73           C
ATOM   4600  CG  TYR B  28     -11.553  13.916   0.306  1.00 -0.73           C
ATOM   4601  CD1 TYR B  28     -11.994  12.879  -0.509  1.00 -0.73           C
ATOM   4602  CD2 TYR B  28     -11.454  15.182  -0.249  1.00 -0.73           C
ATOM   4603  CE1 TYR B  28     -12.325  13.106  -1.838  1.00 -0.73           C
ATOM   4604  CE2 TYR B  28     -11.781  15.415  -1.570  1.00 -0.73           C
ATOM   4605  CZ  TYR B  28     -12.216  14.375  -2.361  1.00 -0.73           C
ATOM   4606  OH  TYR B  28     -12.547  14.595  -3.680  1.00 -0.73           O
ATOM   4607  H   TYR B  28     -13.635  14.334   2.480  1.00 -0.73           H
ATOM   4608  HA  TYR B  28     -12.225  11.890   1.966  1.00 -0.73           H
ATOM   4609  HB2 TYR B  28     -11.181  14.561   2.225  1.00 -0.73           H
ATOM   4610  HB3 TYR B  28     -10.259  13.290   1.777  1.00 -0.73           H
ATOM   4611  HD1 TYR B  28     -12.074  11.954  -0.134  1.00 -0.73           H
ATOM   4612  HD2 TYR B  28     -11.139  15.944   0.321  1.00 -0.73           H
ATOM   4613  HE1 TYR B  28     -12.643  12.346  -2.411  1.00 -0.73           H
ATOM   4614  HE2 TYR B  28     -11.702  16.339  -1.953  1.00 -0.73           H
ATOM   4615  HH  TYR B  28     -11.880  15.218  -4.085  1.00 -0.73           H
ATOM   4616  N   HID B  29     -11.783  13.134   4.905  1.00  0.04           N
ATOM   4617  CA  HID B  29     -11.280  12.816   6.241  1.00  0.04           C
ATOM   4618  C   HID B  29     -12.051  11.681   6.906  1.00  0.04           C
ATOM   4619  O   HID B  29     -11.479  10.949   7.723  1.00  0.04           O
ATOM   4620  CB  HID B  29     -11.322  14.051   7.141  1.00  0.04           C
ATOM   4621  CG  HID B  29     -10.276  15.067   6.820  1.00  0.04           C
ATOM   4622  CD2 HID B  29     -10.379  16.355   6.417  1.00  0.04           C
ATOM   4623  ND1 HID B  29      -8.928  14.794   6.897  1.00  0.04           N
ATOM   4624  CE1 HID B  29      -8.244  15.872   6.557  1.00  0.04           C
ATOM   4625  NE2 HID B  29      -9.101  16.833   6.261  1.00  0.04           N
ATOM   4626  H   HID B  29     -12.367  13.961   4.693  1.00  0.04           H
ATOM   4627  HA  HID B  29     -10.311  12.532   6.156  1.00  0.04           H
ATOM   4628  HB2 HID B  29     -12.226  14.487   7.055  1.00  0.04           H
ATOM   4629  HB3 HID B  29     -11.200  13.761   8.098  1.00  0.04           H
ATOM   4630  HD1 HID B  29      -8.532  13.917   7.167  1.00  0.04           H
ATOM   4631  HD2 HID B  29     -11.222  16.863   6.263  1.00  0.04           H
ATOM   4632  HE1 HID B  29      -7.252  15.949   6.530  1.00  0.04           H
ATOM   4633  N   LEU B  30     -13.341  11.526   6.586  1.00  0.00           N
ATOM   4634  CA  LEU B  30     -14.122  10.404   7.102  1.00  0.00           C
ATOM   4635  C   LEU B  30     -13.790   9.077   6.428  1.00  0.00           C
ATOM   4636  O   LEU B  30     -14.006   8.022   7.034  1.00  0.00           O
ATOM   4637  CB  LEU B  30     -15.622  10.668   6.945  1.00  0.00           C
ATOM   4638  CG  LEU B  30     -16.225  11.756   7.828  1.00  0.00           C
ATOM   4639  CD1 LEU B  30     -17.645  12.047   7.394  1.00  0.00           C
ATOM   4640  CD2 LEU B  30     -16.192  11.377   9.304  1.00  0.00           C
ATOM   4641  H   LEU B  30     -13.724  12.253   5.958  1.00  0.00           H
ATOM   4642  HA  LEU B  30     -13.932  10.312   8.096  1.00  0.00           H
ATOM   4643  HB2 LEU B  30     -15.786  10.929   5.994  1.00  0.00           H
ATOM   4644  HB3 LEU B  30     -16.103   9.817   7.147  1.00  0.00           H
ATOM   4645  HG  LEU B  30     -15.673  12.584   7.745  1.00  0.00           H
ATOM   4646 HD11 LEU B  30     -17.651  12.358   6.442  1.00  0.00           H
ATOM   4647 HD12 LEU B  30     -18.038  12.762   7.976  1.00  0.00           H
ATOM   4648 HD13 LEU B  30     -18.200  11.217   7.473  1.00  0.00           H
ATOM   4649 HD21 LEU B  30     -16.714  10.536   9.444  1.00  0.00           H
ATOM   4650 HD22 LEU B  30     -15.245  11.232   9.590  1.00  0.00           H
ATOM   4651 HD23 LEU B  30     -16.595  12.114   9.847  1.00  0.00           H
ATOM   4652  N   THR B  31     -13.284   9.102   5.194  1.00 -0.10           N
ATOM   4653  CA  THR B  31     -12.995   7.896   4.418  1.00 -0.10           C
ATOM   4654  C   THR B  31     -11.512   7.571   4.294  1.00 -0.10           C
ATOM   4655  O   THR B  31     -11.141   6.395   4.292  1.00 -0.10           O
ATOM   4656  CB  THR B  31     -13.595   8.019   3.012  1.00 -0.10           C
ATOM   4657  CG2 THR B  31     -15.098   8.184   3.108  1.00 -0.10           C
ATOM   4658  OG1 THR B  31     -13.037   9.165   2.360  1.00 -0.10           O
ATOM   4659  H   THR B  31     -13.110  10.068   4.825  1.00 -0.10           H
ATOM   4660  HA  THR B  31     -13.456   7.108   4.874  1.00 -0.10           H
ATOM   4661  HB  THR B  31     -13.344   7.192   2.471  1.00 -0.10           H
ATOM   4662  HG1 THR B  31     -13.488  10.005   2.681  1.00 -0.10           H
ATOM   4663 HG21 THR B  31     -15.366   9.094   2.777  1.00 -0.10           H
ATOM   4664 HG22 THR B  31     -15.394   8.084   4.062  1.00 -0.10           H
ATOM   4665 HG23 THR B  31     -15.556   7.486   2.550  1.00 -0.10           H
ATOM   4666  N   LEU B  32     -10.643   8.577   4.185  1.00 -0.57           N
ATOM   4667  CA  LEU B  32      -9.229   8.346   3.923  1.00 -0.57           C
ATOM   4668  C   LEU B  32      -8.334   8.596   5.128  1.00 -0.57           C
ATOM   4669  O   LEU B  32      -7.198   8.113   5.140  1.00 -0.57           O
ATOM   4670  CB  LEU B  32      -8.753   9.226   2.755  1.00 -0.57           C
ATOM   4671  CG  LEU B  32      -9.556   9.103   1.460  1.00 -0.57           C
ATOM   4672  CD1 LEU B  32      -8.893   9.911   0.374  1.00 -0.57           C
ATOM   4673  CD2 LEU B  32      -9.680   7.652   1.040  1.00 -0.57           C
ATOM   4674  H   LEU B  32     -11.059   9.522   4.302  1.00 -0.57           H
ATOM   4675  HA  LEU B  32      -9.111   7.377   3.634  1.00 -0.57           H
ATOM   4676  HB2 LEU B  32      -8.805  10.174   3.051  1.00 -0.57           H
ATOM   4677  HB3 LEU B  32      -7.814   8.975   2.551  1.00 -0.57           H
ATOM   4678  HG  LEU B  32     -10.479   9.445   1.620  1.00 -0.57           H
ATOM   4679 HD11 LEU B  32      -8.850  10.876   0.644  1.00 -0.57           H
ATOM   4680 HD12 LEU B  32      -9.416   9.833  -0.478  1.00 -0.57           H
ATOM   4681 HD13 LEU B  32      -7.962   9.574   0.217  1.00 -0.57           H
ATOM   4682 HD21 LEU B  32      -8.769   7.264   0.890  1.00 -0.57           H
ATOM   4683 HD22 LEU B  32     -10.146   7.131   1.757  1.00 -0.57           H
ATOM   4684 HD23 LEU B  32     -10.208   7.590   0.192  1.00 -0.57           H
ATOM   4685  N   GLY B  33      -8.807   9.330   6.132  1.00  0.02           N
ATOM   4686  CA  GLY B  33      -7.995   9.570   7.311  1.00  0.02           C
ATOM   4687  C   GLY B  33      -7.711  11.024   7.661  1.00  0.02           C
ATOM   4688  O   GLY B  33      -8.403  11.933   7.198  1.00  0.02           O
ATOM   4689  H   GLY B  33      -9.761   9.695   6.000  1.00  0.02           H
ATOM   4690  HA2 GLY B  33      -8.443   9.117   8.124  1.00  0.02           H
ATOM   4691  HA3 GLY B  33      -7.095   9.075   7.204  1.00  0.02           H
ATOM   4692  N   GLU B  34      -6.685  11.259   8.484  1.00  0.00           N
ATOM   4693  CA  GLU B  34      -6.405  12.590   9.020  1.00  0.00           C
ATOM   4694  C   GLU B  34      -5.727  13.531   8.027  1.00  0.00           C
ATOM   4695  O   GLU B  34      -5.429  14.677   8.389  1.00  0.00           O
ATOM   4696  CB  GLU B  34      -5.549  12.473  10.283  1.00  0.00           C
ATOM   4697  CG  GLU B  34      -6.328  12.054  11.510  1.00  0.00           C
ATOM   4698  CD  GLU B  34      -5.447  11.932  12.734  1.00  0.00           C
ATOM   4699  OE1 GLU B  34      -4.235  11.676  12.573  1.00  0.00           O
ATOM   4700  OE2 GLU B  34      -5.960  12.101  13.859  1.00  0.00           O
ATOM   4701  H   GLU B  34      -6.110  10.421   8.707  1.00  0.00           H
ATOM   4702  HA  GLU B  34      -7.276  13.013   9.340  1.00  0.00           H
ATOM   4703  HB2 GLU B  34      -4.862  11.790  10.114  1.00  0.00           H
ATOM   4704  HB3 GLU B  34      -5.158  13.357  10.461  1.00  0.00           H
ATOM   4705  HG2 GLU B  34      -7.004  12.740  11.698  1.00  0.00           H
ATOM   4706  HG3 GLU B  34      -6.725  11.172  11.341  1.00  0.00           H
ATOM   4707  N   SER B  35      -5.471  13.088   6.802  1.00 -0.24           N
ATOM   4708  CA  SER B  35      -4.982  13.941   5.725  1.00 -0.24           C
ATOM   4709  C   SER B  35      -5.937  13.844   4.536  1.00 -0.24           C
ATOM   4710  O   SER B  35      -6.976  13.181   4.596  1.00 -0.24           O
ATOM   4711  CB  SER B  35      -3.552  13.562   5.325  1.00 -0.24           C
ATOM   4712  OG  SER B  35      -2.662  13.675   6.425  1.00 -0.24           O
ATOM   4713  H   SER B  35      -5.652  12.061   6.673  1.00 -0.24           H
ATOM   4714  HA  SER B  35      -4.988  14.887   6.047  1.00 -0.24           H
ATOM   4715  HB2 SER B  35      -3.549  12.620   5.001  1.00 -0.24           H
ATOM   4716  HB3 SER B  35      -3.250  14.175   4.600  1.00 -0.24           H
ATOM   4717  HG  SER B  35      -2.406  12.763   6.740  1.00 -0.24           H
ATOM   4718  N   VAL B  36      -5.588  14.529   3.447  1.00 -0.24           N
ATOM   4719  CA  VAL B  36      -6.422  14.523   2.248  1.00 -0.24           C
ATOM   4720  C   VAL B  36      -5.579  14.116   1.045  1.00 -0.24           C
ATOM   4721  O   VAL B  36      -5.566  14.803   0.018  1.00 -0.24           O
ATOM   4722  CB  VAL B  36      -7.088  15.895   2.012  1.00 -0.24           C
ATOM   4723  CG1 VAL B  36      -8.293  15.757   1.091  1.00 -0.24           C
ATOM   4724  CG2 VAL B  36      -7.502  16.550   3.330  1.00 -0.24           C
ATOM   4725  H   VAL B  36      -4.698  15.051   3.525  1.00 -0.24           H
ATOM   4726  HA  VAL B  36      -7.140  13.837   2.370  1.00 -0.24           H
ATOM   4727  HB  VAL B  36      -6.428  16.474   1.544  1.00 -0.24           H
ATOM   4728 HG11 VAL B  36      -7.987  15.754   0.139  1.00 -0.24           H
ATOM   4729 HG12 VAL B  36      -8.769  14.901   1.291  1.00 -0.24           H
ATOM   4730 HG13 VAL B  36      -8.915  16.526   1.238  1.00 -0.24           H
ATOM   4731 HG21 VAL B  36      -8.146  17.289   3.139  1.00 -0.24           H
ATOM   4732 HG22 VAL B  36      -6.690  16.916   3.782  1.00 -0.24           H
ATOM   4733 HG23 VAL B  36      -7.935  15.865   3.913  1.00 -0.24           H
ATOM   4734  N   HID B  37      -4.864  13.002   1.153  1.00 -0.45           N
ATOM   4735  CA  HID B  37      -4.046  12.554   0.036  1.00 -0.45           C
ATOM   4736  C   HID B  37      -4.040  11.031   0.018  1.00 -0.45           C
ATOM   4737  O   HID B  37      -4.787  10.381   0.756  1.00 -0.45           O
ATOM   4738  CB  HID B  37      -2.636  13.157   0.108  1.00 -0.45           C
ATOM   4739  CG  HID B  37      -1.933  12.930   1.410  1.00 -0.45           C
ATOM   4740  CD2 HID B  37      -1.527  13.801   2.364  1.00 -0.45           C
ATOM   4741  ND1 HID B  37      -1.541  11.681   1.840  1.00 -0.45           N
ATOM   4742  CE1 HID B  37      -0.934  11.792   3.009  1.00 -0.45           C
ATOM   4743  NE2 HID B  37      -0.912  13.068   3.348  1.00 -0.45           N
ATOM   4744  H   HID B  37      -4.938  12.511   2.052  1.00 -0.45           H
ATOM   4745  HA  HID B  37      -4.459  12.877  -0.813  1.00 -0.45           H
ATOM   4746  HB2 HID B  37      -2.075  12.759  -0.629  1.00 -0.45           H
ATOM   4747  HB3 HID B  37      -2.701  14.151  -0.048  1.00 -0.45           H
ATOM   4748  HD1 HID B  37      -1.692  10.827   1.344  1.00 -0.45           H
ATOM   4749  HD2 HID B  37      -1.652  14.790   2.355  1.00 -0.45           H
ATOM   4750  HE1 HID B  37      -0.558  11.041   3.544  1.00 -0.45           H
ATOM   4751  N   CYS B  38      -3.201  10.465  -0.844  1.00 -0.34           N
ATOM   4752  CA  CYS B  38      -3.147   9.023  -1.017  1.00 -0.34           C
ATOM   4753  C   CYS B  38      -2.518   8.351   0.197  1.00 -0.34           C
ATOM   4754  O   CYS B  38      -1.820   8.973   1.001  1.00 -0.34           O
ATOM   4755  CB  CYS B  38      -2.341   8.654  -2.265  1.00 -0.34           C
ATOM   4756  SG  CYS B  38      -3.133   9.059  -3.838  1.00 -0.34           S
ATOM   4757  H   CYS B  38      -2.602  11.131  -1.370  1.00 -0.34           H
ATOM   4758  HA  CYS B  38      -4.089   8.678  -1.111  1.00 -0.34           H
ATOM   4759  HB2 CYS B  38      -1.464   9.136  -2.220  1.00 -0.34           H
ATOM   4760  HB3 CYS B  38      -2.173   7.666  -2.242  1.00 -0.34           H
ATOM   4761  HG  CYS B  38      -3.380  10.028  -3.847  1.00 -0.34           H
ATOM   4762  N   GLY B  39      -2.774   7.058   0.319  1.00  0.03           N
ATOM   4763  CA  GLY B  39      -2.031   6.212   1.226  1.00  0.03           C
ATOM   4764  C   GLY B  39      -0.938   5.491   0.460  1.00  0.03           C
ATOM   4765  O   GLY B  39      -1.075   5.215  -0.730  1.00  0.03           O
ATOM   4766  H   GLY B  39      -3.548   6.710  -0.289  1.00  0.03           H
ATOM   4767  HA2 GLY B  39      -1.618   6.769   1.950  1.00  0.03           H
ATOM   4768  HA3 GLY B  39      -2.645   5.538   1.643  1.00  0.03           H
ATOM   4769  N   LEU B  40       0.160   5.196   1.156  1.00  0.03           N
ATOM   4770  CA  LEU B  40       1.284   4.487   0.545  1.00  0.03           C
ATOM   4771  C   LEU B  40       1.025   2.991   0.688  1.00  0.03           C
ATOM   4772  O   LEU B  40       1.611   2.295   1.521  1.00  0.03           O
ATOM   4773  CB  LEU B  40       2.603   4.906   1.181  1.00  0.03           C
ATOM   4774  CG  LEU B  40       3.868   4.454   0.447  1.00  0.03           C
ATOM   4775  CD1 LEU B  40       3.999   5.171  -0.890  1.00  0.03           C
ATOM   4776  CD2 LEU B  40       5.096   4.684   1.309  1.00  0.03           C
ATOM   4777  H   LEU B  40       0.147   5.506   2.144  1.00  0.03           H
ATOM   4778  HA  LEU B  40       1.316   4.712  -0.422  1.00  0.03           H
ATOM   4779  HB2 LEU B  40       2.625   5.900   1.221  1.00  0.03           H
ATOM   4780  HB3 LEU B  40       2.640   4.522   2.097  1.00  0.03           H
ATOM   4781  HG  LEU B  40       3.818   3.468   0.291  1.00  0.03           H
ATOM   4782 HD11 LEU B  40       3.203   4.964  -1.460  1.00  0.03           H
ATOM   4783 HD12 LEU B  40       4.830   4.863  -1.354  1.00  0.03           H
ATOM   4784 HD13 LEU B  40       4.050   6.158  -0.736  1.00  0.03           H
ATOM   4785 HD21 LEU B  40       5.179   5.658   1.525  1.00  0.03           H
ATOM   4786 HD22 LEU B  40       5.013   4.163   2.160  1.00  0.03           H
ATOM   4787 HD23 LEU B  40       5.914   4.384   0.817  1.00  0.03           H
ATOM   4788  N   TRP B  41       0.105   2.495  -0.143  1.00  0.01           N
ATOM   4789  CA  TRP B  41      -0.289   1.094  -0.055  1.00  0.01           C
ATOM   4790  C   TRP B  41       0.779   0.176  -0.629  1.00  0.01           C
ATOM   4791  O   TRP B  41       0.882  -0.988  -0.217  1.00  0.01           O
ATOM   4792  CB  TRP B  41      -1.624   0.877  -0.768  1.00  0.01           C
ATOM   4793  CG  TRP B  41      -2.745   1.621  -0.131  1.00  0.01           C
ATOM   4794  CD1 TRP B  41      -3.347   2.755  -0.593  1.00  0.01           C
ATOM   4795  CD2 TRP B  41      -3.392   1.297   1.104  1.00  0.01           C
ATOM   4796  CE2 TRP B  41      -4.381   2.275   1.326  1.00  0.01           C
ATOM   4797  CE3 TRP B  41      -3.233   0.273   2.042  1.00  0.01           C
ATOM   4798  NE1 TRP B  41      -4.335   3.153   0.275  1.00  0.01           N
ATOM   4799  CZ2 TRP B  41      -5.207   2.259   2.448  1.00  0.01           C
ATOM   4800  CZ3 TRP B  41      -4.052   0.260   3.154  1.00  0.01           C
ATOM   4801  CH2 TRP B  41      -5.027   1.244   3.347  1.00  0.01           C
ATOM   4802  H   TRP B  41      -0.283   3.164  -0.821  1.00  0.01           H
ATOM   4803  HA  TRP B  41      -0.394   0.866   0.922  1.00  0.01           H
ATOM   4804  HB2 TRP B  41      -1.544   1.197  -1.702  1.00  0.01           H
ATOM   4805  HB3 TRP B  41      -1.849  -0.087  -0.740  1.00  0.01           H
ATOM   4806  HD1 TRP B  41      -3.107   3.229  -1.438  1.00  0.01           H
ATOM   4807  HE1 TRP B  41      -4.924   3.951   0.160  1.00  0.01           H
ATOM   4808  HE3 TRP B  41      -2.544  -0.437   1.914  1.00  0.01           H
ATOM   4809  HZ2 TRP B  41      -5.901   2.972   2.577  1.00  0.01           H
ATOM   4810  HZ3 TRP B  41      -3.943  -0.465   3.830  1.00  0.01           H
ATOM   4811  HH2 TRP B  41      -5.603   1.196   4.166  1.00  0.01           H
ATOM   4812  N   PHE B  42       1.592   0.676  -1.556  1.00 -0.01           N
ATOM   4813  CA  PHE B  42       2.667  -0.110  -2.152  1.00 -0.01           C
ATOM   4814  C   PHE B  42       4.006   0.525  -1.822  1.00 -0.01           C
ATOM   4815  O   PHE B  42       4.219   1.713  -2.127  1.00 -0.01           O
ATOM   4816  CB  PHE B  42       2.485  -0.229  -3.667  1.00 -0.01           C
ATOM   4817  CG  PHE B  42       1.219  -0.930  -4.066  1.00 -0.01           C
ATOM   4818  CD1 PHE B  42       0.043  -0.217  -4.204  1.00 -0.01           C
ATOM   4819  CD2 PHE B  42       1.199  -2.299  -4.292  1.00 -0.01           C
ATOM   4820  CE1 PHE B  42      -1.130  -0.849  -4.570  1.00 -0.01           C
ATOM   4821  CE2 PHE B  42       0.022  -2.938  -4.661  1.00 -0.01           C
ATOM   4822  CZ  PHE B  42      -1.140  -2.209  -4.798  1.00 -0.01           C
ATOM   4823  H   PHE B  42       1.396   1.666  -1.816  1.00 -0.01           H
ATOM   4824  HA  PHE B  42       2.652  -1.008  -1.709  1.00 -0.01           H
ATOM   4825  HB2 PHE B  42       2.461   0.685  -4.041  1.00 -0.01           H
ATOM   4826  HB3 PHE B  42       3.248  -0.746  -4.023  1.00 -0.01           H
ATOM   4827  HD1 PHE B  42       0.037   0.768  -4.039  1.00 -0.01           H
ATOM   4828  HD2 PHE B  42       2.039  -2.831  -4.189  1.00 -0.01           H
ATOM   4829  HE1 PHE B  42      -1.977  -0.307  -4.667  1.00 -0.01           H
ATOM   4830  HE2 PHE B  42       0.028  -3.938  -4.825  1.00 -0.01           H
ATOM   4831  HZ  PHE B  42      -1.994  -2.664  -5.064  1.00 -0.01           H
ATOM   4832  N   PRO B  43       4.923  -0.194  -1.185  1.00  0.00           N
ATOM   4833  CA  PRO B  43       6.188   0.417  -0.815  1.00  0.00           C
ATOM   4834  C   PRO B  43       6.929   0.889  -2.046  1.00  0.00           C
ATOM   4835  O   PRO B  43       6.686   0.401  -3.166  1.00  0.00           O
ATOM   4836  CB  PRO B  43       6.931  -0.719  -0.092  1.00  0.00           C
ATOM   4837  CG  PRO B  43       6.167  -1.994  -0.420  1.00  0.00           C
ATOM   4838  CD  PRO B  43       4.758  -1.530  -0.587  1.00  0.00           C
ATOM   4839  HA  PRO B  43       6.046   1.176  -0.167  1.00  0.00           H
ATOM   4840  HB2 PRO B  43       7.879  -0.789  -0.417  1.00  0.00           H
ATOM   4841  HB3 PRO B  43       6.941  -0.565   0.900  1.00  0.00           H
ATOM   4842  HG2 PRO B  43       6.526  -2.395  -1.259  1.00  0.00           H
ATOM   4843  HG3 PRO B  43       6.256  -2.642   0.332  1.00  0.00           H
ATOM   4844  HD2 PRO B  43       4.241  -2.125  -1.201  1.00  0.00           H
ATOM   4845  HD3 PRO B  43       4.282  -1.463   0.291  1.00  0.00           H
ATOM   4846  N   PRO B  44       7.801   1.886  -1.894  1.00  0.00           N
ATOM   4847  CA  PRO B  44       8.522   2.421  -3.063  1.00  0.00           C
ATOM   4848  C   PRO B  44       9.299   1.390  -3.868  1.00  0.00           C
ATOM   4849  O   PRO B  44       9.309   1.475  -5.103  1.00  0.00           O
ATOM   4850  CB  PRO B  44       9.469   3.463  -2.444  1.00  0.00           C
ATOM   4851  CG  PRO B  44       9.081   3.597  -0.991  1.00  0.00           C
ATOM   4852  CD  PRO B  44       7.841   2.803  -0.747  1.00  0.00           C
ATOM   4853  HA  PRO B  44       7.873   2.934  -3.668  1.00  0.00           H
ATOM   4854  HB2 PRO B  44      10.429   3.162  -2.527  1.00  0.00           H
ATOM   4855  HB3 PRO B  44       9.379   4.350  -2.917  1.00  0.00           H
ATOM   4856  HG2 PRO B  44       9.846   3.273  -0.401  1.00  0.00           H
ATOM   4857  HG3 PRO B  44       8.938   4.580  -0.765  1.00  0.00           H
ATOM   4858  HD2 PRO B  44       7.892   2.289   0.111  1.00  0.00           H
ATOM   4859  HD3 PRO B  44       7.024   3.384  -0.734  1.00  0.00           H
ATOM   4860  N   ASP B  45       9.969   0.430  -3.225  1.00  0.00           N
ATOM   4861  CA  ASP B  45      10.765  -0.533  -3.982  1.00  0.00           C
ATOM   4862  C   ASP B  45       9.914  -1.545  -4.741  1.00  0.00           C
ATOM   4863  O   ASP B  45      10.458  -2.280  -5.574  1.00  0.00           O
ATOM   4864  CB  ASP B  45      11.741  -1.263  -3.056  1.00  0.00           C
ATOM   4865  CG  ASP B  45      11.154  -1.532  -1.689  1.00  0.00           C
ATOM   4866  OD1 ASP B  45      10.581  -0.596  -1.096  1.00  0.00           O
ATOM   4867  OD2 ASP B  45      11.252  -2.680  -1.210  1.00  0.00           O
ATOM   4868  H   ASP B  45       9.877   0.432  -2.205  1.00  0.00           H
ATOM   4869  HA  ASP B  45      11.288  -0.008  -4.674  1.00  0.00           H
ATOM   4870  HB2 ASP B  45      11.976  -2.129  -3.482  1.00  0.00           H
ATOM   4871  HB3 ASP B  45      12.549  -0.695  -2.954  1.00  0.00           H
ATOM   4872  N   ALA B  46       8.605  -1.594  -4.487  1.00  0.00           N
ATOM   4873  CA  ALA B  46       7.726  -2.467  -5.243  1.00  0.00           C
ATOM   4874  C   ALA B  46       7.676  -2.017  -6.702  1.00  0.00           C
ATOM   4875  O   ALA B  46       7.945  -0.852  -7.010  1.00  0.00           O
ATOM   4876  CB  ALA B  46       6.322  -2.466  -4.641  1.00  0.00           C
ATOM   4877  H   ALA B  46       8.287  -0.970  -3.724  1.00  0.00           H
ATOM   4878  HA  ALA B  46       8.086  -3.403  -5.212  1.00  0.00           H
ATOM   4879  HB1 ALA B  46       5.715  -1.922  -5.218  1.00  0.00           H
ATOM   4880  HB2 ALA B  46       6.355  -2.071  -3.724  1.00  0.00           H
ATOM   4881  HB3 ALA B  46       5.983  -3.404  -4.589  1.00  0.00           H
ATOM   4882  N   PRO B  47       7.350  -2.925  -7.621  1.00  0.00           N
ATOM   4883  CA  PRO B  47       7.276  -2.556  -9.034  1.00  0.00           C
ATOM   4884  C   PRO B  47       5.882  -2.108  -9.450  1.00  0.00           C
ATOM   4885  O   PRO B  47       4.882  -2.382  -8.785  1.00  0.00           O
ATOM   4886  CB  PRO B  47       7.658  -3.859  -9.747  1.00  0.00           C
ATOM   4887  CG  PRO B  47       7.119  -4.914  -8.856  1.00  0.00           C
ATOM   4888  CD  PRO B  47       7.201  -4.383  -7.436  1.00  0.00           C
ATOM   4889  HA  PRO B  47       7.961  -1.840  -9.252  1.00  0.00           H
ATOM   4890  HB2 PRO B  47       7.237  -3.897 -10.654  1.00  0.00           H
ATOM   4891  HB3 PRO B  47       8.651  -3.930  -9.838  1.00  0.00           H
ATOM   4892  HG2 PRO B  47       6.160  -5.131  -9.093  1.00  0.00           H
ATOM   4893  HG3 PRO B  47       7.656  -5.767  -8.941  1.00  0.00           H
ATOM   4894  HD2 PRO B  47       6.368  -4.590  -6.925  1.00  0.00           H
ATOM   4895  HD3 PRO B  47       7.992  -4.760  -6.955  1.00  0.00           H
ATOM   4896  N   VAL B  48       5.838  -1.412 -10.578  1.00  0.01           N
ATOM   4897  CA  VAL B  48       4.560  -0.936 -11.117  1.00  0.01           C
ATOM   4898  C   VAL B  48       3.778  -2.129 -11.669  1.00  0.01           C
ATOM   4899  O   VAL B  48       4.324  -2.896 -12.481  1.00  0.01           O
ATOM   4900  CB  VAL B  48       4.795   0.116 -12.201  1.00  0.01           C
ATOM   4901  CG1 VAL B  48       3.480   0.547 -12.831  1.00  0.01           C
ATOM   4902  CG2 VAL B  48       5.543   1.318 -11.625  1.00  0.01           C
ATOM   4903  H   VAL B  48       6.748  -1.239 -11.030  1.00  0.01           H
ATOM   4904  HA  VAL B  48       4.033  -0.542 -10.367  1.00  0.01           H
ATOM   4905  HB  VAL B  48       5.339  -0.304 -12.925  1.00  0.01           H
ATOM   4906 HG11 VAL B  48       3.659   1.212 -13.557  1.00  0.01           H
ATOM   4907 HG12 VAL B  48       3.017  -0.251 -13.218  1.00  0.01           H
ATOM   4908 HG13 VAL B  48       2.896   0.965 -12.135  1.00  0.01           H
ATOM   4909 HG21 VAL B  48       6.082   1.745 -12.349  1.00  0.01           H
ATOM   4910 HG22 VAL B  48       6.146   1.007 -10.892  1.00  0.01           H
ATOM   4911 HG23 VAL B  48       4.881   1.973 -11.264  1.00  0.01           H
ATOM   4912  N   PRO B  49       2.521  -2.315 -11.275  1.00  0.00           N
ATOM   4913  CA  PRO B  49       1.762  -3.484 -11.741  1.00  0.00           C
ATOM   4914  C   PRO B  49       1.589  -3.476 -13.252  1.00  0.00           C
ATOM   4915  O   PRO B  49       1.851  -2.491 -13.945  1.00  0.00           O
ATOM   4916  CB  PRO B  49       0.414  -3.347 -11.027  1.00  0.00           C
ATOM   4917  CG  PRO B  49       0.674  -2.418  -9.877  1.00  0.00           C
ATOM   4918  CD  PRO B  49       1.746  -1.484 -10.338  1.00  0.00           C
ATOM   4919  HA  PRO B  49       2.205  -4.338 -11.434  1.00  0.00           H
ATOM   4920  HB2 PRO B  49      -0.278  -2.963 -11.645  1.00  0.00           H
ATOM   4921  HB3 PRO B  49       0.093  -4.240 -10.698  1.00  0.00           H
ATOM   4922  HG2 PRO B  49      -0.167  -1.917  -9.638  1.00  0.00           H
ATOM   4923  HG3 PRO B  49       0.970  -2.942  -9.069  1.00  0.00           H
ATOM   4924  HD2 PRO B  49       1.367  -0.688 -10.809  1.00  0.00           H
ATOM   4925  HD3 PRO B  49       2.324  -1.180  -9.580  1.00  0.00           H
ATOM   4926  N   GLN B  50       1.145  -4.623 -13.766  1.00  0.00           N
ATOM   4927  CA  GLN B  50       0.876  -4.743 -15.195  1.00  0.00           C
ATOM   4928  C   GLN B  50      -0.365  -3.953 -15.585  1.00  0.00           C
ATOM   4929  O   GLN B  50      -0.355  -3.201 -16.566  1.00  0.00           O
ATOM   4930  CB  GLN B  50       0.727  -6.215 -15.565  1.00  0.00           C
ATOM   4931  CG  GLN B  50       2.035  -6.956 -15.493  1.00  0.00           C
ATOM   4932  CD  GLN B  50       3.015  -6.446 -16.521  1.00  0.00           C
ATOM   4933  NE2 GLN B  50       4.182  -6.003 -16.068  1.00  0.00           N
ATOM   4934  OE1 GLN B  50       2.718  -6.436 -17.711  1.00  0.00           O
ATOM   4935  H   GLN B  50       1.014  -5.388 -13.088  1.00  0.00           H
ATOM   4936  HA  GLN B  50       1.660  -4.352 -15.692  1.00  0.00           H
ATOM   4937  HB2 GLN B  50       0.086  -6.640 -14.932  1.00  0.00           H
ATOM   4938  HB3 GLN B  50       0.378  -6.277 -16.497  1.00  0.00           H
ATOM   4939  HG2 GLN B  50       2.431  -6.831 -14.587  1.00  0.00           H
ATOM   4940  HG3 GLN B  50       1.871  -7.925 -15.662  1.00  0.00           H
ATOM   4941 HE21 GLN B  50       4.896  -5.657 -16.706  1.00  0.00           H
ATOM   4942 HE22 GLN B  50       4.343  -6.019 -15.061  1.00  0.00           H
ATOM   4943  N   ASP B  51      -1.446  -4.125 -14.832  1.00  0.01           N
ATOM   4944  CA  ASP B  51      -2.643  -3.307 -14.940  1.00  0.01           C
ATOM   4945  C   ASP B  51      -3.047  -2.873 -13.536  1.00  0.01           C
ATOM   4946  O   ASP B  51      -2.378  -3.194 -12.550  1.00  0.01           O
ATOM   4947  CB  ASP B  51      -3.776  -4.064 -15.641  1.00  0.01           C
ATOM   4948  CG  ASP B  51      -4.515  -4.987 -14.709  1.00  0.01           C
ATOM   4949  OD1 ASP B  51      -3.937  -6.018 -14.306  1.00  0.01           O
ATOM   4950  OD2 ASP B  51      -5.675  -4.676 -14.381  1.00  0.01           O
ATOM   4951  H   ASP B  51      -1.359  -4.916 -14.141  1.00  0.01           H
ATOM   4952  HA  ASP B  51      -2.398  -2.481 -15.442  1.00  0.01           H
ATOM   4953  HB2 ASP B  51      -4.411  -3.391 -16.004  1.00  0.01           H
ATOM   4954  HB3 ASP B  51      -3.375  -4.597 -16.377  1.00  0.01           H
ATOM   4955  N   MET B  52      -4.153  -2.135 -13.438  1.00  0.00           N
ATOM   4956  CA  MET B  52      -4.557  -1.547 -12.167  1.00  0.00           C
ATOM   4957  C   MET B  52      -5.941  -1.998 -11.718  1.00  0.00           C
ATOM   4958  O   MET B  52      -6.559  -1.329 -10.884  1.00  0.00           O
ATOM   4959  CB  MET B  52      -4.497  -0.022 -12.242  1.00  0.00           C
ATOM   4960  CG  MET B  52      -3.566   0.604 -11.213  1.00  0.00           C
ATOM   4961  SD  MET B  52      -2.508   1.862 -11.955  1.00  0.00           S
ATOM   4962  CE  MET B  52      -0.914   1.032 -11.917  1.00  0.00           C
ATOM   4963  H   MET B  52      -4.682  -2.021 -14.320  1.00  0.00           H
ATOM   4964  HA  MET B  52      -3.890  -1.838 -11.460  1.00  0.00           H
ATOM   4965  HB2 MET B  52      -4.184   0.249 -13.160  1.00  0.00           H
ATOM   4966  HB3 MET B  52      -5.422   0.350 -12.100  1.00  0.00           H
ATOM   4967  HG2 MET B  52      -4.131   1.003 -10.463  1.00  0.00           H
ATOM   4968  HG3 MET B  52      -3.006  -0.135 -10.788  1.00  0.00           H
ATOM   4969  HE1 MET B  52      -0.451   1.240 -11.055  1.00  0.00           H
ATOM   4970  HE2 MET B  52      -1.051   0.044 -11.992  1.00  0.00           H
ATOM   4971  HE3 MET B  52      -0.355   1.351 -12.682  1.00  0.00           H
ATOM   4972  N   GLU B  53      -6.447  -3.112 -12.243  1.00  0.00           N
ATOM   4973  CA  GLU B  53      -7.628  -3.703 -11.631  1.00  0.00           C
ATOM   4974  C   GLU B  53      -7.329  -4.015 -10.169  1.00  0.00           C
ATOM   4975  O   GLU B  53      -6.193  -4.323  -9.797  1.00  0.00           O
ATOM   4976  CB  GLU B  53      -8.059  -4.979 -12.361  1.00  0.00           C
ATOM   4977  CG  GLU B  53      -8.634  -4.782 -13.758  1.00  0.00           C
ATOM   4978  CD  GLU B  53      -9.988  -4.105 -13.758  1.00  0.00           C
ATOM   4979  OE1 GLU B  53     -10.644  -4.065 -12.698  1.00  0.00           O
ATOM   4980  OE2 GLU B  53     -10.404  -3.611 -14.826  1.00  0.00           O
ATOM   4981  H   GLU B  53      -5.962  -3.486 -13.058  1.00  0.00           H
ATOM   4982  HA  GLU B  53      -8.396  -3.065 -11.686  1.00  0.00           H
ATOM   4983  HB2 GLU B  53      -7.260  -5.559 -12.448  1.00  0.00           H
ATOM   4984  HB3 GLU B  53      -8.757  -5.418 -11.811  1.00  0.00           H
ATOM   4985  HG2 GLU B  53      -8.014  -4.211 -14.267  1.00  0.00           H
ATOM   4986  HG3 GLU B  53      -8.743  -5.668 -14.174  1.00  0.00           H
ATOM   4987  N   LEU B  54      -8.362  -3.916  -9.329  1.00  0.00           N
ATOM   4988  CA  LEU B  54      -8.179  -4.193  -7.908  1.00  0.00           C
ATOM   4989  C   LEU B  54      -7.645  -5.602  -7.681  1.00  0.00           C
ATOM   4990  O   LEU B  54      -6.953  -5.853  -6.688  1.00  0.00           O
ATOM   4991  CB  LEU B  54      -9.500  -3.988  -7.164  1.00  0.00           C
ATOM   4992  CG  LEU B  54      -9.572  -4.304  -5.669  1.00  0.00           C
ATOM   4993  CD1 LEU B  54      -8.445  -3.632  -4.909  1.00  0.00           C
ATOM   4994  CD2 LEU B  54     -10.914  -3.870  -5.108  1.00  0.00           C
ATOM   4995  H   LEU B  54      -9.254  -3.640  -9.755  1.00  0.00           H
ATOM   4996  HA  LEU B  54      -7.510  -3.536  -7.537  1.00  0.00           H
ATOM   4997  HB2 LEU B  54      -9.764  -3.019  -7.274  1.00  0.00           H
ATOM   4998  HB3 LEU B  54     -10.198  -4.555  -7.621  1.00  0.00           H
ATOM   4999  HG  LEU B  54      -9.513  -5.298  -5.545  1.00  0.00           H
ATOM   5000 HD11 LEU B  54      -7.563  -3.954  -5.258  1.00  0.00           H
ATOM   5001 HD12 LEU B  54      -8.515  -3.854  -3.935  1.00  0.00           H
ATOM   5002 HD13 LEU B  54      -8.504  -2.639  -5.026  1.00  0.00           H
ATOM   5003 HD21 LEU B  54     -11.032  -2.885  -5.240  1.00  0.00           H
ATOM   5004 HD22 LEU B  54     -11.650  -4.357  -5.581  1.00  0.00           H
ATOM   5005 HD23 LEU B  54     -10.954  -4.080  -4.130  1.00  0.00           H
ATOM   5006  N   VAL B  55      -7.939  -6.524  -8.600  1.00  0.00           N
ATOM   5007  CA  VAL B  55      -7.459  -7.896  -8.466  1.00  0.00           C
ATOM   5008  C   VAL B  55      -5.948  -7.962  -8.665  1.00  0.00           C
ATOM   5009  O   VAL B  55      -5.249  -8.695  -7.955  1.00  0.00           O
ATOM   5010  CB  VAL B  55      -8.209  -8.818  -9.446  1.00  0.00           C
ATOM   5011  CG1 VAL B  55      -8.037  -8.339 -10.884  1.00  0.00           C
ATOM   5012  CG2 VAL B  55      -7.744 -10.256  -9.296  1.00  0.00           C
ATOM   5013  H   VAL B  55      -8.517  -6.190  -9.387  1.00  0.00           H
ATOM   5014  HA  VAL B  55      -7.662  -8.210  -7.532  1.00  0.00           H
ATOM   5015  HB  VAL B  55      -9.181  -8.759  -9.235  1.00  0.00           H
ATOM   5016 HG11 VAL B  55      -8.612  -8.889 -11.489  1.00  0.00           H
ATOM   5017 HG12 VAL B  55      -8.307  -7.379 -10.949  1.00  0.00           H
ATOM   5018 HG13 VAL B  55      -7.080  -8.436 -11.154  1.00  0.00           H
ATOM   5019 HG21 VAL B  55      -7.982 -10.769 -10.121  1.00  0.00           H
ATOM   5020 HG22 VAL B  55      -8.193 -10.669  -8.503  1.00  0.00           H
ATOM   5021 HG23 VAL B  55      -6.752 -10.272  -9.166  1.00  0.00           H
ATOM   5022  N   THR B  56      -5.415  -7.189  -9.616  1.00  0.01           N
ATOM   5023  CA  THR B  56      -3.985  -7.241  -9.904  1.00  0.01           C
ATOM   5024  C   THR B  56      -3.170  -6.646  -8.763  1.00  0.01           C
ATOM   5025  O   THR B  56      -2.174  -7.234  -8.324  1.00  0.01           O
ATOM   5026  CB  THR B  56      -3.680  -6.504 -11.207  1.00  0.01           C
ATOM   5027  CG2 THR B  56      -2.233  -6.746 -11.625  1.00  0.01           C
ATOM   5028  OG1 THR B  56      -4.564  -6.957 -12.241  1.00  0.01           O
ATOM   5029  H   THR B  56      -6.082  -6.576 -10.108  1.00  0.01           H
ATOM   5030  HA  THR B  56      -3.717  -8.206 -10.016  1.00  0.01           H
ATOM   5031  HB  THR B  56      -3.841  -5.503 -11.071  1.00  0.01           H
ATOM   5032  HG1 THR B  56      -4.313  -6.542 -13.122  1.00  0.01           H
ATOM   5033 HG21 THR B  56      -1.615  -6.277 -10.991  1.00  0.01           H
ATOM   5034 HG22 THR B  56      -2.085  -6.393 -12.552  1.00  0.01           H
ATOM   5035 HG23 THR B  56      -2.037  -7.729 -11.611  1.00  0.01           H
ATOM   5036  N   MET B  57      -3.573  -5.471  -8.278  1.00  0.00           N
ATOM   5037  CA  MET B  57      -2.879  -4.854  -7.154  1.00  0.00           C
ATOM   5038  C   MET B  57      -2.956  -5.734  -5.913  1.00  0.00           C
ATOM   5039  O   MET B  57      -1.970  -5.877  -5.179  1.00  0.00           O
ATOM   5040  CB  MET B  57      -3.471  -3.474  -6.889  1.00  0.00           C
ATOM   5041  CG  MET B  57      -3.338  -2.542  -8.075  1.00  0.00           C
ATOM   5042  SD  MET B  57      -4.047  -0.907  -7.777  1.00  0.00           S
ATOM   5043  CE  MET B  57      -5.734  -1.322  -7.326  1.00  0.00           C
ATOM   5044  H   MET B  57      -4.388  -5.056  -8.752  1.00  0.00           H
ATOM   5045  HA  MET B  57      -1.908  -4.751  -7.402  1.00  0.00           H
ATOM   5046  HB2 MET B  57      -4.446  -3.573  -6.667  1.00  0.00           H
ATOM   5047  HB3 MET B  57      -3.001  -3.061  -6.103  1.00  0.00           H
ATOM   5048  HG2 MET B  57      -2.342  -2.464  -8.320  1.00  0.00           H
ATOM   5049  HG3 MET B  57      -3.781  -2.983  -8.891  1.00  0.00           H
ATOM   5050  HE1 MET B  57      -5.809  -1.379  -6.330  1.00  0.00           H
ATOM   5051  HE2 MET B  57      -6.354  -0.615  -7.667  1.00  0.00           H
ATOM   5052  HE3 MET B  57      -5.980  -2.204  -7.729  1.00  0.00           H
ATOM   5053  N   SER B  58      -4.123  -6.333  -5.663  1.00  0.00           N
ATOM   5054  CA  SER B  58      -4.241  -7.318  -4.592  1.00  0.00           C
ATOM   5055  C   SER B  58      -3.315  -8.506  -4.838  1.00  0.00           C
ATOM   5056  O   SER B  58      -2.712  -9.039  -3.899  1.00  0.00           O
ATOM   5057  CB  SER B  58      -5.695  -7.777  -4.467  1.00  0.00           C
ATOM   5058  OG  SER B  58      -5.915  -8.472  -3.252  1.00  0.00           O
ATOM   5059  H   SER B  58      -4.903  -6.047  -6.273  1.00  0.00           H
ATOM   5060  HA  SER B  58      -3.958  -6.880  -3.731  1.00  0.00           H
ATOM   5061  HB2 SER B  58      -6.288  -6.976  -4.495  1.00  0.00           H
ATOM   5062  HB3 SER B  58      -5.906  -8.383  -5.230  1.00  0.00           H
ATOM   5063  HG  SER B  58      -6.546  -9.230  -3.411  1.00  0.00           H
[truncated: 287,593 more chars]
