# Supplementary material for: Total enzymatic synthesis of cis-α-irone from a simple carbon source
Source: Nat Commun. 2022 Dec 2;13:7421. doi: 10.1038/s41467-022-35232-2 (PMC9715568; doi:10.1038/s41467-022-35232-2)
Supplement: Supplementary file 5 — Supplementary Data 2 [file 41467_2022_35232_MOESM5_ESM.zip]

Archive with 28 entries (24 files):
- structures_mmgbsa/
- structures_mmgbsa/pMT1_wt/
- structures_mmgbsa/pMT1_wt/pMT1_1RR_SAH_final_mmgbsa_renum.pdb
- structures_mmgbsa/pMT1_wt/pMT1_1RR_SAH_ini_mmgbsa_renum.pdb
- structures_mmgbsa/pMT1_wt/pMT1_1RS_SAH_final_mmgbsa_renum.pdb
- structures_mmgbsa/pMT1_wt/pMT1_1RS_SAH_ini_mmgbsa_renum.pdb
- structures_mmgbsa/pMT1_wt/pMT1_1SR_SAH_final_mmgbsa_renum.pdb
- structures_mmgbsa/pMT1_wt/pMT1_1SR_SAH_ini_mmgbsa_renum.pdb
- structures_mmgbsa/pMT1_wt/pMT1_1SS_SAH_final_mmgbsa_renum.pdb
- structures_mmgbsa/pMT1_wt/pMT1_1SS_SAH_ini_mmgbsa_renum.pdb
- structures_mmgbsa/pMT3_Y200F_S182E/
- structures_mmgbsa/pMT3_Y200F_S182E/pMT3_1RR_SAH_final_mmgbsa_renum.pdb
- structures_mmgbsa/pMT3_Y200F_S182E/pMT3_1RR_SAH_ini_mmgbsa_renum.pdb
- structures_mmgbsa/pMT3_Y200F_S182E/pMT3_1RS_SAH_final_mmgbsa_renum.pdb
- structures_mmgbsa/pMT3_Y200F_S182E/pMT3_1RS_SAH_ini_mmgbsa_renum.pdb
- structures_mmgbsa/pMT3_Y200F_S182E/pMT3_1SR_SAH_final_mmgbsa_renum.pdb
- structures_mmgbsa/pMT3_Y200F_S182E/pMT3_1SR_SAH_ini_mmgbsa_renum.pdb
- structures_mmgbsa/pMT3_Y200F_S182E/pMT3_1SS_SAH_final_mmgbsa_renum.pdb
- structures_mmgbsa/pMT3_Y200F_S182E/pMT3_1SS_SAH_ini_mmgbsa_renum.pdb
- structures_mmgbsa/pMT4_Y200F_S182E_L273V/
- structures_mmgbsa/pMT4_Y200F_S182E_L273V/pMT4_1RR_SAH_final_mmgbsa_renum.pdb
- structures_mmgbsa/pMT4_Y200F_S182E_L273V/pMT4_1RR_SAH_ini_mmgbsa_renum.pdb
- structures_mmgbsa/pMT4_Y200F_S182E_L273V/pMT4_1RS_SAH_final_mmgbsa_renum.pdb
- structures_mmgbsa/pMT4_Y200F_S182E_L273V/pMT4_1RS_SAH_ini_mmgbsa_renum.pdb
- structures_mmgbsa/pMT4_Y200F_S182E_L273V/pMT4_1SR_SAH_final_mmgbsa_renum.pdb
- structures_mmgbsa/pMT4_Y200F_S182E_L273V/pMT4_1SR_SAH_ini_mmgbsa_renum.pdb
- structures_mmgbsa/pMT4_Y200F_S182E_L273V/pMT4_1SS_SAH_final_mmgbsa_renum.pdb
- structures_mmgbsa/pMT4_Y200F_S182E_L273V/pMT4_1SS_SAH_ini_mmgbsa_renum.pdb
