# Supplementary material for: Total enzymatic synthesis of cis-α-irone from a simple carbon source
Source: Nat Commun. 2022 Dec 2;13:7421. doi: 10.1038/s41467-022-35232-2 (PMC9715568; doi:10.1038/s41467-022-35232-2)
Supplement: Supplementary file 5 — Supplementary Data 2 [file 41467_2022_35232_MOESM5_ESM.zip › structures_mmgbsa/pMT1_wt/pMT1_1RR_SAH_final_mmgbsa_renum.pdb]

ATOM      1  N   GLN A  10      33.865  17.361  44.461  1.00  0.00           N
ATOM      2  CA  GLN A  10      33.698  17.563  43.077  1.00  0.00           C
ATOM      3  C   GLN A  10      32.574  16.788  42.431  1.00  0.00           C
ATOM      4  O   GLN A  10      32.821  15.715  41.893  1.00  0.00           O
ATOM      5  CB  GLN A  10      35.117  17.429  42.454  1.00  0.00           C
ATOM      6  CG  GLN A  10      35.226  18.023  41.036  1.00  0.00           C
ATOM      7  CD  GLN A  10      36.488  17.711  40.278  1.00  0.00           C
ATOM      8  NE2 GLN A  10      36.990  18.631  39.515  1.00  0.00           N
ATOM      9  OE1 GLN A  10      37.021  16.671  40.327  1.00  0.00           O
ATOM     10  HA  GLN A  10      33.399  18.609  43.007  1.00  0.00           H
ATOM     11  HB2 GLN A  10      35.776  18.030  43.081  1.00  0.00           H
ATOM     12  HB3 GLN A  10      35.513  16.419  42.351  1.00  0.00           H
ATOM     13  HG2 GLN A  10      34.366  17.718  40.439  1.00  0.00           H
ATOM     14  HG3 GLN A  10      35.123  19.093  41.213  1.00  0.00           H
ATOM     15 HE21 GLN A  10      37.853  18.392  39.048  1.00  0.00           H
ATOM     16 HE22 GLN A  10      36.546  19.538  39.526  1.00  0.00           H
ATOM     17  H1  GLN A  10      33.884  16.382  44.709  1.00  0.00           H
ATOM     18  H2  GLN A  10      34.709  17.806  44.795  1.00  0.00           H
ATOM     19  H3  GLN A  10      33.152  17.785  45.038  1.00  0.00           H
ATOM     20  N   GLN A  11      31.384  17.331  42.511  1.00  0.00           N
ATOM     21  CA  GLN A  11      30.173  16.783  41.819  1.00  0.00           C
ATOM     22  C   GLN A  11      30.209  16.961  40.324  1.00  0.00           C
ATOM     23  O   GLN A  11      29.967  16.016  39.621  1.00  0.00           O
ATOM     24  CB  GLN A  11      28.966  17.493  42.320  1.00  0.00           C
ATOM     25  CG  GLN A  11      27.627  16.800  41.851  1.00  0.00           C
ATOM     26  CD  GLN A  11      27.132  15.601  42.657  1.00  0.00           C
ATOM     27  NE2 GLN A  11      25.807  15.554  42.909  1.00  0.00           N
ATOM     28  OE1 GLN A  11      27.941  14.795  43.156  1.00  0.00           O
ATOM     29  H   GLN A  11      31.226  18.178  43.037  1.00  0.00           H
ATOM     30  HA  GLN A  11      30.134  15.728  42.090  1.00  0.00           H
ATOM     31  HB2 GLN A  11      29.069  17.490  43.405  1.00  0.00           H
ATOM     32  HB3 GLN A  11      28.990  18.513  41.936  1.00  0.00           H
ATOM     33  HG2 GLN A  11      26.854  17.566  41.922  1.00  0.00           H
ATOM     34  HG3 GLN A  11      27.685  16.509  40.802  1.00  0.00           H
ATOM     35 HE21 GLN A  11      25.442  14.719  43.346  1.00  0.00           H
ATOM     36 HE22 GLN A  11      25.213  16.232  42.454  1.00  0.00           H
ATOM     37  N   VAL A  12      30.702  18.115  39.848  1.00  0.00           N
ATOM     38  CA  VAL A  12      31.102  18.397  38.453  1.00  0.00           C
ATOM     39  C   VAL A  12      32.593  18.557  38.144  1.00  0.00           C
ATOM     40  O   VAL A  12      33.201  19.429  38.770  1.00  0.00           O
ATOM     41  CB  VAL A  12      30.290  19.716  37.963  1.00  0.00           C
ATOM     42  CG1 VAL A  12      30.463  19.972  36.424  1.00  0.00           C
ATOM     43  CG2 VAL A  12      28.792  19.513  38.148  1.00  0.00           C
ATOM     44  H   VAL A  12      30.943  18.876  40.467  1.00  0.00           H
ATOM     45  HA  VAL A  12      30.856  17.516  37.860  1.00  0.00           H
ATOM     46  HB  VAL A  12      30.480  20.641  38.508  1.00  0.00           H
ATOM     47 HG11 VAL A  12      31.511  19.849  36.149  1.00  0.00           H
ATOM     48 HG12 VAL A  12      29.723  19.415  35.851  1.00  0.00           H
ATOM     49 HG13 VAL A  12      30.315  21.036  36.238  1.00  0.00           H
ATOM     50 HG21 VAL A  12      28.551  19.479  39.211  1.00  0.00           H
ATOM     51 HG22 VAL A  12      28.465  18.643  37.580  1.00  0.00           H
ATOM     52 HG23 VAL A  12      28.434  20.414  37.650  1.00  0.00           H
ATOM     53  N   THR A  13      33.048  17.630  37.274  1.00  0.00           N
ATOM     54  CA  THR A  13      34.373  17.461  36.798  1.00  0.00           C
ATOM     55  C   THR A  13      34.890  18.777  36.096  1.00  0.00           C
ATOM     56  O   THR A  13      34.136  19.519  35.562  1.00  0.00           O
ATOM     57  CB  THR A  13      34.374  16.315  35.825  1.00  0.00           C
ATOM     58  CG2 THR A  13      34.132  14.891  36.383  1.00  0.00           C
ATOM     59  OG1 THR A  13      33.334  16.438  34.881  1.00  0.00           O
ATOM     60  H   THR A  13      32.369  16.950  36.965  1.00  0.00           H
ATOM     61  HA  THR A  13      35.059  17.091  37.559  1.00  0.00           H
ATOM     62  HB  THR A  13      35.307  16.326  35.260  1.00  0.00           H
ATOM     63  HG1 THR A  13      33.752  17.045  34.266  1.00  0.00           H
ATOM     64 HG21 THR A  13      34.103  14.184  35.554  1.00  0.00           H
ATOM     65 HG22 THR A  13      33.139  14.871  36.832  1.00  0.00           H
ATOM     66 HG23 THR A  13      34.924  14.744  37.118  1.00  0.00           H
ATOM     67  N   ALA A  14      36.191  19.086  36.063  1.00  0.00           N
ATOM     68  CA  ALA A  14      36.598  20.459  35.737  1.00  0.00           C
ATOM     69  C   ALA A  14      36.496  20.694  34.211  1.00  0.00           C
ATOM     70  O   ALA A  14      36.252  21.794  33.736  1.00  0.00           O
ATOM     71  CB  ALA A  14      37.971  20.752  36.257  1.00  0.00           C
ATOM     72  H   ALA A  14      36.874  18.404  36.358  1.00  0.00           H
ATOM     73  HA  ALA A  14      35.929  21.187  36.195  1.00  0.00           H
ATOM     74  HB1 ALA A  14      38.152  21.803  36.030  1.00  0.00           H
ATOM     75  HB2 ALA A  14      38.711  20.184  35.692  1.00  0.00           H
ATOM     76  HB3 ALA A  14      37.900  20.580  37.331  1.00  0.00           H
ATOM     77  N   ASP A  15      36.689  19.708  33.323  1.00  0.00           N
ATOM     78  CA  ASP A  15      36.477  19.741  31.858  1.00  0.00           C
ATOM     79  C   ASP A  15      35.072  20.106  31.422  1.00  0.00           C
ATOM     80  O   ASP A  15      34.888  20.703  30.373  1.00  0.00           O
ATOM     81  CB  ASP A  15      36.788  18.288  31.406  1.00  0.00           C
ATOM     82  CG  ASP A  15      35.577  17.282  31.588  1.00  0.00           C
ATOM     83  OD1 ASP A  15      34.837  17.203  32.638  1.00  0.00           O
ATOM     84  OD2 ASP A  15      35.419  16.478  30.644  1.00  0.00           O
ATOM     85  H   ASP A  15      36.682  18.787  33.737  1.00  0.00           H
ATOM     86  HA  ASP A  15      37.151  20.458  31.389  1.00  0.00           H
ATOM     87  HB2 ASP A  15      36.989  18.309  30.335  1.00  0.00           H
ATOM     88  HB3 ASP A  15      37.738  17.955  31.823  1.00  0.00           H
ATOM     89  N   GLU A  16      34.075  20.016  32.254  1.00  0.00           N
ATOM     90  CA  GLU A  16      32.655  20.238  31.844  1.00  0.00           C
ATOM     91  C   GLU A  16      32.219  21.645  32.157  1.00  0.00           C
ATOM     92  O   GLU A  16      31.405  22.242  31.533  1.00  0.00           O
ATOM     93  CB  GLU A  16      31.868  19.191  32.713  1.00  0.00           C
ATOM     94  CG  GLU A  16      30.384  19.063  32.426  1.00  0.00           C
ATOM     95  CD  GLU A  16      30.013  18.541  31.041  1.00  0.00           C
ATOM     96  OE1 GLU A  16      28.843  18.570  30.607  1.00  0.00           O
ATOM     97  OE2 GLU A  16      30.931  18.127  30.302  1.00  0.00           O
ATOM     98  H   GLU A  16      34.188  19.476  33.100  1.00  0.00           H
ATOM     99  HA  GLU A  16      32.531  20.036  30.780  1.00  0.00           H
ATOM    100  HB2 GLU A  16      32.359  18.229  32.565  1.00  0.00           H
ATOM    101  HB3 GLU A  16      31.950  19.541  33.741  1.00  0.00           H
ATOM    102  HG2 GLU A  16      29.902  18.545  33.256  1.00  0.00           H
ATOM    103  HG3 GLU A  16      30.000  20.083  32.454  1.00  0.00           H
ATOM    104  N   VAL A  17      32.850  22.259  33.177  1.00  0.00           N
ATOM    105  CA  VAL A  17      32.931  23.705  33.413  1.00  0.00           C
ATOM    106  C   VAL A  17      33.851  24.401  32.302  1.00  0.00           C
ATOM    107  O   VAL A  17      33.623  25.481  31.831  1.00  0.00           O
ATOM    108  CB  VAL A  17      33.339  24.116  34.873  1.00  0.00           C
ATOM    109  CG1 VAL A  17      33.125  25.705  34.988  1.00  0.00           C
ATOM    110  CG2 VAL A  17      32.569  23.366  35.938  1.00  0.00           C
ATOM    111  H   VAL A  17      33.548  21.714  33.662  1.00  0.00           H
ATOM    112  HA  VAL A  17      31.920  24.101  33.315  1.00  0.00           H
ATOM    113  HB  VAL A  17      34.394  23.875  35.008  1.00  0.00           H
ATOM    114 HG11 VAL A  17      33.757  26.226  34.269  1.00  0.00           H
ATOM    115 HG12 VAL A  17      32.088  25.960  34.767  1.00  0.00           H
ATOM    116 HG13 VAL A  17      33.414  25.996  35.998  1.00  0.00           H
ATOM    117 HG21 VAL A  17      31.545  23.737  35.936  1.00  0.00           H
ATOM    118 HG22 VAL A  17      32.998  23.470  36.935  1.00  0.00           H
ATOM    119 HG23 VAL A  17      32.597  22.283  35.817  1.00  0.00           H
ATOM    120  N   GLY A  18      34.933  23.677  31.910  1.00  0.00           N
ATOM    121  CA  GLY A  18      35.799  24.056  30.801  1.00  0.00           C
ATOM    122  C   GLY A  18      35.055  24.296  29.476  1.00  0.00           C
ATOM    123  O   GLY A  18      35.188  25.294  28.746  1.00  0.00           O
ATOM    124  H   GLY A  18      35.232  22.968  32.565  1.00  0.00           H
ATOM    125  HA2 GLY A  18      36.406  24.872  31.194  1.00  0.00           H
ATOM    126  HA3 GLY A  18      36.433  23.192  30.600  1.00  0.00           H
ATOM    127  N   ASP A  19      34.249  23.309  29.112  1.00  0.00           N
ATOM    128  CA  ASP A  19      33.289  23.257  27.956  1.00  0.00           C
ATOM    129  C   ASP A  19      32.283  24.398  28.047  1.00  0.00           C
ATOM    130  O   ASP A  19      31.948  25.068  27.028  1.00  0.00           O
ATOM    131  CB  ASP A  19      32.579  21.886  27.975  1.00  0.00           C
ATOM    132  CG  ASP A  19      31.515  21.858  26.919  1.00  0.00           C
ATOM    133  OD1 ASP A  19      30.349  21.616  27.270  1.00  0.00           O
ATOM    134  OD2 ASP A  19      31.794  22.196  25.733  1.00  0.00           O
ATOM    135  H   ASP A  19      34.218  22.525  29.748  1.00  0.00           H
ATOM    136  HA  ASP A  19      33.838  23.257  27.015  1.00  0.00           H
ATOM    137  HB2 ASP A  19      33.234  21.060  27.697  1.00  0.00           H
ATOM    138  HB3 ASP A  19      32.215  21.689  28.983  1.00  0.00           H
ATOM    139  N   TRP A  20      31.800  24.790  29.280  1.00  0.00           N
ATOM    140  CA  TRP A  20      31.049  26.039  29.569  1.00  0.00           C
ATOM    141  C   TRP A  20      31.901  27.315  29.426  1.00  0.00           C
ATOM    142  O   TRP A  20      31.373  28.280  28.935  1.00  0.00           O
ATOM    143  CB  TRP A  20      30.408  25.904  30.915  1.00  0.00           C
ATOM    144  CG  TRP A  20      29.311  26.907  31.241  1.00  0.00           C
ATOM    145  CD1 TRP A  20      27.992  26.786  30.978  1.00  0.00           C
ATOM    146  CD2 TRP A  20      29.364  28.186  31.985  1.00  0.00           C
ATOM    147  CE2 TRP A  20      28.055  28.612  32.261  1.00  0.00           C
ATOM    148  CE3 TRP A  20      30.421  28.982  32.488  1.00  0.00           C
ATOM    149  NE1 TRP A  20      27.235  27.787  31.608  1.00  0.00           N
ATOM    150  CZ2 TRP A  20      27.769  29.789  32.910  1.00  0.00           C
ATOM    151  CZ3 TRP A  20      30.195  30.246  33.087  1.00  0.00           C
ATOM    152  CH2 TRP A  20      28.842  30.605  33.358  1.00  0.00           C
ATOM    153  H   TRP A  20      31.951  24.111  30.012  1.00  0.00           H
ATOM    154  HA  TRP A  20      30.224  26.117  28.861  1.00  0.00           H
ATOM    155  HB2 TRP A  20      29.885  24.948  30.911  1.00  0.00           H
ATOM    156  HB3 TRP A  20      31.069  25.876  31.782  1.00  0.00           H
ATOM    157  HD1 TRP A  20      27.577  25.993  30.374  1.00  0.00           H
ATOM    158  HE1 TRP A  20      26.240  27.693  31.757  1.00  0.00           H
ATOM    159  HE3 TRP A  20      31.423  28.682  32.221  1.00  0.00           H
ATOM    160  HZ2 TRP A  20      26.748  30.074  33.120  1.00  0.00           H
ATOM    161  HZ3 TRP A  20      31.051  30.891  33.217  1.00  0.00           H
ATOM    162  HH2 TRP A  20      28.693  31.622  33.691  1.00  0.00           H
ATOM    163  N   TYR A  21      33.185  27.399  29.771  1.00  0.00           N
ATOM    164  CA  TYR A  21      33.966  28.640  29.481  1.00  0.00           C
ATOM    165  C   TYR A  21      34.447  28.639  27.999  1.00  0.00           C
ATOM    166  O   TYR A  21      34.906  29.687  27.497  1.00  0.00           O
ATOM    167  CB  TYR A  21      35.172  28.803  30.438  1.00  0.00           C
ATOM    168  CG  TYR A  21      34.847  29.501  31.724  1.00  0.00           C
ATOM    169  CD1 TYR A  21      35.240  30.840  31.934  1.00  0.00           C
ATOM    170  CD2 TYR A  21      34.451  28.698  32.822  1.00  0.00           C
ATOM    171  CE1 TYR A  21      34.970  31.447  33.162  1.00  0.00           C
ATOM    172  CE2 TYR A  21      34.236  29.310  34.066  1.00  0.00           C
ATOM    173  CZ  TYR A  21      34.536  30.670  34.261  1.00  0.00           C
ATOM    174  OH  TYR A  21      34.308  31.224  35.480  1.00  0.00           O
ATOM    175  H   TYR A  21      33.633  26.570  30.136  1.00  0.00           H
ATOM    176  HA  TYR A  21      33.302  29.502  29.552  1.00  0.00           H
ATOM    177  HB2 TYR A  21      35.536  27.800  30.660  1.00  0.00           H
ATOM    178  HB3 TYR A  21      35.920  29.320  29.836  1.00  0.00           H
ATOM    179  HD1 TYR A  21      35.568  31.361  31.047  1.00  0.00           H
ATOM    180  HD2 TYR A  21      34.214  27.655  32.673  1.00  0.00           H
ATOM    181  HE1 TYR A  21      35.054  32.515  33.301  1.00  0.00           H
ATOM    182  HE2 TYR A  21      34.024  28.704  34.934  1.00  0.00           H
ATOM    183  HH  TYR A  21      35.015  31.835  35.699  1.00  0.00           H
ATOM    184  N   ASP A  22      34.588  27.536  27.272  1.00  0.00           N
ATOM    185  CA  ASP A  22      34.671  27.533  25.803  1.00  0.00           C
ATOM    186  C   ASP A  22      33.392  28.093  25.107  1.00  0.00           C
ATOM    187  O   ASP A  22      33.565  28.972  24.261  1.00  0.00           O
ATOM    188  CB  ASP A  22      34.835  26.092  25.314  1.00  0.00           C
ATOM    189  CG  ASP A  22      36.193  25.518  25.513  1.00  0.00           C
ATOM    190  OD1 ASP A  22      37.090  26.321  25.836  1.00  0.00           O
ATOM    191  OD2 ASP A  22      36.395  24.276  25.459  1.00  0.00           O
ATOM    192  H   ASP A  22      34.509  26.637  27.725  1.00  0.00           H
ATOM    193  HA  ASP A  22      35.458  28.201  25.453  1.00  0.00           H
ATOM    194  HB2 ASP A  22      34.180  25.405  25.850  1.00  0.00           H
ATOM    195  HB3 ASP A  22      34.507  26.110  24.274  1.00  0.00           H
ATOM    196  N   LYS A  23      32.187  27.695  25.527  1.00  0.00           N
ATOM    197  CA  LYS A  23      30.868  28.207  25.088  1.00  0.00           C
ATOM    198  C   LYS A  23      30.594  29.681  25.426  1.00  0.00           C
ATOM    199  O   LYS A  23      30.288  30.406  24.491  1.00  0.00           O
ATOM    200  CB  LYS A  23      29.694  27.362  25.671  1.00  0.00           C
ATOM    201  CG  LYS A  23      29.547  26.018  24.988  1.00  0.00           C
ATOM    202  CD  LYS A  23      28.944  25.027  26.046  1.00  0.00           C
ATOM    203  CE  LYS A  23      28.331  23.812  25.326  1.00  0.00           C
ATOM    204  NZ  LYS A  23      29.331  23.085  24.489  1.00  0.00           N
ATOM    205  H   LYS A  23      32.244  26.859  26.090  1.00  0.00           H
ATOM    206  HA  LYS A  23      30.806  28.022  24.015  1.00  0.00           H
ATOM    207  HB2 LYS A  23      29.768  27.257  26.754  1.00  0.00           H
ATOM    208  HB3 LYS A  23      28.819  27.939  25.371  1.00  0.00           H
ATOM    209  HG2 LYS A  23      28.882  26.072  24.126  1.00  0.00           H
ATOM    210  HG3 LYS A  23      30.526  25.564  24.834  1.00  0.00           H
ATOM    211  HD2 LYS A  23      29.699  24.798  26.798  1.00  0.00           H
ATOM    212  HD3 LYS A  23      28.123  25.452  26.623  1.00  0.00           H
ATOM    213  HE2 LYS A  23      28.027  23.114  26.105  1.00  0.00           H
ATOM    214  HE3 LYS A  23      27.467  24.156  24.758  1.00  0.00           H
ATOM    215  HZ1 LYS A  23      29.739  23.626  23.741  1.00  0.00           H
ATOM    216  HZ2 LYS A  23      28.868  22.252  24.153  1.00  0.00           H
ATOM    217  HZ3 LYS A  23      30.064  22.807  25.126  1.00  0.00           H
ATOM    218  N   PHE A  24      30.673  30.157  26.653  1.00  0.00           N
ATOM    219  CA  PHE A  24      30.191  31.503  27.067  1.00  0.00           C
ATOM    220  C   PHE A  24      31.313  32.484  27.440  1.00  0.00           C
ATOM    221  O   PHE A  24      31.111  33.673  27.369  1.00  0.00           O
ATOM    222  CB  PHE A  24      29.170  31.309  28.191  1.00  0.00           C
ATOM    223  CG  PHE A  24      28.134  30.406  27.765  1.00  0.00           C
ATOM    224  CD1 PHE A  24      27.114  30.844  26.990  1.00  0.00           C
ATOM    225  CD2 PHE A  24      28.062  29.100  28.341  1.00  0.00           C
ATOM    226  CE1 PHE A  24      25.994  30.049  26.633  1.00  0.00           C
ATOM    227  CE2 PHE A  24      26.968  28.278  27.933  1.00  0.00           C
ATOM    228  CZ  PHE A  24      25.848  28.780  27.215  1.00  0.00           C
ATOM    229  H   PHE A  24      31.069  29.487  27.296  1.00  0.00           H
ATOM    230  HA  PHE A  24      29.711  32.012  26.231  1.00  0.00           H
ATOM    231  HB2 PHE A  24      29.655  30.980  29.110  1.00  0.00           H
ATOM    232  HB3 PHE A  24      28.803  32.260  28.578  1.00  0.00           H
ATOM    233  HD1 PHE A  24      27.180  31.889  26.722  1.00  0.00           H
ATOM    234  HD2 PHE A  24      28.766  28.758  29.085  1.00  0.00           H
ATOM    235  HE1 PHE A  24      25.194  30.457  26.032  1.00  0.00           H
ATOM    236  HE2 PHE A  24      26.882  27.266  28.301  1.00  0.00           H
ATOM    237  HZ  PHE A  24      24.960  28.175  27.099  1.00  0.00           H
ATOM    238  N   GLY A  25      32.556  31.971  27.691  1.00  0.00           N
ATOM    239  CA  GLY A  25      33.527  32.761  28.483  1.00  0.00           C
ATOM    240  C   GLY A  25      34.114  34.031  27.953  1.00  0.00           C
ATOM    241  O   GLY A  25      34.770  34.815  28.630  1.00  0.00           O
ATOM    242  H   GLY A  25      32.692  30.971  27.636  1.00  0.00           H
ATOM    243  HA2 GLY A  25      32.968  33.129  29.344  1.00  0.00           H
ATOM    244  HA3 GLY A  25      34.302  32.075  28.823  1.00  0.00           H
ATOM    245  N   GLU A  26      33.751  34.361  26.735  1.00  0.00           N
ATOM    246  CA  GLU A  26      33.976  35.681  26.091  1.00  0.00           C
ATOM    247  C   GLU A  26      33.086  36.847  26.649  1.00  0.00           C
ATOM    248  O   GLU A  26      33.467  38.024  26.564  1.00  0.00           O
ATOM    249  CB  GLU A  26      33.860  35.546  24.537  1.00  0.00           C
ATOM    250  CG  GLU A  26      32.430  35.391  24.035  1.00  0.00           C
ATOM    251  CD  GLU A  26      32.424  35.048  22.531  1.00  0.00           C
ATOM    252  OE1 GLU A  26      32.871  35.862  21.667  1.00  0.00           O
ATOM    253  OE2 GLU A  26      31.921  33.948  22.190  1.00  0.00           O
ATOM    254  H   GLU A  26      33.152  33.705  26.255  1.00  0.00           H
ATOM    255  HA  GLU A  26      35.038  35.820  26.290  1.00  0.00           H
ATOM    256  HB2 GLU A  26      34.252  36.476  24.126  1.00  0.00           H
ATOM    257  HB3 GLU A  26      34.501  34.697  24.299  1.00  0.00           H
ATOM    258  HG2 GLU A  26      31.843  34.692  24.632  1.00  0.00           H
ATOM    259  HG3 GLU A  26      31.919  36.352  24.109  1.00  0.00           H
ATOM    260  N   VAL A  27      32.051  36.549  27.418  1.00  0.00           N
ATOM    261  CA  VAL A  27      31.226  37.551  28.093  1.00  0.00           C
ATOM    262  C   VAL A  27      32.002  38.188  29.239  1.00  0.00           C
ATOM    263  O   VAL A  27      31.938  39.374  29.466  1.00  0.00           O
ATOM    264  CB  VAL A  27      29.806  36.949  28.511  1.00  0.00           C
ATOM    265  CG1 VAL A  27      29.989  36.174  29.807  1.00  0.00           C
ATOM    266  CG2 VAL A  27      28.927  38.152  28.709  1.00  0.00           C
ATOM    267  H   VAL A  27      31.792  35.573  27.429  1.00  0.00           H
ATOM    268  HA  VAL A  27      31.052  38.409  27.444  1.00  0.00           H
ATOM    269  HB  VAL A  27      29.347  36.384  27.700  1.00  0.00           H
ATOM    270 HG11 VAL A  27      29.013  35.803  30.118  1.00  0.00           H
ATOM    271 HG12 VAL A  27      30.622  35.296  29.676  1.00  0.00           H
ATOM    272 HG13 VAL A  27      30.396  36.790  30.609  1.00  0.00           H
ATOM    273 HG21 VAL A  27      29.200  38.855  29.496  1.00  0.00           H
ATOM    274 HG22 VAL A  27      27.932  37.729  28.843  1.00  0.00           H
ATOM    275 HG23 VAL A  27      28.944  38.769  27.810  1.00  0.00           H
ATOM    276  N   TYR A  28      32.826  37.464  29.904  1.00  0.00           N
ATOM    277  CA  TYR A  28      33.874  37.894  30.869  1.00  0.00           C
ATOM    278  C   TYR A  28      34.878  38.773  30.003  1.00  0.00           C
ATOM    279  O   TYR A  28      35.304  39.776  30.581  1.00  0.00           O
ATOM    280  CB  TYR A  28      34.670  36.717  31.491  1.00  0.00           C
ATOM    281  CG  TYR A  28      33.760  35.876  32.301  1.00  0.00           C
ATOM    282  CD1 TYR A  28      33.271  34.677  31.730  1.00  0.00           C
ATOM    283  CD2 TYR A  28      33.299  36.300  33.553  1.00  0.00           C
ATOM    284  CE1 TYR A  28      32.430  33.875  32.505  1.00  0.00           C
ATOM    285  CE2 TYR A  28      32.501  35.460  34.325  1.00  0.00           C
ATOM    286  CZ  TYR A  28      32.019  34.287  33.761  1.00  0.00           C
ATOM    287  OH  TYR A  28      31.223  33.470  34.509  1.00  0.00           O
ATOM    288  H   TYR A  28      32.804  36.477  29.690  1.00  0.00           H
ATOM    289  HA  TYR A  28      33.359  38.577  31.545  1.00  0.00           H
ATOM    290  HB2 TYR A  28      35.235  36.064  30.826  1.00  0.00           H
ATOM    291  HB3 TYR A  28      35.439  37.123  32.149  1.00  0.00           H
ATOM    292  HD1 TYR A  28      33.681  34.240  30.832  1.00  0.00           H
ATOM    293  HD2 TYR A  28      33.666  37.246  33.923  1.00  0.00           H
ATOM    294  HE1 TYR A  28      32.153  32.925  32.073  1.00  0.00           H
ATOM    295  HE2 TYR A  28      32.086  35.760  35.276  1.00  0.00           H
ATOM    296  HH  TYR A  28      31.045  33.818  35.386  1.00  0.00           H
ATOM    297  N   HID A  29      35.247  38.539  28.763  1.00  0.00           N
ATOM    298  CA  HID A  29      36.224  39.442  28.106  1.00  0.00           C
ATOM    299  C   HID A  29      35.647  40.847  27.766  1.00  0.00           C
ATOM    300  O   HID A  29      36.291  41.827  28.068  1.00  0.00           O
ATOM    301  CB  HID A  29      36.915  38.690  26.939  1.00  0.00           C
ATOM    302  CG  HID A  29      37.578  37.401  27.435  1.00  0.00           C
ATOM    303  CD2 HID A  29      38.076  37.084  28.675  1.00  0.00           C
ATOM    304  ND1 HID A  29      37.904  36.330  26.593  1.00  0.00           N
ATOM    305  CE1 HID A  29      38.418  35.360  27.325  1.00  0.00           C
ATOM    306  NE2 HID A  29      38.539  35.739  28.632  1.00  0.00           N
ATOM    307  H   HID A  29      34.913  37.729  28.260  1.00  0.00           H
ATOM    308  HA  HID A  29      37.036  39.614  28.813  1.00  0.00           H
ATOM    309  HB2 HID A  29      36.194  38.564  26.131  1.00  0.00           H
ATOM    310  HB3 HID A  29      37.709  39.365  26.618  1.00  0.00           H
ATOM    311  HD1 HID A  29      37.730  36.322  25.598  1.00  0.00           H
ATOM    312  HD2 HID A  29      38.039  37.727  29.543  1.00  0.00           H
ATOM    313  HE1 HID A  29      38.829  34.450  26.913  1.00  0.00           H
ATOM    314  N   LEU A  30      34.453  40.922  27.166  1.00  0.00           N
ATOM    315  CA  LEU A  30      33.772  42.121  26.812  1.00  0.00           C
ATOM    316  C   LEU A  30      33.060  42.817  27.994  1.00  0.00           C
ATOM    317  O   LEU A  30      32.202  43.669  27.793  1.00  0.00           O
ATOM    318  CB  LEU A  30      32.781  41.717  25.684  1.00  0.00           C
ATOM    319  CG  LEU A  30      33.588  41.038  24.458  1.00  0.00           C
ATOM    320  CD1 LEU A  30      32.700  39.963  23.844  1.00  0.00           C
ATOM    321  CD2 LEU A  30      33.914  42.133  23.424  1.00  0.00           C
ATOM    322  H   LEU A  30      33.919  40.067  27.112  1.00  0.00           H
ATOM    323  HA  LEU A  30      34.542  42.749  26.362  1.00  0.00           H
ATOM    324  HB2 LEU A  30      32.144  40.958  26.137  1.00  0.00           H
ATOM    325  HB3 LEU A  30      32.207  42.546  25.270  1.00  0.00           H
ATOM    326  HG  LEU A  30      34.505  40.513  24.728  1.00  0.00           H
ATOM    327 HD11 LEU A  30      31.832  40.439  23.389  1.00  0.00           H
ATOM    328 HD12 LEU A  30      32.370  39.284  24.630  1.00  0.00           H
ATOM    329 HD13 LEU A  30      33.306  39.425  23.116  1.00  0.00           H
ATOM    330 HD21 LEU A  30      33.042  42.786  23.396  1.00  0.00           H
ATOM    331 HD22 LEU A  30      34.793  42.676  23.772  1.00  0.00           H
ATOM    332 HD23 LEU A  30      34.057  41.664  22.450  1.00  0.00           H
ATOM    333  N   THR A  31      33.371  42.424  29.250  1.00  0.00           N
ATOM    334  CA  THR A  31      32.952  43.123  30.437  1.00  0.00           C
ATOM    335  C   THR A  31      34.006  43.327  31.466  1.00  0.00           C
ATOM    336  O   THR A  31      33.903  44.287  32.201  1.00  0.00           O
ATOM    337  CB  THR A  31      31.743  42.449  31.099  1.00  0.00           C
ATOM    338  CG2 THR A  31      30.526  42.322  30.216  1.00  0.00           C
ATOM    339  OG1 THR A  31      31.925  41.183  31.510  1.00  0.00           O
ATOM    340  H   THR A  31      34.074  41.704  29.332  1.00  0.00           H
ATOM    341  HA  THR A  31      32.623  44.133  30.193  1.00  0.00           H
ATOM    342  HB  THR A  31      31.449  43.009  31.986  1.00  0.00           H
ATOM    343  HG1 THR A  31      31.886  40.685  30.690  1.00  0.00           H
ATOM    344 HG21 THR A  31      30.431  43.271  29.689  1.00  0.00           H
ATOM    345 HG22 THR A  31      29.635  42.214  30.835  1.00  0.00           H
ATOM    346 HG23 THR A  31      30.639  41.590  29.416  1.00  0.00           H
ATOM    347  N   LEU A  32      35.052  42.491  31.554  1.00  0.00           N
ATOM    348  CA  LEU A  32      36.085  42.577  32.588  1.00  0.00           C
ATOM    349  C   LEU A  32      37.439  43.003  32.048  1.00  0.00           C
ATOM    350  O   LEU A  32      38.166  43.782  32.729  1.00  0.00           O
ATOM    351  CB  LEU A  32      36.199  41.290  33.381  1.00  0.00           C
ATOM    352  CG  LEU A  32      34.963  40.842  34.119  1.00  0.00           C
ATOM    353  CD1 LEU A  32      35.269  39.663  35.002  1.00  0.00           C
ATOM    354  CD2 LEU A  32      34.433  41.909  35.050  1.00  0.00           C
ATOM    355  H   LEU A  32      35.038  41.629  31.028  1.00  0.00           H
ATOM    356  HA  LEU A  32      35.745  43.357  33.269  1.00  0.00           H
ATOM    357  HB2 LEU A  32      36.647  40.442  32.863  1.00  0.00           H
ATOM    358  HB3 LEU A  32      36.895  41.543  34.181  1.00  0.00           H
ATOM    359  HG  LEU A  32      34.188  40.360  33.524  1.00  0.00           H
ATOM    360 HD11 LEU A  32      34.371  39.483  35.594  1.00  0.00           H
ATOM    361 HD12 LEU A  32      36.100  39.896  35.667  1.00  0.00           H
ATOM    362 HD13 LEU A  32      35.596  38.877  34.321  1.00  0.00           H
ATOM    363 HD21 LEU A  32      33.531  41.639  35.599  1.00  0.00           H
ATOM    364 HD22 LEU A  32      35.224  42.126  35.768  1.00  0.00           H
ATOM    365 HD23 LEU A  32      34.204  42.875  34.599  1.00  0.00           H
ATOM    366  N   GLY A  33      37.844  42.434  30.913  1.00  0.00           N
ATOM    367  CA  GLY A  33      39.140  42.686  30.388  1.00  0.00           C
ATOM    368  C   GLY A  33      39.768  41.506  29.710  1.00  0.00           C
ATOM    369  O   GLY A  33      39.047  40.641  29.146  1.00  0.00           O
ATOM    370  H   GLY A  33      37.241  41.808  30.398  1.00  0.00           H
ATOM    371  HA2 GLY A  33      39.015  43.483  29.655  1.00  0.00           H
ATOM    372  HA3 GLY A  33      39.784  43.128  31.148  1.00  0.00           H
ATOM    373  N   GLU A  34      41.109  41.437  29.668  1.00  0.00           N
ATOM    374  CA  GLU A  34      41.857  40.365  29.067  1.00  0.00           C
ATOM    375  C   GLU A  34      41.916  39.055  29.811  1.00  0.00           C
ATOM    376  O   GLU A  34      42.565  38.132  29.375  1.00  0.00           O
ATOM    377  CB  GLU A  34      43.245  40.861  28.742  1.00  0.00           C
ATOM    378  CG  GLU A  34      43.415  42.168  28.037  1.00  0.00           C
ATOM    379  CD  GLU A  34      42.625  42.225  26.728  1.00  0.00           C
ATOM    380  OE1 GLU A  34      42.273  41.233  26.090  1.00  0.00           O
ATOM    381  OE2 GLU A  34      42.333  43.425  26.353  1.00  0.00           O
ATOM    382  H   GLU A  34      41.677  42.030  30.256  1.00  0.00           H
ATOM    383  HA  GLU A  34      41.307  40.153  28.150  1.00  0.00           H
ATOM    384  HB2 GLU A  34      43.750  40.942  29.705  1.00  0.00           H
ATOM    385  HB3 GLU A  34      43.694  40.064  28.149  1.00  0.00           H
ATOM    386  HG2 GLU A  34      43.038  42.954  28.692  1.00  0.00           H
ATOM    387  HG3 GLU A  34      44.447  42.467  27.849  1.00  0.00           H
ATOM    388  N   SER A  35      41.097  38.956  30.946  1.00  0.00           N
ATOM    389  CA  SER A  35      40.919  37.710  31.667  1.00  0.00           C
ATOM    390  C   SER A  35      39.667  37.702  32.509  1.00  0.00           C
ATOM    391  O   SER A  35      38.781  38.550  32.319  1.00  0.00           O
ATOM    392  CB  SER A  35      42.139  37.525  32.598  1.00  0.00           C
ATOM    393  OG  SER A  35      42.417  36.302  33.249  1.00  0.00           O
ATOM    394  H   SER A  35      40.687  39.796  31.328  1.00  0.00           H
ATOM    395  HA  SER A  35      40.838  36.888  30.955  1.00  0.00           H
ATOM    396  HB2 SER A  35      43.045  37.757  32.039  1.00  0.00           H
ATOM    397  HB3 SER A  35      42.167  38.371  33.285  1.00  0.00           H
ATOM    398  HG  SER A  35      43.307  36.398  33.596  1.00  0.00           H
ATOM    399  N   VAL A  36      39.543  36.638  33.289  1.00  0.00           N
ATOM    400  CA  VAL A  36      38.301  36.271  34.057  1.00  0.00           C
ATOM    401  C   VAL A  36      38.368  36.675  35.582  1.00  0.00           C
ATOM    402  O   VAL A  36      37.434  36.464  36.354  1.00  0.00           O
ATOM    403  CB  VAL A  36      37.914  34.799  33.765  1.00  0.00           C
ATOM    404  CG1 VAL A  36      37.619  34.666  32.303  1.00  0.00           C
ATOM    405  CG2 VAL A  36      38.942  33.799  34.296  1.00  0.00           C
ATOM    406  H   VAL A  36      40.246  35.922  33.176  1.00  0.00           H
ATOM    407  HA  VAL A  36      37.526  36.898  33.617  1.00  0.00           H
ATOM    408  HB  VAL A  36      37.027  34.410  34.265  1.00  0.00           H
ATOM    409 HG11 VAL A  36      36.969  33.794  32.231  1.00  0.00           H
ATOM    410 HG12 VAL A  36      37.173  35.575  31.897  1.00  0.00           H
ATOM    411 HG13 VAL A  36      38.567  34.552  31.777  1.00  0.00           H
ATOM    412 HG21 VAL A  36      38.617  32.767  34.166  1.00  0.00           H
ATOM    413 HG22 VAL A  36      39.006  33.870  35.382  1.00  0.00           H
ATOM    414 HG23 VAL A  36      39.886  34.019  33.797  1.00  0.00           H
ATOM    415  N   HID A  37      39.565  37.092  35.968  1.00  0.00           N
ATOM    416  CA  HID A  37      39.946  37.458  37.361  1.00  0.00           C
ATOM    417  C   HID A  37      39.458  38.914  37.741  1.00  0.00           C
ATOM    418  O   HID A  37      38.984  39.676  36.895  1.00  0.00           O
ATOM    419  CB  HID A  37      41.468  37.154  37.626  1.00  0.00           C
ATOM    420  CG  HID A  37      42.560  38.096  37.005  1.00  0.00           C
ATOM    421  CD2 HID A  37      43.541  37.777  36.097  1.00  0.00           C
ATOM    422  ND1 HID A  37      42.710  39.443  37.284  1.00  0.00           N
ATOM    423  CE1 HID A  37      43.692  39.919  36.479  1.00  0.00           C
ATOM    424  NE2 HID A  37      44.197  38.908  35.720  1.00  0.00           N
ATOM    425  H   HID A  37      40.266  37.031  35.243  1.00  0.00           H
ATOM    426  HA  HID A  37      39.393  36.833  38.061  1.00  0.00           H
ATOM    427  HB2 HID A  37      41.749  37.367  38.658  1.00  0.00           H
ATOM    428  HB3 HID A  37      41.659  36.128  37.314  1.00  0.00           H
ATOM    429  HD1 HID A  37      42.216  39.980  37.983  1.00  0.00           H
ATOM    430  HD2 HID A  37      43.723  36.757  35.794  1.00  0.00           H
ATOM    431  HE1 HID A  37      44.010  40.947  36.396  1.00  0.00           H
ATOM    432  N   CYS A  38      39.461  39.234  39.067  1.00  0.00           N
ATOM    433  CA  CYS A  38      39.056  40.560  39.628  1.00  0.00           C
ATOM    434  C   CYS A  38      39.882  41.776  39.109  1.00  0.00           C
ATOM    435  O   CYS A  38      41.006  41.657  38.632  1.00  0.00           O
ATOM    436  CB  CYS A  38      39.005  40.527  41.113  1.00  0.00           C
ATOM    437  SG  CYS A  38      37.541  39.509  41.539  1.00  0.00           S
ATOM    438  H   CYS A  38      39.719  38.458  39.660  1.00  0.00           H
ATOM    439  HA  CYS A  38      38.068  40.827  39.254  1.00  0.00           H
ATOM    440  HB2 CYS A  38      39.849  39.967  41.514  1.00  0.00           H
ATOM    441  HB3 CYS A  38      39.074  41.504  41.592  1.00  0.00           H
ATOM    442  HG  CYS A  38      38.106  38.353  41.179  1.00  0.00           H
ATOM    443  N   GLY A  39      39.248  42.980  39.109  1.00  0.00           N
ATOM    444  CA  GLY A  39      39.969  44.223  39.054  1.00  0.00           C
ATOM    445  C   GLY A  39      40.388  44.689  40.404  1.00  0.00           C
ATOM    446  O   GLY A  39      39.677  44.523  41.402  1.00  0.00           O
ATOM    447  H   GLY A  39      38.308  42.924  39.475  1.00  0.00           H
ATOM    448  HA2 GLY A  39      40.756  44.108  38.308  1.00  0.00           H
ATOM    449  HA3 GLY A  39      39.382  45.073  38.706  1.00  0.00           H
ATOM    450  N   LEU A  40      41.585  45.252  40.601  1.00  0.00           N
ATOM    451  CA  LEU A  40      42.024  45.778  41.907  1.00  0.00           C
ATOM    452  C   LEU A  40      41.603  47.264  42.141  1.00  0.00           C
ATOM    453  O   LEU A  40      42.354  48.193  42.380  1.00  0.00           O
ATOM    454  CB  LEU A  40      43.539  45.544  42.164  1.00  0.00           C
ATOM    455  CG  LEU A  40      43.846  45.475  43.699  1.00  0.00           C
ATOM    456  CD1 LEU A  40      43.336  44.142  44.316  1.00  0.00           C
ATOM    457  CD2 LEU A  40      45.348  45.382  43.922  1.00  0.00           C
ATOM    458  H   LEU A  40      42.074  45.514  39.757  1.00  0.00           H
ATOM    459  HA  LEU A  40      41.590  45.209  42.730  1.00  0.00           H
ATOM    460  HB2 LEU A  40      43.858  44.561  41.818  1.00  0.00           H
ATOM    461  HB3 LEU A  40      44.028  46.407  41.712  1.00  0.00           H
ATOM    462  HG  LEU A  40      43.408  46.310  44.247  1.00  0.00           H
ATOM    463 HD11 LEU A  40      43.991  43.375  43.905  1.00  0.00           H
ATOM    464 HD12 LEU A  40      42.298  43.870  44.124  1.00  0.00           H
ATOM    465 HD13 LEU A  40      43.347  44.184  45.406  1.00  0.00           H
ATOM    466 HD21 LEU A  40      45.685  44.509  43.363  1.00  0.00           H
ATOM    467 HD22 LEU A  40      45.841  46.213  43.416  1.00  0.00           H
ATOM    468 HD23 LEU A  40      45.764  45.312  44.927  1.00  0.00           H
ATOM    469  N   TRP A  41      40.295  47.411  42.028  1.00 -0.01           N
ATOM    470  CA  TRP A  41      39.618  48.630  42.129  1.00 -0.01           C
ATOM    471  C   TRP A  41      39.896  49.618  43.273  1.00 -0.01           C
ATOM    472  O   TRP A  41      39.590  50.742  43.076  1.00 -0.01           O
ATOM    473  CB  TRP A  41      38.113  48.342  42.119  1.00 -0.01           C
ATOM    474  CG  TRP A  41      37.603  47.763  40.853  1.00 -0.01           C
ATOM    475  CD1 TRP A  41      37.292  46.479  40.580  1.00 -0.01           C
ATOM    476  CD2 TRP A  41      37.321  48.550  39.651  1.00 -0.01           C
ATOM    477  CE2 TRP A  41      36.848  47.651  38.645  1.00 -0.01           C
ATOM    478  CE3 TRP A  41      37.674  49.834  39.208  1.00 -0.01           C
ATOM    479  NE1 TRP A  41      36.751  46.428  39.294  1.00 -0.01           N
ATOM    480  CZ2 TRP A  41      36.587  48.087  37.317  1.00 -0.01           C
ATOM    481  CZ3 TRP A  41      37.448  50.319  37.905  1.00 -0.01           C
ATOM    482  CH2 TRP A  41      36.928  49.420  36.916  1.00 -0.01           C
ATOM    483  H   TRP A  41      39.718  46.646  41.710  1.00 -0.01           H
ATOM    484  HA  TRP A  41      39.841  49.181  41.215  1.00 -0.01           H
ATOM    485  HB2 TRP A  41      38.047  47.583  42.899  1.00 -0.01           H
ATOM    486  HB3 TRP A  41      37.501  49.185  42.440  1.00 -0.01           H
ATOM    487  HD1 TRP A  41      37.414  45.678  41.294  1.00 -0.01           H
ATOM    488  HE1 TRP A  41      36.700  45.571  38.763  1.00 -0.01           H
ATOM    489  HE3 TRP A  41      38.043  50.521  39.954  1.00 -0.01           H
ATOM    490  HZ2 TRP A  41      36.379  47.391  36.517  1.00 -0.01           H
ATOM    491  HZ3 TRP A  41      37.739  51.326  37.648  1.00 -0.01           H
ATOM    492  HH2 TRP A  41      36.696  49.805  35.934  1.00 -0.01           H
ATOM    493  N   PHE A  42      40.506  49.161  44.396  1.00 -0.01           N
ATOM    494  CA  PHE A  42      40.932  50.022  45.509  1.00 -0.01           C
ATOM    495  C   PHE A  42      42.320  49.733  46.027  1.00 -0.01           C
ATOM    496  O   PHE A  42      42.759  48.616  45.747  1.00 -0.01           O
ATOM    497  CB  PHE A  42      39.818  49.743  46.541  1.00 -0.01           C
ATOM    498  CG  PHE A  42      38.380  49.768  46.187  1.00 -0.01           C
ATOM    499  CD1 PHE A  42      37.843  50.954  45.720  1.00 -0.01           C
ATOM    500  CD2 PHE A  42      37.560  48.644  46.327  1.00 -0.01           C
ATOM    501  CE1 PHE A  42      36.455  51.059  45.558  1.00 -0.01           C
ATOM    502  CE2 PHE A  42      36.172  48.664  46.088  1.00 -0.01           C
ATOM    503  CZ  PHE A  42      35.653  49.919  45.689  1.00 -0.01           C
ATOM    504  H   PHE A  42      40.604  48.169  44.556  1.00 -0.01           H
ATOM    505  HA  PHE A  42      40.862  51.062  45.192  1.00 -0.01           H
ATOM    506  HB2 PHE A  42      39.994  48.755  46.965  1.00 -0.01           H
ATOM    507  HB3 PHE A  42      39.986  50.528  47.278  1.00 -0.01           H
ATOM    508  HD1 PHE A  42      38.476  51.814  45.561  1.00 -0.01           H
ATOM    509  HD2 PHE A  42      38.020  47.686  46.523  1.00 -0.01           H
ATOM    510  HE1 PHE A  42      36.026  52.007  45.271  1.00 -0.01           H
ATOM    511  HE2 PHE A  42      35.539  47.799  46.220  1.00 -0.01           H
ATOM    512  HZ  PHE A  42      34.593  49.958  45.483  1.00 -0.01           H
ATOM    513  N   PRO A  43      43.090  50.660  46.544  1.00  0.00           N
ATOM    514  CA  PRO A  43      44.474  50.446  46.938  1.00  0.00           C
ATOM    515  C   PRO A  43      44.602  49.257  47.904  1.00  0.00           C
ATOM    516  O   PRO A  43      43.659  49.001  48.662  1.00  0.00           O
ATOM    517  CB  PRO A  43      44.991  51.798  47.500  1.00  0.00           C
ATOM    518  CG  PRO A  43      43.857  52.810  47.142  1.00  0.00           C
ATOM    519  CD  PRO A  43      42.645  51.952  46.989  1.00  0.00           C
ATOM    520  HA  PRO A  43      45.061  50.307  46.030  1.00  0.00           H
ATOM    521  HB2 PRO A  43      44.936  51.707  48.585  1.00  0.00           H
ATOM    522  HB3 PRO A  43      45.965  52.090  47.106  1.00  0.00           H
ATOM    523  HG2 PRO A  43      43.687  53.582  47.892  1.00  0.00           H
ATOM    524  HG3 PRO A  43      43.999  53.409  46.243  1.00  0.00           H
ATOM    525  HD2 PRO A  43      42.052  51.844  47.897  1.00  0.00           H
ATOM    526  HD3 PRO A  43      41.913  52.386  46.307  1.00  0.00           H
ATOM    527  N   PRO A  44      45.786  48.562  47.905  1.00  0.00           N
ATOM    528  CA  PRO A  44      45.880  47.322  48.652  1.00  0.00           C
ATOM    529  C   PRO A  44      45.488  47.364  50.158  1.00  0.00           C
ATOM    530  O   PRO A  44      44.884  46.453  50.775  1.00  0.00           O
ATOM    531  CB  PRO A  44      47.360  46.839  48.345  1.00  0.00           C
ATOM    532  CG  PRO A  44      47.852  47.581  47.099  1.00  0.00           C
ATOM    533  CD  PRO A  44      46.976  48.902  47.180  1.00  0.00           C
ATOM    534  HA  PRO A  44      45.156  46.688  48.140  1.00  0.00           H
ATOM    535  HB2 PRO A  44      47.956  47.102  49.219  1.00  0.00           H
ATOM    536  HB3 PRO A  44      47.329  45.763  48.174  1.00  0.00           H
ATOM    537  HG2 PRO A  44      48.933  47.691  47.014  1.00  0.00           H
ATOM    538  HG3 PRO A  44      47.505  46.997  46.247  1.00  0.00           H
ATOM    539  HD2 PRO A  44      47.411  49.686  47.799  1.00  0.00           H
ATOM    540  HD3 PRO A  44      46.813  49.182  46.139  1.00  0.00           H
ATOM    541  N   ASP A  45      45.815  48.497  50.832  1.00  0.00           N
ATOM    542  CA  ASP A  45      45.718  48.481  52.315  1.00  0.00           C
ATOM    543  C   ASP A  45      44.749  49.453  52.919  1.00  0.00           C
ATOM    544  O   ASP A  45      44.674  49.582  54.133  1.00  0.00           O
ATOM    545  CB  ASP A  45      47.137  48.702  52.936  1.00  0.00           C
ATOM    546  CG  ASP A  45      48.145  47.573  52.615  1.00  0.00           C
ATOM    547  OD1 ASP A  45      47.831  46.511  52.047  1.00  0.00           O
ATOM    548  OD2 ASP A  45      49.349  47.769  53.000  1.00  0.00           O
ATOM    549  H   ASP A  45      46.388  49.189  50.371  1.00  0.00           H
ATOM    550  HA  ASP A  45      45.461  47.490  52.690  1.00  0.00           H
ATOM    551  HB2 ASP A  45      47.684  49.560  52.545  1.00  0.00           H
ATOM    552  HB3 ASP A  45      47.055  48.795  54.019  1.00  0.00           H
ATOM    553  N   ALA A  46      43.931  50.119  52.097  1.00  0.00           N
ATOM    554  CA  ALA A  46      43.044  51.164  52.627  1.00  0.00           C
ATOM    555  C   ALA A  46      42.001  50.671  53.539  1.00  0.00           C
ATOM    556  O   ALA A  46      41.504  49.516  53.397  1.00  0.00           O
ATOM    557  CB  ALA A  46      42.184  51.791  51.406  1.00  0.00           C
ATOM    558  H   ALA A  46      44.037  49.927  51.111  1.00  0.00           H
ATOM    559  HA  ALA A  46      43.652  51.986  53.008  1.00  0.00           H
ATOM    560  HB1 ALA A  46      42.906  51.952  50.606  1.00  0.00           H
ATOM    561  HB2 ALA A  46      41.768  52.757  51.692  1.00  0.00           H
ATOM    562  HB3 ALA A  46      41.469  51.012  51.139  1.00  0.00           H
ATOM    563  N   PRO A  47      41.544  51.575  54.456  1.00  0.00           N
ATOM    564  CA  PRO A  47      40.486  51.212  55.353  1.00  0.00           C
ATOM    565  C   PRO A  47      39.233  50.626  54.691  1.00  0.00           C
ATOM    566  O   PRO A  47      38.765  51.234  53.701  1.00  0.00           O
ATOM    567  CB  PRO A  47      40.123  52.539  56.121  1.00  0.00           C
ATOM    568  CG  PRO A  47      41.462  53.250  56.196  1.00  0.00           C
ATOM    569  CD  PRO A  47      42.087  52.937  54.823  1.00  0.00           C
ATOM    570  HA  PRO A  47      40.892  50.576  56.139  1.00  0.00           H
ATOM    571  HB2 PRO A  47      39.416  53.132  55.540  1.00  0.00           H
ATOM    572  HB3 PRO A  47      39.660  52.227  57.057  1.00  0.00           H
ATOM    573  HG2 PRO A  47      41.392  54.319  56.400  1.00  0.00           H
ATOM    574  HG3 PRO A  47      42.131  52.843  56.954  1.00  0.00           H
ATOM    575  HD2 PRO A  47      41.658  53.685  54.156  1.00  0.00           H
ATOM    576  HD3 PRO A  47      43.176  52.898  54.824  1.00  0.00           H
ATOM    577  N   VAL A  48      38.804  49.463  55.153  1.00  0.00           N
ATOM    578  CA  VAL A  48      37.712  48.798  54.547  1.00  0.00           C
ATOM    579  C   VAL A  48      36.393  49.489  54.600  1.00  0.00           C
ATOM    580  O   VAL A  48      36.119  49.970  55.725  1.00  0.00           O
ATOM    581  CB  VAL A  48      37.723  47.273  54.827  1.00  0.00           C
ATOM    582  CG1 VAL A  48      37.463  47.067  56.299  1.00  0.00           C
ATOM    583  CG2 VAL A  48      36.856  46.408  53.944  1.00  0.00           C
ATOM    584  H   VAL A  48      39.351  49.048  55.893  1.00  0.00           H
ATOM    585  HA  VAL A  48      37.924  48.950  53.488  1.00  0.00           H
ATOM    586  HB  VAL A  48      38.755  46.970  54.649  1.00  0.00           H
ATOM    587 HG11 VAL A  48      38.316  47.514  56.808  1.00  0.00           H
ATOM    588 HG12 VAL A  48      36.491  47.522  56.492  1.00  0.00           H
ATOM    589 HG13 VAL A  48      37.537  46.032  56.635  1.00  0.00           H
ATOM    590 HG21 VAL A  48      36.814  45.367  54.264  1.00  0.00           H
ATOM    591 HG22 VAL A  48      37.250  46.431  52.928  1.00  0.00           H
ATOM    592 HG23 VAL A  48      35.854  46.833  53.880  1.00  0.00           H
ATOM    593  N   PRO A  49      35.559  49.599  53.535  1.00  0.00           N
ATOM    594  CA  PRO A  49      34.184  50.084  53.663  1.00  0.00           C
ATOM    595  C   PRO A  49      33.281  49.359  54.677  1.00  0.00           C
ATOM    596  O   PRO A  49      33.360  48.157  54.740  1.00  0.00           O
ATOM    597  CB  PRO A  49      33.618  49.918  52.227  1.00  0.00           C
ATOM    598  CG  PRO A  49      34.478  48.835  51.602  1.00  0.00           C
ATOM    599  CD  PRO A  49      35.785  49.285  52.124  1.00  0.00           C
ATOM    600  HA  PRO A  49      34.327  51.144  53.875  1.00  0.00           H
ATOM    601  HB2 PRO A  49      32.580  49.596  52.308  1.00  0.00           H
ATOM    602  HB3 PRO A  49      33.648  50.889  51.731  1.00  0.00           H
ATOM    603  HG2 PRO A  49      34.330  47.865  52.077  1.00  0.00           H
ATOM    604  HG3 PRO A  49      34.448  48.899  50.514  1.00  0.00           H
ATOM    605  HD2 PRO A  49      36.558  48.551  51.897  1.00  0.00           H
ATOM    606  HD3 PRO A  49      36.080  50.281  51.793  1.00  0.00           H
ATOM    607  N   GLN A  50      32.395  50.121  55.375  1.00  0.00           N
ATOM    608  CA  GLN A  50      31.567  49.483  56.428  1.00  0.00           C
ATOM    609  C   GLN A  50      30.641  48.375  55.928  1.00  0.00           C
ATOM    610  O   GLN A  50      30.293  47.447  56.679  1.00  0.00           O
ATOM    611  CB  GLN A  50      30.638  50.571  56.991  1.00  0.00           C
ATOM    612  CG  GLN A  50      31.356  51.746  57.734  1.00  0.00           C
ATOM    613  CD  GLN A  50      30.598  52.216  59.013  1.00  0.00           C
ATOM    614  NE2 GLN A  50      31.150  51.868  60.153  1.00  0.00           N
ATOM    615  OE1 GLN A  50      29.643  53.004  58.933  1.00  0.00           O
ATOM    616  H   GLN A  50      32.210  51.088  55.152  1.00  0.00           H
ATOM    617  HA  GLN A  50      32.181  48.921  57.132  1.00  0.00           H
ATOM    618  HB2 GLN A  50      29.898  50.967  56.296  1.00  0.00           H
ATOM    619  HB3 GLN A  50      30.042  50.076  57.758  1.00  0.00           H
ATOM    620  HG2 GLN A  50      32.379  51.460  57.977  1.00  0.00           H
ATOM    621  HG3 GLN A  50      31.483  52.610  57.082  1.00  0.00           H
ATOM    622 HE21 GLN A  50      30.864  52.401  60.962  1.00  0.00           H
ATOM    623 HE22 GLN A  50      31.929  51.228  60.217  1.00  0.00           H
ATOM    624  N   ASP A  51      30.366  48.384  54.649  1.00  0.00           N
ATOM    625  CA  ASP A  51      29.618  47.387  53.859  1.00  0.00           C
ATOM    626  C   ASP A  51      30.018  47.382  52.390  1.00  0.00           C
ATOM    627  O   ASP A  51      30.277  48.418  51.772  1.00  0.00           O
ATOM    628  CB  ASP A  51      28.104  47.609  53.982  1.00  0.00           C
ATOM    629  CG  ASP A  51      27.634  46.988  55.330  1.00  0.00           C
ATOM    630  OD1 ASP A  51      28.072  45.868  55.765  1.00  0.00           O
ATOM    631  OD2 ASP A  51      26.771  47.572  55.951  1.00  0.00           O
ATOM    632  H   ASP A  51      30.644  49.195  54.115  1.00  0.00           H
ATOM    633  HA  ASP A  51      29.789  46.381  54.240  1.00  0.00           H
ATOM    634  HB2 ASP A  51      27.822  48.662  54.006  1.00  0.00           H
ATOM    635  HB3 ASP A  51      27.530  47.105  53.205  1.00  0.00           H
ATOM    636  N   MET A  52      29.901  46.167  51.791  1.00  0.00           N
ATOM    637  CA  MET A  52      29.993  46.005  50.304  1.00  0.00           C
ATOM    638  C   MET A  52      28.761  46.371  49.500  1.00  0.00           C
ATOM    639  O   MET A  52      28.487  45.755  48.461  1.00  0.00           O
ATOM    640  CB  MET A  52      30.576  44.605  49.950  1.00  0.00           C
ATOM    641  CG  MET A  52      31.947  44.364  50.584  1.00  0.00           C
ATOM    642  SD  MET A  52      32.455  42.734  50.201  1.00  0.00           S
ATOM    643  CE  MET A  52      31.703  41.967  51.686  1.00  0.00           C
ATOM    644  H   MET A  52      29.761  45.339  52.352  1.00  0.00           H
ATOM    645  HA  MET A  52      30.770  46.690  49.964  1.00  0.00           H
ATOM    646  HB2 MET A  52      29.915  43.781  50.217  1.00  0.00           H
ATOM    647  HB3 MET A  52      30.681  44.488  48.872  1.00  0.00           H
ATOM    648  HG2 MET A  52      32.624  45.080  50.120  1.00  0.00           H
ATOM    649  HG3 MET A  52      31.836  44.401  51.668  1.00  0.00           H
ATOM    650  HE1 MET A  52      31.910  40.897  51.662  1.00  0.00           H
ATOM    651  HE2 MET A  52      32.126  42.371  52.606  1.00  0.00           H
ATOM    652  HE3 MET A  52      30.619  42.074  51.657  1.00  0.00           H
ATOM    653  N   GLU A  53      28.037  47.347  50.059  1.00  0.00           N
ATOM    654  CA  GLU A  53      26.899  47.969  49.304  1.00  0.00           C
ATOM    655  C   GLU A  53      27.501  49.020  48.298  1.00  0.00           C
ATOM    656  O   GLU A  53      28.400  49.787  48.723  1.00  0.00           O
ATOM    657  CB  GLU A  53      25.880  48.654  50.228  1.00  0.00           C
ATOM    658  CG  GLU A  53      24.539  48.024  50.190  1.00  0.00           C
ATOM    659  CD  GLU A  53      23.795  48.221  48.792  1.00  0.00           C
ATOM    660  OE1 GLU A  53      23.112  49.250  48.638  1.00  0.00           O
ATOM    661  OE2 GLU A  53      23.918  47.440  47.797  1.00  0.00           O
ATOM    662  H   GLU A  53      28.613  47.785  50.765  1.00  0.00           H
ATOM    663  HA  GLU A  53      26.385  47.164  48.779  1.00  0.00           H
ATOM    664  HB2 GLU A  53      26.295  48.679  51.236  1.00  0.00           H
ATOM    665  HB3 GLU A  53      25.759  49.658  49.821  1.00  0.00           H
ATOM    666  HG2 GLU A  53      24.574  46.948  50.363  1.00  0.00           H
ATOM    667  HG3 GLU A  53      23.920  48.537  50.926  1.00  0.00           H
ATOM    668  N   LEU A  54      26.963  49.143  47.089  1.00 -0.01           N
ATOM    669  CA  LEU A  54      27.654  49.945  45.990  1.00 -0.01           C
ATOM    670  C   LEU A  54      27.912  51.383  46.411  1.00 -0.01           C
ATOM    671  O   LEU A  54      29.074  51.780  46.288  1.00 -0.01           O
ATOM    672  CB  LEU A  54      26.863  49.749  44.659  1.00 -0.01           C
ATOM    673  CG  LEU A  54      27.406  50.507  43.455  1.00 -0.01           C
ATOM    674  CD1 LEU A  54      28.817  49.963  43.069  1.00 -0.01           C
ATOM    675  CD2 LEU A  54      26.559  50.376  42.196  1.00 -0.01           C
ATOM    676  H   LEU A  54      26.312  48.465  46.722  1.00 -0.01           H
ATOM    677  HA  LEU A  54      28.639  49.497  45.861  1.00 -0.01           H
ATOM    678  HB2 LEU A  54      26.655  48.700  44.447  1.00 -0.01           H
ATOM    679  HB3 LEU A  54      25.890  50.224  44.782  1.00 -0.01           H
ATOM    680  HG  LEU A  54      27.479  51.565  43.706  1.00 -0.01           H
ATOM    681 HD11 LEU A  54      29.003  50.405  42.090  1.00 -0.01           H
ATOM    682 HD12 LEU A  54      28.732  48.893  42.877  1.00 -0.01           H
ATOM    683 HD13 LEU A  54      29.606  50.096  43.808  1.00 -0.01           H
ATOM    684 HD21 LEU A  54      26.930  50.826  41.275  1.00 -0.01           H
ATOM    685 HD22 LEU A  54      26.416  49.312  42.009  1.00 -0.01           H
ATOM    686 HD23 LEU A  54      25.567  50.752  42.445  1.00 -0.01           H
ATOM    687  N   VAL A  55      26.910  52.147  46.834  1.00 -0.01           N
ATOM    688  CA  VAL A  55      27.022  53.500  47.231  1.00 -0.01           C
ATOM    689  C   VAL A  55      27.966  53.719  48.451  1.00 -0.01           C
ATOM    690  O   VAL A  55      28.403  54.815  48.653  1.00 -0.01           O
ATOM    691  CB  VAL A  55      25.615  53.996  47.729  1.00 -0.01           C
ATOM    692  CG1 VAL A  55      25.094  53.388  49.063  1.00 -0.01           C
ATOM    693  CG2 VAL A  55      25.465  55.499  47.867  1.00 -0.01           C
ATOM    694  H   VAL A  55      26.005  51.706  46.752  1.00 -0.01           H
ATOM    695  HA  VAL A  55      27.359  54.064  46.361  1.00 -0.01           H
ATOM    696  HB  VAL A  55      24.766  53.736  47.098  1.00 -0.01           H
ATOM    697 HG11 VAL A  55      25.641  53.714  49.947  1.00 -0.01           H
ATOM    698 HG12 VAL A  55      24.069  53.718  49.233  1.00 -0.01           H
ATOM    699 HG13 VAL A  55      25.057  52.308  48.925  1.00 -0.01           H
ATOM    700 HG21 VAL A  55      24.434  55.799  47.679  1.00 -0.01           H
ATOM    701 HG22 VAL A  55      26.135  55.848  47.082  1.00 -0.01           H
ATOM    702 HG23 VAL A  55      25.922  55.846  48.794  1.00 -0.01           H
ATOM    703  N   THR A  56      28.306  52.664  49.146  1.00  0.01           N
ATOM    704  CA  THR A  56      29.064  52.627  50.433  1.00  0.01           C
ATOM    705  C   THR A  56      30.511  52.493  50.035  1.00  0.01           C
ATOM    706  O   THR A  56      31.322  53.325  50.357  1.00  0.01           O
ATOM    707  CB  THR A  56      28.474  51.630  51.381  1.00  0.01           C
ATOM    708  CG2 THR A  56      29.192  51.719  52.695  1.00  0.01           C
ATOM    709  OG1 THR A  56      27.109  51.952  51.724  1.00  0.01           O
ATOM    710  H   THR A  56      28.030  51.782  48.737  1.00  0.01           H
ATOM    711  HA  THR A  56      28.984  53.636  50.836  1.00  0.01           H
ATOM    712  HB  THR A  56      28.462  50.613  50.989  1.00  0.01           H
ATOM    713  HG1 THR A  56      26.945  52.878  51.533  1.00  0.01           H
ATOM    714 HG21 THR A  56      29.230  52.775  52.961  1.00  0.01           H
ATOM    715 HG22 THR A  56      30.156  51.228  52.560  1.00  0.01           H
ATOM    716 HG23 THR A  56      28.660  51.284  53.542  1.00  0.01           H
ATOM    717  N   MET A  57      30.758  51.482  49.205  1.00  0.00           N
ATOM    718  CA  MET A  57      32.024  51.402  48.487  1.00  0.00           C
ATOM    719  C   MET A  57      32.388  52.736  47.770  1.00  0.00           C
ATOM    720  O   MET A  57      33.529  53.221  47.862  1.00  0.00           O
ATOM    721  CB  MET A  57      31.964  50.217  47.498  1.00  0.00           C
ATOM    722  CG  MET A  57      32.010  48.910  48.237  1.00  0.00           C
ATOM    723  SD  MET A  57      32.446  47.425  47.275  1.00  0.00           S
ATOM    724  CE  MET A  57      30.848  47.348  46.326  1.00  0.00           C
ATOM    725  H   MET A  57      30.010  50.867  48.919  1.00  0.00           H
ATOM    726  HA  MET A  57      32.838  51.161  49.171  1.00  0.00           H
ATOM    727  HB2 MET A  57      31.053  50.307  46.906  1.00  0.00           H
ATOM    728  HB3 MET A  57      32.810  50.362  46.827  1.00  0.00           H
ATOM    729  HG2 MET A  57      32.708  48.966  49.072  1.00  0.00           H
ATOM    730  HG3 MET A  57      31.031  48.787  48.701  1.00  0.00           H
ATOM    731  HE1 MET A  57      30.931  46.576  45.560  1.00  0.00           H
ATOM    732  HE2 MET A  57      29.966  47.202  46.949  1.00  0.00           H
ATOM    733  HE3 MET A  57      30.648  48.253  45.752  1.00  0.00           H
ATOM    734  N   SER A  58      31.395  53.374  47.253  1.00 -0.03           N
ATOM    735  CA  SER A  58      31.482  54.694  46.483  1.00 -0.03           C
ATOM    736  C   SER A  58      31.694  55.837  47.446  1.00 -0.03           C
ATOM    737  O   SER A  58      32.679  56.531  47.234  1.00 -0.03           O
ATOM    738  CB  SER A  58      30.316  54.944  45.507  1.00 -0.03           C
ATOM    739  OG  SER A  58      30.488  56.053  44.737  1.00 -0.03           O
ATOM    740  H   SER A  58      30.472  52.971  47.333  1.00 -0.03           H
ATOM    741  HA  SER A  58      32.344  54.557  45.830  1.00 -0.03           H
ATOM    742  HB2 SER A  58      30.250  54.102  44.818  1.00 -0.03           H
ATOM    743  HB3 SER A  58      29.399  55.033  46.089  1.00 -0.03           H
ATOM    744  HG  SER A  58      30.050  56.792  45.163  1.00 -0.03           H
ATOM    745  N   SER A  59      31.073  55.869  48.613  1.00  0.02           N
ATOM    746  CA  SER A  59      31.355  56.894  49.640  1.00  0.02           C
ATOM    747  C   SER A  59      32.740  56.734  50.197  1.00  0.02           C
ATOM    748  O   SER A  59      33.502  57.751  50.435  1.00  0.02           O
ATOM    749  CB  SER A  59      30.293  56.759  50.710  1.00  0.02           C
ATOM    750  OG  SER A  59      30.392  57.729  51.782  1.00  0.02           O
ATOM    751  H   SER A  59      30.305  55.226  48.749  1.00  0.02           H
ATOM    752  HA  SER A  59      31.337  57.887  49.192  1.00  0.02           H
ATOM    753  HB2 SER A  59      29.270  56.727  50.334  1.00  0.02           H
ATOM    754  HB3 SER A  59      30.452  55.797  51.198  1.00  0.02           H
ATOM    755  HG  SER A  59      31.244  57.488  52.154  1.00  0.02           H
ATOM    756  N   GLN A  60      33.221  55.498  50.323  1.00  0.01           N
ATOM    757  CA  GLN A  60      34.535  55.140  50.797  1.00  0.01           C
ATOM    758  C   GLN A  60      35.661  55.353  49.693  1.00  0.01           C
ATOM    759  O   GLN A  60      36.753  55.632  50.125  1.00  0.01           O
ATOM    760  CB  GLN A  60      34.544  53.691  51.182  1.00  0.01           C
ATOM    761  CG  GLN A  60      35.698  53.252  52.006  1.00  0.01           C
ATOM    762  CD  GLN A  60      35.667  53.568  53.518  1.00  0.01           C
ATOM    763  NE2 GLN A  60      36.498  52.988  54.311  1.00  0.01           N
ATOM    764  OE1 GLN A  60      34.797  54.261  54.005  1.00  0.01           O
ATOM    765  H   GLN A  60      32.536  54.757  50.283  1.00  0.01           H
ATOM    766  HA  GLN A  60      34.762  55.758  51.665  1.00  0.01           H
ATOM    767  HB2 GLN A  60      33.598  53.514  51.693  1.00  0.01           H
ATOM    768  HB3 GLN A  60      34.568  53.109  50.261  1.00  0.01           H
ATOM    769  HG2 GLN A  60      35.643  52.163  52.011  1.00  0.01           H
ATOM    770  HG3 GLN A  60      36.678  53.386  51.548  1.00  0.01           H
ATOM    771 HE21 GLN A  60      36.589  53.362  55.244  1.00  0.01           H
ATOM    772 HE22 GLN A  60      37.236  52.381  53.984  1.00  0.01           H
ATOM    773  N   ALA A  61      35.352  55.490  48.401  1.00 -0.03           N
ATOM    774  CA  ALA A  61      36.184  56.113  47.334  1.00 -0.03           C
ATOM    775  C   ALA A  61      36.127  57.640  47.347  1.00 -0.03           C
ATOM    776  O   ALA A  61      37.136  58.330  47.246  1.00 -0.03           O
ATOM    777  CB  ALA A  61      35.799  55.495  45.973  1.00 -0.03           C
ATOM    778  H   ALA A  61      34.409  55.228  48.151  1.00 -0.03           H
ATOM    779  HA  ALA A  61      37.232  55.841  47.461  1.00 -0.03           H
ATOM    780  HB1 ALA A  61      34.885  55.990  45.648  1.00 -0.03           H
ATOM    781  HB2 ALA A  61      35.773  54.415  46.118  1.00 -0.03           H
ATOM    782  HB3 ALA A  61      36.559  55.740  45.231  1.00 -0.03           H
ATOM    783  N   GLN A  62      34.970  58.202  47.639  1.00 -0.14           N
ATOM    784  CA  GLN A  62      34.863  59.674  47.962  1.00 -0.14           C
ATOM    785  C   GLN A  62      35.755  60.102  49.127  1.00 -0.14           C
ATOM    786  O   GLN A  62      36.448  61.062  49.003  1.00 -0.14           O
ATOM    787  CB  GLN A  62      33.399  60.116  48.239  1.00 -0.14           C
ATOM    788  CG  GLN A  62      32.589  59.991  46.971  1.00 -0.14           C
ATOM    789  CD  GLN A  62      31.086  60.348  47.274  1.00 -0.14           C
ATOM    790  NE2 GLN A  62      30.411  60.860  46.271  1.00 -0.14           N
ATOM    791  OE1 GLN A  62      30.699  60.444  48.413  1.00 -0.14           O
ATOM    792  H   GLN A  62      34.102  57.693  47.560  1.00 -0.14           H
ATOM    793  HA  GLN A  62      35.199  60.161  47.046  1.00 -0.14           H
ATOM    794  HB2 GLN A  62      32.945  59.677  49.127  1.00 -0.14           H
ATOM    795  HB3 GLN A  62      33.527  61.158  48.529  1.00 -0.14           H
ATOM    796  HG2 GLN A  62      32.995  60.669  46.220  1.00 -0.14           H
ATOM    797  HG3 GLN A  62      32.560  58.959  46.623  1.00 -0.14           H
ATOM    798 HE21 GLN A  62      29.457  61.160  46.412  1.00 -0.14           H
ATOM    799 HE22 GLN A  62      30.948  61.085  45.446  1.00 -0.14           H
ATOM    800  N   ASP A  63      35.789  59.308  50.286  1.00  0.00           N
ATOM    801  CA  ASP A  63      36.675  59.549  51.455  1.00  0.00           C
ATOM    802  C   ASP A  63      38.108  59.788  51.011  1.00  0.00           C
ATOM    803  O   ASP A  63      38.689  60.813  51.387  1.00  0.00           O
ATOM    804  CB  ASP A  63      36.541  58.398  52.422  1.00  0.00           C
ATOM    805  CG  ASP A  63      37.053  58.832  53.812  1.00  0.00           C
ATOM    806  OD1 ASP A  63      36.763  58.029  54.703  1.00  0.00           O
ATOM    807  OD2 ASP A  63      37.643  59.936  54.000  1.00  0.00           O
ATOM    808  H   ASP A  63      35.145  58.536  50.380  1.00  0.00           H
ATOM    809  HA  ASP A  63      36.377  60.499  51.897  1.00  0.00           H
ATOM    810  HB2 ASP A  63      35.475  58.186  52.509  1.00  0.00           H
ATOM    811  HB3 ASP A  63      37.136  57.548  52.088  1.00  0.00           H
ATOM    812  N   ARG A  64      38.666  58.938  50.164  1.00  0.02           N
ATOM    813  CA  ARG A  64      40.036  59.053  49.620  1.00  0.02           C
ATOM    814  C   ARG A  64      40.215  60.222  48.681  1.00  0.02           C
ATOM    815  O   ARG A  64      41.329  60.803  48.568  1.00  0.02           O
ATOM    816  CB  ARG A  64      40.499  57.706  49.024  1.00  0.02           C
ATOM    817  CG  ARG A  64      40.636  56.725  50.173  1.00  0.02           C
ATOM    818  CD  ARG A  64      41.161  55.409  49.599  1.00  0.02           C
ATOM    819  NE  ARG A  64      40.371  54.827  48.489  1.00  0.02           N
ATOM    820  CZ  ARG A  64      39.386  54.027  48.641  1.00  0.02           C
ATOM    821  NH1 ARG A  64      38.852  53.635  49.720  1.00  0.02           N
ATOM    822  NH2 ARG A  64      38.793  53.594  47.621  1.00  0.02           N
ATOM    823  H   ARG A  64      38.047  58.230  49.797  1.00  0.02           H
ATOM    824  HA  ARG A  64      40.628  59.339  50.490  1.00  0.02           H
ATOM    825  HB2 ARG A  64      39.860  57.333  48.223  1.00  0.02           H
ATOM    826  HB3 ARG A  64      41.498  57.828  48.604  1.00  0.02           H
ATOM    827  HG2 ARG A  64      41.344  57.061  50.931  1.00  0.02           H
ATOM    828  HG3 ARG A  64      39.673  56.512  50.637  1.00  0.02           H
ATOM    829  HD2 ARG A  64      42.175  55.529  49.218  1.00  0.02           H
ATOM    830  HD3 ARG A  64      41.194  54.723  50.445  1.00  0.02           H
ATOM    831  HE  ARG A  64      40.637  55.039  47.538  1.00  0.02           H
ATOM    832 HH11 ARG A  64      39.182  54.022  50.592  1.00  0.02           H
ATOM    833 HH12 ARG A  64      37.973  53.137  49.736  1.00  0.02           H
ATOM    834 HH21 ARG A  64      39.324  53.507  46.766  1.00  0.02           H
ATOM    835 HH22 ARG A  64      37.949  53.068  47.795  1.00  0.02           H
ATOM    836  N   TYR A  65      39.133  60.553  47.924  1.00 -0.06           N
ATOM    837  CA  TYR A  65      39.213  61.575  46.891  1.00 -0.06           C
ATOM    838  C   TYR A  65      39.535  62.946  47.474  1.00 -0.06           C
ATOM    839  O   TYR A  65      40.471  63.617  47.041  1.00 -0.06           O
ATOM    840  CB  TYR A  65      37.860  61.684  46.141  1.00 -0.06           C
ATOM    841  CG  TYR A  65      37.715  62.567  44.888  1.00 -0.06           C
ATOM    842  CD1 TYR A  65      37.217  63.811  44.950  1.00 -0.06           C
ATOM    843  CD2 TYR A  65      38.181  62.046  43.680  1.00 -0.06           C
ATOM    844  CE1 TYR A  65      37.080  64.601  43.759  1.00 -0.06           C
ATOM    845  CE2 TYR A  65      38.013  62.772  42.426  1.00 -0.06           C
ATOM    846  CZ  TYR A  65      37.365  64.018  42.499  1.00 -0.06           C
ATOM    847  OH  TYR A  65      36.972  64.598  41.377  1.00 -0.06           O
ATOM    848  H   TYR A  65      38.258  60.061  48.036  1.00 -0.06           H
ATOM    849  HA  TYR A  65      39.975  61.401  46.132  1.00 -0.06           H
ATOM    850  HB2 TYR A  65      37.521  60.712  45.781  1.00 -0.06           H
ATOM    851  HB3 TYR A  65      37.069  62.103  46.763  1.00 -0.06           H
ATOM    852  HD1 TYR A  65      36.975  64.251  45.906  1.00 -0.06           H
ATOM    853  HD2 TYR A  65      38.685  61.097  43.567  1.00 -0.06           H
ATOM    854  HE1 TYR A  65      36.675  65.602  43.748  1.00 -0.06           H
ATOM    855  HE2 TYR A  65      38.282  62.311  41.487  1.00 -0.06           H
ATOM    856  HH  TYR A  65      36.133  65.048  41.497  1.00 -0.06           H
ATOM    857  N   THR A  66      38.700  63.428  48.442  1.00  0.01           N
ATOM    858  CA  THR A  66      38.982  64.702  49.212  1.00  0.01           C
ATOM    859  C   THR A  66      40.377  64.604  49.847  1.00  0.01           C
ATOM    860  O   THR A  66      41.056  65.599  49.831  1.00  0.01           O
ATOM    861  CB  THR A  66      37.892  65.164  50.236  1.00  0.01           C
ATOM    862  CG2 THR A  66      36.459  64.941  49.830  1.00  0.01           C
ATOM    863  OG1 THR A  66      37.944  64.392  51.363  1.00  0.01           O
ATOM    864  H   THR A  66      37.882  62.884  48.677  1.00  0.01           H
ATOM    865  HA  THR A  66      38.967  65.407  48.381  1.00  0.01           H
ATOM    866  HB  THR A  66      37.998  66.192  50.582  1.00  0.01           H
ATOM    867  HG1 THR A  66      38.631  64.894  51.808  1.00  0.01           H
ATOM    868 HG21 THR A  66      36.234  63.933  49.483  1.00  0.01           H
ATOM    869 HG22 THR A  66      36.287  65.582  48.966  1.00  0.01           H
ATOM    870 HG23 THR A  66      35.776  65.220  50.632  1.00  0.01           H
ATOM    871  N   ASP A  67      40.791  63.392  50.350  1.00  0.00           N
ATOM    872  CA  ASP A  67      42.114  63.318  51.127  1.00  0.00           C
ATOM    873  C   ASP A  67      43.359  63.417  50.245  1.00  0.00           C
ATOM    874  O   ASP A  67      44.430  63.921  50.709  1.00  0.00           O
ATOM    875  CB  ASP A  67      42.151  61.987  51.798  1.00  0.00           C
ATOM    876  CG  ASP A  67      41.371  61.776  53.121  1.00  0.00           C
ATOM    877  OD1 ASP A  67      41.612  60.784  53.896  1.00  0.00           O
ATOM    878  OD2 ASP A  67      40.616  62.718  53.526  1.00  0.00           O
ATOM    879  H   ASP A  67      40.243  62.552  50.232  1.00  0.00           H
ATOM    880  HA  ASP A  67      42.038  64.163  51.812  1.00  0.00           H
ATOM    881  HB2 ASP A  67      42.155  61.091  51.176  1.00  0.00           H
ATOM    882  HB3 ASP A  67      43.142  61.937  52.249  1.00  0.00           H
ATOM    883  N   TYR A  68      43.197  63.092  48.943  1.00  0.00           N
ATOM    884  CA  TYR A  68      44.175  63.366  47.856  1.00  0.00           C
ATOM    885  C   TYR A  68      44.328  64.897  47.580  1.00  0.00           C
ATOM    886  O   TYR A  68      45.367  65.472  47.627  1.00  0.00           O
ATOM    887  CB  TYR A  68      43.883  62.458  46.695  1.00  0.00           C
ATOM    888  CG  TYR A  68      44.233  62.919  45.309  1.00  0.00           C
ATOM    889  CD1 TYR A  68      45.526  63.063  44.918  1.00  0.00           C
ATOM    890  CD2 TYR A  68      43.177  63.230  44.459  1.00  0.00           C
ATOM    891  CE1 TYR A  68      45.795  63.316  43.534  1.00  0.00           C
ATOM    892  CE2 TYR A  68      43.454  63.534  43.127  1.00  0.00           C
ATOM    893  CZ  TYR A  68      44.743  63.566  42.575  1.00  0.00           C
ATOM    894  OH  TYR A  68      45.088  63.772  41.252  1.00  0.00           O
ATOM    895  H   TYR A  68      42.257  62.860  48.654  1.00  0.00           H
ATOM    896  HA  TYR A  68      45.115  62.966  48.236  1.00  0.00           H
ATOM    897  HB2 TYR A  68      44.376  61.500  46.861  1.00  0.00           H
ATOM    898  HB3 TYR A  68      42.795  62.393  46.686  1.00  0.00           H
ATOM    899  HD1 TYR A  68      46.371  62.826  45.547  1.00  0.00           H
ATOM    900  HD2 TYR A  68      42.151  63.156  44.787  1.00  0.00           H
ATOM    901  HE1 TYR A  68      46.804  63.247  43.156  1.00  0.00           H
ATOM    902  HE2 TYR A  68      42.678  63.692  42.392  1.00  0.00           H
ATOM    903  HH  TYR A  68      46.029  63.961  41.261  1.00  0.00           H
ATOM    904  N   LEU A  69      43.247  65.596  47.400  1.00 -0.01           N
ATOM    905  CA  LEU A  69      43.149  66.978  46.982  1.00 -0.01           C
ATOM    906  C   LEU A  69      43.564  67.934  48.056  1.00 -0.01           C
ATOM    907  O   LEU A  69      44.187  68.967  47.692  1.00 -0.01           O
ATOM    908  CB  LEU A  69      41.723  67.126  46.627  1.00 -0.01           C
ATOM    909  CG  LEU A  69      41.256  66.424  45.267  1.00 -0.01           C
ATOM    910  CD1 LEU A  69      39.776  66.779  45.113  1.00 -0.01           C
ATOM    911  CD2 LEU A  69      42.011  66.785  43.976  1.00 -0.01           C
ATOM    912  H   LEU A  69      42.379  65.084  47.460  1.00 -0.01           H
ATOM    913  HA  LEU A  69      43.728  67.179  46.081  1.00 -0.01           H
ATOM    914  HB2 LEU A  69      41.104  66.818  47.470  1.00 -0.01           H
ATOM    915  HB3 LEU A  69      41.570  68.198  46.498  1.00 -0.01           H
ATOM    916  HG  LEU A  69      41.329  65.340  45.355  1.00 -0.01           H
ATOM    917 HD11 LEU A  69      39.274  66.110  44.414  1.00 -0.01           H
ATOM    918 HD12 LEU A  69      39.654  67.821  44.819  1.00 -0.01           H
ATOM    919 HD13 LEU A  69      39.199  66.615  46.024  1.00 -0.01           H
ATOM    920 HD21 LEU A  69      41.570  66.189  43.176  1.00 -0.01           H
ATOM    921 HD22 LEU A  69      42.022  67.858  43.785  1.00 -0.01           H
ATOM    922 HD23 LEU A  69      43.039  66.437  44.084  1.00 -0.01           H
ATOM    923  N   ILE A  70      43.368  67.667  49.361  1.00  0.00           N
ATOM    924  CA  ILE A  70      43.860  68.546  50.455  1.00  0.00           C
ATOM    925  C   ILE A  70      45.363  68.307  50.681  1.00  0.00           C
ATOM    926  O   ILE A  70      46.034  69.236  51.158  1.00  0.00           O
ATOM    927  CB  ILE A  70      42.961  68.280  51.686  1.00  0.00           C
ATOM    928  CG1 ILE A  70      43.297  69.288  52.797  1.00  0.00           C
ATOM    929  CG2 ILE A  70      43.189  66.809  52.177  1.00  0.00           C
ATOM    930  CD1 ILE A  70      42.168  69.372  53.825  1.00  0.00           C
ATOM    931  H   ILE A  70      42.760  66.895  49.593  1.00  0.00           H
ATOM    932  HA  ILE A  70      43.724  69.570  50.110  1.00  0.00           H
ATOM    933  HB  ILE A  70      41.920  68.312  51.363  1.00  0.00           H
ATOM    934 HG12 ILE A  70      44.248  69.019  53.257  1.00  0.00           H
ATOM    935 HG13 ILE A  70      43.594  70.226  52.326  1.00  0.00           H
ATOM    936 HG21 ILE A  70      42.921  66.131  51.368  1.00  0.00           H
ATOM    937 HG22 ILE A  70      42.562  66.501  53.014  1.00  0.00           H
ATOM    938 HG23 ILE A  70      44.236  66.642  52.429  1.00  0.00           H
ATOM    939 HD11 ILE A  70      41.384  68.646  53.608  1.00  0.00           H
ATOM    940 HD12 ILE A  70      41.778  70.381  53.963  1.00  0.00           H
ATOM    941 HD13 ILE A  70      42.551  69.117  54.813  1.00  0.00           H
ATOM    942  N   GLU A  71      45.950  67.170  50.501  1.00  0.00           N
ATOM    943  CA  GLU A  71      47.409  67.002  50.475  1.00  0.00           C
ATOM    944  C   GLU A  71      48.091  67.758  49.348  1.00  0.00           C
ATOM    945  O   GLU A  71      49.110  68.418  49.574  1.00  0.00           O
ATOM    946  CB  GLU A  71      47.551  65.501  50.351  1.00  0.00           C
ATOM    947  CG  GLU A  71      48.954  65.128  50.635  1.00  0.00           C
ATOM    948  CD  GLU A  71      49.408  65.343  52.049  1.00  0.00           C
ATOM    949  OE1 GLU A  71      50.361  66.152  52.283  1.00  0.00           O
ATOM    950  OE2 GLU A  71      48.819  64.706  52.995  1.00  0.00           O
ATOM    951  H   GLU A  71      45.405  66.327  50.392  1.00  0.00           H
ATOM    952  HA  GLU A  71      47.842  67.424  51.382  1.00  0.00           H
ATOM    953  HB2 GLU A  71      46.951  65.133  51.184  1.00  0.00           H
ATOM    954  HB3 GLU A  71      47.166  65.229  49.368  1.00  0.00           H
ATOM    955  HG2 GLU A  71      49.020  64.053  50.463  1.00  0.00           H
ATOM    956  HG3 GLU A  71      49.575  65.562  49.851  1.00  0.00           H
ATOM    957  N   THR A  72      47.433  67.840  48.154  1.00  0.01           N
ATOM    958  CA  THR A  72      47.900  68.682  46.979  1.00  0.01           C
ATOM    959  C   THR A  72      47.657  70.155  47.187  1.00  0.01           C
ATOM    960  O   THR A  72      48.474  70.877  46.593  1.00  0.01           O
ATOM    961  CB  THR A  72      47.021  68.259  45.751  1.00  0.01           C
ATOM    962  CG2 THR A  72      47.500  68.792  44.381  1.00  0.01           C
ATOM    963  OG1 THR A  72      47.123  66.826  45.661  1.00  0.01           O
ATOM    964  H   THR A  72      46.586  67.291  48.135  1.00  0.01           H
ATOM    965  HA  THR A  72      48.971  68.645  46.778  1.00  0.01           H
ATOM    966  HB  THR A  72      45.974  68.552  45.829  1.00  0.01           H
ATOM    967  HG1 THR A  72      46.684  66.482  46.442  1.00  0.01           H
ATOM    968 HG21 THR A  72      46.692  68.539  43.694  1.00  0.01           H
ATOM    969 HG22 THR A  72      48.414  68.269  44.098  1.00  0.01           H
ATOM    970 HG23 THR A  72      47.597  69.875  44.309  1.00  0.01           H
ATOM    971  N   LEU A  73      46.556  70.626  47.912  1.00  0.00           N
ATOM    972  CA  LEU A  73      46.369  72.073  48.157  1.00  0.00           C
ATOM    973  C   LEU A  73      47.265  72.587  49.250  1.00  0.00           C
ATOM    974  O   LEU A  73      47.828  73.683  49.180  1.00  0.00           O
ATOM    975  CB  LEU A  73      44.884  72.217  48.554  1.00  0.00           C
ATOM    976  CG  LEU A  73      44.409  73.568  48.912  1.00  0.00           C
ATOM    977  CD1 LEU A  73      44.685  74.530  47.712  1.00  0.00           C
ATOM    978  CD2 LEU A  73      42.945  73.533  49.237  1.00  0.00           C
ATOM    979  H   LEU A  73      45.982  69.895  48.308  1.00  0.00           H
ATOM    980  HA  LEU A  73      46.659  72.561  47.226  1.00  0.00           H
ATOM    981  HB2 LEU A  73      44.289  71.725  47.785  1.00  0.00           H
ATOM    982  HB3 LEU A  73      44.789  71.570  49.426  1.00  0.00           H
ATOM    983  HG  LEU A  73      44.983  73.971  49.747  1.00  0.00           H
ATOM    984 HD11 LEU A  73      44.142  75.466  47.839  1.00  0.00           H
ATOM    985 HD12 LEU A  73      44.201  74.107  46.832  1.00  0.00           H
ATOM    986 HD13 LEU A  73      45.745  74.752  47.591  1.00  0.00           H
ATOM    987 HD21 LEU A  73      42.736  72.781  49.997  1.00  0.00           H
ATOM    988 HD22 LEU A  73      42.615  74.424  49.772  1.00  0.00           H
ATOM    989 HD23 LEU A  73      42.319  73.388  48.356  1.00  0.00           H
ATOM    990  N   ASP A  74      47.333  71.803  50.341  1.00  0.00           N
ATOM    991  CA  ASP A  74      48.097  72.041  51.539  1.00  0.00           C
ATOM    992  C   ASP A  74      47.791  73.356  52.367  1.00  0.00           C
ATOM    993  O   ASP A  74      48.649  74.267  52.357  1.00  0.00           O
ATOM    994  CB  ASP A  74      49.570  71.789  51.217  1.00  0.00           C
ATOM    995  CG  ASP A  74      50.494  71.787  52.443  1.00  0.00           C
ATOM    996  OD1 ASP A  74      49.999  71.565  53.581  1.00  0.00           O
ATOM    997  OD2 ASP A  74      51.628  72.115  52.289  1.00  0.00           O
ATOM    998  H   ASP A  74      46.744  70.987  50.255  1.00  0.00           H
ATOM    999  HA  ASP A  74      47.824  71.260  52.249  1.00  0.00           H
ATOM   1000  HB2 ASP A  74      49.642  70.882  50.616  1.00  0.00           H
ATOM   1001  HB3 ASP A  74      49.940  72.604  50.595  1.00  0.00           H
ATOM   1002  N   PRO A  75      46.531  73.553  52.834  1.00  0.00           N
ATOM   1003  CA  PRO A  75      46.209  74.664  53.611  1.00  0.00           C
ATOM   1004  C   PRO A  75      46.946  74.666  54.908  1.00  0.00           C
ATOM   1005  O   PRO A  75      47.015  73.650  55.650  1.00  0.00           O
ATOM   1006  CB  PRO A  75      44.696  74.671  53.729  1.00  0.00           C
ATOM   1007  CG  PRO A  75      44.187  73.268  53.430  1.00  0.00           C
ATOM   1008  CD  PRO A  75      45.315  72.690  52.584  1.00  0.00           C
ATOM   1009  HA  PRO A  75      46.460  75.584  53.083  1.00  0.00           H
ATOM   1010  HB2 PRO A  75      44.380  74.994  54.721  1.00  0.00           H
ATOM   1011  HB3 PRO A  75      44.411  75.373  52.945  1.00  0.00           H
ATOM   1012  HG2 PRO A  75      44.223  72.681  54.348  1.00  0.00           H
ATOM   1013  HG3 PRO A  75      43.226  73.257  52.916  1.00  0.00           H
ATOM   1014  HD2 PRO A  75      45.555  71.658  52.843  1.00  0.00           H
ATOM   1015  HD3 PRO A  75      45.204  72.835  51.510  1.00  0.00           H
ATOM   1016  N   LYS A  76      47.566  75.755  55.314  1.00  0.00           N
ATOM   1017  CA  LYS A  76      48.582  75.881  56.376  1.00  0.00           C
ATOM   1018  C   LYS A  76      47.966  76.251  57.763  1.00  0.00           C
ATOM   1019  O   LYS A  76      46.796  76.518  57.914  1.00  0.00           O
ATOM   1020  CB  LYS A  76      49.763  76.804  55.996  1.00  0.00           C
ATOM   1021  CG  LYS A  76      50.501  76.654  54.577  1.00  0.00           C
ATOM   1022  CD  LYS A  76      51.197  75.294  54.428  1.00  0.00           C
ATOM   1023  CE  LYS A  76      52.162  75.265  53.245  1.00  0.00           C
ATOM   1024  NZ  LYS A  76      51.448  75.103  51.980  1.00  0.00           N
ATOM   1025  H   LYS A  76      47.586  76.596  54.755  1.00  0.00           H
ATOM   1026  HA  LYS A  76      48.965  74.871  56.520  1.00  0.00           H
ATOM   1027  HB2 LYS A  76      49.294  77.784  55.909  1.00  0.00           H
ATOM   1028  HB3 LYS A  76      50.450  76.912  56.835  1.00  0.00           H
ATOM   1029  HG2 LYS A  76      49.763  76.688  53.776  1.00  0.00           H
ATOM   1030  HG3 LYS A  76      51.234  77.460  54.537  1.00  0.00           H
ATOM   1031  HD2 LYS A  76      51.802  75.091  55.311  1.00  0.00           H
ATOM   1032  HD3 LYS A  76      50.494  74.464  54.361  1.00  0.00           H
ATOM   1033  HE2 LYS A  76      52.797  76.151  53.205  1.00  0.00           H
ATOM   1034  HE3 LYS A  76      52.771  74.367  53.350  1.00  0.00           H
ATOM   1035  HZ1 LYS A  76      52.110  74.982  51.227  1.00  0.00           H
ATOM   1036  HZ2 LYS A  76      50.862  75.914  51.843  1.00  0.00           H
ATOM   1037  HZ3 LYS A  76      50.881  74.283  52.141  1.00  0.00           H
ATOM   1038  N   ALA A  77      48.745  76.107  58.780  1.00  0.00           N
ATOM   1039  CA  ALA A  77      48.358  76.333  60.170  1.00  0.00           C
ATOM   1040  C   ALA A  77      47.666  77.684  60.450  1.00  0.00           C
ATOM   1041  O   ALA A  77      48.086  78.728  59.903  1.00  0.00           O
ATOM   1042  CB  ALA A  77      49.647  76.164  60.993  1.00  0.00           C
ATOM   1043  H   ALA A  77      49.729  75.910  58.664  1.00  0.00           H
ATOM   1044  HA  ALA A  77      47.733  75.494  60.476  1.00  0.00           H
ATOM   1045  HB1 ALA A  77      49.413  75.907  62.026  1.00  0.00           H
ATOM   1046  HB2 ALA A  77      50.368  76.974  60.881  1.00  0.00           H
ATOM   1047  HB3 ALA A  77      50.164  75.294  60.588  1.00  0.00           H
ATOM   1048  N   GLY A  78      46.503  77.671  61.071  1.00  0.00           N
ATOM   1049  CA  GLY A  78      45.858  78.975  61.466  1.00  0.00           C
ATOM   1050  C   GLY A  78      45.029  79.605  60.345  1.00  0.00           C
ATOM   1051  O   GLY A  78      44.395  80.610  60.609  1.00  0.00           O
ATOM   1052  H   GLY A  78      46.134  76.744  61.227  1.00  0.00           H
ATOM   1053  HA2 GLY A  78      45.214  78.822  62.333  1.00  0.00           H
ATOM   1054  HA3 GLY A  78      46.668  79.607  61.832  1.00  0.00           H
ATOM   1055  N   GLN A  79      45.041  79.088  59.123  1.00  0.00           N
ATOM   1056  CA  GLN A  79      44.392  79.622  57.913  1.00  0.00           C
ATOM   1057  C   GLN A  79      42.871  79.655  58.078  1.00  0.00           C
ATOM   1058  O   GLN A  79      42.294  78.849  58.834  1.00  0.00           O
ATOM   1059  CB  GLN A  79      44.842  78.737  56.646  1.00  0.00           C
ATOM   1060  CG  GLN A  79      46.245  79.208  56.170  1.00  0.00           C
ATOM   1061  CD  GLN A  79      46.528  78.777  54.750  1.00  0.00           C
ATOM   1062  NE2 GLN A  79      47.508  79.420  54.135  1.00  0.00           N
ATOM   1063  OE1 GLN A  79      45.903  77.939  54.125  1.00  0.00           O
ATOM   1064  H   GLN A  79      45.712  78.346  58.981  1.00  0.00           H
ATOM   1065  HA  GLN A  79      44.807  80.607  57.701  1.00  0.00           H
ATOM   1066  HB2 GLN A  79      44.795  77.651  56.723  1.00  0.00           H
ATOM   1067  HB3 GLN A  79      44.163  79.013  55.839  1.00  0.00           H
ATOM   1068  HG2 GLN A  79      46.242  80.293  56.273  1.00  0.00           H
ATOM   1069  HG3 GLN A  79      47.046  78.929  56.855  1.00  0.00           H
ATOM   1070 HE21 GLN A  79      47.545  79.283  53.135  1.00  0.00           H
ATOM   1071 HE22 GLN A  79      47.937  80.231  54.557  1.00  0.00           H
ATOM   1072  N   HID A  80      42.185  80.510  57.283  1.00  0.00           N
ATOM   1073  CA  HID A  80      40.745  80.406  56.975  1.00  0.00           C
ATOM   1074  C   HID A  80      40.691  79.985  55.502  1.00  0.00           C
ATOM   1075  O   HID A  80      41.040  80.725  54.562  1.00  0.00           O
ATOM   1076  CB  HID A  80      40.074  81.760  57.276  1.00  0.00           C
ATOM   1077  CG  HID A  80      38.593  81.809  57.292  1.00  0.00           C
ATOM   1078  CD2 HID A  80      37.782  80.696  57.032  1.00  0.00           C
ATOM   1079  ND1 HID A  80      37.838  82.762  57.852  1.00  0.00           N
ATOM   1080  CE1 HID A  80      36.521  82.345  57.785  1.00  0.00           C
ATOM   1081  NE2 HID A  80      36.476  81.096  57.395  1.00  0.00           N
ATOM   1082  H   HID A  80      42.841  81.127  56.824  1.00  0.00           H
ATOM   1083  HA  HID A  80      40.437  79.639  57.685  1.00  0.00           H
ATOM   1084  HB2 HID A  80      40.435  82.173  58.218  1.00  0.00           H
ATOM   1085  HB3 HID A  80      40.421  82.442  56.500  1.00  0.00           H
ATOM   1086  HD1 HID A  80      38.179  83.637  58.224  1.00  0.00           H
ATOM   1087  HD2 HID A  80      38.047  79.678  56.789  1.00  0.00           H
ATOM   1088  HE1 HID A  80      35.732  82.939  58.222  1.00  0.00           H
ATOM   1089  N   LEU A  81      40.043  78.806  55.283  1.00  0.00           N
ATOM   1090  CA  LEU A  81      39.710  78.332  53.949  1.00  0.00           C
ATOM   1091  C   LEU A  81      38.258  78.647  53.542  1.00  0.00           C
ATOM   1092  O   LEU A  81      37.375  78.880  54.363  1.00  0.00           O
ATOM   1093  CB  LEU A  81      39.983  76.794  53.755  1.00  0.00           C
ATOM   1094  CG  LEU A  81      39.632  76.050  52.484  1.00  0.00           C
ATOM   1095  CD1 LEU A  81      40.650  74.968  52.229  1.00  0.00           C
ATOM   1096  CD2 LEU A  81      38.283  75.190  52.543  1.00  0.00           C
ATOM   1097  H   LEU A  81      39.745  78.283  56.095  1.00  0.00           H
ATOM   1098  HA  LEU A  81      40.364  78.835  53.236  1.00  0.00           H
ATOM   1099  HB2 LEU A  81      41.060  76.764  53.919  1.00  0.00           H
ATOM   1100  HB3 LEU A  81      39.523  76.214  54.555  1.00  0.00           H
ATOM   1101  HG  LEU A  81      39.581  76.746  51.646  1.00  0.00           H
ATOM   1102 HD11 LEU A  81      40.761  74.368  53.132  1.00  0.00           H
ATOM   1103 HD12 LEU A  81      41.656  75.348  52.055  1.00  0.00           H
ATOM   1104 HD13 LEU A  81      40.459  74.276  51.408  1.00  0.00           H
ATOM   1105 HD21 LEU A  81      37.495  75.879  52.847  1.00  0.00           H
ATOM   1106 HD22 LEU A  81      38.054  74.812  51.547  1.00  0.00           H
ATOM   1107 HD23 LEU A  81      38.274  74.288  53.154  1.00  0.00           H
ATOM   1108  N   LEU A  82      37.941  78.902  52.278  1.00  0.00           N
ATOM   1109  CA  LEU A  82      36.564  79.088  51.646  1.00  0.00           C
ATOM   1110  C   LEU A  82      36.103  77.782  50.838  1.00  0.00           C
ATOM   1111  O   LEU A  82      36.878  77.351  49.970  1.00  0.00           O
ATOM   1112  CB  LEU A  82      36.754  80.235  50.613  1.00  0.00           C
ATOM   1113  CG  LEU A  82      35.518  80.585  49.820  1.00  0.00           C
ATOM   1114  CD1 LEU A  82      34.307  80.794  50.640  1.00  0.00           C
ATOM   1115  CD2 LEU A  82      35.768  81.736  48.853  1.00  0.00           C
ATOM   1116  H   LEU A  82      38.718  78.956  51.634  1.00  0.00           H
ATOM   1117  HA  LEU A  82      35.838  79.451  52.374  1.00  0.00           H
ATOM   1118  HB2 LEU A  82      37.081  81.160  51.088  1.00  0.00           H
ATOM   1119  HB3 LEU A  82      37.579  79.972  49.951  1.00  0.00           H
ATOM   1120  HG  LEU A  82      35.256  79.740  49.182  1.00  0.00           H
ATOM   1121 HD11 LEU A  82      34.019  79.882  51.163  1.00  0.00           H
ATOM   1122 HD12 LEU A  82      33.498  81.048  49.955  1.00  0.00           H
ATOM   1123 HD13 LEU A  82      34.586  81.495  51.427  1.00  0.00           H
ATOM   1124 HD21 LEU A  82      34.912  81.777  48.179  1.00  0.00           H
ATOM   1125 HD22 LEU A  82      36.008  82.653  49.392  1.00  0.00           H
ATOM   1126 HD23 LEU A  82      36.546  81.452  48.144  1.00  0.00           H
ATOM   1127  N   ASP A  83      34.856  77.289  50.973  1.00 -0.05           N
ATOM   1128  CA  ASP A  83      34.332  76.058  50.314  1.00 -0.05           C
ATOM   1129  C   ASP A  83      33.165  76.387  49.335  1.00 -0.05           C
ATOM   1130  O   ASP A  83      32.045  76.589  49.745  1.00 -0.05           O
ATOM   1131  CB  ASP A  83      34.099  75.057  51.458  1.00 -0.05           C
ATOM   1132  CG  ASP A  83      33.954  73.587  50.939  1.00 -0.05           C
ATOM   1133  OD1 ASP A  83      33.695  73.369  49.748  1.00 -0.05           O
ATOM   1134  OD2 ASP A  83      34.241  72.582  51.643  1.00 -0.05           O
ATOM   1135  H   ASP A  83      34.259  77.734  51.655  1.00 -0.05           H
ATOM   1136  HA  ASP A  83      35.115  75.540  49.760  1.00 -0.05           H
ATOM   1137  HB2 ASP A  83      34.952  75.161  52.128  1.00 -0.05           H
ATOM   1138  HB3 ASP A  83      33.181  75.237  52.019  1.00 -0.05           H
ATOM   1139  N   ILE A  84      33.519  76.503  48.054  1.00 -0.04           N
ATOM   1140  CA  ILE A  84      32.657  76.955  46.970  1.00 -0.04           C
ATOM   1141  C   ILE A  84      31.778  75.816  46.652  1.00 -0.04           C
ATOM   1142  O   ILE A  84      32.307  74.846  46.075  1.00 -0.04           O
ATOM   1143  CB  ILE A  84      33.485  77.578  45.797  1.00 -0.04           C
ATOM   1144  CG1 ILE A  84      34.149  78.924  46.191  1.00 -0.04           C
ATOM   1145  CG2 ILE A  84      32.666  77.813  44.442  1.00 -0.04           C
ATOM   1146  CD1 ILE A  84      35.679  78.723  46.320  1.00 -0.04           C
ATOM   1147  H   ILE A  84      34.473  76.193  47.933  1.00 -0.04           H
ATOM   1148  HA  ILE A  84      32.147  77.793  47.444  1.00 -0.04           H
ATOM   1149  HB  ILE A  84      34.318  76.943  45.498  1.00 -0.04           H
ATOM   1150 HG12 ILE A  84      34.108  79.618  45.353  1.00 -0.04           H
ATOM   1151 HG13 ILE A  84      33.712  79.330  47.103  1.00 -0.04           H
ATOM   1152 HG21 ILE A  84      33.322  78.176  43.651  1.00 -0.04           H
ATOM   1153 HG22 ILE A  84      31.768  78.415  44.585  1.00 -0.04           H
ATOM   1154 HG23 ILE A  84      32.277  76.872  44.055  1.00 -0.04           H
ATOM   1155 HD11 ILE A  84      35.908  78.153  47.220  1.00 -0.04           H
ATOM   1156 HD12 ILE A  84      36.127  79.707  46.183  1.00 -0.04           H
ATOM   1157 HD13 ILE A  84      36.089  78.185  45.466  1.00 -0.04           H
ATOM   1158  N   GLY A  85      30.480  75.963  46.796  1.00 -0.04           N
ATOM   1159  CA  GLY A  85      29.431  74.948  46.508  1.00 -0.04           C
ATOM   1160  C   GLY A  85      29.830  73.652  47.311  1.00 -0.04           C
ATOM   1161  O   GLY A  85      30.044  72.584  46.727  1.00 -0.04           O
ATOM   1162  H   GLY A  85      30.186  76.851  47.178  1.00 -0.04           H
ATOM   1163  HA2 GLY A  85      28.517  75.481  46.769  1.00 -0.04           H
ATOM   1164  HA3 GLY A  85      29.289  74.757  45.444  1.00 -0.04           H
ATOM   1165  N   CYS A  86      29.883  73.767  48.669  1.00 -0.04           N
ATOM   1166  CA  CYS A  86      30.237  72.672  49.575  1.00 -0.04           C
ATOM   1167  C   CYS A  86      29.197  71.569  49.688  1.00 -0.04           C
ATOM   1168  O   CYS A  86      29.481  70.581  50.388  1.00 -0.04           O
ATOM   1169  CB  CYS A  86      30.665  73.245  50.915  1.00 -0.04           C
ATOM   1170  SG  CYS A  86      29.311  73.822  51.946  1.00 -0.04           S
ATOM   1171  H   CYS A  86      29.844  74.695  49.065  1.00 -0.04           H
ATOM   1172  HA  CYS A  86      31.077  72.139  49.131  1.00 -0.04           H
ATOM   1173  HB2 CYS A  86      31.248  72.618  51.590  1.00 -0.04           H
ATOM   1174  HB3 CYS A  86      31.288  74.088  50.616  1.00 -0.04           H
ATOM   1175  HG  CYS A  86      28.609  74.492  51.027  1.00 -0.04           H
ATOM   1176  N   GLY A  87      28.056  71.624  48.979  1.00  0.01           N
ATOM   1177  CA  GLY A  87      27.152  70.484  49.067  1.00  0.01           C
ATOM   1178  C   GLY A  87      26.681  70.270  50.465  1.00  0.01           C
ATOM   1179  O   GLY A  87      26.441  71.313  51.158  1.00  0.01           O
ATOM   1180  H   GLY A  87      27.830  72.422  48.403  1.00  0.01           H
ATOM   1181  HA2 GLY A  87      26.320  70.561  48.367  1.00  0.01           H
ATOM   1182  HA3 GLY A  87      27.680  69.596  48.718  1.00  0.01           H
ATOM   1183  N   THR A  88      26.473  69.013  50.850  1.00  0.03           N
ATOM   1184  CA  THR A  88      25.952  68.608  52.207  1.00  0.03           C
ATOM   1185  C   THR A  88      26.962  68.919  53.300  1.00  0.03           C
ATOM   1186  O   THR A  88      26.586  69.020  54.476  1.00  0.03           O
ATOM   1187  CB  THR A  88      25.408  67.198  52.323  1.00  0.03           C
ATOM   1188  CG2 THR A  88      24.024  67.060  51.684  1.00  0.03           C
ATOM   1189  OG1 THR A  88      26.073  66.153  51.725  1.00  0.03           O
ATOM   1190  H   THR A  88      26.354  68.351  50.096  1.00  0.03           H
ATOM   1191  HA  THR A  88      25.113  69.294  52.325  1.00  0.03           H
ATOM   1192  HB  THR A  88      25.457  67.027  53.399  1.00  0.03           H
ATOM   1193  HG1 THR A  88      26.976  66.109  52.046  1.00  0.03           H
ATOM   1194 HG21 THR A  88      24.110  67.305  50.625  1.00  0.03           H
ATOM   1195 HG22 THR A  88      23.352  67.688  52.269  1.00  0.03           H
ATOM   1196 HG23 THR A  88      23.736  66.009  51.690  1.00  0.03           H
ATOM   1197  N   GLY A  89      28.191  69.215  52.973  1.00  0.01           N
ATOM   1198  CA  GLY A  89      29.141  69.913  53.933  1.00  0.01           C
ATOM   1199  C   GLY A  89      30.365  69.145  54.401  1.00  0.01           C
ATOM   1200  O   GLY A  89      31.168  69.717  55.189  1.00  0.01           O
ATOM   1201  H   GLY A  89      28.505  68.983  52.042  1.00  0.01           H
ATOM   1202  HA2 GLY A  89      29.626  70.810  53.548  1.00  0.01           H
ATOM   1203  HA3 GLY A  89      28.648  70.170  54.871  1.00  0.01           H
ATOM   1204  N   ARG A  90      30.485  67.820  54.131  1.00  0.03           N
ATOM   1205  CA  ARG A  90      31.643  66.894  54.475  1.00  0.03           C
ATOM   1206  C   ARG A  90      33.027  67.342  54.168  1.00  0.03           C
ATOM   1207  O   ARG A  90      33.901  67.303  55.034  1.00  0.03           O
ATOM   1208  CB  ARG A  90      31.365  65.462  53.943  1.00  0.03           C
ATOM   1209  CG  ARG A  90      32.361  64.407  54.464  1.00  0.03           C
ATOM   1210  CD  ARG A  90      31.911  63.025  54.019  1.00  0.03           C
ATOM   1211  NE  ARG A  90      32.720  62.048  54.724  1.00  0.03           N
ATOM   1212  CZ  ARG A  90      32.825  60.776  54.522  1.00  0.03           C
ATOM   1213  NH1 ARG A  90      32.395  60.095  53.468  1.00  0.03           N
ATOM   1214  NH2 ARG A  90      33.483  60.064  55.388  1.00  0.03           N
ATOM   1215  H   ARG A  90      29.725  67.527  53.533  1.00  0.03           H
ATOM   1216  HA  ARG A  90      31.588  66.859  55.563  1.00  0.03           H
ATOM   1217  HB2 ARG A  90      30.357  65.177  54.245  1.00  0.03           H
ATOM   1218  HB3 ARG A  90      31.414  65.443  52.854  1.00  0.03           H
ATOM   1219  HG2 ARG A  90      33.380  64.489  54.085  1.00  0.03           H
ATOM   1220  HG3 ARG A  90      32.323  64.501  55.549  1.00  0.03           H
ATOM   1221  HD2 ARG A  90      30.886  62.827  54.331  1.00  0.03           H
ATOM   1222  HD3 ARG A  90      32.073  62.930  52.945  1.00  0.03           H
ATOM   1223  HE  ARG A  90      33.276  62.244  55.544  1.00  0.03           H
ATOM   1224 HH11 ARG A  90      31.940  60.633  52.744  1.00  0.03           H
ATOM   1225 HH12 ARG A  90      32.458  59.095  53.344  1.00  0.03           H
ATOM   1226 HH21 ARG A  90      33.987  60.529  56.130  1.00  0.03           H
ATOM   1227 HH22 ARG A  90      33.575  59.068  55.253  1.00  0.03           H
ATOM   1228  N   THR A  91      33.220  67.983  53.039  1.00  0.00           N
ATOM   1229  CA  THR A  91      34.478  68.728  52.699  1.00  0.00           C
ATOM   1230  C   THR A  91      34.770  69.890  53.775  1.00  0.00           C
ATOM   1231  O   THR A  91      35.938  69.889  54.202  1.00  0.00           O
ATOM   1232  CB  THR A  91      34.357  69.333  51.251  1.00  0.00           C
ATOM   1233  CG2 THR A  91      34.267  68.151  50.198  1.00  0.00           C
ATOM   1234  OG1 THR A  91      33.170  70.072  51.036  1.00  0.00           O
ATOM   1235  H   THR A  91      32.474  67.866  52.368  1.00  0.00           H
ATOM   1236  HA  THR A  91      35.289  68.001  52.724  1.00  0.00           H
ATOM   1237  HB  THR A  91      35.226  69.955  51.036  1.00  0.00           H
ATOM   1238  HG1 THR A  91      33.374  70.931  51.411  1.00  0.00           H
ATOM   1239 HG21 THR A  91      34.378  68.608  49.215  1.00  0.00           H
ATOM   1240 HG22 THR A  91      33.374  67.531  50.287  1.00  0.00           H
ATOM   1241 HG23 THR A  91      35.088  67.451  50.352  1.00  0.00           H
ATOM   1242  N   ALA A  92      33.846  70.747  54.135  1.00  0.01           N
ATOM   1243  CA  ALA A  92      34.138  71.797  55.072  1.00  0.01           C
ATOM   1244  C   ALA A  92      34.535  71.135  56.398  1.00  0.01           C
ATOM   1245  O   ALA A  92      35.438  71.656  57.038  1.00  0.01           O
ATOM   1246  CB  ALA A  92      32.984  72.815  55.178  1.00  0.01           C
ATOM   1247  H   ALA A  92      32.863  70.644  53.925  1.00  0.01           H
ATOM   1248  HA  ALA A  92      34.987  72.363  54.690  1.00  0.01           H
ATOM   1249  HB1 ALA A  92      32.056  72.412  55.584  1.00  0.01           H
ATOM   1250  HB2 ALA A  92      32.919  73.396  54.258  1.00  0.01           H
ATOM   1251  HB3 ALA A  92      33.218  73.550  55.949  1.00  0.01           H
ATOM   1252  N   LEU A  93      33.804  70.164  56.865  1.00  0.01           N
ATOM   1253  CA  LEU A  93      34.018  69.459  58.081  1.00  0.01           C
ATOM   1254  C   LEU A  93      35.386  68.780  58.167  1.00  0.01           C
ATOM   1255  O   LEU A  93      36.114  68.956  59.158  1.00  0.01           O
ATOM   1256  CB  LEU A  93      32.855  68.439  58.281  1.00  0.01           C
ATOM   1257  CG  LEU A  93      33.189  67.343  59.346  1.00  0.01           C
ATOM   1258  CD1 LEU A  93      33.253  67.894  60.722  1.00  0.01           C
ATOM   1259  CD2 LEU A  93      32.192  66.222  59.449  1.00  0.01           C
ATOM   1260  H   LEU A  93      33.053  69.872  56.256  1.00  0.01           H
ATOM   1261  HA  LEU A  93      33.969  70.187  58.890  1.00  0.01           H
ATOM   1262  HB2 LEU A  93      32.043  69.068  58.644  1.00  0.01           H
ATOM   1263  HB3 LEU A  93      32.626  67.979  57.320  1.00  0.01           H
ATOM   1264  HG  LEU A  93      34.131  66.836  59.135  1.00  0.01           H
ATOM   1265 HD11 LEU A  93      33.905  68.767  60.756  1.00  0.01           H
ATOM   1266 HD12 LEU A  93      33.700  67.219  61.452  1.00  0.01           H
ATOM   1267 HD13 LEU A  93      32.267  68.160  61.101  1.00  0.01           H
ATOM   1268 HD21 LEU A  93      31.212  66.595  59.749  1.00  0.01           H
ATOM   1269 HD22 LEU A  93      32.093  65.698  58.499  1.00  0.01           H
ATOM   1270 HD23 LEU A  93      32.419  65.482  60.216  1.00  0.01           H
ATOM   1271  N   LYS A  94      35.755  67.988  57.199  1.00  0.03           N
ATOM   1272  CA  LYS A  94      36.978  67.225  57.235  1.00  0.03           C
ATOM   1273  C   LYS A  94      38.132  68.294  57.010  1.00  0.03           C
ATOM   1274  O   LYS A  94      39.180  68.080  57.603  1.00  0.03           O
ATOM   1275  CB  LYS A  94      36.917  66.146  56.115  1.00  0.03           C
ATOM   1276  CG  LYS A  94      36.126  64.859  56.311  1.00  0.03           C
ATOM   1277  CD  LYS A  94      36.297  63.831  55.112  1.00  0.03           C
ATOM   1278  CE  LYS A  94      37.690  63.416  54.719  1.00  0.03           C
ATOM   1279  NZ  LYS A  94      37.756  62.601  53.460  1.00  0.03           N
ATOM   1280  H   LYS A  94      35.062  67.718  56.516  1.00  0.03           H
ATOM   1281  HA  LYS A  94      37.046  66.726  58.202  1.00  0.03           H
ATOM   1282  HB2 LYS A  94      36.537  66.654  55.228  1.00  0.03           H
ATOM   1283  HB3 LYS A  94      37.946  65.887  55.867  1.00  0.03           H
ATOM   1284  HG2 LYS A  94      36.492  64.351  57.203  1.00  0.03           H
ATOM   1285  HG3 LYS A  94      35.063  65.101  56.313  1.00  0.03           H
ATOM   1286  HD2 LYS A  94      35.756  62.925  55.386  1.00  0.03           H
ATOM   1287  HD3 LYS A  94      35.840  64.284  54.232  1.00  0.03           H
ATOM   1288  HE2 LYS A  94      38.194  64.332  54.412  1.00  0.03           H
ATOM   1289  HE3 LYS A  94      38.279  62.944  55.505  1.00  0.03           H
ATOM   1290  HZ1 LYS A  94      37.712  61.596  53.552  1.00  0.03           H
ATOM   1291  HZ2 LYS A  94      38.664  62.745  53.041  1.00  0.03           H
ATOM   1292  HZ3 LYS A  94      37.083  62.824  52.740  1.00  0.03           H
ATOM   1293  N   ALA A  95      37.915  69.401  56.230  1.00  0.00           N
ATOM   1294  CA  ALA A  95      38.974  70.433  56.148  1.00  0.00           C
ATOM   1295  C   ALA A  95      39.341  71.044  57.529  1.00  0.00           C
ATOM   1296  O   ALA A  95      40.504  71.155  57.904  1.00  0.00           O
ATOM   1297  CB  ALA A  95      38.598  71.462  55.076  1.00  0.00           C
ATOM   1298  H   ALA A  95      37.048  69.603  55.753  1.00  0.00           H
ATOM   1299  HA  ALA A  95      39.900  69.994  55.774  1.00  0.00           H
ATOM   1300  HB1 ALA A  95      37.620  71.882  55.312  1.00  0.00           H
ATOM   1301  HB2 ALA A  95      38.536  70.948  54.117  1.00  0.00           H
ATOM   1302  HB3 ALA A  95      39.305  72.252  54.820  1.00  0.00           H
ATOM   1303  N   ALA A  96      38.312  71.421  58.293  1.00  0.00           N
ATOM   1304  CA  ALA A  96      38.396  71.970  59.647  1.00  0.00           C
ATOM   1305  C   ALA A  96      38.870  71.040  60.777  1.00  0.00           C
ATOM   1306  O   ALA A  96      39.479  71.416  61.812  1.00  0.00           O
ATOM   1307  CB  ALA A  96      36.929  72.397  60.076  1.00  0.00           C
ATOM   1308  H   ALA A  96      37.367  71.284  57.963  1.00  0.00           H
ATOM   1309  HA  ALA A  96      39.053  72.839  59.611  1.00  0.00           H
ATOM   1310  HB1 ALA A  96      36.192  71.593  60.071  1.00  0.00           H
ATOM   1311  HB2 ALA A  96      36.615  73.188  59.395  1.00  0.00           H
ATOM   1312  HB3 ALA A  96      37.106  72.801  61.072  1.00  0.00           H
ATOM   1313  N   ARG A  97      38.601  69.751  60.577  1.00  0.00           N
ATOM   1314  CA  ARG A  97      38.986  68.743  61.662  1.00  0.00           C
ATOM   1315  C   ARG A  97      40.370  68.212  61.278  1.00  0.00           C
ATOM   1316  O   ARG A  97      41.165  68.091  62.194  1.00  0.00           O
ATOM   1317  CB  ARG A  97      37.860  67.656  61.841  1.00  0.00           C
ATOM   1318  CG  ARG A  97      38.088  66.702  62.954  1.00  0.00           C
ATOM   1319  CD  ARG A  97      37.025  65.596  63.072  1.00  0.00           C
ATOM   1320  NE  ARG A  97      36.447  65.019  61.890  1.00  0.00           N
ATOM   1321  CZ  ARG A  97      35.347  64.285  61.862  1.00  0.00           C
ATOM   1322  NH1 ARG A  97      34.525  64.025  62.831  1.00  0.00           N
ATOM   1323  NH2 ARG A  97      35.074  63.715  60.713  1.00  0.00           N
ATOM   1324  H   ARG A  97      37.956  69.523  59.833  1.00  0.00           H
ATOM   1325  HA  ARG A  97      39.105  69.252  62.619  1.00  0.00           H
ATOM   1326  HB2 ARG A  97      36.939  68.228  61.954  1.00  0.00           H
ATOM   1327  HB3 ARG A  97      37.789  67.111  60.900  1.00  0.00           H
ATOM   1328  HG2 ARG A  97      39.040  66.245  62.682  1.00  0.00           H
ATOM   1329  HG3 ARG A  97      38.157  67.198  63.922  1.00  0.00           H
ATOM   1330  HD2 ARG A  97      37.357  64.716  63.624  1.00  0.00           H
ATOM   1331  HD3 ARG A  97      36.270  66.013  63.738  1.00  0.00           H
ATOM   1332  HE  ARG A  97      37.009  65.040  61.051  1.00  0.00           H
ATOM   1333 HH11 ARG A  97      34.678  64.301  63.790  1.00  0.00           H
ATOM   1334 HH12 ARG A  97      33.811  63.361  62.565  1.00  0.00           H
ATOM   1335 HH21 ARG A  97      35.757  63.680  59.969  1.00  0.00           H
ATOM   1336 HH22 ARG A  97      34.305  63.068  60.614  1.00  0.00           H
ATOM   1337  N   GLN A  98      40.695  67.951  59.984  1.00  0.00           N
ATOM   1338  CA  GLN A  98      41.945  67.412  59.427  1.00  0.00           C
ATOM   1339  C   GLN A  98      43.134  68.442  59.545  1.00  0.00           C
ATOM   1340  O   GLN A  98      44.284  68.017  59.749  1.00  0.00           O
ATOM   1341  CB  GLN A  98      41.792  66.746  58.077  1.00  0.00           C
ATOM   1342  CG  GLN A  98      40.895  65.544  57.912  1.00  0.00           C
ATOM   1343  CD  GLN A  98      40.979  65.113  56.417  1.00  0.00           C
ATOM   1344  NE2 GLN A  98      40.930  63.832  56.130  1.00  0.00           N
ATOM   1345  OE1 GLN A  98      41.047  65.920  55.445  1.00  0.00           O
ATOM   1346  H   GLN A  98      40.032  68.201  59.264  1.00  0.00           H
ATOM   1347  HA  GLN A  98      42.250  66.611  60.100  1.00  0.00           H
ATOM   1348  HB2 GLN A  98      41.445  67.589  57.479  1.00  0.00           H
ATOM   1349  HB3 GLN A  98      42.762  66.471  57.664  1.00  0.00           H
ATOM   1350  HG2 GLN A  98      41.264  64.817  58.635  1.00  0.00           H
ATOM   1351  HG3 GLN A  98      39.880  65.815  58.205  1.00  0.00           H
ATOM   1352 HE21 GLN A  98      41.021  63.538  55.168  1.00  0.00           H
ATOM   1353 HE22 GLN A  98      40.957  63.121  56.847  1.00  0.00           H
ATOM   1354  N   ARG A  99      42.927  69.721  59.374  1.00  0.00           N
ATOM   1355  CA  ARG A  99      43.930  70.805  59.419  1.00  0.00           C
ATOM   1356  C   ARG A  99      43.878  71.729  60.628  1.00  0.00           C
ATOM   1357  O   ARG A  99      44.798  72.549  60.765  1.00  0.00           O
ATOM   1358  CB  ARG A  99      43.968  71.470  58.054  1.00  0.00           C
ATOM   1359  CG  ARG A  99      44.355  70.569  56.777  1.00  0.00           C
ATOM   1360  CD  ARG A  99      45.822  70.100  56.892  1.00  0.00           C
ATOM   1361  NE  ARG A  99      46.321  69.465  55.691  1.00  0.00           N
ATOM   1362  CZ  ARG A  99      47.359  69.858  55.011  1.00  0.00           C
ATOM   1363  NH1 ARG A  99      47.722  71.056  54.934  1.00  0.00           N
ATOM   1364  NH2 ARG A  99      47.937  69.000  54.200  1.00  0.00           N
ATOM   1365  H   ARG A  99      41.986  70.049  59.208  1.00  0.00           H
ATOM   1366  HA  ARG A  99      44.900  70.335  59.583  1.00  0.00           H
ATOM   1367  HB2 ARG A  99      42.981  71.914  57.923  1.00  0.00           H
ATOM   1368  HB3 ARG A  99      44.731  72.246  58.106  1.00  0.00           H
ATOM   1369  HG2 ARG A  99      43.698  69.733  56.539  1.00  0.00           H
ATOM   1370  HG3 ARG A  99      44.392  71.226  55.908  1.00  0.00           H
ATOM   1371  HD2 ARG A  99      46.343  71.044  57.052  1.00  0.00           H
ATOM   1372  HD3 ARG A  99      45.938  69.513  57.802  1.00  0.00           H
ATOM   1373  HE  ARG A  99      45.947  68.536  55.555  1.00  0.00           H
ATOM   1374 HH11 ARG A  99      47.367  71.698  55.628  1.00  0.00           H
ATOM   1375 HH12 ARG A  99      48.582  71.263  54.445  1.00  0.00           H
ATOM   1376 HH21 ARG A  99      47.796  68.009  54.336  1.00  0.00           H
ATOM   1377 HH22 ARG A  99      48.668  69.377  53.613  1.00  0.00           H
ATOM   1378  N   GLY A 100      42.896  71.582  61.534  1.00  0.00           N
ATOM   1379  CA  GLY A 100      42.558  72.455  62.658  1.00  0.00           C
ATOM   1380  C   GLY A 100      42.265  73.944  62.222  1.00  0.00           C
ATOM   1381  O   GLY A 100      42.523  74.900  62.945  1.00  0.00           O
ATOM   1382  H   GLY A 100      42.243  70.818  61.441  1.00  0.00           H
ATOM   1383  HA2 GLY A 100      41.629  72.002  63.004  1.00  0.00           H
ATOM   1384  HA3 GLY A 100      43.331  72.419  63.426  1.00  0.00           H
ATOM   1385  N   ILE A 101      41.769  74.232  61.007  1.00  0.00           N
ATOM   1386  CA  ILE A 101      41.561  75.555  60.396  1.00  0.00           C
ATOM   1387  C   ILE A 101      40.134  75.918  60.500  1.00  0.00           C
ATOM   1388  O   ILE A 101      39.271  75.022  60.663  1.00  0.00           O
ATOM   1389  CB  ILE A 101      42.135  75.601  58.987  1.00  0.00           C
ATOM   1390  CG1 ILE A 101      41.529  74.563  57.975  1.00  0.00           C
ATOM   1391  CG2 ILE A 101      43.688  75.684  59.088  1.00  0.00           C
ATOM   1392  CD1 ILE A 101      42.049  74.594  56.570  1.00  0.00           C
ATOM   1393  H   ILE A 101      41.579  73.427  60.427  1.00  0.00           H
ATOM   1394  HA  ILE A 101      42.162  76.242  60.990  1.00  0.00           H
ATOM   1395  HB  ILE A 101      41.775  76.529  58.542  1.00  0.00           H
ATOM   1396 HG12 ILE A 101      41.795  73.600  58.411  1.00  0.00           H
ATOM   1397 HG13 ILE A 101      40.443  74.596  57.882  1.00  0.00           H
ATOM   1398 HG21 ILE A 101      44.018  76.649  59.471  1.00  0.00           H
ATOM   1399 HG22 ILE A 101      44.094  75.575  58.083  1.00  0.00           H
ATOM   1400 HG23 ILE A 101      44.150  74.933  59.729  1.00  0.00           H
ATOM   1401 HD11 ILE A 101      42.364  75.607  56.316  1.00  0.00           H
ATOM   1402 HD12 ILE A 101      41.279  74.233  55.888  1.00  0.00           H
ATOM   1403 HD13 ILE A 101      42.924  73.978  56.360  1.00  0.00           H
ATOM   1404  N   ALA A 102      39.821  77.209  60.350  1.00  0.00           N
ATOM   1405  CA  ALA A 102      38.360  77.570  60.208  1.00  0.00           C
ATOM   1406  C   ALA A 102      37.913  77.353  58.733  1.00  0.00           C
ATOM   1407  O   ALA A 102      38.693  77.395  57.796  1.00  0.00           O
ATOM   1408  CB  ALA A 102      38.119  79.044  60.661  1.00  0.00           C
ATOM   1409  H   ALA A 102      40.564  77.891  60.304  1.00  0.00           H
ATOM   1410  HA  ALA A 102      37.762  76.950  60.876  1.00  0.00           H
ATOM   1411  HB1 ALA A 102      37.125  79.341  60.325  1.00  0.00           H
ATOM   1412  HB2 ALA A 102      38.988  79.627  60.358  1.00  0.00           H
ATOM   1413  HB3 ALA A 102      38.038  79.076  61.748  1.00  0.00           H
ATOM   1414  N   VAL A 103      36.554  77.212  58.568  1.00  0.00           N
ATOM   1415  CA  VAL A 103      36.026  77.122  57.152  1.00  0.00           C
ATOM   1416  C   VAL A 103      34.696  77.770  56.973  1.00  0.00           C
ATOM   1417  O   VAL A 103      33.795  77.785  57.813  1.00  0.00           O
ATOM   1418  CB  VAL A 103      35.908  75.664  56.585  1.00  0.00           C
ATOM   1419  CG1 VAL A 103      35.561  75.685  55.088  1.00  0.00           C
ATOM   1420  CG2 VAL A 103      37.058  74.680  56.890  1.00  0.00           C
ATOM   1421  H   VAL A 103      35.961  77.118  59.380  1.00  0.00           H
ATOM   1422  HA  VAL A 103      36.633  77.797  56.549  1.00  0.00           H
ATOM   1423  HB  VAL A 103      35.057  75.163  57.047  1.00  0.00           H
ATOM   1424 HG11 VAL A 103      34.497  75.894  54.977  1.00  0.00           H
ATOM   1425 HG12 VAL A 103      36.120  76.373  54.454  1.00  0.00           H
ATOM   1426 HG13 VAL A 103      35.628  74.708  54.609  1.00  0.00           H
ATOM   1427 HG21 VAL A 103      38.046  74.793  56.445  1.00  0.00           H
ATOM   1428 HG22 VAL A 103      36.730  73.679  56.606  1.00  0.00           H
ATOM   1429 HG23 VAL A 103      37.235  74.604  57.962  1.00  0.00           H
ATOM   1430  N   THR A 104      34.499  78.431  55.819  1.00  0.00           N
ATOM   1431  CA  THR A 104      33.241  79.009  55.354  1.00  0.00           C
ATOM   1432  C   THR A 104      32.794  78.206  54.178  1.00  0.00           C
ATOM   1433  O   THR A 104      33.374  78.310  53.093  1.00  0.00           O
ATOM   1434  CB  THR A 104      33.440  80.424  54.988  1.00  0.00           C
ATOM   1435  CG2 THR A 104      32.334  81.294  54.345  1.00  0.00           C
ATOM   1436  OG1 THR A 104      33.838  81.149  56.122  1.00  0.00           O
ATOM   1437  H   THR A 104      35.285  78.444  55.185  1.00  0.00           H
ATOM   1438  HA  THR A 104      32.566  79.045  56.209  1.00  0.00           H
ATOM   1439  HB  THR A 104      34.332  80.403  54.363  1.00  0.00           H
ATOM   1440  HG1 THR A 104      34.792  81.100  56.221  1.00  0.00           H
ATOM   1441 HG21 THR A 104      31.939  80.764  53.478  1.00  0.00           H
ATOM   1442 HG22 THR A 104      32.640  82.307  54.084  1.00  0.00           H
ATOM   1443 HG23 THR A 104      31.533  81.463  55.065  1.00  0.00           H
ATOM   1444  N   GLY A 105      31.691  77.460  54.261  1.00  0.01           N
ATOM   1445  CA  GLY A 105      30.994  76.606  53.219  1.00  0.01           C
ATOM   1446  C   GLY A 105      29.776  77.396  52.700  1.00  0.01           C
ATOM   1447  O   GLY A 105      28.929  77.794  53.410  1.00  0.01           O
ATOM   1448  H   GLY A 105      31.314  77.402  55.196  1.00  0.01           H
ATOM   1449  HA2 GLY A 105      31.694  76.469  52.396  1.00  0.01           H
ATOM   1450  HA3 GLY A 105      30.662  75.688  53.705  1.00  0.01           H
ATOM   1451  N   VAL A 106      29.745  77.596  51.424  1.00 -0.01           N
ATOM   1452  CA  VAL A 106      28.599  78.127  50.698  1.00 -0.01           C
ATOM   1453  C   VAL A 106      28.010  77.131  49.736  1.00 -0.01           C
ATOM   1454  O   VAL A 106      28.747  76.371  49.148  1.00 -0.01           O
ATOM   1455  CB  VAL A 106      28.906  79.473  50.016  1.00 -0.01           C
ATOM   1456  CG1 VAL A 106      29.140  80.589  51.023  1.00 -0.01           C
ATOM   1457  CG2 VAL A 106      30.091  79.415  49.021  1.00 -0.01           C
ATOM   1458  H   VAL A 106      30.521  77.242  50.884  1.00 -0.01           H
ATOM   1459  HA  VAL A 106      27.819  78.270  51.446  1.00 -0.01           H
ATOM   1460  HB  VAL A 106      28.007  79.713  49.450  1.00 -0.01           H
ATOM   1461 HG11 VAL A 106      30.144  80.444  51.421  1.00 -0.01           H
ATOM   1462 HG12 VAL A 106      29.178  81.524  50.464  1.00 -0.01           H
ATOM   1463 HG13 VAL A 106      28.373  80.540  51.795  1.00 -0.01           H
ATOM   1464 HG21 VAL A 106      30.286  80.407  48.614  1.00 -0.01           H
ATOM   1465 HG22 VAL A 106      29.794  78.856  48.134  1.00 -0.01           H
ATOM   1466 HG23 VAL A 106      30.947  78.959  49.519  1.00 -0.01           H
ATOM   1467  N   ALA A 107      26.716  77.102  49.483  1.00 -0.02           N
ATOM   1468  CA  ALA A 107      26.131  76.798  48.164  1.00 -0.02           C
ATOM   1469  C   ALA A 107      24.981  77.765  47.850  1.00 -0.02           C
ATOM   1470  O   ALA A 107      24.434  78.313  48.790  1.00 -0.02           O
ATOM   1471  CB  ALA A 107      25.726  75.303  48.147  1.00 -0.02           C
ATOM   1472  H   ALA A 107      26.160  77.555  50.194  1.00 -0.02           H
ATOM   1473  HA  ALA A 107      26.924  76.962  47.435  1.00 -0.02           H
ATOM   1474  HB1 ALA A 107      24.776  75.127  48.650  1.00 -0.02           H
ATOM   1475  HB2 ALA A 107      26.427  74.624  48.632  1.00 -0.02           H
ATOM   1476  HB3 ALA A 107      25.488  75.067  47.109  1.00 -0.02           H
ATOM   1477  N   VAL A 108      24.443  77.828  46.646  1.00 -0.01           N
ATOM   1478  CA  VAL A 108      23.185  78.509  46.352  1.00 -0.01           C
ATOM   1479  C   VAL A 108      21.954  77.559  46.491  1.00 -0.01           C
ATOM   1480  O   VAL A 108      20.782  77.952  46.646  1.00 -0.01           O
ATOM   1481  CB  VAL A 108      23.426  79.197  45.030  1.00 -0.01           C
ATOM   1482  CG1 VAL A 108      23.385  78.068  43.926  1.00 -0.01           C
ATOM   1483  CG2 VAL A 108      22.252  80.152  44.780  1.00 -0.01           C
ATOM   1484  H   VAL A 108      25.000  77.309  45.982  1.00 -0.01           H
ATOM   1485  HA  VAL A 108      23.045  79.252  47.137  1.00 -0.01           H
ATOM   1486  HB  VAL A 108      24.330  79.804  44.987  1.00 -0.01           H
ATOM   1487 HG11 VAL A 108      22.394  77.658  43.727  1.00 -0.01           H
ATOM   1488 HG12 VAL A 108      23.883  78.458  43.039  1.00 -0.01           H
ATOM   1489 HG13 VAL A 108      24.040  77.260  44.253  1.00 -0.01           H
ATOM   1490 HG21 VAL A 108      21.314  79.602  44.856  1.00 -0.01           H
ATOM   1491 HG22 VAL A 108      22.304  80.639  43.806  1.00 -0.01           H
ATOM   1492 HG23 VAL A 108      22.232  80.938  45.534  1.00 -0.01           H
ATOM   1493  N   SER A 109      22.178  76.280  46.649  1.00 -0.01           N
ATOM   1494  CA  SER A 109      21.143  75.344  47.126  1.00 -0.01           C
ATOM   1495  C   SER A 109      20.947  75.572  48.646  1.00 -0.01           C
ATOM   1496  O   SER A 109      21.889  75.481  49.406  1.00 -0.01           O
ATOM   1497  CB  SER A 109      21.728  73.922  46.867  1.00 -0.01           C
ATOM   1498  OG  SER A 109      21.024  72.910  47.527  1.00 -0.01           O
ATOM   1499  H   SER A 109      23.153  76.151  46.881  1.00 -0.01           H
ATOM   1500  HA  SER A 109      20.233  75.530  46.554  1.00 -0.01           H
ATOM   1501  HB2 SER A 109      21.658  73.628  45.820  1.00 -0.01           H
ATOM   1502  HB3 SER A 109      22.722  73.895  47.315  1.00 -0.01           H
ATOM   1503  HG  SER A 109      20.108  73.186  47.454  1.00 -0.01           H
ATOM   1504  N   LYS A 110      19.706  75.898  49.061  1.00  0.01           N
ATOM   1505  CA  LYS A 110      19.274  76.103  50.464  1.00  0.01           C
ATOM   1506  C   LYS A 110      19.249  74.804  51.296  1.00  0.01           C
ATOM   1507  O   LYS A 110      19.611  74.756  52.450  1.00  0.01           O
ATOM   1508  CB  LYS A 110      17.837  76.666  50.620  1.00  0.01           C
ATOM   1509  CG  LYS A 110      17.805  78.075  50.046  1.00  0.01           C
ATOM   1510  CD  LYS A 110      16.451  78.825  50.058  1.00  0.01           C
ATOM   1511  CE  LYS A 110      15.269  78.187  49.323  1.00  0.01           C
ATOM   1512  NZ  LYS A 110      15.571  77.978  47.889  1.00  0.01           N
ATOM   1513  H   LYS A 110      18.963  75.851  48.379  1.00  0.01           H
ATOM   1514  HA  LYS A 110      20.009  76.776  50.906  1.00  0.01           H
ATOM   1515  HB2 LYS A 110      17.308  75.886  50.072  1.00  0.01           H
ATOM   1516  HB3 LYS A 110      17.480  76.739  51.648  1.00  0.01           H
ATOM   1517  HG2 LYS A 110      18.421  78.784  50.599  1.00  0.01           H
ATOM   1518  HG3 LYS A 110      18.232  78.065  49.043  1.00  0.01           H
ATOM   1519  HD2 LYS A 110      16.168  79.013  51.094  1.00  0.01           H
ATOM   1520  HD3 LYS A 110      16.682  79.800  49.629  1.00  0.01           H
ATOM   1521  HE2 LYS A 110      15.058  77.276  49.883  1.00  0.01           H
ATOM   1522  HE3 LYS A 110      14.384  78.748  49.621  1.00  0.01           H
ATOM   1523  HZ1 LYS A 110      14.766  77.637  47.382  1.00  0.01           H
ATOM   1524  HZ2 LYS A 110      16.397  77.399  47.829  1.00  0.01           H
ATOM   1525  HZ3 LYS A 110      15.790  78.874  47.479  1.00  0.01           H
ATOM   1526  N   GLU A 111      18.742  73.779  50.625  1.00  0.00           N
ATOM   1527  CA  GLU A 111      18.576  72.399  51.159  1.00  0.00           C
ATOM   1528  C   GLU A 111      19.870  71.827  51.536  1.00  0.00           C
ATOM   1529  O   GLU A 111      20.003  71.270  52.632  1.00  0.00           O
ATOM   1530  CB  GLU A 111      17.846  71.511  50.100  1.00  0.00           C
ATOM   1531  CG  GLU A 111      17.526  70.092  50.651  1.00  0.00           C
ATOM   1532  CD  GLU A 111      16.351  70.221  51.648  1.00  0.00           C
ATOM   1533  OE1 GLU A 111      15.257  69.595  51.381  1.00  0.00           O
ATOM   1534  OE2 GLU A 111      16.382  70.977  52.646  1.00  0.00           O
ATOM   1535  H   GLU A 111      18.557  73.892  49.638  1.00  0.00           H
ATOM   1536  HA  GLU A 111      17.902  72.437  52.014  1.00  0.00           H
ATOM   1537  HB2 GLU A 111      16.979  72.009  49.664  1.00  0.00           H
ATOM   1538  HB3 GLU A 111      18.605  71.408  49.324  1.00  0.00           H
ATOM   1539  HG2 GLU A 111      17.200  69.421  49.856  1.00  0.00           H
ATOM   1540  HG3 GLU A 111      18.384  69.605  51.114  1.00  0.00           H
ATOM   1541  N   GLN A 112      20.909  72.123  50.759  1.00 -0.02           N
ATOM   1542  CA  GLN A 112      22.301  71.579  51.038  1.00 -0.02           C
ATOM   1543  C   GLN A 112      22.963  72.203  52.277  1.00 -0.02           C
ATOM   1544  O   GLN A 112      23.529  71.550  53.150  1.00 -0.02           O
ATOM   1545  CB  GLN A 112      23.215  71.760  49.804  1.00 -0.02           C
ATOM   1546  CG  GLN A 112      23.083  70.590  48.800  1.00 -0.02           C
ATOM   1547  CD  GLN A 112      23.777  70.892  47.512  1.00 -0.02           C
ATOM   1548  NE2 GLN A 112      23.974  69.820  46.690  1.00 -0.02           N
ATOM   1549  OE1 GLN A 112      24.379  71.936  47.310  1.00 -0.02           O
ATOM   1550  H   GLN A 112      20.782  72.633  49.896  1.00 -0.02           H
ATOM   1551  HA  GLN A 112      22.220  70.507  51.220  1.00 -0.02           H
ATOM   1552  HB2 GLN A 112      23.065  72.727  49.325  1.00 -0.02           H
ATOM   1553  HB3 GLN A 112      24.243  71.720  50.165  1.00 -0.02           H
ATOM   1554  HG2 GLN A 112      23.533  69.724  49.285  1.00 -0.02           H
ATOM   1555  HG3 GLN A 112      22.037  70.408  48.553  1.00 -0.02           H
ATOM   1556 HE21 GLN A 112      24.550  69.832  45.861  1.00 -0.02           H
ATOM   1557 HE22 GLN A 112      23.553  68.939  46.948  1.00 -0.02           H
ATOM   1558  N   ILE A 113      22.816  73.561  52.362  1.00  0.00           N
ATOM   1559  CA  ILE A 113      23.309  74.417  53.419  1.00  0.00           C
ATOM   1560  C   ILE A 113      22.549  74.161  54.768  1.00  0.00           C
ATOM   1561  O   ILE A 113      23.190  74.142  55.822  1.00  0.00           O
ATOM   1562  CB  ILE A 113      23.358  75.908  52.925  1.00  0.00           C
ATOM   1563  CG1 ILE A 113      24.537  76.126  51.925  1.00  0.00           C
ATOM   1564  CG2 ILE A 113      23.436  76.956  54.036  1.00  0.00           C
ATOM   1565  CD1 ILE A 113      25.941  76.065  52.563  1.00  0.00           C
ATOM   1566  H   ILE A 113      22.333  73.943  51.562  1.00  0.00           H
ATOM   1567  HA  ILE A 113      24.309  74.049  53.651  1.00  0.00           H
ATOM   1568  HB  ILE A 113      22.472  76.028  52.302  1.00  0.00           H
ATOM   1569 HG12 ILE A 113      24.483  75.403  51.111  1.00  0.00           H
ATOM   1570 HG13 ILE A 113      24.379  77.122  51.512  1.00  0.00           H
ATOM   1571 HG21 ILE A 113      23.564  77.979  53.682  1.00  0.00           H
ATOM   1572 HG22 ILE A 113      24.375  76.715  54.535  1.00  0.00           H
ATOM   1573 HG23 ILE A 113      22.535  76.874  54.644  1.00  0.00           H
ATOM   1574 HD11 ILE A 113      26.088  75.197  53.206  1.00  0.00           H
ATOM   1575 HD12 ILE A 113      26.107  76.969  53.149  1.00  0.00           H
ATOM   1576 HD13 ILE A 113      26.686  76.119  51.769  1.00  0.00           H
ATOM   1577  N   ALA A 114      21.326  73.680  54.672  1.00  0.00           N
ATOM   1578  CA  ALA A 114      20.563  73.146  55.827  1.00  0.00           C
ATOM   1579  C   ALA A 114      21.087  71.807  56.391  1.00  0.00           C
ATOM   1580  O   ALA A 114      21.154  71.596  57.574  1.00  0.00           O
ATOM   1581  CB  ALA A 114      19.056  73.190  55.532  1.00  0.00           C
ATOM   1582  H   ALA A 114      20.919  73.863  53.766  1.00  0.00           H
ATOM   1583  HA  ALA A 114      20.803  73.909  56.568  1.00  0.00           H
ATOM   1584  HB1 ALA A 114      18.794  74.193  55.194  1.00  0.00           H
ATOM   1585  HB2 ALA A 114      18.485  72.858  56.399  1.00  0.00           H
ATOM   1586  HB3 ALA A 114      18.917  72.517  54.686  1.00  0.00           H
ATOM   1587  N   ALA A 115      21.410  70.880  55.521  1.00  0.01           N
ATOM   1588  CA  ALA A 115      22.276  69.756  55.919  1.00  0.01           C
ATOM   1589  C   ALA A 115      23.629  70.155  56.527  1.00  0.01           C
ATOM   1590  O   ALA A 115      23.879  69.656  57.614  1.00  0.01           O
ATOM   1591  CB  ALA A 115      22.205  68.596  54.939  1.00  0.01           C
ATOM   1592  H   ALA A 115      21.325  71.095  54.537  1.00  0.01           H
ATOM   1593  HA  ALA A 115      21.768  69.304  56.771  1.00  0.01           H
ATOM   1594  HB1 ALA A 115      22.413  68.875  53.906  1.00  0.01           H
ATOM   1595  HB2 ALA A 115      21.221  68.128  54.983  1.00  0.01           H
ATOM   1596  HB3 ALA A 115      22.917  67.859  55.310  1.00  0.01           H
ATOM   1597  N   ALA A 116      24.372  71.081  55.908  1.00  0.00           N
ATOM   1598  CA  ALA A 116      25.680  71.529  56.401  1.00  0.00           C
ATOM   1599  C   ALA A 116      25.546  72.034  57.864  1.00  0.00           C
ATOM   1600  O   ALA A 116      26.408  71.732  58.692  1.00  0.00           O
ATOM   1601  CB  ALA A 116      26.187  72.652  55.539  1.00  0.00           C
ATOM   1602  H   ALA A 116      24.044  71.414  55.013  1.00  0.00           H
ATOM   1603  HA  ALA A 116      26.399  70.713  56.336  1.00  0.00           H
ATOM   1604  HB1 ALA A 116      26.303  72.328  54.505  1.00  0.00           H
ATOM   1605  HB2 ALA A 116      27.192  72.876  55.897  1.00  0.00           H
ATOM   1606  HB3 ALA A 116      25.595  73.564  55.623  1.00  0.00           H
ATOM   1607  N   ASN A 117      24.530  72.850  58.203  1.00  0.00           N
ATOM   1608  CA  ASN A 117      24.330  73.342  59.535  1.00  0.00           C
ATOM   1609  C   ASN A 117      24.085  72.168  60.577  1.00  0.00           C
ATOM   1610  O   ASN A 117      24.537  72.237  61.709  1.00  0.00           O
ATOM   1611  CB  ASN A 117      23.059  74.243  59.451  1.00  0.00           C
ATOM   1612  CG  ASN A 117      22.713  75.000  60.708  1.00  0.00           C
ATOM   1613  ND2 ASN A 117      21.365  75.140  60.817  1.00  0.00           N
ATOM   1614  OD1 ASN A 117      23.500  75.283  61.599  1.00  0.00           O
ATOM   1615  H   ASN A 117      23.870  73.125  57.490  1.00  0.00           H
ATOM   1616  HA  ASN A 117      25.182  73.956  59.827  1.00  0.00           H
ATOM   1617  HB2 ASN A 117      23.363  75.057  58.792  1.00  0.00           H
ATOM   1618  HB3 ASN A 117      22.285  73.545  59.133  1.00  0.00           H
ATOM   1619 HD21 ASN A 117      20.716  74.807  60.119  1.00  0.00           H
ATOM   1620 HD22 ASN A 117      20.986  75.119  61.753  1.00  0.00           H
ATOM   1621  N   ARG A 118      23.311  71.124  60.161  1.00  0.00           N
ATOM   1622  CA  ARG A 118      22.996  69.943  60.954  1.00  0.00           C
ATOM   1623  C   ARG A 118      24.280  69.089  61.159  1.00  0.00           C
ATOM   1624  O   ARG A 118      24.359  68.277  62.132  1.00  0.00           O
ATOM   1625  CB  ARG A 118      21.905  69.103  60.290  1.00  0.00           C
ATOM   1626  CG  ARG A 118      20.564  69.847  60.277  1.00  0.00           C
ATOM   1627  CD  ARG A 118      19.628  69.324  59.164  1.00  0.00           C
ATOM   1628  NE  ARG A 118      18.530  70.265  58.785  1.00  0.00           N
ATOM   1629  CZ  ARG A 118      17.784  70.285  57.713  1.00  0.00           C
ATOM   1630  NH1 ARG A 118      18.028  69.599  56.663  1.00  0.00           N
ATOM   1631  NH2 ARG A 118      16.723  71.020  57.640  1.00  0.00           N
ATOM   1632  H   ARG A 118      22.979  71.112  59.208  1.00  0.00           H
ATOM   1633  HA  ARG A 118      22.621  70.389  61.875  1.00  0.00           H
ATOM   1634  HB2 ARG A 118      22.231  68.851  59.281  1.00  0.00           H
ATOM   1635  HB3 ARG A 118      21.708  68.202  60.871  1.00  0.00           H
ATOM   1636  HG2 ARG A 118      20.081  69.866  61.254  1.00  0.00           H
ATOM   1637  HG3 ARG A 118      20.736  70.896  60.039  1.00  0.00           H
ATOM   1638  HD2 ARG A 118      20.272  69.070  58.322  1.00  0.00           H
ATOM   1639  HD3 ARG A 118      19.210  68.391  59.542  1.00  0.00           H
ATOM   1640  HE  ARG A 118      18.225  70.816  59.574  1.00  0.00           H
ATOM   1641 HH11 ARG A 118      18.680  68.832  56.740  1.00  0.00           H
ATOM   1642 HH12 ARG A 118      17.553  69.777  55.789  1.00  0.00           H
ATOM   1643 HH21 ARG A 118      16.404  71.487  58.476  1.00  0.00           H
ATOM   1644 HH22 ARG A 118      16.203  71.091  56.777  1.00  0.00           H
ATOM   1645  N   LEU A 119      25.376  69.324  60.396  1.00  0.00           N
ATOM   1646  CA  LEU A 119      26.542  68.395  60.421  1.00  0.00           C
ATOM   1647  C   LEU A 119      27.568  68.905  61.480  1.00  0.00           C
ATOM   1648  O   LEU A 119      27.935  68.192  62.381  1.00  0.00           O
ATOM   1649  CB  LEU A 119      27.198  68.258  58.994  1.00  0.00           C
ATOM   1650  CG  LEU A 119      28.344  67.240  58.879  1.00  0.00           C
ATOM   1651  CD1 LEU A 119      27.917  65.788  58.912  1.00  0.00           C
ATOM   1652  CD2 LEU A 119      29.080  67.368  57.525  1.00  0.00           C
ATOM   1653  H   LEU A 119      25.227  69.976  59.639  1.00  0.00           H
ATOM   1654  HA  LEU A 119      26.243  67.421  60.809  1.00  0.00           H
ATOM   1655  HB2 LEU A 119      26.360  68.033  58.335  1.00  0.00           H
ATOM   1656  HB3 LEU A 119      27.623  69.237  58.772  1.00  0.00           H
ATOM   1657  HG  LEU A 119      29.063  67.396  59.683  1.00  0.00           H
ATOM   1658 HD11 LEU A 119      27.293  65.499  59.757  1.00  0.00           H
ATOM   1659 HD12 LEU A 119      28.733  65.071  59.000  1.00  0.00           H
ATOM   1660 HD13 LEU A 119      27.343  65.528  58.023  1.00  0.00           H
ATOM   1661 HD21 LEU A 119      28.447  67.050  56.696  1.00  0.00           H
ATOM   1662 HD22 LEU A 119      29.344  68.396  57.277  1.00  0.00           H
ATOM   1663 HD23 LEU A 119      29.922  66.685  57.413  1.00  0.00           H
ATOM   1664  N   ALA A 120      28.013  70.165  61.424  1.00  0.00           N
ATOM   1665  CA  ALA A 120      28.660  70.869  62.564  1.00  0.00           C
ATOM   1666  C   ALA A 120      27.845  70.820  63.830  1.00  0.00           C
ATOM   1667  O   ALA A 120      28.378  70.715  64.949  1.00  0.00           O
ATOM   1668  CB  ALA A 120      29.074  72.291  62.207  1.00  0.00           C
ATOM   1669  H   ALA A 120      27.613  70.671  60.647  1.00  0.00           H
ATOM   1670  HA  ALA A 120      29.583  70.356  62.836  1.00  0.00           H
ATOM   1671  HB1 ALA A 120      29.514  72.381  61.214  1.00  0.00           H
ATOM   1672  HB2 ALA A 120      29.691  72.801  62.946  1.00  0.00           H
ATOM   1673  HB3 ALA A 120      28.148  72.864  62.241  1.00  0.00           H
ATOM   1674  N   ALA A 121      26.519  70.910  63.787  1.00  0.00           N
ATOM   1675  CA  ALA A 121      25.717  70.837  64.976  1.00  0.00           C
ATOM   1676  C   ALA A 121      25.958  69.470  65.759  1.00  0.00           C
ATOM   1677  O   ALA A 121      26.074  69.411  66.998  1.00  0.00           O
ATOM   1678  CB  ALA A 121      24.209  71.000  64.585  1.00  0.00           C
ATOM   1679  H   ALA A 121      26.050  71.315  62.989  1.00  0.00           H
ATOM   1680  HA  ALA A 121      26.024  71.682  65.593  1.00  0.00           H
ATOM   1681  HB1 ALA A 121      23.950  70.228  63.860  1.00  0.00           H
ATOM   1682  HB2 ALA A 121      23.937  71.960  64.147  1.00  0.00           H
ATOM   1683  HB3 ALA A 121      23.524  71.110  65.425  1.00  0.00           H
ATOM   1684  N   GLY A 122      26.070  68.405  64.970  1.00  0.00           N
ATOM   1685  CA  GLY A 122      26.268  67.048  65.487  1.00  0.00           C
ATOM   1686  C   GLY A 122      27.679  66.784  66.093  1.00  0.00           C
ATOM   1687  O   GLY A 122      27.836  65.837  66.859  1.00  0.00           O
ATOM   1688  H   GLY A 122      25.889  68.475  63.979  1.00  0.00           H
ATOM   1689  HA2 GLY A 122      25.535  66.835  66.266  1.00  0.00           H
ATOM   1690  HA3 GLY A 122      26.072  66.373  64.654  1.00  0.00           H
ATOM   1691  N   HID A 123      28.640  67.589  65.624  1.00  0.00           N
ATOM   1692  CA  HID A 123      30.065  67.400  66.026  1.00  0.00           C
ATOM   1693  C   HID A 123      30.555  68.451  67.028  1.00  0.00           C
ATOM   1694  O   HID A 123      31.645  68.352  67.631  1.00  0.00           O
ATOM   1695  CB  HID A 123      30.961  67.524  64.763  1.00  0.00           C
ATOM   1696  CG  HID A 123      30.875  66.366  63.834  1.00  0.00           C
ATOM   1697  CD2 HID A 123      31.630  65.304  63.946  1.00  0.00           C
ATOM   1698  ND1 HID A 123      29.916  66.148  62.944  1.00  0.00           N
ATOM   1699  CE1 HID A 123      29.993  64.876  62.528  1.00  0.00           C
ATOM   1700  NE2 HID A 123      31.122  64.323  63.044  1.00  0.00           N
ATOM   1701  H   HID A 123      28.403  68.351  65.005  1.00  0.00           H
ATOM   1702  HA  HID A 123      30.247  66.408  66.439  1.00  0.00           H
ATOM   1703  HB2 HID A 123      30.720  68.464  64.268  1.00  0.00           H
ATOM   1704  HB3 HID A 123      31.992  67.640  65.097  1.00  0.00           H
ATOM   1705  HD1 HID A 123      29.164  66.790  62.738  1.00  0.00           H
ATOM   1706  HD2 HID A 123      32.535  65.247  64.533  1.00  0.00           H
ATOM   1707  HE1 HID A 123      29.357  64.502  61.738  1.00  0.00           H
ATOM   1708  N   GLY A 124      29.848  69.602  67.263  1.00  0.00           N
ATOM   1709  CA  GLY A 124      30.205  70.666  68.139  1.00  0.00           C
ATOM   1710  C   GLY A 124      31.107  71.817  67.496  1.00  0.00           C
ATOM   1711  O   GLY A 124      31.351  72.833  68.082  1.00  0.00           O
ATOM   1712  H   GLY A 124      28.928  69.606  66.846  1.00  0.00           H
ATOM   1713  HA2 GLY A 124      29.328  71.145  68.575  1.00  0.00           H
ATOM   1714  HA3 GLY A 124      30.704  70.294  69.033  1.00  0.00           H
ATOM   1715  N   LEU A 125      31.542  71.638  66.272  1.00  0.00           N
ATOM   1716  CA  LEU A 125      32.425  72.614  65.553  1.00  0.00           C
ATOM   1717  C   LEU A 125      31.638  73.850  65.108  1.00  0.00           C
ATOM   1718  O   LEU A 125      31.858  74.308  63.965  1.00  0.00           O
ATOM   1719  CB  LEU A 125      33.268  71.990  64.384  1.00  0.00           C
ATOM   1720  CG  LEU A 125      33.956  70.673  64.691  1.00  0.00           C
ATOM   1721  CD1 LEU A 125      34.631  70.097  63.451  1.00  0.00           C
ATOM   1722  CD2 LEU A 125      35.138  70.812  65.661  1.00  0.00           C
ATOM   1723  H   LEU A 125      31.312  70.881  65.645  1.00  0.00           H
ATOM   1724  HA  LEU A 125      33.091  73.052  66.298  1.00  0.00           H
ATOM   1725  HB2 LEU A 125      32.631  71.823  63.515  1.00  0.00           H
ATOM   1726  HB3 LEU A 125      34.029  72.688  64.034  1.00  0.00           H
ATOM   1727  HG  LEU A 125      33.176  69.999  65.046  1.00  0.00           H
ATOM   1728 HD11 LEU A 125      35.257  70.840  62.958  1.00  0.00           H
ATOM   1729 HD12 LEU A 125      33.846  69.731  62.790  1.00  0.00           H
ATOM   1730 HD13 LEU A 125      35.284  69.320  63.850  1.00  0.00           H
ATOM   1731 HD21 LEU A 125      35.611  69.881  65.973  1.00  0.00           H
ATOM   1732 HD22 LEU A 125      35.827  71.499  65.170  1.00  0.00           H
ATOM   1733 HD23 LEU A 125      34.677  71.362  66.482  1.00  0.00           H
ATOM   1734  N   THR A 126      30.636  74.349  65.811  1.00  0.00           N
ATOM   1735  CA  THR A 126      29.670  75.423  65.311  1.00  0.00           C
ATOM   1736  C   THR A 126      30.243  76.810  65.432  1.00  0.00           C
ATOM   1737  O   THR A 126      29.577  77.815  65.136  1.00  0.00           O
ATOM   1738  CB  THR A 126      28.242  75.273  65.926  1.00  0.00           C
ATOM   1739  CG2 THR A 126      27.650  73.921  65.525  1.00  0.00           C
ATOM   1740  OG1 THR A 126      28.159  75.525  67.374  1.00  0.00           O
ATOM   1741  H   THR A 126      30.448  73.881  66.685  1.00  0.00           H
ATOM   1742  HA  THR A 126      29.569  75.186  64.252  1.00  0.00           H
ATOM   1743  HB  THR A 126      27.552  76.001  65.500  1.00  0.00           H
ATOM   1744  HG1 THR A 126      28.015  76.465  67.504  1.00  0.00           H
ATOM   1745 HG21 THR A 126      27.717  73.792  64.444  1.00  0.00           H
ATOM   1746 HG22 THR A 126      26.597  73.823  65.787  1.00  0.00           H
ATOM   1747 HG23 THR A 126      28.060  73.037  66.014  1.00  0.00           H
ATOM   1748  N   GLU A 127      31.549  76.944  65.791  1.00  0.00           N
ATOM   1749  CA  GLU A 127      32.275  78.225  65.628  1.00  0.00           C
ATOM   1750  C   GLU A 127      33.479  78.226  64.663  1.00  0.00           C
ATOM   1751  O   GLU A 127      33.846  79.309  64.242  1.00  0.00           O
ATOM   1752  CB  GLU A 127      32.749  78.623  67.037  1.00  0.00           C
ATOM   1753  CG  GLU A 127      31.628  79.194  67.929  1.00  0.00           C
ATOM   1754  CD  GLU A 127      31.498  80.693  67.826  1.00  0.00           C
ATOM   1755  OE1 GLU A 127      31.522  81.432  68.857  1.00  0.00           O
ATOM   1756  OE2 GLU A 127      31.297  81.237  66.757  1.00  0.00           O
ATOM   1757  H   GLU A 127      31.940  76.138  66.256  1.00  0.00           H
ATOM   1758  HA  GLU A 127      31.682  79.056  65.245  1.00  0.00           H
ATOM   1759  HB2 GLU A 127      33.053  77.803  67.688  1.00  0.00           H
ATOM   1760  HB3 GLU A 127      33.545  79.359  66.927  1.00  0.00           H
ATOM   1761  HG2 GLU A 127      30.737  78.622  67.669  1.00  0.00           H
ATOM   1762  HG3 GLU A 127      31.840  78.978  68.976  1.00  0.00           H
ATOM   1763  N   ARG A 128      34.115  77.004  64.397  1.00  0.00           N
ATOM   1764  CA  ARG A 128      35.127  76.868  63.317  1.00  0.00           C
ATOM   1765  C   ARG A 128      34.423  76.752  62.002  1.00  0.00           C
ATOM   1766  O   ARG A 128      35.012  77.106  60.993  1.00  0.00           O
ATOM   1767  CB  ARG A 128      36.091  75.728  63.615  1.00  0.00           C
ATOM   1768  CG  ARG A 128      37.448  76.055  64.207  1.00  0.00           C
ATOM   1769  CD  ARG A 128      38.390  74.846  64.125  1.00  0.00           C
ATOM   1770  NE  ARG A 128      39.806  75.198  64.376  1.00  0.00           N
ATOM   1771  CZ  ARG A 128      40.295  75.369  65.587  1.00  0.00           C
ATOM   1772  NH1 ARG A 128      39.532  75.408  66.646  1.00  0.00           N
ATOM   1773  NH2 ARG A 128      41.584  75.381  65.839  1.00  0.00           N
ATOM   1774  H   ARG A 128      33.918  76.225  65.009  1.00  0.00           H
ATOM   1775  HA  ARG A 128      35.642  77.822  63.198  1.00  0.00           H
ATOM   1776  HB2 ARG A 128      35.558  75.002  64.228  1.00  0.00           H
ATOM   1777  HB3 ARG A 128      36.332  75.164  62.713  1.00  0.00           H
ATOM   1778  HG2 ARG A 128      37.894  76.868  63.634  1.00  0.00           H
ATOM   1779  HG3 ARG A 128      37.289  76.274  65.263  1.00  0.00           H
ATOM   1780  HD2 ARG A 128      38.143  74.023  64.796  1.00  0.00           H
ATOM   1781  HD3 ARG A 128      38.414  74.543  63.078  1.00  0.00           H
ATOM   1782  HE  ARG A 128      40.414  75.078  63.579  1.00  0.00           H
ATOM   1783 HH11 ARG A 128      38.542  75.236  66.548  1.00  0.00           H
ATOM   1784 HH12 ARG A 128      39.877  75.502  67.591  1.00  0.00           H
ATOM   1785 HH21 ARG A 128      42.261  75.324  65.092  1.00  0.00           H
ATOM   1786 HH22 ARG A 128      41.915  75.689  66.742  1.00  0.00           H
ATOM   1787  N   LEU A 129      33.237  76.144  61.948  1.00  0.00           N
ATOM   1788  CA  LEU A 129      32.541  75.977  60.708  1.00  0.00           C
ATOM   1789  C   LEU A 129      31.510  77.158  60.484  1.00  0.00           C
ATOM   1790  O   LEU A 129      30.602  77.431  61.318  1.00  0.00           O
ATOM   1791  CB  LEU A 129      31.887  74.624  60.556  1.00  0.00           C
ATOM   1792  CG  LEU A 129      32.890  73.492  60.464  1.00  0.00           C
ATOM   1793  CD1 LEU A 129      32.263  72.167  60.507  1.00  0.00           C
ATOM   1794  CD2 LEU A 129      33.634  73.557  59.134  1.00  0.00           C
ATOM   1795  H   LEU A 129      32.761  75.801  62.770  1.00  0.00           H
ATOM   1796  HA  LEU A 129      33.224  76.068  59.863  1.00  0.00           H
ATOM   1797  HB2 LEU A 129      31.096  74.547  61.303  1.00  0.00           H
ATOM   1798  HB3 LEU A 129      31.301  74.742  59.644  1.00  0.00           H
ATOM   1799  HG  LEU A 129      33.602  73.587  61.284  1.00  0.00           H
ATOM   1800 HD11 LEU A 129      31.543  72.054  59.697  1.00  0.00           H
ATOM   1801 HD12 LEU A 129      31.731  72.061  61.452  1.00  0.00           H
ATOM   1802 HD13 LEU A 129      32.976  71.359  60.342  1.00  0.00           H
ATOM   1803 HD21 LEU A 129      33.857  72.569  58.733  1.00  0.00           H
ATOM   1804 HD22 LEU A 129      33.119  74.196  58.416  1.00  0.00           H
ATOM   1805 HD23 LEU A 129      34.593  74.057  59.269  1.00  0.00           H
ATOM   1806  N   THR A 130      31.542  77.928  59.356  1.00  0.00           N
ATOM   1807  CA  THR A 130      30.566  78.890  58.917  1.00  0.00           C
ATOM   1808  C   THR A 130      29.750  78.401  57.717  1.00  0.00           C
ATOM   1809  O   THR A 130      30.242  77.624  56.934  1.00  0.00           O
ATOM   1810  CB  THR A 130      31.216  80.236  58.621  1.00  0.00           C
ATOM   1811  CG2 THR A 130      30.176  81.267  58.169  1.00  0.00           C
ATOM   1812  OG1 THR A 130      31.871  80.854  59.673  1.00  0.00           O
ATOM   1813  H   THR A 130      32.309  77.915  58.698  1.00  0.00           H
ATOM   1814  HA  THR A 130      29.833  79.186  59.667  1.00  0.00           H
ATOM   1815  HB  THR A 130      31.858  80.064  57.756  1.00  0.00           H
ATOM   1816  HG1 THR A 130      32.694  80.385  59.832  1.00  0.00           H
ATOM   1817 HG21 THR A 130      29.663  81.089  57.224  1.00  0.00           H
ATOM   1818 HG22 THR A 130      30.609  82.267  58.199  1.00  0.00           H
ATOM   1819 HG23 THR A 130      29.375  81.350  58.903  1.00  0.00           H
ATOM   1820  N   PHE A 131      28.505  78.879  57.590  1.00  0.00           N
ATOM   1821  CA  PHE A 131      27.609  78.424  56.471  1.00  0.00           C
ATOM   1822  C   PHE A 131      26.721  79.554  55.966  1.00  0.00           C
ATOM   1823  O   PHE A 131      26.376  80.459  56.781  1.00  0.00           O
ATOM   1824  CB  PHE A 131      26.820  77.100  56.783  1.00  0.00           C
ATOM   1825  CG  PHE A 131      27.631  75.926  57.317  1.00  0.00           C
ATOM   1826  CD1 PHE A 131      28.470  75.163  56.469  1.00  0.00           C
ATOM   1827  CD2 PHE A 131      27.567  75.687  58.705  1.00  0.00           C
ATOM   1828  CE1 PHE A 131      29.239  74.115  56.967  1.00  0.00           C
ATOM   1829  CE2 PHE A 131      28.343  74.610  59.195  1.00  0.00           C
ATOM   1830  CZ  PHE A 131      29.166  73.832  58.286  1.00  0.00           C
ATOM   1831  H   PHE A 131      28.062  79.526  58.227  1.00  0.00           H
ATOM   1832  HA  PHE A 131      28.267  78.130  55.653  1.00  0.00           H
ATOM   1833  HB2 PHE A 131      26.027  77.342  57.491  1.00  0.00           H
ATOM   1834  HB3 PHE A 131      26.436  76.787  55.813  1.00  0.00           H
ATOM   1835  HD1 PHE A 131      28.437  75.298  55.398  1.00  0.00           H
ATOM   1836  HD2 PHE A 131      26.960  76.231  59.414  1.00  0.00           H
ATOM   1837  HE1 PHE A 131      29.781  73.413  56.351  1.00  0.00           H
ATOM   1838  HE2 PHE A 131      28.268  74.280  60.220  1.00  0.00           H
ATOM   1839  HZ  PHE A 131      29.573  72.923  58.705  1.00  0.00           H
ATOM   1840  N   GLU A 132      26.452  79.597  54.718  1.00  0.00           N
ATOM   1841  CA  GLU A 132      25.763  80.735  54.073  1.00  0.00           C
ATOM   1842  C   GLU A 132      25.138  80.277  52.747  1.00  0.00           C
ATOM   1843  O   GLU A 132      25.769  79.746  51.858  1.00  0.00           O
ATOM   1844  CB  GLU A 132      26.573  82.001  53.970  1.00  0.00           C
ATOM   1845  CG  GLU A 132      25.949  83.223  53.246  1.00  0.00           C
ATOM   1846  CD  GLU A 132      24.705  83.763  54.030  1.00  0.00           C
ATOM   1847  OE1 GLU A 132      24.398  84.952  53.865  1.00  0.00           O
ATOM   1848  OE2 GLU A 132      23.874  82.999  54.540  1.00  0.00           O
ATOM   1849  H   GLU A 132      26.706  78.847  54.092  1.00  0.00           H
ATOM   1850  HA  GLU A 132      25.005  81.098  54.767  1.00  0.00           H
ATOM   1851  HB2 GLU A 132      26.860  82.245  54.992  1.00  0.00           H
ATOM   1852  HB3 GLU A 132      27.470  81.735  53.409  1.00  0.00           H
ATOM   1853  HG2 GLU A 132      26.714  83.999  53.284  1.00  0.00           H
ATOM   1854  HG3 GLU A 132      25.656  83.037  52.212  1.00  0.00           H
ATOM   1855  N   VAL A 133      23.869  80.495  52.515  1.00  0.00           N
ATOM   1856  CA  VAL A 133      23.288  80.392  51.130  1.00  0.00           C
ATOM   1857  C   VAL A 133      23.833  81.577  50.380  1.00  0.00           C
ATOM   1858  O   VAL A 133      23.357  82.733  50.487  1.00  0.00           O
ATOM   1859  CB  VAL A 133      21.699  80.381  51.138  1.00  0.00           C
ATOM   1860  CG1 VAL A 133      21.203  80.029  49.709  1.00  0.00           C
ATOM   1861  CG2 VAL A 133      21.021  79.399  52.155  1.00  0.00           C
ATOM   1862  H   VAL A 133      23.341  80.927  53.260  1.00  0.00           H
ATOM   1863  HA  VAL A 133      23.550  79.478  50.595  1.00  0.00           H
ATOM   1864  HB  VAL A 133      21.383  81.412  51.295  1.00  0.00           H
ATOM   1865 HG11 VAL A 133      21.712  79.158  49.297  1.00  0.00           H
ATOM   1866 HG12 VAL A 133      20.122  79.885  49.713  1.00  0.00           H
ATOM   1867 HG13 VAL A 133      21.381  80.888  49.062  1.00  0.00           H
ATOM   1868 HG21 VAL A 133      20.589  78.537  51.647  1.00  0.00           H
ATOM   1869 HG22 VAL A 133      20.165  79.901  52.607  1.00  0.00           H
ATOM   1870 HG23 VAL A 133      21.673  79.090  52.972  1.00  0.00           H
ATOM   1871  N   ALA A 134      24.740  81.273  49.449  1.00  0.00           N
ATOM   1872  CA  ALA A 134      25.378  82.216  48.552  1.00  0.00           C
ATOM   1873  C   ALA A 134      25.788  81.636  47.186  1.00  0.00           C
ATOM   1874  O   ALA A 134      26.093  80.419  47.044  1.00  0.00           O
ATOM   1875  CB  ALA A 134      26.650  82.763  49.305  1.00  0.00           C
ATOM   1876  H   ALA A 134      25.047  80.313  49.388  1.00  0.00           H
ATOM   1877  HA  ALA A 134      24.644  82.990  48.327  1.00  0.00           H
ATOM   1878  HB1 ALA A 134      27.084  83.521  48.653  1.00  0.00           H
ATOM   1879  HB2 ALA A 134      27.331  81.926  49.458  1.00  0.00           H
ATOM   1880  HB3 ALA A 134      26.466  83.209  50.283  1.00  0.00           H
ATOM   1881  N   ASP A 135      25.808  82.519  46.204  1.00 -0.01           N
ATOM   1882  CA  ASP A 135      26.303  82.270  44.834  1.00 -0.01           C
ATOM   1883  C   ASP A 135      27.748  82.753  44.690  1.00 -0.01           C
ATOM   1884  O   ASP A 135      28.047  83.864  45.049  1.00 -0.01           O
ATOM   1885  CB  ASP A 135      25.352  82.849  43.763  1.00 -0.01           C
ATOM   1886  CG  ASP A 135      25.754  82.794  42.273  1.00 -0.01           C
ATOM   1887  OD1 ASP A 135      26.784  82.233  41.933  1.00 -0.01           O
ATOM   1888  OD2 ASP A 135      25.035  83.539  41.526  1.00 -0.01           O
ATOM   1889  H   ASP A 135      25.387  83.412  46.413  1.00 -0.01           H
ATOM   1890  HA  ASP A 135      26.158  81.202  44.676  1.00 -0.01           H
ATOM   1891  HB2 ASP A 135      24.355  82.429  43.894  1.00 -0.01           H
ATOM   1892  HB3 ASP A 135      25.195  83.904  43.986  1.00 -0.01           H
ATOM   1893  N   ALA A 136      28.602  81.920  44.107  1.00  0.01           N
ATOM   1894  CA  ALA A 136      30.027  82.067  43.780  1.00  0.01           C
ATOM   1895  C   ALA A 136      30.334  83.144  42.743  1.00  0.01           C
ATOM   1896  O   ALA A 136      31.344  83.806  42.692  1.00  0.01           O
ATOM   1897  CB  ALA A 136      30.559  80.796  43.314  1.00  0.01           C
ATOM   1898  H   ALA A 136      28.144  81.090  43.761  1.00  0.01           H
ATOM   1899  HA  ALA A 136      30.569  82.173  44.720  1.00  0.01           H
ATOM   1900  HB1 ALA A 136      30.092  80.603  42.348  1.00  0.01           H
ATOM   1901  HB2 ALA A 136      30.301  80.109  44.119  1.00  0.01           H
ATOM   1902  HB3 ALA A 136      31.644  80.779  43.214  1.00  0.01           H
ATOM   1903  N   MET A 137      29.284  83.427  41.935  1.00  0.00           N
ATOM   1904  CA  MET A 137      29.186  84.639  41.125  1.00  0.00           C
ATOM   1905  C   MET A 137      28.644  85.848  41.828  1.00  0.00           C
ATOM   1906  O   MET A 137      28.949  86.931  41.345  1.00  0.00           O
ATOM   1907  CB  MET A 137      28.356  84.239  39.927  1.00  0.00           C
ATOM   1908  CG  MET A 137      29.028  83.098  39.077  1.00  0.00           C
ATOM   1909  SD  MET A 137      28.176  82.485  37.649  1.00  0.00           S
ATOM   1910  CE  MET A 137      26.795  81.493  38.460  1.00  0.00           C
ATOM   1911  H   MET A 137      28.443  82.868  41.968  1.00  0.00           H
ATOM   1912  HA  MET A 137      30.180  84.805  40.709  1.00  0.00           H
ATOM   1913  HB2 MET A 137      27.337  83.977  40.211  1.00  0.00           H
ATOM   1914  HB3 MET A 137      28.259  85.085  39.246  1.00  0.00           H
ATOM   1915  HG2 MET A 137      30.044  83.335  38.764  1.00  0.00           H
ATOM   1916  HG3 MET A 137      29.145  82.163  39.625  1.00  0.00           H
ATOM   1917  HE1 MET A 137      27.165  80.910  39.303  1.00  0.00           H
ATOM   1918  HE2 MET A 137      25.959  82.032  38.905  1.00  0.00           H
ATOM   1919  HE3 MET A 137      26.441  80.735  37.761  1.00  0.00           H
ATOM   1920  N   ARG A 138      27.791  85.750  42.891  1.00  0.01           N
ATOM   1921  CA  ARG A 138      27.322  86.986  43.601  1.00  0.01           C
ATOM   1922  C   ARG A 138      27.591  86.891  45.101  1.00  0.01           C
ATOM   1923  O   ARG A 138      26.740  87.091  45.988  1.00  0.01           O
ATOM   1924  CB  ARG A 138      25.893  87.136  43.200  1.00  0.01           C
ATOM   1925  CG  ARG A 138      25.678  87.473  41.747  1.00  0.01           C
ATOM   1926  CD  ARG A 138      24.131  87.486  41.520  1.00  0.01           C
ATOM   1927  NE  ARG A 138      23.657  86.072  41.590  1.00  0.01           N
ATOM   1928  CZ  ARG A 138      22.447  85.612  41.474  1.00  0.01           C
ATOM   1929  NH1 ARG A 138      21.359  86.235  41.310  1.00  0.01           N
ATOM   1930  NH2 ARG A 138      22.395  84.312  41.644  1.00  0.01           N
ATOM   1931  H   ARG A 138      27.628  84.851  43.321  1.00  0.01           H
ATOM   1932  HA  ARG A 138      27.833  87.898  43.292  1.00  0.01           H
ATOM   1933  HB2 ARG A 138      25.386  86.254  43.593  1.00  0.01           H
ATOM   1934  HB3 ARG A 138      25.472  87.959  43.779  1.00  0.01           H
ATOM   1935  HG2 ARG A 138      26.042  88.488  41.592  1.00  0.01           H
ATOM   1936  HG3 ARG A 138      26.153  86.799  41.034  1.00  0.01           H
ATOM   1937  HD2 ARG A 138      23.817  88.107  42.359  1.00  0.01           H
ATOM   1938  HD3 ARG A 138      23.846  88.083  40.653  1.00  0.01           H
ATOM   1939  HE  ARG A 138      24.327  85.323  41.480  1.00  0.01           H
ATOM   1940 HH11 ARG A 138      21.273  87.228  41.148  1.00  0.01           H
ATOM   1941 HH12 ARG A 138      20.525  85.721  41.556  1.00  0.01           H
ATOM   1942 HH21 ARG A 138      23.283  83.841  41.741  1.00  0.01           H
ATOM   1943 HH22 ARG A 138      21.582  83.803  41.959  1.00  0.01           H
ATOM   1944  N   LEU A 139      28.854  86.645  45.445  1.00  0.00           N
ATOM   1945  CA  LEU A 139      29.253  86.324  46.879  1.00  0.00           C
ATOM   1946  C   LEU A 139      29.095  87.533  47.874  1.00  0.00           C
ATOM   1947  O   LEU A 139      29.538  88.627  47.598  1.00  0.00           O
ATOM   1948  CB  LEU A 139      30.712  85.799  46.947  1.00  0.00           C
ATOM   1949  CG  LEU A 139      30.975  84.314  46.532  1.00  0.00           C
ATOM   1950  CD1 LEU A 139      32.466  84.112  46.294  1.00  0.00           C
ATOM   1951  CD2 LEU A 139      30.488  83.322  47.568  1.00  0.00           C
ATOM   1952  H   LEU A 139      29.543  86.457  44.731  1.00  0.00           H
ATOM   1953  HA  LEU A 139      28.588  85.491  47.107  1.00  0.00           H
ATOM   1954  HB2 LEU A 139      31.297  86.462  46.309  1.00  0.00           H
ATOM   1955  HB3 LEU A 139      31.120  85.970  47.944  1.00  0.00           H
ATOM   1956  HG  LEU A 139      30.452  84.222  45.580  1.00  0.00           H
ATOM   1957 HD11 LEU A 139      32.885  84.919  45.693  1.00  0.00           H
ATOM   1958 HD12 LEU A 139      32.615  83.139  45.827  1.00  0.00           H
ATOM   1959 HD13 LEU A 139      32.925  84.177  47.280  1.00  0.00           H
ATOM   1960 HD21 LEU A 139      31.054  83.449  48.491  1.00  0.00           H
ATOM   1961 HD22 LEU A 139      29.418  83.391  47.763  1.00  0.00           H
ATOM   1962 HD23 LEU A 139      30.728  82.323  47.206  1.00  0.00           H
ATOM   1963  N   PRO A 140      28.658  87.207  49.125  1.00  0.00           N
ATOM   1964  CA  PRO A 140      28.335  88.331  50.043  1.00  0.00           C
ATOM   1965  C   PRO A 140      29.533  88.761  50.850  1.00  0.00           C
ATOM   1966  O   PRO A 140      29.301  89.682  51.623  1.00  0.00           O
ATOM   1967  CB  PRO A 140      27.087  87.812  50.783  1.00  0.00           C
ATOM   1968  CG  PRO A 140      27.372  86.316  50.867  1.00  0.00           C
ATOM   1969  CD  PRO A 140      28.117  85.969  49.574  1.00  0.00           C
ATOM   1970  HA  PRO A 140      28.114  89.248  49.497  1.00  0.00           H
ATOM   1971  HB2 PRO A 140      27.029  88.234  51.786  1.00  0.00           H
ATOM   1972  HB3 PRO A 140      26.183  88.049  50.222  1.00  0.00           H
ATOM   1973  HG2 PRO A 140      27.998  86.200  51.751  1.00  0.00           H
ATOM   1974  HG3 PRO A 140      26.502  85.684  51.046  1.00  0.00           H
ATOM   1975  HD2 PRO A 140      28.872  85.228  49.836  1.00  0.00           H
ATOM   1976  HD3 PRO A 140      27.480  85.694  48.734  1.00  0.00           H
ATOM   1977  N   TYR A 141      30.669  88.042  50.706  1.00  0.00           N
ATOM   1978  CA  TYR A 141      31.836  88.249  51.561  1.00  0.00           C
ATOM   1979  C   TYR A 141      32.633  89.484  51.104  1.00  0.00           C
ATOM   1980  O   TYR A 141      32.662  89.834  49.928  1.00  0.00           O
ATOM   1981  CB  TYR A 141      32.699  86.978  51.602  1.00  0.00           C
ATOM   1982  CG  TYR A 141      31.843  85.871  52.331  1.00  0.00           C
ATOM   1983  CD1 TYR A 141      31.576  86.006  53.732  1.00  0.00           C
ATOM   1984  CD2 TYR A 141      31.248  84.731  51.632  1.00  0.00           C
ATOM   1985  CE1 TYR A 141      30.721  85.106  54.378  1.00  0.00           C
ATOM   1986  CE2 TYR A 141      30.520  83.800  52.376  1.00  0.00           C
ATOM   1987  CZ  TYR A 141      30.181  83.990  53.728  1.00  0.00           C
ATOM   1988  OH  TYR A 141      29.383  83.075  54.388  1.00  0.00           O
ATOM   1989  H   TYR A 141      30.632  87.257  50.072  1.00  0.00           H
ATOM   1990  HA  TYR A 141      31.429  88.370  52.565  1.00  0.00           H
ATOM   1991  HB2 TYR A 141      32.936  86.718  50.570  1.00  0.00           H
ATOM   1992  HB3 TYR A 141      33.588  87.126  52.215  1.00  0.00           H
ATOM   1993  HD1 TYR A 141      32.034  86.839  54.245  1.00  0.00           H
ATOM   1994  HD2 TYR A 141      31.375  84.681  50.560  1.00  0.00           H
ATOM   1995  HE1 TYR A 141      30.480  85.230  55.423  1.00  0.00           H
ATOM   1996  HE2 TYR A 141      29.910  83.077  51.856  1.00  0.00           H
ATOM   1997  HH  TYR A 141      28.856  83.355  55.140  1.00  0.00           H
ATOM   1998  N   GLU A 142      33.349  90.042  52.099  1.00  0.00           N
ATOM   1999  CA  GLU A 142      34.311  91.144  51.957  1.00  0.00           C
ATOM   2000  C   GLU A 142      35.590  90.606  51.318  1.00  0.00           C
ATOM   2001  O   GLU A 142      36.087  89.479  51.553  1.00  0.00           O
ATOM   2002  CB  GLU A 142      34.570  91.830  53.361  1.00  0.00           C
ATOM   2003  CG  GLU A 142      35.667  92.899  53.424  1.00  0.00           C
ATOM   2004  CD  GLU A 142      35.542  94.043  52.428  1.00  0.00           C
ATOM   2005  OE1 GLU A 142      34.430  94.196  51.887  1.00  0.00           O
ATOM   2006  OE2 GLU A 142      36.492  94.831  52.416  1.00  0.00           O
ATOM   2007  H   GLU A 142      33.135  89.820  53.060  1.00  0.00           H
ATOM   2008  HA  GLU A 142      33.888  91.825  51.219  1.00  0.00           H
ATOM   2009  HB2 GLU A 142      33.638  92.182  53.803  1.00  0.00           H
ATOM   2010  HB3 GLU A 142      34.756  90.975  54.011  1.00  0.00           H
ATOM   2011  HG2 GLU A 142      35.674  93.290  54.441  1.00  0.00           H
ATOM   2012  HG3 GLU A 142      36.609  92.384  53.234  1.00  0.00           H
ATOM   2013  N   ASP A 143      36.213  91.537  50.631  1.00  0.00           N
ATOM   2014  CA  ASP A 143      37.550  91.379  50.015  1.00  0.00           C
ATOM   2015  C   ASP A 143      38.561  90.679  50.925  1.00  0.00           C
ATOM   2016  O   ASP A 143      38.668  90.903  52.126  1.00  0.00           O
ATOM   2017  CB  ASP A 143      37.985  92.740  49.626  1.00  0.00           C
ATOM   2018  CG  ASP A 143      37.343  93.399  48.453  1.00  0.00           C
ATOM   2019  OD1 ASP A 143      36.409  92.826  47.907  1.00  0.00           O
ATOM   2020  OD2 ASP A 143      37.709  94.478  47.985  1.00  0.00           O
ATOM   2021  H   ASP A 143      35.725  92.400  50.436  1.00  0.00           H
ATOM   2022  HA  ASP A 143      37.570  90.745  49.128  1.00  0.00           H
ATOM   2023  HB2 ASP A 143      37.886  93.454  50.444  1.00  0.00           H
ATOM   2024  HB3 ASP A 143      39.003  92.671  49.243  1.00  0.00           H
ATOM   2025  N   GLU A 144      39.317  89.781  50.288  1.00  0.00           N
ATOM   2026  CA  GLU A 144      40.477  89.055  50.930  1.00  0.00           C
ATOM   2027  C   GLU A 144      40.101  88.273  52.224  1.00  0.00           C
ATOM   2028  O   GLU A 144      40.977  88.082  53.060  1.00  0.00           O
ATOM   2029  CB  GLU A 144      41.588  90.060  51.107  1.00  0.00           C
ATOM   2030  CG  GLU A 144      41.912  90.751  49.768  1.00  0.00           C
ATOM   2031  CD  GLU A 144      43.021  91.830  49.906  1.00  0.00           C
ATOM   2032  OE1 GLU A 144      43.643  92.084  50.980  1.00  0.00           O
ATOM   2033  OE2 GLU A 144      43.370  92.417  48.837  1.00  0.00           O
ATOM   2034  H   GLU A 144      39.117  89.466  49.350  1.00  0.00           H
ATOM   2035  HA  GLU A 144      40.763  88.276  50.224  1.00  0.00           H
ATOM   2036  HB2 GLU A 144      41.336  90.819  51.847  1.00  0.00           H
ATOM   2037  HB3 GLU A 144      42.565  89.641  51.347  1.00  0.00           H
ATOM   2038  HG2 GLU A 144      42.275  89.940  49.136  1.00  0.00           H
ATOM   2039  HG3 GLU A 144      41.030  91.153  49.269  1.00  0.00           H
ATOM   2040  N   SER A 145      38.817  87.797  52.386  1.00  0.00           N
ATOM   2041  CA  SER A 145      38.331  87.027  53.579  1.00  0.00           C
ATOM   2042  C   SER A 145      38.900  85.603  53.794  1.00  0.00           C
ATOM   2043  O   SER A 145      38.585  85.093  54.902  1.00  0.00           O
ATOM   2044  CB  SER A 145      36.774  86.837  53.496  1.00  0.00           C
ATOM   2045  OG  SER A 145      36.193  88.099  53.744  1.00  0.00           O
ATOM   2046  H   SER A 145      38.156  87.967  51.641  1.00  0.00           H
ATOM   2047  HA  SER A 145      38.574  87.666  54.429  1.00  0.00           H
ATOM   2048  HB2 SER A 145      36.389  86.484  52.539  1.00  0.00           H
ATOM   2049  HB3 SER A 145      36.401  86.064  54.167  1.00  0.00           H
ATOM   2050  HG  SER A 145      36.116  88.501  52.876  1.00  0.00           H
ATOM   2051  N   PHE A 146      39.631  84.977  52.853  1.00  0.00           N
ATOM   2052  CA  PHE A 146      40.207  83.645  53.095  1.00  0.00           C
ATOM   2053  C   PHE A 146      41.607  83.595  52.527  1.00  0.00           C
ATOM   2054  O   PHE A 146      42.003  84.174  51.527  1.00  0.00           O
ATOM   2055  CB  PHE A 146      39.249  82.678  52.396  1.00  0.00           C
ATOM   2056  CG  PHE A 146      37.756  82.958  52.618  1.00  0.00           C
ATOM   2057  CD1 PHE A 146      37.065  82.675  53.801  1.00  0.00           C
ATOM   2058  CD2 PHE A 146      37.125  83.606  51.496  1.00  0.00           C
ATOM   2059  CE1 PHE A 146      35.739  83.183  53.945  1.00  0.00           C
ATOM   2060  CE2 PHE A 146      35.824  84.121  51.700  1.00  0.00           C
ATOM   2061  CZ  PHE A 146      35.202  83.916  52.895  1.00  0.00           C
ATOM   2062  H   PHE A 146      39.757  85.429  51.959  1.00  0.00           H
ATOM   2063  HA  PHE A 146      40.218  83.358  54.146  1.00  0.00           H
ATOM   2064  HB2 PHE A 146      39.473  82.508  51.343  1.00  0.00           H
ATOM   2065  HB3 PHE A 146      39.499  81.749  52.909  1.00  0.00           H
ATOM   2066  HD1 PHE A 146      37.607  82.105  54.541  1.00  0.00           H
ATOM   2067  HD2 PHE A 146      37.696  83.756  50.592  1.00  0.00           H
ATOM   2068  HE1 PHE A 146      35.217  83.169  54.890  1.00  0.00           H
ATOM   2069  HE2 PHE A 146      35.417  84.784  50.951  1.00  0.00           H
ATOM   2070  HZ  PHE A 146      34.177  84.242  52.992  1.00  0.00           H
ATOM   2071  N   ASP A 147      42.429  82.814  53.230  1.00  0.00           N
ATOM   2072  CA  ASP A 147      43.904  82.562  52.873  1.00  0.00           C
ATOM   2073  C   ASP A 147      44.146  81.535  51.725  1.00  0.00           C
ATOM   2074  O   ASP A 147      45.303  81.411  51.231  1.00  0.00           O
ATOM   2075  CB  ASP A 147      44.683  82.101  54.110  1.00  0.00           C
ATOM   2076  CG  ASP A 147      44.553  83.001  55.356  1.00  0.00           C
ATOM   2077  OD1 ASP A 147      45.395  83.919  55.530  1.00  0.00           O
ATOM   2078  OD2 ASP A 147      43.733  82.731  56.233  1.00  0.00           O
ATOM   2079  H   ASP A 147      41.994  82.270  53.961  1.00  0.00           H
ATOM   2080  HA  ASP A 147      44.350  83.531  52.649  1.00  0.00           H
ATOM   2081  HB2 ASP A 147      44.317  81.124  54.424  1.00  0.00           H
ATOM   2082  HB3 ASP A 147      45.731  81.981  53.836  1.00  0.00           H
ATOM   2083  N   CYS A 148      43.143  80.719  51.408  1.00  0.00           N
ATOM   2084  CA  CYS A 148      43.061  79.662  50.332  1.00  0.00           C
ATOM   2085  C   CYS A 148      41.623  79.200  50.139  1.00  0.00           C
ATOM   2086  O   CYS A 148      40.738  79.492  50.954  1.00  0.00           O
ATOM   2087  CB  CYS A 148      43.909  78.456  50.855  1.00  0.00           C
ATOM   2088  SG  CYS A 148      43.315  77.775  52.420  1.00  0.00           S
ATOM   2089  H   CYS A 148      42.309  80.913  51.943  1.00  0.00           H
ATOM   2090  HA  CYS A 148      43.290  79.991  49.318  1.00  0.00           H
ATOM   2091  HB2 CYS A 148      43.828  77.695  50.079  1.00  0.00           H
ATOM   2092  HB3 CYS A 148      44.966  78.708  50.944  1.00  0.00           H
ATOM   2093  HG  CYS A 148      44.433  77.164  52.823  1.00  0.00           H
ATOM   2094  N   ALA A 149      41.335  78.324  49.120  1.00  0.00           N
ATOM   2095  CA  ALA A 149      39.965  77.922  48.728  1.00  0.00           C
ATOM   2096  C   ALA A 149      39.854  76.656  47.922  1.00  0.00           C
ATOM   2097  O   ALA A 149      40.822  76.338  47.222  1.00  0.00           O
ATOM   2098  CB  ALA A 149      39.495  79.088  47.897  1.00  0.00           C
ATOM   2099  H   ALA A 149      42.116  78.034  48.550  1.00  0.00           H
ATOM   2100  HA  ALA A 149      39.261  77.850  49.556  1.00  0.00           H
ATOM   2101  HB1 ALA A 149      39.942  79.013  46.905  1.00  0.00           H
ATOM   2102  HB2 ALA A 149      39.742  80.048  48.350  1.00  0.00           H
ATOM   2103  HB3 ALA A 149      38.419  78.992  47.755  1.00  0.00           H
ATOM   2104  N   TRP A 150      38.696  75.960  47.950  1.00 -0.03           N
ATOM   2105  CA  TRP A 150      38.407  74.910  46.895  1.00 -0.03           C
ATOM   2106  C   TRP A 150      37.050  75.064  46.282  1.00 -0.03           C
ATOM   2107  O   TRP A 150      36.159  75.436  47.012  1.00 -0.03           O
ATOM   2108  CB  TRP A 150      38.849  73.518  47.422  1.00 -0.03           C
ATOM   2109  CG  TRP A 150      38.293  72.913  48.646  1.00 -0.03           C
ATOM   2110  CD1 TRP A 150      37.185  73.288  49.282  1.00 -0.03           C
ATOM   2111  CD2 TRP A 150      38.735  71.633  49.240  1.00 -0.03           C
ATOM   2112  CE2 TRP A 150      37.762  71.240  50.192  1.00 -0.03           C
ATOM   2113  CE3 TRP A 150      39.945  70.834  49.118  1.00 -0.03           C
ATOM   2114  NE1 TRP A 150      36.918  72.330  50.235  1.00 -0.03           N
ATOM   2115  CZ2 TRP A 150      38.009  70.067  50.982  1.00 -0.03           C
ATOM   2116  CZ3 TRP A 150      40.125  69.656  49.848  1.00 -0.03           C
ATOM   2117  CH2 TRP A 150      39.138  69.232  50.689  1.00 -0.03           C
ATOM   2118  H   TRP A 150      37.964  76.201  48.603  1.00 -0.03           H
ATOM   2119  HA  TRP A 150      39.041  75.149  46.041  1.00 -0.03           H
ATOM   2120  HB2 TRP A 150      38.673  72.862  46.570  1.00 -0.03           H
ATOM   2121  HB3 TRP A 150      39.905  73.664  47.652  1.00 -0.03           H
ATOM   2122  HD1 TRP A 150      36.654  74.192  49.020  1.00 -0.03           H
ATOM   2123  HE1 TRP A 150      36.064  72.210  50.761  1.00 -0.03           H
ATOM   2124  HE3 TRP A 150      40.761  71.138  48.480  1.00 -0.03           H
ATOM   2125  HZ2 TRP A 150      37.346  69.791  51.788  1.00 -0.03           H
ATOM   2126  HZ3 TRP A 150      40.943  68.973  49.672  1.00 -0.03           H
ATOM   2127  HH2 TRP A 150      39.384  68.348  51.258  1.00 -0.03           H
ATOM   2128  N   ALA A 151      36.913  74.617  45.034  1.00 -0.07           N
ATOM   2129  CA  ALA A 151      35.594  74.324  44.347  1.00 -0.07           C
ATOM   2130  C   ALA A 151      35.670  72.859  43.883  1.00 -0.07           C
ATOM   2131  O   ALA A 151      36.033  72.646  42.744  1.00 -0.07           O
ATOM   2132  CB  ALA A 151      35.364  75.308  43.211  1.00 -0.07           C
ATOM   2133  H   ALA A 151      37.803  74.415  44.603  1.00 -0.07           H
ATOM   2134  HA  ALA A 151      34.851  74.462  45.133  1.00 -0.07           H
ATOM   2135  HB1 ALA A 151      36.119  75.081  42.459  1.00 -0.07           H
ATOM   2136  HB2 ALA A 151      35.368  76.302  43.659  1.00 -0.07           H
ATOM   2137  HB3 ALA A 151      34.423  75.077  42.711  1.00 -0.07           H
ATOM   2138  N   ILE A 152      35.348  71.893  44.736  1.00 -0.29           N
ATOM   2139  CA  ILE A 152      35.324  70.493  44.365  1.00 -0.29           C
ATOM   2140  C   ILE A 152      34.012  70.160  43.617  1.00 -0.29           C
ATOM   2141  O   ILE A 152      32.942  70.107  44.192  1.00 -0.29           O
ATOM   2142  CB  ILE A 152      35.478  69.533  45.560  1.00 -0.29           C
ATOM   2143  CG1 ILE A 152      36.870  69.832  46.199  1.00 -0.29           C
ATOM   2144  CG2 ILE A 152      35.326  68.047  45.121  1.00 -0.29           C
ATOM   2145  CD1 ILE A 152      37.050  69.030  47.464  1.00 -0.29           C
ATOM   2146  H   ILE A 152      34.931  72.168  45.614  1.00 -0.29           H
ATOM   2147  HA  ILE A 152      36.188  70.422  43.705  1.00 -0.29           H
ATOM   2148  HB  ILE A 152      34.679  69.805  46.250  1.00 -0.29           H
ATOM   2149 HG12 ILE A 152      37.686  69.579  45.523  1.00 -0.29           H
ATOM   2150 HG13 ILE A 152      36.997  70.874  46.494  1.00 -0.29           H
ATOM   2151 HG21 ILE A 152      36.087  67.850  44.365  1.00 -0.29           H
ATOM   2152 HG22 ILE A 152      34.402  67.786  44.606  1.00 -0.29           H
ATOM   2153 HG23 ILE A 152      35.289  67.404  46.000  1.00 -0.29           H
ATOM   2154 HD11 ILE A 152      38.093  69.045  47.782  1.00 -0.29           H
ATOM   2155 HD12 ILE A 152      36.914  67.964  47.282  1.00 -0.29           H
ATOM   2156 HD13 ILE A 152      36.349  69.393  48.215  1.00 -0.29           H
ATOM   2157  N   GLU A 153      34.164  69.869  42.280  1.00 -0.20           N
ATOM   2158  CA  GLU A 153      33.124  69.641  41.248  1.00 -0.20           C
ATOM   2159  C   GLU A 153      32.131  70.817  40.944  1.00 -0.20           C
ATOM   2160  O   GLU A 153      31.586  70.798  39.793  1.00 -0.20           O
ATOM   2161  CB  GLU A 153      32.346  68.376  41.474  1.00 -0.20           C
ATOM   2162  CG  GLU A 153      32.890  67.089  40.810  1.00 -0.20           C
ATOM   2163  CD  GLU A 153      34.041  66.429  41.533  1.00 -0.20           C
ATOM   2164  OE1 GLU A 153      34.185  65.141  41.488  1.00 -0.20           O
ATOM   2165  OE2 GLU A 153      34.933  67.148  41.999  1.00 -0.20           O
ATOM   2166  H   GLU A 153      35.087  69.510  42.080  1.00 -0.20           H
ATOM   2167  HA  GLU A 153      33.741  69.606  40.350  1.00 -0.20           H
ATOM   2168  HB2 GLU A 153      32.132  68.200  42.528  1.00 -0.20           H
ATOM   2169  HB3 GLU A 153      31.317  68.426  41.120  1.00 -0.20           H
ATOM   2170  HG2 GLU A 153      32.047  66.408  40.932  1.00 -0.20           H
ATOM   2171  HG3 GLU A 153      33.113  67.215  39.751  1.00 -0.20           H
ATOM   2172  N   SER A 154      31.877  71.712  41.884  1.00 -0.11           N
ATOM   2173  CA  SER A 154      30.914  72.804  41.765  1.00 -0.11           C
ATOM   2174  C   SER A 154      31.159  73.775  40.600  1.00 -0.11           C
ATOM   2175  O   SER A 154      30.210  74.273  40.019  1.00 -0.11           O
ATOM   2176  CB  SER A 154      30.702  73.619  43.126  1.00 -0.11           C
ATOM   2177  OG  SER A 154      32.004  73.831  43.571  1.00 -0.11           O
ATOM   2178  H   SER A 154      32.285  71.583  42.799  1.00 -0.11           H
ATOM   2179  HA  SER A 154      29.960  72.315  41.572  1.00 -0.11           H
ATOM   2180  HB2 SER A 154      30.124  74.542  43.075  1.00 -0.11           H
ATOM   2181  HB3 SER A 154      30.193  72.904  43.772  1.00 -0.11           H
ATOM   2182  HG  SER A 154      32.001  74.116  44.488  1.00 -0.11           H
ATOM   2183  N   LEU A 155      32.439  73.990  40.297  1.00 -0.07           N
ATOM   2184  CA  LEU A 155      32.760  74.968  39.288  1.00 -0.07           C
ATOM   2185  C   LEU A 155      32.091  74.647  37.936  1.00 -0.07           C
ATOM   2186  O   LEU A 155      31.932  75.543  37.119  1.00 -0.07           O
ATOM   2187  CB  LEU A 155      34.295  74.922  39.061  1.00 -0.07           C
ATOM   2188  CG  LEU A 155      34.874  76.190  38.492  1.00 -0.07           C
ATOM   2189  CD1 LEU A 155      34.846  77.405  39.376  1.00 -0.07           C
ATOM   2190  CD2 LEU A 155      36.262  75.924  38.044  1.00 -0.07           C
ATOM   2191  H   LEU A 155      33.181  73.484  40.760  1.00 -0.07           H
ATOM   2192  HA  LEU A 155      32.453  75.957  39.628  1.00 -0.07           H
ATOM   2193  HB2 LEU A 155      34.775  74.700  40.015  1.00 -0.07           H
ATOM   2194  HB3 LEU A 155      34.487  74.152  38.315  1.00 -0.07           H
ATOM   2195  HG  LEU A 155      34.294  76.396  37.592  1.00 -0.07           H
ATOM   2196 HD11 LEU A 155      35.347  77.187  40.319  1.00 -0.07           H
ATOM   2197 HD12 LEU A 155      33.790  77.647  39.504  1.00 -0.07           H
ATOM   2198 HD13 LEU A 155      35.355  78.291  38.997  1.00 -0.07           H
ATOM   2199 HD21 LEU A 155      36.205  75.066  37.374  1.00 -0.07           H
ATOM   2200 HD22 LEU A 155      36.613  76.734  37.405  1.00 -0.07           H
ATOM   2201 HD23 LEU A 155      36.935  75.784  38.890  1.00 -0.07           H
ATOM   2202  N   CYS A 156      31.632  73.415  37.724  1.00 -0.75           N
ATOM   2203  CA  CYS A 156      30.891  72.916  36.543  1.00 -0.75           C
ATOM   2204  C   CYS A 156      29.644  73.691  36.236  1.00 -0.75           C
ATOM   2205  O   CYS A 156      29.091  73.577  35.131  1.00 -0.75           O
ATOM   2206  CB  CYS A 156      30.746  71.361  36.628  1.00 -0.75           C
ATOM   2207  SG  CYS A 156      32.313  70.540  36.393  1.00 -0.75           S
ATOM   2208  H   CYS A 156      31.976  72.713  38.363  1.00 -0.75           H
ATOM   2209  HA  CYS A 156      31.547  73.009  35.678  1.00 -0.75           H
ATOM   2210  HB2 CYS A 156      30.341  71.022  37.581  1.00 -0.75           H
ATOM   2211  HB3 CYS A 156      30.038  70.952  35.907  1.00 -0.75           H
ATOM   2212  HG  CYS A 156      32.954  70.888  37.513  1.00 -0.75           H
ATOM   2213  N   HID A 157      29.076  74.386  37.225  1.00 -0.53           N
ATOM   2214  CA  HID A 157      27.726  74.883  37.217  1.00 -0.53           C
ATOM   2215  C   HID A 157      27.652  76.414  36.968  1.00 -0.53           C
ATOM   2216  O   HID A 157      26.646  77.093  37.340  1.00 -0.53           O
ATOM   2217  CB  HID A 157      27.040  74.517  38.585  1.00 -0.53           C
ATOM   2218  CG  HID A 157      27.046  73.036  38.942  1.00 -0.53           C
ATOM   2219  CD2 HID A 157      26.023  72.146  39.073  1.00 -0.53           C
ATOM   2220  ND1 HID A 157      28.216  72.290  39.189  1.00 -0.53           N
ATOM   2221  CE1 HID A 157      27.907  70.993  39.416  1.00 -0.53           C
ATOM   2222  NE2 HID A 157      26.579  70.928  39.507  1.00 -0.53           N
ATOM   2223  H   HID A 157      29.644  74.557  38.043  1.00 -0.53           H
ATOM   2224  HA  HID A 157      27.082  74.479  36.436  1.00 -0.53           H
ATOM   2225  HB2 HID A 157      27.405  75.040  39.469  1.00 -0.53           H
ATOM   2226  HB3 HID A 157      25.982  74.732  38.436  1.00 -0.53           H
ATOM   2227  HD1 HID A 157      29.130  72.720  39.209  1.00 -0.53           H
ATOM   2228  HD2 HID A 157      24.990  72.412  38.906  1.00 -0.53           H
ATOM   2229  HE1 HID A 157      28.654  70.219  39.513  1.00 -0.53           H
ATOM   2230  N   MET A 158      28.739  77.059  36.614  1.00 -0.01           N
ATOM   2231  CA  MET A 158      28.844  78.538  36.605  1.00 -0.01           C
ATOM   2232  C   MET A 158      29.572  79.080  35.301  1.00 -0.01           C
ATOM   2233  O   MET A 158      30.234  78.296  34.656  1.00 -0.01           O
ATOM   2234  CB  MET A 158      29.763  79.022  37.766  1.00 -0.01           C
ATOM   2235  CG  MET A 158      29.263  78.612  39.180  1.00 -0.01           C
ATOM   2236  SD  MET A 158      30.651  78.079  40.287  1.00 -0.01           S
ATOM   2237  CE  MET A 158      29.852  77.079  41.491  1.00 -0.01           C
ATOM   2238  H   MET A 158      29.642  76.615  36.532  1.00 -0.01           H
ATOM   2239  HA  MET A 158      27.822  78.916  36.620  1.00 -0.01           H
ATOM   2240  HB2 MET A 158      30.763  78.614  37.618  1.00 -0.01           H
ATOM   2241  HB3 MET A 158      29.844  80.103  37.660  1.00 -0.01           H
ATOM   2242  HG2 MET A 158      28.669  79.369  39.691  1.00 -0.01           H
ATOM   2243  HG3 MET A 158      28.515  77.830  39.046  1.00 -0.01           H
ATOM   2244  HE1 MET A 158      30.529  76.450  42.071  1.00 -0.01           H
ATOM   2245  HE2 MET A 158      29.437  77.796  42.199  1.00 -0.01           H
ATOM   2246  HE3 MET A 158      29.141  76.422  40.990  1.00 -0.01           H
ATOM   2247  N   ASP A 159      29.235  80.289  34.886  1.00  0.00           N
ATOM   2248  CA  ASP A 159      30.136  81.144  34.075  1.00  0.00           C
ATOM   2249  C   ASP A 159      31.591  81.331  34.702  1.00  0.00           C
ATOM   2250  O   ASP A 159      31.622  82.054  35.705  1.00  0.00           O
ATOM   2251  CB  ASP A 159      29.479  82.507  33.744  1.00  0.00           C
ATOM   2252  CG  ASP A 159      30.349  83.435  32.844  1.00  0.00           C
ATOM   2253  OD1 ASP A 159      29.888  84.523  32.431  1.00  0.00           O
ATOM   2254  OD2 ASP A 159      31.495  83.129  32.616  1.00  0.00           O
ATOM   2255  H   ASP A 159      28.622  80.817  35.491  1.00  0.00           H
ATOM   2256  HA  ASP A 159      30.187  80.662  33.099  1.00  0.00           H
ATOM   2257  HB2 ASP A 159      28.492  82.410  33.292  1.00  0.00           H
ATOM   2258  HB3 ASP A 159      29.343  83.023  34.695  1.00  0.00           H
ATOM   2259  N   ARG A 160      32.679  80.557  34.314  1.00  0.15           N
ATOM   2260  CA  ARG A 160      33.919  80.563  34.982  1.00  0.15           C
ATOM   2261  C   ARG A 160      34.558  81.991  34.986  1.00  0.15           C
ATOM   2262  O   ARG A 160      35.376  82.324  35.855  1.00  0.15           O
ATOM   2263  CB  ARG A 160      34.927  79.481  34.447  1.00  0.15           C
ATOM   2264  CG  ARG A 160      34.832  78.109  35.120  1.00  0.15           C
ATOM   2265  CD  ARG A 160      33.512  77.442  34.959  1.00  0.15           C
ATOM   2266  NE  ARG A 160      33.632  76.078  34.364  1.00  0.15           N
ATOM   2267  CZ  ARG A 160      32.626  75.423  33.841  1.00  0.15           C
ATOM   2268  NH1 ARG A 160      31.423  75.922  33.718  1.00  0.15           N
ATOM   2269  NH2 ARG A 160      32.772  74.213  33.289  1.00  0.15           N
ATOM   2270  H   ARG A 160      32.578  80.079  33.430  1.00  0.15           H
ATOM   2271  HA  ARG A 160      33.759  80.424  36.051  1.00  0.15           H
ATOM   2272  HB2 ARG A 160      34.707  79.300  33.395  1.00  0.15           H
ATOM   2273  HB3 ARG A 160      35.964  79.803  34.549  1.00  0.15           H
ATOM   2274  HG2 ARG A 160      35.678  77.486  34.829  1.00  0.15           H
ATOM   2275  HG3 ARG A 160      35.018  78.345  36.168  1.00  0.15           H
ATOM   2276  HD2 ARG A 160      32.971  77.434  35.906  1.00  0.15           H
ATOM   2277  HD3 ARG A 160      32.877  78.014  34.283  1.00  0.15           H
ATOM   2278  HE  ARG A 160      34.530  75.614  34.350  1.00  0.15           H
ATOM   2279 HH11 ARG A 160      31.260  76.890  33.954  1.00  0.15           H
ATOM   2280 HH12 ARG A 160      30.652  75.391  33.338  1.00  0.15           H
ATOM   2281 HH21 ARG A 160      33.651  73.778  33.527  1.00  0.15           H
ATOM   2282 HH22 ARG A 160      31.991  73.717  32.883  1.00  0.15           H
ATOM   2283  N   ALA A 161      34.259  82.844  34.054  1.00  0.00           N
ATOM   2284  CA  ALA A 161      34.735  84.177  33.905  1.00  0.00           C
ATOM   2285  C   ALA A 161      34.135  85.104  34.951  1.00  0.00           C
ATOM   2286  O   ALA A 161      34.823  85.868  35.664  1.00  0.00           O
ATOM   2287  CB  ALA A 161      34.397  84.730  32.565  1.00  0.00           C
ATOM   2288  H   ALA A 161      33.520  82.483  33.468  1.00  0.00           H
ATOM   2289  HA  ALA A 161      35.816  84.242  34.031  1.00  0.00           H
ATOM   2290  HB1 ALA A 161      33.324  84.666  32.389  1.00  0.00           H
ATOM   2291  HB2 ALA A 161      35.034  84.383  31.752  1.00  0.00           H
ATOM   2292  HB3 ALA A 161      34.562  85.806  32.506  1.00  0.00           H
ATOM   2293  N   LYS A 162      32.840  84.922  35.305  1.00  0.02           N
ATOM   2294  CA  LYS A 162      32.140  85.578  36.395  1.00  0.02           C
ATOM   2295  C   LYS A 162      32.504  84.894  37.737  1.00  0.02           C
ATOM   2296  O   LYS A 162      32.703  85.627  38.710  1.00  0.02           O
ATOM   2297  CB  LYS A 162      30.604  85.640  36.122  1.00  0.02           C
ATOM   2298  CG  LYS A 162      30.020  86.669  37.140  1.00  0.02           C
ATOM   2299  CD  LYS A 162      28.458  86.982  36.988  1.00  0.02           C
ATOM   2300  CE  LYS A 162      28.254  87.638  35.648  1.00  0.02           C
ATOM   2301  NZ  LYS A 162      26.812  88.019  35.514  1.00  0.02           N
ATOM   2302  H   LYS A 162      32.293  84.296  34.731  1.00  0.02           H
ATOM   2303  HA  LYS A 162      32.509  86.601  36.460  1.00  0.02           H
ATOM   2304  HB2 LYS A 162      30.448  86.003  35.106  1.00  0.02           H
ATOM   2305  HB3 LYS A 162      30.095  84.696  36.314  1.00  0.02           H
ATOM   2306  HG2 LYS A 162      30.164  86.298  38.154  1.00  0.02           H
ATOM   2307  HG3 LYS A 162      30.667  87.546  37.124  1.00  0.02           H
ATOM   2308  HD2 LYS A 162      27.878  86.060  37.022  1.00  0.02           H
ATOM   2309  HD3 LYS A 162      28.231  87.678  37.796  1.00  0.02           H
ATOM   2310  HE2 LYS A 162      28.838  88.558  35.633  1.00  0.02           H
ATOM   2311  HE3 LYS A 162      28.411  86.969  34.802  1.00  0.02           H
ATOM   2312  HZ1 LYS A 162      26.152  87.304  35.785  1.00  0.02           H
ATOM   2313  HZ2 LYS A 162      26.510  88.304  34.593  1.00  0.02           H
ATOM   2314  HZ3 LYS A 162      26.591  88.875  36.001  1.00  0.02           H
ATOM   2315  N   ALA A 163      32.615  83.547  37.808  1.00  0.01           N
ATOM   2316  CA  ALA A 163      32.878  82.841  39.037  1.00  0.01           C
ATOM   2317  C   ALA A 163      34.344  82.950  39.598  1.00  0.01           C
ATOM   2318  O   ALA A 163      34.633  83.338  40.710  1.00  0.01           O
ATOM   2319  CB  ALA A 163      32.426  81.337  38.885  1.00  0.01           C
ATOM   2320  H   ALA A 163      32.562  82.923  37.015  1.00  0.01           H
ATOM   2321  HA  ALA A 163      32.288  83.360  39.792  1.00  0.01           H
ATOM   2322  HB1 ALA A 163      32.677  80.836  39.820  1.00  0.01           H
ATOM   2323  HB2 ALA A 163      32.998  80.862  38.087  1.00  0.01           H
ATOM   2324  HB3 ALA A 163      31.354  81.384  38.693  1.00  0.01           H
ATOM   2325  N   LEU A 164      35.273  82.745  38.703  1.00  0.00           N
ATOM   2326  CA  LEU A 164      36.712  82.893  39.049  1.00  0.00           C
ATOM   2327  C   LEU A 164      37.113  84.334  39.396  1.00  0.00           C
ATOM   2328  O   LEU A 164      38.061  84.450  40.102  1.00  0.00           O
ATOM   2329  CB  LEU A 164      37.576  82.298  37.900  1.00  0.00           C
ATOM   2330  CG  LEU A 164      37.427  80.729  37.768  1.00  0.00           C
ATOM   2331  CD1 LEU A 164      38.264  80.314  36.613  1.00  0.00           C
ATOM   2332  CD2 LEU A 164      37.913  79.916  38.957  1.00  0.00           C
ATOM   2333  H   LEU A 164      34.993  82.569  37.749  1.00  0.00           H
ATOM   2334  HA  LEU A 164      36.961  82.357  39.965  1.00  0.00           H
ATOM   2335  HB2 LEU A 164      37.295  82.908  37.042  1.00  0.00           H
ATOM   2336  HB3 LEU A 164      38.601  82.551  38.169  1.00  0.00           H
ATOM   2337  HG  LEU A 164      36.364  80.560  37.597  1.00  0.00           H
ATOM   2338 HD11 LEU A 164      37.936  80.942  35.784  1.00  0.00           H
ATOM   2339 HD12 LEU A 164      38.228  79.247  36.396  1.00  0.00           H
ATOM   2340 HD13 LEU A 164      39.273  80.672  36.816  1.00  0.00           H
ATOM   2341 HD21 LEU A 164      37.492  80.315  39.880  1.00  0.00           H
ATOM   2342 HD22 LEU A 164      37.744  78.849  38.809  1.00  0.00           H
ATOM   2343 HD23 LEU A 164      38.987  79.991  39.125  1.00  0.00           H
ATOM   2344  N   GLY A 165      36.419  85.361  38.927  1.00  0.00           N
ATOM   2345  CA  GLY A 165      36.862  86.727  39.172  1.00  0.00           C
ATOM   2346  C   GLY A 165      36.374  87.201  40.536  1.00  0.00           C
ATOM   2347  O   GLY A 165      37.121  87.919  41.211  1.00  0.00           O
ATOM   2348  H   GLY A 165      35.646  85.114  38.326  1.00  0.00           H
ATOM   2349  HA2 GLY A 165      37.937  86.889  39.250  1.00  0.00           H
ATOM   2350  HA3 GLY A 165      36.390  87.363  38.423  1.00  0.00           H
ATOM   2351  N   GLU A 166      35.149  86.790  40.920  1.00  0.00           N
ATOM   2352  CA  GLU A 166      34.654  86.940  42.277  1.00  0.00           C
ATOM   2353  C   GLU A 166      35.511  86.152  43.259  1.00  0.00           C
ATOM   2354  O   GLU A 166      35.905  86.642  44.297  1.00  0.00           O
ATOM   2355  CB  GLU A 166      33.167  86.554  42.311  1.00  0.00           C
ATOM   2356  CG  GLU A 166      32.456  86.965  43.606  1.00  0.00           C
ATOM   2357  CD  GLU A 166      32.180  88.489  43.840  1.00  0.00           C
ATOM   2358  OE1 GLU A 166      32.887  89.413  43.344  1.00  0.00           O
ATOM   2359  OE2 GLU A 166      31.346  88.763  44.700  1.00  0.00           O
ATOM   2360  H   GLU A 166      34.698  86.225  40.214  1.00  0.00           H
ATOM   2361  HA  GLU A 166      34.696  87.991  42.565  1.00  0.00           H
ATOM   2362  HB2 GLU A 166      32.674  87.119  41.520  1.00  0.00           H
ATOM   2363  HB3 GLU A 166      33.052  85.478  42.188  1.00  0.00           H
ATOM   2364  HG2 GLU A 166      31.540  86.377  43.648  1.00  0.00           H
ATOM   2365  HG3 GLU A 166      32.941  86.556  44.492  1.00  0.00           H
ATOM   2366  N   ALA A 167      35.851  84.907  42.899  1.00  0.00           N
ATOM   2367  CA  ALA A 167      36.705  84.037  43.698  1.00  0.00           C
ATOM   2368  C   ALA A 167      37.984  84.870  44.068  1.00  0.00           C
ATOM   2369  O   ALA A 167      38.295  85.126  45.272  1.00  0.00           O
ATOM   2370  CB  ALA A 167      36.980  82.677  43.018  1.00  0.00           C
ATOM   2371  H   ALA A 167      35.439  84.533  42.057  1.00  0.00           H
ATOM   2372  HA  ALA A 167      36.196  83.861  44.646  1.00  0.00           H
ATOM   2373  HB1 ALA A 167      36.093  82.043  42.993  1.00  0.00           H
ATOM   2374  HB2 ALA A 167      37.777  82.254  43.630  1.00  0.00           H
ATOM   2375  HB3 ALA A 167      37.590  82.836  42.129  1.00  0.00           H
ATOM   2376  N   TRP A 168      38.622  85.384  42.975  1.00  0.00           N
ATOM   2377  CA  TRP A 168      39.874  86.118  42.990  1.00  0.00           C
ATOM   2378  C   TRP A 168      39.732  87.315  43.964  1.00  0.00           C
ATOM   2379  O   TRP A 168      40.665  87.542  44.728  1.00  0.00           O
ATOM   2380  CB  TRP A 168      40.279  86.612  41.518  1.00  0.00           C
ATOM   2381  CG  TRP A 168      41.693  87.050  41.290  1.00  0.00           C
ATOM   2382  CD1 TRP A 168      42.778  86.230  41.082  1.00  0.00           C
ATOM   2383  CD2 TRP A 168      42.313  88.368  41.483  1.00  0.00           C
ATOM   2384  CE2 TRP A 168      43.698  88.362  41.111  1.00  0.00           C
ATOM   2385  CE3 TRP A 168      41.846  89.549  42.095  1.00  0.00           C
ATOM   2386  NE1 TRP A 168      43.941  87.020  40.948  1.00  0.00           N
ATOM   2387  CZ2 TRP A 168      44.508  89.510  41.035  1.00  0.00           C
ATOM   2388  CZ3 TRP A 168      42.676  90.672  42.115  1.00  0.00           C
ATOM   2389  CH2 TRP A 168      43.940  90.670  41.505  1.00  0.00           C
ATOM   2390  H   TRP A 168      38.402  84.984  42.074  1.00  0.00           H
ATOM   2391  HA  TRP A 168      40.681  85.470  43.336  1.00  0.00           H
ATOM   2392  HB2 TRP A 168      40.050  85.880  40.744  1.00  0.00           H
ATOM   2393  HB3 TRP A 168      39.601  87.378  41.141  1.00  0.00           H
ATOM   2394  HD1 TRP A 168      42.683  85.162  40.954  1.00  0.00           H
ATOM   2395  HE1 TRP A 168      44.773  86.577  40.584  1.00  0.00           H
ATOM   2396  HE3 TRP A 168      40.901  89.644  42.609  1.00  0.00           H
ATOM   2397  HZ2 TRP A 168      45.535  89.524  40.699  1.00  0.00           H
ATOM   2398  HZ3 TRP A 168      42.327  91.599  42.544  1.00  0.00           H
ATOM   2399  HH2 TRP A 168      44.583  91.536  41.556  1.00  0.00           H
ATOM   2400  N   ARG A 169      38.570  88.035  44.024  1.00  0.00           N
ATOM   2401  CA  ARG A 169      38.335  89.216  44.835  1.00  0.00           C
ATOM   2402  C   ARG A 169      38.373  88.828  46.354  1.00  0.00           C
ATOM   2403  O   ARG A 169      38.971  89.572  47.150  1.00  0.00           O
ATOM   2404  CB  ARG A 169      36.893  89.737  44.517  1.00  0.00           C
ATOM   2405  CG  ARG A 169      36.553  90.949  45.374  1.00  0.00           C
ATOM   2406  CD  ARG A 169      35.141  91.584  45.178  1.00  0.00           C
ATOM   2407  NE  ARG A 169      33.999  90.676  45.559  1.00  0.00           N
ATOM   2408  CZ  ARG A 169      33.531  90.535  46.743  1.00  0.00           C
ATOM   2409  NH1 ARG A 169      34.015  91.137  47.792  1.00  0.00           N
ATOM   2410  NH2 ARG A 169      32.509  89.818  46.963  1.00  0.00           N
ATOM   2411  H   ARG A 169      37.838  87.650  43.444  1.00  0.00           H
ATOM   2412  HA  ARG A 169      39.091  89.981  44.661  1.00  0.00           H
ATOM   2413  HB2 ARG A 169      36.964  90.060  43.478  1.00  0.00           H
ATOM   2414  HB3 ARG A 169      36.120  88.969  44.542  1.00  0.00           H
ATOM   2415  HG2 ARG A 169      36.577  90.646  46.421  1.00  0.00           H
ATOM   2416  HG3 ARG A 169      37.297  91.736  45.257  1.00  0.00           H
ATOM   2417  HD2 ARG A 169      34.969  92.486  45.765  1.00  0.00           H
ATOM   2418  HD3 ARG A 169      35.099  91.825  44.116  1.00  0.00           H
ATOM   2419  HE  ARG A 169      33.584  90.165  44.793  1.00  0.00           H
ATOM   2420 HH11 ARG A 169      34.821  91.729  47.654  1.00  0.00           H
ATOM   2421 HH12 ARG A 169      33.690  91.110  48.748  1.00  0.00           H
ATOM   2422 HH21 ARG A 169      32.144  89.218  46.237  1.00  0.00           H
ATOM   2423 HH22 ARG A 169      32.413  89.606  47.946  1.00  0.00           H
ATOM   2424  N   VAL A 170      37.800  87.699  46.726  1.00  0.00           N
ATOM   2425  CA  VAL A 170      37.596  87.205  48.077  1.00  0.00           C
ATOM   2426  C   VAL A 170      38.832  86.505  48.719  1.00  0.00           C
ATOM   2427  O   VAL A 170      38.819  86.279  49.893  1.00  0.00           O
ATOM   2428  CB  VAL A 170      36.389  86.466  48.374  1.00  0.00           C
ATOM   2429  CG1 VAL A 170      35.026  87.104  47.952  1.00  0.00           C
ATOM   2430  CG2 VAL A 170      36.375  85.094  47.728  1.00  0.00           C
ATOM   2431  H   VAL A 170      37.328  87.217  45.974  1.00  0.00           H
ATOM   2432  HA  VAL A 170      37.479  88.158  48.593  1.00  0.00           H
ATOM   2433  HB  VAL A 170      36.406  86.423  49.463  1.00  0.00           H
ATOM   2434 HG11 VAL A 170      34.188  86.597  48.432  1.00  0.00           H
ATOM   2435 HG12 VAL A 170      34.959  88.148  48.256  1.00  0.00           H
ATOM   2436 HG13 VAL A 170      34.808  87.089  46.884  1.00  0.00           H
ATOM   2437 HG21 VAL A 170      35.579  84.468  48.131  1.00  0.00           H
ATOM   2438 HG22 VAL A 170      37.186  84.436  48.039  1.00  0.00           H
ATOM   2439 HG23 VAL A 170      36.213  85.211  46.657  1.00  0.00           H
ATOM   2440  N   LEU A 171      39.733  86.004  47.870  1.00  0.00           N
ATOM   2441  CA  LEU A 171      40.925  85.266  48.225  1.00  0.00           C
ATOM   2442  C   LEU A 171      42.012  86.252  48.657  1.00  0.00           C
ATOM   2443  O   LEU A 171      42.225  87.263  47.984  1.00  0.00           O
ATOM   2444  CB  LEU A 171      41.248  84.401  47.044  1.00  0.00           C
ATOM   2445  CG  LEU A 171      42.386  83.487  47.192  1.00  0.00           C
ATOM   2446  CD1 LEU A 171      42.265  82.598  48.439  1.00  0.00           C
ATOM   2447  CD2 LEU A 171      42.568  82.776  45.892  1.00  0.00           C
ATOM   2448  H   LEU A 171      39.413  85.909  46.916  1.00  0.00           H
ATOM   2449  HA  LEU A 171      40.699  84.623  49.076  1.00  0.00           H
ATOM   2450  HB2 LEU A 171      40.399  83.774  46.774  1.00  0.00           H
ATOM   2451  HB3 LEU A 171      41.554  85.075  46.244  1.00  0.00           H
ATOM   2452  HG  LEU A 171      43.260  84.125  47.325  1.00  0.00           H
ATOM   2453 HD11 LEU A 171      43.189  82.028  48.535  1.00  0.00           H
ATOM   2454 HD12 LEU A 171      41.430  81.898  48.451  1.00  0.00           H
ATOM   2455 HD13 LEU A 171      42.318  83.313  49.260  1.00  0.00           H
ATOM   2456 HD21 LEU A 171      41.603  82.320  45.671  1.00  0.00           H
ATOM   2457 HD22 LEU A 171      42.800  83.469  45.083  1.00  0.00           H
ATOM   2458 HD23 LEU A 171      43.338  82.016  46.027  1.00  0.00           H
ATOM   2459  N   LYS A 172      42.866  85.958  49.636  1.00  0.00           N
ATOM   2460  CA  LYS A 172      43.974  86.871  49.968  1.00  0.00           C
ATOM   2461  C   LYS A 172      45.085  86.790  48.861  1.00  0.00           C
ATOM   2462  O   LYS A 172      45.189  85.717  48.266  1.00  0.00           O
ATOM   2463  CB  LYS A 172      44.702  86.357  51.266  1.00  0.00           C
ATOM   2464  CG  LYS A 172      43.825  86.764  52.426  1.00  0.00           C
ATOM   2465  CD  LYS A 172      44.286  86.364  53.764  1.00  0.00           C
ATOM   2466  CE  LYS A 172      43.321  86.827  54.842  1.00  0.00           C
ATOM   2467  NZ  LYS A 172      43.704  86.069  56.057  1.00  0.00           N
ATOM   2468  H   LYS A 172      42.817  85.012  49.986  1.00  0.00           H
ATOM   2469  HA  LYS A 172      43.489  87.842  50.058  1.00  0.00           H
ATOM   2470  HB2 LYS A 172      44.780  85.270  51.250  1.00  0.00           H
ATOM   2471  HB3 LYS A 172      45.643  86.907  51.311  1.00  0.00           H
ATOM   2472  HG2 LYS A 172      43.708  87.840  52.549  1.00  0.00           H
ATOM   2473  HG3 LYS A 172      42.823  86.361  52.278  1.00  0.00           H
ATOM   2474  HD2 LYS A 172      44.333  85.275  53.798  1.00  0.00           H
ATOM   2475  HD3 LYS A 172      45.245  86.825  54.000  1.00  0.00           H
ATOM   2476  HE2 LYS A 172      43.316  87.892  55.073  1.00  0.00           H
ATOM   2477  HE3 LYS A 172      42.298  86.641  54.512  1.00  0.00           H
ATOM   2478  HZ1 LYS A 172      43.731  85.076  55.876  1.00  0.00           H
ATOM   2479  HZ2 LYS A 172      43.025  86.047  56.805  1.00  0.00           H
ATOM   2480  HZ3 LYS A 172      44.578  86.356  56.473  1.00  0.00           H
ATOM   2481  N   PRO A 173      45.889  87.890  48.681  1.00  0.00           N
ATOM   2482  CA  PRO A 173      47.115  87.757  47.819  1.00  0.00           C
ATOM   2483  C   PRO A 173      48.102  86.633  48.203  1.00  0.00           C
ATOM   2484  O   PRO A 173      48.371  86.344  49.381  1.00  0.00           O
ATOM   2485  CB  PRO A 173      47.783  89.116  47.912  1.00  0.00           C
ATOM   2486  CG  PRO A 173      46.611  90.115  48.241  1.00  0.00           C
ATOM   2487  CD  PRO A 173      45.746  89.286  49.128  1.00  0.00           C
ATOM   2488  HA  PRO A 173      46.894  87.521  46.778  1.00  0.00           H
ATOM   2489  HB2 PRO A 173      48.478  89.059  48.750  1.00  0.00           H
ATOM   2490  HB3 PRO A 173      48.333  89.261  46.983  1.00  0.00           H
ATOM   2491  HG2 PRO A 173      47.040  90.987  48.735  1.00  0.00           H
ATOM   2492  HG3 PRO A 173      46.012  90.399  47.376  1.00  0.00           H
ATOM   2493  HD2 PRO A 173      46.107  89.306  50.157  1.00  0.00           H
ATOM   2494  HD3 PRO A 173      44.738  89.689  49.028  1.00  0.00           H
ATOM   2495  N   GLY A 174      48.727  86.032  47.187  1.00  0.00           N
ATOM   2496  CA  GLY A 174      49.340  84.703  47.328  1.00  0.00           C
ATOM   2497  C   GLY A 174      48.411  83.528  47.778  1.00  0.00           C
ATOM   2498  O   GLY A 174      48.880  82.406  47.974  1.00  0.00           O
ATOM   2499  H   GLY A 174      48.764  86.413  46.252  1.00  0.00           H
ATOM   2500  HA2 GLY A 174      49.830  84.319  46.433  1.00  0.00           H
ATOM   2501  HA3 GLY A 174      50.115  84.787  48.090  1.00  0.00           H
ATOM   2502  N   GLY A 175      47.108  83.687  48.002  1.00  0.00           N
ATOM   2503  CA  GLY A 175      46.220  82.604  48.375  1.00  0.00           C
ATOM   2504  C   GLY A 175      45.924  81.648  47.189  1.00  0.00           C
ATOM   2505  O   GLY A 175      45.892  82.019  46.004  1.00  0.00           O
ATOM   2506  H   GLY A 175      46.716  84.618  47.972  1.00  0.00           H
ATOM   2507  HA2 GLY A 175      46.562  82.025  49.233  1.00  0.00           H
ATOM   2508  HA3 GLY A 175      45.256  82.996  48.698  1.00  0.00           H
ATOM   2509  N   ASP A 176      45.819  80.356  47.527  1.00  0.00           N
ATOM   2510  CA  ASP A 176      45.604  79.228  46.601  1.00  0.00           C
ATOM   2511  C   ASP A 176      44.145  78.925  46.312  1.00  0.00           C
ATOM   2512  O   ASP A 176      43.361  79.207  47.164  1.00  0.00           O
ATOM   2513  CB  ASP A 176      46.233  77.994  47.295  1.00  0.00           C
ATOM   2514  CG  ASP A 176      47.696  78.232  47.622  1.00  0.00           C
ATOM   2515  OD1 ASP A 176      48.016  78.880  48.612  1.00  0.00           O
ATOM   2516  OD2 ASP A 176      48.612  78.039  46.806  1.00  0.00           O
ATOM   2517  H   ASP A 176      46.125  80.174  48.472  1.00  0.00           H
ATOM   2518  HA  ASP A 176      46.101  79.307  45.634  1.00  0.00           H
ATOM   2519  HB2 ASP A 176      45.691  77.747  48.207  1.00  0.00           H
ATOM   2520  HB3 ASP A 176      46.107  77.052  46.761  1.00  0.00           H
ATOM   2521  N   LEU A 177      43.708  78.460  45.125  1.00  0.00           N
ATOM   2522  CA  LEU A 177      42.448  77.858  44.873  1.00  0.00           C
ATOM   2523  C   LEU A 177      42.658  76.419  44.312  1.00  0.00           C
ATOM   2524  O   LEU A 177      43.567  76.155  43.487  1.00  0.00           O
ATOM   2525  CB  LEU A 177      41.775  78.825  43.941  1.00  0.00           C
ATOM   2526  CG  LEU A 177      40.471  78.318  43.307  1.00  0.00           C
ATOM   2527  CD1 LEU A 177      39.419  78.222  44.370  1.00  0.00           C
ATOM   2528  CD2 LEU A 177      39.896  79.183  42.167  1.00  0.00           C
ATOM   2529  H   LEU A 177      44.334  78.431  44.333  1.00  0.00           H
ATOM   2530  HA  LEU A 177      41.958  77.813  45.846  1.00  0.00           H
ATOM   2531  HB2 LEU A 177      41.554  79.793  44.392  1.00  0.00           H
ATOM   2532  HB3 LEU A 177      42.427  78.961  43.078  1.00  0.00           H
ATOM   2533  HG  LEU A 177      40.619  77.331  42.868  1.00  0.00           H
ATOM   2534 HD11 LEU A 177      39.534  77.425  45.104  1.00  0.00           H
ATOM   2535 HD12 LEU A 177      38.498  78.011  43.827  1.00  0.00           H
ATOM   2536 HD13 LEU A 177      39.321  79.194  44.855  1.00  0.00           H
ATOM   2537 HD21 LEU A 177      38.969  78.746  41.795  1.00  0.00           H
ATOM   2538 HD22 LEU A 177      39.660  80.186  42.521  1.00  0.00           H
ATOM   2539 HD23 LEU A 177      40.653  79.128  41.384  1.00  0.00           H
ATOM   2540  N   LEU A 178      41.760  75.437  44.686  1.00 -0.03           N
ATOM   2541  CA  LEU A 178      41.623  74.169  43.946  1.00 -0.03           C
ATOM   2542  C   LEU A 178      40.420  74.323  42.929  1.00 -0.03           C
ATOM   2543  O   LEU A 178      39.358  74.731  43.349  1.00 -0.03           O
ATOM   2544  CB  LEU A 178      41.365  73.058  44.963  1.00 -0.03           C
ATOM   2545  CG  LEU A 178      41.095  71.692  44.354  1.00 -0.03           C
ATOM   2546  CD1 LEU A 178      42.205  71.080  43.503  1.00 -0.03           C
ATOM   2547  CD2 LEU A 178      40.968  70.760  45.573  1.00 -0.03           C
ATOM   2548  H   LEU A 178      41.169  75.538  45.498  1.00 -0.03           H
ATOM   2549  HA  LEU A 178      42.567  73.939  43.453  1.00 -0.03           H
ATOM   2550  HB2 LEU A 178      42.150  72.884  45.699  1.00 -0.03           H
ATOM   2551  HB3 LEU A 178      40.460  73.351  45.494  1.00 -0.03           H
ATOM   2552  HG  LEU A 178      40.129  71.745  43.854  1.00 -0.03           H
ATOM   2553 HD11 LEU A 178      43.082  70.885  44.120  1.00 -0.03           H
ATOM   2554 HD12 LEU A 178      42.387  71.856  42.759  1.00 -0.03           H
ATOM   2555 HD13 LEU A 178      41.883  70.192  42.959  1.00 -0.03           H
ATOM   2556 HD21 LEU A 178      41.854  70.679  46.202  1.00 -0.03           H
ATOM   2557 HD22 LEU A 178      40.083  71.084  46.120  1.00 -0.03           H
ATOM   2558 HD23 LEU A 178      40.548  69.823  45.206  1.00 -0.03           H
ATOM   2559  N   VAL A 179      40.445  73.628  41.847  1.00 -0.06           N
ATOM   2560  CA  VAL A 179      39.351  73.401  40.793  1.00 -0.06           C
ATOM   2561  C   VAL A 179      39.365  71.967  40.123  1.00 -0.06           C
ATOM   2562  O   VAL A 179      40.373  71.393  39.717  1.00 -0.06           O
ATOM   2563  CB  VAL A 179      39.338  74.503  39.630  1.00 -0.06           C
ATOM   2564  CG1 VAL A 179      39.214  75.914  40.189  1.00 -0.06           C
ATOM   2565  CG2 VAL A 179      40.404  74.380  38.535  1.00 -0.06           C
ATOM   2566  H   VAL A 179      41.352  73.241  41.629  1.00 -0.06           H
ATOM   2567  HA  VAL A 179      38.390  73.497  41.298  1.00 -0.06           H
ATOM   2568  HB  VAL A 179      38.376  74.219  39.203  1.00 -0.06           H
ATOM   2569 HG11 VAL A 179      38.384  75.867  40.895  1.00 -0.06           H
ATOM   2570 HG12 VAL A 179      40.188  76.109  40.637  1.00 -0.06           H
ATOM   2571 HG13 VAL A 179      39.098  76.619  39.366  1.00 -0.06           H
ATOM   2572 HG21 VAL A 179      41.341  74.746  38.954  1.00 -0.06           H
ATOM   2573 HG22 VAL A 179      40.155  74.899  37.610  1.00 -0.06           H
ATOM   2574 HG23 VAL A 179      40.646  73.357  38.247  1.00 -0.06           H
ATOM   2575  N   LEU A 180      38.146  71.506  39.942  1.00 -0.17           N
ATOM   2576  CA  LEU A 180      37.836  70.273  39.183  1.00 -0.17           C
ATOM   2577  C   LEU A 180      36.776  70.727  38.169  1.00 -0.17           C
ATOM   2578  O   LEU A 180      35.740  71.268  38.513  1.00 -0.17           O
ATOM   2579  CB  LEU A 180      37.396  69.036  40.125  1.00 -0.17           C
ATOM   2580  CG  LEU A 180      38.572  68.681  40.965  1.00 -0.17           C
ATOM   2581  CD1 LEU A 180      38.389  69.303  42.373  1.00 -0.17           C
ATOM   2582  CD2 LEU A 180      38.759  67.195  41.101  1.00 -0.17           C
ATOM   2583  H   LEU A 180      37.334  71.949  40.348  1.00 -0.17           H
ATOM   2584  HA  LEU A 180      38.758  69.995  38.672  1.00 -0.17           H
ATOM   2585  HB2 LEU A 180      36.508  69.300  40.699  1.00 -0.17           H
ATOM   2586  HB3 LEU A 180      37.143  68.201  39.472  1.00 -0.17           H
ATOM   2587  HG  LEU A 180      39.497  69.143  40.619  1.00 -0.17           H
ATOM   2588 HD11 LEU A 180      38.078  70.346  42.323  1.00 -0.17           H
ATOM   2589 HD12 LEU A 180      39.313  69.103  42.915  1.00 -0.17           H
ATOM   2590 HD13 LEU A 180      37.636  68.674  42.848  1.00 -0.17           H
ATOM   2591 HD21 LEU A 180      37.901  66.802  41.647  1.00 -0.17           H
ATOM   2592 HD22 LEU A 180      38.769  66.628  40.170  1.00 -0.17           H
ATOM   2593 HD23 LEU A 180      39.605  66.979  41.754  1.00 -0.17           H
ATOM   2594  N   GLU A 181      37.070  70.438  36.880  1.00 -0.05           N
ATOM   2595  CA  GLU A 181      36.717  71.286  35.703  1.00 -0.05           C
ATOM   2596  C   GLU A 181      36.578  70.349  34.513  1.00 -0.05           C
ATOM   2597  O   GLU A 181      37.157  69.266  34.408  1.00 -0.05           O
ATOM   2598  CB  GLU A 181      37.710  72.315  35.427  1.00 -0.05           C
ATOM   2599  CG  GLU A 181      37.603  73.150  34.170  1.00 -0.05           C
ATOM   2600  CD  GLU A 181      36.325  73.984  34.188  1.00 -0.05           C
ATOM   2601  OE1 GLU A 181      36.437  75.158  33.813  1.00 -0.05           O
ATOM   2602  OE2 GLU A 181      35.185  73.445  34.303  1.00 -0.05           O
ATOM   2603  H   GLU A 181      37.876  69.850  36.726  1.00 -0.05           H
ATOM   2604  HA  GLU A 181      35.750  71.718  35.961  1.00 -0.05           H
ATOM   2605  HB2 GLU A 181      37.644  72.936  36.321  1.00 -0.05           H
ATOM   2606  HB3 GLU A 181      38.637  71.741  35.413  1.00 -0.05           H
ATOM   2607  HG2 GLU A 181      38.425  73.853  34.307  1.00 -0.05           H
ATOM   2608  HG3 GLU A 181      37.652  72.656  33.200  1.00 -0.05           H
ATOM   2609  N   SER A 182      35.679  70.641  33.618  1.00 -0.38           N
ATOM   2610  CA  SER A 182      35.292  69.928  32.397  1.00 -0.38           C
ATOM   2611  C   SER A 182      35.668  70.652  31.091  1.00 -0.38           C
ATOM   2612  O   SER A 182      35.913  71.869  31.150  1.00 -0.38           O
ATOM   2613  CB  SER A 182      33.780  69.703  32.575  1.00 -0.38           C
ATOM   2614  OG  SER A 182      33.197  69.115  31.489  1.00 -0.38           O
ATOM   2615  H   SER A 182      35.363  71.594  33.724  1.00 -0.38           H
ATOM   2616  HA  SER A 182      35.739  68.934  32.414  1.00 -0.38           H
ATOM   2617  HB2 SER A 182      33.745  69.149  33.513  1.00 -0.38           H
ATOM   2618  HB3 SER A 182      33.271  70.634  32.825  1.00 -0.38           H
ATOM   2619  HG  SER A 182      32.991  68.184  31.597  1.00 -0.38           H
ATOM   2620  N   VAL A 183      35.763  69.972  29.986  1.00 -0.03           N
ATOM   2621  CA  VAL A 183      36.117  70.568  28.749  1.00 -0.03           C
ATOM   2622  C   VAL A 183      35.543  69.727  27.556  1.00 -0.03           C
ATOM   2623  O   VAL A 183      35.626  68.500  27.413  1.00 -0.03           O
ATOM   2624  CB  VAL A 183      37.685  70.701  28.597  1.00 -0.03           C
ATOM   2625  CG1 VAL A 183      38.462  69.440  29.026  1.00 -0.03           C
ATOM   2626  CG2 VAL A 183      38.187  71.100  27.190  1.00 -0.03           C
ATOM   2627  H   VAL A 183      35.520  68.992  30.002  1.00 -0.03           H
ATOM   2628  HA  VAL A 183      35.677  71.553  28.594  1.00 -0.03           H
ATOM   2629  HB  VAL A 183      38.029  71.498  29.257  1.00 -0.03           H
ATOM   2630 HG11 VAL A 183      38.230  68.615  28.353  1.00 -0.03           H
ATOM   2631 HG12 VAL A 183      39.549  69.504  29.076  1.00 -0.03           H
ATOM   2632 HG13 VAL A 183      38.165  69.249  30.057  1.00 -0.03           H
ATOM   2633 HG21 VAL A 183      37.706  72.031  26.890  1.00 -0.03           H
ATOM   2634 HG22 VAL A 183      37.911  70.218  26.611  1.00 -0.03           H
ATOM   2635 HG23 VAL A 183      39.272  71.205  27.193  1.00 -0.03           H
ATOM   2636  N   VAL A 184      34.988  70.481  26.601  1.00 -0.01           N
ATOM   2637  CA  VAL A 184      34.527  70.014  25.274  1.00 -0.01           C
ATOM   2638  C   VAL A 184      35.811  69.616  24.458  1.00 -0.01           C
ATOM   2639  O   VAL A 184      36.635  70.497  24.147  1.00 -0.01           O
ATOM   2640  CB  VAL A 184      33.755  71.155  24.571  1.00 -0.01           C
ATOM   2641  CG1 VAL A 184      33.542  70.835  23.029  1.00 -0.01           C
ATOM   2642  CG2 VAL A 184      32.481  71.486  25.241  1.00 -0.01           C
ATOM   2643  H   VAL A 184      35.090  71.458  26.834  1.00 -0.01           H
ATOM   2644  HA  VAL A 184      33.909  69.123  25.381  1.00 -0.01           H
ATOM   2645  HB  VAL A 184      34.384  72.045  24.556  1.00 -0.01           H
ATOM   2646 HG11 VAL A 184      32.767  71.538  22.721  1.00 -0.01           H
ATOM   2647 HG12 VAL A 184      34.456  71.013  22.462  1.00 -0.01           H
ATOM   2648 HG13 VAL A 184      33.226  69.802  22.880  1.00 -0.01           H
ATOM   2649 HG21 VAL A 184      32.083  72.332  24.681  1.00 -0.01           H
ATOM   2650 HG22 VAL A 184      32.713  71.958  26.196  1.00 -0.01           H
ATOM   2651 HG23 VAL A 184      31.892  70.570  25.266  1.00 -0.01           H
ATOM   2652  N   THR A 185      35.999  68.310  24.068  1.00  0.00           N
ATOM   2653  CA  THR A 185      36.988  67.905  23.093  1.00  0.00           C
ATOM   2654  C   THR A 185      36.481  67.786  21.627  1.00  0.00           C
ATOM   2655  O   THR A 185      37.254  68.017  20.658  1.00  0.00           O
ATOM   2656  CB  THR A 185      37.804  66.658  23.554  1.00  0.00           C
ATOM   2657  CG2 THR A 185      38.481  66.820  24.912  1.00  0.00           C
ATOM   2658  OG1 THR A 185      36.870  65.588  23.555  1.00  0.00           O
ATOM   2659  H   THR A 185      35.235  67.702  24.329  1.00  0.00           H
ATOM   2660  HA  THR A 185      37.729  68.703  23.040  1.00  0.00           H
ATOM   2661  HB  THR A 185      38.575  66.442  22.815  1.00  0.00           H
ATOM   2662  HG1 THR A 185      37.228  64.711  23.405  1.00  0.00           H
ATOM   2663 HG21 THR A 185      37.755  66.877  25.724  1.00  0.00           H
ATOM   2664 HG22 THR A 185      38.961  67.796  24.840  1.00  0.00           H
ATOM   2665 HG23 THR A 185      39.260  66.061  24.973  1.00  0.00           H
ATOM   2666  N   GLU A 186      35.191  67.591  21.440  1.00  0.01           N
ATOM   2667  CA  GLU A 186      34.555  67.522  20.122  1.00  0.01           C
ATOM   2668  C   GLU A 186      33.176  68.265  20.123  1.00  0.01           C
ATOM   2669  O   GLU A 186      32.373  68.078  21.031  1.00  0.01           O
ATOM   2670  CB  GLU A 186      34.555  66.120  19.439  1.00  0.01           C
ATOM   2671  CG  GLU A 186      33.545  65.928  18.288  1.00  0.01           C
ATOM   2672  CD  GLU A 186      33.812  66.716  17.025  1.00  0.01           C
ATOM   2673  OE1 GLU A 186      33.422  66.288  15.921  1.00  0.01           O
ATOM   2674  OE2 GLU A 186      34.644  67.607  17.051  1.00  0.01           O
ATOM   2675  H   GLU A 186      34.599  67.419  22.240  1.00  0.01           H
ATOM   2676  HA  GLU A 186      35.162  68.032  19.373  1.00  0.01           H
ATOM   2677  HB2 GLU A 186      35.592  65.972  19.138  1.00  0.01           H
ATOM   2678  HB3 GLU A 186      34.250  65.384  20.183  1.00  0.01           H
ATOM   2679  HG2 GLU A 186      33.727  64.868  18.110  1.00  0.01           H
ATOM   2680  HG3 GLU A 186      32.553  66.079  18.714  1.00  0.01           H
ATOM   2681  N   GLU A 187      32.727  68.894  19.060  1.00  0.01           N
ATOM   2682  CA  GLU A 187      31.546  69.777  18.822  1.00  0.01           C
ATOM   2683  C   GLU A 187      30.246  69.013  19.142  1.00  0.01           C
ATOM   2684  O   GLU A 187      30.001  67.943  18.618  1.00  0.01           O
ATOM   2685  CB  GLU A 187      31.533  70.321  17.367  1.00  0.01           C
ATOM   2686  CG  GLU A 187      30.166  71.030  17.049  1.00  0.01           C
ATOM   2687  CD  GLU A 187      29.934  72.206  17.933  1.00  0.01           C
ATOM   2688  OE1 GLU A 187      29.413  73.228  17.366  1.00  0.01           O
ATOM   2689  OE2 GLU A 187      30.254  72.249  19.118  1.00  0.01           O
ATOM   2690  H   GLU A 187      33.371  69.020  18.292  1.00  0.01           H
ATOM   2691  HA  GLU A 187      31.519  70.550  19.591  1.00  0.01           H
ATOM   2692  HB2 GLU A 187      32.418  70.944  17.241  1.00  0.01           H
ATOM   2693  HB3 GLU A 187      31.665  69.461  16.710  1.00  0.01           H
ATOM   2694  HG2 GLU A 187      30.165  71.378  16.016  1.00  0.01           H
ATOM   2695  HG3 GLU A 187      29.324  70.341  17.119  1.00  0.01           H
ATOM   2696  N   LEU A 188      29.378  69.620  19.983  1.00 -0.01           N
ATOM   2697  CA  LEU A 188      28.131  69.030  20.349  1.00 -0.01           C
ATOM   2698  C   LEU A 188      26.994  69.567  19.466  1.00 -0.01           C
ATOM   2699  O   LEU A 188      26.831  70.835  19.420  1.00 -0.01           O
ATOM   2700  CB  LEU A 188      27.768  69.337  21.839  1.00 -0.01           C
ATOM   2701  CG  LEU A 188      28.806  68.969  23.002  1.00 -0.01           C
ATOM   2702  CD1 LEU A 188      28.214  69.144  24.456  1.00 -0.01           C
ATOM   2703  CD2 LEU A 188      29.371  67.532  22.910  1.00 -0.01           C
ATOM   2704  H   LEU A 188      29.616  70.468  20.478  1.00 -0.01           H
ATOM   2705  HA  LEU A 188      28.217  67.951  20.224  1.00 -0.01           H
ATOM   2706  HB2 LEU A 188      27.415  70.359  21.985  1.00 -0.01           H
ATOM   2707  HB3 LEU A 188      26.798  68.899  22.075  1.00 -0.01           H
ATOM   2708  HG  LEU A 188      29.666  69.638  22.956  1.00 -0.01           H
ATOM   2709 HD11 LEU A 188      29.026  68.814  25.104  1.00 -0.01           H
ATOM   2710 HD12 LEU A 188      27.409  68.412  24.524  1.00 -0.01           H
ATOM   2711 HD13 LEU A 188      27.762  70.117  24.651  1.00 -0.01           H
ATOM   2712 HD21 LEU A 188      30.129  67.535  22.127  1.00 -0.01           H
ATOM   2713 HD22 LEU A 188      29.884  67.225  23.822  1.00 -0.01           H
ATOM   2714 HD23 LEU A 188      28.591  66.796  22.716  1.00 -0.01           H
ATOM   2715  N   THR A 189      26.305  68.660  18.812  1.00  0.00           N
ATOM   2716  CA  THR A 189      25.032  69.048  18.149  1.00  0.00           C
ATOM   2717  C   THR A 189      23.981  69.619  19.200  1.00  0.00           C
ATOM   2718  O   THR A 189      24.225  69.227  20.341  1.00  0.00           O
ATOM   2719  CB  THR A 189      24.408  67.904  17.350  1.00  0.00           C
ATOM   2720  CG2 THR A 189      25.202  67.550  16.096  1.00  0.00           C
ATOM   2721  OG1 THR A 189      24.286  66.722  18.109  1.00  0.00           O
ATOM   2722  H   THR A 189      26.560  67.683  18.842  1.00  0.00           H
ATOM   2723  HA  THR A 189      25.254  69.877  17.476  1.00  0.00           H
ATOM   2724  HB  THR A 189      23.431  68.190  16.963  1.00  0.00           H
ATOM   2725  HG1 THR A 189      25.149  66.356  18.314  1.00  0.00           H
ATOM   2726 HG21 THR A 189      26.190  67.134  16.294  1.00  0.00           H
ATOM   2727 HG22 THR A 189      25.275  68.460  15.500  1.00  0.00           H
ATOM   2728 HG23 THR A 189      24.653  66.774  15.564  1.00  0.00           H
ATOM   2729  N   GLU A 190      22.931  70.393  18.862  1.00  0.01           N
ATOM   2730  CA  GLU A 190      21.946  70.978  19.778  1.00  0.01           C
ATOM   2731  C   GLU A 190      21.301  69.972  20.770  1.00  0.01           C
ATOM   2732  O   GLU A 190      21.088  70.276  21.967  1.00  0.01           O
ATOM   2733  CB  GLU A 190      20.877  71.831  19.001  1.00  0.01           C
ATOM   2734  CG  GLU A 190      20.090  72.773  19.910  1.00  0.01           C
ATOM   2735  CD  GLU A 190      20.887  73.888  20.613  1.00  0.01           C
ATOM   2736  OE1 GLU A 190      20.578  74.091  21.796  1.00  0.01           O
ATOM   2737  OE2 GLU A 190      21.811  74.517  20.012  1.00  0.01           O
ATOM   2738  H   GLU A 190      22.945  70.742  17.914  1.00  0.01           H
ATOM   2739  HA  GLU A 190      22.482  71.677  20.421  1.00  0.01           H
ATOM   2740  HB2 GLU A 190      21.350  72.525  18.306  1.00  0.01           H
ATOM   2741  HB3 GLU A 190      20.194  71.119  18.537  1.00  0.01           H
ATOM   2742  HG2 GLU A 190      19.306  73.193  19.279  1.00  0.01           H
ATOM   2743  HG3 GLU A 190      19.471  72.273  20.655  1.00  0.01           H
ATOM   2744  N   PRO A 191      21.066  68.661  20.390  1.00  0.00           N
ATOM   2745  CA  PRO A 191      20.547  67.640  21.287  1.00  0.00           C
ATOM   2746  C   PRO A 191      21.649  67.002  22.186  1.00  0.00           C
ATOM   2747  O   PRO A 191      21.303  66.436  23.178  1.00  0.00           O
ATOM   2748  CB  PRO A 191      19.923  66.489  20.413  1.00  0.00           C
ATOM   2749  CG  PRO A 191      19.574  67.212  19.150  1.00  0.00           C
ATOM   2750  CD  PRO A 191      20.782  68.189  18.989  1.00  0.00           C
ATOM   2751  HA  PRO A 191      19.787  67.935  22.011  1.00  0.00           H
ATOM   2752  HB2 PRO A 191      20.549  65.618  20.220  1.00  0.00           H
ATOM   2753  HB3 PRO A 191      19.071  66.108  20.977  1.00  0.00           H
ATOM   2754  HG2 PRO A 191      19.482  66.558  18.283  1.00  0.00           H
ATOM   2755  HG3 PRO A 191      18.664  67.810  19.199  1.00  0.00           H
ATOM   2756  HD2 PRO A 191      21.611  67.599  18.599  1.00  0.00           H
ATOM   2757  HD3 PRO A 191      20.525  68.915  18.217  1.00  0.00           H
ATOM   2758  N   GLU A 192      22.897  67.247  21.899  1.00  0.01           N
ATOM   2759  CA  GLU A 192      24.080  66.953  22.731  1.00  0.01           C
ATOM   2760  C   GLU A 192      24.307  68.147  23.763  1.00  0.01           C
ATOM   2761  O   GLU A 192      24.599  67.829  24.934  1.00  0.01           O
ATOM   2762  CB  GLU A 192      25.354  66.659  21.889  1.00  0.01           C
ATOM   2763  CG  GLU A 192      25.122  65.276  21.160  1.00  0.01           C
ATOM   2764  CD  GLU A 192      26.306  64.905  20.302  1.00  0.01           C
ATOM   2765  OE1 GLU A 192      26.800  65.790  19.610  1.00  0.01           O
ATOM   2766  OE2 GLU A 192      26.803  63.750  20.507  1.00  0.01           O
ATOM   2767  H   GLU A 192      23.117  67.614  20.985  1.00  0.01           H
ATOM   2768  HA  GLU A 192      23.949  66.093  23.387  1.00  0.01           H
ATOM   2769  HB2 GLU A 192      25.494  67.408  21.111  1.00  0.01           H
ATOM   2770  HB3 GLU A 192      26.232  66.610  22.533  1.00  0.01           H
ATOM   2771  HG2 GLU A 192      24.995  64.615  22.017  1.00  0.01           H
ATOM   2772  HG3 GLU A 192      24.179  65.317  20.615  1.00  0.01           H
ATOM   2773  N   THR A 193      24.070  69.372  23.397  1.00 -0.01           N
ATOM   2774  CA  THR A 193      24.102  70.546  24.350  1.00 -0.01           C
ATOM   2775  C   THR A 193      23.012  70.427  25.348  1.00 -0.01           C
ATOM   2776  O   THR A 193      23.243  70.682  26.536  1.00 -0.01           O
ATOM   2777  CB  THR A 193      24.070  71.885  23.621  1.00 -0.01           C
ATOM   2778  CG2 THR A 193      24.977  72.023  22.446  1.00 -0.01           C
ATOM   2779  OG1 THR A 193      22.837  72.177  23.065  1.00 -0.01           O
ATOM   2780  H   THR A 193      23.929  69.559  22.415  1.00 -0.01           H
ATOM   2781  HA  THR A 193      25.030  70.424  24.908  1.00 -0.01           H
ATOM   2782  HB  THR A 193      24.225  72.646  24.385  1.00 -0.01           H
ATOM   2783  HG1 THR A 193      22.470  71.338  22.778  1.00 -0.01           H
ATOM   2784 HG21 THR A 193      24.787  71.310  21.643  1.00 -0.01           H
ATOM   2785 HG22 THR A 193      26.037  71.911  22.675  1.00 -0.01           H
ATOM   2786 HG23 THR A 193      24.845  73.006  21.993  1.00 -0.01           H
ATOM   2787  N   ALA A 194      21.804  69.896  24.935  1.00 -0.01           N
ATOM   2788  CA  ALA A 194      20.750  69.640  25.959  1.00 -0.01           C
ATOM   2789  C   ALA A 194      21.213  68.727  27.132  1.00 -0.01           C
ATOM   2790  O   ALA A 194      20.872  69.036  28.261  1.00 -0.01           O
ATOM   2791  CB  ALA A 194      19.514  68.977  25.161  1.00 -0.01           C
ATOM   2792  H   ALA A 194      21.442  69.907  23.991  1.00 -0.01           H
ATOM   2793  HA  ALA A 194      20.597  70.627  26.395  1.00 -0.01           H
ATOM   2794  HB1 ALA A 194      18.724  68.740  25.874  1.00 -0.01           H
ATOM   2795  HB2 ALA A 194      19.647  68.062  24.585  1.00 -0.01           H
ATOM   2796  HB3 ALA A 194      19.170  69.758  24.483  1.00 -0.01           H
ATOM   2797  N   LEU A 195      21.975  67.678  26.913  1.00 -0.07           N
ATOM   2798  CA  LEU A 195      22.516  66.827  27.957  1.00 -0.07           C
ATOM   2799  C   LEU A 195      23.445  67.587  28.879  1.00 -0.07           C
ATOM   2800  O   LEU A 195      23.378  67.278  30.079  1.00 -0.07           O
ATOM   2801  CB  LEU A 195      23.239  65.686  27.191  1.00 -0.07           C
ATOM   2802  CG  LEU A 195      22.602  64.930  26.031  1.00 -0.07           C
ATOM   2803  CD1 LEU A 195      23.652  63.991  25.367  1.00 -0.07           C
ATOM   2804  CD2 LEU A 195      21.329  64.216  26.420  1.00 -0.07           C
ATOM   2805  H   LEU A 195      22.345  67.529  25.985  1.00 -0.07           H
ATOM   2806  HA  LEU A 195      21.714  66.375  28.540  1.00 -0.07           H
ATOM   2807  HB2 LEU A 195      24.091  66.222  26.774  1.00 -0.07           H
ATOM   2808  HB3 LEU A 195      23.745  65.061  27.926  1.00 -0.07           H
ATOM   2809  HG  LEU A 195      22.323  65.677  25.288  1.00 -0.07           H
ATOM   2810 HD11 LEU A 195      23.330  63.485  24.457  1.00 -0.07           H
ATOM   2811 HD12 LEU A 195      23.981  63.120  25.933  1.00 -0.07           H
ATOM   2812 HD13 LEU A 195      24.568  64.546  25.161  1.00 -0.07           H
ATOM   2813 HD21 LEU A 195      20.474  64.868  26.598  1.00 -0.07           H
ATOM   2814 HD22 LEU A 195      21.130  63.556  25.575  1.00 -0.07           H
ATOM   2815 HD23 LEU A 195      21.485  63.482  27.210  1.00 -0.07           H
ATOM   2816  N   PHE A 196      24.265  68.611  28.485  1.00 -0.54           N
ATOM   2817  CA  PHE A 196      24.986  69.428  29.506  1.00 -0.54           C
ATOM   2818  C   PHE A 196      24.173  70.512  30.246  1.00 -0.54           C
ATOM   2819  O   PHE A 196      24.331  70.728  31.456  1.00 -0.54           O
ATOM   2820  CB  PHE A 196      26.245  70.103  28.915  1.00 -0.54           C
ATOM   2821  CG  PHE A 196      27.304  69.057  28.640  1.00 -0.54           C
ATOM   2822  CD1 PHE A 196      28.316  68.836  29.610  1.00 -0.54           C
ATOM   2823  CD2 PHE A 196      27.190  68.193  27.499  1.00 -0.54           C
ATOM   2824  CE1 PHE A 196      29.336  67.842  29.433  1.00 -0.54           C
ATOM   2825  CE2 PHE A 196      28.195  67.195  27.323  1.00 -0.54           C
ATOM   2826  CZ  PHE A 196      29.187  67.065  28.262  1.00 -0.54           C
ATOM   2827  H   PHE A 196      24.143  68.746  27.492  1.00 -0.54           H
ATOM   2828  HA  PHE A 196      25.318  68.791  30.326  1.00 -0.54           H
ATOM   2829  HB2 PHE A 196      26.045  70.506  27.922  1.00 -0.54           H
ATOM   2830  HB3 PHE A 196      26.591  70.919  29.548  1.00 -0.54           H
ATOM   2831  HD1 PHE A 196      28.229  69.418  30.515  1.00 -0.54           H
ATOM   2832  HD2 PHE A 196      26.388  68.461  26.828  1.00 -0.54           H
ATOM   2833  HE1 PHE A 196      30.206  67.721  30.062  1.00 -0.54           H
ATOM   2834  HE2 PHE A 196      28.116  66.540  26.467  1.00 -0.54           H
ATOM   2835  HZ  PHE A 196      29.968  66.344  28.069  1.00 -0.54           H
ATOM   2836  N   GLU A 197      23.178  71.053  29.550  1.00  0.02           N
ATOM   2837  CA  GLU A 197      22.149  72.096  29.954  1.00  0.02           C
ATOM   2838  C   GLU A 197      21.037  71.515  30.864  1.00  0.02           C
ATOM   2839  O   GLU A 197      20.556  72.267  31.726  1.00  0.02           O
ATOM   2840  CB  GLU A 197      21.466  72.642  28.695  1.00  0.02           C
ATOM   2841  CG  GLU A 197      22.336  73.665  27.911  1.00  0.02           C
ATOM   2842  CD  GLU A 197      22.093  73.915  26.423  1.00  0.02           C
ATOM   2843  OE1 GLU A 197      21.230  73.209  25.838  1.00  0.02           O
ATOM   2844  OE2 GLU A 197      22.724  74.757  25.793  1.00  0.02           O
ATOM   2845  H   GLU A 197      23.162  70.701  28.603  1.00  0.02           H
ATOM   2846  HA  GLU A 197      22.658  72.889  30.501  1.00  0.02           H
ATOM   2847  HB2 GLU A 197      21.223  71.782  28.071  1.00  0.02           H
ATOM   2848  HB3 GLU A 197      20.503  73.102  28.918  1.00  0.02           H
ATOM   2849  HG2 GLU A 197      22.512  74.601  28.440  1.00  0.02           H
ATOM   2850  HG3 GLU A 197      23.302  73.165  27.850  1.00  0.02           H
ATOM   2851  N   THR A 198      20.599  70.269  30.738  1.00  0.01           N
ATOM   2852  CA  THR A 198      19.353  69.706  31.274  1.00  0.01           C
ATOM   2853  C   THR A 198      19.576  68.325  31.952  1.00  0.01           C
ATOM   2854  O   THR A 198      18.653  67.775  32.565  1.00  0.01           O
ATOM   2855  CB  THR A 198      18.212  69.815  30.234  1.00  0.01           C
ATOM   2856  CG2 THR A 198      18.240  71.108  29.516  1.00  0.01           C
ATOM   2857  OG1 THR A 198      18.317  68.808  29.287  1.00  0.01           O
ATOM   2858  H   THR A 198      21.050  69.641  30.089  1.00  0.01           H
ATOM   2859  HA  THR A 198      19.015  70.305  32.119  1.00  0.01           H
ATOM   2860  HB  THR A 198      17.291  69.592  30.773  1.00  0.01           H
ATOM   2861  HG1 THR A 198      19.064  69.066  28.742  1.00  0.01           H
ATOM   2862 HG21 THR A 198      18.366  71.838  30.315  1.00  0.01           H
ATOM   2863 HG22 THR A 198      17.237  71.201  29.099  1.00  0.01           H
ATOM   2864 HG23 THR A 198      18.999  71.278  28.752  1.00  0.01           H
ATOM   2865  N   LEU A 199      20.739  67.690  31.939  1.00 -0.09           N
ATOM   2866  CA  LEU A 199      20.978  66.411  32.679  1.00 -0.09           C
ATOM   2867  C   LEU A 199      22.222  66.445  33.623  1.00 -0.09           C
ATOM   2868  O   LEU A 199      22.032  66.005  34.774  1.00 -0.09           O
ATOM   2869  CB  LEU A 199      20.998  65.236  31.664  1.00 -0.09           C
ATOM   2870  CG  LEU A 199      20.744  63.905  32.371  1.00 -0.09           C
ATOM   2871  CD1 LEU A 199      19.871  63.020  31.484  1.00 -0.09           C
ATOM   2872  CD2 LEU A 199      22.025  63.114  32.643  1.00 -0.09           C
ATOM   2873  H   LEU A 199      21.456  68.155  31.402  1.00 -0.09           H
ATOM   2874  HA  LEU A 199      20.123  66.343  33.352  1.00 -0.09           H
ATOM   2875  HB2 LEU A 199      20.270  65.353  30.861  1.00 -0.09           H
ATOM   2876  HB3 LEU A 199      22.009  65.168  31.264  1.00 -0.09           H
ATOM   2877  HG  LEU A 199      20.225  64.036  33.321  1.00 -0.09           H
ATOM   2878 HD11 LEU A 199      18.903  63.484  31.295  1.00 -0.09           H
ATOM   2879 HD12 LEU A 199      19.603  62.123  32.041  1.00 -0.09           H
ATOM   2880 HD13 LEU A 199      20.423  62.679  30.608  1.00 -0.09           H
ATOM   2881 HD21 LEU A 199      22.755  63.802  33.070  1.00 -0.09           H
ATOM   2882 HD22 LEU A 199      21.926  62.285  33.343  1.00 -0.09           H
ATOM   2883 HD23 LEU A 199      22.427  62.603  31.768  1.00 -0.09           H
ATOM   2884  N   TYR A 200      23.346  66.928  33.178  1.00 -1.45           N
ATOM   2885  CA  TYR A 200      24.515  67.181  34.005  1.00 -1.45           C
ATOM   2886  C   TYR A 200      24.386  68.547  34.743  1.00 -1.45           C
ATOM   2887  O   TYR A 200      23.264  69.086  35.006  1.00 -1.45           O
ATOM   2888  CB  TYR A 200      25.712  66.949  33.072  1.00 -1.45           C
ATOM   2889  CG  TYR A 200      25.901  65.623  32.509  1.00 -1.45           C
ATOM   2890  CD1 TYR A 200      25.439  64.471  33.211  1.00 -1.45           C
ATOM   2891  CD2 TYR A 200      26.834  65.470  31.518  1.00 -1.45           C
ATOM   2892  CE1 TYR A 200      25.841  63.210  32.806  1.00 -1.45           C
ATOM   2893  CE2 TYR A 200      27.292  64.185  31.136  1.00 -1.45           C
ATOM   2894  CZ  TYR A 200      26.750  63.034  31.778  1.00 -1.45           C
ATOM   2895  OH  TYR A 200      27.269  61.801  31.588  1.00 -1.45           O
ATOM   2896  H   TYR A 200      23.464  67.109  32.191  1.00 -1.45           H
ATOM   2897  HA  TYR A 200      24.586  66.499  34.852  1.00 -1.45           H
ATOM   2898  HB2 TYR A 200      25.633  67.687  32.274  1.00 -1.45           H
ATOM   2899  HB3 TYR A 200      26.510  67.164  33.782  1.00 -1.45           H
ATOM   2900  HD1 TYR A 200      24.654  64.635  33.934  1.00 -1.45           H
ATOM   2901  HD2 TYR A 200      27.153  66.264  30.859  1.00 -1.45           H
ATOM   2902  HE1 TYR A 200      25.443  62.292  33.213  1.00 -1.45           H
ATOM   2903  HE2 TYR A 200      27.994  64.081  30.322  1.00 -1.45           H
ATOM   2904  HH  TYR A 200      27.717  61.885  30.744  1.00 -1.45           H
ATOM   2905  N   ALA A 201      25.528  69.251  35.036  1.00 -0.77           N
ATOM   2906  CA  ALA A 201      25.671  70.565  35.785  1.00 -0.77           C
ATOM   2907  C   ALA A 201      25.026  71.802  35.272  1.00 -0.77           C
ATOM   2908  O   ALA A 201      25.410  72.933  35.556  1.00 -0.77           O
ATOM   2909  CB  ALA A 201      27.169  70.847  35.864  1.00 -0.77           C
ATOM   2910  H   ALA A 201      26.387  68.755  34.844  1.00 -0.77           H
ATOM   2911  HA  ALA A 201      25.370  70.308  36.800  1.00 -0.77           H
ATOM   2912  HB1 ALA A 201      27.565  70.879  34.849  1.00 -0.77           H
ATOM   2913  HB2 ALA A 201      27.600  70.026  36.437  1.00 -0.77           H
ATOM   2914  HB3 ALA A 201      27.283  71.777  36.422  1.00 -0.77           H
ATOM   2915  N   ALA A 202      23.922  71.667  34.546  1.00 -0.03           N
ATOM   2916  CA  ALA A 202      23.079  72.634  33.890  1.00 -0.03           C
ATOM   2917  C   ALA A 202      23.771  73.713  33.045  1.00 -0.03           C
ATOM   2918  O   ALA A 202      23.230  74.854  32.991  1.00 -0.03           O
ATOM   2919  CB  ALA A 202      22.083  73.208  34.956  1.00 -0.03           C
ATOM   2920  H   ALA A 202      23.643  70.701  34.453  1.00 -0.03           H
ATOM   2921  HA  ALA A 202      22.557  72.112  33.088  1.00 -0.03           H
ATOM   2922  HB1 ALA A 202      22.576  73.517  35.878  1.00 -0.03           H
ATOM   2923  HB2 ALA A 202      21.412  72.377  35.177  1.00 -0.03           H
ATOM   2924  HB3 ALA A 202      21.447  73.975  34.514  1.00 -0.03           H
ATOM   2925  N   ASN A 203      24.948  73.423  32.392  1.00 -0.05           N
ATOM   2926  CA  ASN A 203      25.832  74.380  31.738  1.00 -0.05           C
ATOM   2927  C   ASN A 203      26.955  73.728  30.924  1.00 -0.05           C
ATOM   2928  O   ASN A 203      27.678  72.802  31.336  1.00 -0.05           O
ATOM   2929  CB  ASN A 203      26.452  75.239  32.896  1.00 -0.05           C
ATOM   2930  CG  ASN A 203      27.290  76.423  32.461  1.00 -0.05           C
ATOM   2931  ND2 ASN A 203      26.989  77.518  33.078  1.00 -0.05           N
ATOM   2932  OD1 ASN A 203      28.278  76.312  31.752  1.00 -0.05           O
ATOM   2933  H   ASN A 203      25.233  72.459  32.494  1.00 -0.05           H
ATOM   2934  HA  ASN A 203      25.174  74.911  31.050  1.00 -0.05           H
ATOM   2935  HB2 ASN A 203      25.632  75.683  33.461  1.00 -0.05           H
ATOM   2936  HB3 ASN A 203      27.067  74.559  33.486  1.00 -0.05           H
ATOM   2937 HD21 ASN A 203      26.161  77.515  33.656  1.00 -0.05           H
ATOM   2938 HD22 ASN A 203      27.441  78.385  32.823  1.00 -0.05           H
ATOM   2939  N   VAL A 204      27.173  74.351  29.790  1.00 -0.03           N
ATOM   2940  CA  VAL A 204      27.982  73.833  28.666  1.00 -0.03           C
ATOM   2941  C   VAL A 204      29.447  74.287  28.939  1.00 -0.03           C
ATOM   2942  O   VAL A 204      29.695  75.520  29.042  1.00 -0.03           O
ATOM   2943  CB  VAL A 204      27.353  74.345  27.367  1.00 -0.03           C
ATOM   2944  CG1 VAL A 204      28.079  73.841  26.168  1.00 -0.03           C
ATOM   2945  CG2 VAL A 204      25.915  73.796  27.267  1.00 -0.03           C
ATOM   2946  H   VAL A 204      26.597  75.172  29.671  1.00 -0.03           H
ATOM   2947  HA  VAL A 204      27.901  72.750  28.572  1.00 -0.03           H
ATOM   2948  HB  VAL A 204      27.308  75.432  27.433  1.00 -0.03           H
ATOM   2949 HG11 VAL A 204      29.142  74.080  26.201  1.00 -0.03           H
ATOM   2950 HG12 VAL A 204      28.022  72.758  26.056  1.00 -0.03           H
ATOM   2951 HG13 VAL A 204      27.640  74.280  25.272  1.00 -0.03           H
ATOM   2952 HG21 VAL A 204      25.374  73.968  26.336  1.00 -0.03           H
ATOM   2953 HG22 VAL A 204      25.242  74.209  28.018  1.00 -0.03           H
ATOM   2954 HG23 VAL A 204      25.949  72.716  27.410  1.00 -0.03           H
ATOM   2955  N   PRO A 205      30.413  73.366  29.038  1.00 -0.27           N
ATOM   2956  CA  PRO A 205      31.832  73.627  29.342  1.00 -0.27           C
ATOM   2957  C   PRO A 205      32.514  74.302  28.160  1.00 -0.27           C
ATOM   2958  O   PRO A 205      31.999  74.396  27.040  1.00 -0.27           O
ATOM   2959  CB  PRO A 205      32.444  72.255  29.595  1.00 -0.27           C
ATOM   2960  CG  PRO A 205      31.303  71.357  29.879  1.00 -0.27           C
ATOM   2961  CD  PRO A 205      30.298  71.928  28.849  1.00 -0.27           C
ATOM   2962  HA  PRO A 205      31.750  74.288  30.205  1.00 -0.27           H
ATOM   2963  HB2 PRO A 205      33.078  71.973  28.754  1.00 -0.27           H
ATOM   2964  HB3 PRO A 205      33.099  72.359  30.460  1.00 -0.27           H
ATOM   2965  HG2 PRO A 205      31.596  70.335  29.640  1.00 -0.27           H
ATOM   2966  HG3 PRO A 205      30.940  71.481  30.899  1.00 -0.27           H
ATOM   2967  HD2 PRO A 205      30.541  71.807  27.793  1.00 -0.27           H
ATOM   2968  HD3 PRO A 205      29.298  71.597  29.127  1.00 -0.27           H
ATOM   2969  N   PRO A 206      33.708  74.818  28.428  1.00 -0.02           N
ATOM   2970  CA  PRO A 206      34.628  75.534  27.491  1.00 -0.02           C
ATOM   2971  C   PRO A 206      35.337  74.430  26.631  1.00 -0.02           C
ATOM   2972  O   PRO A 206      35.426  73.277  26.982  1.00 -0.02           O
ATOM   2973  CB  PRO A 206      35.642  76.393  28.287  1.00 -0.02           C
ATOM   2974  CG  PRO A 206      34.965  76.365  29.652  1.00 -0.02           C
ATOM   2975  CD  PRO A 206      34.333  74.974  29.697  1.00 -0.02           C
ATOM   2976  HA  PRO A 206      33.946  76.199  26.961  1.00 -0.02           H
ATOM   2977  HB2 PRO A 206      36.514  75.739  28.284  1.00 -0.02           H
ATOM   2978  HB3 PRO A 206      35.941  77.336  27.829  1.00 -0.02           H
ATOM   2979  HG2 PRO A 206      35.783  76.449  30.368  1.00 -0.02           H
ATOM   2980  HG3 PRO A 206      34.168  77.105  29.732  1.00 -0.02           H
ATOM   2981  HD2 PRO A 206      35.069  74.203  29.922  1.00 -0.02           H
ATOM   2982  HD3 PRO A 206      33.504  75.053  30.402  1.00 -0.02           H
ATOM   2983  N   ARG A 207      35.868  74.884  25.493  1.00  0.01           N
ATOM   2984  CA  ARG A 207      36.512  73.995  24.490  1.00  0.01           C
ATOM   2985  C   ARG A 207      37.934  73.723  24.806  1.00  0.01           C
ATOM   2986  O   ARG A 207      38.554  74.298  25.702  1.00  0.01           O
ATOM   2987  CB  ARG A 207      36.246  74.486  23.093  1.00  0.01           C
ATOM   2988  CG  ARG A 207      34.763  74.291  22.775  1.00  0.01           C
ATOM   2989  CD  ARG A 207      34.356  75.187  21.574  1.00  0.01           C
ATOM   2990  NE  ARG A 207      32.904  75.345  21.556  1.00  0.01           N
ATOM   2991  CZ  ARG A 207      31.958  74.504  21.094  1.00  0.01           C
ATOM   2992  NH1 ARG A 207      32.307  73.382  20.520  1.00  0.01           N
ATOM   2993  NH2 ARG A 207      30.662  74.563  21.309  1.00  0.01           N
ATOM   2994  H   ARG A 207      35.928  75.870  25.284  1.00  0.01           H
ATOM   2995  HA  ARG A 207      36.053  73.007  24.540  1.00  0.01           H
ATOM   2996  HB2 ARG A 207      36.566  75.519  22.960  1.00  0.01           H
ATOM   2997  HB3 ARG A 207      36.715  73.886  22.314  1.00  0.01           H
ATOM   2998  HG2 ARG A 207      34.641  73.249  22.483  1.00  0.01           H
ATOM   2999  HG3 ARG A 207      34.133  74.480  23.645  1.00  0.01           H
ATOM   3000  HD2 ARG A 207      34.627  76.231  21.732  1.00  0.01           H
ATOM   3001  HD3 ARG A 207      34.782  74.807  20.645  1.00  0.01           H
ATOM   3002  HE  ARG A 207      32.532  76.106  22.105  1.00  0.01           H
ATOM   3003 HH11 ARG A 207      33.279  73.333  20.248  1.00  0.01           H
ATOM   3004 HH12 ARG A 207      31.620  72.959  19.912  1.00  0.01           H
ATOM   3005 HH21 ARG A 207      30.385  75.150  22.083  1.00  0.01           H
ATOM   3006 HH22 ARG A 207      30.011  73.949  20.842  1.00  0.01           H
ATOM   3007  N   LEU A 208      38.661  72.840  24.084  1.00  0.00           N
ATOM   3008  CA  LEU A 208      39.992  72.270  24.363  1.00  0.00           C
ATOM   3009  C   LEU A 208      41.087  73.228  24.874  1.00  0.00           C
ATOM   3010  O   LEU A 208      41.854  72.916  25.737  1.00  0.00           O
ATOM   3011  CB  LEU A 208      40.510  71.629  23.000  1.00  0.00           C
ATOM   3012  CG  LEU A 208      41.927  71.196  22.837  1.00  0.00           C
ATOM   3013  CD1 LEU A 208      42.994  72.346  22.613  1.00  0.00           C
ATOM   3014  CD2 LEU A 208      42.389  70.216  23.984  1.00  0.00           C
ATOM   3015  H   LEU A 208      38.132  72.437  23.323  1.00  0.00           H
ATOM   3016  HA  LEU A 208      39.924  71.456  25.084  1.00  0.00           H
ATOM   3017  HB2 LEU A 208      39.940  70.707  22.886  1.00  0.00           H
ATOM   3018  HB3 LEU A 208      40.323  72.324  22.182  1.00  0.00           H
ATOM   3019  HG  LEU A 208      41.999  70.562  21.953  1.00  0.00           H
ATOM   3020 HD11 LEU A 208      43.455  72.614  23.564  1.00  0.00           H
ATOM   3021 HD12 LEU A 208      42.516  73.178  22.096  1.00  0.00           H
ATOM   3022 HD13 LEU A 208      43.790  71.878  22.034  1.00  0.00           H
ATOM   3023 HD21 LEU A 208      42.589  70.864  24.837  1.00  0.00           H
ATOM   3024 HD22 LEU A 208      41.632  69.453  24.162  1.00  0.00           H
ATOM   3025 HD23 LEU A 208      43.215  69.598  23.632  1.00  0.00           H
ATOM   3026  N   GLY A 209      41.199  74.442  24.340  1.00  0.00           N
ATOM   3027  CA  GLY A 209      42.221  75.338  24.621  1.00  0.00           C
ATOM   3028  C   GLY A 209      41.806  76.372  25.699  1.00  0.00           C
ATOM   3029  O   GLY A 209      42.663  77.028  26.208  1.00  0.00           O
ATOM   3030  H   GLY A 209      40.722  74.509  23.452  1.00  0.00           H
ATOM   3031  HA2 GLY A 209      43.128  74.832  24.953  1.00  0.00           H
ATOM   3032  HA3 GLY A 209      42.443  75.915  23.723  1.00  0.00           H
ATOM   3033  N   GLU A 210      40.553  76.389  26.165  1.00  0.01           N
ATOM   3034  CA  GLU A 210      39.873  77.652  26.548  1.00  0.01           C
ATOM   3035  C   GLU A 210      40.084  78.012  28.059  1.00  0.01           C
ATOM   3036  O   GLU A 210      40.003  79.215  28.396  1.00  0.01           O
ATOM   3037  CB  GLU A 210      38.407  77.679  26.223  1.00  0.01           C
ATOM   3038  CG  GLU A 210      37.988  77.658  24.714  1.00  0.01           C
ATOM   3039  CD  GLU A 210      36.605  78.366  24.680  1.00  0.01           C
ATOM   3040  OE1 GLU A 210      36.499  79.484  24.100  1.00  0.01           O
ATOM   3041  OE2 GLU A 210      35.595  77.804  25.094  1.00  0.01           O
ATOM   3042  H   GLU A 210      39.881  75.678  25.915  1.00  0.01           H
ATOM   3043  HA  GLU A 210      40.216  78.529  25.998  1.00  0.01           H
ATOM   3044  HB2 GLU A 210      37.922  76.736  26.478  1.00  0.01           H
ATOM   3045  HB3 GLU A 210      37.899  78.503  26.725  1.00  0.01           H
ATOM   3046  HG2 GLU A 210      38.690  78.298  24.179  1.00  0.01           H
ATOM   3047  HG3 GLU A 210      37.919  76.638  24.336  1.00  0.01           H
ATOM   3048  N   PHE A 211      40.226  77.009  28.901  1.00  0.00           N
ATOM   3049  CA  PHE A 211      40.494  77.091  30.331  1.00  0.00           C
ATOM   3050  C   PHE A 211      41.699  78.072  30.651  1.00  0.00           C
ATOM   3051  O   PHE A 211      41.721  78.765  31.675  1.00  0.00           O
ATOM   3052  CB  PHE A 211      40.666  75.665  30.849  1.00  0.00           C
ATOM   3053  CG  PHE A 211      41.301  75.605  32.174  1.00  0.00           C
ATOM   3054  CD1 PHE A 211      40.604  76.088  33.294  1.00  0.00           C
ATOM   3055  CD2 PHE A 211      42.700  75.233  32.360  1.00  0.00           C
ATOM   3056  CE1 PHE A 211      41.203  76.083  34.551  1.00  0.00           C
ATOM   3057  CE2 PHE A 211      43.294  75.149  33.624  1.00  0.00           C
ATOM   3058  CZ  PHE A 211      42.482  75.481  34.727  1.00  0.00           C
ATOM   3059  H   PHE A 211      40.188  76.043  28.611  1.00  0.00           H
ATOM   3060  HA  PHE A 211      39.629  77.454  30.885  1.00  0.00           H
ATOM   3061  HB2 PHE A 211      39.720  75.126  30.903  1.00  0.00           H
ATOM   3062  HB3 PHE A 211      41.333  75.115  30.185  1.00  0.00           H
ATOM   3063  HD1 PHE A 211      39.603  76.467  33.148  1.00  0.00           H
ATOM   3064  HD2 PHE A 211      43.243  74.719  31.581  1.00  0.00           H
ATOM   3065  HE1 PHE A 211      40.667  76.420  35.426  1.00  0.00           H
ATOM   3066  HE2 PHE A 211      44.307  74.798  33.755  1.00  0.00           H
ATOM   3067  HZ  PHE A 211      42.790  75.372  35.757  1.00  0.00           H
ATOM   3068  N   PHE A 212      42.851  77.940  29.923  1.00  0.00           N
ATOM   3069  CA  PHE A 212      43.987  78.741  30.246  1.00  0.00           C
ATOM   3070  C   PHE A 212      43.893  80.280  29.913  1.00  0.00           C
ATOM   3071  O   PHE A 212      44.394  81.146  30.650  1.00  0.00           O
ATOM   3072  CB  PHE A 212      45.247  78.167  29.525  1.00  0.00           C
ATOM   3073  CG  PHE A 212      45.466  76.678  29.752  1.00  0.00           C
ATOM   3074  CD1 PHE A 212      44.733  75.689  29.056  1.00  0.00           C
ATOM   3075  CD2 PHE A 212      46.266  76.198  30.737  1.00  0.00           C
ATOM   3076  CE1 PHE A 212      44.832  74.338  29.334  1.00  0.00           C
ATOM   3077  CE2 PHE A 212      46.454  74.837  31.037  1.00  0.00           C
ATOM   3078  CZ  PHE A 212      45.714  73.909  30.290  1.00  0.00           C
ATOM   3079  H   PHE A 212      42.857  77.346  29.106  1.00  0.00           H
ATOM   3080  HA  PHE A 212      44.152  78.546  31.306  1.00  0.00           H
ATOM   3081  HB2 PHE A 212      45.231  78.267  28.440  1.00  0.00           H
ATOM   3082  HB3 PHE A 212      46.108  78.713  29.910  1.00  0.00           H
ATOM   3083  HD1 PHE A 212      43.962  75.937  28.341  1.00  0.00           H
ATOM   3084  HD2 PHE A 212      46.720  76.914  31.406  1.00  0.00           H
ATOM   3085  HE1 PHE A 212      44.199  73.629  28.821  1.00  0.00           H
ATOM   3086  HE2 PHE A 212      47.076  74.595  31.886  1.00  0.00           H
ATOM   3087  HZ  PHE A 212      45.845  72.854  30.479  1.00  0.00           H
ATOM   3088  N   ASP A 213      43.179  80.648  28.867  1.00  0.00           N
ATOM   3089  CA  ASP A 213      42.778  82.054  28.676  1.00  0.00           C
ATOM   3090  C   ASP A 213      41.819  82.516  29.825  1.00  0.00           C
ATOM   3091  O   ASP A 213      41.935  83.645  30.317  1.00  0.00           O
ATOM   3092  CB  ASP A 213      42.028  82.236  27.283  1.00  0.00           C
ATOM   3093  CG  ASP A 213      42.818  82.292  26.015  1.00  0.00           C
ATOM   3094  OD1 ASP A 213      42.399  83.086  25.146  1.00  0.00           O
ATOM   3095  OD2 ASP A 213      43.913  81.771  25.950  1.00  0.00           O
ATOM   3096  H   ASP A 213      42.886  79.907  28.246  1.00  0.00           H
ATOM   3097  HA  ASP A 213      43.629  82.733  28.723  1.00  0.00           H
ATOM   3098  HB2 ASP A 213      41.356  81.378  27.312  1.00  0.00           H
ATOM   3099  HB3 ASP A 213      41.391  83.120  27.269  1.00  0.00           H
ATOM   3100  N   ILE A 214      40.925  81.641  30.287  1.00  0.00           N
ATOM   3101  CA  ILE A 214      39.958  81.980  31.384  1.00  0.00           C
ATOM   3102  C   ILE A 214      40.644  82.137  32.759  1.00  0.00           C
ATOM   3103  O   ILE A 214      40.197  82.857  33.637  1.00  0.00           O
ATOM   3104  CB  ILE A 214      38.704  81.068  31.297  1.00  0.00           C
ATOM   3105  CG1 ILE A 214      37.909  81.370  30.025  1.00  0.00           C
ATOM   3106  CG2 ILE A 214      37.845  81.135  32.596  1.00  0.00           C
ATOM   3107  CD1 ILE A 214      37.019  80.185  29.520  1.00  0.00           C
ATOM   3108  H   ILE A 214      40.839  80.805  29.727  1.00  0.00           H
ATOM   3109  HA  ILE A 214      39.555  82.987  31.282  1.00  0.00           H
ATOM   3110  HB  ILE A 214      39.063  80.047  31.165  1.00  0.00           H
ATOM   3111 HG12 ILE A 214      37.303  82.237  30.286  1.00  0.00           H
ATOM   3112 HG13 ILE A 214      38.553  81.654  29.193  1.00  0.00           H
ATOM   3113 HG21 ILE A 214      37.466  82.151  32.705  1.00  0.00           H
ATOM   3114 HG22 ILE A 214      38.446  80.823  33.449  1.00  0.00           H
ATOM   3115 HG23 ILE A 214      36.968  80.496  32.494  1.00  0.00           H
ATOM   3116 HD11 ILE A 214      36.448  80.490  28.643  1.00  0.00           H
ATOM   3117 HD12 ILE A 214      36.354  79.901  30.336  1.00  0.00           H
ATOM   3118 HD13 ILE A 214      37.471  79.263  29.153  1.00  0.00           H
ATOM   3119  N   VAL A 215      41.832  81.525  32.902  1.00  0.00           N
ATOM   3120  CA  VAL A 215      42.741  81.686  34.024  1.00  0.00           C
ATOM   3121  C   VAL A 215      43.561  82.974  34.083  1.00  0.00           C
ATOM   3122  O   VAL A 215      43.566  83.669  35.162  1.00  0.00           O
ATOM   3123  CB  VAL A 215      43.668  80.414  34.156  1.00  0.00           C
ATOM   3124  CG1 VAL A 215      44.846  80.628  35.099  1.00  0.00           C
ATOM   3125  CG2 VAL A 215      42.832  79.241  34.672  1.00  0.00           C
ATOM   3126  H   VAL A 215      42.015  80.789  32.235  1.00  0.00           H
ATOM   3127  HA  VAL A 215      42.190  81.717  34.964  1.00  0.00           H
ATOM   3128  HB  VAL A 215      43.998  80.102  33.165  1.00  0.00           H
ATOM   3129 HG11 VAL A 215      45.323  79.691  35.388  1.00  0.00           H
ATOM   3130 HG12 VAL A 215      45.629  81.073  34.486  1.00  0.00           H
ATOM   3131 HG13 VAL A 215      44.649  81.219  35.993  1.00  0.00           H
ATOM   3132 HG21 VAL A 215      41.907  79.213  34.095  1.00  0.00           H
ATOM   3133 HG22 VAL A 215      42.489  79.246  35.706  1.00  0.00           H
ATOM   3134 HG23 VAL A 215      43.319  78.280  34.509  1.00  0.00           H
ATOM   3135  N   SER A 216      44.163  83.233  32.952  1.00  0.00           N
ATOM   3136  CA  SER A 216      44.861  84.514  32.713  1.00  0.00           C
ATOM   3137  C   SER A 216      43.931  85.731  32.768  1.00  0.00           C
ATOM   3138  O   SER A 216      44.342  86.767  33.276  1.00  0.00           O
ATOM   3139  CB  SER A 216      45.637  84.528  31.323  1.00  0.00           C
ATOM   3140  OG  SER A 216      46.281  83.302  31.277  1.00  0.00           O
ATOM   3141  H   SER A 216      44.025  82.663  32.130  1.00  0.00           H
ATOM   3142  HA  SER A 216      45.655  84.704  33.434  1.00  0.00           H
ATOM   3143  HB2 SER A 216      44.933  84.452  30.496  1.00  0.00           H
ATOM   3144  HB3 SER A 216      46.367  85.338  31.316  1.00  0.00           H
ATOM   3145  HG  SER A 216      46.684  83.225  30.409  1.00  0.00           H
ATOM   3146  N   GLY A 217      42.630  85.633  32.256  1.00  0.00           N
ATOM   3147  CA  GLY A 217      41.623  86.672  32.346  1.00  0.00           C
ATOM   3148  C   GLY A 217      41.295  87.075  33.778  1.00  0.00           C
ATOM   3149  O   GLY A 217      41.207  88.232  34.025  1.00  0.00           O
ATOM   3150  H   GLY A 217      42.368  84.807  31.737  1.00  0.00           H
ATOM   3151  HA2 GLY A 217      41.840  87.553  31.743  1.00  0.00           H
ATOM   3152  HA3 GLY A 217      40.730  86.326  31.825  1.00  0.00           H
ATOM   3153  N   ALA A 218      41.064  86.174  34.770  1.00  0.00           N
ATOM   3154  CA  ALA A 218      40.951  86.481  36.165  1.00  0.00           C
ATOM   3155  C   ALA A 218      42.233  86.944  36.859  1.00  0.00           C
ATOM   3156  O   ALA A 218      42.169  87.870  37.655  1.00  0.00           O
ATOM   3157  CB  ALA A 218      40.230  85.356  36.950  1.00  0.00           C
ATOM   3158  H   ALA A 218      41.228  85.212  34.510  1.00  0.00           H
ATOM   3159  HA  ALA A 218      40.320  87.365  36.250  1.00  0.00           H
ATOM   3160  HB1 ALA A 218      40.669  85.258  37.942  1.00  0.00           H
ATOM   3161  HB2 ALA A 218      40.203  84.413  36.402  1.00  0.00           H
ATOM   3162  HB3 ALA A 218      39.187  85.544  37.205  1.00  0.00           H
ATOM   3163  N   GLY A 219      43.329  86.251  36.556  1.00  0.00           N
ATOM   3164  CA  GLY A 219      44.653  86.572  36.986  1.00  0.00           C
ATOM   3165  C   GLY A 219      45.211  85.719  38.033  1.00  0.00           C
ATOM   3166  O   GLY A 219      45.865  86.239  38.932  1.00  0.00           O
ATOM   3167  H   GLY A 219      43.261  85.420  35.986  1.00  0.00           H
ATOM   3168  HA2 GLY A 219      45.292  86.611  36.104  1.00  0.00           H
ATOM   3169  HA3 GLY A 219      44.671  87.606  37.330  1.00  0.00           H
ATOM   3170  N   PHE A 220      44.956  84.386  37.957  1.00  0.00           N
ATOM   3171  CA  PHE A 220      45.588  83.331  38.738  1.00  0.00           C
ATOM   3172  C   PHE A 220      46.737  82.715  37.904  1.00  0.00           C
ATOM   3173  O   PHE A 220      46.651  82.848  36.625  1.00  0.00           O
ATOM   3174  CB  PHE A 220      44.636  82.148  39.040  1.00  0.00           C
ATOM   3175  CG  PHE A 220      43.473  82.355  39.961  1.00  0.00           C
ATOM   3176  CD1 PHE A 220      43.672  82.170  41.379  1.00  0.00           C
ATOM   3177  CD2 PHE A 220      42.189  82.775  39.555  1.00  0.00           C
ATOM   3178  CE1 PHE A 220      42.617  82.336  42.273  1.00  0.00           C
ATOM   3179  CE2 PHE A 220      41.110  82.814  40.488  1.00  0.00           C
ATOM   3180  CZ  PHE A 220      41.314  82.721  41.838  1.00  0.00           C
ATOM   3181  H   PHE A 220      44.527  84.070  37.099  1.00  0.00           H
ATOM   3182  HA  PHE A 220      45.820  83.662  39.751  1.00  0.00           H
ATOM   3183  HB2 PHE A 220      44.261  81.701  38.119  1.00  0.00           H
ATOM   3184  HB3 PHE A 220      45.290  81.417  39.515  1.00  0.00           H
ATOM   3185  HD1 PHE A 220      44.616  81.755  41.702  1.00  0.00           H
ATOM   3186  HD2 PHE A 220      41.979  82.919  38.505  1.00  0.00           H
ATOM   3187  HE1 PHE A 220      42.944  82.260  43.300  1.00  0.00           H
ATOM   3188  HE2 PHE A 220      40.151  83.009  40.032  1.00  0.00           H
ATOM   3189  HZ  PHE A 220      40.491  82.735  42.538  1.00  0.00           H
ATOM   3190  N   HID A 221      47.653  81.976  38.471  1.00  0.00           N
ATOM   3191  CA  HID A 221      48.453  81.090  37.683  1.00  0.00           C
ATOM   3192  C   HID A 221      48.266  79.614  38.173  1.00  0.00           C
ATOM   3193  O   HID A 221      48.200  79.349  39.341  1.00  0.00           O
ATOM   3194  CB  HID A 221      49.923  81.660  37.700  1.00  0.00           C
ATOM   3195  CG  HID A 221      50.467  81.942  39.047  1.00  0.00           C
ATOM   3196  CD2 HID A 221      50.882  80.949  39.969  1.00  0.00           C
ATOM   3197  ND1 HID A 221      50.874  83.128  39.661  1.00  0.00           N
ATOM   3198  CE1 HID A 221      51.342  82.857  40.891  1.00  0.00           C
ATOM   3199  NE2 HID A 221      51.451  81.524  41.083  1.00  0.00           N
ATOM   3200  H   HID A 221      47.667  81.818  39.469  1.00  0.00           H
ATOM   3201  HA  HID A 221      48.188  81.095  36.626  1.00  0.00           H
ATOM   3202  HB2 HID A 221      50.473  80.851  37.217  1.00  0.00           H
ATOM   3203  HB3 HID A 221      49.989  82.521  37.035  1.00  0.00           H
ATOM   3204  HD1 HID A 221      50.500  84.013  39.350  1.00  0.00           H
ATOM   3205  HD2 HID A 221      50.837  79.884  39.794  1.00  0.00           H
ATOM   3206  HE1 HID A 221      51.665  83.607  41.599  1.00  0.00           H
ATOM   3207  N   THR A 222      48.416  78.651  37.240  1.00  0.00           N
ATOM   3208  CA  THR A 222      48.276  77.161  37.541  1.00  0.00           C
ATOM   3209  C   THR A 222      49.607  76.660  38.034  1.00  0.00           C
ATOM   3210  O   THR A 222      50.646  76.719  37.311  1.00  0.00           O
ATOM   3211  CB  THR A 222      47.829  76.358  36.238  1.00  0.00           C
ATOM   3212  CG2 THR A 222      47.578  74.848  36.472  1.00  0.00           C
ATOM   3213  OG1 THR A 222      46.628  76.781  35.624  1.00  0.00           O
ATOM   3214  H   THR A 222      48.296  78.903  36.270  1.00  0.00           H
ATOM   3215  HA  THR A 222      47.565  77.078  38.362  1.00  0.00           H
ATOM   3216  HB  THR A 222      48.582  76.418  35.453  1.00  0.00           H
ATOM   3217  HG1 THR A 222      46.882  77.635  35.266  1.00  0.00           H
ATOM   3218 HG21 THR A 222      46.794  74.796  37.227  1.00  0.00           H
ATOM   3219 HG22 THR A 222      48.556  74.455  36.748  1.00  0.00           H
ATOM   3220 HG23 THR A 222      47.334  74.478  35.476  1.00  0.00           H
ATOM   3221  N   LEU A 223      49.684  76.186  39.283  1.00  0.00           N
ATOM   3222  CA  LEU A 223      50.914  75.615  39.895  1.00  0.00           C
ATOM   3223  C   LEU A 223      51.079  74.122  39.505  1.00  0.00           C
ATOM   3224  O   LEU A 223      52.220  73.667  39.541  1.00  0.00           O
ATOM   3225  CB  LEU A 223      50.866  75.943  41.416  1.00  0.00           C
ATOM   3226  CG  LEU A 223      50.991  77.387  41.783  1.00  0.00           C
ATOM   3227  CD1 LEU A 223      51.011  77.502  43.295  1.00  0.00           C
ATOM   3228  CD2 LEU A 223      52.287  78.000  41.288  1.00  0.00           C
ATOM   3229  H   LEU A 223      48.848  76.067  39.838  1.00  0.00           H
ATOM   3230  HA  LEU A 223      51.748  76.096  39.382  1.00  0.00           H
ATOM   3231  HB2 LEU A 223      49.904  75.573  41.770  1.00  0.00           H
ATOM   3232  HB3 LEU A 223      51.563  75.342  41.998  1.00  0.00           H
ATOM   3233  HG  LEU A 223      50.144  77.941  41.377  1.00  0.00           H
ATOM   3234 HD11 LEU A 223      50.943  78.538  43.626  1.00  0.00           H
ATOM   3235 HD12 LEU A 223      51.821  76.921  43.734  1.00  0.00           H
ATOM   3236 HD13 LEU A 223      50.095  77.116  43.743  1.00  0.00           H
ATOM   3237 HD21 LEU A 223      52.245  77.940  40.200  1.00  0.00           H
ATOM   3238 HD22 LEU A 223      52.514  79.005  41.643  1.00  0.00           H
ATOM   3239 HD23 LEU A 223      53.177  77.509  41.680  1.00  0.00           H
ATOM   3240  N   SER A 224      49.986  73.382  39.294  1.00  0.00           N
ATOM   3241  CA  SER A 224      49.891  71.994  38.940  1.00  0.00           C
ATOM   3242  C   SER A 224      48.534  71.692  38.423  1.00  0.00           C
ATOM   3243  O   SER A 224      47.580  72.185  38.996  1.00  0.00           O
ATOM   3244  CB  SER A 224      50.170  70.935  40.092  1.00  0.00           C
ATOM   3245  OG  SER A 224      51.492  70.877  40.524  1.00  0.00           O
ATOM   3246  H   SER A 224      49.096  73.858  39.324  1.00  0.00           H
ATOM   3247  HA  SER A 224      50.557  71.899  38.082  1.00  0.00           H
ATOM   3248  HB2 SER A 224      49.590  71.196  40.977  1.00  0.00           H
ATOM   3249  HB3 SER A 224      49.924  69.936  39.732  1.00  0.00           H
ATOM   3250  HG  SER A 224      51.649  71.779  40.814  1.00  0.00           H
ATOM   3251  N   LEU A 225      48.455  70.733  37.544  1.00  0.00           N
ATOM   3252  CA  LEU A 225      47.274  70.258  36.800  1.00  0.00           C
ATOM   3253  C   LEU A 225      47.287  68.817  36.488  1.00  0.00           C
ATOM   3254  O   LEU A 225      48.293  68.305  36.008  1.00  0.00           O
ATOM   3255  CB  LEU A 225      47.205  71.140  35.509  1.00  0.00           C
ATOM   3256  CG  LEU A 225      45.969  70.909  34.639  1.00  0.00           C
ATOM   3257  CD1 LEU A 225      45.492  72.202  34.037  1.00  0.00           C
ATOM   3258  CD2 LEU A 225      46.321  69.964  33.490  1.00  0.00           C
ATOM   3259  H   LEU A 225      49.277  70.226  37.251  1.00  0.00           H
ATOM   3260  HA  LEU A 225      46.339  70.467  37.319  1.00  0.00           H
ATOM   3261  HB2 LEU A 225      47.234  72.217  35.677  1.00  0.00           H
ATOM   3262  HB3 LEU A 225      48.060  70.998  34.849  1.00  0.00           H
ATOM   3263  HG  LEU A 225      45.115  70.494  35.175  1.00  0.00           H
ATOM   3264 HD11 LEU A 225      45.054  72.908  34.742  1.00  0.00           H
ATOM   3265 HD12 LEU A 225      44.620  72.004  33.413  1.00  0.00           H
ATOM   3266 HD13 LEU A 225      46.307  72.664  33.480  1.00  0.00           H
ATOM   3267 HD21 LEU A 225      45.400  69.859  32.917  1.00  0.00           H
ATOM   3268 HD22 LEU A 225      47.142  70.439  32.953  1.00  0.00           H
ATOM   3269 HD23 LEU A 225      46.581  68.959  33.821  1.00  0.00           H
ATOM   3270  N   LYS A 226      46.176  68.061  36.626  1.00  0.02           N
ATOM   3271  CA  LYS A 226      46.174  66.613  36.308  1.00  0.02           C
ATOM   3272  C   LYS A 226      44.779  66.159  35.762  1.00  0.02           C
ATOM   3273  O   LYS A 226      43.765  66.641  36.227  1.00  0.02           O
ATOM   3274  CB  LYS A 226      46.468  65.708  37.507  1.00  0.02           C
ATOM   3275  CG  LYS A 226      46.776  64.182  37.229  1.00  0.02           C
ATOM   3276  CD  LYS A 226      48.157  63.922  36.616  1.00  0.02           C
ATOM   3277  CE  LYS A 226      48.184  62.637  35.771  1.00  0.02           C
ATOM   3278  NZ  LYS A 226      49.504  62.093  35.497  1.00  0.02           N
ATOM   3279  H   LYS A 226      45.348  68.535  36.957  1.00  0.02           H
ATOM   3280  HA  LYS A 226      46.874  66.376  35.507  1.00  0.02           H
ATOM   3281  HB2 LYS A 226      47.351  66.062  38.040  1.00  0.02           H
ATOM   3282  HB3 LYS A 226      45.632  65.730  38.206  1.00  0.02           H
ATOM   3283  HG2 LYS A 226      46.752  63.650  38.180  1.00  0.02           H
ATOM   3284  HG3 LYS A 226      45.941  63.728  36.694  1.00  0.02           H
ATOM   3285  HD2 LYS A 226      48.423  64.759  35.970  1.00  0.02           H
ATOM   3286  HD3 LYS A 226      48.768  63.779  37.507  1.00  0.02           H
ATOM   3287  HE2 LYS A 226      47.509  61.947  36.277  1.00  0.02           H
ATOM   3288  HE3 LYS A 226      47.754  62.907  34.806  1.00  0.02           H
ATOM   3289  HZ1 LYS A 226      49.970  61.902  36.373  1.00  0.02           H
ATOM   3290  HZ2 LYS A 226      49.992  62.772  34.931  1.00  0.02           H
ATOM   3291  HZ3 LYS A 226      49.388  61.261  34.935  1.00  0.02           H
ATOM   3292  N   ASP A 227      44.719  65.343  34.696  1.00 -0.02           N
ATOM   3293  CA  ASP A 227      43.497  64.727  34.070  1.00 -0.02           C
ATOM   3294  C   ASP A 227      42.968  63.553  34.861  1.00 -0.02           C
ATOM   3295  O   ASP A 227      43.702  62.611  35.193  1.00 -0.02           O
ATOM   3296  CB  ASP A 227      43.853  64.338  32.582  1.00 -0.02           C
ATOM   3297  CG  ASP A 227      42.570  63.909  31.911  1.00 -0.02           C
ATOM   3298  OD1 ASP A 227      41.867  62.981  32.285  1.00 -0.02           O
ATOM   3299  OD2 ASP A 227      42.179  64.653  30.957  1.00 -0.02           O
ATOM   3300  H   ASP A 227      45.596  65.021  34.314  1.00 -0.02           H
ATOM   3301  HA  ASP A 227      42.682  65.449  34.012  1.00 -0.02           H
ATOM   3302  HB2 ASP A 227      44.375  65.152  32.080  1.00 -0.02           H
ATOM   3303  HB3 ASP A 227      44.484  63.470  32.773  1.00 -0.02           H
ATOM   3304  N   LEU A 228      41.758  63.708  35.361  1.00 -0.03           N
ATOM   3305  CA  LEU A 228      41.096  62.741  36.242  1.00 -0.03           C
ATOM   3306  C   LEU A 228      39.890  62.070  35.557  1.00 -0.03           C
ATOM   3307  O   LEU A 228      39.119  61.491  36.241  1.00 -0.03           O
ATOM   3308  CB  LEU A 228      40.621  63.355  37.583  1.00 -0.03           C
ATOM   3309  CG  LEU A 228      41.680  64.066  38.386  1.00 -0.03           C
ATOM   3310  CD1 LEU A 228      41.048  64.524  39.773  1.00 -0.03           C
ATOM   3311  CD2 LEU A 228      42.900  63.132  38.603  1.00 -0.03           C
ATOM   3312  H   LEU A 228      41.224  64.459  34.949  1.00 -0.03           H
ATOM   3313  HA  LEU A 228      41.821  61.956  36.457  1.00 -0.03           H
ATOM   3314  HB2 LEU A 228      39.690  63.920  37.529  1.00 -0.03           H
ATOM   3315  HB3 LEU A 228      40.453  62.441  38.153  1.00 -0.03           H
ATOM   3316  HG  LEU A 228      42.059  64.910  37.810  1.00 -0.03           H
ATOM   3317 HD11 LEU A 228      41.832  64.913  40.423  1.00 -0.03           H
ATOM   3318 HD12 LEU A 228      40.625  63.685  40.325  1.00 -0.03           H
ATOM   3319 HD13 LEU A 228      40.142  65.113  39.635  1.00 -0.03           H
ATOM   3320 HD21 LEU A 228      43.777  63.580  39.069  1.00 -0.03           H
ATOM   3321 HD22 LEU A 228      42.627  62.288  39.237  1.00 -0.03           H
ATOM   3322 HD23 LEU A 228      43.388  62.730  37.716  1.00 -0.03           H
ATOM   3323  N   SER A 229      39.793  62.053  34.228  1.00 -0.02           N
ATOM   3324  CA  SER A 229      38.516  61.704  33.539  1.00 -0.02           C
ATOM   3325  C   SER A 229      37.997  60.198  33.737  1.00 -0.02           C
ATOM   3326  O   SER A 229      36.760  59.962  33.876  1.00 -0.02           O
ATOM   3327  CB  SER A 229      38.658  61.905  31.977  1.00 -0.02           C
ATOM   3328  OG  SER A 229      39.177  63.121  31.581  1.00 -0.02           O
ATOM   3329  H   SER A 229      40.434  62.613  33.685  1.00 -0.02           H
ATOM   3330  HA  SER A 229      37.741  62.350  33.951  1.00 -0.02           H
ATOM   3331  HB2 SER A 229      39.358  61.185  31.553  1.00 -0.02           H
ATOM   3332  HB3 SER A 229      37.659  61.846  31.543  1.00 -0.02           H
ATOM   3333  HG  SER A 229      40.107  63.150  31.818  1.00 -0.02           H
ATOM   3334  N   ALA A 230      38.923  59.312  34.151  1.00 -0.03           N
ATOM   3335  CA  ALA A 230      38.622  57.953  34.589  1.00 -0.03           C
ATOM   3336  C   ALA A 230      37.851  57.932  35.937  1.00 -0.03           C
ATOM   3337  O   ALA A 230      36.986  57.099  36.215  1.00 -0.03           O
ATOM   3338  CB  ALA A 230      39.791  56.964  34.505  1.00 -0.03           C
ATOM   3339  H   ALA A 230      39.901  59.491  33.974  1.00 -0.03           H
ATOM   3340  HA  ALA A 230      37.837  57.585  33.928  1.00 -0.03           H
ATOM   3341  HB1 ALA A 230      39.679  56.106  35.167  1.00 -0.03           H
ATOM   3342  HB2 ALA A 230      40.699  57.425  34.896  1.00 -0.03           H
ATOM   3343  HB3 ALA A 230      39.916  56.678  33.461  1.00 -0.03           H
ATOM   3344  N   ASN A 231      38.131  58.884  36.820  1.00 -0.10           N
ATOM   3345  CA  ASN A 231      37.361  58.965  38.047  1.00 -0.10           C
ATOM   3346  C   ASN A 231      35.943  59.398  37.727  1.00 -0.10           C
ATOM   3347  O   ASN A 231      35.048  58.772  38.325  1.00 -0.10           O
ATOM   3348  CB  ASN A 231      38.119  59.789  39.081  1.00 -0.10           C
ATOM   3349  CG  ASN A 231      39.400  59.213  39.573  1.00 -0.10           C
ATOM   3350  ND2 ASN A 231      40.556  59.535  39.061  1.00 -0.10           N
ATOM   3351  OD1 ASN A 231      39.446  58.192  40.243  1.00 -0.10           O
ATOM   3352  H   ASN A 231      38.698  59.660  36.507  1.00 -0.10           H
ATOM   3353  HA  ASN A 231      37.283  57.936  38.396  1.00 -0.10           H
ATOM   3354  HB2 ASN A 231      38.296  60.789  38.685  1.00 -0.10           H
ATOM   3355  HB3 ASN A 231      37.560  59.933  40.005  1.00 -0.10           H
ATOM   3356 HD21 ASN A 231      40.582  60.401  38.542  1.00 -0.10           H
ATOM   3357 HD22 ASN A 231      41.387  59.060  39.383  1.00 -0.10           H
ATOM   3358  N   LEU A 232      35.690  60.367  36.862  1.00 -1.26           N
ATOM   3359  CA  LEU A 232      34.366  60.783  36.439  1.00 -1.26           C
ATOM   3360  C   LEU A 232      33.628  59.641  35.699  1.00 -1.26           C
ATOM   3361  O   LEU A 232      32.464  59.341  35.956  1.00 -1.26           O
ATOM   3362  CB  LEU A 232      34.446  62.074  35.683  1.00 -1.26           C
ATOM   3363  CG  LEU A 232      33.152  62.537  35.008  1.00 -1.26           C
ATOM   3364  CD1 LEU A 232      32.123  62.913  36.060  1.00 -1.26           C
ATOM   3365  CD2 LEU A 232      33.286  63.797  34.168  1.00 -1.26           C
ATOM   3366  H   LEU A 232      36.424  60.683  36.245  1.00 -1.26           H
ATOM   3367  HA  LEU A 232      33.806  61.014  37.345  1.00 -1.26           H
ATOM   3368  HB2 LEU A 232      34.817  62.893  36.299  1.00 -1.26           H
ATOM   3369  HB3 LEU A 232      35.205  61.890  34.922  1.00 -1.26           H
ATOM   3370  HG  LEU A 232      32.685  61.860  34.292  1.00 -1.26           H
ATOM   3371 HD11 LEU A 232      32.622  63.457  36.862  1.00 -1.26           H
ATOM   3372 HD12 LEU A 232      31.742  61.971  36.452  1.00 -1.26           H
ATOM   3373 HD13 LEU A 232      31.241  63.426  35.676  1.00 -1.26           H
ATOM   3374 HD21 LEU A 232      32.335  64.080  33.716  1.00 -1.26           H
ATOM   3375 HD22 LEU A 232      33.672  64.554  34.850  1.00 -1.26           H
ATOM   3376 HD23 LEU A 232      33.963  63.662  33.325  1.00 -1.26           H
ATOM   3377  N   ALA A 233      34.299  58.905  34.798  1.00 -0.02           N
ATOM   3378  CA  ALA A 233      33.692  57.779  34.095  1.00 -0.02           C
ATOM   3379  C   ALA A 233      33.244  56.635  35.065  1.00 -0.02           C
ATOM   3380  O   ALA A 233      32.095  56.150  35.022  1.00 -0.02           O
ATOM   3381  CB  ALA A 233      34.480  57.369  32.867  1.00 -0.02           C
ATOM   3382  H   ALA A 233      35.275  59.117  34.650  1.00 -0.02           H
ATOM   3383  HA  ALA A 233      32.744  58.140  33.696  1.00 -0.02           H
ATOM   3384  HB1 ALA A 233      33.887  56.645  32.309  1.00 -0.02           H
ATOM   3385  HB2 ALA A 233      35.426  56.866  33.072  1.00 -0.02           H
ATOM   3386  HB3 ALA A 233      34.666  58.218  32.210  1.00 -0.02           H
ATOM   3387  N   MET A 234      34.073  56.162  35.943  1.00 -0.08           N
ATOM   3388  CA  MET A 234      33.675  55.255  36.964  1.00 -0.08           C
ATOM   3389  C   MET A 234      32.556  55.776  37.846  1.00 -0.08           C
ATOM   3390  O   MET A 234      31.683  55.051  38.348  1.00 -0.08           O
ATOM   3391  CB  MET A 234      34.901  54.738  37.766  1.00 -0.08           C
ATOM   3392  CG  MET A 234      35.792  53.753  36.999  1.00 -0.08           C
ATOM   3393  SD  MET A 234      35.030  52.223  36.248  1.00 -0.08           S
ATOM   3394  CE  MET A 234      34.505  51.287  37.687  1.00 -0.08           C
ATOM   3395  H   MET A 234      35.048  56.403  35.845  1.00 -0.08           H
ATOM   3396  HA  MET A 234      33.276  54.421  36.387  1.00 -0.08           H
ATOM   3397  HB2 MET A 234      35.545  55.522  38.166  1.00 -0.08           H
ATOM   3398  HB3 MET A 234      34.532  54.202  38.640  1.00 -0.08           H
ATOM   3399  HG2 MET A 234      36.190  54.262  36.120  1.00 -0.08           H
ATOM   3400  HG3 MET A 234      36.593  53.446  37.671  1.00 -0.08           H
ATOM   3401  HE1 MET A 234      33.630  51.780  38.110  1.00 -0.08           H
ATOM   3402  HE2 MET A 234      34.157  50.272  37.495  1.00 -0.08           H
ATOM   3403  HE3 MET A 234      35.303  51.263  38.429  1.00 -0.08           H
ATOM   3404  N   THR A 235      32.517  57.080  38.056  1.00 -0.41           N
ATOM   3405  CA  THR A 235      31.424  57.729  38.857  1.00 -0.41           C
ATOM   3406  C   THR A 235      30.111  57.656  38.161  1.00 -0.41           C
ATOM   3407  O   THR A 235      29.191  57.193  38.770  1.00 -0.41           O
ATOM   3408  CB  THR A 235      31.848  59.098  39.407  1.00 -0.41           C
ATOM   3409  CG2 THR A 235      30.793  60.053  39.968  1.00 -0.41           C
ATOM   3410  OG1 THR A 235      32.842  58.976  40.415  1.00 -0.41           O
ATOM   3411  H   THR A 235      33.239  57.732  37.784  1.00 -0.41           H
ATOM   3412  HA  THR A 235      31.277  57.128  39.755  1.00 -0.41           H
ATOM   3413  HB  THR A 235      32.330  59.718  38.652  1.00 -0.41           H
ATOM   3414  HG1 THR A 235      33.645  58.847  39.904  1.00 -0.41           H
ATOM   3415 HG21 THR A 235      29.980  60.113  39.245  1.00 -0.41           H
ATOM   3416 HG22 THR A 235      31.120  61.089  40.059  1.00 -0.41           H
ATOM   3417 HG23 THR A 235      30.431  59.630  40.905  1.00 -0.41           H
ATOM   3418  N   MET A 236      30.110  57.965  36.859  1.00 -0.44           N
ATOM   3419  CA  MET A 236      28.875  57.998  36.106  1.00 -0.44           C
ATOM   3420  C   MET A 236      28.336  56.661  35.730  1.00 -0.44           C
ATOM   3421  O   MET A 236      27.154  56.383  35.875  1.00 -0.44           O
ATOM   3422  CB  MET A 236      29.108  59.071  34.968  1.00 -0.44           C
ATOM   3423  CG  MET A 236      27.747  59.271  34.291  1.00 -0.44           C
ATOM   3424  SD  MET A 236      26.453  60.042  35.236  1.00 -0.44           S
ATOM   3425  CE  MET A 236      27.173  61.709  35.461  1.00 -0.44           C
ATOM   3426  H   MET A 236      30.942  58.159  36.320  1.00 -0.44           H
ATOM   3427  HA  MET A 236      28.130  58.358  36.816  1.00 -0.44           H
ATOM   3428  HB2 MET A 236      29.395  60.021  35.418  1.00 -0.44           H
ATOM   3429  HB3 MET A 236      29.884  58.747  34.273  1.00 -0.44           H
ATOM   3430  HG2 MET A 236      27.737  59.720  33.298  1.00 -0.44           H
ATOM   3431  HG3 MET A 236      27.421  58.255  34.066  1.00 -0.44           H
ATOM   3432  HE1 MET A 236      27.961  61.602  36.206  1.00 -0.44           H
ATOM   3433  HE2 MET A 236      27.551  61.974  34.474  1.00 -0.44           H
ATOM   3434  HE3 MET A 236      26.379  62.419  35.691  1.00 -0.44           H
ATOM   3435  N   ASN A 237      29.282  55.702  35.531  1.00  0.01           N
ATOM   3436  CA  ASN A 237      28.925  54.276  35.517  1.00  0.01           C
ATOM   3437  C   ASN A 237      28.229  53.815  36.841  1.00  0.01           C
ATOM   3438  O   ASN A 237      27.288  53.006  36.824  1.00  0.01           O
ATOM   3439  CB  ASN A 237      30.085  53.446  35.042  1.00  0.01           C
ATOM   3440  CG  ASN A 237      30.305  53.384  33.580  1.00  0.01           C
ATOM   3441  ND2 ASN A 237      31.378  54.085  33.199  1.00  0.01           N
ATOM   3442  OD1 ASN A 237      29.608  52.933  32.740  1.00  0.01           O
ATOM   3443  H   ASN A 237      30.255  55.932  35.386  1.00  0.01           H
ATOM   3444  HA  ASN A 237      28.162  54.144  34.749  1.00  0.01           H
ATOM   3445  HB2 ASN A 237      30.993  53.733  35.571  1.00  0.01           H
ATOM   3446  HB3 ASN A 237      29.919  52.434  35.413  1.00  0.01           H
ATOM   3447 HD21 ASN A 237      31.954  54.643  33.813  1.00  0.01           H
ATOM   3448 HD22 ASN A 237      31.692  53.980  32.245  1.00  0.01           H
ATOM   3449  N   VAL A 238      28.696  54.323  38.024  1.00 -0.09           N
ATOM   3450  CA  VAL A 238      28.298  53.957  39.427  1.00 -0.09           C
ATOM   3451  C   VAL A 238      27.015  54.640  39.863  1.00 -0.09           C
ATOM   3452  O   VAL A 238      26.092  53.991  40.501  1.00 -0.09           O
ATOM   3453  CB  VAL A 238      29.431  54.008  40.498  1.00 -0.09           C
ATOM   3454  CG1 VAL A 238      29.002  54.102  41.937  1.00 -0.09           C
ATOM   3455  CG2 VAL A 238      30.261  52.775  40.259  1.00 -0.09           C
ATOM   3456  H   VAL A 238      29.348  55.066  37.819  1.00 -0.09           H
ATOM   3457  HA  VAL A 238      27.940  52.933  39.317  1.00 -0.09           H
ATOM   3458  HB  VAL A 238      29.941  54.946  40.282  1.00 -0.09           H
ATOM   3459 HG11 VAL A 238      28.204  53.401  42.184  1.00 -0.09           H
ATOM   3460 HG12 VAL A 238      29.882  54.101  42.580  1.00 -0.09           H
ATOM   3461 HG13 VAL A 238      28.518  55.063  42.107  1.00 -0.09           H
ATOM   3462 HG21 VAL A 238      30.702  52.869  39.267  1.00 -0.09           H
ATOM   3463 HG22 VAL A 238      29.602  51.908  40.236  1.00 -0.09           H
ATOM   3464 HG23 VAL A 238      30.994  52.629  41.053  1.00 -0.09           H
ATOM   3465  N   PHE A 239      26.763  55.868  39.406  1.00 -0.02           N
ATOM   3466  CA  PHE A 239      25.467  56.449  39.341  1.00 -0.02           C
ATOM   3467  C   PHE A 239      24.409  55.721  38.491  1.00 -0.02           C
ATOM   3468  O   PHE A 239      23.206  55.568  38.858  1.00 -0.02           O
ATOM   3469  CB  PHE A 239      25.707  57.884  38.846  1.00 -0.02           C
ATOM   3470  CG  PHE A 239      24.480  58.671  38.558  1.00 -0.02           C
ATOM   3471  CD1 PHE A 239      23.815  59.356  39.602  1.00 -0.02           C
ATOM   3472  CD2 PHE A 239      23.759  58.610  37.303  1.00 -0.02           C
ATOM   3473  CE1 PHE A 239      22.527  60.012  39.433  1.00 -0.02           C
ATOM   3474  CE2 PHE A 239      22.473  59.205  37.133  1.00 -0.02           C
ATOM   3475  CZ  PHE A 239      21.891  59.953  38.179  1.00 -0.02           C
ATOM   3476  H   PHE A 239      27.456  56.210  38.756  1.00 -0.02           H
ATOM   3477  HA  PHE A 239      25.069  56.483  40.356  1.00 -0.02           H
ATOM   3478  HB2 PHE A 239      26.286  58.316  39.662  1.00 -0.02           H
ATOM   3479  HB3 PHE A 239      26.242  57.778  37.902  1.00 -0.02           H
ATOM   3480  HD1 PHE A 239      24.291  59.526  40.556  1.00 -0.02           H
ATOM   3481  HD2 PHE A 239      24.151  57.991  36.510  1.00 -0.02           H
ATOM   3482  HE1 PHE A 239      22.059  60.610  40.201  1.00 -0.02           H
ATOM   3483  HE2 PHE A 239      21.869  59.000  36.261  1.00 -0.02           H
ATOM   3484  HZ  PHE A 239      20.948  60.473  38.096  1.00 -0.02           H
ATOM   3485  N   ALA A 240      24.724  55.405  37.226  1.00  0.01           N
ATOM   3486  CA  ALA A 240      23.791  54.863  36.162  1.00  0.01           C
ATOM   3487  C   ALA A 240      23.347  53.435  36.559  1.00  0.01           C
ATOM   3488  O   ALA A 240      22.145  53.117  36.523  1.00  0.01           O
ATOM   3489  CB  ALA A 240      24.476  54.930  34.801  1.00  0.01           C
ATOM   3490  H   ALA A 240      25.551  55.847  36.851  1.00  0.01           H
ATOM   3491  HA  ALA A 240      22.875  55.448  36.245  1.00  0.01           H
ATOM   3492  HB1 ALA A 240      25.381  54.325  34.758  1.00  0.01           H
ATOM   3493  HB2 ALA A 240      24.675  55.973  34.559  1.00  0.01           H
ATOM   3494  HB3 ALA A 240      23.838  54.609  33.977  1.00  0.01           H
ATOM   3495  N   LEU A 241      24.229  52.516  36.955  1.00  0.01           N
ATOM   3496  CA  LEU A 241      23.851  51.234  37.611  1.00  0.01           C
ATOM   3497  C   LEU A 241      22.864  51.455  38.839  1.00  0.01           C
ATOM   3498  O   LEU A 241      22.028  50.543  39.017  1.00  0.01           O
ATOM   3499  CB  LEU A 241      25.066  50.401  37.988  1.00  0.01           C
ATOM   3500  CG  LEU A 241      24.663  49.058  38.530  1.00  0.01           C
ATOM   3501  CD1 LEU A 241      23.960  48.240  37.480  1.00  0.01           C
ATOM   3502  CD2 LEU A 241      25.915  48.264  38.906  1.00  0.01           C
ATOM   3503  H   LEU A 241      25.211  52.688  36.790  1.00  0.01           H
ATOM   3504  HA  LEU A 241      23.346  50.694  36.810  1.00  0.01           H
ATOM   3505  HB2 LEU A 241      25.681  50.273  37.097  1.00  0.01           H
ATOM   3506  HB3 LEU A 241      25.688  50.966  38.682  1.00  0.01           H
ATOM   3507  HG  LEU A 241      24.009  49.150  39.398  1.00  0.01           H
ATOM   3508 HD11 LEU A 241      24.655  48.025  36.668  1.00  0.01           H
ATOM   3509 HD12 LEU A 241      23.046  48.743  37.162  1.00  0.01           H
ATOM   3510 HD13 LEU A 241      23.608  47.339  37.981  1.00  0.01           H
ATOM   3511 HD21 LEU A 241      25.582  47.263  39.181  1.00  0.01           H
ATOM   3512 HD22 LEU A 241      26.581  48.219  38.045  1.00  0.01           H
ATOM   3513 HD23 LEU A 241      26.384  48.683  39.797  1.00  0.01           H
ATOM   3514  N   GLY A 242      23.009  52.535  39.590  1.00  0.00           N
ATOM   3515  CA  GLY A 242      22.016  52.868  40.621  1.00  0.00           C
ATOM   3516  C   GLY A 242      20.619  52.973  40.129  1.00  0.00           C
ATOM   3517  O   GLY A 242      19.774  52.103  40.440  1.00  0.00           O
ATOM   3518  H   GLY A 242      23.741  53.207  39.406  1.00  0.00           H
ATOM   3519  HA2 GLY A 242      21.958  52.087  41.379  1.00  0.00           H
ATOM   3520  HA3 GLY A 242      22.266  53.853  41.015  1.00  0.00           H
ATOM   3521  N   VAL A 243      20.297  53.853  39.188  1.00 -0.01           N
ATOM   3522  CA  VAL A 243      18.933  54.096  38.630  1.00 -0.01           C
ATOM   3523  C   VAL A 243      18.491  52.997  37.648  1.00 -0.01           C
ATOM   3524  O   VAL A 243      17.268  52.650  37.551  1.00 -0.01           O
ATOM   3525  CB  VAL A 243      18.778  55.471  37.912  1.00 -0.01           C
ATOM   3526  CG1 VAL A 243      17.335  55.790  37.381  1.00 -0.01           C
ATOM   3527  CG2 VAL A 243      19.038  56.569  38.913  1.00 -0.01           C
ATOM   3528  H   VAL A 243      21.095  54.392  38.881  1.00 -0.01           H
ATOM   3529  HA  VAL A 243      18.231  54.082  39.464  1.00 -0.01           H
ATOM   3530  HB  VAL A 243      19.514  55.670  37.133  1.00 -0.01           H
ATOM   3531 HG11 VAL A 243      17.438  56.727  36.833  1.00 -0.01           H
ATOM   3532 HG12 VAL A 243      17.005  55.015  36.689  1.00 -0.01           H
ATOM   3533 HG13 VAL A 243      16.652  55.921  38.220  1.00 -0.01           H
ATOM   3534 HG21 VAL A 243      19.160  57.461  38.298  1.00 -0.01           H
ATOM   3535 HG22 VAL A 243      19.953  56.374  39.473  1.00 -0.01           H
ATOM   3536 HG23 VAL A 243      18.184  56.736  39.570  1.00 -0.01           H
ATOM   3537  N   TYR A 244      19.487  52.365  36.878  1.00  0.01           N
ATOM   3538  CA  TYR A 244      19.265  51.179  36.105  1.00  0.01           C
ATOM   3539  C   TYR A 244      18.937  49.862  36.897  1.00  0.01           C
ATOM   3540  O   TYR A 244      18.230  48.986  36.369  1.00  0.01           O
ATOM   3541  CB  TYR A 244      20.499  50.893  35.217  1.00  0.01           C
ATOM   3542  CG  TYR A 244      20.917  51.926  34.196  1.00  0.01           C
ATOM   3543  CD1 TYR A 244      20.150  53.085  33.915  1.00  0.01           C
ATOM   3544  CD2 TYR A 244      22.069  51.690  33.384  1.00  0.01           C
ATOM   3545  CE1 TYR A 244      20.453  53.975  32.944  1.00  0.01           C
ATOM   3546  CE2 TYR A 244      22.409  52.591  32.347  1.00  0.01           C
ATOM   3547  CZ  TYR A 244      21.677  53.792  32.234  1.00  0.01           C
ATOM   3548  OH  TYR A 244      21.970  54.617  31.163  1.00  0.01           O
ATOM   3549  H   TYR A 244      20.421  52.686  37.090  1.00  0.01           H
ATOM   3550  HA  TYR A 244      18.372  51.282  35.489  1.00  0.01           H
ATOM   3551  HB2 TYR A 244      21.339  50.553  35.822  1.00  0.01           H
ATOM   3552  HB3 TYR A 244      20.234  50.048  34.582  1.00  0.01           H
ATOM   3553  HD1 TYR A 244      19.282  53.355  34.498  1.00  0.01           H
ATOM   3554  HD2 TYR A 244      22.541  50.723  33.468  1.00  0.01           H
ATOM   3555  HE1 TYR A 244      19.822  54.845  32.833  1.00  0.01           H
ATOM   3556  HE2 TYR A 244      23.220  52.385  31.665  1.00  0.01           H
ATOM   3557  HH  TYR A 244      22.906  54.784  31.025  1.00  0.01           H
ATOM   3558  N   SER A 245      19.236  49.746  38.190  1.00  0.01           N
ATOM   3559  CA  SER A 245      18.748  48.587  39.019  1.00  0.01           C
ATOM   3560  C   SER A 245      17.742  48.938  40.075  1.00  0.01           C
ATOM   3561  O   SER A 245      17.150  47.984  40.585  1.00  0.01           O
ATOM   3562  CB  SER A 245      19.930  47.855  39.693  1.00  0.01           C
ATOM   3563  OG  SER A 245      20.600  48.777  40.448  1.00  0.01           O
ATOM   3564  H   SER A 245      19.930  50.338  38.622  1.00  0.01           H
ATOM   3565  HA  SER A 245      18.372  47.835  38.325  1.00  0.01           H
ATOM   3566  HB2 SER A 245      19.601  47.045  40.344  1.00  0.01           H
ATOM   3567  HB3 SER A 245      20.570  47.473  38.897  1.00  0.01           H
ATOM   3568  HG  SER A 245      20.992  49.435  39.870  1.00  0.01           H
ATOM   3569  N   ARG A 246      17.553  50.208  40.440  1.00  0.01           N
ATOM   3570  CA  ARG A 246      16.758  50.486  41.624  1.00  0.01           C
ATOM   3571  C   ARG A 246      15.721  51.604  41.439  1.00  0.01           C
ATOM   3572  O   ARG A 246      15.532  52.443  42.293  1.00  0.01           O
ATOM   3573  CB  ARG A 246      17.634  50.867  42.837  1.00  0.01           C
ATOM   3574  CG  ARG A 246      18.633  49.766  43.169  1.00  0.01           C
ATOM   3575  CD  ARG A 246      19.198  50.102  44.590  1.00  0.01           C
ATOM   3576  NE  ARG A 246      20.299  49.274  44.840  1.00  0.01           N
ATOM   3577  CZ  ARG A 246      21.133  49.337  45.863  1.00  0.01           C
ATOM   3578  NH1 ARG A 246      21.090  50.082  46.974  1.00  0.01           N
ATOM   3579  NH2 ARG A 246      22.127  48.490  45.847  1.00  0.01           N
ATOM   3580  H   ARG A 246      18.240  50.881  40.130  1.00  0.01           H
ATOM   3581  HA  ARG A 246      16.192  49.591  41.880  1.00  0.01           H
ATOM   3582  HB2 ARG A 246      18.173  51.814  42.829  1.00  0.01           H
ATOM   3583  HB3 ARG A 246      16.971  50.950  43.698  1.00  0.01           H
ATOM   3584  HG2 ARG A 246      18.100  48.815  43.159  1.00  0.01           H
ATOM   3585  HG3 ARG A 246      19.472  49.920  42.490  1.00  0.01           H
ATOM   3586  HD2 ARG A 246      19.533  51.138  44.530  1.00  0.01           H
ATOM   3587  HD3 ARG A 246      18.403  49.923  45.313  1.00  0.01           H
ATOM   3588  HE  ARG A 246      20.632  48.731  44.056  1.00  0.01           H
ATOM   3589 HH11 ARG A 246      20.370  50.788  46.915  1.00  0.01           H
ATOM   3590 HH12 ARG A 246      21.775  49.849  47.678  1.00  0.01           H
ATOM   3591 HH21 ARG A 246      22.325  47.838  45.101  1.00  0.01           H
ATOM   3592 HH22 ARG A 246      22.698  48.504  46.679  1.00  0.01           H
ATOM   3593  N   ARG A 247      15.075  51.697  40.196  1.00  0.00           N
ATOM   3594  CA  ARG A 247      14.244  52.839  39.711  1.00  0.00           C
ATOM   3595  C   ARG A 247      13.165  53.203  40.766  1.00  0.00           C
ATOM   3596  O   ARG A 247      13.033  54.411  41.130  1.00  0.00           O
ATOM   3597  CB  ARG A 247      13.585  52.341  38.410  1.00  0.00           C
ATOM   3598  CG  ARG A 247      12.819  53.466  37.792  1.00  0.00           C
ATOM   3599  CD  ARG A 247      12.035  52.947  36.505  1.00  0.00           C
ATOM   3600  NE  ARG A 247      11.010  53.951  36.064  1.00  0.00           N
ATOM   3601  CZ  ARG A 247       9.790  54.143  36.412  1.00  0.00           C
ATOM   3602  NH1 ARG A 247       9.245  53.471  37.292  1.00  0.00           N
ATOM   3603  NH2 ARG A 247       9.040  55.038  35.855  1.00  0.00           N
ATOM   3604  H   ARG A 247      15.267  51.015  39.477  1.00  0.00           H
ATOM   3605  HA  ARG A 247      14.820  53.760  39.622  1.00  0.00           H
ATOM   3606  HB2 ARG A 247      14.405  52.115  37.729  1.00  0.00           H
ATOM   3607  HB3 ARG A 247      12.955  51.485  38.654  1.00  0.00           H
ATOM   3608  HG2 ARG A 247      12.087  53.919  38.461  1.00  0.00           H
ATOM   3609  HG3 ARG A 247      13.488  54.223  37.384  1.00  0.00           H
ATOM   3610  HD2 ARG A 247      12.713  52.715  35.684  1.00  0.00           H
ATOM   3611  HD3 ARG A 247      11.514  52.012  36.711  1.00  0.00           H
ATOM   3612  HE  ARG A 247      11.145  54.420  35.180  1.00  0.00           H
ATOM   3613 HH11 ARG A 247       9.876  52.764  37.641  1.00  0.00           H
ATOM   3614 HH12 ARG A 247       8.284  53.566  37.587  1.00  0.00           H
ATOM   3615 HH21 ARG A 247       9.342  55.686  35.142  1.00  0.00           H
ATOM   3616 HH22 ARG A 247       8.040  54.942  35.964  1.00  0.00           H
ATOM   3617  N   ALA A 248      12.434  52.282  41.405  1.00  0.00           N
ATOM   3618  CA  ALA A 248      11.458  52.555  42.406  1.00  0.00           C
ATOM   3619  C   ALA A 248      11.863  53.458  43.581  1.00  0.00           C
ATOM   3620  O   ALA A 248      11.021  54.157  44.108  1.00  0.00           O
ATOM   3621  CB  ALA A 248      10.955  51.197  42.890  1.00  0.00           C
ATOM   3622  H   ALA A 248      12.598  51.309  41.190  1.00  0.00           H
ATOM   3623  HA  ALA A 248      10.621  53.078  41.943  1.00  0.00           H
ATOM   3624  HB1 ALA A 248      10.252  51.264  43.720  1.00  0.00           H
ATOM   3625  HB2 ALA A 248      11.796  50.569  43.184  1.00  0.00           H
ATOM   3626  HB3 ALA A 248      10.466  50.710  42.046  1.00  0.00           H
ATOM   3627  N   GLU A 249      13.111  53.483  44.062  1.00  0.00           N
ATOM   3628  CA  GLU A 249      13.679  54.370  45.030  1.00  0.00           C
ATOM   3629  C   GLU A 249      13.663  55.874  44.618  1.00  0.00           C
ATOM   3630  O   GLU A 249      13.529  56.790  45.554  1.00  0.00           O
ATOM   3631  CB  GLU A 249      15.157  54.036  45.289  1.00  0.00           C
ATOM   3632  CG  GLU A 249      15.511  52.701  45.996  1.00  0.00           C
ATOM   3633  CD  GLU A 249      14.786  52.471  47.334  1.00  0.00           C
ATOM   3634  OE1 GLU A 249      14.333  51.343  47.643  1.00  0.00           O
ATOM   3635  OE2 GLU A 249      14.611  53.423  48.120  1.00  0.00           O
ATOM   3636  H   GLU A 249      13.816  52.986  43.537  1.00  0.00           H
ATOM   3637  HA  GLU A 249      13.138  54.226  45.965  1.00  0.00           H
ATOM   3638  HB2 GLU A 249      15.708  54.242  44.372  1.00  0.00           H
ATOM   3639  HB3 GLU A 249      15.553  54.834  45.917  1.00  0.00           H
ATOM   3640  HG2 GLU A 249      15.183  51.903  45.329  1.00  0.00           H
ATOM   3641  HG3 GLU A 249      16.584  52.692  46.183  1.00  0.00           H
ATOM   3642  N   PHE A 250      13.847  56.047  43.299  1.00  0.00           N
ATOM   3643  CA  PHE A 250      13.973  57.291  42.673  1.00  0.00           C
ATOM   3644  C   PHE A 250      12.563  57.954  42.340  1.00  0.00           C
ATOM   3645  O   PHE A 250      12.353  59.150  42.542  1.00  0.00           O
ATOM   3646  CB  PHE A 250      14.953  57.154  41.463  1.00  0.00           C
ATOM   3647  CG  PHE A 250      16.403  56.908  41.739  1.00  0.00           C
ATOM   3648  CD1 PHE A 250      17.254  57.961  42.078  1.00  0.00           C
ATOM   3649  CD2 PHE A 250      16.856  55.588  41.794  1.00  0.00           C
ATOM   3650  CE1 PHE A 250      18.593  57.616  42.482  1.00  0.00           C
ATOM   3651  CE2 PHE A 250      18.180  55.278  42.119  1.00  0.00           C
ATOM   3652  CZ  PHE A 250      19.047  56.287  42.495  1.00  0.00           C
ATOM   3653  H   PHE A 250      13.709  55.228  42.723  1.00  0.00           H
ATOM   3654  HA  PHE A 250      14.367  58.041  43.360  1.00  0.00           H
ATOM   3655  HB2 PHE A 250      14.607  56.416  40.740  1.00  0.00           H
ATOM   3656  HB3 PHE A 250      14.933  58.102  40.925  1.00  0.00           H
ATOM   3657  HD1 PHE A 250      16.954  58.992  41.959  1.00  0.00           H
ATOM   3658  HD2 PHE A 250      16.252  54.732  41.529  1.00  0.00           H
ATOM   3659  HE1 PHE A 250      19.358  58.341  42.719  1.00  0.00           H
ATOM   3660  HE2 PHE A 250      18.542  54.262  42.072  1.00  0.00           H
ATOM   3661  HZ  PHE A 250      20.062  56.031  42.758  1.00  0.00           H
ATOM   3662  N   THR A 251      11.589  57.134  41.874  1.00  0.00           N
ATOM   3663  CA  THR A 251      10.132  57.541  41.766  1.00  0.00           C
ATOM   3664  C   THR A 251       9.499  57.865  43.058  1.00  0.00           C
ATOM   3665  O   THR A 251       8.725  58.841  43.146  1.00  0.00           O
ATOM   3666  CB  THR A 251       9.264  56.553  40.979  1.00  0.00           C
ATOM   3667  CG2 THR A 251       9.815  56.275  39.673  1.00  0.00           C
ATOM   3668  OG1 THR A 251       9.201  55.389  41.661  1.00  0.00           O
ATOM   3669  H   THR A 251      11.795  56.155  41.733  1.00  0.00           H
ATOM   3670  HA  THR A 251      10.157  58.461  41.182  1.00  0.00           H
ATOM   3671  HB  THR A 251       8.303  57.042  40.816  1.00  0.00           H
ATOM   3672  HG1 THR A 251       8.865  54.739  41.039  1.00  0.00           H
ATOM   3673 HG21 THR A 251      10.563  55.483  39.706  1.00  0.00           H
ATOM   3674 HG22 THR A 251      10.154  57.233  39.281  1.00  0.00           H
ATOM   3675 HG23 THR A 251       9.040  55.953  38.977  1.00  0.00           H
ATOM   3676  N   GLU A 252       9.686  57.071  44.139  1.00  0.00           N
ATOM   3677  CA  GLU A 252       9.188  57.536  45.469  1.00  0.00           C
ATOM   3678  C   GLU A 252       9.761  58.930  45.921  1.00  0.00           C
ATOM   3679  O   GLU A 252       8.982  59.702  46.440  1.00  0.00           O
ATOM   3680  CB  GLU A 252       9.661  56.475  46.523  1.00  0.00           C
ATOM   3681  CG  GLU A 252       9.590  56.650  48.044  1.00  0.00           C
ATOM   3682  CD  GLU A 252       8.159  56.890  48.535  1.00  0.00           C
ATOM   3683  OE1 GLU A 252       7.990  57.550  49.575  1.00  0.00           O
ATOM   3684  OE2 GLU A 252       7.227  56.656  47.695  1.00  0.00           O
ATOM   3685  H   GLU A 252      10.018  56.130  43.981  1.00  0.00           H
ATOM   3686  HA  GLU A 252       8.107  57.640  45.553  1.00  0.00           H
ATOM   3687  HB2 GLU A 252       9.299  55.486  46.245  1.00  0.00           H
ATOM   3688  HB3 GLU A 252      10.725  56.368  46.310  1.00  0.00           H
ATOM   3689  HG2 GLU A 252      10.027  55.777  48.529  1.00  0.00           H
ATOM   3690  HG3 GLU A 252      10.220  57.508  48.276  1.00  0.00           H
ATOM   3691  N   ARG A 253      11.058  59.286  45.638  1.00  0.01           N
ATOM   3692  CA  ARG A 253      11.619  60.575  46.034  1.00  0.01           C
ATOM   3693  C   ARG A 253      11.354  61.764  45.142  1.00  0.01           C
ATOM   3694  O   ARG A 253      11.172  62.960  45.581  1.00  0.01           O
ATOM   3695  CB  ARG A 253      13.091  60.428  46.401  1.00  0.01           C
ATOM   3696  CG  ARG A 253      13.227  59.541  47.653  1.00  0.01           C
ATOM   3697  CD  ARG A 253      14.646  58.928  47.687  1.00  0.01           C
ATOM   3698  NE  ARG A 253      14.806  58.094  48.909  1.00  0.01           N
ATOM   3699  CZ  ARG A 253      14.476  56.813  49.000  1.00  0.01           C
ATOM   3700  NH1 ARG A 253      13.977  56.137  48.007  1.00  0.01           N
ATOM   3701  NH2 ARG A 253      14.866  56.015  49.976  1.00  0.01           N
ATOM   3702  H   ARG A 253      11.552  58.722  44.960  1.00  0.01           H
ATOM   3703  HA  ARG A 253      11.125  60.950  46.930  1.00  0.01           H
ATOM   3704  HB2 ARG A 253      13.612  60.103  45.501  1.00  0.01           H
ATOM   3705  HB3 ARG A 253      13.396  61.457  46.591  1.00  0.01           H
ATOM   3706  HG2 ARG A 253      13.099  60.211  48.503  1.00  0.01           H
ATOM   3707  HG3 ARG A 253      12.500  58.729  47.609  1.00  0.01           H
ATOM   3708  HD2 ARG A 253      14.740  58.280  46.816  1.00  0.01           H
ATOM   3709  HD3 ARG A 253      15.403  59.708  47.607  1.00  0.01           H
ATOM   3710  HE  ARG A 253      15.284  58.380  49.751  1.00  0.01           H
ATOM   3711 HH11 ARG A 253      13.574  56.587  47.198  1.00  0.01           H
ATOM   3712 HH12 ARG A 253      13.875  55.152  48.208  1.00  0.01           H
ATOM   3713 HH21 ARG A 253      15.445  56.404  50.706  1.00  0.01           H
ATOM   3714 HH22 ARG A 253      14.802  55.017  49.835  1.00  0.01           H
ATOM   3715  N   PHE A 254      11.340  61.545  43.836  1.00  0.01           N
ATOM   3716  CA  PHE A 254      11.310  62.670  42.824  1.00  0.01           C
ATOM   3717  C   PHE A 254      10.075  62.478  41.856  1.00  0.01           C
ATOM   3718  O   PHE A 254       9.685  63.395  41.142  1.00  0.01           O
ATOM   3719  CB  PHE A 254      12.662  62.713  42.101  1.00  0.01           C
ATOM   3720  CG  PHE A 254      13.800  62.519  43.073  1.00  0.01           C
ATOM   3721  CD1 PHE A 254      14.120  63.589  43.923  1.00  0.01           C
ATOM   3722  CD2 PHE A 254      14.621  61.357  42.975  1.00  0.01           C
ATOM   3723  CE1 PHE A 254      15.143  63.394  44.845  1.00  0.01           C
ATOM   3724  CE2 PHE A 254      15.690  61.297  43.883  1.00  0.01           C
ATOM   3725  CZ  PHE A 254      15.892  62.236  44.843  1.00  0.01           C
ATOM   3726  H   PHE A 254      11.605  60.606  43.571  1.00  0.01           H
ATOM   3727  HA  PHE A 254      11.134  63.639  43.290  1.00  0.01           H
ATOM   3728  HB2 PHE A 254      12.632  61.939  41.335  1.00  0.01           H
ATOM   3729  HB3 PHE A 254      12.624  63.708  41.659  1.00  0.01           H
ATOM   3730  HD1 PHE A 254      13.504  64.471  44.020  1.00  0.01           H
ATOM   3731  HD2 PHE A 254      14.405  60.585  42.251  1.00  0.01           H
ATOM   3732  HE1 PHE A 254      15.242  64.058  45.692  1.00  0.01           H
ATOM   3733  HE2 PHE A 254      16.405  60.489  43.825  1.00  0.01           H
ATOM   3734  HZ  PHE A 254      16.671  62.124  45.582  1.00  0.01           H
ATOM   3735  N   GLY A 255       9.563  61.223  41.729  1.00  0.00           N
ATOM   3736  CA  GLY A 255       8.458  60.832  40.792  1.00  0.00           C
ATOM   3737  C   GLY A 255       8.907  60.255  39.494  1.00  0.00           C
ATOM   3738  O   GLY A 255      10.073  60.357  39.056  1.00  0.00           O
ATOM   3739  H   GLY A 255       9.909  60.561  42.408  1.00  0.00           H
ATOM   3740  HA2 GLY A 255       7.869  60.025  41.228  1.00  0.00           H
ATOM   3741  HA3 GLY A 255       7.783  61.665  40.597  1.00  0.00           H
ATOM   3742  N   ALA A 256       8.053  59.500  38.836  1.00  0.00           N
ATOM   3743  CA  ALA A 256       8.213  58.869  37.473  1.00  0.00           C
ATOM   3744  C   ALA A 256       8.546  59.803  36.325  1.00  0.00           C
ATOM   3745  O   ALA A 256       9.430  59.504  35.479  1.00  0.00           O
ATOM   3746  CB  ALA A 256       6.907  58.206  37.213  1.00  0.00           C
ATOM   3747  H   ALA A 256       7.192  59.261  39.308  1.00  0.00           H
ATOM   3748  HA  ALA A 256       8.977  58.095  37.535  1.00  0.00           H
ATOM   3749  HB1 ALA A 256       6.113  58.952  37.224  1.00  0.00           H
ATOM   3750  HB2 ALA A 256       6.754  57.341  37.859  1.00  0.00           H
ATOM   3751  HB3 ALA A 256       6.996  57.819  36.198  1.00  0.00           H
ATOM   3752  N   GLU A 257       7.924  60.972  36.194  1.00  0.01           N
ATOM   3753  CA  GLU A 257       8.175  61.852  34.985  1.00  0.01           C
ATOM   3754  C   GLU A 257       9.564  62.470  35.119  1.00  0.01           C
ATOM   3755  O   GLU A 257      10.212  62.792  34.129  1.00  0.01           O
ATOM   3756  CB  GLU A 257       7.157  62.990  34.893  1.00  0.01           C
ATOM   3757  CG  GLU A 257       6.031  62.731  33.968  1.00  0.01           C
ATOM   3758  CD  GLU A 257       4.917  63.768  34.329  1.00  0.01           C
ATOM   3759  OE1 GLU A 257       3.933  63.353  35.024  1.00  0.01           O
ATOM   3760  OE2 GLU A 257       5.086  64.916  33.862  1.00  0.01           O
ATOM   3761  H   GLU A 257       7.298  61.285  36.922  1.00  0.01           H
ATOM   3762  HA  GLU A 257       8.116  61.183  34.127  1.00  0.01           H
ATOM   3763  HB2 GLU A 257       6.716  63.124  35.881  1.00  0.01           H
ATOM   3764  HB3 GLU A 257       7.592  63.945  34.598  1.00  0.01           H
ATOM   3765  HG2 GLU A 257       6.327  62.790  32.921  1.00  0.01           H
ATOM   3766  HG3 GLU A 257       5.678  61.717  34.157  1.00  0.01           H
ATOM   3767  N   PHE A 258      10.070  62.622  36.367  1.00  0.01           N
ATOM   3768  CA  PHE A 258      11.498  63.014  36.555  1.00  0.01           C
ATOM   3769  C   PHE A 258      12.455  61.906  36.098  1.00  0.01           C
ATOM   3770  O   PHE A 258      13.468  62.218  35.449  1.00  0.01           O
ATOM   3771  CB  PHE A 258      11.754  63.392  38.017  1.00  0.01           C
ATOM   3772  CG  PHE A 258      13.136  64.037  38.180  1.00  0.01           C
ATOM   3773  CD1 PHE A 258      13.496  65.284  37.700  1.00  0.01           C
ATOM   3774  CD2 PHE A 258      14.134  63.207  38.799  1.00  0.01           C
ATOM   3775  CE1 PHE A 258      14.829  65.708  37.715  1.00  0.01           C
ATOM   3776  CE2 PHE A 258      15.410  63.719  39.111  1.00  0.01           C
ATOM   3777  CZ  PHE A 258      15.799  64.910  38.391  1.00  0.01           C
ATOM   3778  H   PHE A 258       9.425  62.670  37.143  1.00  0.01           H
ATOM   3779  HA  PHE A 258      11.870  63.864  35.983  1.00  0.01           H
ATOM   3780  HB2 PHE A 258      11.055  64.163  38.339  1.00  0.01           H
ATOM   3781  HB3 PHE A 258      11.746  62.506  38.652  1.00  0.01           H
ATOM   3782  HD1 PHE A 258      12.754  65.853  37.158  1.00  0.01           H
ATOM   3783  HD2 PHE A 258      13.806  62.242  39.157  1.00  0.01           H
ATOM   3784  HE1 PHE A 258      15.134  66.713  37.463  1.00  0.01           H
ATOM   3785  HE2 PHE A 258      16.113  63.120  39.671  1.00  0.01           H
ATOM   3786  HZ  PHE A 258      16.794  65.323  38.458  1.00  0.01           H
ATOM   3787  N   VAL A 259      12.115  60.654  36.519  1.00  0.00           N
ATOM   3788  CA  VAL A 259      12.909  59.395  36.296  1.00  0.00           C
ATOM   3789  C   VAL A 259      12.951  59.070  34.785  1.00  0.00           C
ATOM   3790  O   VAL A 259      14.038  58.885  34.340  1.00  0.00           O
ATOM   3791  CB  VAL A 259      12.235  58.282  37.061  1.00  0.00           C
ATOM   3792  CG1 VAL A 259      12.559  56.878  36.677  1.00  0.00           C
ATOM   3793  CG2 VAL A 259      12.679  58.428  38.500  1.00  0.00           C
ATOM   3794  H   VAL A 259      11.224  60.597  36.991  1.00  0.00           H
ATOM   3795  HA  VAL A 259      13.948  59.524  36.599  1.00  0.00           H
ATOM   3796  HB  VAL A 259      11.146  58.278  37.000  1.00  0.00           H
ATOM   3797 HG11 VAL A 259      13.640  56.741  36.680  1.00  0.00           H
ATOM   3798 HG12 VAL A 259      12.107  56.122  37.318  1.00  0.00           H
ATOM   3799 HG13 VAL A 259      12.298  56.610  35.653  1.00  0.00           H
ATOM   3800 HG21 VAL A 259      12.389  57.610  39.159  1.00  0.00           H
ATOM   3801 HG22 VAL A 259      12.364  59.395  38.892  1.00  0.00           H
ATOM   3802 HG23 VAL A 259      13.762  58.517  38.584  1.00  0.00           H
ATOM   3803  N   ASP A 260      11.836  58.928  34.067  1.00  0.00           N
ATOM   3804  CA  ASP A 260      11.857  58.455  32.691  1.00  0.00           C
ATOM   3805  C   ASP A 260      12.307  59.534  31.699  1.00  0.00           C
ATOM   3806  O   ASP A 260      12.808  59.191  30.610  1.00  0.00           O
ATOM   3807  CB  ASP A 260      10.377  58.188  32.444  1.00  0.00           C
ATOM   3808  CG  ASP A 260       9.701  56.960  33.127  1.00  0.00           C
ATOM   3809  OD1 ASP A 260      10.341  56.171  33.848  1.00  0.00           O
ATOM   3810  OD2 ASP A 260       8.470  56.708  32.963  1.00  0.00           O
ATOM   3811  H   ASP A 260      10.941  59.173  34.467  1.00  0.00           H
ATOM   3812  HA  ASP A 260      12.425  57.532  32.575  1.00  0.00           H
ATOM   3813  HB2 ASP A 260       9.794  59.070  32.708  1.00  0.00           H
ATOM   3814  HB3 ASP A 260      10.273  57.984  31.378  1.00  0.00           H
ATOM   3815  N   GLY A 261      12.338  60.798  32.118  1.00  0.00           N
ATOM   3816  CA  GLY A 261      13.219  61.787  31.392  1.00  0.00           C
ATOM   3817  C   GLY A 261      14.708  61.695  31.707  1.00  0.00           C
ATOM   3818  O   GLY A 261      15.497  61.731  30.806  1.00  0.00           O
ATOM   3819  H   GLY A 261      11.847  61.008  32.976  1.00  0.00           H
ATOM   3820  HA2 GLY A 261      13.040  61.652  30.325  1.00  0.00           H
ATOM   3821  HA3 GLY A 261      12.933  62.827  31.548  1.00  0.00           H
ATOM   3822  N   LEU A 262      15.092  61.434  32.903  1.00 -0.02           N
ATOM   3823  CA  LEU A 262      16.478  61.098  33.236  1.00 -0.02           C
ATOM   3824  C   LEU A 262      16.968  59.825  32.519  1.00 -0.02           C
ATOM   3825  O   LEU A 262      18.097  59.799  32.004  1.00 -0.02           O
ATOM   3826  CB  LEU A 262      16.713  61.123  34.735  1.00 -0.02           C
ATOM   3827  CG  LEU A 262      18.005  60.446  35.268  1.00 -0.02           C
ATOM   3828  CD1 LEU A 262      19.129  61.389  34.970  1.00 -0.02           C
ATOM   3829  CD2 LEU A 262      17.915  60.280  36.789  1.00 -0.02           C
ATOM   3830  H   LEU A 262      14.330  61.249  33.540  1.00 -0.02           H
ATOM   3831  HA  LEU A 262      17.123  61.842  32.769  1.00 -0.02           H
ATOM   3832  HB2 LEU A 262      16.589  62.108  35.186  1.00 -0.02           H
ATOM   3833  HB3 LEU A 262      15.978  60.457  35.187  1.00 -0.02           H
ATOM   3834  HG  LEU A 262      18.113  59.435  34.876  1.00 -0.02           H
ATOM   3835 HD11 LEU A 262      18.938  62.441  35.184  1.00 -0.02           H
ATOM   3836 HD12 LEU A 262      19.384  61.341  33.912  1.00 -0.02           H
ATOM   3837 HD13 LEU A 262      20.066  61.061  35.421  1.00 -0.02           H
ATOM   3838 HD21 LEU A 262      18.878  59.884  37.115  1.00 -0.02           H
ATOM   3839 HD22 LEU A 262      17.650  61.256  37.194  1.00 -0.02           H
ATOM   3840 HD23 LEU A 262      17.097  59.620  37.078  1.00 -0.02           H
ATOM   3841  N   LEU A 263      16.062  58.854  32.418  1.00  0.01           N
ATOM   3842  CA  LEU A 263      16.417  57.584  31.833  1.00  0.01           C
ATOM   3843  C   LEU A 263      16.301  57.692  30.284  1.00  0.01           C
ATOM   3844  O   LEU A 263      16.862  56.889  29.517  1.00  0.01           O
ATOM   3845  CB  LEU A 263      15.373  56.505  32.359  1.00  0.01           C
ATOM   3846  CG  LEU A 263      15.841  55.781  33.561  1.00  0.01           C
ATOM   3847  CD1 LEU A 263      14.629  55.065  34.209  1.00  0.01           C
ATOM   3848  CD2 LEU A 263      16.811  54.685  33.028  1.00  0.01           C
ATOM   3849  H   LEU A 263      15.133  59.052  32.761  1.00  0.01           H
ATOM   3850  HA  LEU A 263      17.373  57.239  32.228  1.00  0.01           H
ATOM   3851  HB2 LEU A 263      14.427  56.989  32.605  1.00  0.01           H
ATOM   3852  HB3 LEU A 263      15.136  55.815  31.549  1.00  0.01           H
ATOM   3853  HG  LEU A 263      16.309  56.308  34.392  1.00  0.01           H
ATOM   3854 HD11 LEU A 263      15.050  54.401  34.964  1.00  0.01           H
ATOM   3855 HD12 LEU A 263      14.066  54.417  33.537  1.00  0.01           H
ATOM   3856 HD13 LEU A 263      13.897  55.794  34.557  1.00  0.01           H
ATOM   3857 HD21 LEU A 263      17.152  54.036  33.835  1.00  0.01           H
ATOM   3858 HD22 LEU A 263      16.193  54.094  32.352  1.00  0.01           H
ATOM   3859 HD23 LEU A 263      17.702  55.106  32.563  1.00  0.01           H
ATOM   3860  N   ALA A 264      15.615  58.681  29.762  1.00  0.00           N
ATOM   3861  CA  ALA A 264      15.647  58.921  28.301  1.00  0.00           C
ATOM   3862  C   ALA A 264      16.980  59.602  27.916  1.00  0.00           C
ATOM   3863  O   ALA A 264      17.556  59.277  26.851  1.00  0.00           O
ATOM   3864  CB  ALA A 264      14.422  59.735  27.770  1.00  0.00           C
ATOM   3865  H   ALA A 264      14.784  59.053  30.198  1.00  0.00           H
ATOM   3866  HA  ALA A 264      15.610  57.918  27.875  1.00  0.00           H
ATOM   3867  HB1 ALA A 264      14.486  60.081  26.738  1.00  0.00           H
ATOM   3868  HB2 ALA A 264      14.410  60.722  28.230  1.00  0.00           H
ATOM   3869  HB3 ALA A 264      13.511  59.230  28.089  1.00  0.00           H
ATOM   3870  N   GLY A 265      17.425  60.484  28.800  1.00  0.00           N
ATOM   3871  CA  GLY A 265      18.736  61.140  28.528  1.00  0.00           C
ATOM   3872  C   GLY A 265      20.052  60.408  28.777  1.00  0.00           C
ATOM   3873  O   GLY A 265      21.003  60.800  28.186  1.00  0.00           O
ATOM   3874  H   GLY A 265      16.903  60.641  29.651  1.00  0.00           H
ATOM   3875  HA2 GLY A 265      18.824  61.525  27.512  1.00  0.00           H
ATOM   3876  HA3 GLY A 265      18.737  62.061  29.110  1.00  0.00           H
ATOM   3877  N   LEU A 266      20.204  59.545  29.818  1.00 -0.02           N
ATOM   3878  CA  LEU A 266      21.481  59.211  30.474  1.00 -0.02           C
ATOM   3879  C   LEU A 266      22.524  58.394  29.670  1.00 -0.02           C
ATOM   3880  O   LEU A 266      23.735  58.525  29.948  1.00 -0.02           O
ATOM   3881  CB  LEU A 266      21.107  58.421  31.762  1.00 -0.02           C
ATOM   3882  CG  LEU A 266      22.224  58.254  32.791  1.00 -0.02           C
ATOM   3883  CD1 LEU A 266      22.801  59.570  33.298  1.00 -0.02           C
ATOM   3884  CD2 LEU A 266      21.718  57.313  33.888  1.00 -0.02           C
ATOM   3885  H   LEU A 266      19.340  59.420  30.327  1.00 -0.02           H
ATOM   3886  HA  LEU A 266      21.926  60.132  30.851  1.00 -0.02           H
ATOM   3887  HB2 LEU A 266      20.313  58.911  32.326  1.00 -0.02           H
ATOM   3888  HB3 LEU A 266      20.700  57.449  31.481  1.00 -0.02           H
ATOM   3889  HG  LEU A 266      23.065  57.766  32.299  1.00 -0.02           H
ATOM   3890 HD11 LEU A 266      22.046  60.188  33.784  1.00 -0.02           H
ATOM   3891 HD12 LEU A 266      23.149  60.078  32.399  1.00 -0.02           H
ATOM   3892 HD13 LEU A 266      23.661  59.297  33.909  1.00 -0.02           H
ATOM   3893 HD21 LEU A 266      20.943  57.831  34.452  1.00 -0.02           H
ATOM   3894 HD22 LEU A 266      21.228  56.445  33.447  1.00 -0.02           H
ATOM   3895 HD23 LEU A 266      22.513  57.038  34.581  1.00 -0.02           H
ATOM   3896  N   GLY A 267      22.154  57.467  28.738  1.00  0.00           N
ATOM   3897  CA  GLY A 267      23.070  56.459  28.118  1.00  0.00           C
ATOM   3898  C   GLY A 267      23.770  57.180  26.947  1.00  0.00           C
ATOM   3899  O   GLY A 267      24.931  56.921  26.663  1.00  0.00           O
ATOM   3900  H   GLY A 267      21.161  57.281  28.727  1.00  0.00           H
ATOM   3901  HA2 GLY A 267      23.909  56.162  28.746  1.00  0.00           H
ATOM   3902  HA3 GLY A 267      22.690  55.525  27.702  1.00  0.00           H
ATOM   3903  N   SER A 268      23.078  58.159  26.348  1.00 -0.01           N
ATOM   3904  CA  SER A 268      23.727  59.091  25.430  1.00 -0.01           C
ATOM   3905  C   SER A 268      24.666  60.071  26.247  1.00 -0.01           C
ATOM   3906  O   SER A 268      25.814  60.145  25.859  1.00 -0.01           O
ATOM   3907  CB  SER A 268      22.645  59.892  24.700  1.00 -0.01           C
ATOM   3908  OG  SER A 268      23.184  60.720  23.768  1.00 -0.01           O
ATOM   3909  H   SER A 268      22.095  58.310  26.524  1.00 -0.01           H
ATOM   3910  HA  SER A 268      24.238  58.545  24.637  1.00 -0.01           H
ATOM   3911  HB2 SER A 268      21.823  59.288  24.315  1.00 -0.01           H
ATOM   3912  HB3 SER A 268      22.240  60.522  25.491  1.00 -0.01           H
ATOM   3913  HG  SER A 268      22.598  61.378  23.388  1.00 -0.01           H
ATOM   3914  N   ALA A 269      24.225  60.787  27.250  1.00 -0.08           N
ATOM   3915  CA  ALA A 269      25.131  61.624  28.029  1.00 -0.08           C
ATOM   3916  C   ALA A 269      26.322  60.871  28.605  1.00 -0.08           C
ATOM   3917  O   ALA A 269      27.458  61.379  28.489  1.00 -0.08           O
ATOM   3918  CB  ALA A 269      24.333  62.420  29.051  1.00 -0.08           C
ATOM   3919  H   ALA A 269      23.308  60.592  27.626  1.00 -0.08           H
ATOM   3920  HA  ALA A 269      25.586  62.298  27.303  1.00 -0.08           H
ATOM   3921  HB1 ALA A 269      23.674  63.106  28.519  1.00 -0.08           H
ATOM   3922  HB2 ALA A 269      25.050  63.028  29.603  1.00 -0.08           H
ATOM   3923  HB3 ALA A 269      23.730  61.851  29.758  1.00 -0.08           H
ATOM   3924  N   GLN A 270      26.153  59.639  29.119  1.00  0.00           N
ATOM   3925  CA  GLN A 270      27.315  58.854  29.659  1.00  0.00           C
ATOM   3926  C   GLN A 270      28.264  58.555  28.470  1.00  0.00           C
ATOM   3927  O   GLN A 270      29.422  58.782  28.658  1.00  0.00           O
ATOM   3928  CB  GLN A 270      26.878  57.528  30.360  1.00  0.00           C
ATOM   3929  CG  GLN A 270      27.989  56.820  31.108  1.00  0.00           C
ATOM   3930  CD  GLN A 270      28.793  55.860  30.175  1.00  0.00           C
ATOM   3931  NE2 GLN A 270      30.097  55.862  30.271  1.00  0.00           N
ATOM   3932  OE1 GLN A 270      28.289  55.046  29.447  1.00  0.00           O
ATOM   3933  H   GLN A 270      25.204  59.323  29.258  1.00  0.00           H
ATOM   3934  HA  GLN A 270      27.742  59.555  30.375  1.00  0.00           H
ATOM   3935  HB2 GLN A 270      26.223  57.779  31.194  1.00  0.00           H
ATOM   3936  HB3 GLN A 270      26.443  56.840  29.635  1.00  0.00           H
ATOM   3937  HG2 GLN A 270      28.672  57.616  31.408  1.00  0.00           H
ATOM   3938  HG3 GLN A 270      27.606  56.316  31.995  1.00  0.00           H
ATOM   3939 HE21 GLN A 270      30.673  55.207  29.762  1.00  0.00           H
ATOM   3940 HE22 GLN A 270      30.644  56.376  30.946  1.00  0.00           H
ATOM   3941  N   GLU A 271      27.791  58.110  27.312  1.00  0.01           N
ATOM   3942  CA  GLU A 271      28.614  57.755  26.174  1.00  0.01           C
ATOM   3943  C   GLU A 271      29.214  59.142  25.694  1.00  0.01           C
ATOM   3944  O   GLU A 271      30.381  59.204  25.221  1.00  0.01           O
ATOM   3945  CB  GLU A 271      27.787  57.105  25.127  1.00  0.01           C
ATOM   3946  CG  GLU A 271      28.629  56.525  23.975  1.00  0.01           C
ATOM   3947  CD  GLU A 271      29.468  55.269  24.229  1.00  0.01           C
ATOM   3948  OE1 GLU A 271      29.138  54.453  25.126  1.00  0.01           O
ATOM   3949  OE2 GLU A 271      30.335  54.961  23.347  1.00  0.01           O
ATOM   3950  H   GLU A 271      26.802  57.913  27.249  1.00  0.01           H
ATOM   3951  HA  GLU A 271      29.330  57.028  26.558  1.00  0.01           H
ATOM   3952  HB2 GLU A 271      27.250  56.294  25.619  1.00  0.01           H
ATOM   3953  HB3 GLU A 271      27.073  57.873  24.829  1.00  0.01           H
ATOM   3954  HG2 GLU A 271      27.902  56.200  23.231  1.00  0.01           H
ATOM   3955  HG3 GLU A 271      29.173  57.321  23.466  1.00  0.01           H
ATOM   3956  N   THR A 272      28.502  60.282  25.819  1.00 -0.07           N
ATOM   3957  CA  THR A 272      29.100  61.550  25.328  1.00 -0.07           C
ATOM   3958  C   THR A 272      30.425  61.955  26.010  1.00 -0.07           C
ATOM   3959  O   THR A 272      31.366  62.488  25.431  1.00 -0.07           O
ATOM   3960  CB  THR A 272      28.135  62.741  25.449  1.00 -0.07           C
ATOM   3961  CG2 THR A 272      28.648  63.900  24.664  1.00 -0.07           C
ATOM   3962  OG1 THR A 272      26.828  62.440  24.952  1.00 -0.07           O
ATOM   3963  H   THR A 272      27.537  60.233  26.115  1.00 -0.07           H
ATOM   3964  HA  THR A 272      29.283  61.361  24.271  1.00 -0.07           H
ATOM   3965  HB  THR A 272      28.103  63.025  26.501  1.00 -0.07           H
ATOM   3966  HG1 THR A 272      26.512  61.663  25.419  1.00 -0.07           H
ATOM   3967 HG21 THR A 272      28.949  63.645  23.648  1.00 -0.07           H
ATOM   3968 HG22 THR A 272      29.482  64.413  25.142  1.00 -0.07           H
ATOM   3969 HG23 THR A 272      27.866  64.659  24.636  1.00 -0.07           H
ATOM   3970  N   LEU A 273      30.576  61.618  27.299  1.00 -0.23           N
ATOM   3971  CA  LEU A 273      31.799  61.809  28.119  1.00 -0.23           C
ATOM   3972  C   LEU A 273      32.918  60.928  27.613  1.00 -0.23           C
ATOM   3973  O   LEU A 273      34.059  61.285  27.839  1.00 -0.23           O
ATOM   3974  CB  LEU A 273      31.544  61.566  29.570  1.00 -0.23           C
ATOM   3975  CG  LEU A 273      30.616  62.372  30.468  1.00 -0.23           C
ATOM   3976  CD1 LEU A 273      30.496  61.834  31.926  1.00 -0.23           C
ATOM   3977  CD2 LEU A 273      31.015  63.833  30.666  1.00 -0.23           C
ATOM   3978  H   LEU A 273      29.853  61.117  27.795  1.00 -0.23           H
ATOM   3979  HA  LEU A 273      32.167  62.826  27.982  1.00 -0.23           H
ATOM   3980  HB2 LEU A 273      31.151  60.557  29.700  1.00 -0.23           H
ATOM   3981  HB3 LEU A 273      32.513  61.576  30.070  1.00 -0.23           H
ATOM   3982  HG  LEU A 273      29.617  62.414  30.032  1.00 -0.23           H
ATOM   3983 HD11 LEU A 273      29.868  60.945  31.884  1.00 -0.23           H
ATOM   3984 HD12 LEU A 273      29.913  62.544  32.512  1.00 -0.23           H
ATOM   3985 HD13 LEU A 273      31.461  61.647  32.398  1.00 -0.23           H
ATOM   3986 HD21 LEU A 273      31.050  64.331  29.698  1.00 -0.23           H
ATOM   3987 HD22 LEU A 273      30.331  64.331  31.353  1.00 -0.23           H
ATOM   3988 HD23 LEU A 273      32.033  63.946  31.041  1.00 -0.23           H
ATOM   3989  N   ILE A 274      32.582  59.771  27.004  1.00  0.03           N
ATOM   3990  CA  ILE A 274      33.600  58.907  26.302  1.00  0.03           C
ATOM   3991  C   ILE A 274      34.122  59.640  25.070  1.00  0.03           C
ATOM   3992  O   ILE A 274      35.346  59.648  24.842  1.00  0.03           O
ATOM   3993  CB  ILE A 274      32.997  57.522  26.023  1.00  0.03           C
ATOM   3994  CG1 ILE A 274      32.117  56.986  27.185  1.00  0.03           C
ATOM   3995  CG2 ILE A 274      34.172  56.565  25.699  1.00  0.03           C
ATOM   3996  CD1 ILE A 274      31.646  55.563  27.139  1.00  0.03           C
ATOM   3997  H   ILE A 274      31.617  59.614  26.750  1.00  0.03           H
ATOM   3998  HA  ILE A 274      34.423  58.750  26.999  1.00  0.03           H
ATOM   3999  HB  ILE A 274      32.371  57.516  25.131  1.00  0.03           H
ATOM   4000 HG12 ILE A 274      32.621  57.117  28.143  1.00  0.03           H
ATOM   4001 HG13 ILE A 274      31.244  57.631  27.278  1.00  0.03           H
ATOM   4002 HG21 ILE A 274      34.840  56.277  26.512  1.00  0.03           H
ATOM   4003 HG22 ILE A 274      34.725  56.960  24.847  1.00  0.03           H
ATOM   4004 HG23 ILE A 274      33.862  55.567  25.388  1.00  0.03           H
ATOM   4005 HD11 ILE A 274      32.404  54.839  27.438  1.00  0.03           H
ATOM   4006 HD12 ILE A 274      31.312  55.402  26.114  1.00  0.03           H
ATOM   4007 HD13 ILE A 274      30.833  55.534  27.865  1.00  0.03           H
ATOM   4008  N   ARG A 275      33.254  60.172  24.243  1.00  0.02           N
ATOM   4009  CA  ARG A 275      33.447  60.391  22.859  1.00  0.02           C
ATOM   4010  C   ARG A 275      33.792  61.871  22.503  1.00  0.02           C
ATOM   4011  O   ARG A 275      34.235  62.176  21.341  1.00  0.02           O
ATOM   4012  CB  ARG A 275      32.204  59.930  22.066  1.00  0.02           C
ATOM   4013  CG  ARG A 275      31.722  58.500  22.181  1.00  0.02           C
ATOM   4014  CD  ARG A 275      30.679  58.168  21.119  1.00  0.02           C
ATOM   4015  NE  ARG A 275      30.375  56.730  21.147  1.00  0.02           N
ATOM   4016  CZ  ARG A 275      29.731  56.009  20.342  1.00  0.02           C
ATOM   4017  NH1 ARG A 275      29.401  56.373  19.177  1.00  0.02           N
ATOM   4018  NH2 ARG A 275      29.384  54.723  20.664  1.00  0.02           N
ATOM   4019  H   ARG A 275      32.306  60.221  24.590  1.00  0.02           H
ATOM   4020  HA  ARG A 275      34.270  59.749  22.548  1.00  0.02           H
ATOM   4021  HB2 ARG A 275      31.346  60.553  22.317  1.00  0.02           H
ATOM   4022  HB3 ARG A 275      32.511  60.112  21.036  1.00  0.02           H
ATOM   4023  HG2 ARG A 275      32.554  57.805  22.064  1.00  0.02           H
ATOM   4024  HG3 ARG A 275      31.328  58.269  23.171  1.00  0.02           H
ATOM   4025  HD2 ARG A 275      29.761  58.688  21.390  1.00  0.02           H
ATOM   4026  HD3 ARG A 275      30.957  58.516  20.124  1.00  0.02           H
ATOM   4027  HE  ARG A 275      30.746  56.147  21.884  1.00  0.02           H
ATOM   4028 HH11 ARG A 275      29.591  57.337  18.942  1.00  0.02           H
ATOM   4029 HH12 ARG A 275      28.958  55.633  18.652  1.00  0.02           H
ATOM   4030 HH21 ARG A 275      29.726  54.321  21.525  1.00  0.02           H
ATOM   4031 HH22 ARG A 275      28.748  54.178  20.099  1.00  0.02           H
ATOM   4032  N   LYS A 276      33.513  62.802  23.467  1.00  0.00           N
ATOM   4033  CA  LYS A 276      33.458  64.276  23.177  1.00  0.00           C
ATOM   4034  C   LYS A 276      33.848  65.272  24.348  1.00  0.00           C
ATOM   4035  O   LYS A 276      33.730  66.546  24.184  1.00  0.00           O
ATOM   4036  CB  LYS A 276      32.131  64.774  22.569  1.00  0.00           C
ATOM   4037  CG  LYS A 276      31.721  64.103  21.191  1.00  0.00           C
ATOM   4038  CD  LYS A 276      30.488  64.883  20.594  1.00  0.00           C
ATOM   4039  CE  LYS A 276      30.287  64.448  19.134  1.00  0.00           C
ATOM   4040  NZ  LYS A 276      29.217  65.291  18.502  1.00  0.00           N
ATOM   4041  H   LYS A 276      33.151  62.429  24.333  1.00  0.00           H
ATOM   4042  HA  LYS A 276      34.204  64.434  22.398  1.00  0.00           H
ATOM   4043  HB2 LYS A 276      31.346  64.779  23.325  1.00  0.00           H
ATOM   4044  HB3 LYS A 276      32.324  65.811  22.295  1.00  0.00           H
ATOM   4045  HG2 LYS A 276      32.622  64.028  20.583  1.00  0.00           H
ATOM   4046  HG3 LYS A 276      31.425  63.075  21.401  1.00  0.00           H
ATOM   4047  HD2 LYS A 276      29.719  64.587  21.308  1.00  0.00           H
ATOM   4048  HD3 LYS A 276      30.751  65.938  20.513  1.00  0.00           H
ATOM   4049  HE2 LYS A 276      31.226  64.603  18.603  1.00  0.00           H
ATOM   4050  HE3 LYS A 276      29.939  63.415  19.144  1.00  0.00           H
ATOM   4051  HZ1 LYS A 276      28.347  65.214  19.009  1.00  0.00           H
ATOM   4052  HZ2 LYS A 276      29.076  64.977  17.552  1.00  0.00           H
ATOM   4053  HZ3 LYS A 276      29.442  66.275  18.539  1.00  0.00           H
ATOM   4054  N   THR A 277      34.269  64.675  25.405  1.00 -0.14           N
ATOM   4055  CA  THR A 277      34.515  65.552  26.623  1.00 -0.14           C
ATOM   4056  C   THR A 277      35.605  64.996  27.489  1.00 -0.14           C
ATOM   4057  O   THR A 277      35.919  63.820  27.476  1.00 -0.14           O
ATOM   4058  CB  THR A 277      33.283  65.663  27.456  1.00 -0.14           C
ATOM   4059  CG2 THR A 277      33.348  66.439  28.740  1.00 -0.14           C
ATOM   4060  OG1 THR A 277      32.266  66.239  26.657  1.00 -0.14           O
ATOM   4061  H   THR A 277      34.251  63.666  25.455  1.00 -0.14           H
ATOM   4062  HA  THR A 277      34.874  66.554  26.390  1.00 -0.14           H
ATOM   4063  HB  THR A 277      32.974  64.653  27.722  1.00 -0.14           H
ATOM   4064  HG1 THR A 277      32.589  67.095  26.365  1.00 -0.14           H
ATOM   4065 HG21 THR A 277      33.642  65.712  29.497  1.00 -0.14           H
ATOM   4066 HG22 THR A 277      32.339  66.807  28.928  1.00 -0.14           H
ATOM   4067 HG23 THR A 277      34.002  67.311  28.738  1.00 -0.14           H
ATOM   4068  N   ARG A 278      36.377  65.851  28.237  1.00 -0.01           N
ATOM   4069  CA  ARG A 278      37.298  65.355  29.317  1.00 -0.01           C
ATOM   4070  C   ARG A 278      37.196  66.245  30.608  1.00 -0.01           C
ATOM   4071  O   ARG A 278      36.523  67.290  30.602  1.00 -0.01           O
ATOM   4072  CB  ARG A 278      38.776  65.227  28.874  1.00 -0.01           C
ATOM   4073  CG  ARG A 278      39.033  64.146  27.816  1.00 -0.01           C
ATOM   4074  CD  ARG A 278      40.568  64.049  27.598  1.00 -0.01           C
ATOM   4075  NE  ARG A 278      41.109  63.325  28.736  1.00 -0.01           N
ATOM   4076  CZ  ARG A 278      41.262  62.022  28.812  1.00 -0.01           C
ATOM   4077  NH1 ARG A 278      41.122  61.206  27.838  1.00 -0.01           N
ATOM   4078  NH2 ARG A 278      41.671  61.505  29.971  1.00 -0.01           N
ATOM   4079  H   ARG A 278      36.189  66.828  28.065  1.00 -0.01           H
ATOM   4080  HA  ARG A 278      37.030  64.414  29.798  1.00 -0.01           H
ATOM   4081  HB2 ARG A 278      39.084  66.173  28.428  1.00 -0.01           H
ATOM   4082  HB3 ARG A 278      39.385  65.055  29.762  1.00 -0.01           H
ATOM   4083  HG2 ARG A 278      38.727  63.215  28.293  1.00 -0.01           H
ATOM   4084  HG3 ARG A 278      38.530  64.478  26.908  1.00 -0.01           H
ATOM   4085  HD2 ARG A 278      40.858  63.502  26.700  1.00 -0.01           H
ATOM   4086  HD3 ARG A 278      40.994  65.049  27.511  1.00 -0.01           H
ATOM   4087  HE  ARG A 278      41.304  63.807  29.602  1.00 -0.01           H
ATOM   4088 HH11 ARG A 278      40.475  61.487  27.115  1.00 -0.01           H
ATOM   4089 HH12 ARG A 278      41.210  60.247  28.143  1.00 -0.01           H
ATOM   4090 HH21 ARG A 278      41.553  62.137  30.749  1.00 -0.01           H
ATOM   4091 HH22 ARG A 278      41.770  60.500  29.999  1.00 -0.01           H
ATOM   4092  N   PHE A 279      37.819  65.755  31.650  1.00 -0.45           N
ATOM   4093  CA  PHE A 279      37.661  66.210  32.979  1.00 -0.45           C
ATOM   4094  C   PHE A 279      38.925  66.244  33.755  1.00 -0.45           C
ATOM   4095  O   PHE A 279      39.647  65.217  33.746  1.00 -0.45           O
ATOM   4096  CB  PHE A 279      36.652  65.287  33.593  1.00 -0.45           C
ATOM   4097  CG  PHE A 279      36.587  65.554  35.077  1.00 -0.45           C
ATOM   4098  CD1 PHE A 279      35.887  66.669  35.658  1.00 -0.45           C
ATOM   4099  CD2 PHE A 279      37.114  64.631  35.967  1.00 -0.45           C
ATOM   4100  CE1 PHE A 279      35.776  66.895  37.050  1.00 -0.45           C
ATOM   4101  CE2 PHE A 279      36.937  64.770  37.389  1.00 -0.45           C
ATOM   4102  CZ  PHE A 279      36.178  65.849  37.953  1.00 -0.45           C
ATOM   4103  H   PHE A 279      38.442  64.969  31.531  1.00 -0.45           H
ATOM   4104  HA  PHE A 279      37.232  67.211  32.993  1.00 -0.45           H
ATOM   4105  HB2 PHE A 279      35.696  65.585  33.162  1.00 -0.45           H
ATOM   4106  HB3 PHE A 279      37.001  64.268  33.428  1.00 -0.45           H
ATOM   4107  HD1 PHE A 279      35.428  67.419  35.031  1.00 -0.45           H
ATOM   4108  HD2 PHE A 279      37.649  63.778  35.576  1.00 -0.45           H
ATOM   4109  HE1 PHE A 279      35.141  67.690  37.411  1.00 -0.45           H
ATOM   4110  HE2 PHE A 279      37.443  64.065  38.031  1.00 -0.45           H
ATOM   4111  HZ  PHE A 279      35.909  65.903  38.997  1.00 -0.45           H
ATOM   4112  N   PHE A 280      39.288  67.412  34.333  1.00  0.01           N
ATOM   4113  CA  PHE A 280      40.606  67.592  34.945  1.00  0.01           C
ATOM   4114  C   PHE A 280      40.526  68.310  36.309  1.00  0.01           C
ATOM   4115  O   PHE A 280      39.480  68.858  36.674  1.00  0.01           O
ATOM   4116  CB  PHE A 280      41.583  68.219  33.948  1.00  0.01           C
ATOM   4117  CG  PHE A 280      41.341  69.565  33.501  1.00  0.01           C
ATOM   4118  CD1 PHE A 280      41.934  70.596  34.172  1.00  0.01           C
ATOM   4119  CD2 PHE A 280      40.433  69.866  32.491  1.00  0.01           C
ATOM   4120  CE1 PHE A 280      41.687  71.949  33.874  1.00  0.01           C
ATOM   4121  CE2 PHE A 280      40.202  71.225  32.135  1.00  0.01           C
ATOM   4122  CZ  PHE A 280      40.871  72.259  32.801  1.00  0.01           C
ATOM   4123  H   PHE A 280      38.698  68.230  34.287  1.00  0.01           H
ATOM   4124  HA  PHE A 280      40.929  66.590  35.225  1.00  0.01           H
ATOM   4125  HB2 PHE A 280      42.533  68.259  34.480  1.00  0.01           H
ATOM   4126  HB3 PHE A 280      41.810  67.545  33.122  1.00  0.01           H
ATOM   4127  HD1 PHE A 280      42.561  70.386  35.026  1.00  0.01           H
ATOM   4128  HD2 PHE A 280      39.839  69.081  32.047  1.00  0.01           H
ATOM   4129  HE1 PHE A 280      42.142  72.691  34.513  1.00  0.01           H
ATOM   4130  HE2 PHE A 280      39.504  71.467  31.347  1.00  0.01           H
ATOM   4131  HZ  PHE A 280      40.636  73.279  32.535  1.00  0.01           H
ATOM   4132  N   MET A 281      41.633  68.293  36.982  1.00  0.00           N
ATOM   4133  CA  MET A 281      41.920  68.970  38.226  1.00  0.00           C
ATOM   4134  C   MET A 281      43.009  70.044  38.048  1.00  0.00           C
ATOM   4135  O   MET A 281      43.996  69.709  37.395  1.00  0.00           O
ATOM   4136  CB  MET A 281      42.224  67.830  39.256  1.00  0.00           C
ATOM   4137  CG  MET A 281      42.710  68.414  40.605  1.00  0.00           C
ATOM   4138  SD  MET A 281      44.300  69.040  40.826  1.00  0.00           S
ATOM   4139  CE  MET A 281      45.413  67.806  40.252  1.00  0.00           C
ATOM   4140  H   MET A 281      42.387  67.654  36.771  1.00  0.00           H
ATOM   4141  HA  MET A 281      40.998  69.449  38.557  1.00  0.00           H
ATOM   4142  HB2 MET A 281      41.383  67.167  39.456  1.00  0.00           H
ATOM   4143  HB3 MET A 281      43.023  67.239  38.808  1.00  0.00           H
ATOM   4144  HG2 MET A 281      41.919  69.089  40.929  1.00  0.00           H
ATOM   4145  HG3 MET A 281      42.541  67.638  41.352  1.00  0.00           H
ATOM   4146  HE1 MET A 281      45.301  67.818  39.167  1.00  0.00           H
ATOM   4147  HE2 MET A 281      46.419  68.086  40.565  1.00  0.00           H
ATOM   4148  HE3 MET A 281      45.082  66.854  40.666  1.00  0.00           H
ATOM   4149  N   ALA A 282      42.855  71.278  38.502  1.00  0.00           N
ATOM   4150  CA  ALA A 282      43.936  72.333  38.545  1.00  0.00           C
ATOM   4151  C   ALA A 282      44.019  73.078  39.881  1.00  0.00           C
ATOM   4152  O   ALA A 282      43.110  73.690  40.348  1.00  0.00           O
ATOM   4153  CB  ALA A 282      43.766  73.318  37.350  1.00  0.00           C
ATOM   4154  H   ALA A 282      41.956  71.478  38.917  1.00  0.00           H
ATOM   4155  HA  ALA A 282      44.895  71.855  38.343  1.00  0.00           H
ATOM   4156  HB1 ALA A 282      43.049  74.112  37.557  1.00  0.00           H
ATOM   4157  HB2 ALA A 282      43.339  72.707  36.555  1.00  0.00           H
ATOM   4158  HB3 ALA A 282      44.748  73.748  37.152  1.00  0.00           H
ATOM   4159  N   THR A 283      45.252  73.085  40.419  1.00  0.01           N
ATOM   4160  CA  THR A 283      45.592  73.955  41.545  1.00  0.01           C
ATOM   4161  C   THR A 283      46.124  75.310  41.133  1.00  0.01           C
ATOM   4162  O   THR A 283      47.177  75.380  40.478  1.00  0.01           O
ATOM   4163  CB  THR A 283      46.489  73.422  42.690  1.00  0.01           C
ATOM   4164  CG2 THR A 283      45.920  72.263  43.448  1.00  0.01           C
ATOM   4165  OG1 THR A 283      47.659  72.808  42.048  1.00  0.01           O
ATOM   4166  H   THR A 283      46.065  72.736  39.933  1.00  0.01           H
ATOM   4167  HA  THR A 283      44.660  74.066  42.099  1.00  0.01           H
ATOM   4168  HB  THR A 283      46.853  74.162  43.403  1.00  0.01           H
ATOM   4169  HG1 THR A 283      47.989  73.396  41.364  1.00  0.01           H
ATOM   4170 HG21 THR A 283      45.828  71.362  42.840  1.00  0.01           H
ATOM   4171 HG22 THR A 283      44.939  72.563  43.814  1.00  0.01           H
ATOM   4172 HG23 THR A 283      46.666  72.067  44.218  1.00  0.01           H
ATOM   4173  N   LEU A 284      45.326  76.367  41.387  1.00  0.00           N
ATOM   4174  CA  LEU A 284      45.665  77.768  41.007  1.00  0.00           C
ATOM   4175  C   LEU A 284      46.302  78.535  42.171  1.00  0.00           C
ATOM   4176  O   LEU A 284      45.948  78.210  43.306  1.00  0.00           O
ATOM   4177  CB  LEU A 284      44.379  78.487  40.468  1.00  0.00           C
ATOM   4178  CG  LEU A 284      43.851  77.907  39.105  1.00  0.00           C
ATOM   4179  CD1 LEU A 284      42.375  78.356  38.916  1.00  0.00           C
ATOM   4180  CD2 LEU A 284      44.713  78.499  37.888  1.00  0.00           C
ATOM   4181  H   LEU A 284      44.531  76.200  41.988  1.00  0.00           H
ATOM   4182  HA  LEU A 284      46.411  77.874  40.219  1.00  0.00           H
ATOM   4183  HB2 LEU A 284      43.666  78.404  41.289  1.00  0.00           H
ATOM   4184  HB3 LEU A 284      44.645  79.540  40.376  1.00  0.00           H
ATOM   4185  HG  LEU A 284      43.926  76.837  38.910  1.00  0.00           H
ATOM   4186 HD11 LEU A 284      41.907  77.866  38.062  1.00  0.00           H
ATOM   4187 HD12 LEU A 284      42.308  79.435  38.778  1.00  0.00           H
ATOM   4188 HD13 LEU A 284      41.751  77.936  39.706  1.00  0.00           H
ATOM   4189 HD21 LEU A 284      44.402  77.912  37.023  1.00  0.00           H
ATOM   4190 HD22 LEU A 284      44.466  79.543  37.696  1.00  0.00           H
ATOM   4191 HD23 LEU A 284      45.771  78.317  38.081  1.00  0.00           H
ATOM   4192  N   ARG A 285      47.037  79.597  41.939  1.00  0.00           N
ATOM   4193  CA  ARG A 285      47.363  80.660  42.973  1.00  0.00           C
ATOM   4194  C   ARG A 285      47.147  82.084  42.484  1.00  0.00           C
ATOM   4195  O   ARG A 285      47.457  82.417  41.333  1.00  0.00           O
ATOM   4196  CB  ARG A 285      48.741  80.417  43.644  1.00  0.00           C
ATOM   4197  CG  ARG A 285      49.281  81.529  44.458  1.00  0.00           C
ATOM   4198  CD  ARG A 285      50.566  81.320  45.252  1.00  0.00           C
ATOM   4199  NE  ARG A 285      50.386  80.327  46.374  1.00  0.00           N
ATOM   4200  CZ  ARG A 285      51.209  80.086  47.398  1.00  0.00           C
ATOM   4201  NH1 ARG A 285      52.476  80.432  47.381  1.00  0.00           N
ATOM   4202  NH2 ARG A 285      50.804  79.454  48.403  1.00  0.00           N
ATOM   4203  H   ARG A 285      47.458  79.656  41.023  1.00  0.00           H
ATOM   4204  HA  ARG A 285      46.627  80.479  43.756  1.00  0.00           H
ATOM   4205  HB2 ARG A 285      48.662  79.570  44.325  1.00  0.00           H
ATOM   4206  HB3 ARG A 285      49.524  80.167  42.929  1.00  0.00           H
ATOM   4207  HG2 ARG A 285      49.439  82.368  43.779  1.00  0.00           H
ATOM   4208  HG3 ARG A 285      48.528  81.855  45.176  1.00  0.00           H
ATOM   4209  HD2 ARG A 285      51.345  81.066  44.534  1.00  0.00           H
ATOM   4210  HD3 ARG A 285      50.863  82.235  45.764  1.00  0.00           H
ATOM   4211  HE  ARG A 285      49.418  80.100  46.553  1.00  0.00           H
ATOM   4212 HH11 ARG A 285      52.827  80.812  46.514  1.00  0.00           H
ATOM   4213 HH12 ARG A 285      53.013  79.998  48.118  1.00  0.00           H
ATOM   4214 HH21 ARG A 285      49.842  79.153  48.451  1.00  0.00           H
ATOM   4215 HH22 ARG A 285      51.451  79.128  49.106  1.00  0.00           H
ATOM   4216  N   LYS A 286      46.580  82.877  43.389  1.00  0.00           N
ATOM   4217  CA  LYS A 286      46.553  84.368  43.105  1.00  0.00           C
ATOM   4218  C   LYS A 286      47.967  84.988  43.131  1.00  0.00           C
ATOM   4219  O   LYS A 286      48.748  84.549  44.009  1.00  0.00           O
ATOM   4220  CB  LYS A 286      45.539  84.967  44.128  1.00  0.00           C
ATOM   4221  CG  LYS A 286      45.304  86.458  44.023  1.00  0.00           C
ATOM   4222  CD  LYS A 286      44.137  87.009  44.883  1.00  0.00           C
ATOM   4223  CE  LYS A 286      44.085  88.537  44.781  1.00  0.00           C
ATOM   4224  NZ  LYS A 286      42.886  88.989  45.519  1.00  0.00           N
ATOM   4225  H   LYS A 286      46.412  82.491  44.307  1.00  0.00           H
ATOM   4226  HA  LYS A 286      46.236  84.556  42.080  1.00  0.00           H
ATOM   4227  HB2 LYS A 286      44.583  84.472  43.961  1.00  0.00           H
ATOM   4228  HB3 LYS A 286      45.929  84.850  45.139  1.00  0.00           H
ATOM   4229  HG2 LYS A 286      46.175  87.018  44.364  1.00  0.00           H
ATOM   4230  HG3 LYS A 286      45.139  86.758  42.988  1.00  0.00           H
ATOM   4231  HD2 LYS A 286      43.221  86.575  44.481  1.00  0.00           H
ATOM   4232  HD3 LYS A 286      44.167  86.716  45.932  1.00  0.00           H
ATOM   4233  HE2 LYS A 286      45.032  88.847  45.221  1.00  0.00           H
ATOM   4234  HE3 LYS A 286      43.989  88.878  43.750  1.00  0.00           H
ATOM   4235  HZ1 LYS A 286      42.744  88.534  46.409  1.00  0.00           H
ATOM   4236  HZ2 LYS A 286      42.038  88.709  45.047  1.00  0.00           H
ATOM   4237  HZ3 LYS A 286      42.890  89.992  45.635  1.00  0.00           H
ATOM   4238  N   PRO A 287      48.263  86.035  42.383  1.00  0.00           N
ATOM   4239  CA  PRO A 287      49.494  86.793  42.517  1.00  0.00           C
ATOM   4240  C   PRO A 287      49.602  87.566  43.873  1.00  0.00           C
ATOM   4241  O   PRO A 287      48.686  87.604  44.605  1.00  0.00           O
ATOM   4242  CB  PRO A 287      49.597  87.759  41.278  1.00  0.00           C
ATOM   4243  CG  PRO A 287      48.207  87.734  40.649  1.00  0.00           C
ATOM   4244  CD  PRO A 287      47.638  86.377  41.143  1.00  0.00           C
ATOM   4245  HA  PRO A 287      50.321  86.083  42.476  1.00  0.00           H
ATOM   4246  HB2 PRO A 287      49.622  88.770  41.683  1.00  0.00           H
ATOM   4247  HB3 PRO A 287      50.443  87.436  40.671  1.00  0.00           H
ATOM   4248  HG2 PRO A 287      47.672  88.504  41.204  1.00  0.00           H
ATOM   4249  HG3 PRO A 287      48.135  87.825  39.565  1.00  0.00           H
ATOM   4250  HD2 PRO A 287      46.560  86.357  41.305  1.00  0.00           H
ATOM   4251  HD3 PRO A 287      47.865  85.556  40.462  1.00  0.00           H
ATOM   4252  N   ALA A 288      50.827  88.179  44.083  1.00  0.00           N
ATOM   4253  CA  ALA A 288      51.103  88.883  45.368  1.00  0.00           C
ATOM   4254  C   ALA A 288      51.886  90.154  45.155  1.00  0.00           C
ATOM   4255  O   ALA A 288      51.886  90.966  46.066  1.00  0.00           O
ATOM   4256  CB  ALA A 288      51.747  87.811  46.265  1.00  0.00           C
ATOM   4257  H   ALA A 288      51.533  88.038  43.375  1.00  0.00           H
ATOM   4258  HA  ALA A 288      50.144  89.129  45.825  1.00  0.00           H
ATOM   4259  HB1 ALA A 288      51.164  86.890  46.280  1.00  0.00           H
ATOM   4260  HB2 ALA A 288      51.789  88.249  47.262  1.00  0.00           H
ATOM   4261  HB3 ALA A 288      52.767  87.544  45.988  1.00  0.00           H
ATOM   4262  N   VAL A 289      52.563  90.370  44.018  1.00  0.00           N
ATOM   4263  CA  VAL A 289      53.401  91.641  43.746  1.00  0.00           C
ATOM   4264  C   VAL A 289      52.613  92.946  43.669  1.00  0.00           C
ATOM   4265  O   VAL A 289      51.354  92.875  43.577  1.00  0.00           O
ATOM   4266  CB  VAL A 289      54.215  91.414  42.508  1.00  0.00           C
ATOM   4267  CG1 VAL A 289      55.454  90.600  42.911  1.00  0.00           C
ATOM   4268  CG2 VAL A 289      53.360  90.762  41.404  1.00  0.00           C
ATOM   4269  H   VAL A 289      52.437  89.668  43.303  1.00  0.00           H
ATOM   4270  HA  VAL A 289      54.123  91.759  44.554  1.00  0.00           H
ATOM   4271  HB  VAL A 289      54.437  92.414  42.134  1.00  0.00           H
ATOM   4272 HG11 VAL A 289      56.113  90.558  42.043  1.00  0.00           H
ATOM   4273 HG12 VAL A 289      55.874  90.950  43.854  1.00  0.00           H
ATOM   4274 HG13 VAL A 289      55.235  89.543  43.063  1.00  0.00           H
ATOM   4275 HG21 VAL A 289      53.907  90.971  40.485  1.00  0.00           H
ATOM   4276 HG22 VAL A 289      52.347  91.164  41.415  1.00  0.00           H
ATOM   4277 HG23 VAL A 289      53.380  89.675  41.490  1.00  0.00           H
ATOM   4278  N   LEU A 290      53.260  94.121  43.822  1.00  0.00           N
ATOM   4279  CA  LEU A 290      52.686  95.448  43.754  1.00  0.00           C
ATOM   4280  C   LEU A 290      52.027  95.776  42.447  1.00  0.00           C
ATOM   4281  O   LEU A 290      50.755  95.893  42.408  1.00  0.00           O
ATOM   4282  CB  LEU A 290      53.772  96.402  44.320  1.00  0.00           C
ATOM   4283  CG  LEU A 290      54.141  96.250  45.809  1.00  0.00           C
ATOM   4284  CD1 LEU A 290      55.468  96.880  46.170  1.00  0.00           C
ATOM   4285  CD2 LEU A 290      53.036  96.956  46.683  1.00  0.00           C
ATOM   4286  OXT LEU A 290      52.738  95.821  41.408  1.00  0.00           O
ATOM   4287  H   LEU A 290      54.231  94.039  44.091  1.00  0.00           H
ATOM   4288  HA  LEU A 290      51.870  95.354  44.470  1.00  0.00           H
ATOM   4289  HB2 LEU A 290      54.663  96.193  43.727  1.00  0.00           H
ATOM   4290  HB3 LEU A 290      53.452  97.418  44.092  1.00  0.00           H
ATOM   4291  HG  LEU A 290      54.117  95.183  46.030  1.00  0.00           H
ATOM   4292 HD11 LEU A 290      56.191  96.074  46.039  1.00  0.00           H
ATOM   4293 HD12 LEU A 290      55.562  97.084  47.237  1.00  0.00           H
ATOM   4294 HD13 LEU A 290      55.579  97.740  45.510  1.00  0.00           H
ATOM   4295 HD21 LEU A 290      52.843  97.919  46.211  1.00  0.00           H
ATOM   4296 HD22 LEU A 290      52.096  96.404  46.707  1.00  0.00           H
ATOM   4297 HD23 LEU A 290      53.348  96.999  47.726  1.00  0.00           H
TER    4298      LEU A 290 
ATOM   4299  N   GLN B   9      28.755  78.392  28.291  1.00  0.08           N
ATOM   4300  CA  GLN B   9      29.060  79.563  29.164  1.00  0.08           C
ATOM   4301  C   GLN B   9      28.086  79.648  30.286  1.00  0.08           C
ATOM   4302  O   GLN B   9      28.450  79.328  31.376  1.00  0.08           O
ATOM   4303  CB  GLN B   9      29.107  80.946  28.370  1.00  0.08           C
ATOM   4304  CG  GLN B   9      29.479  82.061  29.217  1.00  0.08           C
ATOM   4305  CD  GLN B   9      30.058  83.246  28.445  1.00  0.08           C
ATOM   4306  NE2 GLN B   9      30.338  84.331  29.088  1.00  0.08           N
ATOM   4307  OE1 GLN B   9      30.033  83.319  27.270  1.00  0.08           O
ATOM   4308  HA  GLN B   9      30.050  79.472  29.609  1.00  0.08           H
ATOM   4309  HB2 GLN B   9      29.853  80.895  27.576  1.00  0.08           H
ATOM   4310  HB3 GLN B   9      28.101  81.252  28.082  1.00  0.08           H
ATOM   4311  HG2 GLN B   9      28.611  82.464  29.740  1.00  0.08           H
ATOM   4312  HG3 GLN B   9      30.238  81.812  29.958  1.00  0.08           H
ATOM   4313 HE21 GLN B   9      30.854  85.084  28.655  1.00  0.08           H
ATOM   4314 HE22 GLN B   9      30.157  84.362  30.081  1.00  0.08           H
ATOM   4315  H1  GLN B   9      29.436  78.257  27.558  1.00  0.08           H
ATOM   4316  H2  GLN B   9      28.771  77.563  28.868  1.00  0.08           H
ATOM   4317  H3  GLN B   9      27.848  78.423  27.848  1.00  0.08           H
ATOM   4318  N   GLN B  10      26.790  80.099  30.074  1.00  0.03           N
ATOM   4319  CA  GLN B  10      25.656  80.079  31.020  1.00  0.03           C
ATOM   4320  C   GLN B  10      24.342  80.238  30.268  1.00  0.03           C
ATOM   4321  O   GLN B  10      24.271  81.045  29.341  1.00  0.03           O
ATOM   4322  CB  GLN B  10      25.922  81.121  32.147  1.00  0.03           C
ATOM   4323  CG  GLN B  10      24.797  81.229  33.166  1.00  0.03           C
ATOM   4324  CD  GLN B  10      23.785  82.321  32.877  1.00  0.03           C
ATOM   4325  NE2 GLN B  10      23.574  83.238  33.752  1.00  0.03           N
ATOM   4326  OE1 GLN B  10      23.065  82.362  31.879  1.00  0.03           O
ATOM   4327  H   GLN B  10      26.587  80.335  29.113  1.00  0.03           H
ATOM   4328  HA  GLN B  10      25.587  79.109  31.513  1.00  0.03           H
ATOM   4329  HB2 GLN B  10      26.780  80.777  32.725  1.00  0.03           H
ATOM   4330  HB3 GLN B  10      26.198  82.131  31.846  1.00  0.03           H
ATOM   4331  HG2 GLN B  10      24.250  80.286  33.187  1.00  0.03           H
ATOM   4332  HG3 GLN B  10      25.127  81.448  34.182  1.00  0.03           H
ATOM   4333 HE21 GLN B  10      22.935  84.016  33.672  1.00  0.03           H
ATOM   4334 HE22 GLN B  10      23.970  83.102  34.671  1.00  0.03           H
ATOM   4335  N   GLN B  11      23.224  79.660  30.725  1.00  0.02           N
ATOM   4336  CA  GLN B  11      21.901  79.904  30.119  1.00  0.02           C
ATOM   4337  C   GLN B  11      20.715  79.832  31.107  1.00  0.02           C
ATOM   4338  O   GLN B  11      19.570  80.026  30.767  1.00  0.02           O
ATOM   4339  CB  GLN B  11      21.604  78.952  28.960  1.00  0.02           C
ATOM   4340  CG  GLN B  11      20.992  77.529  29.311  1.00  0.02           C
ATOM   4341  CD  GLN B  11      21.940  76.625  30.154  1.00  0.02           C
ATOM   4342  NE2 GLN B  11      21.322  75.851  31.053  1.00  0.02           N
ATOM   4343  OE1 GLN B  11      23.162  76.609  30.029  1.00  0.02           O
ATOM   4344  H   GLN B  11      23.306  78.963  31.452  1.00  0.02           H
ATOM   4345  HA  GLN B  11      21.888  80.841  29.563  1.00  0.02           H
ATOM   4346  HB2 GLN B  11      20.915  79.386  28.236  1.00  0.02           H
ATOM   4347  HB3 GLN B  11      22.451  78.790  28.294  1.00  0.02           H
ATOM   4348  HG2 GLN B  11      20.022  77.631  29.798  1.00  0.02           H
ATOM   4349  HG3 GLN B  11      21.042  76.942  28.394  1.00  0.02           H
ATOM   4350 HE21 GLN B  11      21.866  75.301  31.701  1.00  0.02           H
ATOM   4351 HE22 GLN B  11      20.326  75.925  31.208  1.00  0.02           H
ATOM   4352  N   VAL B  12      20.966  79.528  32.365  1.00  0.00           N
ATOM   4353  CA  VAL B  12      19.988  79.637  33.475  1.00  0.00           C
ATOM   4354  C   VAL B  12      20.653  80.181  34.779  1.00  0.00           C
ATOM   4355  O   VAL B  12      21.926  80.296  34.864  1.00  0.00           O
ATOM   4356  CB  VAL B  12      19.385  78.226  33.621  1.00  0.00           C
ATOM   4357  CG1 VAL B  12      20.450  77.275  34.178  1.00  0.00           C
ATOM   4358  CG2 VAL B  12      18.158  78.179  34.437  1.00  0.00           C
ATOM   4359  H   VAL B  12      21.858  79.140  32.640  1.00  0.00           H
ATOM   4360  HA  VAL B  12      19.165  80.292  33.190  1.00  0.00           H
ATOM   4361  HB  VAL B  12      19.211  77.950  32.581  1.00  0.00           H
ATOM   4362 HG11 VAL B  12      20.998  76.827  33.349  1.00  0.00           H
ATOM   4363 HG12 VAL B  12      21.157  77.699  34.891  1.00  0.00           H
ATOM   4364 HG13 VAL B  12      19.988  76.431  34.690  1.00  0.00           H
ATOM   4365 HG21 VAL B  12      17.487  78.873  33.931  1.00  0.00           H
ATOM   4366 HG22 VAL B  12      18.368  78.403  35.482  1.00  0.00           H
ATOM   4367 HG23 VAL B  12      17.792  77.156  34.351  1.00  0.00           H
ATOM   4368  N   THR B  13      19.841  80.765  35.679  1.00  0.00           N
ATOM   4369  CA  THR B  13      20.347  81.422  36.936  1.00  0.00           C
ATOM   4370  C   THR B  13      20.829  80.413  38.002  1.00  0.00           C
ATOM   4371  O   THR B  13      20.450  79.245  37.956  1.00  0.00           O
ATOM   4372  CB  THR B  13      19.279  82.325  37.559  1.00  0.00           C
ATOM   4373  CG2 THR B  13      18.850  83.426  36.681  1.00  0.00           C
ATOM   4374  OG1 THR B  13      18.105  81.608  37.931  1.00  0.00           O
ATOM   4375  H   THR B  13      18.864  80.545  35.552  1.00  0.00           H
ATOM   4376  HA  THR B  13      21.151  82.093  36.635  1.00  0.00           H
ATOM   4377  HB  THR B  13      19.715  82.741  38.467  1.00  0.00           H
ATOM   4378  HG1 THR B  13      17.631  81.293  37.158  1.00  0.00           H
ATOM   4379 HG21 THR B  13      18.043  84.041  37.079  1.00  0.00           H
ATOM   4380 HG22 THR B  13      18.670  83.053  35.673  1.00  0.00           H
ATOM   4381 HG23 THR B  13      19.636  84.153  36.482  1.00  0.00           H
ATOM   4382  N   ALA B  14      21.766  80.806  38.867  1.00  0.00           N
ATOM   4383  CA  ALA B  14      22.257  80.069  40.000  1.00  0.00           C
ATOM   4384  C   ALA B  14      21.165  79.742  40.984  1.00  0.00           C
ATOM   4385  O   ALA B  14      21.049  78.557  41.390  1.00  0.00           O
ATOM   4386  CB  ALA B  14      23.399  80.883  40.660  1.00  0.00           C
ATOM   4387  H   ALA B  14      22.245  81.652  38.594  1.00  0.00           H
ATOM   4388  HA  ALA B  14      22.651  79.124  39.627  1.00  0.00           H
ATOM   4389  HB1 ALA B  14      24.280  80.955  40.021  1.00  0.00           H
ATOM   4390  HB2 ALA B  14      23.686  80.354  41.568  1.00  0.00           H
ATOM   4391  HB3 ALA B  14      22.937  81.856  40.821  1.00  0.00           H
ATOM   4392  N   ASP B  15      20.280  80.689  41.305  1.00  0.00           N
ATOM   4393  CA  ASP B  15      19.072  80.453  42.112  1.00  0.00           C
ATOM   4394  C   ASP B  15      18.253  79.255  41.593  1.00  0.00           C
ATOM   4395  O   ASP B  15      17.884  78.370  42.346  1.00  0.00           O
ATOM   4396  CB  ASP B  15      18.161  81.664  42.093  1.00  0.00           C
ATOM   4397  CG  ASP B  15      18.851  82.993  42.544  1.00  0.00           C
ATOM   4398  OD1 ASP B  15      18.142  83.951  42.929  1.00  0.00           O
ATOM   4399  OD2 ASP B  15      20.061  83.163  42.506  1.00  0.00           O
ATOM   4400  H   ASP B  15      20.426  81.585  40.863  1.00  0.00           H
ATOM   4401  HA  ASP B  15      19.423  80.225  43.118  1.00  0.00           H
ATOM   4402  HB2 ASP B  15      17.730  81.804  41.101  1.00  0.00           H
ATOM   4403  HB3 ASP B  15      17.304  81.519  42.751  1.00  0.00           H
ATOM   4404  N   GLU B  16      18.065  79.151  40.206  1.00  0.00           N
ATOM   4405  CA  GLU B  16      17.263  78.020  39.605  1.00  0.00           C
ATOM   4406  C   GLU B  16      18.089  76.721  39.601  1.00  0.00           C
ATOM   4407  O   GLU B  16      17.447  75.696  39.767  1.00  0.00           O
ATOM   4408  CB  GLU B  16      16.980  78.414  38.150  1.00  0.00           C
ATOM   4409  CG  GLU B  16      16.161  77.466  37.316  1.00  0.00           C
ATOM   4410  CD  GLU B  16      14.686  77.264  37.769  1.00  0.00           C
ATOM   4411  OE1 GLU B  16      14.090  78.166  38.401  1.00  0.00           O
ATOM   4412  OE2 GLU B  16      14.164  76.122  37.732  1.00  0.00           O
ATOM   4413  H   GLU B  16      18.483  79.852  39.611  1.00  0.00           H
ATOM   4414  HA  GLU B  16      16.376  77.868  40.220  1.00  0.00           H
ATOM   4415  HB2 GLU B  16      16.563  79.407  37.979  1.00  0.00           H
ATOM   4416  HB3 GLU B  16      17.981  78.429  37.719  1.00  0.00           H
ATOM   4417  HG2 GLU B  16      16.208  77.926  36.329  1.00  0.00           H
ATOM   4418  HG3 GLU B  16      16.678  76.511  37.219  1.00  0.00           H
ATOM   4419  N   VAL B  17      19.395  76.715  39.569  1.00 -0.03           N
ATOM   4420  CA  VAL B  17      20.220  75.516  39.681  1.00 -0.03           C
ATOM   4421  C   VAL B  17      20.322  75.038  41.143  1.00 -0.03           C
ATOM   4422  O   VAL B  17      20.498  73.883  41.407  1.00 -0.03           O
ATOM   4423  CB  VAL B  17      21.676  75.674  38.991  1.00 -0.03           C
ATOM   4424  CG1 VAL B  17      22.521  74.425  39.174  1.00 -0.03           C
ATOM   4425  CG2 VAL B  17      21.651  76.096  37.475  1.00 -0.03           C
ATOM   4426  H   VAL B  17      19.798  77.637  39.485  1.00 -0.03           H
ATOM   4427  HA  VAL B  17      19.807  74.774  38.997  1.00 -0.03           H
ATOM   4428  HB  VAL B  17      22.176  76.501  39.495  1.00 -0.03           H
ATOM   4429 HG11 VAL B  17      22.122  73.472  38.826  1.00 -0.03           H
ATOM   4430 HG12 VAL B  17      23.421  74.647  38.601  1.00 -0.03           H
ATOM   4431 HG13 VAL B  17      22.824  74.315  40.215  1.00 -0.03           H
ATOM   4432 HG21 VAL B  17      21.039  76.967  37.239  1.00 -0.03           H
ATOM   4433 HG22 VAL B  17      21.261  75.261  36.894  1.00 -0.03           H
ATOM   4434 HG23 VAL B  17      22.656  76.336  37.128  1.00 -0.03           H
ATOM   4435  N   GLY B  18      20.185  75.966  42.098  1.00  0.01           N
ATOM   4436  CA  GLY B  18      20.007  75.810  43.505  1.00  0.01           C
ATOM   4437  C   GLY B  18      18.713  75.083  43.874  1.00  0.01           C
ATOM   4438  O   GLY B  18      18.720  74.100  44.606  1.00  0.01           O
ATOM   4439  H   GLY B  18      20.187  76.935  41.812  1.00  0.01           H
ATOM   4440  HA2 GLY B  18      20.875  75.273  43.887  1.00  0.01           H
ATOM   4441  HA3 GLY B  18      19.968  76.786  43.990  1.00  0.01           H
ATOM   4442  N   ASP B  19      17.574  75.593  43.256  1.00  0.00           N
ATOM   4443  CA  ASP B  19      16.207  74.936  43.332  1.00  0.00           C
ATOM   4444  C   ASP B  19      16.235  73.555  42.733  1.00  0.00           C
ATOM   4445  O   ASP B  19      15.385  72.779  43.124  1.00  0.00           O
ATOM   4446  CB  ASP B  19      15.193  75.844  42.568  1.00  0.00           C
ATOM   4447  CG  ASP B  19      13.753  75.837  43.107  1.00  0.00           C
ATOM   4448  OD1 ASP B  19      13.393  75.065  44.081  1.00  0.00           O
ATOM   4449  OD2 ASP B  19      12.953  76.609  42.584  1.00  0.00           O
ATOM   4450  H   ASP B  19      17.647  76.332  42.571  1.00  0.00           H
ATOM   4451  HA  ASP B  19      15.865  74.868  44.365  1.00  0.00           H
ATOM   4452  HB2 ASP B  19      15.594  76.855  42.635  1.00  0.00           H
ATOM   4453  HB3 ASP B  19      15.189  75.597  41.506  1.00  0.00           H
ATOM   4454  N   TRP B  20      17.107  73.291  41.785  1.00  0.02           N
ATOM   4455  CA  TRP B  20      17.209  71.903  41.327  1.00  0.02           C
ATOM   4456  C   TRP B  20      17.798  71.016  42.352  1.00  0.02           C
ATOM   4457  O   TRP B  20      17.168  70.004  42.749  1.00  0.02           O
ATOM   4458  CB  TRP B  20      18.052  71.686  40.035  1.00  0.02           C
ATOM   4459  CG  TRP B  20      18.039  70.303  39.463  1.00  0.02           C
ATOM   4460  CD1 TRP B  20      17.271  69.918  38.481  1.00  0.02           C
ATOM   4461  CD2 TRP B  20      18.919  69.174  39.780  1.00  0.02           C
ATOM   4462  CE2 TRP B  20      18.636  68.123  38.879  1.00  0.02           C
ATOM   4463  CE3 TRP B  20      19.983  68.997  40.717  1.00  0.02           C
ATOM   4464  NE1 TRP B  20      17.665  68.626  38.069  1.00  0.02           N
ATOM   4465  CZ2 TRP B  20      19.425  66.958  38.908  1.00  0.02           C
ATOM   4466  CZ3 TRP B  20      20.741  67.823  40.685  1.00  0.02           C
ATOM   4467  CH2 TRP B  20      20.555  66.816  39.683  1.00  0.02           C
ATOM   4468  H   TRP B  20      17.845  73.893  41.448  1.00  0.02           H
ATOM   4469  HA  TRP B  20      16.202  71.551  41.103  1.00  0.02           H
ATOM   4470  HB2 TRP B  20      17.761  72.330  39.206  1.00  0.02           H
ATOM   4471  HB3 TRP B  20      19.096  71.953  40.198  1.00  0.02           H
ATOM   4472  HD1 TRP B  20      16.558  70.614  38.065  1.00  0.02           H
ATOM   4473  HE1 TRP B  20      17.430  68.090  37.246  1.00  0.02           H
ATOM   4474  HE3 TRP B  20      20.161  69.734  41.486  1.00  0.02           H
ATOM   4475  HZ2 TRP B  20      19.271  66.151  38.207  1.00  0.02           H
ATOM   4476  HZ3 TRP B  20      21.538  67.727  41.408  1.00  0.02           H
ATOM   4477  HH2 TRP B  20      21.108  65.889  39.670  1.00  0.02           H
ATOM   4478  N   TYR B  21      18.966  71.297  42.950  1.00 -0.01           N
ATOM   4479  CA  TYR B  21      19.553  70.527  44.105  1.00 -0.01           C
ATOM   4480  C   TYR B  21      18.646  70.533  45.356  1.00 -0.01           C
ATOM   4481  O   TYR B  21      18.536  69.476  45.979  1.00 -0.01           O
ATOM   4482  CB  TYR B  21      20.978  71.014  44.390  1.00 -0.01           C
ATOM   4483  CG  TYR B  21      22.058  70.597  43.372  1.00 -0.01           C
ATOM   4484  CD1 TYR B  21      22.578  69.288  43.548  1.00 -0.01           C
ATOM   4485  CD2 TYR B  21      22.460  71.393  42.285  1.00 -0.01           C
ATOM   4486  CE1 TYR B  21      23.549  68.806  42.670  1.00 -0.01           C
ATOM   4487  CE2 TYR B  21      23.424  70.865  41.367  1.00 -0.01           C
ATOM   4488  CZ  TYR B  21      24.002  69.609  41.570  1.00 -0.01           C
ATOM   4489  OH  TYR B  21      24.912  69.057  40.677  1.00 -0.01           O
ATOM   4490  H   TYR B  21      19.540  72.017  42.534  1.00 -0.01           H
ATOM   4491  HA  TYR B  21      19.622  69.479  43.815  1.00 -0.01           H
ATOM   4492  HB2 TYR B  21      20.991  72.104  44.396  1.00 -0.01           H
ATOM   4493  HB3 TYR B  21      21.371  70.701  45.357  1.00 -0.01           H
ATOM   4494  HD1 TYR B  21      22.330  68.735  44.442  1.00 -0.01           H
ATOM   4495  HD2 TYR B  21      22.047  72.387  42.193  1.00 -0.01           H
ATOM   4496  HE1 TYR B  21      23.916  67.804  42.835  1.00 -0.01           H
ATOM   4497  HE2 TYR B  21      23.667  71.600  40.614  1.00 -0.01           H
ATOM   4498  HH  TYR B  21      25.523  69.714  40.336  1.00 -0.01           H
ATOM   4499  N   ASP B  22      17.860  71.617  45.532  1.00  0.03           N
ATOM   4500  CA  ASP B  22      16.866  71.696  46.610  1.00  0.03           C
ATOM   4501  C   ASP B  22      15.718  70.736  46.469  1.00  0.03           C
ATOM   4502  O   ASP B  22      14.952  70.494  47.434  1.00  0.03           O
ATOM   4503  CB  ASP B  22      16.380  73.117  46.731  1.00  0.03           C
ATOM   4504  CG  ASP B  22      17.365  74.212  47.179  1.00  0.03           C
ATOM   4505  OD1 ASP B  22      18.463  73.856  47.705  1.00  0.03           O
ATOM   4506  OD2 ASP B  22      17.022  75.410  47.201  1.00  0.03           O
ATOM   4507  H   ASP B  22      17.967  72.403  44.906  1.00  0.03           H
ATOM   4508  HA  ASP B  22      17.322  71.456  47.571  1.00  0.03           H
ATOM   4509  HB2 ASP B  22      15.878  73.310  45.783  1.00  0.03           H
ATOM   4510  HB3 ASP B  22      15.622  73.198  47.510  1.00  0.03           H
ATOM   4511  N   LYS B  23      15.476  70.165  45.347  1.00  0.00           N
ATOM   4512  CA  LYS B  23      14.248  69.395  44.978  1.00  0.00           C
ATOM   4513  C   LYS B  23      14.672  67.938  44.654  1.00  0.00           C
ATOM   4514  O   LYS B  23      14.045  66.990  45.210  1.00  0.00           O
ATOM   4515  CB  LYS B  23      13.509  70.076  43.868  1.00  0.00           C
ATOM   4516  CG  LYS B  23      12.835  71.403  44.185  1.00  0.00           C
ATOM   4517  CD  LYS B  23      11.696  71.363  45.181  1.00  0.00           C
ATOM   4518  CE  LYS B  23      10.902  72.719  45.362  1.00  0.00           C
ATOM   4519  NZ  LYS B  23      11.642  73.913  45.794  1.00  0.00           N
ATOM   4520  H   LYS B  23      16.027  70.512  44.574  1.00  0.00           H
ATOM   4521  HA  LYS B  23      13.522  69.383  45.791  1.00  0.00           H
ATOM   4522  HB2 LYS B  23      14.172  70.207  43.013  1.00  0.00           H
ATOM   4523  HB3 LYS B  23      12.825  69.353  43.425  1.00  0.00           H
ATOM   4524  HG2 LYS B  23      13.555  72.133  44.554  1.00  0.00           H
ATOM   4525  HG3 LYS B  23      12.368  71.723  43.253  1.00  0.00           H
ATOM   4526  HD2 LYS B  23      11.030  70.582  44.816  1.00  0.00           H
ATOM   4527  HD3 LYS B  23      12.072  71.187  46.189  1.00  0.00           H
ATOM   4528  HE2 LYS B  23      10.527  72.934  44.362  1.00  0.00           H
ATOM   4529  HE3 LYS B  23      10.064  72.436  45.999  1.00  0.00           H
ATOM   4530  HZ1 LYS B  23      11.829  73.718  46.767  1.00  0.00           H
ATOM   4531  HZ2 LYS B  23      11.039  74.721  45.732  1.00  0.00           H
ATOM   4532  HZ3 LYS B  23      12.490  74.105  45.279  1.00  0.00           H
ATOM   4533  N   PHE B  24      15.812  67.744  43.878  1.00 -0.03           N
ATOM   4534  CA  PHE B  24      16.332  66.445  43.297  1.00 -0.03           C
ATOM   4535  C   PHE B  24      17.728  66.035  43.696  1.00 -0.03           C
ATOM   4536  O   PHE B  24      18.058  64.855  43.528  1.00 -0.03           O
ATOM   4537  CB  PHE B  24      16.405  66.670  41.769  1.00 -0.03           C
ATOM   4538  CG  PHE B  24      15.060  67.139  41.198  1.00 -0.03           C
ATOM   4539  CD1 PHE B  24      14.042  66.231  41.162  1.00 -0.03           C
ATOM   4540  CD2 PHE B  24      14.864  68.506  40.895  1.00 -0.03           C
ATOM   4541  CE1 PHE B  24      12.755  66.723  40.862  1.00 -0.03           C
ATOM   4542  CE2 PHE B  24      13.579  68.965  40.615  1.00 -0.03           C
ATOM   4543  CZ  PHE B  24      12.565  68.079  40.556  1.00 -0.03           C
ATOM   4544  H   PHE B  24      16.287  68.563  43.525  1.00 -0.03           H
ATOM   4545  HA  PHE B  24      15.620  65.661  43.554  1.00 -0.03           H
ATOM   4546  HB2 PHE B  24      17.163  67.430  41.577  1.00 -0.03           H
ATOM   4547  HB3 PHE B  24      16.712  65.770  41.236  1.00 -0.03           H
ATOM   4548  HD1 PHE B  24      14.177  65.177  41.358  1.00 -0.03           H
ATOM   4549  HD2 PHE B  24      15.689  69.202  40.886  1.00 -0.03           H
ATOM   4550  HE1 PHE B  24      11.933  66.024  40.809  1.00 -0.03           H
ATOM   4551  HE2 PHE B  24      13.388  70.008  40.411  1.00 -0.03           H
ATOM   4552  HZ  PHE B  24      11.543  68.344  40.330  1.00 -0.03           H
ATOM   4553  N   GLY B  25      18.499  66.960  44.304  1.00  0.00           N
ATOM   4554  CA  GLY B  25      19.928  66.830  44.615  1.00  0.00           C
ATOM   4555  C   GLY B  25      20.399  65.545  45.338  1.00  0.00           C
ATOM   4556  O   GLY B  25      21.446  65.008  45.110  1.00  0.00           O
ATOM   4557  H   GLY B  25      18.037  67.811  44.589  1.00  0.00           H
ATOM   4558  HA2 GLY B  25      20.471  66.920  43.675  1.00  0.00           H
ATOM   4559  HA3 GLY B  25      20.150  67.681  45.259  1.00  0.00           H
ATOM   4560  N   GLU B  26      19.481  65.003  46.100  1.00 -0.01           N
ATOM   4561  CA  GLU B  26      19.678  63.700  46.712  1.00 -0.01           C
ATOM   4562  C   GLU B  26      19.867  62.497  45.738  1.00 -0.01           C
ATOM   4563  O   GLU B  26      20.479  61.466  46.057  1.00 -0.01           O
ATOM   4564  CB  GLU B  26      18.577  63.342  47.706  1.00 -0.01           C
ATOM   4565  CG  GLU B  26      18.528  64.172  48.955  1.00 -0.01           C
ATOM   4566  CD  GLU B  26      19.766  64.124  49.852  1.00 -0.01           C
ATOM   4567  OE1 GLU B  26      20.899  64.637  49.485  1.00 -0.01           O
ATOM   4568  OE2 GLU B  26      19.654  63.729  51.073  1.00 -0.01           O
ATOM   4569  H   GLU B  26      18.592  65.481  46.129  1.00 -0.01           H
ATOM   4570  HA  GLU B  26      20.603  63.872  47.262  1.00 -0.01           H
ATOM   4571  HB2 GLU B  26      17.610  63.443  47.213  1.00 -0.01           H
ATOM   4572  HB3 GLU B  26      18.678  62.300  48.009  1.00 -0.01           H
ATOM   4573  HG2 GLU B  26      18.312  65.192  48.636  1.00 -0.01           H
ATOM   4574  HG3 GLU B  26      17.665  63.751  49.472  1.00 -0.01           H
ATOM   4575  N   VAL B  27      19.477  62.651  44.473  1.00 -0.14           N
ATOM   4576  CA  VAL B  27      19.678  61.707  43.305  1.00 -0.14           C
ATOM   4577  C   VAL B  27      21.139  61.223  43.041  1.00 -0.14           C
ATOM   4578  O   VAL B  27      21.335  60.051  42.633  1.00 -0.14           O
ATOM   4579  CB  VAL B  27      19.071  62.388  41.975  1.00 -0.14           C
ATOM   4580  CG1 VAL B  27      19.900  63.551  41.365  1.00 -0.14           C
ATOM   4581  CG2 VAL B  27      18.869  61.446  40.728  1.00 -0.14           C
ATOM   4582  H   VAL B  27      18.934  63.482  44.286  1.00 -0.14           H
ATOM   4583  HA  VAL B  27      19.095  60.792  43.403  1.00 -0.14           H
ATOM   4584  HB  VAL B  27      18.092  62.776  42.258  1.00 -0.14           H
ATOM   4585 HG11 VAL B  27      20.707  63.135  40.761  1.00 -0.14           H
ATOM   4586 HG12 VAL B  27      19.214  64.158  40.773  1.00 -0.14           H
ATOM   4587 HG13 VAL B  27      20.340  64.141  42.169  1.00 -0.14           H
ATOM   4588 HG21 VAL B  27      19.643  60.704  40.531  1.00 -0.14           H
ATOM   4589 HG22 VAL B  27      18.697  62.074  39.854  1.00 -0.14           H
ATOM   4590 HG23 VAL B  27      17.870  61.011  40.762  1.00 -0.14           H
ATOM   4591  N   TYR B  28      22.128  62.033  43.344  1.00 -0.45           N
ATOM   4592  CA  TYR B  28      23.551  61.597  43.474  1.00 -0.45           C
ATOM   4593  C   TYR B  28      24.016  61.048  44.801  1.00 -0.45           C
ATOM   4594  O   TYR B  28      24.936  60.232  44.877  1.00 -0.45           O
ATOM   4595  CB  TYR B  28      24.409  62.858  43.199  1.00 -0.45           C
ATOM   4596  CG  TYR B  28      24.351  63.324  41.738  1.00 -0.45           C
ATOM   4597  CD1 TYR B  28      24.906  62.420  40.820  1.00 -0.45           C
ATOM   4598  CD2 TYR B  28      23.696  64.494  41.358  1.00 -0.45           C
ATOM   4599  CE1 TYR B  28      24.852  62.711  39.409  1.00 -0.45           C
ATOM   4600  CE2 TYR B  28      23.719  64.893  40.004  1.00 -0.45           C
ATOM   4601  CZ  TYR B  28      24.316  63.989  39.033  1.00 -0.45           C
ATOM   4602  OH  TYR B  28      24.147  64.284  37.695  1.00 -0.45           O
ATOM   4603  H   TYR B  28      21.853  62.903  43.778  1.00 -0.45           H
ATOM   4604  HA  TYR B  28      23.808  60.778  42.802  1.00 -0.45           H
ATOM   4605  HB2 TYR B  28      24.077  63.632  43.890  1.00 -0.45           H
ATOM   4606  HB3 TYR B  28      25.458  62.619  43.371  1.00 -0.45           H
ATOM   4607  HD1 TYR B  28      25.438  61.544  41.159  1.00 -0.45           H
ATOM   4608  HD2 TYR B  28      23.238  65.144  42.089  1.00 -0.45           H
ATOM   4609  HE1 TYR B  28      25.195  62.053  38.624  1.00 -0.45           H
ATOM   4610  HE2 TYR B  28      23.242  65.775  39.604  1.00 -0.45           H
ATOM   4611  HH  TYR B  28      24.052  65.239  37.710  1.00 -0.45           H
ATOM   4612  N   HID B  29      23.332  61.282  45.883  1.00  0.07           N
ATOM   4613  CA  HID B  29      23.689  60.790  47.194  1.00  0.07           C
ATOM   4614  C   HID B  29      23.085  59.399  47.468  1.00  0.07           C
ATOM   4615  O   HID B  29      23.553  58.666  48.380  1.00  0.07           O
ATOM   4616  CB  HID B  29      23.120  61.772  48.190  1.00  0.07           C
ATOM   4617  CG  HID B  29      23.898  63.083  48.152  1.00  0.07           C
ATOM   4618  CD2 HID B  29      25.185  63.248  47.899  1.00  0.07           C
ATOM   4619  ND1 HID B  29      23.454  64.215  48.685  1.00  0.07           N
ATOM   4620  CE1 HID B  29      24.413  65.165  48.585  1.00  0.07           C
ATOM   4621  NE2 HID B  29      25.583  64.577  48.349  1.00  0.07           N
ATOM   4622  H   HID B  29      22.439  61.747  45.804  1.00  0.07           H
ATOM   4623  HA  HID B  29      24.771  60.792  47.332  1.00  0.07           H
ATOM   4624  HB2 HID B  29      22.043  61.920  48.121  1.00  0.07           H
ATOM   4625  HB3 HID B  29      23.220  61.424  49.219  1.00  0.07           H
ATOM   4626  HD1 HID B  29      22.500  64.282  49.012  1.00  0.07           H
ATOM   4627  HD2 HID B  29      25.830  62.475  47.507  1.00  0.07           H
ATOM   4628  HE1 HID B  29      24.352  66.153  49.018  1.00  0.07           H
ATOM   4629  N   LEU B  30      22.124  58.950  46.625  1.00  0.00           N
ATOM   4630  CA  LEU B  30      21.640  57.576  46.665  1.00  0.00           C
ATOM   4631  C   LEU B  30      22.528  56.615  45.874  1.00  0.00           C
ATOM   4632  O   LEU B  30      22.305  55.395  45.876  1.00  0.00           O
ATOM   4633  CB  LEU B  30      20.309  57.600  45.947  1.00  0.00           C
ATOM   4634  CG  LEU B  30      19.200  58.122  46.873  1.00  0.00           C
ATOM   4635  CD1 LEU B  30      18.044  58.598  45.995  1.00  0.00           C
ATOM   4636  CD2 LEU B  30      18.634  57.154  47.923  1.00  0.00           C
ATOM   4637  H   LEU B  30      21.869  59.522  45.832  1.00  0.00           H
ATOM   4638  HA  LEU B  30      21.517  57.193  47.679  1.00  0.00           H
ATOM   4639  HB2 LEU B  30      20.434  58.230  45.066  1.00  0.00           H
ATOM   4640  HB3 LEU B  30      19.928  56.628  45.634  1.00  0.00           H
ATOM   4641  HG  LEU B  30      19.562  59.022  47.372  1.00  0.00           H
ATOM   4642 HD11 LEU B  30      17.400  57.748  45.770  1.00  0.00           H
ATOM   4643 HD12 LEU B  30      18.527  59.101  45.157  1.00  0.00           H
ATOM   4644 HD13 LEU B  30      17.458  59.295  46.594  1.00  0.00           H
ATOM   4645 HD21 LEU B  30      19.367  56.649  48.552  1.00  0.00           H
ATOM   4646 HD22 LEU B  30      17.899  57.633  48.570  1.00  0.00           H
ATOM   4647 HD23 LEU B  30      18.101  56.371  47.383  1.00  0.00           H
ATOM   4648  N   THR B  31      23.538  57.108  45.209  1.00 -0.06           N
ATOM   4649  CA  THR B  31      24.409  56.304  44.445  1.00 -0.06           C
ATOM   4650  C   THR B  31      25.924  56.468  44.558  1.00 -0.06           C
ATOM   4651  O   THR B  31      26.617  55.481  44.384  1.00 -0.06           O
ATOM   4652  CB  THR B  31      24.238  56.454  42.908  1.00 -0.06           C
ATOM   4653  CG2 THR B  31      22.788  56.159  42.526  1.00 -0.06           C
ATOM   4654  OG1 THR B  31      24.502  57.770  42.449  1.00 -0.06           O
ATOM   4655  H   THR B  31      23.502  58.109  45.083  1.00 -0.06           H
ATOM   4656  HA  THR B  31      24.195  55.263  44.688  1.00 -0.06           H
ATOM   4657  HB  THR B  31      24.879  55.721  42.418  1.00 -0.06           H
ATOM   4658  HG1 THR B  31      23.622  58.154  42.476  1.00 -0.06           H
ATOM   4659 HG21 THR B  31      22.225  57.061  42.765  1.00 -0.06           H
ATOM   4660 HG22 THR B  31      22.513  55.191  42.946  1.00 -0.06           H
ATOM   4661 HG23 THR B  31      22.849  55.958  41.456  1.00 -0.06           H
ATOM   4662  N   LEU B  32      26.381  57.601  45.059  1.00 -0.20           N
ATOM   4663  CA  LEU B  32      27.869  57.853  45.175  1.00 -0.20           C
ATOM   4664  C   LEU B  32      28.349  57.885  46.597  1.00 -0.20           C
ATOM   4665  O   LEU B  32      29.355  57.326  46.971  1.00 -0.20           O
ATOM   4666  CB  LEU B  32      28.083  59.185  44.441  1.00 -0.20           C
ATOM   4667  CG  LEU B  32      27.825  59.162  42.861  1.00 -0.20           C
ATOM   4668  CD1 LEU B  32      28.304  60.527  42.277  1.00 -0.20           C
ATOM   4669  CD2 LEU B  32      28.364  57.928  42.146  1.00 -0.20           C
ATOM   4670  H   LEU B  32      25.733  58.371  45.141  1.00 -0.20           H
ATOM   4671  HA  LEU B  32      28.429  57.051  44.695  1.00 -0.20           H
ATOM   4672  HB2 LEU B  32      27.517  59.988  44.914  1.00 -0.20           H
ATOM   4673  HB3 LEU B  32      29.132  59.424  44.614  1.00 -0.20           H
ATOM   4674  HG  LEU B  32      26.740  59.195  42.761  1.00 -0.20           H
ATOM   4675 HD11 LEU B  32      27.767  61.303  42.822  1.00 -0.20           H
ATOM   4676 HD12 LEU B  32      28.014  60.677  41.237  1.00 -0.20           H
ATOM   4677 HD13 LEU B  32      29.348  60.721  42.523  1.00 -0.20           H
ATOM   4678 HD21 LEU B  32      29.279  57.734  42.705  1.00 -0.20           H
ATOM   4679 HD22 LEU B  32      27.645  57.135  42.351  1.00 -0.20           H
ATOM   4680 HD23 LEU B  32      28.483  58.042  41.068  1.00 -0.20           H
ATOM   4681  N   GLY B  33      27.604  58.500  47.496  1.00  0.02           N
ATOM   4682  CA  GLY B  33      27.966  58.614  48.914  1.00  0.02           C
ATOM   4683  C   GLY B  33      27.547  59.939  49.552  1.00  0.02           C
ATOM   4684  O   GLY B  33      26.553  60.569  49.135  1.00  0.02           O
ATOM   4685  H   GLY B  33      26.747  58.941  47.196  1.00  0.02           H
ATOM   4686  HA2 GLY B  33      27.427  57.873  49.505  1.00  0.02           H
ATOM   4687  HA3 GLY B  33      29.047  58.515  49.013  1.00  0.02           H
ATOM   4688  N   GLU B  34      28.301  60.330  50.588  1.00  0.00           N
ATOM   4689  CA  GLU B  34      28.113  61.551  51.309  1.00  0.00           C
ATOM   4690  C   GLU B  34      28.433  62.823  50.531  1.00  0.00           C
ATOM   4691  O   GLU B  34      28.397  63.887  51.037  1.00  0.00           O
ATOM   4692  CB  GLU B  34      28.752  61.510  52.676  1.00  0.00           C
ATOM   4693  CG  GLU B  34      28.412  60.292  53.503  1.00  0.00           C
ATOM   4694  CD  GLU B  34      26.962  60.163  53.737  1.00  0.00           C
ATOM   4695  OE1 GLU B  34      26.596  59.035  54.184  1.00  0.00           O
ATOM   4696  OE2 GLU B  34      26.154  61.166  53.709  1.00  0.00           O
ATOM   4697  H   GLU B  34      29.018  59.674  50.860  1.00  0.00           H
ATOM   4698  HA  GLU B  34      27.037  61.678  51.428  1.00  0.00           H
ATOM   4699  HB2 GLU B  34      29.833  61.413  52.576  1.00  0.00           H
ATOM   4700  HB3 GLU B  34      28.608  62.457  53.196  1.00  0.00           H
ATOM   4701  HG2 GLU B  34      28.853  59.378  53.104  1.00  0.00           H
ATOM   4702  HG3 GLU B  34      28.900  60.550  54.443  1.00  0.00           H
ATOM   4703  N   SER B  35      28.780  62.674  49.260  1.00 -0.21           N
ATOM   4704  CA  SER B  35      29.023  63.787  48.315  1.00 -0.21           C
ATOM   4705  C   SER B  35      28.371  63.450  46.966  1.00 -0.21           C
ATOM   4706  O   SER B  35      28.067  62.315  46.678  1.00 -0.21           O
ATOM   4707  CB  SER B  35      30.532  64.207  48.355  1.00 -0.21           C
ATOM   4708  OG  SER B  35      30.791  65.218  49.266  1.00 -0.21           O
ATOM   4709  H   SER B  35      28.870  61.712  48.963  1.00 -0.21           H
ATOM   4710  HA  SER B  35      28.361  64.601  48.612  1.00 -0.21           H
ATOM   4711  HB2 SER B  35      31.107  63.327  48.643  1.00 -0.21           H
ATOM   4712  HB3 SER B  35      30.782  64.540  47.347  1.00 -0.21           H
ATOM   4713  HG  SER B  35      30.683  66.038  48.779  1.00 -0.21           H
ATOM   4714  N   VAL B  36      28.214  64.506  46.193  1.00 -0.55           N
ATOM   4715  CA  VAL B  36      27.946  64.384  44.722  1.00 -0.55           C
ATOM   4716  C   VAL B  36      29.194  64.173  43.904  1.00 -0.55           C
ATOM   4717  O   VAL B  36      29.131  63.428  42.932  1.00 -0.55           O
ATOM   4718  CB  VAL B  36      27.349  65.738  44.270  1.00 -0.55           C
ATOM   4719  CG1 VAL B  36      26.841  65.532  42.835  1.00 -0.55           C
ATOM   4720  CG2 VAL B  36      26.341  66.340  45.150  1.00 -0.55           C
ATOM   4721  H   VAL B  36      28.516  65.382  46.595  1.00 -0.55           H
ATOM   4722  HA  VAL B  36      27.236  63.564  44.615  1.00 -0.55           H
ATOM   4723  HB  VAL B  36      28.150  66.474  44.201  1.00 -0.55           H
ATOM   4724 HG11 VAL B  36      27.662  65.818  42.178  1.00 -0.55           H
ATOM   4725 HG12 VAL B  36      26.663  64.472  42.655  1.00 -0.55           H
ATOM   4726 HG13 VAL B  36      26.072  66.244  42.535  1.00 -0.55           H
ATOM   4727 HG21 VAL B  36      25.955  67.223  44.641  1.00 -0.55           H
ATOM   4728 HG22 VAL B  36      26.888  66.661  46.037  1.00 -0.55           H
ATOM   4729 HG23 VAL B  36      25.609  65.653  45.575  1.00 -0.55           H
ATOM   4730  N   HID B  37      30.364  64.594  44.363  1.00 -0.61           N
ATOM   4731  CA  HID B  37      31.629  64.515  43.724  1.00 -0.61           C
ATOM   4732  C   HID B  37      32.154  63.100  43.492  1.00 -0.61           C
ATOM   4733  O   HID B  37      31.771  62.134  44.184  1.00 -0.61           O
ATOM   4734  CB  HID B  37      32.788  65.306  44.392  1.00 -0.61           C
ATOM   4735  CG  HID B  37      33.274  64.725  45.656  1.00 -0.61           C
ATOM   4736  CD2 HID B  37      33.072  65.279  46.924  1.00 -0.61           C
ATOM   4737  ND1 HID B  37      34.167  63.690  45.825  1.00 -0.61           N
ATOM   4738  CE1 HID B  37      34.552  63.700  47.095  1.00 -0.61           C
ATOM   4739  NE2 HID B  37      33.894  64.588  47.801  1.00 -0.61           N
ATOM   4740  H   HID B  37      30.395  65.137  45.214  1.00 -0.61           H
ATOM   4741  HA  HID B  37      31.458  64.932  42.732  1.00 -0.61           H
ATOM   4742  HB2 HID B  37      33.624  65.360  43.695  1.00 -0.61           H
ATOM   4743  HB3 HID B  37      32.473  66.327  44.604  1.00 -0.61           H
ATOM   4744  HD1 HID B  37      34.501  63.075  45.097  1.00 -0.61           H
ATOM   4745  HD2 HID B  37      32.426  66.104  47.185  1.00 -0.61           H
ATOM   4746  HE1 HID B  37      35.249  62.975  47.489  1.00 -0.61           H
ATOM   4747  N   CYS B  38      33.087  62.906  42.585  1.00 -0.43           N
ATOM   4748  CA  CYS B  38      33.635  61.604  42.251  1.00 -0.43           C
ATOM   4749  C   CYS B  38      34.367  60.813  43.337  1.00 -0.43           C
ATOM   4750  O   CYS B  38      34.917  61.391  44.300  1.00 -0.43           O
ATOM   4751  CB  CYS B  38      34.503  61.809  40.977  1.00 -0.43           C
ATOM   4752  SG  CYS B  38      33.594  62.711  39.666  1.00 -0.43           S
ATOM   4753  H   CYS B  38      33.439  63.693  42.059  1.00 -0.43           H
ATOM   4754  HA  CYS B  38      32.825  61.001  41.839  1.00 -0.43           H
ATOM   4755  HB2 CYS B  38      35.277  62.457  41.387  1.00 -0.43           H
ATOM   4756  HB3 CYS B  38      34.792  60.824  40.609  1.00 -0.43           H
ATOM   4757  HG  CYS B  38      33.617  63.950  40.165  1.00 -0.43           H
ATOM   4758  N   GLY B  39      34.397  59.529  43.089  1.00  0.03           N
ATOM   4759  CA  GLY B  39      35.292  58.602  43.860  1.00  0.03           C
ATOM   4760  C   GLY B  39      36.696  58.662  43.264  1.00  0.03           C
ATOM   4761  O   GLY B  39      36.834  58.740  42.053  1.00  0.03           O
ATOM   4762  H   GLY B  39      33.923  59.192  42.262  1.00  0.03           H
ATOM   4763  HA2 GLY B  39      35.239  58.702  44.944  1.00  0.03           H
ATOM   4764  HA3 GLY B  39      34.854  57.608  43.761  1.00  0.03           H
ATOM   4765  N   LEU B  40      37.748  58.602  44.100  1.00  0.02           N
ATOM   4766  CA  LEU B  40      39.143  58.304  43.622  1.00  0.02           C
ATOM   4767  C   LEU B  40      39.229  56.866  43.090  1.00  0.02           C
ATOM   4768  O   LEU B  40      40.078  56.130  43.561  1.00  0.02           O
ATOM   4769  CB  LEU B  40      40.154  58.660  44.695  1.00  0.02           C
ATOM   4770  CG  LEU B  40      41.594  59.000  44.268  1.00  0.02           C
ATOM   4771  CD1 LEU B  40      41.604  59.956  43.102  1.00  0.02           C
ATOM   4772  CD2 LEU B  40      42.425  59.763  45.377  1.00  0.02           C
ATOM   4773  H   LEU B  40      37.563  58.593  45.093  1.00  0.02           H
ATOM   4774  HA  LEU B  40      39.375  58.998  42.814  1.00  0.02           H
ATOM   4775  HB2 LEU B  40      39.838  59.645  45.038  1.00  0.02           H
ATOM   4776  HB3 LEU B  40      40.164  57.997  45.560  1.00  0.02           H
ATOM   4777  HG  LEU B  40      42.145  58.078  44.080  1.00  0.02           H
ATOM   4778 HD11 LEU B  40      41.205  60.936  43.361  1.00  0.02           H
ATOM   4779 HD12 LEU B  40      41.151  59.521  42.211  1.00  0.02           H
ATOM   4780 HD13 LEU B  40      42.658  60.172  42.925  1.00  0.02           H
ATOM   4781 HD21 LEU B  40      42.500  59.086  46.228  1.00  0.02           H
ATOM   4782 HD22 LEU B  40      43.444  60.015  45.084  1.00  0.02           H
ATOM   4783 HD23 LEU B  40      41.959  60.699  45.685  1.00  0.02           H
ATOM   4784  N   TRP B  41      38.368  56.473  42.121  1.00  0.01           N
ATOM   4785  CA  TRP B  41      38.356  55.164  41.412  1.00  0.01           C
ATOM   4786  C   TRP B  41      39.608  54.605  40.724  1.00  0.01           C
ATOM   4787  O   TRP B  41      39.685  53.366  40.559  1.00  0.01           O
ATOM   4788  CB  TRP B  41      37.263  55.198  40.375  1.00  0.01           C
ATOM   4789  CG  TRP B  41      35.868  55.357  40.795  1.00  0.01           C
ATOM   4790  CD1 TRP B  41      35.087  56.474  40.649  1.00  0.01           C
ATOM   4791  CD2 TRP B  41      35.064  54.442  41.555  1.00  0.01           C
ATOM   4792  CE2 TRP B  41      33.822  55.050  41.840  1.00  0.01           C
ATOM   4793  CE3 TRP B  41      35.274  53.142  42.049  1.00  0.01           C
ATOM   4794  NE1 TRP B  41      33.880  56.339  41.304  1.00  0.01           N
ATOM   4795  CZ2 TRP B  41      32.915  54.430  42.660  1.00  0.01           C
ATOM   4796  CZ3 TRP B  41      34.311  52.473  42.767  1.00  0.01           C
ATOM   4797  CH2 TRP B  41      33.175  53.120  43.090  1.00  0.01           C
ATOM   4798  H   TRP B  41      37.818  57.209  41.701  1.00  0.01           H
ATOM   4799  HA  TRP B  41      38.147  54.347  42.102  1.00  0.01           H
ATOM   4800  HB2 TRP B  41      37.532  55.945  39.628  1.00  0.01           H
ATOM   4801  HB3 TRP B  41      37.292  54.314  39.739  1.00  0.01           H
ATOM   4802  HD1 TRP B  41      35.480  57.289  40.059  1.00  0.01           H
ATOM   4803  HE1 TRP B  41      33.106  56.981  41.212  1.00  0.01           H
ATOM   4804  HE3 TRP B  41      36.151  52.618  41.699  1.00  0.01           H
ATOM   4805  HZ2 TRP B  41      31.971  54.913  42.861  1.00  0.01           H
ATOM   4806  HZ3 TRP B  41      34.401  51.433  43.043  1.00  0.01           H
ATOM   4807  HH2 TRP B  41      32.492  52.620  43.761  1.00  0.01           H
ATOM   4808  N   PHE B  42      40.548  55.405  40.152  1.00  0.00           N
ATOM   4809  CA  PHE B  42      41.800  55.027  39.654  1.00  0.00           C
ATOM   4810  C   PHE B  42      42.985  55.751  40.409  1.00  0.00           C
ATOM   4811  O   PHE B  42      42.920  56.905  40.855  1.00  0.00           O
ATOM   4812  CB  PHE B  42      41.804  55.327  38.167  1.00  0.00           C
ATOM   4813  CG  PHE B  42      41.287  54.175  37.402  1.00  0.00           C
ATOM   4814  CD1 PHE B  42      39.903  54.164  37.066  1.00  0.00           C
ATOM   4815  CD2 PHE B  42      42.144  53.140  37.026  1.00  0.00           C
ATOM   4816  CE1 PHE B  42      39.397  53.022  36.466  1.00  0.00           C
ATOM   4817  CE2 PHE B  42      41.591  51.890  36.559  1.00  0.00           C
ATOM   4818  CZ  PHE B  42      40.183  51.852  36.370  1.00  0.00           C
ATOM   4819  H   PHE B  42      40.469  56.412  40.178  1.00  0.00           H
ATOM   4820  HA  PHE B  42      41.922  53.958  39.827  1.00  0.00           H
ATOM   4821  HB2 PHE B  42      41.197  56.208  37.959  1.00  0.00           H
ATOM   4822  HB3 PHE B  42      42.799  55.402  37.729  1.00  0.00           H
ATOM   4823  HD1 PHE B  42      39.219  54.963  37.309  1.00  0.00           H
ATOM   4824  HD2 PHE B  42      43.204  53.095  37.233  1.00  0.00           H
ATOM   4825  HE1 PHE B  42      38.328  53.071  36.317  1.00  0.00           H
ATOM   4826  HE2 PHE B  42      42.095  50.961  36.338  1.00  0.00           H
ATOM   4827  HZ  PHE B  42      39.668  51.050  35.862  1.00  0.00           H
ATOM   4828  N   PRO B  43      44.088  55.002  40.644  1.00  0.00           N
ATOM   4829  CA  PRO B  43      45.220  55.402  41.502  1.00  0.00           C
ATOM   4830  C   PRO B  43      46.159  56.404  40.756  1.00  0.00           C
ATOM   4831  O   PRO B  43      46.422  56.314  39.561  1.00  0.00           O
ATOM   4832  CB  PRO B  43      46.007  54.131  41.844  1.00  0.00           C
ATOM   4833  CG  PRO B  43      45.799  53.385  40.564  1.00  0.00           C
ATOM   4834  CD  PRO B  43      44.344  53.666  40.122  1.00  0.00           C
ATOM   4835  HA  PRO B  43      44.933  55.818  42.467  1.00  0.00           H
ATOM   4836  HB2 PRO B  43      47.053  54.228  42.134  1.00  0.00           H
ATOM   4837  HB3 PRO B  43      45.569  53.578  42.675  1.00  0.00           H
ATOM   4838  HG2 PRO B  43      46.419  53.870  39.811  1.00  0.00           H
ATOM   4839  HG3 PRO B  43      46.034  52.322  40.502  1.00  0.00           H
ATOM   4840  HD2 PRO B  43      44.221  53.606  39.041  1.00  0.00           H
ATOM   4841  HD3 PRO B  43      43.647  52.955  40.567  1.00  0.00           H
ATOM   4842  N   PRO B  44      46.733  57.388  41.420  1.00  0.00           N
ATOM   4843  CA  PRO B  44      47.511  58.453  40.765  1.00  0.00           C
ATOM   4844  C   PRO B  44      48.893  57.999  40.208  1.00  0.00           C
ATOM   4845  O   PRO B  44      49.484  58.739  39.427  1.00  0.00           O
ATOM   4846  CB  PRO B  44      47.803  59.533  41.845  1.00  0.00           C
ATOM   4847  CG  PRO B  44      46.740  59.278  42.925  1.00  0.00           C
ATOM   4848  CD  PRO B  44      46.482  57.741  42.808  1.00  0.00           C
ATOM   4849  HA  PRO B  44      46.934  58.966  39.995  1.00  0.00           H
ATOM   4850  HB2 PRO B  44      48.823  59.414  42.210  1.00  0.00           H
ATOM   4851  HB3 PRO B  44      47.693  60.499  41.351  1.00  0.00           H
ATOM   4852  HG2 PRO B  44      46.890  59.645  43.940  1.00  0.00           H
ATOM   4853  HG3 PRO B  44      45.911  59.827  42.479  1.00  0.00           H
ATOM   4854  HD2 PRO B  44      47.008  57.112  43.525  1.00  0.00           H
ATOM   4855  HD3 PRO B  44      45.427  57.544  43.001  1.00  0.00           H
ATOM   4856  N   ASP B  45      49.550  56.969  40.718  1.00  0.00           N
ATOM   4857  CA  ASP B  45      50.778  56.445  40.098  1.00  0.00           C
ATOM   4858  C   ASP B  45      50.593  55.666  38.834  1.00  0.00           C
ATOM   4859  O   ASP B  45      51.587  55.490  38.125  1.00  0.00           O
ATOM   4860  CB  ASP B  45      51.627  55.614  41.102  1.00  0.00           C
ATOM   4861  CG  ASP B  45      50.803  54.442  41.670  1.00  0.00           C
ATOM   4862  OD1 ASP B  45      51.312  53.311  41.562  1.00  0.00           O
ATOM   4863  OD2 ASP B  45      49.750  54.633  42.308  1.00  0.00           O
ATOM   4864  H   ASP B  45      49.089  56.377  41.394  1.00  0.00           H
ATOM   4865  HA  ASP B  45      51.373  57.315  39.818  1.00  0.00           H
ATOM   4866  HB2 ASP B  45      52.498  55.231  40.570  1.00  0.00           H
ATOM   4867  HB3 ASP B  45      52.054  56.307  41.826  1.00  0.00           H
ATOM   4868  N   ALA B  46      49.336  55.189  38.547  1.00  0.00           N
ATOM   4869  CA  ALA B  46      49.113  54.561  37.246  1.00  0.00           C
ATOM   4870  C   ALA B  46      48.938  55.593  36.140  1.00  0.00           C
ATOM   4871  O   ALA B  46      48.328  56.635  36.507  1.00  0.00           O
ATOM   4872  CB  ALA B  46      47.963  53.555  37.219  1.00  0.00           C
ATOM   4873  H   ALA B  46      48.604  55.493  39.174  1.00  0.00           H
ATOM   4874  HA  ALA B  46      49.976  53.918  37.072  1.00  0.00           H
ATOM   4875  HB1 ALA B  46      46.985  54.029  37.311  1.00  0.00           H
ATOM   4876  HB2 ALA B  46      47.973  52.877  38.072  1.00  0.00           H
ATOM   4877  HB3 ALA B  46      47.809  52.975  36.309  1.00  0.00           H
ATOM   4878  N   PRO B  47      49.261  55.439  34.820  1.00  0.00           N
ATOM   4879  CA  PRO B  47      48.713  56.251  33.716  1.00  0.00           C
ATOM   4880  C   PRO B  47      47.166  56.284  33.785  1.00  0.00           C
ATOM   4881  O   PRO B  47      46.429  55.388  34.264  1.00  0.00           O
ATOM   4882  CB  PRO B  47      49.224  55.645  32.414  1.00  0.00           C
ATOM   4883  CG  PRO B  47      50.381  54.774  32.861  1.00  0.00           C
ATOM   4884  CD  PRO B  47      49.917  54.318  34.265  1.00  0.00           C
ATOM   4885  HA  PRO B  47      49.051  57.287  33.756  1.00  0.00           H
ATOM   4886  HB2 PRO B  47      48.496  54.971  31.963  1.00  0.00           H
ATOM   4887  HB3 PRO B  47      49.459  56.405  31.669  1.00  0.00           H
ATOM   4888  HG2 PRO B  47      50.660  54.015  32.130  1.00  0.00           H
ATOM   4889  HG3 PRO B  47      51.269  55.393  32.984  1.00  0.00           H
ATOM   4890  HD2 PRO B  47      49.263  53.448  34.200  1.00  0.00           H
ATOM   4891  HD3 PRO B  47      50.726  54.053  34.944  1.00  0.00           H
ATOM   4892  N   VAL B  48      46.609  57.348  33.224  1.00  0.01           N
ATOM   4893  CA  VAL B  48      45.184  57.443  32.954  1.00  0.01           C
ATOM   4894  C   VAL B  48      44.788  56.434  31.829  1.00  0.01           C
ATOM   4895  O   VAL B  48      45.537  56.204  30.888  1.00  0.01           O
ATOM   4896  CB  VAL B  48      44.834  58.858  32.596  1.00  0.01           C
ATOM   4897  CG1 VAL B  48      43.389  59.055  31.957  1.00  0.01           C
ATOM   4898  CG2 VAL B  48      45.124  59.725  33.825  1.00  0.01           C
ATOM   4899  H   VAL B  48      47.194  58.005  32.727  1.00  0.01           H
ATOM   4900  HA  VAL B  48      44.633  57.122  33.838  1.00  0.01           H
ATOM   4901  HB  VAL B  48      45.557  59.195  31.854  1.00  0.01           H
ATOM   4902 HG11 VAL B  48      43.406  58.999  30.869  1.00  0.01           H
ATOM   4903 HG12 VAL B  48      42.702  58.273  32.280  1.00  0.01           H
ATOM   4904 HG13 VAL B  48      43.006  60.062  32.122  1.00  0.01           H
ATOM   4905 HG21 VAL B  48      46.176  60.009  33.831  1.00  0.01           H
ATOM   4906 HG22 VAL B  48      44.728  59.303  34.749  1.00  0.01           H
ATOM   4907 HG23 VAL B  48      44.563  60.656  33.743  1.00  0.01           H
ATOM   4908  N   PRO B  49      43.722  55.649  32.011  1.00  0.00           N
ATOM   4909  CA  PRO B  49      43.329  54.736  30.979  1.00  0.00           C
ATOM   4910  C   PRO B  49      43.236  55.170  29.532  1.00  0.00           C
ATOM   4911  O   PRO B  49      42.808  56.289  29.245  1.00  0.00           O
ATOM   4912  CB  PRO B  49      41.939  54.207  31.531  1.00  0.00           C
ATOM   4913  CG  PRO B  49      42.100  54.371  33.065  1.00  0.00           C
ATOM   4914  CD  PRO B  49      42.900  55.591  33.174  1.00  0.00           C
ATOM   4915  HA  PRO B  49      44.063  53.937  31.085  1.00  0.00           H
ATOM   4916  HB2 PRO B  49      41.134  54.848  31.171  1.00  0.00           H
ATOM   4917  HB3 PRO B  49      41.829  53.143  31.321  1.00  0.00           H
ATOM   4918  HG2 PRO B  49      41.099  54.354  33.496  1.00  0.00           H
ATOM   4919  HG3 PRO B  49      42.667  53.583  33.560  1.00  0.00           H
ATOM   4920  HD2 PRO B  49      42.205  56.425  33.084  1.00  0.00           H
ATOM   4921  HD3 PRO B  49      43.505  55.613  34.080  1.00  0.00           H
ATOM   4922  N   GLN B  50      43.599  54.324  28.550  1.00  0.00           N
ATOM   4923  CA  GLN B  50      43.653  54.739  27.081  1.00  0.00           C
ATOM   4924  C   GLN B  50      42.204  55.045  26.464  1.00  0.00           C
ATOM   4925  O   GLN B  50      42.058  55.727  25.428  1.00  0.00           O
ATOM   4926  CB  GLN B  50      44.420  53.698  26.191  1.00  0.00           C
ATOM   4927  CG  GLN B  50      43.806  52.327  25.926  1.00  0.00           C
ATOM   4928  CD  GLN B  50      42.844  52.420  24.698  1.00  0.00           C
ATOM   4929  NE2 GLN B  50      43.273  53.022  23.615  1.00  0.00           N
ATOM   4930  OE1 GLN B  50      41.874  51.775  24.665  1.00  0.00           O
ATOM   4931  H   GLN B  50      43.870  53.368  28.730  1.00  0.00           H
ATOM   4932  HA  GLN B  50      44.264  55.639  27.002  1.00  0.00           H
ATOM   4933  HB2 GLN B  50      44.721  54.147  25.244  1.00  0.00           H
ATOM   4934  HB3 GLN B  50      45.285  53.444  26.804  1.00  0.00           H
ATOM   4935  HG2 GLN B  50      44.544  51.615  25.555  1.00  0.00           H
ATOM   4936  HG3 GLN B  50      43.317  51.932  26.816  1.00  0.00           H
ATOM   4937 HE21 GLN B  50      42.722  52.952  22.771  1.00  0.00           H
ATOM   4938 HE22 GLN B  50      44.268  53.192  23.613  1.00  0.00           H
ATOM   4939  N   ASP B  51      41.159  54.574  27.085  1.00  0.01           N
ATOM   4940  CA  ASP B  51      39.719  54.800  26.756  1.00  0.01           C
ATOM   4941  C   ASP B  51      38.757  54.613  27.948  1.00  0.01           C
ATOM   4942  O   ASP B  51      38.930  53.717  28.732  1.00  0.01           O
ATOM   4943  CB  ASP B  51      39.358  53.736  25.637  1.00  0.01           C
ATOM   4944  CG  ASP B  51      38.089  54.015  24.892  1.00  0.01           C
ATOM   4945  OD1 ASP B  51      37.413  55.081  25.109  1.00  0.01           O
ATOM   4946  OD2 ASP B  51      37.770  53.205  24.000  1.00  0.01           O
ATOM   4947  H   ASP B  51      41.271  53.749  27.657  1.00  0.01           H
ATOM   4948  HA  ASP B  51      39.598  55.846  26.473  1.00  0.01           H
ATOM   4949  HB2 ASP B  51      40.201  53.793  24.949  1.00  0.01           H
ATOM   4950  HB3 ASP B  51      39.263  52.739  26.068  1.00  0.01           H
ATOM   4951  N   MET B  52      37.671  55.397  28.085  1.00  0.00           N
ATOM   4952  CA  MET B  52      36.606  55.337  29.150  1.00  0.00           C
ATOM   4953  C   MET B  52      35.345  54.475  28.745  1.00  0.00           C
ATOM   4954  O   MET B  52      34.197  54.601  29.247  1.00  0.00           O
ATOM   4955  CB  MET B  52      36.335  56.702  29.706  1.00  0.00           C
ATOM   4956  CG  MET B  52      37.491  57.296  30.514  1.00  0.00           C
ATOM   4957  SD  MET B  52      37.278  59.022  30.955  1.00  0.00           S
ATOM   4958  CE  MET B  52      37.225  59.742  29.239  1.00  0.00           C
ATOM   4959  H   MET B  52      37.524  56.021  27.304  1.00  0.00           H
ATOM   4960  HA  MET B  52      37.045  54.815  30.000  1.00  0.00           H
ATOM   4961  HB2 MET B  52      36.182  57.375  28.862  1.00  0.00           H
ATOM   4962  HB3 MET B  52      35.474  56.787  30.370  1.00  0.00           H
ATOM   4963  HG2 MET B  52      37.783  56.612  31.311  1.00  0.00           H
ATOM   4964  HG3 MET B  52      38.289  57.296  29.771  1.00  0.00           H
ATOM   4965  HE1 MET B  52      37.659  60.742  29.215  1.00  0.00           H
ATOM   4966  HE2 MET B  52      37.740  59.111  28.515  1.00  0.00           H
ATOM   4967  HE3 MET B  52      36.180  59.762  28.930  1.00  0.00           H
ATOM   4968  N   GLU B  53      35.615  53.538  27.878  1.00  0.01           N
ATOM   4969  CA  GLU B  53      34.865  52.297  27.713  1.00  0.01           C
ATOM   4970  C   GLU B  53      35.221  51.495  28.982  1.00  0.01           C
ATOM   4971  O   GLU B  53      36.347  51.212  29.265  1.00  0.01           O
ATOM   4972  CB  GLU B  53      35.238  51.618  26.407  1.00  0.01           C
ATOM   4973  CG  GLU B  53      34.500  52.333  25.279  1.00  0.01           C
ATOM   4974  CD  GLU B  53      33.149  51.731  25.137  1.00  0.01           C
ATOM   4975  OE1 GLU B  53      32.407  52.026  24.155  1.00  0.01           O
ATOM   4976  OE2 GLU B  53      32.680  51.054  26.090  1.00  0.01           O
ATOM   4977  H   GLU B  53      36.511  53.577  27.414  1.00  0.01           H
ATOM   4978  HA  GLU B  53      33.816  52.593  27.728  1.00  0.01           H
ATOM   4979  HB2 GLU B  53      36.283  51.868  26.223  1.00  0.01           H
ATOM   4980  HB3 GLU B  53      35.064  50.544  26.470  1.00  0.01           H
ATOM   4981  HG2 GLU B  53      34.471  53.422  25.282  1.00  0.01           H
ATOM   4982  HG3 GLU B  53      34.982  51.950  24.379  1.00  0.01           H
ATOM   4983  N   LEU B  54      34.192  51.124  29.704  1.00  0.00           N
ATOM   4984  CA  LEU B  54      34.260  50.446  31.014  1.00  0.00           C
ATOM   4985  C   LEU B  54      35.022  49.108  31.111  1.00  0.00           C
ATOM   4986  O   LEU B  54      35.706  48.895  32.077  1.00  0.00           O
ATOM   4987  CB  LEU B  54      32.716  50.304  31.408  1.00  0.00           C
ATOM   4988  CG  LEU B  54      32.405  49.566  32.733  1.00  0.00           C
ATOM   4989  CD1 LEU B  54      32.606  50.523  33.915  1.00  0.00           C
ATOM   4990  CD2 LEU B  54      30.990  48.953  32.717  1.00  0.00           C
ATOM   4991  H   LEU B  54      33.283  50.988  29.286  1.00  0.00           H
ATOM   4992  HA  LEU B  54      34.700  51.187  31.681  1.00  0.00           H
ATOM   4993  HB2 LEU B  54      32.265  51.297  31.400  1.00  0.00           H
ATOM   4994  HB3 LEU B  54      32.189  49.695  30.674  1.00  0.00           H
ATOM   4995  HG  LEU B  54      33.167  48.797  32.863  1.00  0.00           H
ATOM   4996 HD11 LEU B  54      33.629  50.898  33.940  1.00  0.00           H
ATOM   4997 HD12 LEU B  54      32.260  50.123  34.868  1.00  0.00           H
ATOM   4998 HD13 LEU B  54      31.950  51.359  33.670  1.00  0.00           H
ATOM   4999 HD21 LEU B  54      30.259  49.760  32.694  1.00  0.00           H
ATOM   5000 HD22 LEU B  54      30.802  48.277  31.882  1.00  0.00           H
ATOM   5001 HD23 LEU B  54      30.773  48.379  33.618  1.00  0.00           H
ATOM   5002  N   VAL B  55      34.814  48.270  30.138  1.00  0.00           N
ATOM   5003  CA  VAL B  55      35.611  47.066  29.939  1.00  0.00           C
ATOM   5004  C   VAL B  55      37.089  47.383  29.795  1.00  0.00           C
ATOM   5005  O   VAL B  55      37.932  46.712  30.402  1.00  0.00           O
ATOM   5006  CB  VAL B  55      35.037  46.378  28.679  1.00  0.00           C
ATOM   5007  CG1 VAL B  55      35.349  47.000  27.351  1.00  0.00           C
ATOM   5008  CG2 VAL B  55      35.654  44.958  28.695  1.00  0.00           C
ATOM   5009  H   VAL B  55      34.198  48.557  29.392  1.00  0.00           H
ATOM   5010  HA  VAL B  55      35.563  46.410  30.809  1.00  0.00           H
ATOM   5011  HB  VAL B  55      33.953  46.271  28.700  1.00  0.00           H
ATOM   5012 HG11 VAL B  55      36.434  47.042  27.254  1.00  0.00           H
ATOM   5013 HG12 VAL B  55      34.874  46.335  26.629  1.00  0.00           H
ATOM   5014 HG13 VAL B  55      34.881  47.963  27.147  1.00  0.00           H
ATOM   5015 HG21 VAL B  55      36.739  44.861  28.722  1.00  0.00           H
ATOM   5016 HG22 VAL B  55      35.312  44.387  27.831  1.00  0.00           H
ATOM   5017 HG23 VAL B  55      35.310  44.369  29.545  1.00  0.00           H
ATOM   5018  N   THR B  56      37.461  48.492  29.158  1.00  0.01           N
ATOM   5019  CA  THR B  56      38.859  48.989  28.951  1.00  0.01           C
ATOM   5020  C   THR B  56      39.467  49.621  30.235  1.00  0.01           C
ATOM   5021  O   THR B  56      40.651  49.404  30.510  1.00  0.01           O
ATOM   5022  CB  THR B  56      38.981  50.080  27.765  1.00  0.01           C
ATOM   5023  CG2 THR B  56      40.436  50.451  27.494  1.00  0.01           C
ATOM   5024  OG1 THR B  56      38.367  49.591  26.510  1.00  0.01           O
ATOM   5025  H   THR B  56      36.730  48.869  28.571  1.00  0.01           H
ATOM   5026  HA  THR B  56      39.448  48.099  28.730  1.00  0.01           H
ATOM   5027  HB  THR B  56      38.499  51.019  28.037  1.00  0.01           H
ATOM   5028  HG1 THR B  56      38.731  48.706  26.437  1.00  0.01           H
ATOM   5029 HG21 THR B  56      40.676  50.741  26.471  1.00  0.01           H
ATOM   5030 HG22 THR B  56      41.128  49.645  27.735  1.00  0.01           H
ATOM   5031 HG23 THR B  56      40.541  51.281  28.193  1.00  0.01           H
ATOM   5032  N   MET B  57      38.696  50.368  31.066  1.00  0.00           N
ATOM   5033  CA  MET B  57      38.981  50.698  32.445  1.00  0.00           C
ATOM   5034  C   MET B  57      39.223  49.457  33.233  1.00  0.00           C
ATOM   5035  O   MET B  57      40.368  49.248  33.751  1.00  0.00           O
ATOM   5036  CB  MET B  57      37.861  51.600  33.072  1.00  0.00           C
ATOM   5037  CG  MET B  57      37.783  53.049  32.473  1.00  0.00           C
ATOM   5038  SD  MET B  57      36.687  54.152  33.308  1.00  0.00           S
ATOM   5039  CE  MET B  57      34.968  53.608  32.809  1.00  0.00           C
ATOM   5040  H   MET B  57      37.745  50.430  30.731  1.00  0.00           H
ATOM   5041  HA  MET B  57      39.894  51.288  32.527  1.00  0.00           H
ATOM   5042  HB2 MET B  57      36.899  51.109  32.919  1.00  0.00           H
ATOM   5043  HB3 MET B  57      37.972  51.721  34.150  1.00  0.00           H
ATOM   5044  HG2 MET B  57      38.792  53.399  32.256  1.00  0.00           H
ATOM   5045  HG3 MET B  57      37.365  52.831  31.490  1.00  0.00           H
ATOM   5046  HE1 MET B  57      34.798  52.667  33.332  1.00  0.00           H
ATOM   5047  HE2 MET B  57      34.194  54.283  33.173  1.00  0.00           H
ATOM   5048  HE3 MET B  57      34.839  53.511  31.731  1.00  0.00           H
ATOM   5049  N   SER B  58      38.241  48.543  33.359  1.00  0.00           N
ATOM   5050  CA  SER B  58      38.330  47.255  33.997  1.00  0.00           C
ATOM   5051  C   SER B  58      39.516  46.328  33.682  1.00  0.00           C
ATOM   5052  O   SER B  58      40.093  45.692  34.587  1.00  0.00           O
ATOM   5053  CB  SER B  58      36.974  46.495  33.900  1.00  0.00           C
ATOM   5054  OG  SER B  58      37.068  45.370  34.716  1.00  0.00           O
ATOM   5055  H   SER B  58      37.414  48.682  32.796  1.00  0.00           H
ATOM   5056  HA  SER B  58      38.441  47.503  35.053  1.00  0.00           H
ATOM   5057  HB2 SER B  58      36.231  47.168  34.328  1.00  0.00           H
ATOM   5058  HB3 SER B  58      36.633  46.218  32.902  1.00  0.00           H
ATOM   5059  HG  SER B  58      37.432  44.735  34.094  1.00  0.00           H
ATOM   5060  N   SER B  59      39.950  46.278  32.384  1.00  0.00           N
ATOM   5061  CA  SER B  59      41.159  45.699  31.922  1.00  0.00           C
ATOM   5062  C   SER B  59      42.377  46.284  32.669  1.00  0.00           C
ATOM   5063  O   SER B  59      43.343  45.584  32.900  1.00  0.00           O
[truncated: 286,961 more chars]
