# Supplementary material for: Total enzymatic synthesis of cis-α-irone from a simple carbon source
Source: Nat Commun. 2022 Dec 2;13:7421. doi: 10.1038/s41467-022-35232-2 (PMC9715568; doi:10.1038/s41467-022-35232-2)
Supplement: Supplementary file 5 — Supplementary Data 2 [file 41467_2022_35232_MOESM5_ESM.zip › structures_mmgbsa/pMT1_wt/pMT1_1RR_SAH_ini_mmgbsa_renum.pdb]

ATOM      1  N   GLN A  10      26.756  25.417  56.584  1.00  0.00           N
ATOM      2  CA  GLN A  10      26.338  24.786  55.327  1.00  0.00           C
ATOM      3  C   GLN A  10      24.982  25.293  54.888  1.00  0.00           C
ATOM      4  O   GLN A  10      24.174  25.445  55.781  1.00  0.00           O
ATOM      5  CB  GLN A  10      26.175  23.306  55.478  1.00  0.00           C
ATOM      6  CG  GLN A  10      27.461  22.594  55.899  1.00  0.00           C
ATOM      7  CD  GLN A  10      27.182  21.133  56.057  1.00  0.00           C
ATOM      8  NE2 GLN A  10      28.104  20.282  55.731  1.00  0.00           N
ATOM      9  OE1 GLN A  10      26.130  20.669  56.457  1.00  0.00           O
ATOM     10  HA  GLN A  10      27.080  24.913  54.539  1.00  0.00           H
ATOM     11  HB2 GLN A  10      25.486  23.072  56.289  1.00  0.00           H
ATOM     12  HB3 GLN A  10      25.776  22.859  54.567  1.00  0.00           H
ATOM     13  HG2 GLN A  10      28.284  22.705  55.194  1.00  0.00           H
ATOM     14  HG3 GLN A  10      27.803  23.043  56.832  1.00  0.00           H
ATOM     15 HE21 GLN A  10      27.890  19.298  55.809  1.00  0.00           H
ATOM     16 HE22 GLN A  10      28.990  20.602  55.367  1.00  0.00           H
ATOM     17  H1  GLN A  10      26.295  25.035  57.397  1.00  0.00           H
ATOM     18  H2  GLN A  10      27.699  25.092  56.743  1.00  0.00           H
ATOM     19  H3  GLN A  10      26.613  26.408  56.450  1.00  0.00           H
ATOM     20  N   GLN A  11      24.722  25.596  53.607  1.00  0.00           N
ATOM     21  CA  GLN A  11      23.323  26.003  53.129  1.00  0.00           C
ATOM     22  C   GLN A  11      23.072  25.551  51.657  1.00  0.00           C
ATOM     23  O   GLN A  11      21.949  25.179  51.354  1.00  0.00           O
ATOM     24  CB  GLN A  11      23.174  27.496  53.399  1.00  0.00           C
ATOM     25  CG  GLN A  11      21.984  28.215  52.642  1.00  0.00           C
ATOM     26  CD  GLN A  11      21.650  29.605  53.099  1.00  0.00           C
ATOM     27  NE2 GLN A  11      20.581  30.266  52.606  1.00  0.00           N
ATOM     28  OE1 GLN A  11      22.313  30.074  54.047  1.00  0.00           O
ATOM     29  H   GLN A  11      25.516  25.590  52.984  1.00  0.00           H
ATOM     30  HA  GLN A  11      22.631  25.387  53.702  1.00  0.00           H
ATOM     31  HB2 GLN A  11      23.075  27.643  54.475  1.00  0.00           H
ATOM     32  HB3 GLN A  11      24.117  27.994  53.172  1.00  0.00           H
ATOM     33  HG2 GLN A  11      21.958  28.181  51.553  1.00  0.00           H
ATOM     34  HG3 GLN A  11      21.129  27.560  52.813  1.00  0.00           H
ATOM     35 HE21 GLN A  11      20.465  31.197  52.980  1.00  0.00           H
ATOM     36 HE22 GLN A  11      20.113  29.966  51.763  1.00  0.00           H
ATOM     37  N   VAL A  12      24.043  25.521  50.754  1.00  0.00           N
ATOM     38  CA  VAL A  12      23.867  24.831  49.472  1.00  0.00           C
ATOM     39  C   VAL A  12      25.020  23.863  49.198  1.00  0.00           C
ATOM     40  O   VAL A  12      26.144  24.151  49.544  1.00  0.00           O
ATOM     41  CB  VAL A  12      23.847  25.867  48.324  1.00  0.00           C
ATOM     42  CG1 VAL A  12      22.617  26.722  48.428  1.00  0.00           C
ATOM     43  CG2 VAL A  12      25.104  26.720  48.133  1.00  0.00           C
ATOM     44  H   VAL A  12      24.995  25.814  50.921  1.00  0.00           H
ATOM     45  HA  VAL A  12      22.936  24.265  49.422  1.00  0.00           H
ATOM     46  HB  VAL A  12      23.740  25.251  47.431  1.00  0.00           H
ATOM     47 HG11 VAL A  12      21.743  26.070  48.417  1.00  0.00           H
ATOM     48 HG12 VAL A  12      22.569  27.294  49.354  1.00  0.00           H
ATOM     49 HG13 VAL A  12      22.505  27.359  47.550  1.00  0.00           H
ATOM     50 HG21 VAL A  12      25.493  27.091  49.081  1.00  0.00           H
ATOM     51 HG22 VAL A  12      24.880  27.620  47.560  1.00  0.00           H
ATOM     52 HG23 VAL A  12      25.900  26.193  47.608  1.00  0.00           H
ATOM     53  N   THR A  13      24.734  22.769  48.489  1.00  0.00           N
ATOM     54  CA  THR A  13      25.791  21.811  48.026  1.00  0.00           C
ATOM     55  C   THR A  13      26.572  22.293  46.761  1.00  0.00           C
ATOM     56  O   THR A  13      25.946  22.886  45.880  1.00  0.00           O
ATOM     57  CB  THR A  13      25.185  20.376  47.797  1.00  0.00           C
ATOM     58  CG2 THR A  13      24.259  19.887  49.003  1.00  0.00           C
ATOM     59  OG1 THR A  13      24.441  20.443  46.600  1.00  0.00           O
ATOM     60  H   THR A  13      23.846  22.650  48.021  1.00  0.00           H
ATOM     61  HA  THR A  13      26.561  21.766  48.796  1.00  0.00           H
ATOM     62  HB  THR A  13      25.961  19.634  47.606  1.00  0.00           H
ATOM     63  HG1 THR A  13      23.795  21.120  46.817  1.00  0.00           H
ATOM     64 HG21 THR A  13      24.708  20.013  49.988  1.00  0.00           H
ATOM     65 HG22 THR A  13      24.172  18.800  49.021  1.00  0.00           H
ATOM     66 HG23 THR A  13      23.370  20.514  49.067  1.00  0.00           H
ATOM     67  N   ALA A  14      27.770  21.801  46.544  1.00  0.00           N
ATOM     68  CA  ALA A  14      28.466  22.067  45.304  1.00  0.00           C
ATOM     69  C   ALA A  14      27.891  21.438  44.067  1.00  0.00           C
ATOM     70  O   ALA A  14      28.115  21.873  42.912  1.00  0.00           O
ATOM     71  CB  ALA A  14      29.958  21.668  45.529  1.00  0.00           C
ATOM     72  H   ALA A  14      28.260  21.254  47.237  1.00  0.00           H
ATOM     73  HA  ALA A  14      28.442  23.127  45.049  1.00  0.00           H
ATOM     74  HB1 ALA A  14      30.486  21.837  44.591  1.00  0.00           H
ATOM     75  HB2 ALA A  14      30.041  20.592  45.685  1.00  0.00           H
ATOM     76  HB3 ALA A  14      30.371  22.202  46.384  1.00  0.00           H
ATOM     77  N   ASP A  15      27.025  20.419  44.189  1.00  0.00           N
ATOM     78  CA  ASP A  15      26.365  19.865  43.066  1.00  0.00           C
ATOM     79  C   ASP A  15      25.393  20.920  42.495  1.00  0.00           C
ATOM     80  O   ASP A  15      25.321  21.255  41.326  1.00  0.00           O
ATOM     81  CB  ASP A  15      25.709  18.477  43.570  1.00  0.00           C
ATOM     82  CG  ASP A  15      26.795  17.620  44.201  1.00  0.00           C
ATOM     83  OD1 ASP A  15      27.896  17.503  43.641  1.00  0.00           O
ATOM     84  OD2 ASP A  15      26.575  16.902  45.227  1.00  0.00           O
ATOM     85  H   ASP A  15      26.880  20.001  45.097  1.00  0.00           H
ATOM     86  HA  ASP A  15      27.136  19.544  42.365  1.00  0.00           H
ATOM     87  HB2 ASP A  15      24.865  18.635  44.242  1.00  0.00           H
ATOM     88  HB3 ASP A  15      25.275  17.914  42.743  1.00  0.00           H
ATOM     89  N   GLU A  16      24.563  21.518  43.337  1.00  0.00           N
ATOM     90  CA  GLU A  16      23.541  22.552  42.998  1.00  0.00           C
ATOM     91  C   GLU A  16      24.093  23.919  42.548  1.00  0.00           C
ATOM     92  O   GLU A  16      23.574  24.558  41.607  1.00  0.00           O
ATOM     93  CB  GLU A  16      22.627  23.035  44.227  1.00  0.00           C
ATOM     94  CG  GLU A  16      21.765  21.925  44.739  1.00  0.00           C
ATOM     95  CD  GLU A  16      21.506  22.133  46.248  1.00  0.00           C
ATOM     96  OE1 GLU A  16      22.463  22.180  47.068  1.00  0.00           O
ATOM     97  OE2 GLU A  16      20.247  22.194  46.626  1.00  0.00           O
ATOM     98  H   GLU A  16      24.555  21.161  44.282  1.00  0.00           H
ATOM     99  HA  GLU A  16      22.763  22.293  42.280  1.00  0.00           H
ATOM    100  HB2 GLU A  16      23.311  23.455  44.965  1.00  0.00           H
ATOM    101  HB3 GLU A  16      21.913  23.794  43.905  1.00  0.00           H
ATOM    102  HG2 GLU A  16      20.840  21.861  44.166  1.00  0.00           H
ATOM    103  HG3 GLU A  16      22.234  20.983  44.455  1.00  0.00           H
ATOM    104  N   VAL A  17      25.202  24.329  43.141  1.00  0.00           N
ATOM    105  CA  VAL A  17      26.136  25.348  42.703  1.00  0.00           C
ATOM    106  C   VAL A  17      26.835  24.972  41.388  1.00  0.00           C
ATOM    107  O   VAL A  17      27.090  25.879  40.588  1.00  0.00           O
ATOM    108  CB  VAL A  17      27.258  25.634  43.742  1.00  0.00           C
ATOM    109  CG1 VAL A  17      28.358  26.486  43.313  1.00  0.00           C
ATOM    110  CG2 VAL A  17      26.570  26.350  44.940  1.00  0.00           C
ATOM    111  H   VAL A  17      25.496  23.830  43.969  1.00  0.00           H
ATOM    112  HA  VAL A  17      25.570  26.267  42.545  1.00  0.00           H
ATOM    113  HB  VAL A  17      27.653  24.679  44.086  1.00  0.00           H
ATOM    114 HG11 VAL A  17      28.969  26.872  44.129  1.00  0.00           H
ATOM    115 HG12 VAL A  17      28.910  25.765  42.710  1.00  0.00           H
ATOM    116 HG13 VAL A  17      28.056  27.336  42.701  1.00  0.00           H
ATOM    117 HG21 VAL A  17      27.332  26.498  45.705  1.00  0.00           H
ATOM    118 HG22 VAL A  17      25.794  25.706  45.352  1.00  0.00           H
ATOM    119 HG23 VAL A  17      26.158  27.291  44.576  1.00  0.00           H
ATOM    120  N   GLY A  18      27.189  23.730  41.208  1.00  0.00           N
ATOM    121  CA  GLY A  18      27.871  23.100  40.054  1.00  0.00           C
ATOM    122  C   GLY A  18      27.023  23.197  38.757  1.00  0.00           C
ATOM    123  O   GLY A  18      27.591  23.505  37.723  1.00  0.00           O
ATOM    124  H   GLY A  18      27.248  23.298  42.119  1.00  0.00           H
ATOM    125  HA2 GLY A  18      28.780  23.655  39.821  1.00  0.00           H
ATOM    126  HA3 GLY A  18      28.157  22.096  40.367  1.00  0.00           H
ATOM    127  N   ASP A  19      25.691  22.948  38.869  1.00  0.00           N
ATOM    128  CA  ASP A  19      24.741  23.195  37.838  1.00  0.00           C
ATOM    129  C   ASP A  19      24.437  24.714  37.645  1.00  0.00           C
ATOM    130  O   ASP A  19      24.185  25.124  36.486  1.00  0.00           O
ATOM    131  CB  ASP A  19      23.367  22.493  38.070  1.00  0.00           C
ATOM    132  CG  ASP A  19      23.348  20.976  37.871  1.00  0.00           C
ATOM    133  OD1 ASP A  19      24.181  20.514  37.080  1.00  0.00           O
ATOM    134  OD2 ASP A  19      22.481  20.179  38.428  1.00  0.00           O
ATOM    135  H   ASP A  19      25.372  22.671  39.787  1.00  0.00           H
ATOM    136  HA  ASP A  19      25.158  22.954  36.860  1.00  0.00           H
ATOM    137  HB2 ASP A  19      23.107  22.680  39.112  1.00  0.00           H
ATOM    138  HB3 ASP A  19      22.581  22.939  37.459  1.00  0.00           H
ATOM    139  N   TRP A  20      24.384  25.524  38.700  1.00  0.00           N
ATOM    140  CA  TRP A  20      24.063  26.945  38.585  1.00  0.00           C
ATOM    141  C   TRP A  20      25.079  27.658  37.688  1.00  0.00           C
ATOM    142  O   TRP A  20      24.678  28.375  36.728  1.00  0.00           O
ATOM    143  CB  TRP A  20      24.158  27.694  39.929  1.00  0.00           C
ATOM    144  CG  TRP A  20      23.800  29.177  40.013  1.00  0.00           C
ATOM    145  CD1 TRP A  20      22.615  29.792  40.269  1.00  0.00           C
ATOM    146  CD2 TRP A  20      24.681  30.346  39.847  1.00  0.00           C
ATOM    147  CE2 TRP A  20      23.918  31.543  39.874  1.00  0.00           C
ATOM    148  CE3 TRP A  20      26.076  30.511  39.661  1.00  0.00           C
ATOM    149  NE1 TRP A  20      22.700  31.147  40.164  1.00  0.00           N
ATOM    150  CZ2 TRP A  20      24.471  32.788  39.559  1.00  0.00           C
ATOM    151  CZ3 TRP A  20      26.682  31.733  39.353  1.00  0.00           C
ATOM    152  CH2 TRP A  20      25.864  32.872  39.310  1.00  0.00           C
ATOM    153  H   TRP A  20      24.686  25.092  39.562  1.00  0.00           H
ATOM    154  HA  TRP A  20      23.043  27.045  38.214  1.00  0.00           H
ATOM    155  HB2 TRP A  20      23.617  27.168  40.717  1.00  0.00           H
ATOM    156  HB3 TRP A  20      25.200  27.656  40.246  1.00  0.00           H
ATOM    157  HD1 TRP A  20      21.727  29.245  40.549  1.00  0.00           H
ATOM    158  HE1 TRP A  20      21.948  31.750  40.466  1.00  0.00           H
ATOM    159  HE3 TRP A  20      26.723  29.649  39.726  1.00  0.00           H
ATOM    160  HZ2 TRP A  20      23.977  33.738  39.700  1.00  0.00           H
ATOM    161  HZ3 TRP A  20      27.713  31.780  39.037  1.00  0.00           H
ATOM    162  HH2 TRP A  20      26.279  33.827  39.025  1.00  0.00           H
ATOM    163  N   TYR A  21      26.465  27.435  37.843  1.00  0.00           N
ATOM    164  CA  TYR A  21      27.496  28.056  36.893  1.00  0.00           C
ATOM    165  C   TYR A  21      27.393  27.548  35.451  1.00  0.00           C
ATOM    166  O   TYR A  21      27.767  28.276  34.561  1.00  0.00           O
ATOM    167  CB  TYR A  21      28.949  27.838  37.386  1.00  0.00           C
ATOM    168  CG  TYR A  21      29.432  28.896  38.351  1.00  0.00           C
ATOM    169  CD1 TYR A  21      29.113  28.751  39.695  1.00  0.00           C
ATOM    170  CD2 TYR A  21      30.213  29.947  37.873  1.00  0.00           C
ATOM    171  CE1 TYR A  21      29.641  29.675  40.619  1.00  0.00           C
ATOM    172  CE2 TYR A  21      30.704  30.917  38.761  1.00  0.00           C
ATOM    173  CZ  TYR A  21      30.406  30.786  40.147  1.00  0.00           C
ATOM    174  OH  TYR A  21      30.815  31.715  41.063  1.00  0.00           O
ATOM    175  H   TYR A  21      26.727  26.738  38.525  1.00  0.00           H
ATOM    176  HA  TYR A  21      27.355  29.137  36.881  1.00  0.00           H
ATOM    177  HB2 TYR A  21      29.055  26.898  37.928  1.00  0.00           H
ATOM    178  HB3 TYR A  21      29.583  27.862  36.500  1.00  0.00           H
ATOM    179  HD1 TYR A  21      28.545  27.896  40.030  1.00  0.00           H
ATOM    180  HD2 TYR A  21      30.379  30.059  36.812  1.00  0.00           H
ATOM    181  HE1 TYR A  21      29.425  29.622  41.676  1.00  0.00           H
ATOM    182  HE2 TYR A  21      31.288  31.773  38.455  1.00  0.00           H
ATOM    183  HH  TYR A  21      31.012  31.332  41.921  1.00  0.00           H
ATOM    184  N   ASP A  22      26.924  26.283  35.304  1.00  0.00           N
ATOM    185  CA  ASP A  22      26.579  25.926  33.910  1.00  0.00           C
ATOM    186  C   ASP A  22      25.542  26.804  33.220  1.00  0.00           C
ATOM    187  O   ASP A  22      25.816  27.368  32.184  1.00  0.00           O
ATOM    188  CB  ASP A  22      26.255  24.472  33.669  1.00  0.00           C
ATOM    189  CG  ASP A  22      27.431  23.569  33.764  1.00  0.00           C
ATOM    190  OD1 ASP A  22      28.616  23.920  33.905  1.00  0.00           O
ATOM    191  OD2 ASP A  22      27.209  22.331  33.719  1.00  0.00           O
ATOM    192  H   ASP A  22      26.540  25.830  36.121  1.00  0.00           H
ATOM    193  HA  ASP A  22      27.397  26.236  33.260  1.00  0.00           H
ATOM    194  HB2 ASP A  22      25.559  24.142  34.440  1.00  0.00           H
ATOM    195  HB3 ASP A  22      25.788  24.204  32.721  1.00  0.00           H
ATOM    196  N   LYS A  23      24.373  27.007  33.882  1.00  0.00           N
ATOM    197  CA  LYS A  23      23.336  27.826  33.306  1.00  0.00           C
ATOM    198  C   LYS A  23      23.416  29.332  33.391  1.00  0.00           C
ATOM    199  O   LYS A  23      23.176  30.020  32.383  1.00  0.00           O
ATOM    200  CB  LYS A  23      21.977  27.383  33.953  1.00  0.00           C
ATOM    201  CG  LYS A  23      21.590  25.908  33.485  1.00  0.00           C
ATOM    202  CD  LYS A  23      20.106  25.663  33.994  1.00  0.00           C
ATOM    203  CE  LYS A  23      19.642  24.301  33.627  1.00  0.00           C
ATOM    204  NZ  LYS A  23      19.595  24.031  32.187  1.00  0.00           N
ATOM    205  H   LYS A  23      24.248  26.523  34.760  1.00  0.00           H
ATOM    206  HA  LYS A  23      23.309  27.541  32.254  1.00  0.00           H
ATOM    207  HB2 LYS A  23      22.017  27.391  35.043  1.00  0.00           H
ATOM    208  HB3 LYS A  23      21.182  28.040  33.602  1.00  0.00           H
ATOM    209  HG2 LYS A  23      21.572  25.905  32.395  1.00  0.00           H
ATOM    210  HG3 LYS A  23      22.336  25.183  33.811  1.00  0.00           H
ATOM    211  HD2 LYS A  23      19.938  25.918  35.041  1.00  0.00           H
ATOM    212  HD3 LYS A  23      19.423  26.347  33.489  1.00  0.00           H
ATOM    213  HE2 LYS A  23      20.295  23.552  34.074  1.00  0.00           H
ATOM    214  HE3 LYS A  23      18.653  24.065  34.019  1.00  0.00           H
ATOM    215  HZ1 LYS A  23      19.139  23.141  32.041  1.00  0.00           H
ATOM    216  HZ2 LYS A  23      20.521  24.156  31.804  1.00  0.00           H
ATOM    217  HZ3 LYS A  23      19.081  24.814  31.808  1.00  0.00           H
ATOM    218  N   PHE A  24      23.889  29.823  34.543  1.00  0.00           N
ATOM    219  CA  PHE A  24      23.843  31.250  34.949  1.00  0.00           C
ATOM    220  C   PHE A  24      25.249  31.882  35.289  1.00  0.00           C
ATOM    221  O   PHE A  24      25.361  33.114  35.362  1.00  0.00           O
ATOM    222  CB  PHE A  24      22.919  31.467  36.084  1.00  0.00           C
ATOM    223  CG  PHE A  24      21.513  30.772  35.960  1.00  0.00           C
ATOM    224  CD1 PHE A  24      20.584  31.314  35.057  1.00  0.00           C
ATOM    225  CD2 PHE A  24      21.274  29.576  36.679  1.00  0.00           C
ATOM    226  CE1 PHE A  24      19.322  30.608  34.836  1.00  0.00           C
ATOM    227  CE2 PHE A  24      20.069  28.839  36.384  1.00  0.00           C
ATOM    228  CZ  PHE A  24      19.140  29.323  35.443  1.00  0.00           C
ATOM    229  H   PHE A  24      24.030  29.135  35.269  1.00  0.00           H
ATOM    230  HA  PHE A  24      23.534  31.798  34.058  1.00  0.00           H
ATOM    231  HB2 PHE A  24      23.399  31.091  36.988  1.00  0.00           H
ATOM    232  HB3 PHE A  24      22.831  32.551  36.151  1.00  0.00           H
ATOM    233  HD1 PHE A  24      20.688  32.273  34.571  1.00  0.00           H
ATOM    234  HD2 PHE A  24      21.975  29.339  37.466  1.00  0.00           H
ATOM    235  HE1 PHE A  24      18.575  31.030  34.180  1.00  0.00           H
ATOM    236  HE2 PHE A  24      19.848  27.908  36.884  1.00  0.00           H
ATOM    237  HZ  PHE A  24      18.209  28.803  35.275  1.00  0.00           H
ATOM    238  N   GLY A  25      26.265  31.051  35.381  1.00  0.00           N
ATOM    239  CA  GLY A  25      27.581  31.394  35.882  1.00  0.00           C
ATOM    240  C   GLY A  25      28.165  32.475  35.022  1.00  0.00           C
ATOM    241  O   GLY A  25      28.859  33.306  35.538  1.00  0.00           O
ATOM    242  H   GLY A  25      26.116  30.064  35.227  1.00  0.00           H
ATOM    243  HA2 GLY A  25      27.722  31.686  36.923  1.00  0.00           H
ATOM    244  HA3 GLY A  25      28.253  30.545  35.759  1.00  0.00           H
ATOM    245  N   GLU A  26      27.825  32.484  33.743  1.00  0.00           N
ATOM    246  CA  GLU A  26      28.129  33.527  32.729  1.00  0.00           C
ATOM    247  C   GLU A  26      27.781  35.025  33.229  1.00  0.00           C
ATOM    248  O   GLU A  26      28.581  35.875  32.924  1.00  0.00           O
ATOM    249  CB  GLU A  26      27.383  33.212  31.472  1.00  0.00           C
ATOM    250  CG  GLU A  26      27.894  34.058  30.307  1.00  0.00           C
ATOM    251  CD  GLU A  26      28.450  32.986  29.296  1.00  0.00           C
ATOM    252  OE1 GLU A  26      27.792  32.731  28.240  1.00  0.00           O
ATOM    253  OE2 GLU A  26      29.635  32.565  29.402  1.00  0.00           O
ATOM    254  H   GLU A  26      27.373  31.641  33.420  1.00  0.00           H
ATOM    255  HA  GLU A  26      29.194  33.509  32.496  1.00  0.00           H
ATOM    256  HB2 GLU A  26      27.524  32.164  31.207  1.00  0.00           H
ATOM    257  HB3 GLU A  26      26.338  33.404  31.718  1.00  0.00           H
ATOM    258  HG2 GLU A  26      27.061  34.607  29.869  1.00  0.00           H
ATOM    259  HG3 GLU A  26      28.660  34.814  30.481  1.00  0.00           H
ATOM    260  N   VAL A  27      26.908  35.262  34.203  1.00  0.00           N
ATOM    261  CA  VAL A  27      26.638  36.574  34.890  1.00  0.00           C
ATOM    262  C   VAL A  27      27.856  37.189  35.604  1.00  0.00           C
ATOM    263  O   VAL A  27      28.151  38.383  35.543  1.00  0.00           O
ATOM    264  CB  VAL A  27      25.430  36.427  35.937  1.00  0.00           C
ATOM    265  CG1 VAL A  27      25.845  35.785  37.281  1.00  0.00           C
ATOM    266  CG2 VAL A  27      24.839  37.761  36.161  1.00  0.00           C
ATOM    267  H   VAL A  27      26.522  34.426  34.618  1.00  0.00           H
ATOM    268  HA  VAL A  27      26.342  37.215  34.060  1.00  0.00           H
ATOM    269  HB  VAL A  27      24.647  35.833  35.465  1.00  0.00           H
ATOM    270 HG11 VAL A  27      26.713  36.238  37.761  1.00  0.00           H
ATOM    271 HG12 VAL A  27      25.011  35.796  37.983  1.00  0.00           H
ATOM    272 HG13 VAL A  27      25.944  34.713  37.107  1.00  0.00           H
ATOM    273 HG21 VAL A  27      24.237  38.179  35.355  1.00  0.00           H
ATOM    274 HG22 VAL A  27      25.588  38.434  36.578  1.00  0.00           H
ATOM    275 HG23 VAL A  27      24.083  37.775  36.946  1.00  0.00           H
ATOM    276  N   TYR A  28      28.808  36.323  36.015  1.00  0.00           N
ATOM    277  CA  TYR A  28      30.134  36.847  36.496  1.00  0.00           C
ATOM    278  C   TYR A  28      30.885  37.497  35.332  1.00  0.00           C
ATOM    279  O   TYR A  28      31.434  38.590  35.492  1.00  0.00           O
ATOM    280  CB  TYR A  28      31.011  35.820  37.187  1.00  0.00           C
ATOM    281  CG  TYR A  28      30.815  35.844  38.660  1.00  0.00           C
ATOM    282  CD1 TYR A  28      31.767  36.407  39.480  1.00  0.00           C
ATOM    283  CD2 TYR A  28      29.642  35.266  39.166  1.00  0.00           C
ATOM    284  CE1 TYR A  28      31.692  36.213  40.841  1.00  0.00           C
ATOM    285  CE2 TYR A  28      29.476  35.206  40.545  1.00  0.00           C
ATOM    286  CZ  TYR A  28      30.497  35.634  41.333  1.00  0.00           C
ATOM    287  OH  TYR A  28      30.355  35.450  42.689  1.00  0.00           O
ATOM    288  H   TYR A  28      28.571  35.352  35.874  1.00  0.00           H
ATOM    289  HA  TYR A  28      29.895  37.589  37.258  1.00  0.00           H
ATOM    290  HB2 TYR A  28      30.822  34.820  36.796  1.00  0.00           H
ATOM    291  HB3 TYR A  28      32.071  36.026  37.044  1.00  0.00           H
ATOM    292  HD1 TYR A  28      32.680  36.813  39.069  1.00  0.00           H
ATOM    293  HD2 TYR A  28      28.820  34.847  38.604  1.00  0.00           H
ATOM    294  HE1 TYR A  28      32.372  36.710  41.517  1.00  0.00           H
ATOM    295  HE2 TYR A  28      28.564  34.867  41.013  1.00  0.00           H
ATOM    296  HH  TYR A  28      29.592  34.889  42.850  1.00  0.00           H
ATOM    297  N   HID A  29      31.052  36.773  34.269  1.00  0.00           N
ATOM    298  CA  HID A  29      31.863  37.115  33.107  1.00  0.00           C
ATOM    299  C   HID A  29      31.378  38.113  32.094  1.00  0.00           C
ATOM    300  O   HID A  29      32.189  38.725  31.331  1.00  0.00           O
ATOM    301  CB  HID A  29      32.360  35.819  32.500  1.00  0.00           C
ATOM    302  CG  HID A  29      32.891  34.880  33.566  1.00  0.00           C
ATOM    303  CD2 HID A  29      32.440  33.576  33.748  1.00  0.00           C
ATOM    304  ND1 HID A  29      33.914  35.045  34.494  1.00  0.00           N
ATOM    305  CE1 HID A  29      34.143  33.851  35.025  1.00  0.00           C
ATOM    306  NE2 HID A  29      33.205  32.945  34.761  1.00  0.00           N
ATOM    307  H   HID A  29      30.484  35.944  34.171  1.00  0.00           H
ATOM    308  HA  HID A  29      32.734  37.483  33.649  1.00  0.00           H
ATOM    309  HB2 HID A  29      31.482  35.478  31.952  1.00  0.00           H
ATOM    310  HB3 HID A  29      33.148  36.017  31.773  1.00  0.00           H
ATOM    311  HD1 HID A  29      34.511  35.858  34.537  1.00  0.00           H
ATOM    312  HD2 HID A  29      31.683  33.131  33.120  1.00  0.00           H
ATOM    313  HE1 HID A  29      34.925  33.668  35.747  1.00  0.00           H
ATOM    314  N   LEU A  30      30.075  38.458  32.189  1.00  0.00           N
ATOM    315  CA  LEU A  30      29.488  39.646  31.525  1.00  0.00           C
ATOM    316  C   LEU A  30      29.627  40.884  32.422  1.00  0.00           C
ATOM    317  O   LEU A  30      29.463  42.007  31.999  1.00  0.00           O
ATOM    318  CB  LEU A  30      28.043  39.508  31.128  1.00  0.00           C
ATOM    319  CG  LEU A  30      27.596  38.452  30.115  1.00  0.00           C
ATOM    320  CD1 LEU A  30      26.076  38.419  29.952  1.00  0.00           C
ATOM    321  CD2 LEU A  30      28.271  38.793  28.759  1.00  0.00           C
ATOM    322  H   LEU A  30      29.512  37.781  32.684  1.00  0.00           H
ATOM    323  HA  LEU A  30      29.960  39.889  30.573  1.00  0.00           H
ATOM    324  HB2 LEU A  30      27.368  39.486  31.983  1.00  0.00           H
ATOM    325  HB3 LEU A  30      27.799  40.498  30.741  1.00  0.00           H
ATOM    326  HG  LEU A  30      27.850  37.474  30.524  1.00  0.00           H
ATOM    327 HD11 LEU A  30      25.514  37.919  30.740  1.00  0.00           H
ATOM    328 HD12 LEU A  30      25.840  37.900  29.024  1.00  0.00           H
ATOM    329 HD13 LEU A  30      25.624  39.409  29.885  1.00  0.00           H
ATOM    330 HD21 LEU A  30      28.033  39.808  28.443  1.00  0.00           H
ATOM    331 HD22 LEU A  30      29.311  38.470  28.823  1.00  0.00           H
ATOM    332 HD23 LEU A  30      27.808  38.078  28.079  1.00  0.00           H
ATOM    333  N   THR A  31      29.877  40.760  33.756  1.00  0.00           N
ATOM    334  CA  THR A  31      29.934  41.936  34.719  1.00  0.00           C
ATOM    335  C   THR A  31      31.385  42.355  35.145  1.00  0.00           C
ATOM    336  O   THR A  31      31.619  43.553  35.387  1.00  0.00           O
ATOM    337  CB  THR A  31      29.031  41.886  35.916  1.00  0.00           C
ATOM    338  CG2 THR A  31      27.541  41.572  35.651  1.00  0.00           C
ATOM    339  OG1 THR A  31      29.513  40.807  36.656  1.00  0.00           O
ATOM    340  H   THR A  31      29.883  39.828  34.146  1.00  0.00           H
ATOM    341  HA  THR A  31      29.506  42.747  34.130  1.00  0.00           H
ATOM    342  HB  THR A  31      29.100  42.837  36.445  1.00  0.00           H
ATOM    343  HG1 THR A  31      28.845  40.124  36.552  1.00  0.00           H
ATOM    344 HG21 THR A  31      27.076  42.398  35.113  1.00  0.00           H
ATOM    345 HG22 THR A  31      27.074  41.337  36.607  1.00  0.00           H
ATOM    346 HG23 THR A  31      27.430  40.660  35.064  1.00  0.00           H
ATOM    347  N   LEU A  32      32.203  41.345  35.389  1.00  0.00           N
ATOM    348  CA  LEU A  32      33.498  41.437  35.947  1.00  0.00           C
ATOM    349  C   LEU A  32      34.696  41.125  35.104  1.00  0.00           C
ATOM    350  O   LEU A  32      35.708  41.820  35.270  1.00  0.00           O
ATOM    351  CB  LEU A  32      33.501  40.691  37.301  1.00  0.00           C
ATOM    352  CG  LEU A  32      32.455  41.259  38.362  1.00  0.00           C
ATOM    353  CD1 LEU A  32      32.606  40.465  39.666  1.00  0.00           C
ATOM    354  CD2 LEU A  32      32.631  42.741  38.575  1.00  0.00           C
ATOM    355  H   LEU A  32      31.814  40.420  35.278  1.00  0.00           H
ATOM    356  HA  LEU A  32      33.628  42.456  36.312  1.00  0.00           H
ATOM    357  HB2 LEU A  32      33.361  39.610  37.295  1.00  0.00           H
ATOM    358  HB3 LEU A  32      34.513  40.761  37.702  1.00  0.00           H
ATOM    359  HG  LEU A  32      31.450  40.958  38.066  1.00  0.00           H
ATOM    360 HD11 LEU A  32      32.282  39.452  39.429  1.00  0.00           H
ATOM    361 HD12 LEU A  32      31.945  40.886  40.423  1.00  0.00           H
ATOM    362 HD13 LEU A  32      33.643  40.402  39.997  1.00  0.00           H
ATOM    363 HD21 LEU A  32      33.661  43.056  38.743  1.00  0.00           H
ATOM    364 HD22 LEU A  32      32.216  43.333  37.759  1.00  0.00           H
ATOM    365 HD23 LEU A  32      32.009  42.955  39.444  1.00  0.00           H
ATOM    366  N   GLY A  33      34.666  40.147  34.180  1.00  0.00           N
ATOM    367  CA  GLY A  33      35.828  39.660  33.398  1.00  0.00           C
ATOM    368  C   GLY A  33      35.964  38.119  33.512  1.00  0.00           C
ATOM    369  O   GLY A  33      35.038  37.481  34.072  1.00  0.00           O
ATOM    370  H   GLY A  33      33.879  39.515  34.213  1.00  0.00           H
ATOM    371  HA2 GLY A  33      35.611  39.910  32.359  1.00  0.00           H
ATOM    372  HA3 GLY A  33      36.724  40.215  33.674  1.00  0.00           H
ATOM    373  N   GLU A  34      37.017  37.540  32.938  1.00  0.00           N
ATOM    374  CA  GLU A  34      37.226  36.097  32.848  1.00  0.00           C
ATOM    375  C   GLU A  34      37.435  35.290  34.227  1.00  0.00           C
ATOM    376  O   GLU A  34      37.337  34.070  34.282  1.00  0.00           O
ATOM    377  CB  GLU A  34      38.396  35.845  31.921  1.00  0.00           C
ATOM    378  CG  GLU A  34      38.287  36.434  30.537  1.00  0.00           C
ATOM    379  CD  GLU A  34      39.173  35.798  29.447  1.00  0.00           C
ATOM    380  OE1 GLU A  34      39.034  34.580  29.316  1.00  0.00           O
ATOM    381  OE2 GLU A  34      39.936  36.536  28.862  1.00  0.00           O
ATOM    382  H   GLU A  34      37.670  38.138  32.452  1.00  0.00           H
ATOM    383  HA  GLU A  34      36.337  35.601  32.460  1.00  0.00           H
ATOM    384  HB2 GLU A  34      39.301  36.249  32.374  1.00  0.00           H
ATOM    385  HB3 GLU A  34      38.465  34.759  31.852  1.00  0.00           H
ATOM    386  HG2 GLU A  34      37.301  36.406  30.074  1.00  0.00           H
ATOM    387  HG3 GLU A  34      38.624  37.468  30.611  1.00  0.00           H
ATOM    388  N   SER A  35      37.818  36.020  35.275  1.00  0.00           N
ATOM    389  CA  SER A  35      37.934  35.443  36.623  1.00  0.00           C
ATOM    390  C   SER A  35      36.667  35.582  37.469  1.00  0.00           C
ATOM    391  O   SER A  35      35.849  36.414  37.136  1.00  0.00           O
ATOM    392  CB  SER A  35      39.063  36.226  37.316  1.00  0.00           C
ATOM    393  OG  SER A  35      39.572  35.607  38.525  1.00  0.00           O
ATOM    394  H   SER A  35      38.105  36.986  35.206  1.00  0.00           H
ATOM    395  HA  SER A  35      38.227  34.393  36.625  1.00  0.00           H
ATOM    396  HB2 SER A  35      39.841  36.160  36.555  1.00  0.00           H
ATOM    397  HB3 SER A  35      38.869  37.278  37.527  1.00  0.00           H
ATOM    398  HG  SER A  35      40.434  35.931  38.794  1.00  0.00           H
ATOM    399  N   VAL A  36      36.632  34.894  38.629  1.00  0.00           N
ATOM    400  CA  VAL A  36      35.514  35.024  39.626  1.00  0.00           C
ATOM    401  C   VAL A  36      35.736  36.298  40.413  1.00  0.00           C
ATOM    402  O   VAL A  36      34.801  37.075  40.644  1.00  0.00           O
ATOM    403  CB  VAL A  36      35.367  33.707  40.350  1.00  0.00           C
ATOM    404  CG1 VAL A  36      34.170  33.517  41.236  1.00  0.00           C
ATOM    405  CG2 VAL A  36      35.366  32.436  39.427  1.00  0.00           C
ATOM    406  H   VAL A  36      37.514  34.498  38.921  1.00  0.00           H
ATOM    407  HA  VAL A  36      34.589  35.237  39.090  1.00  0.00           H
ATOM    408  HB  VAL A  36      36.198  33.579  41.044  1.00  0.00           H
ATOM    409 HG11 VAL A  36      34.314  32.668  41.904  1.00  0.00           H
ATOM    410 HG12 VAL A  36      34.104  34.449  41.798  1.00  0.00           H
ATOM    411 HG13 VAL A  36      33.256  33.352  40.667  1.00  0.00           H
ATOM    412 HG21 VAL A  36      36.427  32.298  39.216  1.00  0.00           H
ATOM    413 HG22 VAL A  36      34.686  32.646  38.601  1.00  0.00           H
ATOM    414 HG23 VAL A  36      35.109  31.585  40.056  1.00  0.00           H
ATOM    415  N   HID A  37      37.012  36.470  40.862  1.00  0.00           N
ATOM    416  CA  HID A  37      37.428  37.514  41.845  1.00  0.00           C
ATOM    417  C   HID A  37      37.203  38.946  41.382  1.00  0.00           C
ATOM    418  O   HID A  37      36.983  39.192  40.165  1.00  0.00           O
ATOM    419  CB  HID A  37      38.916  37.280  42.224  1.00  0.00           C
ATOM    420  CG  HID A  37      39.974  37.582  41.191  1.00  0.00           C
ATOM    421  CD2 HID A  37      41.052  36.768  40.918  1.00  0.00           C
ATOM    422  ND1 HID A  37      39.933  38.462  40.165  1.00  0.00           N
ATOM    423  CE1 HID A  37      40.959  38.252  39.312  1.00  0.00           C
ATOM    424  NE2 HID A  37      41.701  37.223  39.747  1.00  0.00           N
ATOM    425  H   HID A  37      37.751  35.865  40.533  1.00  0.00           H
ATOM    426  HA  HID A  37      36.780  37.368  42.709  1.00  0.00           H
ATOM    427  HB2 HID A  37      39.003  37.975  43.059  1.00  0.00           H
ATOM    428  HB3 HID A  37      39.011  36.254  42.582  1.00  0.00           H
ATOM    429  HD1 HID A  37      39.557  39.394  40.272  1.00  0.00           H
ATOM    430  HD2 HID A  37      41.371  35.885  41.453  1.00  0.00           H
ATOM    431  HE1 HID A  37      41.118  38.851  38.428  1.00  0.00           H
ATOM    432  N   CYS A  38      37.400  39.793  42.358  1.00  0.00           N
ATOM    433  CA  CYS A  38      37.454  41.255  42.375  1.00  0.00           C
ATOM    434  C   CYS A  38      38.406  41.914  41.356  1.00  0.00           C
ATOM    435  O   CYS A  38      39.165  41.216  40.712  1.00  0.00           O
ATOM    436  CB  CYS A  38      37.928  41.665  43.799  1.00  0.00           C
ATOM    437  SG  CYS A  38      36.493  41.455  44.871  1.00  0.00           S
ATOM    438  H   CYS A  38      37.536  39.360  43.261  1.00  0.00           H
ATOM    439  HA  CYS A  38      36.434  41.619  42.257  1.00  0.00           H
ATOM    440  HB2 CYS A  38      38.759  40.973  43.935  1.00  0.00           H
ATOM    441  HB3 CYS A  38      38.133  42.725  43.941  1.00  0.00           H
ATOM    442  HG  CYS A  38      36.710  40.199  45.273  1.00  0.00           H
ATOM    443  N   GLY A  39      38.308  43.264  41.262  1.00  0.00           N
ATOM    444  CA  GLY A  39      39.384  44.049  40.600  1.00  0.00           C
ATOM    445  C   GLY A  39      40.176  44.900  41.532  1.00  0.00           C
ATOM    446  O   GLY A  39      39.723  45.198  42.623  1.00  0.00           O
ATOM    447  H   GLY A  39      37.632  43.701  41.871  1.00  0.00           H
ATOM    448  HA2 GLY A  39      40.152  43.473  40.084  1.00  0.00           H
ATOM    449  HA3 GLY A  39      38.969  44.641  39.784  1.00  0.00           H
ATOM    450  N   LEU A  40      41.482  45.232  41.219  1.00  0.00           N
ATOM    451  CA  LEU A  40      42.246  46.050  42.127  1.00  0.00           C
ATOM    452  C   LEU A  40      41.845  47.490  41.920  1.00  0.00           C
ATOM    453  O   LEU A  40      42.497  48.209  41.122  1.00  0.00           O
ATOM    454  CB  LEU A  40      43.750  45.793  41.953  1.00  0.00           C
ATOM    455  CG  LEU A  40      44.597  46.695  42.926  1.00  0.00           C
ATOM    456  CD1 LEU A  40      45.579  45.838  43.645  1.00  0.00           C
ATOM    457  CD2 LEU A  40      45.439  47.848  42.293  1.00  0.00           C
ATOM    458  H   LEU A  40      41.747  44.996  40.274  1.00  0.00           H
ATOM    459  HA  LEU A  40      42.222  45.700  43.159  1.00  0.00           H
ATOM    460  HB2 LEU A  40      43.882  44.734  42.179  1.00  0.00           H
ATOM    461  HB3 LEU A  40      44.022  45.911  40.904  1.00  0.00           H
ATOM    462  HG  LEU A  40      43.953  47.141  43.685  1.00  0.00           H
ATOM    463 HD11 LEU A  40      45.112  45.049  44.234  1.00  0.00           H
ATOM    464 HD12 LEU A  40      46.158  46.416  44.364  1.00  0.00           H
ATOM    465 HD13 LEU A  40      46.298  45.423  42.939  1.00  0.00           H
ATOM    466 HD21 LEU A  40      46.105  47.371  41.574  1.00  0.00           H
ATOM    467 HD22 LEU A  40      44.746  48.545  41.821  1.00  0.00           H
ATOM    468 HD23 LEU A  40      46.012  48.435  43.011  1.00  0.00           H
ATOM    469  N   TRP A  41      40.759  47.959  42.518  1.00 -0.01           N
ATOM    470  CA  TRP A  41      40.271  49.314  42.399  1.00 -0.01           C
ATOM    471  C   TRP A  41      40.989  50.312  43.318  1.00 -0.01           C
ATOM    472  O   TRP A  41      40.918  51.538  43.041  1.00 -0.01           O
ATOM    473  CB  TRP A  41      38.737  49.277  42.601  1.00 -0.01           C
ATOM    474  CG  TRP A  41      37.929  48.293  41.819  1.00 -0.01           C
ATOM    475  CD1 TRP A  41      37.297  47.221  42.369  1.00 -0.01           C
ATOM    476  CD2 TRP A  41      37.582  48.216  40.365  1.00 -0.01           C
ATOM    477  CE2 TRP A  41      36.624  47.184  40.196  1.00 -0.01           C
ATOM    478  CE3 TRP A  41      37.876  49.004  39.240  1.00 -0.01           C
ATOM    479  NE1 TRP A  41      36.564  46.545  41.429  1.00 -0.01           N
ATOM    480  CZ2 TRP A  41      35.976  46.952  38.982  1.00 -0.01           C
ATOM    481  CZ3 TRP A  41      37.308  48.760  37.965  1.00 -0.01           C
ATOM    482  CH2 TRP A  41      36.264  47.770  37.883  1.00 -0.01           C
ATOM    483  H   TRP A  41      40.122  47.336  42.994  1.00 -0.01           H
ATOM    484  HA  TRP A  41      40.375  49.587  41.349  1.00 -0.01           H
ATOM    485  HB2 TRP A  41      38.526  49.061  43.648  1.00 -0.01           H
ATOM    486  HB3 TRP A  41      38.404  50.304  42.453  1.00 -0.01           H
ATOM    487  HD1 TRP A  41      37.408  46.964  43.412  1.00 -0.01           H
ATOM    488  HE1 TRP A  41      35.995  45.724  41.577  1.00 -0.01           H
ATOM    489  HE3 TRP A  41      38.635  49.764  39.357  1.00 -0.01           H
ATOM    490  HZ2 TRP A  41      35.236  46.166  39.026  1.00 -0.01           H
ATOM    491  HZ3 TRP A  41      37.573  49.361  37.108  1.00 -0.01           H
ATOM    492  HH2 TRP A  41      35.748  47.586  36.952  1.00 -0.01           H
ATOM    493  N   PHE A  42      41.711  49.844  44.312  1.00 -0.01           N
ATOM    494  CA  PHE A  42      42.495  50.655  45.258  1.00 -0.01           C
ATOM    495  C   PHE A  42      43.918  50.090  45.309  1.00 -0.01           C
ATOM    496  O   PHE A  42      44.050  48.878  45.553  1.00 -0.01           O
ATOM    497  CB  PHE A  42      41.800  50.631  46.633  1.00 -0.01           C
ATOM    498  CG  PHE A  42      40.369  51.241  46.613  1.00 -0.01           C
ATOM    499  CD1 PHE A  42      39.253  50.433  46.144  1.00 -0.01           C
ATOM    500  CD2 PHE A  42      40.205  52.626  46.837  1.00 -0.01           C
ATOM    501  CE1 PHE A  42      37.925  50.963  46.130  1.00 -0.01           C
ATOM    502  CE2 PHE A  42      38.933  53.169  46.704  1.00 -0.01           C
ATOM    503  CZ  PHE A  42      37.814  52.359  46.359  1.00 -0.01           C
ATOM    504  H   PHE A  42      41.643  48.877  44.595  1.00 -0.01           H
ATOM    505  HA  PHE A  42      42.537  51.708  44.978  1.00 -0.01           H
ATOM    506  HB2 PHE A  42      41.826  49.567  46.869  1.00 -0.01           H
ATOM    507  HB3 PHE A  42      42.479  51.068  47.364  1.00 -0.01           H
ATOM    508  HD1 PHE A  42      39.313  49.379  45.918  1.00 -0.01           H
ATOM    509  HD2 PHE A  42      41.008  53.325  47.021  1.00 -0.01           H
ATOM    510  HE1 PHE A  42      37.082  50.318  45.929  1.00 -0.01           H
ATOM    511  HE2 PHE A  42      38.769  54.218  46.902  1.00 -0.01           H
ATOM    512  HZ  PHE A  42      36.810  52.755  46.406  1.00 -0.01           H
ATOM    513  N   PRO A  43      45.035  50.849  45.307  1.00  0.00           N
ATOM    514  CA  PRO A  43      46.451  50.361  45.436  1.00  0.00           C
ATOM    515  C   PRO A  43      46.649  49.579  46.752  1.00  0.00           C
ATOM    516  O   PRO A  43      45.910  49.796  47.728  1.00  0.00           O
ATOM    517  CB  PRO A  43      47.379  51.575  45.152  1.00  0.00           C
ATOM    518  CG  PRO A  43      46.446  52.331  44.150  1.00  0.00           C
ATOM    519  CD  PRO A  43      45.056  52.184  44.860  1.00  0.00           C
ATOM    520  HA  PRO A  43      46.688  49.670  44.627  1.00  0.00           H
ATOM    521  HB2 PRO A  43      47.472  52.156  46.069  1.00  0.00           H
ATOM    522  HB3 PRO A  43      48.356  51.401  44.702  1.00  0.00           H
ATOM    523  HG2 PRO A  43      46.726  53.384  44.173  1.00  0.00           H
ATOM    524  HG3 PRO A  43      46.385  51.799  43.201  1.00  0.00           H
ATOM    525  HD2 PRO A  43      44.931  52.856  45.710  1.00  0.00           H
ATOM    526  HD3 PRO A  43      44.243  52.297  44.142  1.00  0.00           H
ATOM    527  N   PRO A  44      47.540  48.616  46.763  1.00  0.00           N
ATOM    528  CA  PRO A  44      47.890  47.938  47.990  1.00  0.00           C
ATOM    529  C   PRO A  44      48.466  48.849  49.083  1.00  0.00           C
ATOM    530  O   PRO A  44      48.383  48.558  50.342  1.00  0.00           O
ATOM    531  CB  PRO A  44      48.862  46.838  47.609  1.00  0.00           C
ATOM    532  CG  PRO A  44      49.512  47.361  46.318  1.00  0.00           C
ATOM    533  CD  PRO A  44      48.488  48.311  45.672  1.00  0.00           C
ATOM    534  HA  PRO A  44      46.988  47.481  48.396  1.00  0.00           H
ATOM    535  HB2 PRO A  44      49.647  46.711  48.355  1.00  0.00           H
ATOM    536  HB3 PRO A  44      48.325  45.901  47.462  1.00  0.00           H
ATOM    537  HG2 PRO A  44      50.396  47.956  46.550  1.00  0.00           H
ATOM    538  HG3 PRO A  44      49.687  46.549  45.613  1.00  0.00           H
ATOM    539  HD2 PRO A  44      49.018  49.216  45.372  1.00  0.00           H
ATOM    540  HD3 PRO A  44      48.047  47.910  44.760  1.00  0.00           H
ATOM    541  N   ASP A  45      49.044  50.019  48.719  1.00  0.00           N
ATOM    542  CA  ASP A  45      49.671  51.076  49.588  1.00  0.00           C
ATOM    543  C   ASP A  45      48.651  52.143  50.007  1.00  0.00           C
ATOM    544  O   ASP A  45      48.876  52.998  50.917  1.00  0.00           O
ATOM    545  CB  ASP A  45      50.860  51.806  48.935  1.00  0.00           C
ATOM    546  CG  ASP A  45      50.473  52.330  47.478  1.00  0.00           C
ATOM    547  OD1 ASP A  45      50.098  51.510  46.641  1.00  0.00           O
ATOM    548  OD2 ASP A  45      50.428  53.597  47.259  1.00  0.00           O
ATOM    549  H   ASP A  45      49.162  50.292  47.754  1.00  0.00           H
ATOM    550  HA  ASP A  45      50.066  50.650  50.510  1.00  0.00           H
ATOM    551  HB2 ASP A  45      51.309  52.603  49.528  1.00  0.00           H
ATOM    552  HB3 ASP A  45      51.687  51.096  48.926  1.00  0.00           H
ATOM    553  N   ALA A  46      47.464  52.129  49.452  1.00  0.00           N
ATOM    554  CA  ALA A  46      46.379  53.012  49.771  1.00  0.00           C
ATOM    555  C   ALA A  46      45.664  52.392  50.988  1.00  0.00           C
ATOM    556  O   ALA A  46      45.191  51.268  50.987  1.00  0.00           O
ATOM    557  CB  ALA A  46      45.315  53.134  48.643  1.00  0.00           C
ATOM    558  H   ALA A  46      47.302  51.473  48.700  1.00  0.00           H
ATOM    559  HA  ALA A  46      46.774  54.004  49.993  1.00  0.00           H
ATOM    560  HB1 ALA A  46      44.603  53.915  48.911  1.00  0.00           H
ATOM    561  HB2 ALA A  46      44.837  52.169  48.472  1.00  0.00           H
ATOM    562  HB3 ALA A  46      45.829  53.568  47.785  1.00  0.00           H
ATOM    563  N   PRO A  47      45.509  53.136  52.130  1.00  0.00           N
ATOM    564  CA  PRO A  47      44.696  52.599  53.223  1.00  0.00           C
ATOM    565  C   PRO A  47      43.230  52.412  52.818  1.00  0.00           C
ATOM    566  O   PRO A  47      42.585  53.207  52.092  1.00  0.00           O
ATOM    567  CB  PRO A  47      44.920  53.629  54.342  1.00  0.00           C
ATOM    568  CG  PRO A  47      45.229  54.960  53.607  1.00  0.00           C
ATOM    569  CD  PRO A  47      45.821  54.533  52.276  1.00  0.00           C
ATOM    570  HA  PRO A  47      45.058  51.657  53.635  1.00  0.00           H
ATOM    571  HB2 PRO A  47      44.037  53.770  54.966  1.00  0.00           H
ATOM    572  HB3 PRO A  47      45.775  53.442  54.992  1.00  0.00           H
ATOM    573  HG2 PRO A  47      44.301  55.466  53.343  1.00  0.00           H
ATOM    574  HG3 PRO A  47      45.948  55.538  54.188  1.00  0.00           H
ATOM    575  HD2 PRO A  47      45.315  55.014  51.438  1.00  0.00           H
ATOM    576  HD3 PRO A  47      46.898  54.655  52.392  1.00  0.00           H
ATOM    577  N   VAL A  48      42.607  51.415  53.507  1.00  0.00           N
ATOM    578  CA  VAL A  48      41.223  51.056  53.148  1.00  0.00           C
ATOM    579  C   VAL A  48      40.286  52.119  53.772  1.00  0.00           C
ATOM    580  O   VAL A  48      40.518  52.362  54.948  1.00  0.00           O
ATOM    581  CB  VAL A  48      40.907  49.625  53.568  1.00  0.00           C
ATOM    582  CG1 VAL A  48      39.456  49.133  53.677  1.00  0.00           C
ATOM    583  CG2 VAL A  48      41.525  48.738  52.532  1.00  0.00           C
ATOM    584  H   VAL A  48      43.172  50.710  53.959  1.00  0.00           H
ATOM    585  HA  VAL A  48      41.118  51.087  52.063  1.00  0.00           H
ATOM    586  HB  VAL A  48      41.267  49.456  54.583  1.00  0.00           H
ATOM    587 HG11 VAL A  48      38.845  49.696  54.382  1.00  0.00           H
ATOM    588 HG12 VAL A  48      39.059  49.008  52.669  1.00  0.00           H
ATOM    589 HG13 VAL A  48      39.581  48.138  54.105  1.00  0.00           H
ATOM    590 HG21 VAL A  48      40.925  48.681  51.624  1.00  0.00           H
ATOM    591 HG22 VAL A  48      41.467  47.700  52.859  1.00  0.00           H
ATOM    592 HG23 VAL A  48      42.544  48.987  52.236  1.00  0.00           H
ATOM    593  N   PRO A  49      39.252  52.697  53.120  1.00  0.00           N
ATOM    594  CA  PRO A  49      38.544  53.878  53.582  1.00  0.00           C
ATOM    595  C   PRO A  49      37.805  53.716  54.942  1.00  0.00           C
ATOM    596  O   PRO A  49      37.388  52.587  55.338  1.00  0.00           O
ATOM    597  CB  PRO A  49      37.578  54.273  52.381  1.00  0.00           C
ATOM    598  CG  PRO A  49      38.187  53.541  51.201  1.00  0.00           C
ATOM    599  CD  PRO A  49      38.812  52.302  51.838  1.00  0.00           C
ATOM    600  HA  PRO A  49      39.272  54.684  53.674  1.00  0.00           H
ATOM    601  HB2 PRO A  49      36.551  53.952  52.553  1.00  0.00           H
ATOM    602  HB3 PRO A  49      37.508  55.357  52.290  1.00  0.00           H
ATOM    603  HG2 PRO A  49      37.426  53.356  50.443  1.00  0.00           H
ATOM    604  HG3 PRO A  49      38.952  54.094  50.658  1.00  0.00           H
ATOM    605  HD2 PRO A  49      38.047  51.526  51.814  1.00  0.00           H
ATOM    606  HD3 PRO A  49      39.677  52.078  51.215  1.00  0.00           H
ATOM    607  N   GLN A  50      37.535  54.823  55.628  1.00  0.00           N
ATOM    608  CA  GLN A  50      37.105  54.810  57.038  1.00  0.00           C
ATOM    609  C   GLN A  50      35.590  54.357  57.157  1.00  0.00           C
ATOM    610  O   GLN A  50      35.110  53.943  58.150  1.00  0.00           O
ATOM    611  CB  GLN A  50      37.356  56.198  57.459  1.00  0.00           C
ATOM    612  CG  GLN A  50      38.709  56.592  58.041  1.00  0.00           C
ATOM    613  CD  GLN A  50      39.029  56.012  59.462  1.00  0.00           C
ATOM    614  NE2 GLN A  50      39.837  56.802  60.194  1.00  0.00           N
ATOM    615  OE1 GLN A  50      38.458  54.985  59.902  1.00  0.00           O
ATOM    616  H   GLN A  50      37.710  55.695  55.149  1.00  0.00           H
ATOM    617  HA  GLN A  50      37.828  54.202  57.582  1.00  0.00           H
ATOM    618  HB2 GLN A  50      37.103  56.931  56.692  1.00  0.00           H
ATOM    619  HB3 GLN A  50      36.625  56.326  58.257  1.00  0.00           H
ATOM    620  HG2 GLN A  50      39.461  56.128  57.403  1.00  0.00           H
ATOM    621  HG3 GLN A  50      38.711  57.680  58.100  1.00  0.00           H
ATOM    622 HE21 GLN A  50      40.064  56.464  61.119  1.00  0.00           H
ATOM    623 HE22 GLN A  50      40.308  57.573  59.743  1.00  0.00           H
ATOM    624  N   ASP A  51      34.871  54.384  56.038  1.00  0.00           N
ATOM    625  CA  ASP A  51      33.658  53.537  55.837  1.00  0.00           C
ATOM    626  C   ASP A  51      33.408  53.098  54.408  1.00  0.00           C
ATOM    627  O   ASP A  51      34.013  53.615  53.463  1.00  0.00           O
ATOM    628  CB  ASP A  51      32.378  54.180  56.431  1.00  0.00           C
ATOM    629  CG  ASP A  51      32.179  55.713  56.532  1.00  0.00           C
ATOM    630  OD1 ASP A  51      31.429  56.053  57.519  1.00  0.00           O
ATOM    631  OD2 ASP A  51      32.740  56.502  55.709  1.00  0.00           O
ATOM    632  H   ASP A  51      35.165  54.803  55.167  1.00  0.00           H
ATOM    633  HA  ASP A  51      33.746  52.625  56.428  1.00  0.00           H
ATOM    634  HB2 ASP A  51      31.491  53.699  56.018  1.00  0.00           H
ATOM    635  HB3 ASP A  51      32.497  53.871  57.469  1.00  0.00           H
ATOM    636  N   MET A  52      32.625  52.043  54.104  1.00  0.00           N
ATOM    637  CA  MET A  52      32.396  51.490  52.804  1.00  0.00           C
ATOM    638  C   MET A  52      31.337  52.216  52.000  1.00  0.00           C
ATOM    639  O   MET A  52      30.767  51.579  51.112  1.00  0.00           O
ATOM    640  CB  MET A  52      32.116  49.969  52.868  1.00  0.00           C
ATOM    641  CG  MET A  52      33.154  49.051  53.415  1.00  0.00           C
ATOM    642  SD  MET A  52      34.775  48.743  52.635  1.00  0.00           S
ATOM    643  CE  MET A  52      35.961  49.844  53.549  1.00  0.00           C
ATOM    644  H   MET A  52      32.109  51.561  54.825  1.00  0.00           H
ATOM    645  HA  MET A  52      33.312  51.688  52.247  1.00  0.00           H
ATOM    646  HB2 MET A  52      31.200  49.855  53.448  1.00  0.00           H
ATOM    647  HB3 MET A  52      31.923  49.537  51.886  1.00  0.00           H
ATOM    648  HG2 MET A  52      33.357  49.456  54.406  1.00  0.00           H
ATOM    649  HG3 MET A  52      32.704  48.078  53.612  1.00  0.00           H
ATOM    650  HE1 MET A  52      36.948  49.717  53.104  1.00  0.00           H
ATOM    651  HE2 MET A  52      35.738  50.910  53.504  1.00  0.00           H
ATOM    652  HE3 MET A  52      35.986  49.716  54.632  1.00  0.00           H
ATOM    653  N   GLU A  53      30.955  53.449  52.345  1.00  0.00           N
ATOM    654  CA  GLU A  53      30.004  54.351  51.717  1.00  0.00           C
ATOM    655  C   GLU A  53      30.626  54.771  50.407  1.00  0.00           C
ATOM    656  O   GLU A  53      31.789  55.224  50.400  1.00  0.00           O
ATOM    657  CB  GLU A  53      29.880  55.613  52.530  1.00  0.00           C
ATOM    658  CG  GLU A  53      29.234  55.299  53.929  1.00  0.00           C
ATOM    659  CD  GLU A  53      27.750  54.816  53.953  1.00  0.00           C
ATOM    660  OE1 GLU A  53      27.361  54.187  54.952  1.00  0.00           O
ATOM    661  OE2 GLU A  53      26.958  55.144  53.021  1.00  0.00           O
ATOM    662  H   GLU A  53      31.553  53.902  53.022  1.00  0.00           H
ATOM    663  HA  GLU A  53      29.003  53.929  51.625  1.00  0.00           H
ATOM    664  HB2 GLU A  53      30.842  56.075  52.751  1.00  0.00           H
ATOM    665  HB3 GLU A  53      29.258  56.367  52.046  1.00  0.00           H
ATOM    666  HG2 GLU A  53      29.826  54.516  54.404  1.00  0.00           H
ATOM    667  HG3 GLU A  53      29.266  56.205  54.534  1.00  0.00           H
ATOM    668  N   LEU A  54      29.839  54.716  49.323  1.00 -0.01           N
ATOM    669  CA  LEU A  54      30.412  54.926  47.922  1.00 -0.01           C
ATOM    670  C   LEU A  54      30.959  56.335  47.727  1.00 -0.01           C
ATOM    671  O   LEU A  54      32.008  56.448  47.103  1.00 -0.01           O
ATOM    672  CB  LEU A  54      29.375  54.532  46.872  1.00 -0.01           C
ATOM    673  CG  LEU A  54      29.772  54.532  45.412  1.00 -0.01           C
ATOM    674  CD1 LEU A  54      30.845  53.410  45.068  1.00 -0.01           C
ATOM    675  CD2 LEU A  54      28.645  54.189  44.386  1.00 -0.01           C
ATOM    676  H   LEU A  54      28.999  54.159  49.383  1.00 -0.01           H
ATOM    677  HA  LEU A  54      31.244  54.228  47.827  1.00 -0.01           H
ATOM    678  HB2 LEU A  54      29.095  53.504  47.101  1.00 -0.01           H
ATOM    679  HB3 LEU A  54      28.502  55.156  47.062  1.00 -0.01           H
ATOM    680  HG  LEU A  54      30.163  55.511  45.133  1.00 -0.01           H
ATOM    681 HD11 LEU A  54      31.809  53.812  45.380  1.00 -0.01           H
ATOM    682 HD12 LEU A  54      30.847  53.231  43.993  1.00 -0.01           H
ATOM    683 HD13 LEU A  54      30.666  52.441  45.533  1.00 -0.01           H
ATOM    684 HD21 LEU A  54      28.370  53.138  44.479  1.00 -0.01           H
ATOM    685 HD22 LEU A  54      27.823  54.803  44.753  1.00 -0.01           H
ATOM    686 HD23 LEU A  54      28.807  54.474  43.347  1.00 -0.01           H
ATOM    687  N   VAL A  55      30.407  57.322  48.399  1.00 -0.01           N
ATOM    688  CA  VAL A  55      30.976  58.659  48.382  1.00 -0.01           C
ATOM    689  C   VAL A  55      32.282  58.669  49.157  1.00 -0.01           C
ATOM    690  O   VAL A  55      33.274  59.248  48.670  1.00 -0.01           O
ATOM    691  CB  VAL A  55      29.870  59.736  48.744  1.00 -0.01           C
ATOM    692  CG1 VAL A  55      29.474  59.670  50.205  1.00 -0.01           C
ATOM    693  CG2 VAL A  55      30.253  61.201  48.402  1.00 -0.01           C
ATOM    694  H   VAL A  55      29.564  57.092  48.905  1.00 -0.01           H
ATOM    695  HA  VAL A  55      31.227  58.938  47.359  1.00 -0.01           H
ATOM    696  HB  VAL A  55      28.947  59.492  48.218  1.00 -0.01           H
ATOM    697 HG11 VAL A  55      30.290  59.524  50.913  1.00 -0.01           H
ATOM    698 HG12 VAL A  55      28.953  60.601  50.428  1.00 -0.01           H
ATOM    699 HG13 VAL A  55      28.714  58.908  50.376  1.00 -0.01           H
ATOM    700 HG21 VAL A  55      30.444  61.332  47.337  1.00 -0.01           H
ATOM    701 HG22 VAL A  55      31.164  61.456  48.944  1.00 -0.01           H
ATOM    702 HG23 VAL A  55      29.551  61.951  48.767  1.00 -0.01           H
ATOM    703  N   THR A  56      32.422  58.083  50.377  1.00  0.01           N
ATOM    704  CA  THR A  56      33.768  57.949  51.064  1.00  0.01           C
ATOM    705  C   THR A  56      34.784  57.269  50.210  1.00  0.01           C
ATOM    706  O   THR A  56      35.919  57.779  50.100  1.00  0.01           O
ATOM    707  CB  THR A  56      33.704  57.288  52.436  1.00  0.01           C
ATOM    708  CG2 THR A  56      35.015  57.055  53.145  1.00  0.01           C
ATOM    709  OG1 THR A  56      32.796  57.993  53.308  1.00  0.01           O
ATOM    710  H   THR A  56      31.638  57.624  50.818  1.00  0.01           H
ATOM    711  HA  THR A  56      33.945  59.000  51.290  1.00  0.01           H
ATOM    712  HB  THR A  56      33.370  56.260  52.294  1.00  0.01           H
ATOM    713  HG1 THR A  56      32.791  57.474  54.115  1.00  0.01           H
ATOM    714 HG21 THR A  56      35.573  56.281  52.619  1.00  0.01           H
ATOM    715 HG22 THR A  56      34.893  56.692  54.166  1.00  0.01           H
ATOM    716 HG23 THR A  56      35.580  57.978  53.276  1.00  0.01           H
ATOM    717  N   MET A  57      34.337  56.269  49.397  1.00  0.00           N
ATOM    718  CA  MET A  57      35.223  55.492  48.563  1.00  0.00           C
ATOM    719  C   MET A  57      35.716  56.353  47.478  1.00  0.00           C
ATOM    720  O   MET A  57      36.937  56.472  47.311  1.00  0.00           O
ATOM    721  CB  MET A  57      34.515  54.244  48.037  1.00  0.00           C
ATOM    722  CG  MET A  57      34.762  53.066  49.041  1.00  0.00           C
ATOM    723  SD  MET A  57      34.329  51.354  48.448  1.00  0.00           S
ATOM    724  CE  MET A  57      32.719  51.571  47.700  1.00  0.00           C
ATOM    725  H   MET A  57      33.413  55.897  49.563  1.00  0.00           H
ATOM    726  HA  MET A  57      36.121  55.291  49.147  1.00  0.00           H
ATOM    727  HB2 MET A  57      33.472  54.507  47.860  1.00  0.00           H
ATOM    728  HB3 MET A  57      35.028  53.899  47.140  1.00  0.00           H
ATOM    729  HG2 MET A  57      35.837  52.980  49.201  1.00  0.00           H
ATOM    730  HG3 MET A  57      34.193  53.282  49.945  1.00  0.00           H
ATOM    731  HE1 MET A  57      32.900  52.380  46.991  1.00  0.00           H
ATOM    732  HE2 MET A  57      32.423  50.623  47.251  1.00  0.00           H
ATOM    733  HE3 MET A  57      32.022  51.971  48.436  1.00  0.00           H
ATOM    734  N   SER A  58      34.881  57.081  46.748  1.00 -0.03           N
ATOM    735  CA  SER A  58      35.349  58.049  45.766  1.00 -0.03           C
ATOM    736  C   SER A  58      36.037  59.290  46.377  1.00 -0.03           C
ATOM    737  O   SER A  58      36.890  59.840  45.690  1.00 -0.03           O
ATOM    738  CB  SER A  58      34.164  58.486  44.861  1.00 -0.03           C
ATOM    739  OG  SER A  58      34.530  59.390  43.886  1.00 -0.03           O
ATOM    740  H   SER A  58      33.884  56.921  46.739  1.00 -0.03           H
ATOM    741  HA  SER A  58      36.096  57.547  45.150  1.00 -0.03           H
ATOM    742  HB2 SER A  58      33.828  57.597  44.327  1.00 -0.03           H
ATOM    743  HB3 SER A  58      33.366  58.862  45.501  1.00 -0.03           H
ATOM    744  HG  SER A  58      34.598  60.238  44.330  1.00 -0.03           H
ATOM    745  N   SER A  59      35.869  59.616  47.630  1.00  0.02           N
ATOM    746  CA  SER A  59      36.565  60.649  48.301  1.00  0.02           C
ATOM    747  C   SER A  59      38.005  60.290  48.564  1.00  0.02           C
ATOM    748  O   SER A  59      38.885  61.114  48.296  1.00  0.02           O
ATOM    749  CB  SER A  59      35.758  61.055  49.598  1.00  0.02           C
ATOM    750  OG  SER A  59      36.354  62.118  50.367  1.00  0.02           O
ATOM    751  H   SER A  59      35.108  59.197  48.145  1.00  0.02           H
ATOM    752  HA  SER A  59      36.618  61.511  47.637  1.00  0.02           H
ATOM    753  HB2 SER A  59      34.765  61.340  49.250  1.00  0.02           H
ATOM    754  HB3 SER A  59      35.588  60.189  50.238  1.00  0.02           H
ATOM    755  HG  SER A  59      35.908  62.023  51.212  1.00  0.02           H
ATOM    756  N   GLN A  60      38.248  59.048  48.956  1.00  0.01           N
ATOM    757  CA  GLN A  60      39.546  58.467  49.028  1.00  0.01           C
ATOM    758  C   GLN A  60      40.176  58.295  47.629  1.00  0.01           C
ATOM    759  O   GLN A  60      41.395  58.557  47.565  1.00  0.01           O
ATOM    760  CB  GLN A  60      39.245  57.069  49.702  1.00  0.01           C
ATOM    761  CG  GLN A  60      40.396  56.295  50.211  1.00  0.01           C
ATOM    762  CD  GLN A  60      41.044  55.291  49.232  1.00  0.01           C
ATOM    763  NE2 GLN A  60      41.805  54.375  49.746  1.00  0.01           N
ATOM    764  OE1 GLN A  60      40.854  55.397  48.062  1.00  0.01           O
ATOM    765  H   GLN A  60      37.433  58.476  49.130  1.00  0.01           H
ATOM    766  HA  GLN A  60      40.092  59.116  49.712  1.00  0.01           H
ATOM    767  HB2 GLN A  60      38.619  57.256  50.574  1.00  0.01           H
ATOM    768  HB3 GLN A  60      38.656  56.391  49.083  1.00  0.01           H
ATOM    769  HG2 GLN A  60      41.239  56.926  50.491  1.00  0.01           H
ATOM    770  HG3 GLN A  60      40.179  55.807  51.161  1.00  0.01           H
ATOM    771 HE21 GLN A  60      42.332  53.770  49.132  1.00  0.01           H
ATOM    772 HE22 GLN A  60      41.941  54.256  50.740  1.00  0.01           H
ATOM    773  N   ALA A  61      39.415  57.992  46.586  1.00 -0.03           N
ATOM    774  CA  ALA A  61      40.007  57.813  45.257  1.00 -0.03           C
ATOM    775  C   ALA A  61      40.405  59.196  44.625  1.00 -0.03           C
ATOM    776  O   ALA A  61      41.416  59.350  43.924  1.00 -0.03           O
ATOM    777  CB  ALA A  61      39.058  57.104  44.327  1.00 -0.03           C
ATOM    778  H   ALA A  61      38.447  57.726  46.700  1.00 -0.03           H
ATOM    779  HA  ALA A  61      40.907  57.213  45.386  1.00 -0.03           H
ATOM    780  HB1 ALA A  61      38.731  56.168  44.780  1.00 -0.03           H
ATOM    781  HB2 ALA A  61      39.517  56.979  43.346  1.00 -0.03           H
ATOM    782  HB3 ALA A  61      38.244  57.825  44.246  1.00 -0.03           H
ATOM    783  N   GLN A  62      39.584  60.251  44.906  1.00 -0.14           N
ATOM    784  CA  GLN A  62      39.926  61.668  44.662  1.00 -0.14           C
ATOM    785  C   GLN A  62      41.137  62.081  45.377  1.00 -0.14           C
ATOM    786  O   GLN A  62      42.041  62.567  44.675  1.00 -0.14           O
ATOM    787  CB  GLN A  62      38.737  62.615  45.031  1.00 -0.14           C
ATOM    788  CG  GLN A  62      37.591  62.614  44.049  1.00 -0.14           C
ATOM    789  CD  GLN A  62      36.324  63.420  44.557  1.00 -0.14           C
ATOM    790  NE2 GLN A  62      35.566  64.131  43.721  1.00 -0.14           N
ATOM    791  OE1 GLN A  62      36.155  63.540  45.735  1.00 -0.14           O
ATOM    792  H   GLN A  62      38.770  60.079  45.478  1.00 -0.14           H
ATOM    793  HA  GLN A  62      40.019  61.771  43.580  1.00 -0.14           H
ATOM    794  HB2 GLN A  62      38.345  62.289  45.994  1.00 -0.14           H
ATOM    795  HB3 GLN A  62      39.054  63.643  45.206  1.00 -0.14           H
ATOM    796  HG2 GLN A  62      38.002  62.947  43.096  1.00 -0.14           H
ATOM    797  HG3 GLN A  62      37.228  61.598  43.891  1.00 -0.14           H
ATOM    798 HE21 GLN A  62      34.767  64.662  44.035  1.00 -0.14           H
ATOM    799 HE22 GLN A  62      35.838  64.204  42.751  1.00 -0.14           H
ATOM    800  N   ASP A  63      41.256  62.023  46.705  1.00  0.00           N
ATOM    801  CA  ASP A  63      42.466  62.416  47.458  1.00  0.00           C
ATOM    802  C   ASP A  63      43.791  61.738  46.947  1.00  0.00           C
ATOM    803  O   ASP A  63      44.867  62.373  46.955  1.00  0.00           O
ATOM    804  CB  ASP A  63      42.269  62.068  48.901  1.00  0.00           C
ATOM    805  CG  ASP A  63      41.372  63.024  49.695  1.00  0.00           C
ATOM    806  OD1 ASP A  63      41.105  64.126  49.220  1.00  0.00           O
ATOM    807  OD2 ASP A  63      41.005  62.746  50.868  1.00  0.00           O
ATOM    808  H   ASP A  63      40.458  61.646  47.198  1.00  0.00           H
ATOM    809  HA  ASP A  63      42.531  63.504  47.433  1.00  0.00           H
ATOM    810  HB2 ASP A  63      41.837  61.067  48.880  1.00  0.00           H
ATOM    811  HB3 ASP A  63      43.241  61.919  49.372  1.00  0.00           H
ATOM    812  N   ARG A  64      43.684  60.454  46.531  1.00  0.02           N
ATOM    813  CA  ARG A  64      44.708  59.707  45.786  1.00  0.02           C
ATOM    814  C   ARG A  64      45.044  60.358  44.440  1.00  0.02           C
ATOM    815  O   ARG A  64      46.211  60.512  44.131  1.00  0.02           O
ATOM    816  CB  ARG A  64      44.245  58.232  45.708  1.00  0.02           C
ATOM    817  CG  ARG A  64      45.386  57.534  44.963  1.00  0.02           C
ATOM    818  CD  ARG A  64      45.160  55.984  45.026  1.00  0.02           C
ATOM    819  NE  ARG A  64      43.858  55.539  44.371  1.00  0.02           N
ATOM    820  CZ  ARG A  64      42.790  55.154  45.022  1.00  0.02           C
ATOM    821  NH1 ARG A  64      42.818  55.369  46.341  1.00  0.02           N
ATOM    822  NH2 ARG A  64      41.780  54.565  44.458  1.00  0.02           N
ATOM    823  H   ARG A  64      42.853  59.900  46.682  1.00  0.02           H
ATOM    824  HA  ARG A  64      45.622  59.815  46.370  1.00  0.02           H
ATOM    825  HB2 ARG A  64      44.075  57.927  46.740  1.00  0.02           H
ATOM    826  HB3 ARG A  64      43.328  58.141  45.126  1.00  0.02           H
ATOM    827  HG2 ARG A  64      45.407  57.823  43.912  1.00  0.02           H
ATOM    828  HG3 ARG A  64      46.327  57.806  45.442  1.00  0.02           H
ATOM    829  HD2 ARG A  64      45.913  55.540  44.375  1.00  0.02           H
ATOM    830  HD3 ARG A  64      45.320  55.585  46.028  1.00  0.02           H
ATOM    831  HE  ARG A  64      43.766  55.402  43.375  1.00  0.02           H
ATOM    832 HH11 ARG A  64      43.656  55.710  46.788  1.00  0.02           H
ATOM    833 HH12 ARG A  64      41.923  55.537  46.779  1.00  0.02           H
ATOM    834 HH21 ARG A  64      41.853  54.492  43.453  1.00  0.02           H
ATOM    835 HH22 ARG A  64      41.067  54.098  45.000  1.00  0.02           H
ATOM    836  N   TYR A  65      44.029  60.764  43.725  1.00 -0.06           N
ATOM    837  CA  TYR A  65      44.217  61.472  42.436  1.00 -0.06           C
ATOM    838  C   TYR A  65      44.926  62.838  42.592  1.00 -0.06           C
ATOM    839  O   TYR A  65      45.816  63.162  41.798  1.00 -0.06           O
ATOM    840  CB  TYR A  65      42.912  61.579  41.701  1.00 -0.06           C
ATOM    841  CG  TYR A  65      42.843  62.007  40.244  1.00 -0.06           C
ATOM    842  CD1 TYR A  65      42.522  63.316  39.987  1.00 -0.06           C
ATOM    843  CD2 TYR A  65      43.052  61.092  39.191  1.00 -0.06           C
ATOM    844  CE1 TYR A  65      42.252  63.778  38.676  1.00 -0.06           C
ATOM    845  CE2 TYR A  65      42.879  61.540  37.877  1.00 -0.06           C
ATOM    846  CZ  TYR A  65      42.429  62.868  37.589  1.00 -0.06           C
ATOM    847  OH  TYR A  65      42.064  63.193  36.328  1.00 -0.06           O
ATOM    848  H   TYR A  65      43.087  60.710  44.084  1.00 -0.06           H
ATOM    849  HA  TYR A  65      44.846  60.785  41.872  1.00 -0.06           H
ATOM    850  HB2 TYR A  65      42.424  60.609  41.801  1.00 -0.06           H
ATOM    851  HB3 TYR A  65      42.226  62.259  42.206  1.00 -0.06           H
ATOM    852  HD1 TYR A  65      42.460  64.032  40.793  1.00 -0.06           H
ATOM    853  HD2 TYR A  65      43.287  60.056  39.385  1.00 -0.06           H
ATOM    854  HE1 TYR A  65      41.898  64.769  38.433  1.00 -0.06           H
ATOM    855  HE2 TYR A  65      42.829  60.872  37.030  1.00 -0.06           H
ATOM    856  HH  TYR A  65      41.556  64.003  36.248  1.00 -0.06           H
ATOM    857  N   THR A  66      44.553  63.684  43.623  1.00  0.01           N
ATOM    858  CA  THR A  66      45.231  64.865  44.063  1.00  0.01           C
ATOM    859  C   THR A  66      46.700  64.707  44.373  1.00  0.01           C
ATOM    860  O   THR A  66      47.518  65.563  43.960  1.00  0.01           O
ATOM    861  CB  THR A  66      44.611  65.495  45.269  1.00  0.01           C
ATOM    862  CG2 THR A  66      45.353  66.722  45.828  1.00  0.01           C
ATOM    863  OG1 THR A  66      43.365  66.005  44.917  1.00  0.01           O
ATOM    864  H   THR A  66      43.719  63.427  44.132  1.00  0.01           H
ATOM    865  HA  THR A  66      45.247  65.583  43.243  1.00  0.01           H
ATOM    866  HB  THR A  66      44.466  64.691  45.990  1.00  0.01           H
ATOM    867  HG1 THR A  66      42.618  65.560  45.326  1.00  0.01           H
ATOM    868 HG21 THR A  66      44.636  67.268  46.440  1.00  0.01           H
ATOM    869 HG22 THR A  66      45.637  67.278  44.934  1.00  0.01           H
ATOM    870 HG23 THR A  66      46.252  66.452  46.382  1.00  0.01           H
ATOM    871  N   ASP A  67      47.052  63.624  45.057  1.00  0.00           N
ATOM    872  CA  ASP A  67      48.456  63.384  45.364  1.00  0.00           C
ATOM    873  C   ASP A  67      49.335  62.866  44.239  1.00  0.00           C
ATOM    874  O   ASP A  67      50.612  62.796  44.304  1.00  0.00           O
ATOM    875  CB  ASP A  67      48.585  62.414  46.536  1.00  0.00           C
ATOM    876  CG  ASP A  67      47.895  62.804  47.827  1.00  0.00           C
ATOM    877  OD1 ASP A  67      48.002  63.932  48.294  1.00  0.00           O
ATOM    878  OD2 ASP A  67      47.432  61.847  48.418  1.00  0.00           O
ATOM    879  H   ASP A  67      46.382  63.078  45.580  1.00  0.00           H
ATOM    880  HA  ASP A  67      48.895  64.342  45.644  1.00  0.00           H
ATOM    881  HB2 ASP A  67      48.168  61.508  46.096  1.00  0.00           H
ATOM    882  HB3 ASP A  67      49.625  62.280  46.833  1.00  0.00           H
ATOM    883  N   TYR A  68      48.607  62.375  43.230  1.00  0.00           N
ATOM    884  CA  TYR A  68      49.168  62.044  41.887  1.00  0.00           C
ATOM    885  C   TYR A  68      49.287  63.322  41.055  1.00  0.00           C
ATOM    886  O   TYR A  68      50.392  63.571  40.531  1.00  0.00           O
ATOM    887  CB  TYR A  68      48.264  60.979  41.283  1.00  0.00           C
ATOM    888  CG  TYR A  68      48.645  60.831  39.811  1.00  0.00           C
ATOM    889  CD1 TYR A  68      49.936  60.420  39.345  1.00  0.00           C
ATOM    890  CD2 TYR A  68      47.673  61.039  38.797  1.00  0.00           C
ATOM    891  CE1 TYR A  68      50.165  60.278  37.956  1.00  0.00           C
ATOM    892  CE2 TYR A  68      47.956  60.835  37.412  1.00  0.00           C
ATOM    893  CZ  TYR A  68      49.178  60.463  36.984  1.00  0.00           C
ATOM    894  OH  TYR A  68      49.459  60.265  35.662  1.00  0.00           O
ATOM    895  H   TYR A  68      47.610  62.357  43.392  1.00  0.00           H
ATOM    896  HA  TYR A  68      50.200  61.696  41.936  1.00  0.00           H
ATOM    897  HB2 TYR A  68      48.454  59.996  41.715  1.00  0.00           H
ATOM    898  HB3 TYR A  68      47.188  61.119  41.393  1.00  0.00           H
ATOM    899  HD1 TYR A  68      50.730  60.107  40.006  1.00  0.00           H
ATOM    900  HD2 TYR A  68      46.677  61.380  39.034  1.00  0.00           H
ATOM    901  HE1 TYR A  68      51.180  60.060  37.659  1.00  0.00           H
ATOM    902  HE2 TYR A  68      47.246  60.968  36.609  1.00  0.00           H
ATOM    903  HH  TYR A  68      50.387  60.022  35.614  1.00  0.00           H
ATOM    904  N   LEU A  69      48.292  64.304  41.081  1.00 -0.01           N
ATOM    905  CA  LEU A  69      48.598  65.616  40.501  1.00 -0.01           C
ATOM    906  C   LEU A  69      49.749  66.408  41.126  1.00 -0.01           C
ATOM    907  O   LEU A  69      50.574  66.931  40.400  1.00 -0.01           O
ATOM    908  CB  LEU A  69      47.279  66.387  40.507  1.00 -0.01           C
ATOM    909  CG  LEU A  69      46.105  65.648  39.722  1.00 -0.01           C
ATOM    910  CD1 LEU A  69      44.922  66.657  39.640  1.00 -0.01           C
ATOM    911  CD2 LEU A  69      46.524  65.326  38.285  1.00 -0.01           C
ATOM    912  H   LEU A  69      47.372  64.036  41.400  1.00 -0.01           H
ATOM    913  HA  LEU A  69      49.025  65.455  39.511  1.00 -0.01           H
ATOM    914  HB2 LEU A  69      46.925  66.665  41.499  1.00 -0.01           H
ATOM    915  HB3 LEU A  69      47.463  67.376  40.087  1.00 -0.01           H
ATOM    916  HG  LEU A  69      45.676  64.813  40.277  1.00 -0.01           H
ATOM    917 HD11 LEU A  69      44.113  66.297  39.004  1.00 -0.01           H
ATOM    918 HD12 LEU A  69      45.368  67.561  39.225  1.00 -0.01           H
ATOM    919 HD13 LEU A  69      44.515  66.913  40.618  1.00 -0.01           H
ATOM    920 HD21 LEU A  69      46.815  66.225  37.741  1.00 -0.01           H
ATOM    921 HD22 LEU A  69      47.296  64.559  38.224  1.00 -0.01           H
ATOM    922 HD23 LEU A  69      45.643  65.114  37.680  1.00 -0.01           H
ATOM    923  N   ILE A  70      49.875  66.443  42.487  1.00  0.00           N
ATOM    924  CA  ILE A  70      50.929  67.081  43.286  1.00  0.00           C
ATOM    925  C   ILE A  70      52.301  66.553  42.890  1.00  0.00           C
ATOM    926  O   ILE A  70      53.269  67.277  42.737  1.00  0.00           O
ATOM    927  CB  ILE A  70      50.720  67.019  44.840  1.00  0.00           C
ATOM    928  CG1 ILE A  70      49.584  67.935  45.135  1.00  0.00           C
ATOM    929  CG2 ILE A  70      51.943  67.319  45.692  1.00  0.00           C
ATOM    930  CD1 ILE A  70      48.893  67.811  46.495  1.00  0.00           C
ATOM    931  H   ILE A  70      49.173  65.943  43.014  1.00  0.00           H
ATOM    932  HA  ILE A  70      50.947  68.122  42.964  1.00  0.00           H
ATOM    933  HB  ILE A  70      50.456  65.982  45.045  1.00  0.00           H
ATOM    934 HG12 ILE A  70      50.105  68.892  45.098  1.00  0.00           H
ATOM    935 HG13 ILE A  70      48.820  67.946  44.357  1.00  0.00           H
ATOM    936 HG21 ILE A  70      52.626  66.480  45.559  1.00  0.00           H
ATOM    937 HG22 ILE A  70      51.806  67.342  46.773  1.00  0.00           H
ATOM    938 HG23 ILE A  70      52.289  68.265  45.274  1.00  0.00           H
ATOM    939 HD11 ILE A  70      48.417  66.833  46.564  1.00  0.00           H
ATOM    940 HD12 ILE A  70      48.089  68.525  46.675  1.00  0.00           H
ATOM    941 HD13 ILE A  70      49.697  67.909  47.224  1.00  0.00           H
ATOM    942  N   GLU A  71      52.389  65.295  42.553  1.00  0.00           N
ATOM    943  CA  GLU A  71      53.545  64.542  42.026  1.00  0.00           C
ATOM    944  C   GLU A  71      53.835  64.847  40.501  1.00  0.00           C
ATOM    945  O   GLU A  71      55.020  64.868  40.092  1.00  0.00           O
ATOM    946  CB  GLU A  71      53.344  63.047  42.327  1.00  0.00           C
ATOM    947  CG  GLU A  71      54.617  62.190  42.180  1.00  0.00           C
ATOM    948  CD  GLU A  71      54.509  60.816  42.733  1.00  0.00           C
ATOM    949  OE1 GLU A  71      53.466  60.195  42.502  1.00  0.00           O
ATOM    950  OE2 GLU A  71      55.413  60.313  43.463  1.00  0.00           O
ATOM    951  H   GLU A  71      51.581  64.726  42.761  1.00  0.00           H
ATOM    952  HA  GLU A  71      54.427  64.947  42.521  1.00  0.00           H
ATOM    953  HB2 GLU A  71      52.828  62.909  43.276  1.00  0.00           H
ATOM    954  HB3 GLU A  71      52.551  62.796  41.623  1.00  0.00           H
ATOM    955  HG2 GLU A  71      54.822  62.138  41.110  1.00  0.00           H
ATOM    956  HG3 GLU A  71      55.452  62.667  42.694  1.00  0.00           H
ATOM    957  N   THR A  72      52.793  65.108  39.713  1.00  0.01           N
ATOM    958  CA  THR A  72      52.972  65.480  38.227  1.00  0.01           C
ATOM    959  C   THR A  72      53.538  66.841  37.960  1.00  0.01           C
ATOM    960  O   THR A  72      54.573  67.013  37.373  1.00  0.01           O
ATOM    961  CB  THR A  72      51.601  65.340  37.609  1.00  0.01           C
ATOM    962  CG2 THR A  72      51.723  65.657  36.071  1.00  0.01           C
ATOM    963  OG1 THR A  72      51.217  63.968  37.686  1.00  0.01           O
ATOM    964  H   THR A  72      51.866  65.096  40.112  1.00  0.01           H
ATOM    965  HA  THR A  72      53.562  64.737  37.691  1.00  0.01           H
ATOM    966  HB  THR A  72      50.920  66.021  38.121  1.00  0.01           H
ATOM    967  HG1 THR A  72      51.022  63.762  38.604  1.00  0.01           H
ATOM    968 HG21 THR A  72      52.462  65.053  35.544  1.00  0.01           H
ATOM    969 HG22 THR A  72      52.007  66.672  35.793  1.00  0.01           H
ATOM    970 HG23 THR A  72      50.710  65.494  35.702  1.00  0.01           H
ATOM    971  N   LEU A  73      52.925  67.889  38.543  1.00  0.00           N
ATOM    972  CA  LEU A  73      53.440  69.331  38.522  1.00  0.00           C
ATOM    973  C   LEU A  73      54.683  69.565  39.364  1.00  0.00           C
ATOM    974  O   LEU A  73      55.618  70.290  39.044  1.00  0.00           O
ATOM    975  CB  LEU A  73      52.299  70.324  38.957  1.00  0.00           C
ATOM    976  CG  LEU A  73      52.741  71.811  38.925  1.00  0.00           C
ATOM    977  CD1 LEU A  73      52.838  72.260  37.436  1.00  0.00           C
ATOM    978  CD2 LEU A  73      51.752  72.777  39.634  1.00  0.00           C
ATOM    979  H   LEU A  73      52.171  67.753  39.201  1.00  0.00           H
ATOM    980  HA  LEU A  73      53.642  69.499  37.464  1.00  0.00           H
ATOM    981  HB2 LEU A  73      51.414  70.289  38.321  1.00  0.00           H
ATOM    982  HB3 LEU A  73      52.011  70.087  39.981  1.00  0.00           H
ATOM    983  HG  LEU A  73      53.725  71.935  39.378  1.00  0.00           H
ATOM    984 HD11 LEU A  73      53.508  71.597  36.889  1.00  0.00           H
ATOM    985 HD12 LEU A  73      53.203  73.280  37.316  1.00  0.00           H
ATOM    986 HD13 LEU A  73      51.876  72.298  36.926  1.00  0.00           H
ATOM    987 HD21 LEU A  73      50.781  72.754  39.139  1.00  0.00           H
ATOM    988 HD22 LEU A  73      51.556  72.335  40.611  1.00  0.00           H
ATOM    989 HD23 LEU A  73      52.047  73.801  39.862  1.00  0.00           H
ATOM    990  N   ASP A  74      54.757  68.769  40.472  1.00  0.00           N
ATOM    991  CA  ASP A  74      55.982  68.648  41.291  1.00  0.00           C
ATOM    992  C   ASP A  74      56.480  70.096  41.834  1.00  0.00           C
ATOM    993  O   ASP A  74      57.721  70.385  41.720  1.00  0.00           O
ATOM    994  CB  ASP A  74      57.032  67.789  40.546  1.00  0.00           C
ATOM    995  CG  ASP A  74      58.241  67.394  41.390  1.00  0.00           C
ATOM    996  OD1 ASP A  74      58.207  67.315  42.600  1.00  0.00           O
ATOM    997  OD2 ASP A  74      59.192  66.839  40.800  1.00  0.00           O
ATOM    998  H   ASP A  74      54.088  68.032  40.644  1.00  0.00           H
ATOM    999  HA  ASP A  74      55.901  68.099  42.229  1.00  0.00           H
ATOM   1000  HB2 ASP A  74      56.564  66.939  40.048  1.00  0.00           H
ATOM   1001  HB3 ASP A  74      57.529  68.373  39.771  1.00  0.00           H
ATOM   1002  N   PRO A  75      55.566  70.977  42.259  1.00  0.00           N
ATOM   1003  CA  PRO A  75      55.929  72.345  42.741  1.00  0.00           C
ATOM   1004  C   PRO A  75      56.665  72.311  44.048  1.00  0.00           C
ATOM   1005  O   PRO A  75      56.417  71.474  44.894  1.00  0.00           O
ATOM   1006  CB  PRO A  75      54.556  73.059  42.876  1.00  0.00           C
ATOM   1007  CG  PRO A  75      53.551  71.974  43.170  1.00  0.00           C
ATOM   1008  CD  PRO A  75      54.119  70.761  42.452  1.00  0.00           C
ATOM   1009  HA  PRO A  75      56.531  72.876  42.004  1.00  0.00           H
ATOM   1010  HB2 PRO A  75      54.614  73.720  43.741  1.00  0.00           H
ATOM   1011  HB3 PRO A  75      54.290  73.487  41.909  1.00  0.00           H
ATOM   1012  HG2 PRO A  75      53.355  71.756  44.220  1.00  0.00           H
ATOM   1013  HG3 PRO A  75      52.613  72.357  42.769  1.00  0.00           H
ATOM   1014  HD2 PRO A  75      53.817  69.904  43.054  1.00  0.00           H
ATOM   1015  HD3 PRO A  75      53.596  70.774  41.496  1.00  0.00           H
ATOM   1016  N   LYS A  76      57.640  73.226  44.233  1.00  0.00           N
ATOM   1017  CA  LYS A  76      58.601  73.242  45.377  1.00  0.00           C
ATOM   1018  C   LYS A  76      58.260  74.343  46.409  1.00  0.00           C
ATOM   1019  O   LYS A  76      57.726  75.407  46.141  1.00  0.00           O
ATOM   1020  CB  LYS A  76      60.027  73.246  44.949  1.00  0.00           C
ATOM   1021  CG  LYS A  76      60.384  72.228  43.824  1.00  0.00           C
ATOM   1022  CD  LYS A  76      60.014  70.804  44.136  1.00  0.00           C
ATOM   1023  CE  LYS A  76      60.542  69.792  43.062  1.00  0.00           C
ATOM   1024  NZ  LYS A  76      62.026  69.581  43.253  1.00  0.00           N
ATOM   1025  H   LYS A  76      57.613  74.036  43.631  1.00  0.00           H
ATOM   1026  HA  LYS A  76      58.448  72.286  45.878  1.00  0.00           H
ATOM   1027  HB2 LYS A  76      60.236  74.237  44.546  1.00  0.00           H
ATOM   1028  HB3 LYS A  76      60.709  73.060  45.778  1.00  0.00           H
ATOM   1029  HG2 LYS A  76      59.808  72.399  42.914  1.00  0.00           H
ATOM   1030  HG3 LYS A  76      61.459  72.299  43.658  1.00  0.00           H
ATOM   1031  HD2 LYS A  76      60.470  70.679  45.118  1.00  0.00           H
ATOM   1032  HD3 LYS A  76      58.925  70.805  44.176  1.00  0.00           H
ATOM   1033  HE2 LYS A  76      60.023  68.847  43.218  1.00  0.00           H
ATOM   1034  HE3 LYS A  76      60.322  70.288  42.116  1.00  0.00           H
ATOM   1035  HZ1 LYS A  76      62.505  70.430  42.991  1.00  0.00           H
ATOM   1036  HZ2 LYS A  76      62.342  68.784  42.718  1.00  0.00           H
ATOM   1037  HZ3 LYS A  76      62.300  69.305  44.185  1.00  0.00           H
ATOM   1038  N   ALA A  77      58.697  74.152  47.635  1.00  0.00           N
ATOM   1039  CA  ALA A  77      58.550  75.101  48.726  1.00  0.00           C
ATOM   1040  C   ALA A  77      58.881  76.528  48.392  1.00  0.00           C
ATOM   1041  O   ALA A  77      59.723  76.758  47.512  1.00  0.00           O
ATOM   1042  CB  ALA A  77      59.289  74.559  50.001  1.00  0.00           C
ATOM   1043  H   ALA A  77      59.325  73.387  47.836  1.00  0.00           H
ATOM   1044  HA  ALA A  77      57.475  75.033  48.893  1.00  0.00           H
ATOM   1045  HB1 ALA A  77      60.301  74.235  49.757  1.00  0.00           H
ATOM   1046  HB2 ALA A  77      58.717  73.692  50.330  1.00  0.00           H
ATOM   1047  HB3 ALA A  77      59.240  75.290  50.808  1.00  0.00           H
ATOM   1048  N   GLY A  78      58.229  77.465  49.048  1.00  0.00           N
ATOM   1049  CA  GLY A  78      58.278  78.929  48.848  1.00  0.00           C
ATOM   1050  C   GLY A  78      57.482  79.479  47.695  1.00  0.00           C
ATOM   1051  O   GLY A  78      57.113  80.629  47.677  1.00  0.00           O
ATOM   1052  H   GLY A  78      57.520  77.137  49.687  1.00  0.00           H
ATOM   1053  HA2 GLY A  78      58.109  79.407  49.813  1.00  0.00           H
ATOM   1054  HA3 GLY A  78      59.330  79.145  48.664  1.00  0.00           H
ATOM   1055  N   GLN A  79      57.197  78.646  46.738  1.00  0.00           N
ATOM   1056  CA  GLN A  79      56.385  78.968  45.538  1.00  0.00           C
ATOM   1057  C   GLN A  79      54.901  79.271  45.825  1.00  0.00           C
ATOM   1058  O   GLN A  79      54.344  78.770  46.808  1.00  0.00           O
ATOM   1059  CB  GLN A  79      56.399  77.751  44.558  1.00  0.00           C
ATOM   1060  CG  GLN A  79      57.766  77.584  43.878  1.00  0.00           C
ATOM   1061  CD  GLN A  79      57.675  76.479  42.813  1.00  0.00           C
ATOM   1062  NE2 GLN A  79      58.758  76.131  42.163  1.00  0.00           N
ATOM   1063  OE1 GLN A  79      56.694  75.770  42.603  1.00  0.00           O
ATOM   1064  H   GLN A  79      57.401  77.679  46.945  1.00  0.00           H
ATOM   1065  HA  GLN A  79      56.894  79.769  45.003  1.00  0.00           H
ATOM   1066  HB2 GLN A  79      55.998  76.856  45.033  1.00  0.00           H
ATOM   1067  HB3 GLN A  79      55.642  77.891  43.787  1.00  0.00           H
ATOM   1068  HG2 GLN A  79      58.035  78.524  43.396  1.00  0.00           H
ATOM   1069  HG3 GLN A  79      58.633  77.432  44.521  1.00  0.00           H
ATOM   1070 HE21 GLN A  79      58.495  75.556  41.376  1.00  0.00           H
ATOM   1071 HE22 GLN A  79      59.584  76.709  42.228  1.00  0.00           H
ATOM   1072  N   HID A  80      54.331  80.148  44.942  1.00  0.00           N
ATOM   1073  CA  HID A  80      52.918  80.479  44.868  1.00  0.00           C
ATOM   1074  C   HID A  80      52.304  79.753  43.606  1.00  0.00           C
ATOM   1075  O   HID A  80      52.786  79.976  42.498  1.00  0.00           O
ATOM   1076  CB  HID A  80      52.565  81.986  44.860  1.00  0.00           C
ATOM   1077  CG  HID A  80      51.227  82.453  45.395  1.00  0.00           C
ATOM   1078  CD2 HID A  80      50.095  81.684  45.561  1.00  0.00           C
ATOM   1079  ND1 HID A  80      50.931  83.651  45.930  1.00  0.00           N
ATOM   1080  CE1 HID A  80      49.706  83.562  46.498  1.00  0.00           C
ATOM   1081  NE2 HID A  80      49.260  82.356  46.394  1.00  0.00           N
ATOM   1082  H   HID A  80      54.915  80.549  44.222  1.00  0.00           H
ATOM   1083  HA  HID A  80      52.516  80.032  45.777  1.00  0.00           H
ATOM   1084  HB2 HID A  80      53.338  82.444  45.477  1.00  0.00           H
ATOM   1085  HB3 HID A  80      52.806  82.240  43.827  1.00  0.00           H
ATOM   1086  HD1 HID A  80      51.419  84.525  45.800  1.00  0.00           H
ATOM   1087  HD2 HID A  80      49.949  80.622  45.431  1.00  0.00           H
ATOM   1088  HE1 HID A  80      49.245  84.346  47.080  1.00  0.00           H
ATOM   1089  N   LEU A  81      51.212  79.044  43.823  1.00  0.00           N
ATOM   1090  CA  LEU A  81      50.390  78.386  42.827  1.00  0.00           C
ATOM   1091  C   LEU A  81      48.996  79.018  42.587  1.00  0.00           C
ATOM   1092  O   LEU A  81      48.488  79.645  43.482  1.00  0.00           O
ATOM   1093  CB  LEU A  81      50.289  76.915  43.167  1.00  0.00           C
ATOM   1094  CG  LEU A  81      49.763  76.042  41.924  1.00  0.00           C
ATOM   1095  CD1 LEU A  81      50.465  74.713  41.967  1.00  0.00           C
ATOM   1096  CD2 LEU A  81      48.291  75.687  42.166  1.00  0.00           C
ATOM   1097  H   LEU A  81      50.957  78.976  44.798  1.00  0.00           H
ATOM   1098  HA  LEU A  81      50.852  78.456  41.843  1.00  0.00           H
ATOM   1099  HB2 LEU A  81      51.298  76.563  43.382  1.00  0.00           H
ATOM   1100  HB3 LEU A  81      49.760  76.717  44.099  1.00  0.00           H
ATOM   1101  HG  LEU A  81      49.984  76.587  41.006  1.00  0.00           H
ATOM   1102 HD11 LEU A  81      51.552  74.734  41.889  1.00  0.00           H
ATOM   1103 HD12 LEU A  81      50.144  74.164  41.083  1.00  0.00           H
ATOM   1104 HD13 LEU A  81      50.212  74.181  42.884  1.00  0.00           H
ATOM   1105 HD21 LEU A  81      48.104  75.170  43.107  1.00  0.00           H
ATOM   1106 HD22 LEU A  81      47.712  76.593  42.345  1.00  0.00           H
ATOM   1107 HD23 LEU A  81      47.798  75.132  41.368  1.00  0.00           H
ATOM   1108  N   LEU A  82      48.545  79.022  41.333  1.00  0.00           N
ATOM   1109  CA  LEU A  82      47.193  79.428  41.020  1.00  0.00           C
ATOM   1110  C   LEU A  82      46.352  78.230  40.529  1.00  0.00           C
ATOM   1111  O   LEU A  82      46.655  77.556  39.577  1.00  0.00           O
ATOM   1112  CB  LEU A  82      47.417  80.572  40.059  1.00  0.00           C
ATOM   1113  CG  LEU A  82      46.021  81.047  39.643  1.00  0.00           C
ATOM   1114  CD1 LEU A  82      45.244  81.535  40.889  1.00  0.00           C
ATOM   1115  CD2 LEU A  82      46.101  82.240  38.728  1.00  0.00           C
ATOM   1116  H   LEU A  82      49.108  78.552  40.639  1.00  0.00           H
ATOM   1117  HA  LEU A  82      46.711  79.795  41.926  1.00  0.00           H
ATOM   1118  HB2 LEU A  82      47.964  81.443  40.421  1.00  0.00           H
ATOM   1119  HB3 LEU A  82      47.907  80.116  39.199  1.00  0.00           H
ATOM   1120  HG  LEU A  82      45.536  80.203  39.152  1.00  0.00           H
ATOM   1121 HD11 LEU A  82      45.008  80.686  41.530  1.00  0.00           H
ATOM   1122 HD12 LEU A  82      44.274  81.872  40.525  1.00  0.00           H
ATOM   1123 HD13 LEU A  82      45.750  82.340  41.423  1.00  0.00           H
ATOM   1124 HD21 LEU A  82      46.597  83.073  39.226  1.00  0.00           H
ATOM   1125 HD22 LEU A  82      46.705  81.987  37.857  1.00  0.00           H
ATOM   1126 HD23 LEU A  82      45.064  82.411  38.437  1.00  0.00           H
ATOM   1127  N   ASP A  83      45.274  77.991  41.308  1.00 -0.05           N
ATOM   1128  CA  ASP A  83      44.317  76.913  41.036  1.00 -0.05           C
ATOM   1129  C   ASP A  83      43.127  77.386  40.153  1.00 -0.05           C
ATOM   1130  O   ASP A  83      42.209  78.082  40.649  1.00 -0.05           O
ATOM   1131  CB  ASP A  83      43.909  76.223  42.334  1.00 -0.05           C
ATOM   1132  CG  ASP A  83      43.359  74.811  42.074  1.00 -0.05           C
ATOM   1133  OD1 ASP A  83      42.729  74.551  41.039  1.00 -0.05           O
ATOM   1134  OD2 ASP A  83      43.508  74.005  43.028  1.00 -0.05           O
ATOM   1135  H   ASP A  83      45.281  78.419  42.222  1.00 -0.05           H
ATOM   1136  HA  ASP A  83      44.807  76.199  40.375  1.00 -0.05           H
ATOM   1137  HB2 ASP A  83      44.769  76.141  43.000  1.00 -0.05           H
ATOM   1138  HB3 ASP A  83      43.169  76.810  42.878  1.00 -0.05           H
ATOM   1139  N   ILE A  84      43.248  77.202  38.819  1.00 -0.04           N
ATOM   1140  CA  ILE A  84      42.305  77.599  37.775  1.00 -0.04           C
ATOM   1141  C   ILE A  84      41.175  76.567  37.785  1.00 -0.04           C
ATOM   1142  O   ILE A  84      41.269  75.450  37.246  1.00 -0.04           O
ATOM   1143  CB  ILE A  84      42.987  77.958  36.422  1.00 -0.04           C
ATOM   1144  CG1 ILE A  84      44.168  78.949  36.695  1.00 -0.04           C
ATOM   1145  CG2 ILE A  84      41.912  78.485  35.458  1.00 -0.04           C
ATOM   1146  CD1 ILE A  84      44.735  79.435  35.347  1.00 -0.04           C
ATOM   1147  H   ILE A  84      44.043  76.658  38.514  1.00 -0.04           H
ATOM   1148  HA  ILE A  84      41.893  78.573  38.041  1.00 -0.04           H
ATOM   1149  HB  ILE A  84      43.319  77.034  35.949  1.00 -0.04           H
ATOM   1150 HG12 ILE A  84      43.784  79.784  37.281  1.00 -0.04           H
ATOM   1151 HG13 ILE A  84      44.920  78.380  37.241  1.00 -0.04           H
ATOM   1152 HG21 ILE A  84      41.130  77.725  35.479  1.00 -0.04           H
ATOM   1153 HG22 ILE A  84      42.142  78.545  34.395  1.00 -0.04           H
ATOM   1154 HG23 ILE A  84      41.541  79.464  35.762  1.00 -0.04           H
ATOM   1155 HD11 ILE A  84      44.908  78.566  34.712  1.00 -0.04           H
ATOM   1156 HD12 ILE A  84      45.690  79.928  35.534  1.00 -0.04           H
ATOM   1157 HD13 ILE A  84      44.002  80.099  34.888  1.00 -0.04           H
ATOM   1158  N   GLY A  85      40.147  77.064  38.381  1.00 -0.04           N
ATOM   1159  CA  GLY A  85      38.932  76.290  38.678  1.00 -0.04           C
ATOM   1160  C   GLY A  85      39.131  75.376  39.895  1.00 -0.04           C
ATOM   1161  O   GLY A  85      39.034  74.192  39.883  1.00 -0.04           O
ATOM   1162  H   GLY A  85      40.211  78.015  38.717  1.00 -0.04           H
ATOM   1163  HA2 GLY A  85      38.153  76.927  39.097  1.00 -0.04           H
ATOM   1164  HA3 GLY A  85      38.527  75.755  37.818  1.00 -0.04           H
ATOM   1165  N   CYS A  86      39.392  75.983  41.052  1.00 -0.04           N
ATOM   1166  CA  CYS A  86      39.685  75.239  42.314  1.00 -0.04           C
ATOM   1167  C   CYS A  86      38.547  74.367  42.934  1.00 -0.04           C
ATOM   1168  O   CYS A  86      38.773  73.590  43.848  1.00 -0.04           O
ATOM   1169  CB  CYS A  86      40.106  76.204  43.422  1.00 -0.04           C
ATOM   1170  SG  CYS A  86      38.930  77.509  43.714  1.00 -0.04           S
ATOM   1171  H   CYS A  86      39.387  76.993  41.025  1.00 -0.04           H
ATOM   1172  HA  CYS A  86      40.602  74.668  42.170  1.00 -0.04           H
ATOM   1173  HB2 CYS A  86      40.357  75.640  44.321  1.00 -0.04           H
ATOM   1174  HB3 CYS A  86      41.056  76.665  43.151  1.00 -0.04           H
ATOM   1175  HG  CYS A  86      38.239  76.849  44.648  1.00 -0.04           H
ATOM   1176  N   GLY A  87      37.332  74.608  42.450  1.00  0.01           N
ATOM   1177  CA  GLY A  87      36.052  74.153  43.002  1.00  0.01           C
ATOM   1178  C   GLY A  87      35.973  74.348  44.553  1.00  0.01           C
ATOM   1179  O   GLY A  87      36.290  75.478  44.987  1.00  0.01           O
ATOM   1180  H   GLY A  87      37.310  75.123  41.581  1.00  0.01           H
ATOM   1181  HA2 GLY A  87      35.182  74.651  42.574  1.00  0.01           H
ATOM   1182  HA3 GLY A  87      35.980  73.070  42.903  1.00  0.01           H
ATOM   1183  N   THR A  88      35.630  73.335  45.283  1.00  0.03           N
ATOM   1184  CA  THR A  88      35.543  73.320  46.732  1.00  0.03           C
ATOM   1185  C   THR A  88      36.856  73.176  47.456  1.00  0.03           C
ATOM   1186  O   THR A  88      36.734  72.993  48.636  1.00  0.03           O
ATOM   1187  CB  THR A  88      34.602  72.284  47.197  1.00  0.03           C
ATOM   1188  CG2 THR A  88      33.229  72.645  46.748  1.00  0.03           C
ATOM   1189  OG1 THR A  88      34.931  71.019  46.666  1.00  0.03           O
ATOM   1190  H   THR A  88      35.603  72.438  44.821  1.00  0.03           H
ATOM   1191  HA  THR A  88      35.098  74.226  47.143  1.00  0.03           H
ATOM   1192  HB  THR A  88      34.616  72.184  48.282  1.00  0.03           H
ATOM   1193  HG1 THR A  88      34.512  70.316  47.169  1.00  0.03           H
ATOM   1194 HG21 THR A  88      33.156  72.468  45.675  1.00  0.03           H
ATOM   1195 HG22 THR A  88      32.944  73.644  47.078  1.00  0.03           H
ATOM   1196 HG23 THR A  88      32.457  71.982  47.138  1.00  0.03           H
ATOM   1197  N   GLY A  89      38.053  73.429  46.843  1.00  0.01           N
ATOM   1198  CA  GLY A  89      39.255  73.720  47.590  1.00  0.01           C
ATOM   1199  C   GLY A  89      40.071  72.479  48.156  1.00  0.01           C
ATOM   1200  O   GLY A  89      41.234  72.710  48.274  1.00  0.01           O
ATOM   1201  H   GLY A  89      38.150  73.504  45.841  1.00  0.01           H
ATOM   1202  HA2 GLY A  89      39.859  74.156  46.794  1.00  0.01           H
ATOM   1203  HA3 GLY A  89      39.024  74.451  48.365  1.00  0.01           H
ATOM   1204  N   ARG A  90      39.532  71.287  48.481  1.00  0.03           N
ATOM   1205  CA  ARG A  90      40.315  70.222  49.152  1.00  0.03           C
ATOM   1206  C   ARG A  90      41.588  69.876  48.387  1.00  0.03           C
ATOM   1207  O   ARG A  90      42.604  69.621  49.015  1.00  0.03           O
ATOM   1208  CB  ARG A  90      39.372  69.060  49.358  1.00  0.03           C
ATOM   1209  CG  ARG A  90      40.148  67.996  50.096  1.00  0.03           C
ATOM   1210  CD  ARG A  90      39.140  66.917  50.564  1.00  0.03           C
ATOM   1211  NE  ARG A  90      39.908  65.766  51.224  1.00  0.03           N
ATOM   1212  CZ  ARG A  90      40.636  65.858  52.350  1.00  0.03           C
ATOM   1213  NH1 ARG A  90      40.557  66.813  53.201  1.00  0.03           N
ATOM   1214  NH2 ARG A  90      41.360  64.893  52.696  1.00  0.03           N
ATOM   1215  H   ARG A  90      38.573  71.183  48.181  1.00  0.03           H
ATOM   1216  HA  ARG A  90      40.489  70.722  50.105  1.00  0.03           H
ATOM   1217  HB2 ARG A  90      38.476  69.419  49.863  1.00  0.03           H
ATOM   1218  HB3 ARG A  90      39.103  68.635  48.392  1.00  0.03           H
ATOM   1219  HG2 ARG A  90      40.903  67.512  49.477  1.00  0.03           H
ATOM   1220  HG3 ARG A  90      40.483  68.394  51.054  1.00  0.03           H
ATOM   1221  HD2 ARG A  90      38.466  67.382  51.282  1.00  0.03           H
ATOM   1222  HD3 ARG A  90      38.602  66.473  49.726  1.00  0.03           H
ATOM   1223  HE  ARG A  90      40.086  64.987  50.607  1.00  0.03           H
ATOM   1224 HH11 ARG A  90      39.799  67.472  53.099  1.00  0.03           H
ATOM   1225 HH12 ARG A  90      41.185  66.821  53.992  1.00  0.03           H
ATOM   1226 HH21 ARG A  90      41.292  64.080  52.101  1.00  0.03           H
ATOM   1227 HH22 ARG A  90      41.880  64.892  53.561  1.00  0.03           H
ATOM   1228  N   THR A  91      41.572  70.143  47.059  1.00  0.00           N
ATOM   1229  CA  THR A  91      42.723  69.966  46.156  1.00  0.00           C
ATOM   1230  C   THR A  91      43.850  70.997  46.421  1.00  0.00           C
ATOM   1231  O   THR A  91      45.019  70.643  46.665  1.00  0.00           O
ATOM   1232  CB  THR A  91      42.338  70.033  44.717  1.00  0.00           C
ATOM   1233  CG2 THR A  91      43.401  69.515  43.809  1.00  0.00           C
ATOM   1234  OG1 THR A  91      41.156  69.337  44.383  1.00  0.00           O
ATOM   1235  H   THR A  91      40.716  70.315  46.551  1.00  0.00           H
ATOM   1236  HA  THR A  91      43.219  68.998  46.234  1.00  0.00           H
ATOM   1237  HB  THR A  91      42.088  71.059  44.449  1.00  0.00           H
ATOM   1238  HG1 THR A  91      41.451  68.424  44.361  1.00  0.00           H
ATOM   1239 HG21 THR A  91      44.220  70.233  43.843  1.00  0.00           H
ATOM   1240 HG22 THR A  91      43.051  69.299  42.799  1.00  0.00           H
ATOM   1241 HG23 THR A  91      43.830  68.583  44.178  1.00  0.00           H
ATOM   1242  N   ALA A  92      43.516  72.298  46.428  1.00  0.01           N
ATOM   1243  CA  ALA A  92      44.436  73.448  46.743  1.00  0.01           C
ATOM   1244  C   ALA A  92      44.846  73.356  48.262  1.00  0.01           C
ATOM   1245  O   ALA A  92      45.991  73.680  48.609  1.00  0.01           O
ATOM   1246  CB  ALA A  92      43.680  74.758  46.275  1.00  0.01           C
ATOM   1247  H   ALA A  92      42.546  72.582  46.424  1.00  0.01           H
ATOM   1248  HA  ALA A  92      45.346  73.426  46.142  1.00  0.01           H
ATOM   1249  HB1 ALA A  92      42.612  74.719  46.489  1.00  0.01           H
ATOM   1250  HB2 ALA A  92      43.859  74.920  45.212  1.00  0.01           H
ATOM   1251  HB3 ALA A  92      44.250  75.565  46.736  1.00  0.01           H
ATOM   1252  N   LEU A  93      43.926  72.913  49.164  1.00  0.01           N
ATOM   1253  CA  LEU A  93      44.189  72.737  50.555  1.00  0.01           C
ATOM   1254  C   LEU A  93      45.279  71.634  50.870  1.00  0.01           C
ATOM   1255  O   LEU A  93      46.280  71.961  51.477  1.00  0.01           O
ATOM   1256  CB  LEU A  93      42.878  72.398  51.278  1.00  0.01           C
ATOM   1257  CG  LEU A  93      43.147  72.149  52.781  1.00  0.01           C
ATOM   1258  CD1 LEU A  93      42.297  73.141  53.482  1.00  0.01           C
ATOM   1259  CD2 LEU A  93      42.866  70.800  53.244  1.00  0.01           C
ATOM   1260  H   LEU A  93      43.025  72.723  48.749  1.00  0.01           H
ATOM   1261  HA  LEU A  93      44.626  73.616  51.028  1.00  0.01           H
ATOM   1262  HB2 LEU A  93      42.063  73.108  51.140  1.00  0.01           H
ATOM   1263  HB3 LEU A  93      42.473  71.489  50.833  1.00  0.01           H
ATOM   1264  HG  LEU A  93      44.164  72.468  53.013  1.00  0.01           H
ATOM   1265 HD11 LEU A  93      42.506  74.151  53.127  1.00  0.01           H
ATOM   1266 HD12 LEU A  93      42.559  73.248  54.534  1.00  0.01           H
ATOM   1267 HD13 LEU A  93      41.229  72.954  53.369  1.00  0.01           H
ATOM   1268 HD21 LEU A  93      41.975  70.365  52.792  1.00  0.01           H
ATOM   1269 HD22 LEU A  93      43.613  70.035  53.031  1.00  0.01           H
ATOM   1270 HD23 LEU A  93      42.761  70.896  54.324  1.00  0.01           H
ATOM   1271  N   LYS A  94      45.112  70.458  50.274  1.00  0.03           N
ATOM   1272  CA  LYS A  94      46.153  69.355  50.239  1.00  0.03           C
ATOM   1273  C   LYS A  94      47.480  69.768  49.562  1.00  0.03           C
ATOM   1274  O   LYS A  94      48.533  69.464  50.135  1.00  0.03           O
ATOM   1275  CB  LYS A  94      45.585  68.175  49.524  1.00  0.03           C
ATOM   1276  CG  LYS A  94      44.624  67.390  50.442  1.00  0.03           C
ATOM   1277  CD  LYS A  94      43.909  66.198  49.751  1.00  0.03           C
ATOM   1278  CE  LYS A  94      44.810  65.341  48.896  1.00  0.03           C
ATOM   1279  NZ  LYS A  94      45.674  64.505  49.703  1.00  0.03           N
ATOM   1280  H   LYS A  94      44.293  70.329  49.697  1.00  0.03           H
ATOM   1281  HA  LYS A  94      46.428  68.934  51.206  1.00  0.03           H
ATOM   1282  HB2 LYS A  94      45.011  68.508  48.659  1.00  0.03           H
ATOM   1283  HB3 LYS A  94      46.326  67.492  49.110  1.00  0.03           H
ATOM   1284  HG2 LYS A  94      45.287  67.092  51.254  1.00  0.03           H
ATOM   1285  HG3 LYS A  94      43.866  68.033  50.890  1.00  0.03           H
ATOM   1286  HD2 LYS A  94      43.430  65.621  50.542  1.00  0.03           H
ATOM   1287  HD3 LYS A  94      43.086  66.694  49.237  1.00  0.03           H
ATOM   1288  HE2 LYS A  94      44.270  64.693  48.206  1.00  0.03           H
ATOM   1289  HE3 LYS A  94      45.439  65.987  48.284  1.00  0.03           H
ATOM   1290  HZ1 LYS A  94      46.532  64.263  49.228  1.00  0.03           H
ATOM   1291  HZ2 LYS A  94      45.281  63.580  49.804  1.00  0.03           H
ATOM   1292  HZ3 LYS A  94      45.807  64.819  50.654  1.00  0.03           H
ATOM   1293  N   ALA A  95      47.463  70.579  48.486  1.00  0.00           N
ATOM   1294  CA  ALA A  95      48.713  71.147  47.940  1.00  0.00           C
ATOM   1295  C   ALA A  95      49.452  71.955  49.028  1.00  0.00           C
ATOM   1296  O   ALA A  95      50.576  71.559  49.290  1.00  0.00           O
ATOM   1297  CB  ALA A  95      48.415  71.934  46.640  1.00  0.00           C
ATOM   1298  H   ALA A  95      46.576  70.755  48.036  1.00  0.00           H
ATOM   1299  HA  ALA A  95      49.394  70.336  47.683  1.00  0.00           H
ATOM   1300  HB1 ALA A  95      47.793  71.403  45.920  1.00  0.00           H
ATOM   1301  HB2 ALA A  95      49.390  72.076  46.174  1.00  0.00           H
ATOM   1302  HB3 ALA A  95      47.986  72.925  46.787  1.00  0.00           H
ATOM   1303  N   ALA A  96      48.871  72.981  49.670  1.00  0.00           N
ATOM   1304  CA  ALA A  96      49.602  73.813  50.643  1.00  0.00           C
ATOM   1305  C   ALA A  96      50.305  73.079  51.779  1.00  0.00           C
ATOM   1306  O   ALA A  96      51.379  73.444  52.167  1.00  0.00           O
ATOM   1307  CB  ALA A  96      48.695  74.961  51.079  1.00  0.00           C
ATOM   1308  H   ALA A  96      47.986  73.322  49.322  1.00  0.00           H
ATOM   1309  HA  ALA A  96      50.413  74.162  50.003  1.00  0.00           H
ATOM   1310  HB1 ALA A  96      48.426  75.547  50.200  1.00  0.00           H
ATOM   1311  HB2 ALA A  96      49.231  75.614  51.767  1.00  0.00           H
ATOM   1312  HB3 ALA A  96      47.774  74.560  51.502  1.00  0.00           H
ATOM   1313  N   ARG A  97      49.737  71.920  52.204  1.00  0.00           N
ATOM   1314  CA  ARG A  97      50.211  71.040  53.245  1.00  0.00           C
ATOM   1315  C   ARG A  97      51.237  70.010  52.680  1.00  0.00           C
ATOM   1316  O   ARG A  97      52.323  69.713  53.295  1.00  0.00           O
ATOM   1317  CB  ARG A  97      49.073  70.410  54.055  1.00  0.00           C
ATOM   1318  CG  ARG A  97      48.255  71.429  54.986  1.00  0.00           C
ATOM   1319  CD  ARG A  97      47.515  70.764  56.188  1.00  0.00           C
ATOM   1320  NE  ARG A  97      46.751  69.547  55.821  1.00  0.00           N
ATOM   1321  CZ  ARG A  97      46.064  68.760  56.621  1.00  0.00           C
ATOM   1322  NH1 ARG A  97      45.785  69.066  57.848  1.00  0.00           N
ATOM   1323  NH2 ARG A  97      45.467  67.643  56.250  1.00  0.00           N
ATOM   1324  H   ARG A  97      48.800  71.700  51.897  1.00  0.00           H
ATOM   1325  HA  ARG A  97      50.760  71.718  53.899  1.00  0.00           H
ATOM   1326  HB2 ARG A  97      48.428  69.765  53.458  1.00  0.00           H
ATOM   1327  HB3 ARG A  97      49.526  69.674  54.719  1.00  0.00           H
ATOM   1328  HG2 ARG A  97      48.988  72.097  55.438  1.00  0.00           H
ATOM   1329  HG3 ARG A  97      47.565  71.958  54.329  1.00  0.00           H
ATOM   1330  HD2 ARG A  97      48.319  70.454  56.856  1.00  0.00           H
ATOM   1331  HD3 ARG A  97      46.810  71.448  56.661  1.00  0.00           H
ATOM   1332  HE  ARG A  97      46.915  69.157  54.904  1.00  0.00           H
ATOM   1333 HH11 ARG A  97      46.255  69.858  58.262  1.00  0.00           H
ATOM   1334 HH12 ARG A  97      45.490  68.327  58.471  1.00  0.00           H
ATOM   1335 HH21 ARG A  97      45.523  67.317  55.296  1.00  0.00           H
ATOM   1336 HH22 ARG A  97      45.027  67.138  57.007  1.00  0.00           H
ATOM   1337  N   GLN A  98      51.109  69.463  51.487  1.00  0.00           N
ATOM   1338  CA  GLN A  98      52.086  68.465  50.878  1.00  0.00           C
ATOM   1339  C   GLN A  98      53.505  69.011  50.430  1.00  0.00           C
ATOM   1340  O   GLN A  98      54.396  68.232  50.296  1.00  0.00           O
ATOM   1341  CB  GLN A  98      51.512  67.831  49.615  1.00  0.00           C
ATOM   1342  CG  GLN A  98      50.388  66.795  50.014  1.00  0.00           C
ATOM   1343  CD  GLN A  98      50.889  65.397  50.375  1.00  0.00           C
ATOM   1344  NE2 GLN A  98      50.284  64.304  50.026  1.00  0.00           N
ATOM   1345  OE1 GLN A  98      51.826  65.273  51.163  1.00  0.00           O
ATOM   1346  H   GLN A  98      50.285  69.712  50.958  1.00  0.00           H
ATOM   1347  HA  GLN A  98      52.326  67.656  51.568  1.00  0.00           H
ATOM   1348  HB2 GLN A  98      51.015  68.650  49.097  1.00  0.00           H
ATOM   1349  HB3 GLN A  98      52.320  67.387  49.033  1.00  0.00           H
ATOM   1350  HG2 GLN A  98      49.763  67.097  50.854  1.00  0.00           H
ATOM   1351  HG3 GLN A  98      49.624  66.645  49.251  1.00  0.00           H
ATOM   1352 HE21 GLN A  98      50.775  63.457  50.273  1.00  0.00           H
ATOM   1353 HE22 GLN A  98      49.609  64.251  49.277  1.00  0.00           H
ATOM   1354  N   ARG A  99      53.567  70.336  50.213  1.00  0.00           N
ATOM   1355  CA  ARG A  99      54.748  70.922  49.499  1.00  0.00           C
ATOM   1356  C   ARG A  99      55.322  72.243  49.980  1.00  0.00           C
ATOM   1357  O   ARG A  99      56.127  72.800  49.229  1.00  0.00           O
ATOM   1358  CB  ARG A  99      54.450  70.989  48.004  1.00  0.00           C
ATOM   1359  CG  ARG A  99      54.154  69.726  47.175  1.00  0.00           C
ATOM   1360  CD  ARG A  99      55.424  68.905  47.232  1.00  0.00           C
ATOM   1361  NE  ARG A  99      55.425  67.765  46.276  1.00  0.00           N
ATOM   1362  CZ  ARG A  99      56.143  67.707  45.167  1.00  0.00           C
ATOM   1363  NH1 ARG A  99      56.885  68.671  44.712  1.00  0.00           N
ATOM   1364  NH2 ARG A  99      56.296  66.585  44.505  1.00  0.00           N
ATOM   1365  H   ARG A  99      52.684  70.814  50.094  1.00  0.00           H
ATOM   1366  HA  ARG A  99      55.574  70.232  49.671  1.00  0.00           H
ATOM   1367  HB2 ARG A  99      53.503  71.526  47.952  1.00  0.00           H
ATOM   1368  HB3 ARG A  99      55.257  71.488  47.468  1.00  0.00           H
ATOM   1369  HG2 ARG A  99      53.366  69.055  47.514  1.00  0.00           H
ATOM   1370  HG3 ARG A  99      53.905  69.955  46.138  1.00  0.00           H
ATOM   1371  HD2 ARG A  99      56.288  69.515  46.966  1.00  0.00           H
ATOM   1372  HD3 ARG A  99      55.538  68.625  48.279  1.00  0.00           H
ATOM   1373  HE  ARG A  99      54.879  66.946  46.504  1.00  0.00           H
ATOM   1374 HH11 ARG A  99      56.771  69.529  45.232  1.00  0.00           H
ATOM   1375 HH12 ARG A  99      57.507  68.605  43.919  1.00  0.00           H
ATOM   1376 HH21 ARG A  99      55.927  65.751  44.940  1.00  0.00           H
ATOM   1377 HH22 ARG A  99      56.991  66.497  43.777  1.00  0.00           H
ATOM   1378  N   GLY A 100      54.830  72.778  51.151  1.00  0.00           N
ATOM   1379  CA  GLY A 100      55.244  74.105  51.625  1.00  0.00           C
ATOM   1380  C   GLY A 100      55.046  75.251  50.615  1.00  0.00           C
ATOM   1381  O   GLY A 100      55.973  76.074  50.444  1.00  0.00           O
ATOM   1382  H   GLY A 100      54.256  72.201  51.749  1.00  0.00           H
ATOM   1383  HA2 GLY A 100      54.717  74.305  52.558  1.00  0.00           H
ATOM   1384  HA3 GLY A 100      56.285  74.030  51.939  1.00  0.00           H
ATOM   1385  N   ILE A 101      53.975  75.282  49.847  1.00  0.00           N
ATOM   1386  CA  ILE A 101      53.559  76.290  48.849  1.00  0.00           C
ATOM   1387  C   ILE A 101      52.389  77.164  49.357  1.00  0.00           C
ATOM   1388  O   ILE A 101      51.646  76.732  50.213  1.00  0.00           O
ATOM   1389  CB  ILE A 101      53.302  75.655  47.459  1.00  0.00           C
ATOM   1390  CG1 ILE A 101      52.226  74.529  47.377  1.00  0.00           C
ATOM   1391  CG2 ILE A 101      54.552  75.140  46.909  1.00  0.00           C
ATOM   1392  CD1 ILE A 101      51.750  74.311  45.950  1.00  0.00           C
ATOM   1393  H   ILE A 101      53.216  74.669  50.111  1.00  0.00           H
ATOM   1394  HA  ILE A 101      54.413  76.931  48.630  1.00  0.00           H
ATOM   1395  HB  ILE A 101      53.035  76.459  46.773  1.00  0.00           H
ATOM   1396 HG12 ILE A 101      52.639  73.636  47.846  1.00  0.00           H
ATOM   1397 HG13 ILE A 101      51.421  74.948  47.980  1.00  0.00           H
ATOM   1398 HG21 ILE A 101      55.398  75.825  46.964  1.00  0.00           H
ATOM   1399 HG22 ILE A 101      54.573  74.943  45.837  1.00  0.00           H
ATOM   1400 HG23 ILE A 101      54.742  74.183  47.396  1.00  0.00           H
ATOM   1401 HD11 ILE A 101      51.686  75.247  45.396  1.00  0.00           H
ATOM   1402 HD12 ILE A 101      50.766  73.859  45.830  1.00  0.00           H
ATOM   1403 HD13 ILE A 101      52.509  73.721  45.437  1.00  0.00           H
ATOM   1404  N   ALA A 102      52.327  78.363  48.791  1.00  0.00           N
ATOM   1405  CA  ALA A 102      51.123  79.207  48.870  1.00  0.00           C
ATOM   1406  C   ALA A 102      50.195  78.889  47.714  1.00  0.00           C
ATOM   1407  O   ALA A 102      50.640  78.420  46.647  1.00  0.00           O
ATOM   1408  CB  ALA A 102      51.453  80.685  48.886  1.00  0.00           C
ATOM   1409  H   ALA A 102      53.001  78.571  48.068  1.00  0.00           H
ATOM   1410  HA  ALA A 102      50.596  78.904  49.775  1.00  0.00           H
ATOM   1411  HB1 ALA A 102      50.487  81.155  48.703  1.00  0.00           H
ATOM   1412  HB2 ALA A 102      52.199  80.918  48.127  1.00  0.00           H
ATOM   1413  HB3 ALA A 102      51.845  80.889  49.883  1.00  0.00           H
ATOM   1414  N   VAL A 103      48.890  79.149  47.845  1.00  0.00           N
ATOM   1415  CA  VAL A 103      47.937  78.752  46.770  1.00  0.00           C
ATOM   1416  C   VAL A 103      46.695  79.657  46.694  1.00  0.00           C
ATOM   1417  O   VAL A 103      45.922  79.658  47.664  1.00  0.00           O
ATOM   1418  CB  VAL A 103      47.478  77.293  46.947  1.00  0.00           C
ATOM   1419  CG1 VAL A 103      46.731  76.822  45.619  1.00  0.00           C
ATOM   1420  CG2 VAL A 103      48.515  76.224  47.370  1.00  0.00           C
ATOM   1421  H   VAL A 103      48.610  79.588  48.710  1.00  0.00           H
ATOM   1422  HA  VAL A 103      48.421  78.833  45.797  1.00  0.00           H
ATOM   1423  HB  VAL A 103      46.755  77.337  47.761  1.00  0.00           H
ATOM   1424 HG11 VAL A 103      47.427  76.794  44.780  1.00  0.00           H
ATOM   1425 HG12 VAL A 103      46.355  75.808  45.756  1.00  0.00           H
ATOM   1426 HG13 VAL A 103      45.937  77.520  45.354  1.00  0.00           H
ATOM   1427 HG21 VAL A 103      49.115  76.562  48.215  1.00  0.00           H
ATOM   1428 HG22 VAL A 103      49.232  76.192  46.549  1.00  0.00           H
ATOM   1429 HG23 VAL A 103      48.077  75.243  47.553  1.00  0.00           H
ATOM   1430  N   THR A 104      46.618  80.398  45.600  1.00  0.00           N
ATOM   1431  CA  THR A 104      45.390  81.138  45.283  1.00  0.00           C
ATOM   1432  C   THR A 104      44.493  80.182  44.501  1.00  0.00           C
ATOM   1433  O   THR A 104      45.052  79.467  43.701  1.00  0.00           O
ATOM   1434  CB  THR A 104      45.663  82.362  44.378  1.00  0.00           C
ATOM   1435  CG2 THR A 104      44.354  83.107  44.108  1.00  0.00           C
ATOM   1436  OG1 THR A 104      46.523  83.157  45.199  1.00  0.00           O
ATOM   1437  H   THR A 104      47.151  80.097  44.797  1.00  0.00           H
ATOM   1438  HA  THR A 104      44.970  81.486  46.227  1.00  0.00           H
ATOM   1439  HB  THR A 104      46.150  82.053  43.453  1.00  0.00           H
ATOM   1440  HG1 THR A 104      47.369  82.722  45.328  1.00  0.00           H
ATOM   1441 HG21 THR A 104      43.594  82.791  44.823  1.00  0.00           H
ATOM   1442 HG22 THR A 104      43.936  82.833  43.140  1.00  0.00           H
ATOM   1443 HG23 THR A 104      44.503  84.183  44.198  1.00  0.00           H
ATOM   1444  N   GLY A 105      43.175  80.229  44.632  1.00  0.01           N
ATOM   1445  CA  GLY A 105      42.152  79.532  43.900  1.00  0.01           C
ATOM   1446  C   GLY A 105      40.918  80.417  43.427  1.00  0.01           C
ATOM   1447  O   GLY A 105      40.279  81.217  44.209  1.00  0.01           O
ATOM   1448  H   GLY A 105      42.813  80.962  45.226  1.00  0.01           H
ATOM   1449  HA2 GLY A 105      42.547  79.069  42.995  1.00  0.01           H
ATOM   1450  HA3 GLY A 105      41.668  78.732  44.460  1.00  0.01           H
ATOM   1451  N   VAL A 106      40.509  80.225  42.187  1.00 -0.01           N
ATOM   1452  CA  VAL A 106      39.374  80.960  41.544  1.00 -0.01           C
ATOM   1453  C   VAL A 106      38.429  79.980  40.715  1.00 -0.01           C
ATOM   1454  O   VAL A 106      38.919  79.076  40.038  1.00 -0.01           O
ATOM   1455  CB  VAL A 106      39.879  82.095  40.631  1.00 -0.01           C
ATOM   1456  CG1 VAL A 106      40.451  83.278  41.418  1.00 -0.01           C
ATOM   1457  CG2 VAL A 106      40.922  81.548  39.733  1.00 -0.01           C
ATOM   1458  H   VAL A 106      40.883  79.461  41.643  1.00 -0.01           H
ATOM   1459  HA  VAL A 106      38.677  81.412  42.250  1.00 -0.01           H
ATOM   1460  HB  VAL A 106      39.074  82.434  39.979  1.00 -0.01           H
ATOM   1461 HG11 VAL A 106      41.290  82.987  42.050  1.00 -0.01           H
ATOM   1462 HG12 VAL A 106      40.882  83.974  40.698  1.00 -0.01           H
ATOM   1463 HG13 VAL A 106      39.648  83.742  41.991  1.00 -0.01           H
ATOM   1464 HG21 VAL A 106      40.568  80.631  39.263  1.00 -0.01           H
ATOM   1465 HG22 VAL A 106      41.889  81.447  40.227  1.00 -0.01           H
ATOM   1466 HG23 VAL A 106      41.035  82.187  38.857  1.00 -0.01           H
ATOM   1467  N   ALA A 107      37.159  80.189  40.961  1.00 -0.02           N
ATOM   1468  CA  ALA A 107      35.991  79.575  40.302  1.00 -0.02           C
ATOM   1469  C   ALA A 107      34.828  80.639  40.100  1.00 -0.02           C
ATOM   1470  O   ALA A 107      34.688  81.611  40.887  1.00 -0.02           O
ATOM   1471  CB  ALA A 107      35.576  78.298  41.085  1.00 -0.02           C
ATOM   1472  H   ALA A 107      36.963  80.948  41.598  1.00 -0.02           H
ATOM   1473  HA  ALA A 107      36.284  79.295  39.290  1.00 -0.02           H
ATOM   1474  HB1 ALA A 107      34.610  77.947  40.724  1.00 -0.02           H
ATOM   1475  HB2 ALA A 107      35.457  78.710  42.087  1.00 -0.02           H
ATOM   1476  HB3 ALA A 107      36.317  77.501  41.023  1.00 -0.02           H
ATOM   1477  N   VAL A 108      34.025  80.499  39.031  1.00 -0.01           N
ATOM   1478  CA  VAL A 108      32.916  81.416  38.791  1.00 -0.01           C
ATOM   1479  C   VAL A 108      31.663  81.127  39.694  1.00 -0.01           C
ATOM   1480  O   VAL A 108      30.719  81.885  39.726  1.00 -0.01           O
ATOM   1481  CB  VAL A 108      32.474  81.493  37.327  1.00 -0.01           C
ATOM   1482  CG1 VAL A 108      33.390  82.494  36.528  1.00 -0.01           C
ATOM   1483  CG2 VAL A 108      32.623  80.150  36.639  1.00 -0.01           C
ATOM   1484  H   VAL A 108      34.327  79.909  38.269  1.00 -0.01           H
ATOM   1485  HA  VAL A 108      33.267  82.400  39.102  1.00 -0.01           H
ATOM   1486  HB  VAL A 108      31.426  81.793  37.312  1.00 -0.01           H
ATOM   1487 HG11 VAL A 108      34.370  82.060  36.329  1.00 -0.01           H
ATOM   1488 HG12 VAL A 108      32.848  82.761  35.621  1.00 -0.01           H
ATOM   1489 HG13 VAL A 108      33.639  83.401  37.079  1.00 -0.01           H
ATOM   1490 HG21 VAL A 108      32.239  80.339  35.636  1.00 -0.01           H
ATOM   1491 HG22 VAL A 108      31.901  79.438  37.039  1.00 -0.01           H
ATOM   1492 HG23 VAL A 108      33.618  79.713  36.551  1.00 -0.01           H
ATOM   1493  N   SER A 109      31.745  79.964  40.348  1.00 -0.01           N
ATOM   1494  CA  SER A 109      30.802  79.675  41.440  1.00 -0.01           C
ATOM   1495  C   SER A 109      31.032  80.372  42.830  1.00 -0.01           C
ATOM   1496  O   SER A 109      32.092  80.199  43.470  1.00 -0.01           O
ATOM   1497  CB  SER A 109      30.887  78.116  41.648  1.00 -0.01           C
ATOM   1498  OG  SER A 109      30.155  77.638  42.701  1.00 -0.01           O
ATOM   1499  H   SER A 109      32.597  79.424  40.303  1.00 -0.01           H
ATOM   1500  HA  SER A 109      29.812  79.932  41.062  1.00 -0.01           H
ATOM   1501  HB2 SER A 109      30.548  77.718  40.691  1.00 -0.01           H
ATOM   1502  HB3 SER A 109      31.917  77.765  41.717  1.00 -0.01           H
ATOM   1503  HG  SER A 109      29.249  77.956  42.684  1.00 -0.01           H
ATOM   1504  N   LYS A 110      29.945  80.884  43.417  1.00  0.01           N
ATOM   1505  CA  LYS A 110      29.846  81.465  44.751  1.00  0.01           C
ATOM   1506  C   LYS A 110      29.797  80.429  45.909  1.00  0.01           C
ATOM   1507  O   LYS A 110      30.466  80.696  46.836  1.00  0.01           O
ATOM   1508  CB  LYS A 110      28.606  82.347  44.965  1.00  0.01           C
ATOM   1509  CG  LYS A 110      28.476  83.656  44.164  1.00  0.01           C
ATOM   1510  CD  LYS A 110      27.031  84.270  44.274  1.00  0.01           C
ATOM   1511  CE  LYS A 110      26.921  85.691  43.929  1.00  0.01           C
ATOM   1512  NZ  LYS A 110      25.576  86.201  43.647  1.00  0.01           N
ATOM   1513  H   LYS A 110      29.127  80.747  42.841  1.00  0.01           H
ATOM   1514  HA  LYS A 110      30.711  82.105  44.927  1.00  0.01           H
ATOM   1515  HB2 LYS A 110      27.784  81.649  44.804  1.00  0.01           H
ATOM   1516  HB3 LYS A 110      28.614  82.551  46.035  1.00  0.01           H
ATOM   1517  HG2 LYS A 110      29.296  84.362  44.299  1.00  0.01           H
ATOM   1518  HG3 LYS A 110      28.611  83.375  43.120  1.00  0.01           H
ATOM   1519  HD2 LYS A 110      26.435  83.584  43.671  1.00  0.01           H
ATOM   1520  HD3 LYS A 110      26.682  84.116  45.295  1.00  0.01           H
ATOM   1521  HE2 LYS A 110      27.425  86.291  44.687  1.00  0.01           H
ATOM   1522  HE3 LYS A 110      27.396  85.715  42.948  1.00  0.01           H
ATOM   1523  HZ1 LYS A 110      25.005  85.483  43.225  1.00  0.01           H
ATOM   1524  HZ2 LYS A 110      25.690  87.081  43.165  1.00  0.01           H
ATOM   1525  HZ3 LYS A 110      25.052  86.439  44.477  1.00  0.01           H
ATOM   1526  N   GLU A 111      29.007  79.388  45.760  1.00  0.00           N
ATOM   1527  CA  GLU A 111      29.003  78.216  46.635  1.00  0.00           C
ATOM   1528  C   GLU A 111      30.343  77.567  46.671  1.00  0.00           C
ATOM   1529  O   GLU A 111      30.804  77.248  47.813  1.00  0.00           O
ATOM   1530  CB  GLU A 111      27.934  77.341  46.032  1.00  0.00           C
ATOM   1531  CG  GLU A 111      26.493  77.828  46.184  1.00  0.00           C
ATOM   1532  CD  GLU A 111      26.004  77.776  47.681  1.00  0.00           C
ATOM   1533  OE1 GLU A 111      25.711  76.723  48.270  1.00  0.00           O
ATOM   1534  OE2 GLU A 111      25.757  78.922  48.182  1.00  0.00           O
ATOM   1535  H   GLU A 111      28.430  79.403  44.932  1.00  0.00           H
ATOM   1536  HA  GLU A 111      28.757  78.504  47.657  1.00  0.00           H
ATOM   1537  HB2 GLU A 111      28.130  77.251  44.963  1.00  0.00           H
ATOM   1538  HB3 GLU A 111      28.057  76.326  46.410  1.00  0.00           H
ATOM   1539  HG2 GLU A 111      26.314  78.820  45.770  1.00  0.00           H
ATOM   1540  HG3 GLU A 111      25.881  77.085  45.672  1.00  0.00           H
ATOM   1541  N   GLN A 112      30.981  77.331  45.534  1.00 -0.02           N
ATOM   1542  CA  GLN A 112      32.292  76.610  45.590  1.00 -0.02           C
ATOM   1543  C   GLN A 112      33.410  77.392  46.341  1.00 -0.02           C
ATOM   1544  O   GLN A 112      34.012  76.892  47.262  1.00 -0.02           O
ATOM   1545  CB  GLN A 112      32.763  76.238  44.178  1.00 -0.02           C
ATOM   1546  CG  GLN A 112      32.002  75.089  43.637  1.00 -0.02           C
ATOM   1547  CD  GLN A 112      32.446  74.646  42.272  1.00 -0.02           C
ATOM   1548  NE2 GLN A 112      32.201  73.429  41.927  1.00 -0.02           N
ATOM   1549  OE1 GLN A 112      33.083  75.316  41.495  1.00 -0.02           O
ATOM   1550  H   GLN A 112      30.693  77.753  44.663  1.00 -0.02           H
ATOM   1551  HA  GLN A 112      32.182  75.643  46.082  1.00 -0.02           H
ATOM   1552  HB2 GLN A 112      32.715  77.096  43.507  1.00 -0.02           H
ATOM   1553  HB3 GLN A 112      33.820  75.974  44.223  1.00 -0.02           H
ATOM   1554  HG2 GLN A 112      32.256  74.319  44.365  1.00 -0.02           H
ATOM   1555  HG3 GLN A 112      30.921  75.212  43.582  1.00 -0.02           H
ATOM   1556 HE21 GLN A 112      32.306  73.278  40.934  1.00 -0.02           H
ATOM   1557 HE22 GLN A 112      31.717  72.758  42.507  1.00 -0.02           H
ATOM   1558  N   ILE A 113      33.519  78.654  46.043  1.00  0.00           N
ATOM   1559  CA  ILE A 113      34.386  79.588  46.830  1.00  0.00           C
ATOM   1560  C   ILE A 113      33.978  79.742  48.295  1.00  0.00           C
ATOM   1561  O   ILE A 113      34.815  79.913  49.201  1.00  0.00           O
ATOM   1562  CB  ILE A 113      34.558  80.927  46.075  1.00  0.00           C
ATOM   1563  CG1 ILE A 113      35.285  80.736  44.733  1.00  0.00           C
ATOM   1564  CG2 ILE A 113      35.316  81.995  46.896  1.00  0.00           C
ATOM   1565  CD1 ILE A 113      36.659  79.929  44.742  1.00  0.00           C
ATOM   1566  H   ILE A 113      33.142  78.967  45.160  1.00  0.00           H
ATOM   1567  HA  ILE A 113      35.423  79.269  46.932  1.00  0.00           H
ATOM   1568  HB  ILE A 113      33.585  81.354  45.833  1.00  0.00           H
ATOM   1569 HG12 ILE A 113      34.563  80.239  44.085  1.00  0.00           H
ATOM   1570 HG13 ILE A 113      35.506  81.715  44.307  1.00  0.00           H
ATOM   1571 HG21 ILE A 113      34.748  82.266  47.786  1.00  0.00           H
ATOM   1572 HG22 ILE A 113      35.536  82.837  46.239  1.00  0.00           H
ATOM   1573 HG23 ILE A 113      36.267  81.626  47.277  1.00  0.00           H
ATOM   1574 HD11 ILE A 113      36.594  78.859  44.939  1.00  0.00           H
ATOM   1575 HD12 ILE A 113      37.471  80.335  45.346  1.00  0.00           H
ATOM   1576 HD13 ILE A 113      37.028  79.982  43.718  1.00  0.00           H
ATOM   1577  N   ALA A 114      32.721  79.810  48.672  1.00  0.00           N
ATOM   1578  CA  ALA A 114      32.249  79.849  50.072  1.00  0.00           C
ATOM   1579  C   ALA A 114      32.735  78.515  50.759  1.00  0.00           C
ATOM   1580  O   ALA A 114      33.316  78.655  51.854  1.00  0.00           O
ATOM   1581  CB  ALA A 114      30.729  79.858  50.171  1.00  0.00           C
ATOM   1582  H   ALA A 114      31.985  79.674  47.995  1.00  0.00           H
ATOM   1583  HA  ALA A 114      32.620  80.754  50.553  1.00  0.00           H
ATOM   1584  HB1 ALA A 114      30.451  80.046  51.208  1.00  0.00           H
ATOM   1585  HB2 ALA A 114      30.229  78.939  49.868  1.00  0.00           H
ATOM   1586  HB3 ALA A 114      30.385  80.633  49.486  1.00  0.00           H
ATOM   1587  N   ALA A 115      32.515  77.317  50.145  1.00  0.01           N
ATOM   1588  CA  ALA A 115      32.994  76.043  50.667  1.00  0.01           C
ATOM   1589  C   ALA A 115      34.549  76.007  50.900  1.00  0.01           C
ATOM   1590  O   ALA A 115      35.005  75.539  51.983  1.00  0.01           O
ATOM   1591  CB  ALA A 115      32.591  74.905  49.685  1.00  0.01           C
ATOM   1592  H   ALA A 115      32.261  77.468  49.180  1.00  0.01           H
ATOM   1593  HA  ALA A 115      32.481  75.924  51.622  1.00  0.01           H
ATOM   1594  HB1 ALA A 115      31.510  75.041  49.633  1.00  0.01           H
ATOM   1595  HB2 ALA A 115      32.974  73.953  50.051  1.00  0.01           H
ATOM   1596  HB3 ALA A 115      32.966  75.137  48.688  1.00  0.01           H
ATOM   1597  N   ALA A 116      35.402  76.415  49.933  1.00  0.00           N
ATOM   1598  CA  ALA A 116      36.819  76.583  50.037  1.00  0.00           C
ATOM   1599  C   ALA A 116      37.150  77.653  51.184  1.00  0.00           C
ATOM   1600  O   ALA A 116      37.938  77.212  52.070  1.00  0.00           O
ATOM   1601  CB  ALA A 116      37.395  77.015  48.630  1.00  0.00           C
ATOM   1602  H   ALA A 116      34.988  76.680  49.051  1.00  0.00           H
ATOM   1603  HA  ALA A 116      37.199  75.613  50.357  1.00  0.00           H
ATOM   1604  HB1 ALA A 116      37.205  76.193  47.939  1.00  0.00           H
ATOM   1605  HB2 ALA A 116      38.471  77.186  48.680  1.00  0.00           H
ATOM   1606  HB3 ALA A 116      36.847  77.882  48.262  1.00  0.00           H
ATOM   1607  N   ASN A 117      36.599  78.837  51.193  1.00  0.00           N
ATOM   1608  CA  ASN A 117      36.877  79.796  52.314  1.00  0.00           C
ATOM   1609  C   ASN A 117      36.645  79.161  53.686  1.00  0.00           C
ATOM   1610  O   ASN A 117      37.523  79.278  54.545  1.00  0.00           O
ATOM   1611  CB  ASN A 117      35.934  80.988  52.212  1.00  0.00           C
ATOM   1612  CG  ASN A 117      36.271  82.016  51.136  1.00  0.00           C
ATOM   1613  ND2 ASN A 117      35.554  83.121  51.141  1.00  0.00           N
ATOM   1614  OD1 ASN A 117      37.266  81.953  50.438  1.00  0.00           O
ATOM   1615  H   ASN A 117      36.026  79.135  50.416  1.00  0.00           H
ATOM   1616  HA  ASN A 117      37.908  80.139  52.226  1.00  0.00           H
ATOM   1617  HB2 ASN A 117      34.938  80.602  51.992  1.00  0.00           H
ATOM   1618  HB3 ASN A 117      35.915  81.568  53.134  1.00  0.00           H
ATOM   1619 HD21 ASN A 117      34.825  83.287  51.820  1.00  0.00           H
ATOM   1620 HD22 ASN A 117      35.814  83.806  50.446  1.00  0.00           H
ATOM   1621  N   ARG A 118      35.535  78.472  53.953  1.00  0.00           N
ATOM   1622  CA  ARG A 118      35.292  77.834  55.254  1.00  0.00           C
ATOM   1623  C   ARG A 118      36.335  76.722  55.540  1.00  0.00           C
ATOM   1624  O   ARG A 118      36.771  76.499  56.662  1.00  0.00           O
ATOM   1625  CB  ARG A 118      33.825  77.305  55.285  1.00  0.00           C
ATOM   1626  CG  ARG A 118      32.762  78.380  55.106  1.00  0.00           C
ATOM   1627  CD  ARG A 118      31.346  77.704  54.810  1.00  0.00           C
ATOM   1628  NE  ARG A 118      30.323  78.681  54.500  1.00  0.00           N
ATOM   1629  CZ  ARG A 118      29.020  78.462  54.514  1.00  0.00           C
ATOM   1630  NH1 ARG A 118      28.467  77.303  54.709  1.00  0.00           N
ATOM   1631  NH2 ARG A 118      28.240  79.459  54.306  1.00  0.00           N
ATOM   1632  H   ARG A 118      34.785  78.537  53.281  1.00  0.00           H
ATOM   1633  HA  ARG A 118      35.298  78.582  56.046  1.00  0.00           H
ATOM   1634  HB2 ARG A 118      33.659  76.641  54.437  1.00  0.00           H
ATOM   1635  HB3 ARG A 118      33.622  76.720  56.182  1.00  0.00           H
ATOM   1636  HG2 ARG A 118      32.762  78.862  56.084  1.00  0.00           H
ATOM   1637  HG3 ARG A 118      33.101  78.983  54.263  1.00  0.00           H
ATOM   1638  HD2 ARG A 118      31.363  77.148  53.873  1.00  0.00           H
ATOM   1639  HD3 ARG A 118      31.068  77.023  55.615  1.00  0.00           H
ATOM   1640  HE  ARG A 118      30.454  79.677  54.603  1.00  0.00           H
ATOM   1641 HH11 ARG A 118      28.982  76.441  54.602  1.00  0.00           H
ATOM   1642 HH12 ARG A 118      27.494  77.127  54.501  1.00  0.00           H
ATOM   1643 HH21 ARG A 118      28.696  80.360  54.277  1.00  0.00           H
ATOM   1644 HH22 ARG A 118      27.262  79.394  54.064  1.00  0.00           H
ATOM   1645  N   LEU A 119      36.618  75.902  54.537  1.00  0.00           N
ATOM   1646  CA  LEU A 119      37.482  74.752  54.714  1.00  0.00           C
ATOM   1647  C   LEU A 119      38.944  75.204  55.027  1.00  0.00           C
ATOM   1648  O   LEU A 119      39.631  74.506  55.810  1.00  0.00           O
ATOM   1649  CB  LEU A 119      37.326  73.870  53.458  1.00  0.00           C
ATOM   1650  CG  LEU A 119      38.297  72.648  53.494  1.00  0.00           C
ATOM   1651  CD1 LEU A 119      37.692  71.659  54.550  1.00  0.00           C
ATOM   1652  CD2 LEU A 119      38.471  71.913  52.189  1.00  0.00           C
ATOM   1653  H   LEU A 119      36.265  76.014  53.597  1.00  0.00           H
ATOM   1654  HA  LEU A 119      37.128  74.110  55.521  1.00  0.00           H
ATOM   1655  HB2 LEU A 119      36.308  73.501  53.337  1.00  0.00           H
ATOM   1656  HB3 LEU A 119      37.582  74.537  52.635  1.00  0.00           H
ATOM   1657  HG  LEU A 119      39.279  72.821  53.935  1.00  0.00           H
ATOM   1658 HD11 LEU A 119      37.631  72.029  55.573  1.00  0.00           H
ATOM   1659 HD12 LEU A 119      38.442  70.875  54.652  1.00  0.00           H
ATOM   1660 HD13 LEU A 119      36.733  71.236  54.250  1.00  0.00           H
ATOM   1661 HD21 LEU A 119      37.465  71.766  51.797  1.00  0.00           H
ATOM   1662 HD22 LEU A 119      38.988  72.532  51.456  1.00  0.00           H
ATOM   1663 HD23 LEU A 119      38.921  70.939  52.376  1.00  0.00           H
ATOM   1664  N   ALA A 120      39.362  76.391  54.523  1.00  0.00           N
ATOM   1665  CA  ALA A 120      40.683  76.996  54.620  1.00  0.00           C
ATOM   1666  C   ALA A 120      40.927  77.511  56.066  1.00  0.00           C
ATOM   1667  O   ALA A 120      42.014  77.403  56.623  1.00  0.00           O
ATOM   1668  CB  ALA A 120      40.843  78.132  53.573  1.00  0.00           C
ATOM   1669  H   ALA A 120      38.663  76.951  54.057  1.00  0.00           H
ATOM   1670  HA  ALA A 120      41.418  76.230  54.373  1.00  0.00           H
ATOM   1671  HB1 ALA A 120      40.022  78.850  53.560  1.00  0.00           H
ATOM   1672  HB2 ALA A 120      40.737  77.559  52.652  1.00  0.00           H
ATOM   1673  HB3 ALA A 120      41.808  78.639  53.579  1.00  0.00           H
ATOM   1674  N   ALA A 121      39.861  78.060  56.656  1.00  0.00           N
ATOM   1675  CA  ALA A 121      39.758  78.561  58.028  1.00  0.00           C
ATOM   1676  C   ALA A 121      39.903  77.421  59.061  1.00  0.00           C
ATOM   1677  O   ALA A 121      40.628  77.547  60.058  1.00  0.00           O
ATOM   1678  CB  ALA A 121      38.443  79.285  58.274  1.00  0.00           C
ATOM   1679  H   ALA A 121      39.068  78.252  56.061  1.00  0.00           H
ATOM   1680  HA  ALA A 121      40.525  79.279  58.315  1.00  0.00           H
ATOM   1681  HB1 ALA A 121      38.357  79.524  59.334  1.00  0.00           H
ATOM   1682  HB2 ALA A 121      37.625  78.619  57.996  1.00  0.00           H
ATOM   1683  HB3 ALA A 121      38.367  80.277  57.828  1.00  0.00           H
ATOM   1684  N   GLY A 122      39.211  76.334  58.808  1.00  0.00           N
ATOM   1685  CA  GLY A 122      39.174  75.195  59.728  1.00  0.00           C
ATOM   1686  C   GLY A 122      40.512  74.520  60.047  1.00  0.00           C
ATOM   1687  O   GLY A 122      40.616  73.850  61.088  1.00  0.00           O
ATOM   1688  H   GLY A 122      38.590  76.274  58.013  1.00  0.00           H
ATOM   1689  HA2 GLY A 122      38.902  75.636  60.687  1.00  0.00           H
ATOM   1690  HA3 GLY A 122      38.413  74.505  59.362  1.00  0.00           H
ATOM   1691  N   HID A 123      41.527  74.812  59.177  1.00  0.00           N
ATOM   1692  CA  HID A 123      42.842  74.204  59.134  1.00  0.00           C
ATOM   1693  C   HID A 123      43.973  75.138  59.525  1.00  0.00           C
ATOM   1694  O   HID A 123      45.143  74.714  59.361  1.00  0.00           O
ATOM   1695  CB  HID A 123      43.099  73.371  57.791  1.00  0.00           C
ATOM   1696  CG  HID A 123      42.290  72.180  57.589  1.00  0.00           C
ATOM   1697  CD2 HID A 123      42.637  70.918  57.885  1.00  0.00           C
ATOM   1698  ND1 HID A 123      41.036  72.161  56.945  1.00  0.00           N
ATOM   1699  CE1 HID A 123      40.721  70.865  56.891  1.00  0.00           C
ATOM   1700  NE2 HID A 123      41.618  70.060  57.475  1.00  0.00           N
ATOM   1701  H   HID A 123      41.342  75.313  58.320  1.00  0.00           H
ATOM   1702  HA  HID A 123      42.915  73.442  59.909  1.00  0.00           H
ATOM   1703  HB2 HID A 123      42.862  74.034  56.959  1.00  0.00           H
ATOM   1704  HB3 HID A 123      44.156  73.108  57.755  1.00  0.00           H
ATOM   1705  HD1 HID A 123      40.499  72.936  56.583  1.00  0.00           H
ATOM   1706  HD2 HID A 123      43.568  70.605  58.333  1.00  0.00           H
ATOM   1707  HE1 HID A 123      39.799  70.623  56.384  1.00  0.00           H
ATOM   1708  N   GLY A 124      43.654  76.398  59.839  1.00  0.00           N
ATOM   1709  CA  GLY A 124      44.713  77.404  60.050  1.00  0.00           C
ATOM   1710  C   GLY A 124      45.556  77.783  58.860  1.00  0.00           C
ATOM   1711  O   GLY A 124      46.725  77.991  58.997  1.00  0.00           O
ATOM   1712  H   GLY A 124      42.670  76.616  59.905  1.00  0.00           H
ATOM   1713  HA2 GLY A 124      44.204  78.286  60.438  1.00  0.00           H
ATOM   1714  HA3 GLY A 124      45.342  77.119  60.894  1.00  0.00           H
ATOM   1715  N   LEU A 125      44.987  77.774  57.691  1.00  0.00           N
ATOM   1716  CA  LEU A 125      45.795  78.078  56.414  1.00  0.00           C
ATOM   1717  C   LEU A 125      45.455  79.436  55.746  1.00  0.00           C
ATOM   1718  O   LEU A 125      45.806  79.628  54.570  1.00  0.00           O
ATOM   1719  CB  LEU A 125      45.557  76.859  55.473  1.00  0.00           C
ATOM   1720  CG  LEU A 125      46.033  75.448  55.938  1.00  0.00           C
ATOM   1721  CD1 LEU A 125      45.647  74.380  54.914  1.00  0.00           C
ATOM   1722  CD2 LEU A 125      47.537  75.283  56.134  1.00  0.00           C
ATOM   1723  H   LEU A 125      43.996  77.585  57.642  1.00  0.00           H
ATOM   1724  HA  LEU A 125      46.857  78.157  56.647  1.00  0.00           H
ATOM   1725  HB2 LEU A 125      44.474  76.799  55.368  1.00  0.00           H
ATOM   1726  HB3 LEU A 125      45.906  77.084  54.465  1.00  0.00           H
ATOM   1727  HG  LEU A 125      45.562  75.147  56.874  1.00  0.00           H
ATOM   1728 HD11 LEU A 125      44.587  74.128  54.925  1.00  0.00           H
ATOM   1729 HD12 LEU A 125      46.127  73.432  55.160  1.00  0.00           H
ATOM   1730 HD13 LEU A 125      45.920  74.675  53.901  1.00  0.00           H
ATOM   1731 HD21 LEU A 125      48.008  75.503  55.176  1.00  0.00           H
ATOM   1732 HD22 LEU A 125      47.913  76.066  56.793  1.00  0.00           H
ATOM   1733 HD23 LEU A 125      47.893  74.336  56.542  1.00  0.00           H
ATOM   1734  N   THR A 126      44.768  80.341  56.470  1.00  0.00           N
ATOM   1735  CA  THR A 126      44.114  81.431  55.780  1.00  0.00           C
ATOM   1736  C   THR A 126      45.037  82.416  55.106  1.00  0.00           C
ATOM   1737  O   THR A 126      44.745  83.207  54.234  1.00  0.00           O
ATOM   1738  CB  THR A 126      43.181  82.165  56.720  1.00  0.00           C
ATOM   1739  CG2 THR A 126      42.022  81.237  57.190  1.00  0.00           C
ATOM   1740  OG1 THR A 126      43.861  82.694  57.856  1.00  0.00           O
ATOM   1741  H   THR A 126      44.557  80.175  57.443  1.00  0.00           H
ATOM   1742  HA  THR A 126      43.494  81.051  54.968  1.00  0.00           H
ATOM   1743  HB  THR A 126      42.713  82.977  56.164  1.00  0.00           H
ATOM   1744  HG1 THR A 126      44.550  82.089  58.141  1.00  0.00           H
ATOM   1745 HG21 THR A 126      41.332  81.006  56.380  1.00  0.00           H
ATOM   1746 HG22 THR A 126      41.429  81.754  57.945  1.00  0.00           H
ATOM   1747 HG23 THR A 126      42.411  80.265  57.495  1.00  0.00           H
ATOM   1748  N   GLU A 127      46.253  82.473  55.676  1.00  0.00           N
ATOM   1749  CA  GLU A 127      47.337  83.315  55.164  1.00  0.00           C
ATOM   1750  C   GLU A 127      48.084  82.770  53.937  1.00  0.00           C
ATOM   1751  O   GLU A 127      48.655  83.714  53.367  1.00  0.00           O
ATOM   1752  CB  GLU A 127      48.430  83.537  56.257  1.00  0.00           C
ATOM   1753  CG  GLU A 127      48.016  84.389  57.414  1.00  0.00           C
ATOM   1754  CD  GLU A 127      48.926  84.415  58.645  1.00  0.00           C
ATOM   1755  OE1 GLU A 127      50.151  84.310  58.619  1.00  0.00           O
ATOM   1756  OE2 GLU A 127      48.400  84.625  59.704  1.00  0.00           O
ATOM   1757  H   GLU A 127      46.518  81.895  56.461  1.00  0.00           H
ATOM   1758  HA  GLU A 127      46.926  84.291  54.905  1.00  0.00           H
ATOM   1759  HB2 GLU A 127      48.471  82.544  56.705  1.00  0.00           H
ATOM   1760  HB3 GLU A 127      49.414  83.786  55.861  1.00  0.00           H
ATOM   1761  HG2 GLU A 127      47.794  85.410  57.103  1.00  0.00           H
ATOM   1762  HG3 GLU A 127      47.085  83.997  57.823  1.00  0.00           H
ATOM   1763  N   ARG A 128      47.873  81.516  53.558  1.00  0.00           N
ATOM   1764  CA  ARG A 128      48.432  80.872  52.365  1.00  0.00           C
ATOM   1765  C   ARG A 128      47.333  80.475  51.373  1.00  0.00           C
ATOM   1766  O   ARG A 128      47.614  80.521  50.190  1.00  0.00           O
ATOM   1767  CB  ARG A 128      49.374  79.631  52.639  1.00  0.00           C
ATOM   1768  CG  ARG A 128      50.582  80.015  53.481  1.00  0.00           C
ATOM   1769  CD  ARG A 128      51.669  78.958  53.524  1.00  0.00           C
ATOM   1770  NE  ARG A 128      51.456  77.795  54.378  1.00  0.00           N
ATOM   1771  CZ  ARG A 128      51.550  76.532  54.178  1.00  0.00           C
ATOM   1772  NH1 ARG A 128      51.954  76.087  53.015  1.00  0.00           N
ATOM   1773  NH2 ARG A 128      51.304  75.681  55.140  1.00  0.00           N
ATOM   1774  H   ARG A 128      47.157  80.968  54.013  1.00  0.00           H
ATOM   1775  HA  ARG A 128      49.016  81.673  51.910  1.00  0.00           H
ATOM   1776  HB2 ARG A 128      48.922  78.815  53.203  1.00  0.00           H
ATOM   1777  HB3 ARG A 128      49.612  79.138  51.697  1.00  0.00           H
ATOM   1778  HG2 ARG A 128      51.051  80.804  52.892  1.00  0.00           H
ATOM   1779  HG3 ARG A 128      50.309  80.369  54.475  1.00  0.00           H
ATOM   1780  HD2 ARG A 128      51.659  78.577  52.503  1.00  0.00           H
ATOM   1781  HD3 ARG A 128      52.667  79.356  53.708  1.00  0.00           H
ATOM   1782  HE  ARG A 128      51.269  78.055  55.336  1.00  0.00           H
ATOM   1783 HH11 ARG A 128      52.335  76.705  52.314  1.00  0.00           H
ATOM   1784 HH12 ARG A 128      52.009  75.092  52.846  1.00  0.00           H
ATOM   1785 HH21 ARG A 128      51.343  76.062  56.074  1.00  0.00           H
ATOM   1786 HH22 ARG A 128      51.632  74.750  54.925  1.00  0.00           H
ATOM   1787  N   LEU A 129      46.096  80.198  51.828  1.00  0.00           N
ATOM   1788  CA  LEU A 129      45.004  79.907  50.916  1.00  0.00           C
ATOM   1789  C   LEU A 129      44.084  81.118  50.619  1.00  0.00           C
ATOM   1790  O   LEU A 129      43.351  81.588  51.507  1.00  0.00           O
ATOM   1791  CB  LEU A 129      44.191  78.659  51.405  1.00  0.00           C
ATOM   1792  CG  LEU A 129      44.945  77.337  51.491  1.00  0.00           C
ATOM   1793  CD1 LEU A 129      43.985  76.164  51.783  1.00  0.00           C
ATOM   1794  CD2 LEU A 129      45.618  76.896  50.169  1.00  0.00           C
ATOM   1795  H   LEU A 129      45.971  80.247  52.829  1.00  0.00           H
ATOM   1796  HA  LEU A 129      45.535  79.528  50.042  1.00  0.00           H
ATOM   1797  HB2 LEU A 129      43.882  78.897  52.423  1.00  0.00           H
ATOM   1798  HB3 LEU A 129      43.318  78.540  50.764  1.00  0.00           H
ATOM   1799  HG  LEU A 129      45.722  77.329  52.255  1.00  0.00           H
ATOM   1800 HD11 LEU A 129      43.519  76.305  52.758  1.00  0.00           H
ATOM   1801 HD12 LEU A 129      44.602  75.268  51.843  1.00  0.00           H
ATOM   1802 HD13 LEU A 129      43.269  76.047  50.969  1.00  0.00           H
ATOM   1803 HD21 LEU A 129      44.926  76.823  49.330  1.00  0.00           H
ATOM   1804 HD22 LEU A 129      46.579  77.372  49.975  1.00  0.00           H
ATOM   1805 HD23 LEU A 129      45.864  75.839  50.274  1.00  0.00           H
ATOM   1806  N   THR A 130      44.040  81.623  49.366  1.00  0.00           N
ATOM   1807  CA  THR A 130      43.191  82.787  49.037  1.00  0.00           C
ATOM   1808  C   THR A 130      42.143  82.313  48.028  1.00  0.00           C
ATOM   1809  O   THR A 130      42.581  81.976  46.910  1.00  0.00           O
ATOM   1810  CB  THR A 130      44.037  83.906  48.417  1.00  0.00           C
ATOM   1811  CG2 THR A 130      43.283  85.210  48.215  1.00  0.00           C
ATOM   1812  OG1 THR A 130      45.171  84.172  49.203  1.00  0.00           O
ATOM   1813  H   THR A 130      44.686  81.309  48.656  1.00  0.00           H
ATOM   1814  HA  THR A 130      42.648  83.272  49.848  1.00  0.00           H
ATOM   1815  HB  THR A 130      44.451  83.512  47.489  1.00  0.00           H
ATOM   1816  HG1 THR A 130      45.977  83.885  48.769  1.00  0.00           H
ATOM   1817 HG21 THR A 130      44.040  85.991  48.135  1.00  0.00           H
ATOM   1818 HG22 THR A 130      42.597  85.452  49.027  1.00  0.00           H
ATOM   1819 HG23 THR A 130      42.667  85.131  47.319  1.00  0.00           H
ATOM   1820  N   PHE A 131      40.867  82.512  48.310  1.00  0.00           N
ATOM   1821  CA  PHE A 131      39.819  81.878  47.492  1.00  0.00           C
ATOM   1822  C   PHE A 131      38.810  82.970  47.122  1.00  0.00           C
ATOM   1823  O   PHE A 131      38.269  83.626  47.948  1.00  0.00           O
ATOM   1824  CB  PHE A 131      39.280  80.560  48.071  1.00  0.00           C
ATOM   1825  CG  PHE A 131      40.247  79.369  48.128  1.00  0.00           C
ATOM   1826  CD1 PHE A 131      40.549  78.634  46.967  1.00  0.00           C
ATOM   1827  CD2 PHE A 131      40.535  78.831  49.375  1.00  0.00           C
ATOM   1828  CE1 PHE A 131      41.350  77.422  47.027  1.00  0.00           C
ATOM   1829  CE2 PHE A 131      41.326  77.661  49.554  1.00  0.00           C
ATOM   1830  CZ  PHE A 131      41.747  76.977  48.327  1.00  0.00           C
ATOM   1831  H   PHE A 131      40.599  82.798  49.240  1.00  0.00           H
ATOM   1832  HA  PHE A 131      40.307  81.582  46.563  1.00  0.00           H
ATOM   1833  HB2 PHE A 131      38.871  80.767  49.060  1.00  0.00           H
ATOM   1834  HB3 PHE A 131      38.427  80.282  47.453  1.00  0.00           H
ATOM   1835  HD1 PHE A 131      40.180  79.079  46.055  1.00  0.00           H
ATOM   1836  HD2 PHE A 131      40.155  79.312  50.265  1.00  0.00           H
ATOM   1837  HE1 PHE A 131      41.604  76.901  46.115  1.00  0.00           H
ATOM   1838  HE2 PHE A 131      41.558  77.277  50.536  1.00  0.00           H
ATOM   1839  HZ  PHE A 131      42.262  76.029  48.383  1.00  0.00           H
ATOM   1840  N   GLU A 132      38.455  83.006  45.831  1.00  0.00           N
ATOM   1841  CA  GLU A 132      37.889  84.268  45.289  1.00  0.00           C
ATOM   1842  C   GLU A 132      37.003  83.986  44.009  1.00  0.00           C
ATOM   1843  O   GLU A 132      37.364  83.172  43.178  1.00  0.00           O
ATOM   1844  CB  GLU A 132      39.036  85.294  44.951  1.00  0.00           C
ATOM   1845  CG  GLU A 132      39.545  86.062  46.151  1.00  0.00           C
ATOM   1846  CD  GLU A 132      40.171  87.489  45.887  1.00  0.00           C
ATOM   1847  OE1 GLU A 132      40.890  87.544  44.883  1.00  0.00           O
ATOM   1848  OE2 GLU A 132      40.020  88.481  46.723  1.00  0.00           O
ATOM   1849  H   GLU A 132      38.912  82.368  45.195  1.00  0.00           H
ATOM   1850  HA  GLU A 132      37.219  84.675  46.047  1.00  0.00           H
ATOM   1851  HB2 GLU A 132      39.928  84.813  44.550  1.00  0.00           H
ATOM   1852  HB3 GLU A 132      38.582  85.952  44.210  1.00  0.00           H
ATOM   1853  HG2 GLU A 132      38.731  86.063  46.876  1.00  0.00           H
ATOM   1854  HG3 GLU A 132      40.227  85.381  46.659  1.00  0.00           H
ATOM   1855  N   VAL A 133      35.888  84.764  43.783  1.00  0.00           N
ATOM   1856  CA  VAL A 133      34.892  84.437  42.737  1.00  0.00           C
ATOM   1857  C   VAL A 133      35.390  85.171  41.414  1.00  0.00           C
ATOM   1858  O   VAL A 133      35.443  86.396  41.363  1.00  0.00           O
ATOM   1859  CB  VAL A 133      33.474  84.837  43.186  1.00  0.00           C
ATOM   1860  CG1 VAL A 133      32.484  84.651  41.981  1.00  0.00           C
ATOM   1861  CG2 VAL A 133      32.913  83.952  44.291  1.00  0.00           C
ATOM   1862  H   VAL A 133      35.672  85.488  44.453  1.00  0.00           H
ATOM   1863  HA  VAL A 133      34.823  83.374  42.507  1.00  0.00           H
ATOM   1864  HB  VAL A 133      33.500  85.876  43.513  1.00  0.00           H
ATOM   1865 HG11 VAL A 133      32.749  85.208  41.083  1.00  0.00           H
ATOM   1866 HG12 VAL A 133      32.453  83.608  41.666  1.00  0.00           H
ATOM   1867 HG13 VAL A 133      31.475  84.904  42.307  1.00  0.00           H
ATOM   1868 HG21 VAL A 133      33.573  84.013  45.156  1.00  0.00           H
ATOM   1869 HG22 VAL A 133      32.891  82.909  43.975  1.00  0.00           H
ATOM   1870 HG23 VAL A 133      31.985  84.431  44.604  1.00  0.00           H
ATOM   1871  N   ALA A 134      35.757  84.464  40.338  1.00  0.00           N
ATOM   1872  CA  ALA A 134      36.518  85.035  39.249  1.00  0.00           C
ATOM   1873  C   ALA A 134      36.492  84.150  38.006  1.00  0.00           C
ATOM   1874  O   ALA A 134      36.480  82.937  38.171  1.00  0.00           O
ATOM   1875  CB  ALA A 134      37.951  85.422  39.747  1.00  0.00           C
ATOM   1876  H   ALA A 134      35.647  83.461  40.278  1.00  0.00           H
ATOM   1877  HA  ALA A 134      35.983  85.967  39.069  1.00  0.00           H
ATOM   1878  HB1 ALA A 134      37.787  85.994  40.660  1.00  0.00           H
ATOM   1879  HB2 ALA A 134      38.521  85.919  38.962  1.00  0.00           H
ATOM   1880  HB3 ALA A 134      38.561  84.584  40.086  1.00  0.00           H
ATOM   1881  N   ASP A 135      36.498  84.689  36.816  1.00 -0.01           N
ATOM   1882  CA  ASP A 135      36.721  84.019  35.646  1.00 -0.01           C
ATOM   1883  C   ASP A 135      38.158  83.950  35.179  1.00 -0.01           C
ATOM   1884  O   ASP A 135      38.877  84.936  35.183  1.00 -0.01           O
ATOM   1885  CB  ASP A 135      35.892  84.712  34.562  1.00 -0.01           C
ATOM   1886  CG  ASP A 135      35.914  84.152  33.146  1.00 -0.01           C
ATOM   1887  OD1 ASP A 135      36.602  83.175  32.840  1.00 -0.01           O
ATOM   1888  OD2 ASP A 135      35.147  84.706  32.360  1.00 -0.01           O
ATOM   1889  H   ASP A 135      36.575  85.696  36.780  1.00 -0.01           H
ATOM   1890  HA  ASP A 135      36.329  83.004  35.707  1.00 -0.01           H
ATOM   1891  HB2 ASP A 135      34.869  84.963  34.840  1.00 -0.01           H
ATOM   1892  HB3 ASP A 135      36.364  85.694  34.512  1.00 -0.01           H
ATOM   1893  N   ALA A 136      38.638  82.813  34.743  1.00  0.01           N
ATOM   1894  CA  ALA A 136      39.975  82.539  34.170  1.00  0.01           C
ATOM   1895  C   ALA A 136      40.372  83.304  32.968  1.00  0.01           C
ATOM   1896  O   ALA A 136      41.551  83.396  32.626  1.00  0.01           O
ATOM   1897  CB  ALA A 136      40.016  81.055  33.721  1.00  0.01           C
ATOM   1898  H   ALA A 136      37.976  82.053  34.814  1.00  0.01           H
ATOM   1899  HA  ALA A 136      40.640  82.748  35.008  1.00  0.01           H
ATOM   1900  HB1 ALA A 136      39.273  80.898  32.939  1.00  0.01           H
ATOM   1901  HB2 ALA A 136      39.653  80.367  34.485  1.00  0.01           H
ATOM   1902  HB3 ALA A 136      41.001  80.749  33.370  1.00  0.01           H
ATOM   1903  N   MET A 137      39.412  83.880  32.214  1.00  0.00           N
ATOM   1904  CA  MET A 137      39.643  84.583  30.967  1.00  0.00           C
ATOM   1905  C   MET A 137      39.912  86.045  31.313  1.00  0.00           C
ATOM   1906  O   MET A 137      40.304  86.721  30.381  1.00  0.00           O
ATOM   1907  CB  MET A 137      38.482  84.264  30.112  1.00  0.00           C
ATOM   1908  CG  MET A 137      38.473  82.728  29.735  1.00  0.00           C
ATOM   1909  SD  MET A 137      37.004  82.170  28.777  1.00  0.00           S
ATOM   1910  CE  MET A 137      35.580  82.686  29.768  1.00  0.00           C
ATOM   1911  H   MET A 137      38.488  83.604  32.512  1.00  0.00           H
ATOM   1912  HA  MET A 137      40.539  84.240  30.450  1.00  0.00           H
ATOM   1913  HB2 MET A 137      37.599  84.516  30.699  1.00  0.00           H
ATOM   1914  HB3 MET A 137      38.520  84.840  29.187  1.00  0.00           H
ATOM   1915  HG2 MET A 137      39.411  82.631  29.189  1.00  0.00           H
ATOM   1916  HG3 MET A 137      38.463  82.208  30.694  1.00  0.00           H
ATOM   1917  HE1 MET A 137      35.663  83.769  29.861  1.00  0.00           H
ATOM   1918  HE2 MET A 137      34.680  82.481  29.187  1.00  0.00           H
ATOM   1919  HE3 MET A 137      35.520  82.083  30.674  1.00  0.00           H
ATOM   1920  N   ARG A 138      39.622  86.489  32.489  1.00  0.01           N
ATOM   1921  CA  ARG A 138      39.760  87.858  32.929  1.00  0.01           C
ATOM   1922  C   ARG A 138      40.144  87.925  34.411  1.00  0.01           C
ATOM   1923  O   ARG A 138      39.577  88.761  35.171  1.00  0.01           O
ATOM   1924  CB  ARG A 138      38.498  88.748  32.757  1.00  0.01           C
ATOM   1925  CG  ARG A 138      37.857  88.665  31.286  1.00  0.01           C
ATOM   1926  CD  ARG A 138      37.016  89.934  30.954  1.00  0.01           C
ATOM   1927  NE  ARG A 138      35.824  89.882  31.742  1.00  0.01           N
ATOM   1928  CZ  ARG A 138      34.924  90.856  31.895  1.00  0.01           C
ATOM   1929  NH1 ARG A 138      34.855  91.984  31.336  1.00  0.01           N
ATOM   1930  NH2 ARG A 138      33.919  90.678  32.650  1.00  0.01           N
ATOM   1931  H   ARG A 138      39.278  85.822  33.166  1.00  0.01           H
ATOM   1932  HA  ARG A 138      40.647  88.224  32.411  1.00  0.01           H
ATOM   1933  HB2 ARG A 138      37.721  88.333  33.398  1.00  0.01           H
ATOM   1934  HB3 ARG A 138      38.826  89.781  32.868  1.00  0.01           H
ATOM   1935  HG2 ARG A 138      38.739  88.547  30.656  1.00  0.01           H
ATOM   1936  HG3 ARG A 138      37.247  87.777  31.123  1.00  0.01           H
ATOM   1937  HD2 ARG A 138      37.654  90.789  31.179  1.00  0.01           H
ATOM   1938  HD3 ARG A 138      36.752  89.974  29.898  1.00  0.01           H
ATOM   1939  HE  ARG A 138      35.638  89.047  32.278  1.00  0.01           H
ATOM   1940 HH11 ARG A 138      35.532  92.138  30.602  1.00  0.01           H
ATOM   1941 HH12 ARG A 138      34.160  92.661  31.618  1.00  0.01           H
ATOM   1942 HH21 ARG A 138      33.902  89.889  33.281  1.00  0.01           H
ATOM   1943 HH22 ARG A 138      33.010  91.106  32.549  1.00  0.01           H
ATOM   1944  N   LEU A 139      41.214  87.173  34.704  1.00  0.00           N
ATOM   1945  CA  LEU A 139      41.833  87.150  36.040  1.00  0.00           C
ATOM   1946  C   LEU A 139      42.227  88.539  36.383  1.00  0.00           C
ATOM   1947  O   LEU A 139      42.776  89.234  35.484  1.00  0.00           O
ATOM   1948  CB  LEU A 139      43.018  86.215  35.950  1.00  0.00           C
ATOM   1949  CG  LEU A 139      42.743  84.700  35.722  1.00  0.00           C
ATOM   1950  CD1 LEU A 139      43.956  83.875  35.452  1.00  0.00           C
ATOM   1951  CD2 LEU A 139      42.099  84.191  37.042  1.00  0.00           C
ATOM   1952  H   LEU A 139      41.676  86.640  33.981  1.00  0.00           H
ATOM   1953  HA  LEU A 139      41.128  86.705  36.743  1.00  0.00           H
ATOM   1954  HB2 LEU A 139      43.639  86.601  35.142  1.00  0.00           H
ATOM   1955  HB3 LEU A 139      43.575  86.285  36.884  1.00  0.00           H
ATOM   1956  HG  LEU A 139      42.085  84.537  34.868  1.00  0.00           H
ATOM   1957 HD11 LEU A 139      44.398  84.267  34.536  1.00  0.00           H
ATOM   1958 HD12 LEU A 139      43.743  82.833  35.216  1.00  0.00           H
ATOM   1959 HD13 LEU A 139      44.688  84.117  36.223  1.00  0.00           H
ATOM   1960 HD21 LEU A 139      42.733  84.487  37.877  1.00  0.00           H
ATOM   1961 HD22 LEU A 139      41.059  84.506  37.132  1.00  0.00           H
ATOM   1962 HD23 LEU A 139      42.230  83.111  37.102  1.00  0.00           H
ATOM   1963  N   PRO A 140      41.909  88.952  37.619  1.00  0.00           N
ATOM   1964  CA  PRO A 140      42.068  90.361  37.945  1.00  0.00           C
ATOM   1965  C   PRO A 140      43.525  90.820  38.110  1.00  0.00           C
ATOM   1966  O   PRO A 140      43.842  92.012  37.972  1.00  0.00           O
ATOM   1967  CB  PRO A 140      41.296  90.602  39.188  1.00  0.00           C
ATOM   1968  CG  PRO A 140      41.251  89.177  39.876  1.00  0.00           C
ATOM   1969  CD  PRO A 140      41.307  88.212  38.688  1.00  0.00           C
ATOM   1970  HA  PRO A 140      41.720  90.999  37.132  1.00  0.00           H
ATOM   1971  HB2 PRO A 140      41.832  91.326  39.801  1.00  0.00           H
ATOM   1972  HB3 PRO A 140      40.263  90.914  39.033  1.00  0.00           H
ATOM   1973  HG2 PRO A 140      42.170  89.047  40.448  1.00  0.00           H
ATOM   1974  HG3 PRO A 140      40.353  89.179  40.493  1.00  0.00           H
ATOM   1975  HD2 PRO A 140      41.857  87.315  38.971  1.00  0.00           H
ATOM   1976  HD3 PRO A 140      40.306  88.011  38.306  1.00  0.00           H
ATOM   1977  N   TYR A 141      44.360  89.827  38.435  1.00  0.00           N
ATOM   1978  CA  TYR A 141      45.777  89.875  38.804  1.00  0.00           C
ATOM   1979  C   TYR A 141      46.768  90.575  37.738  1.00  0.00           C
ATOM   1980  O   TYR A 141      46.538  90.610  36.524  1.00  0.00           O
ATOM   1981  CB  TYR A 141      46.202  88.442  39.120  1.00  0.00           C
ATOM   1982  CG  TYR A 141      45.288  87.644  39.976  1.00  0.00           C
ATOM   1983  CD1 TYR A 141      45.000  88.194  41.244  1.00  0.00           C
ATOM   1984  CD2 TYR A 141      44.741  86.379  39.660  1.00  0.00           C
ATOM   1985  CE1 TYR A 141      43.981  87.542  41.992  1.00  0.00           C
ATOM   1986  CE2 TYR A 141      43.775  85.712  40.485  1.00  0.00           C
ATOM   1987  CZ  TYR A 141      43.288  86.380  41.597  1.00  0.00           C
ATOM   1988  OH  TYR A 141      42.281  85.929  42.382  1.00  0.00           O
ATOM   1989  H   TYR A 141      43.931  88.917  38.524  1.00  0.00           H
ATOM   1990  HA  TYR A 141      45.851  90.472  39.714  1.00  0.00           H
ATOM   1991  HB2 TYR A 141      46.477  87.966  38.179  1.00  0.00           H
ATOM   1992  HB3 TYR A 141      47.194  88.427  39.569  1.00  0.00           H
ATOM   1993  HD1 TYR A 141      45.464  89.110  41.577  1.00  0.00           H
ATOM   1994  HD2 TYR A 141      45.120  85.929  38.754  1.00  0.00           H
ATOM   1995  HE1 TYR A 141      43.722  87.970  42.949  1.00  0.00           H
ATOM   1996  HE2 TYR A 141      43.392  84.755  40.162  1.00  0.00           H
ATOM   1997  HH  TYR A 141      42.104  86.355  43.224  1.00  0.00           H
ATOM   1998  N   GLU A 142      47.948  90.853  38.243  1.00  0.00           N
ATOM   1999  CA  GLU A 142      49.021  91.490  37.528  1.00  0.00           C
ATOM   2000  C   GLU A 142      49.868  90.526  36.730  1.00  0.00           C
ATOM   2001  O   GLU A 142      49.704  89.345  36.954  1.00  0.00           O
ATOM   2002  CB  GLU A 142      49.913  92.304  38.505  1.00  0.00           C
ATOM   2003  CG  GLU A 142      49.234  93.519  39.060  1.00  0.00           C
ATOM   2004  CD  GLU A 142      49.124  94.729  38.070  1.00  0.00           C
ATOM   2005  OE1 GLU A 142      49.156  94.561  36.857  1.00  0.00           O
ATOM   2006  OE2 GLU A 142      48.780  95.826  38.602  1.00  0.00           O
ATOM   2007  H   GLU A 142      48.072  90.528  39.191  1.00  0.00           H
ATOM   2008  HA  GLU A 142      48.489  92.174  36.866  1.00  0.00           H
ATOM   2009  HB2 GLU A 142      50.263  91.689  39.333  1.00  0.00           H
ATOM   2010  HB3 GLU A 142      50.746  92.658  37.897  1.00  0.00           H
ATOM   2011  HG2 GLU A 142      48.277  93.290  39.529  1.00  0.00           H
ATOM   2012  HG3 GLU A 142      49.866  93.875  39.874  1.00  0.00           H
ATOM   2013  N   ASP A 143      50.655  91.022  35.786  1.00  0.00           N
ATOM   2014  CA  ASP A 143      51.523  90.155  35.021  1.00  0.00           C
ATOM   2015  C   ASP A 143      52.670  89.507  35.835  1.00  0.00           C
ATOM   2016  O   ASP A 143      53.231  90.202  36.700  1.00  0.00           O
ATOM   2017  CB  ASP A 143      52.072  90.885  33.810  1.00  0.00           C
ATOM   2018  CG  ASP A 143      51.068  91.574  32.790  1.00  0.00           C
ATOM   2019  OD1 ASP A 143      49.918  91.908  33.147  1.00  0.00           O
ATOM   2020  OD2 ASP A 143      51.452  91.788  31.582  1.00  0.00           O
ATOM   2021  H   ASP A 143      50.667  92.016  35.608  1.00  0.00           H
ATOM   2022  HA  ASP A 143      50.899  89.397  34.546  1.00  0.00           H
ATOM   2023  HB2 ASP A 143      52.671  91.701  34.214  1.00  0.00           H
ATOM   2024  HB3 ASP A 143      52.691  90.216  33.213  1.00  0.00           H
ATOM   2025  N   GLU A 144      53.051  88.269  35.496  1.00  0.00           N
ATOM   2026  CA  GLU A 144      54.215  87.528  36.125  1.00  0.00           C
ATOM   2027  C   GLU A 144      54.045  87.359  37.668  1.00  0.00           C
ATOM   2028  O   GLU A 144      55.082  87.416  38.406  1.00  0.00           O
ATOM   2029  CB  GLU A 144      55.577  88.088  35.648  1.00  0.00           C
ATOM   2030  CG  GLU A 144      55.719  88.018  34.104  1.00  0.00           C
ATOM   2031  CD  GLU A 144      56.998  88.663  33.526  1.00  0.00           C
ATOM   2032  OE1 GLU A 144      57.754  89.174  34.411  1.00  0.00           O
ATOM   2033  OE2 GLU A 144      57.298  88.623  32.284  1.00  0.00           O
ATOM   2034  H   GLU A 144      52.664  87.836  34.670  1.00  0.00           H
ATOM   2035  HA  GLU A 144      54.195  86.505  35.749  1.00  0.00           H
ATOM   2036  HB2 GLU A 144      55.554  89.137  35.943  1.00  0.00           H
ATOM   2037  HB3 GLU A 144      56.383  87.576  36.173  1.00  0.00           H
ATOM   2038  HG2 GLU A 144      55.574  87.023  33.682  1.00  0.00           H
ATOM   2039  HG3 GLU A 144      54.912  88.585  33.641  1.00  0.00           H
ATOM   2040  N   SER A 145      52.852  87.047  38.169  1.00  0.00           N
ATOM   2041  CA  SER A 145      52.499  86.995  39.582  1.00  0.00           C
ATOM   2042  C   SER A 145      52.905  85.664  40.241  1.00  0.00           C
ATOM   2043  O   SER A 145      53.545  85.625  41.317  1.00  0.00           O
ATOM   2044  CB  SER A 145      51.028  87.244  39.758  1.00  0.00           C
ATOM   2045  OG  SER A 145      50.742  88.566  39.422  1.00  0.00           O
ATOM   2046  H   SER A 145      52.089  86.906  37.522  1.00  0.00           H
ATOM   2047  HA  SER A 145      53.113  87.737  40.093  1.00  0.00           H
ATOM   2048  HB2 SER A 145      50.397  86.555  39.197  1.00  0.00           H
ATOM   2049  HB3 SER A 145      50.783  87.078  40.807  1.00  0.00           H
ATOM   2050  HG  SER A 145      50.481  88.623  38.500  1.00  0.00           H
ATOM   2051  N   PHE A 146      52.614  84.572  39.600  1.00  0.00           N
ATOM   2052  CA  PHE A 146      52.612  83.216  40.277  1.00  0.00           C
ATOM   2053  C   PHE A 146      53.733  82.400  39.729  1.00  0.00           C
ATOM   2054  O   PHE A 146      54.149  82.551  38.537  1.00  0.00           O
ATOM   2055  CB  PHE A 146      51.381  82.398  40.002  1.00  0.00           C
ATOM   2056  CG  PHE A 146      50.258  83.070  40.719  1.00  0.00           C
ATOM   2057  CD1 PHE A 146      49.850  82.595  41.989  1.00  0.00           C
ATOM   2058  CD2 PHE A 146      49.523  84.099  40.027  1.00  0.00           C
ATOM   2059  CE1 PHE A 146      48.743  83.195  42.597  1.00  0.00           C
ATOM   2060  CE2 PHE A 146      48.446  84.628  40.618  1.00  0.00           C
ATOM   2061  CZ  PHE A 146      47.991  84.221  41.925  1.00  0.00           C
ATOM   2062  H   PHE A 146      52.275  84.780  38.672  1.00  0.00           H
ATOM   2063  HA  PHE A 146      52.826  83.319  41.341  1.00  0.00           H
ATOM   2064  HB2 PHE A 146      51.179  82.473  38.933  1.00  0.00           H
ATOM   2065  HB3 PHE A 146      51.465  81.392  40.413  1.00  0.00           H
ATOM   2066  HD1 PHE A 146      50.452  81.808  42.419  1.00  0.00           H
ATOM   2067  HD2 PHE A 146      49.767  84.416  39.024  1.00  0.00           H
ATOM   2068  HE1 PHE A 146      48.421  82.771  43.537  1.00  0.00           H
ATOM   2069  HE2 PHE A 146      47.895  85.338  40.019  1.00  0.00           H
ATOM   2070  HZ  PHE A 146      47.116  84.684  42.358  1.00  0.00           H
ATOM   2071  N   ASP A 147      54.344  81.556  40.611  1.00  0.00           N
ATOM   2072  CA  ASP A 147      55.453  80.692  40.213  1.00  0.00           C
ATOM   2073  C   ASP A 147      54.970  79.363  39.429  1.00  0.00           C
ATOM   2074  O   ASP A 147      55.654  78.892  38.579  1.00  0.00           O
ATOM   2075  CB  ASP A 147      56.407  80.317  41.408  1.00  0.00           C
ATOM   2076  CG  ASP A 147      56.886  81.601  42.130  1.00  0.00           C
ATOM   2077  OD1 ASP A 147      57.869  82.199  41.685  1.00  0.00           O
ATOM   2078  OD2 ASP A 147      56.198  82.109  43.054  1.00  0.00           O
ATOM   2079  H   ASP A 147      54.069  81.470  41.579  1.00  0.00           H
ATOM   2080  HA  ASP A 147      56.014  81.196  39.426  1.00  0.00           H
ATOM   2081  HB2 ASP A 147      55.774  79.713  42.057  1.00  0.00           H
ATOM   2082  HB3 ASP A 147      57.207  79.647  41.095  1.00  0.00           H
ATOM   2083  N   CYS A 148      53.748  78.929  39.692  1.00  0.00           N
ATOM   2084  CA  CYS A 148      53.217  77.818  38.915  1.00  0.00           C
ATOM   2085  C   CYS A 148      51.674  77.965  38.965  1.00  0.00           C
ATOM   2086  O   CYS A 148      51.125  78.779  39.674  1.00  0.00           O
ATOM   2087  CB  CYS A 148      53.711  76.492  39.394  1.00  0.00           C
ATOM   2088  SG  CYS A 148      53.449  76.406  41.168  1.00  0.00           S
ATOM   2089  H   CYS A 148      53.090  79.313  40.355  1.00  0.00           H
ATOM   2090  HA  CYS A 148      53.339  77.775  37.833  1.00  0.00           H
ATOM   2091  HB2 CYS A 148      53.196  75.653  38.927  1.00  0.00           H
ATOM   2092  HB3 CYS A 148      54.770  76.394  39.153  1.00  0.00           H
ATOM   2093  HG  CYS A 148      54.632  76.934  41.492  1.00  0.00           H
ATOM   2094  N   ALA A 149      51.033  77.150  38.143  1.00  0.00           N
ATOM   2095  CA  ALA A 149      49.556  77.087  38.011  1.00  0.00           C
ATOM   2096  C   ALA A 149      49.164  75.593  37.686  1.00  0.00           C
ATOM   2097  O   ALA A 149      49.969  74.779  37.185  1.00  0.00           O
ATOM   2098  CB  ALA A 149      48.983  78.156  37.088  1.00  0.00           C
ATOM   2099  H   ALA A 149      51.566  76.454  37.641  1.00  0.00           H
ATOM   2100  HA  ALA A 149      49.159  77.278  39.008  1.00  0.00           H
ATOM   2101  HB1 ALA A 149      49.509  77.987  36.148  1.00  0.00           H
ATOM   2102  HB2 ALA A 149      49.157  79.189  37.390  1.00  0.00           H
ATOM   2103  HB3 ALA A 149      47.898  78.093  37.011  1.00  0.00           H
ATOM   2104  N   TRP A 150      47.878  75.271  37.944  1.00 -0.03           N
ATOM   2105  CA  TRP A 150      47.232  74.123  37.332  1.00 -0.03           C
ATOM   2106  C   TRP A 150      45.747  74.404  37.003  1.00 -0.03           C
ATOM   2107  O   TRP A 150      45.198  75.350  37.568  1.00 -0.03           O
ATOM   2108  CB  TRP A 150      47.387  72.922  38.232  1.00 -0.03           C
ATOM   2109  CG  TRP A 150      46.988  72.738  39.675  1.00 -0.03           C
ATOM   2110  CD1 TRP A 150      45.944  73.248  40.295  1.00 -0.03           C
ATOM   2111  CD2 TRP A 150      47.645  71.913  40.747  1.00 -0.03           C
ATOM   2112  CE2 TRP A 150      47.071  72.256  42.007  1.00 -0.03           C
ATOM   2113  CE3 TRP A 150      48.680  70.949  40.845  1.00 -0.03           C
ATOM   2114  NE1 TRP A 150      45.951  72.967  41.648  1.00 -0.03           N
ATOM   2115  CZ2 TRP A 150      47.633  71.823  43.260  1.00 -0.03           C
ATOM   2116  CZ3 TRP A 150      49.183  70.455  42.055  1.00 -0.03           C
ATOM   2117  CH2 TRP A 150      48.688  70.937  43.240  1.00 -0.03           C
ATOM   2118  H   TRP A 150      47.279  75.963  38.371  1.00 -0.03           H
ATOM   2119  HA  TRP A 150      47.758  73.885  36.407  1.00 -0.03           H
ATOM   2120  HB2 TRP A 150      46.838  72.081  37.808  1.00 -0.03           H
ATOM   2121  HB3 TRP A 150      48.459  72.741  38.315  1.00 -0.03           H
ATOM   2122  HD1 TRP A 150      45.210  73.942  39.913  1.00 -0.03           H
ATOM   2123  HE1 TRP A 150      45.187  73.352  42.185  1.00 -0.03           H
ATOM   2124  HE3 TRP A 150      49.134  70.597  39.931  1.00 -0.03           H
ATOM   2125  HZ2 TRP A 150      47.102  72.126  44.150  1.00 -0.03           H
ATOM   2126  HZ3 TRP A 150      50.011  69.764  41.996  1.00 -0.03           H
ATOM   2127  HH2 TRP A 150      49.045  70.569  44.191  1.00 -0.03           H
ATOM   2128  N   ALA A 151      45.204  73.640  36.047  1.00 -0.07           N
ATOM   2129  CA  ALA A 151      43.820  73.822  35.520  1.00 -0.07           C
ATOM   2130  C   ALA A 151      43.020  72.538  35.352  1.00 -0.07           C
ATOM   2131  O   ALA A 151      42.971  71.917  34.304  1.00 -0.07           O
ATOM   2132  CB  ALA A 151      43.823  74.589  34.213  1.00 -0.07           C
ATOM   2133  H   ALA A 151      45.797  73.102  35.431  1.00 -0.07           H
ATOM   2134  HA  ALA A 151      43.255  74.449  36.210  1.00 -0.07           H
ATOM   2135  HB1 ALA A 151      44.547  75.396  34.325  1.00 -0.07           H
ATOM   2136  HB2 ALA A 151      42.848  75.013  33.975  1.00 -0.07           H
ATOM   2137  HB3 ALA A 151      44.030  73.925  33.373  1.00 -0.07           H
ATOM   2138  N   ILE A 152      42.530  72.139  36.501  1.00 -0.29           N
ATOM   2139  CA  ILE A 152      42.202  70.762  36.689  1.00 -0.29           C
ATOM   2140  C   ILE A 152      40.736  70.517  36.301  1.00 -0.29           C
ATOM   2141  O   ILE A 152      39.843  70.853  37.108  1.00 -0.29           O
ATOM   2142  CB  ILE A 152      42.412  70.331  38.176  1.00 -0.29           C
ATOM   2143  CG1 ILE A 152      43.822  70.440  38.692  1.00 -0.29           C
ATOM   2144  CG2 ILE A 152      41.950  68.860  38.278  1.00 -0.29           C
ATOM   2145  CD1 ILE A 152      43.994  70.260  40.187  1.00 -0.29           C
ATOM   2146  H   ILE A 152      42.592  72.797  37.265  1.00 -0.29           H
ATOM   2147  HA  ILE A 152      42.825  70.066  36.128  1.00 -0.29           H
ATOM   2148  HB  ILE A 152      41.799  71.045  38.727  1.00 -0.29           H
ATOM   2149 HG12 ILE A 152      44.421  69.727  38.126  1.00 -0.29           H
ATOM   2150 HG13 ILE A 152      44.225  71.402  38.373  1.00 -0.29           H
ATOM   2151 HG21 ILE A 152      40.954  68.719  37.858  1.00 -0.29           H
ATOM   2152 HG22 ILE A 152      41.800  68.713  39.347  1.00 -0.29           H
ATOM   2153 HG23 ILE A 152      42.660  68.149  37.856  1.00 -0.29           H
ATOM   2154 HD11 ILE A 152      45.019  70.345  40.548  1.00 -0.29           H
ATOM   2155 HD12 ILE A 152      43.770  69.202  40.327  1.00 -0.29           H
ATOM   2156 HD13 ILE A 152      43.393  70.990  40.728  1.00 -0.29           H
ATOM   2157  N   GLU A 153      40.534  70.020  35.052  1.00 -0.20           N
ATOM   2158  CA  GLU A 153      39.264  69.578  34.467  1.00 -0.20           C
ATOM   2159  C   GLU A 153      38.217  70.742  34.227  1.00 -0.20           C
ATOM   2160  O   GLU A 153      37.174  70.566  33.486  1.00 -0.20           O
ATOM   2161  CB  GLU A 153      38.736  68.370  35.250  1.00 -0.20           C
ATOM   2162  CG  GLU A 153      39.787  67.257  35.373  1.00 -0.20           C
ATOM   2163  CD  GLU A 153      39.354  66.148  36.420  1.00 -0.20           C
ATOM   2164  OE1 GLU A 153      38.124  65.979  36.788  1.00 -0.20           O
ATOM   2165  OE2 GLU A 153      40.318  65.391  36.811  1.00 -0.20           O
ATOM   2166  H   GLU A 153      41.310  70.001  34.407  1.00 -0.20           H
ATOM   2167  HA  GLU A 153      39.483  69.176  33.477  1.00 -0.20           H
ATOM   2168  HB2 GLU A 153      38.421  68.707  36.238  1.00 -0.20           H
ATOM   2169  HB3 GLU A 153      37.864  67.970  34.733  1.00 -0.20           H
ATOM   2170  HG2 GLU A 153      39.968  66.869  34.371  1.00 -0.20           H
ATOM   2171  HG3 GLU A 153      40.735  67.659  35.729  1.00 -0.20           H
ATOM   2172  N   SER A 154      38.487  71.868  34.837  1.00 -0.11           N
ATOM   2173  CA  SER A 154      37.737  73.129  34.666  1.00 -0.11           C
ATOM   2174  C   SER A 154      37.675  73.669  33.289  1.00 -0.11           C
ATOM   2175  O   SER A 154      36.807  74.501  33.038  1.00 -0.11           O
ATOM   2176  CB  SER A 154      38.389  74.219  35.582  1.00 -0.11           C
ATOM   2177  OG  SER A 154      39.696  74.426  35.259  1.00 -0.11           O
ATOM   2178  H   SER A 154      39.264  71.863  35.482  1.00 -0.11           H
ATOM   2179  HA  SER A 154      36.717  72.932  34.997  1.00 -0.11           H
ATOM   2180  HB2 SER A 154      37.797  75.115  35.393  1.00 -0.11           H
ATOM   2181  HB3 SER A 154      38.419  73.853  36.609  1.00 -0.11           H
ATOM   2182  HG  SER A 154      40.078  74.882  36.013  1.00 -0.11           H
ATOM   2183  N   LEU A 155      38.656  73.344  32.394  1.00 -0.07           N
ATOM   2184  CA  LEU A 155      38.673  73.893  31.027  1.00 -0.07           C
ATOM   2185  C   LEU A 155      37.379  73.510  30.276  1.00 -0.07           C
ATOM   2186  O   LEU A 155      37.141  74.161  29.226  1.00 -0.07           O
ATOM   2187  CB  LEU A 155      39.916  73.407  30.295  1.00 -0.07           C
ATOM   2188  CG  LEU A 155      41.190  74.213  30.561  1.00 -0.07           C
ATOM   2189  CD1 LEU A 155      42.473  73.437  30.161  1.00 -0.07           C
ATOM   2190  CD2 LEU A 155      40.993  75.558  29.840  1.00 -0.07           C
ATOM   2191  H   LEU A 155      39.467  72.858  32.749  1.00 -0.07           H
ATOM   2192  HA  LEU A 155      38.714  74.978  31.112  1.00 -0.07           H
ATOM   2193  HB2 LEU A 155      40.221  72.393  30.552  1.00 -0.07           H
ATOM   2194  HB3 LEU A 155      39.769  73.478  29.217  1.00 -0.07           H
ATOM   2195  HG  LEU A 155      41.314  74.424  31.623  1.00 -0.07           H
ATOM   2196 HD11 LEU A 155      42.689  72.609  30.835  1.00 -0.07           H
ATOM   2197 HD12 LEU A 155      43.330  74.109  30.217  1.00 -0.07           H
ATOM   2198 HD13 LEU A 155      42.389  73.029  29.153  1.00 -0.07           H
ATOM   2199 HD21 LEU A 155      40.717  75.541  28.785  1.00 -0.07           H
ATOM   2200 HD22 LEU A 155      40.142  76.103  30.249  1.00 -0.07           H
ATOM   2201 HD23 LEU A 155      41.920  76.117  29.970  1.00 -0.07           H
ATOM   2202  N   CYS A 156      36.652  72.528  30.685  1.00 -0.75           N
ATOM   2203  CA  CYS A 156      35.426  71.954  30.034  1.00 -0.75           C
ATOM   2204  C   CYS A 156      34.620  72.984  29.201  1.00 -0.75           C
ATOM   2205  O   CYS A 156      34.442  72.821  27.980  1.00 -0.75           O
ATOM   2206  CB  CYS A 156      34.709  71.149  31.142  1.00 -0.75           C
ATOM   2207  SG  CYS A 156      34.241  72.324  32.520  1.00 -0.75           S
ATOM   2208  H   CYS A 156      36.890  72.092  31.565  1.00 -0.75           H
ATOM   2209  HA  CYS A 156      35.826  71.205  29.349  1.00 -0.75           H
ATOM   2210  HB2 CYS A 156      33.793  70.684  30.781  1.00 -0.75           H
ATOM   2211  HB3 CYS A 156      35.344  70.334  31.490  1.00 -0.75           H
ATOM   2212  HG  CYS A 156      35.460  72.676  32.939  1.00 -0.75           H
ATOM   2213  N   HID A 157      34.274  74.130  29.781  1.00 -0.53           N
ATOM   2214  CA  HID A 157      33.347  75.074  29.230  1.00 -0.53           C
ATOM   2215  C   HID A 157      34.024  76.436  28.846  1.00 -0.53           C
ATOM   2216  O   HID A 157      33.356  77.353  28.400  1.00 -0.53           O
ATOM   2217  CB  HID A 157      32.192  75.291  30.216  1.00 -0.53           C
ATOM   2218  CG  HID A 157      31.420  74.034  30.636  1.00 -0.53           C
ATOM   2219  CD2 HID A 157      31.040  73.622  31.882  1.00 -0.53           C
ATOM   2220  ND1 HID A 157      30.956  73.136  29.735  1.00 -0.53           N
ATOM   2221  CE1 HID A 157      30.176  72.273  30.385  1.00 -0.53           C
ATOM   2222  NE2 HID A 157      30.268  72.484  31.750  1.00 -0.53           N
ATOM   2223  H   HID A 157      34.511  74.274  30.752  1.00 -0.53           H
ATOM   2224  HA  HID A 157      33.001  74.695  28.269  1.00 -0.53           H
ATOM   2225  HB2 HID A 157      32.660  75.782  31.069  1.00 -0.53           H
ATOM   2226  HB3 HID A 157      31.387  75.897  29.801  1.00 -0.53           H
ATOM   2227  HD1 HID A 157      31.152  73.056  28.748  1.00 -0.53           H
ATOM   2228  HD2 HID A 157      31.208  74.226  32.761  1.00 -0.53           H
ATOM   2229  HE1 HID A 157      29.651  71.488  29.861  1.00 -0.53           H
ATOM   2230  N   MET A 158      35.350  76.540  29.044  1.00 -0.01           N
ATOM   2231  CA  MET A 158      36.050  77.797  28.699  1.00 -0.01           C
ATOM   2232  C   MET A 158      36.280  77.947  27.199  1.00 -0.01           C
ATOM   2233  O   MET A 158      36.318  76.980  26.394  1.00 -0.01           O
ATOM   2234  CB  MET A 158      37.384  77.827  29.401  1.00 -0.01           C
ATOM   2235  CG  MET A 158      37.345  77.658  30.928  1.00 -0.01           C
ATOM   2236  SD  MET A 158      38.901  78.296  31.556  1.00 -0.01           S
ATOM   2237  CE  MET A 158      38.837  77.484  33.203  1.00 -0.01           C
ATOM   2238  H   MET A 158      35.893  75.742  29.343  1.00 -0.01           H
ATOM   2239  HA  MET A 158      35.536  78.691  29.053  1.00 -0.01           H
ATOM   2240  HB2 MET A 158      38.009  76.991  29.090  1.00 -0.01           H
ATOM   2241  HB3 MET A 158      37.836  78.801  29.210  1.00 -0.01           H
ATOM   2242  HG2 MET A 158      36.543  78.246  31.373  1.00 -0.01           H
ATOM   2243  HG3 MET A 158      37.343  76.644  31.328  1.00 -0.01           H
ATOM   2244  HE1 MET A 158      39.772  77.627  33.744  1.00 -0.01           H
ATOM   2245  HE2 MET A 158      37.960  77.934  33.668  1.00 -0.01           H
ATOM   2246  HE3 MET A 158      38.599  76.439  33.004  1.00 -0.01           H
ATOM   2247  N   ASP A 159      36.575  79.143  26.639  1.00  0.00           N
ATOM   2248  CA  ASP A 159      37.293  79.460  25.419  1.00  0.00           C
ATOM   2249  C   ASP A 159      38.808  79.245  25.679  1.00  0.00           C
ATOM   2250  O   ASP A 159      39.335  80.053  26.440  1.00  0.00           O
ATOM   2251  CB  ASP A 159      37.025  80.973  25.086  1.00  0.00           C
ATOM   2252  CG  ASP A 159      37.564  81.396  23.674  1.00  0.00           C
ATOM   2253  OD1 ASP A 159      38.318  80.708  23.012  1.00  0.00           O
ATOM   2254  OD2 ASP A 159      36.972  82.361  23.144  1.00  0.00           O
ATOM   2255  H   ASP A 159      36.472  79.967  27.213  1.00  0.00           H
ATOM   2256  HA  ASP A 159      36.825  78.856  24.641  1.00  0.00           H
ATOM   2257  HB2 ASP A 159      35.949  81.147  25.051  1.00  0.00           H
ATOM   2258  HB3 ASP A 159      37.565  81.653  25.745  1.00  0.00           H
ATOM   2259  N   ARG A 160      39.431  78.169  25.186  1.00  0.15           N
ATOM   2260  CA  ARG A 160      40.717  77.740  25.733  1.00  0.15           C
ATOM   2261  C   ARG A 160      41.832  78.777  25.409  1.00  0.15           C
ATOM   2262  O   ARG A 160      42.796  79.011  26.177  1.00  0.15           O
ATOM   2263  CB  ARG A 160      41.113  76.398  25.185  1.00  0.15           C
ATOM   2264  CG  ARG A 160      40.428  75.218  25.799  1.00  0.15           C
ATOM   2265  CD  ARG A 160      38.988  75.172  25.983  1.00  0.15           C
ATOM   2266  NE  ARG A 160      38.548  73.791  26.315  1.00  0.15           N
ATOM   2267  CZ  ARG A 160      37.319  73.434  26.546  1.00  0.15           C
ATOM   2268  NH1 ARG A 160      36.260  74.236  26.545  1.00  0.15           N
ATOM   2269  NH2 ARG A 160      37.100  72.227  26.853  1.00  0.15           N
ATOM   2270  H   ARG A 160      38.883  77.598  24.558  1.00  0.15           H
ATOM   2271  HA  ARG A 160      40.589  77.727  26.815  1.00  0.15           H
ATOM   2272  HB2 ARG A 160      40.984  76.493  24.107  1.00  0.15           H
ATOM   2273  HB3 ARG A 160      42.195  76.348  25.301  1.00  0.15           H
ATOM   2274  HG2 ARG A 160      40.635  74.403  25.106  1.00  0.15           H
ATOM   2275  HG3 ARG A 160      40.967  74.878  26.683  1.00  0.15           H
ATOM   2276  HD2 ARG A 160      38.822  75.806  26.854  1.00  0.15           H
ATOM   2277  HD3 ARG A 160      38.398  75.594  25.169  1.00  0.15           H
ATOM   2278  HE  ARG A 160      39.250  73.108  26.558  1.00  0.15           H
ATOM   2279 HH11 ARG A 160      36.373  75.238  26.499  1.00  0.15           H
ATOM   2280 HH12 ARG A 160      35.418  73.778  26.865  1.00  0.15           H
ATOM   2281 HH21 ARG A 160      37.905  71.617  26.828  1.00  0.15           H
ATOM   2282 HH22 ARG A 160      36.174  71.859  27.017  1.00  0.15           H
ATOM   2283  N   ALA A 161      41.673  79.409  24.231  1.00  0.00           N
ATOM   2284  CA  ALA A 161      42.621  80.372  23.765  1.00  0.00           C
ATOM   2285  C   ALA A 161      42.682  81.614  24.628  1.00  0.00           C
ATOM   2286  O   ALA A 161      43.732  82.130  24.913  1.00  0.00           O
ATOM   2287  CB  ALA A 161      42.308  80.571  22.310  1.00  0.00           C
ATOM   2288  H   ALA A 161      40.988  79.019  23.600  1.00  0.00           H
ATOM   2289  HA  ALA A 161      43.549  79.801  23.789  1.00  0.00           H
ATOM   2290  HB1 ALA A 161      42.390  79.641  21.748  1.00  0.00           H
ATOM   2291  HB2 ALA A 161      43.080  81.194  21.857  1.00  0.00           H
ATOM   2292  HB3 ALA A 161      41.312  81.000  22.196  1.00  0.00           H
ATOM   2293  N   LYS A 162      41.542  82.115  25.178  1.00  0.02           N
ATOM   2294  CA  LYS A 162      41.553  83.118  26.233  1.00  0.02           C
ATOM   2295  C   LYS A 162      42.099  82.602  27.551  1.00  0.02           C
ATOM   2296  O   LYS A 162      42.956  83.282  28.161  1.00  0.02           O
ATOM   2297  CB  LYS A 162      40.104  83.695  26.421  1.00  0.02           C
ATOM   2298  CG  LYS A 162      39.534  84.521  25.267  1.00  0.02           C
ATOM   2299  CD  LYS A 162      38.317  85.459  25.516  1.00  0.02           C
ATOM   2300  CE  LYS A 162      38.765  86.798  26.053  1.00  0.02           C
ATOM   2301  NZ  LYS A 162      37.676  87.595  26.652  1.00  0.02           N
ATOM   2302  H   LYS A 162      40.666  81.674  24.937  1.00  0.02           H
ATOM   2303  HA  LYS A 162      42.218  83.927  25.929  1.00  0.02           H
ATOM   2304  HB2 LYS A 162      39.320  82.970  26.642  1.00  0.02           H
ATOM   2305  HB3 LYS A 162      40.117  84.370  27.277  1.00  0.02           H
ATOM   2306  HG2 LYS A 162      40.385  85.071  24.866  1.00  0.02           H
ATOM   2307  HG3 LYS A 162      39.213  83.730  24.589  1.00  0.02           H
ATOM   2308  HD2 LYS A 162      37.866  85.720  24.558  1.00  0.02           H
ATOM   2309  HD3 LYS A 162      37.629  84.976  26.210  1.00  0.02           H
ATOM   2310  HE2 LYS A 162      39.577  86.514  26.723  1.00  0.02           H
ATOM   2311  HE3 LYS A 162      39.218  87.370  25.243  1.00  0.02           H
ATOM   2312  HZ1 LYS A 162      37.343  87.004  27.401  1.00  0.02           H
ATOM   2313  HZ2 LYS A 162      36.924  87.786  26.005  1.00  0.02           H
ATOM   2314  HZ3 LYS A 162      37.989  88.517  26.921  1.00  0.02           H
ATOM   2315  N   ALA A 163      41.637  81.409  28.031  1.00  0.01           N
ATOM   2316  CA  ALA A 163      41.916  80.825  29.369  1.00  0.01           C
ATOM   2317  C   ALA A 163      43.427  80.643  29.591  1.00  0.01           C
ATOM   2318  O   ALA A 163      44.014  81.339  30.446  1.00  0.01           O
ATOM   2319  CB  ALA A 163      41.141  79.537  29.597  1.00  0.01           C
ATOM   2320  H   ALA A 163      40.923  80.948  27.485  1.00  0.01           H
ATOM   2321  HA  ALA A 163      41.626  81.541  30.138  1.00  0.01           H
ATOM   2322  HB1 ALA A 163      40.087  79.768  29.448  1.00  0.01           H
ATOM   2323  HB2 ALA A 163      41.374  79.192  30.605  1.00  0.01           H
ATOM   2324  HB3 ALA A 163      41.454  78.760  28.899  1.00  0.01           H
ATOM   2325  N   LEU A 164      44.050  79.878  28.697  1.00  0.00           N
ATOM   2326  CA  LEU A 164      45.467  79.543  28.692  1.00  0.00           C
ATOM   2327  C   LEU A 164      46.392  80.764  28.323  1.00  0.00           C
ATOM   2328  O   LEU A 164      47.569  80.767  28.714  1.00  0.00           O
ATOM   2329  CB  LEU A 164      45.772  78.259  27.894  1.00  0.00           C
ATOM   2330  CG  LEU A 164      44.962  77.045  28.415  1.00  0.00           C
ATOM   2331  CD1 LEU A 164      44.945  75.952  27.265  1.00  0.00           C
ATOM   2332  CD2 LEU A 164      45.505  76.453  29.756  1.00  0.00           C
ATOM   2333  H   LEU A 164      43.428  79.336  28.115  1.00  0.00           H
ATOM   2334  HA  LEU A 164      45.692  79.246  29.716  1.00  0.00           H
ATOM   2335  HB2 LEU A 164      45.604  78.449  26.834  1.00  0.00           H
ATOM   2336  HB3 LEU A 164      46.838  78.033  27.883  1.00  0.00           H
ATOM   2337  HG  LEU A 164      43.944  77.419  28.530  1.00  0.00           H
ATOM   2338 HD11 LEU A 164      44.567  76.351  26.324  1.00  0.00           H
ATOM   2339 HD12 LEU A 164      44.178  75.199  27.448  1.00  0.00           H
ATOM   2340 HD13 LEU A 164      45.928  75.492  27.164  1.00  0.00           H
ATOM   2341 HD21 LEU A 164      45.335  77.205  30.527  1.00  0.00           H
ATOM   2342 HD22 LEU A 164      44.971  75.523  29.951  1.00  0.00           H
ATOM   2343 HD23 LEU A 164      46.544  76.172  29.585  1.00  0.00           H
ATOM   2344  N   GLY A 165      45.896  81.778  27.612  1.00  0.00           N
ATOM   2345  CA  GLY A 165      46.571  83.023  27.339  1.00  0.00           C
ATOM   2346  C   GLY A 165      46.487  84.095  28.431  1.00  0.00           C
ATOM   2347  O   GLY A 165      47.370  84.931  28.524  1.00  0.00           O
ATOM   2348  H   GLY A 165      45.053  81.537  27.110  1.00  0.00           H
ATOM   2349  HA2 GLY A 165      47.616  82.934  27.044  1.00  0.00           H
ATOM   2350  HA3 GLY A 165      46.046  83.504  26.514  1.00  0.00           H
ATOM   2351  N   GLU A 166      45.472  84.109  29.285  1.00  0.00           N
ATOM   2352  CA  GLU A 166      45.375  84.921  30.512  1.00  0.00           C
ATOM   2353  C   GLU A 166      46.191  84.278  31.599  1.00  0.00           C
ATOM   2354  O   GLU A 166      46.964  84.949  32.265  1.00  0.00           O
ATOM   2355  CB  GLU A 166      43.852  85.116  30.795  1.00  0.00           C
ATOM   2356  CG  GLU A 166      43.730  86.204  31.970  1.00  0.00           C
ATOM   2357  CD  GLU A 166      44.076  87.642  31.539  1.00  0.00           C
ATOM   2358  OE1 GLU A 166      44.316  87.874  30.299  1.00  0.00           O
ATOM   2359  OE2 GLU A 166      44.101  88.567  32.336  1.00  0.00           O
ATOM   2360  H   GLU A 166      44.681  83.575  28.953  1.00  0.00           H
ATOM   2361  HA  GLU A 166      45.697  85.915  30.203  1.00  0.00           H
ATOM   2362  HB2 GLU A 166      43.408  85.454  29.859  1.00  0.00           H
ATOM   2363  HB3 GLU A 166      43.576  84.132  31.174  1.00  0.00           H
ATOM   2364  HG2 GLU A 166      42.666  86.180  32.205  1.00  0.00           H
ATOM   2365  HG3 GLU A 166      44.323  85.879  32.825  1.00  0.00           H
ATOM   2366  N   ALA A 167      46.156  83.020  31.781  1.00  0.00           N
ATOM   2367  CA  ALA A 167      47.022  82.269  32.675  1.00  0.00           C
ATOM   2368  C   ALA A 167      48.509  82.488  32.346  1.00  0.00           C
ATOM   2369  O   ALA A 167      49.298  82.724  33.268  1.00  0.00           O
ATOM   2370  CB  ALA A 167      46.647  80.814  32.500  1.00  0.00           C
ATOM   2371  H   ALA A 167      45.461  82.469  31.299  1.00  0.00           H
ATOM   2372  HA  ALA A 167      46.868  82.505  33.728  1.00  0.00           H
ATOM   2373  HB1 ALA A 167      46.809  80.499  31.470  1.00  0.00           H
ATOM   2374  HB2 ALA A 167      45.577  80.741  32.697  1.00  0.00           H
ATOM   2375  HB3 ALA A 167      47.223  80.222  33.212  1.00  0.00           H
ATOM   2376  N   TRP A 168      48.877  82.533  31.054  1.00  0.00           N
ATOM   2377  CA  TRP A 168      50.194  82.874  30.556  1.00  0.00           C
ATOM   2378  C   TRP A 168      50.674  84.213  30.977  1.00  0.00           C
ATOM   2379  O   TRP A 168      51.806  84.326  31.526  1.00  0.00           O
ATOM   2380  CB  TRP A 168      50.333  82.625  29.017  1.00  0.00           C
ATOM   2381  CG  TRP A 168      51.763  82.587  28.404  1.00  0.00           C
ATOM   2382  CD1 TRP A 168      52.414  81.474  27.902  1.00  0.00           C
ATOM   2383  CD2 TRP A 168      52.587  83.740  28.070  1.00  0.00           C
ATOM   2384  CE2 TRP A 168      53.864  83.258  27.570  1.00  0.00           C
ATOM   2385  CE3 TRP A 168      52.493  85.123  28.070  1.00  0.00           C
ATOM   2386  NE1 TRP A 168      53.609  81.899  27.385  1.00  0.00           N
ATOM   2387  CZ2 TRP A 168      54.955  84.052  27.222  1.00  0.00           C
ATOM   2388  CZ3 TRP A 168      53.526  85.910  27.670  1.00  0.00           C
ATOM   2389  CH2 TRP A 168      54.825  85.419  27.295  1.00  0.00           C
ATOM   2390  H   TRP A 168      48.160  82.232  30.410  1.00  0.00           H
ATOM   2391  HA  TRP A 168      50.855  82.189  31.086  1.00  0.00           H
ATOM   2392  HB2 TRP A 168      49.928  81.632  28.824  1.00  0.00           H
ATOM   2393  HB3 TRP A 168      49.786  83.278  28.338  1.00  0.00           H
ATOM   2394  HD1 TRP A 168      51.982  80.486  27.843  1.00  0.00           H
ATOM   2395  HE1 TRP A 168      54.214  81.386  26.760  1.00  0.00           H
ATOM   2396  HE3 TRP A 168      51.612  85.613  28.456  1.00  0.00           H
ATOM   2397  HZ2 TRP A 168      55.845  83.663  26.751  1.00  0.00           H
ATOM   2398  HZ3 TRP A 168      53.431  86.976  27.818  1.00  0.00           H
ATOM   2399  HH2 TRP A 168      55.663  86.072  27.101  1.00  0.00           H
ATOM   2400  N   ARG A 169      49.832  85.276  30.909  1.00  0.00           N
ATOM   2401  CA  ARG A 169      50.142  86.643  31.385  1.00  0.00           C
ATOM   2402  C   ARG A 169      50.423  86.635  32.975  1.00  0.00           C
ATOM   2403  O   ARG A 169      51.495  87.152  33.329  1.00  0.00           O
ATOM   2404  CB  ARG A 169      48.881  87.487  31.095  1.00  0.00           C
ATOM   2405  CG  ARG A 169      49.046  89.033  31.270  1.00  0.00           C
ATOM   2406  CD  ARG A 169      47.846  89.933  31.044  1.00  0.00           C
ATOM   2407  NE  ARG A 169      46.718  89.652  32.042  1.00  0.00           N
ATOM   2408  CZ  ARG A 169      46.747  89.876  33.350  1.00  0.00           C
ATOM   2409  NH1 ARG A 169      47.773  90.410  33.971  1.00  0.00           N
ATOM   2410  NH2 ARG A 169      45.761  89.588  34.145  1.00  0.00           N
ATOM   2411  H   ARG A 169      48.899  85.176  30.534  1.00  0.00           H
ATOM   2412  HA  ARG A 169      51.044  87.066  30.943  1.00  0.00           H
ATOM   2413  HB2 ARG A 169      48.816  87.312  30.021  1.00  0.00           H
ATOM   2414  HB3 ARG A 169      47.991  87.121  31.607  1.00  0.00           H
ATOM   2415  HG2 ARG A 169      49.311  89.271  32.300  1.00  0.00           H
ATOM   2416  HG3 ARG A 169      49.895  89.363  30.672  1.00  0.00           H
ATOM   2417  HD2 ARG A 169      48.182  90.969  31.088  1.00  0.00           H
ATOM   2418  HD3 ARG A 169      47.387  89.770  30.069  1.00  0.00           H
ATOM   2419  HE  ARG A 169      45.841  89.284  31.701  1.00  0.00           H
ATOM   2420 HH11 ARG A 169      48.556  90.832  33.493  1.00  0.00           H
ATOM   2421 HH12 ARG A 169      47.693  90.619  34.956  1.00  0.00           H
ATOM   2422 HH21 ARG A 169      44.930  89.158  33.767  1.00  0.00           H
ATOM   2423 HH22 ARG A 169      45.916  89.885  35.098  1.00  0.00           H
ATOM   2424  N   VAL A 170      49.623  85.978  33.799  1.00  0.00           N
ATOM   2425  CA  VAL A 170      49.863  85.862  35.234  1.00  0.00           C
ATOM   2426  C   VAL A 170      50.925  84.829  35.755  1.00  0.00           C
ATOM   2427  O   VAL A 170      51.237  84.797  36.947  1.00  0.00           O
ATOM   2428  CB  VAL A 170      48.548  85.890  36.075  1.00  0.00           C
ATOM   2429  CG1 VAL A 170      47.582  87.004  35.547  1.00  0.00           C
ATOM   2430  CG2 VAL A 170      47.831  84.599  36.056  1.00  0.00           C
ATOM   2431  H   VAL A 170      48.840  85.501  33.376  1.00  0.00           H
ATOM   2432  HA  VAL A 170      50.349  86.820  35.420  1.00  0.00           H
ATOM   2433  HB  VAL A 170      48.905  86.068  37.089  1.00  0.00           H
ATOM   2434 HG11 VAL A 170      46.727  87.067  36.221  1.00  0.00           H
ATOM   2435 HG12 VAL A 170      48.245  87.870  35.555  1.00  0.00           H
ATOM   2436 HG13 VAL A 170      47.144  86.872  34.558  1.00  0.00           H
ATOM   2437 HG21 VAL A 170      47.505  84.319  35.054  1.00  0.00           H
ATOM   2438 HG22 VAL A 170      46.895  84.622  36.612  1.00  0.00           H
ATOM   2439 HG23 VAL A 170      48.505  83.849  36.471  1.00  0.00           H
ATOM   2440  N   LEU A 171      51.582  84.153  34.879  1.00  0.00           N
ATOM   2441  CA  LEU A 171      52.632  83.188  35.133  1.00  0.00           C
ATOM   2442  C   LEU A 171      54.004  83.852  34.941  1.00  0.00           C
ATOM   2443  O   LEU A 171      54.130  84.669  34.006  1.00  0.00           O
ATOM   2444  CB  LEU A 171      52.507  82.055  34.120  1.00  0.00           C
ATOM   2445  CG  LEU A 171      51.565  80.917  34.657  1.00  0.00           C
ATOM   2446  CD1 LEU A 171      51.356  79.852  33.585  1.00  0.00           C
ATOM   2447  CD2 LEU A 171      52.189  80.192  35.887  1.00  0.00           C
ATOM   2448  H   LEU A 171      51.309  84.320  33.921  1.00  0.00           H
ATOM   2449  HA  LEU A 171      52.639  82.850  36.170  1.00  0.00           H
ATOM   2450  HB2 LEU A 171      52.189  82.381  33.129  1.00  0.00           H
ATOM   2451  HB3 LEU A 171      53.518  81.656  34.044  1.00  0.00           H
ATOM   2452  HG  LEU A 171      50.599  81.355  34.910  1.00  0.00           H
ATOM   2453 HD11 LEU A 171      50.857  80.314  32.733  1.00  0.00           H
ATOM   2454 HD12 LEU A 171      50.760  79.025  33.971  1.00  0.00           H
ATOM   2455 HD13 LEU A 171      52.352  79.482  33.342  1.00  0.00           H
ATOM   2456 HD21 LEU A 171      53.201  79.857  35.660  1.00  0.00           H
ATOM   2457 HD22 LEU A 171      52.172  80.893  36.722  1.00  0.00           H
ATOM   2458 HD23 LEU A 171      51.563  79.317  36.065  1.00  0.00           H
ATOM   2459  N   LYS A 172      55.006  83.547  35.802  1.00  0.00           N
ATOM   2460  CA  LYS A 172      56.351  84.134  35.655  1.00  0.00           C
ATOM   2461  C   LYS A 172      57.167  83.530  34.474  1.00  0.00           C
ATOM   2462  O   LYS A 172      56.809  82.481  34.149  1.00  0.00           O
ATOM   2463  CB  LYS A 172      57.142  83.895  37.029  1.00  0.00           C
ATOM   2464  CG  LYS A 172      56.622  84.882  38.111  1.00  0.00           C
ATOM   2465  CD  LYS A 172      57.138  84.462  39.460  1.00  0.00           C
ATOM   2466  CE  LYS A 172      56.416  85.210  40.660  1.00  0.00           C
ATOM   2467  NZ  LYS A 172      56.828  84.759  42.001  1.00  0.00           N
ATOM   2468  H   LYS A 172      54.812  83.146  36.708  1.00  0.00           H
ATOM   2469  HA  LYS A 172      56.231  85.210  35.534  1.00  0.00           H
ATOM   2470  HB2 LYS A 172      57.025  82.868  37.376  1.00  0.00           H
ATOM   2471  HB3 LYS A 172      58.211  84.085  36.933  1.00  0.00           H
ATOM   2472  HG2 LYS A 172      56.808  85.909  37.797  1.00  0.00           H
ATOM   2473  HG3 LYS A 172      55.544  84.723  38.107  1.00  0.00           H
ATOM   2474  HD2 LYS A 172      57.034  83.403  39.695  1.00  0.00           H
ATOM   2475  HD3 LYS A 172      58.177  84.783  39.397  1.00  0.00           H
ATOM   2476  HE2 LYS A 172      56.511  86.294  40.592  1.00  0.00           H
ATOM   2477  HE3 LYS A 172      55.368  84.957  40.501  1.00  0.00           H
ATOM   2478  HZ1 LYS A 172      57.588  85.320  42.358  1.00  0.00           H
ATOM   2479  HZ2 LYS A 172      57.267  83.849  41.998  1.00  0.00           H
ATOM   2480  HZ3 LYS A 172      56.065  84.775  42.662  1.00  0.00           H
ATOM   2481  N   PRO A 173      58.273  84.096  33.935  1.00  0.00           N
ATOM   2482  CA  PRO A 173      59.182  83.339  33.123  1.00  0.00           C
ATOM   2483  C   PRO A 173      59.634  82.111  33.920  1.00  0.00           C
ATOM   2484  O   PRO A 173      59.985  82.199  35.080  1.00  0.00           O
ATOM   2485  CB  PRO A 173      60.337  84.247  32.733  1.00  0.00           C
ATOM   2486  CG  PRO A 173      60.342  85.263  33.833  1.00  0.00           C
ATOM   2487  CD  PRO A 173      58.905  85.382  34.332  1.00  0.00           C
ATOM   2488  HA  PRO A 173      58.652  83.087  32.205  1.00  0.00           H
ATOM   2489  HB2 PRO A 173      61.264  83.677  32.679  1.00  0.00           H
ATOM   2490  HB3 PRO A 173      60.072  84.729  31.791  1.00  0.00           H
ATOM   2491  HG2 PRO A 173      60.888  84.864  34.688  1.00  0.00           H
ATOM   2492  HG3 PRO A 173      60.763  86.248  33.634  1.00  0.00           H
ATOM   2493  HD2 PRO A 173      58.975  85.431  35.419  1.00  0.00           H
ATOM   2494  HD3 PRO A 173      58.429  86.203  33.795  1.00  0.00           H
ATOM   2495  N   GLY A 174      59.791  80.950  33.271  1.00  0.00           N
ATOM   2496  CA  GLY A 174      60.132  79.694  33.843  1.00  0.00           C
ATOM   2497  C   GLY A 174      59.022  78.962  34.534  1.00  0.00           C
ATOM   2498  O   GLY A 174      59.187  77.838  34.971  1.00  0.00           O
ATOM   2499  H   GLY A 174      59.625  80.843  32.280  1.00  0.00           H
ATOM   2500  HA2 GLY A 174      60.594  79.011  33.130  1.00  0.00           H
ATOM   2501  HA3 GLY A 174      60.817  79.717  34.690  1.00  0.00           H
ATOM   2502  N   GLY A 175      57.839  79.489  34.572  1.00  0.00           N
ATOM   2503  CA  GLY A 175      56.709  78.998  35.377  1.00  0.00           C
ATOM   2504  C   GLY A 175      55.943  77.734  34.840  1.00  0.00           C
ATOM   2505  O   GLY A 175      55.695  77.633  33.631  1.00  0.00           O
ATOM   2506  H   GLY A 175      57.696  80.350  34.064  1.00  0.00           H
ATOM   2507  HA2 GLY A 175      56.935  78.812  36.427  1.00  0.00           H
ATOM   2508  HA3 GLY A 175      55.955  79.767  35.206  1.00  0.00           H
ATOM   2509  N   ASP A 176      55.656  76.768  35.695  1.00  0.00           N
ATOM   2510  CA  ASP A 176      55.089  75.469  35.375  1.00  0.00           C
ATOM   2511  C   ASP A 176      53.531  75.606  35.291  1.00  0.00           C
ATOM   2512  O   ASP A 176      52.959  76.170  36.162  1.00  0.00           O
ATOM   2513  CB  ASP A 176      55.370  74.387  36.422  1.00  0.00           C
ATOM   2514  CG  ASP A 176      56.870  74.179  36.632  1.00  0.00           C
ATOM   2515  OD1 ASP A 176      57.537  75.165  36.980  1.00  0.00           O
ATOM   2516  OD2 ASP A 176      57.436  73.057  36.570  1.00  0.00           O
ATOM   2517  H   ASP A 176      55.845  76.938  36.672  1.00  0.00           H
ATOM   2518  HA  ASP A 176      55.366  75.133  34.376  1.00  0.00           H
ATOM   2519  HB2 ASP A 176      54.962  74.660  37.395  1.00  0.00           H
ATOM   2520  HB3 ASP A 176      55.068  73.417  36.026  1.00  0.00           H
ATOM   2521  N   LEU A 177      52.810  75.107  34.245  1.00  0.00           N
ATOM   2522  CA  LEU A 177      51.390  74.837  34.171  1.00  0.00           C
ATOM   2523  C   LEU A 177      51.030  73.362  33.886  1.00  0.00           C
ATOM   2524  O   LEU A 177      51.376  72.770  32.893  1.00  0.00           O
ATOM   2525  CB  LEU A 177      50.841  75.811  33.134  1.00  0.00           C
ATOM   2526  CG  LEU A 177      49.347  75.699  32.895  1.00  0.00           C
ATOM   2527  CD1 LEU A 177      48.368  75.896  34.052  1.00  0.00           C
ATOM   2528  CD2 LEU A 177      48.904  76.573  31.715  1.00  0.00           C
ATOM   2529  H   LEU A 177      53.428  74.775  33.519  1.00  0.00           H
ATOM   2530  HA  LEU A 177      50.968  75.178  35.117  1.00  0.00           H
ATOM   2531  HB2 LEU A 177      51.109  76.807  33.488  1.00  0.00           H
ATOM   2532  HB3 LEU A 177      51.362  75.684  32.185  1.00  0.00           H
ATOM   2533  HG  LEU A 177      49.113  74.720  32.476  1.00  0.00           H
ATOM   2534 HD11 LEU A 177      47.367  75.615  33.725  1.00  0.00           H
ATOM   2535 HD12 LEU A 177      48.431  76.918  34.426  1.00  0.00           H
ATOM   2536 HD13 LEU A 177      48.739  75.230  34.831  1.00  0.00           H
ATOM   2537 HD21 LEU A 177      49.270  77.600  31.732  1.00  0.00           H
ATOM   2538 HD22 LEU A 177      49.217  76.145  30.763  1.00  0.00           H
ATOM   2539 HD23 LEU A 177      47.816  76.575  31.643  1.00  0.00           H
ATOM   2540  N   LEU A 178      50.145  72.827  34.724  1.00 -0.03           N
ATOM   2541  CA  LEU A 178      49.478  71.585  34.491  1.00 -0.03           C
ATOM   2542  C   LEU A 178      48.078  71.850  33.925  1.00 -0.03           C
ATOM   2543  O   LEU A 178      47.380  72.689  34.454  1.00 -0.03           O
ATOM   2544  CB  LEU A 178      49.362  70.727  35.758  1.00 -0.03           C
ATOM   2545  CG  LEU A 178      49.098  69.192  35.537  1.00 -0.03           C
ATOM   2546  CD1 LEU A 178      49.985  68.614  34.477  1.00 -0.03           C
ATOM   2547  CD2 LEU A 178      49.319  68.376  36.849  1.00 -0.03           C
ATOM   2548  H   LEU A 178      49.762  73.381  35.476  1.00 -0.03           H
ATOM   2549  HA  LEU A 178      50.144  71.040  33.822  1.00 -0.03           H
ATOM   2550  HB2 LEU A 178      50.280  70.784  36.343  1.00 -0.03           H
ATOM   2551  HB3 LEU A 178      48.571  71.082  36.420  1.00 -0.03           H
ATOM   2552  HG  LEU A 178      48.074  69.057  35.191  1.00 -0.03           H
ATOM   2553 HD11 LEU A 178      49.648  68.807  33.458  1.00 -0.03           H
ATOM   2554 HD12 LEU A 178      50.061  67.533  34.592  1.00 -0.03           H
ATOM   2555 HD13 LEU A 178      51.041  68.855  34.595  1.00 -0.03           H
ATOM   2556 HD21 LEU A 178      50.356  68.444  37.180  1.00 -0.03           H
ATOM   2557 HD22 LEU A 178      48.654  68.649  37.667  1.00 -0.03           H
ATOM   2558 HD23 LEU A 178      49.072  67.314  36.836  1.00 -0.03           H
ATOM   2559  N   VAL A 179      47.630  71.019  32.980  1.00 -0.06           N
ATOM   2560  CA  VAL A 179      46.262  71.109  32.409  1.00 -0.06           C
ATOM   2561  C   VAL A 179      45.649  69.629  32.441  1.00 -0.06           C
ATOM   2562  O   VAL A 179      46.347  68.696  32.045  1.00 -0.06           O
ATOM   2563  CB  VAL A 179      46.339  71.528  30.892  1.00 -0.06           C
ATOM   2564  CG1 VAL A 179      45.213  71.047  29.995  1.00 -0.06           C
ATOM   2565  CG2 VAL A 179      46.490  73.052  30.803  1.00 -0.06           C
ATOM   2566  H   VAL A 179      48.278  70.324  32.636  1.00 -0.06           H
ATOM   2567  HA  VAL A 179      45.621  71.829  32.919  1.00 -0.06           H
ATOM   2568  HB  VAL A 179      47.231  71.074  30.461  1.00 -0.06           H
ATOM   2569 HG11 VAL A 179      44.211  71.125  30.419  1.00 -0.06           H
ATOM   2570 HG12 VAL A 179      45.197  71.658  29.092  1.00 -0.06           H
ATOM   2571 HG13 VAL A 179      45.473  70.031  29.697  1.00 -0.06           H
ATOM   2572 HG21 VAL A 179      46.710  73.294  29.763  1.00 -0.06           H
ATOM   2573 HG22 VAL A 179      47.257  73.345  31.520  1.00 -0.06           H
ATOM   2574 HG23 VAL A 179      45.581  73.484  31.223  1.00 -0.06           H
ATOM   2575  N   LEU A 180      44.389  69.518  32.809  1.00 -0.17           N
ATOM   2576  CA  LEU A 180      43.529  68.354  32.561  1.00 -0.17           C
ATOM   2577  C   LEU A 180      42.235  68.775  31.857  1.00 -0.17           C
ATOM   2578  O   LEU A 180      41.628  69.744  32.246  1.00 -0.17           O
ATOM   2579  CB  LEU A 180      43.211  67.648  33.929  1.00 -0.17           C
ATOM   2580  CG  LEU A 180      44.316  66.856  34.494  1.00 -0.17           C
ATOM   2581  CD1 LEU A 180      45.270  67.605  35.455  1.00 -0.17           C
ATOM   2582  CD2 LEU A 180      43.779  65.624  35.283  1.00 -0.17           C
ATOM   2583  H   LEU A 180      43.860  70.273  33.221  1.00 -0.17           H
ATOM   2584  HA  LEU A 180      44.013  67.636  31.900  1.00 -0.17           H
ATOM   2585  HB2 LEU A 180      42.879  68.389  34.656  1.00 -0.17           H
ATOM   2586  HB3 LEU A 180      42.392  66.951  33.751  1.00 -0.17           H
ATOM   2587  HG  LEU A 180      44.908  66.597  33.617  1.00 -0.17           H
ATOM   2588 HD11 LEU A 180      45.738  68.504  35.055  1.00 -0.17           H
ATOM   2589 HD12 LEU A 180      46.007  66.881  35.804  1.00 -0.17           H
ATOM   2590 HD13 LEU A 180      44.767  67.922  36.369  1.00 -0.17           H
ATOM   2591 HD21 LEU A 180      43.251  66.026  36.147  1.00 -0.17           H
ATOM   2592 HD22 LEU A 180      43.117  65.068  34.619  1.00 -0.17           H
ATOM   2593 HD23 LEU A 180      44.619  64.990  35.566  1.00 -0.17           H
ATOM   2594  N   GLU A 181      41.752  67.916  30.927  1.00 -0.05           N
ATOM   2595  CA  GLU A 181      40.933  68.438  29.823  1.00 -0.05           C
ATOM   2596  C   GLU A 181      40.092  67.307  29.119  1.00 -0.05           C
ATOM   2597  O   GLU A 181      40.521  66.233  28.774  1.00 -0.05           O
ATOM   2598  CB  GLU A 181      41.822  69.105  28.750  1.00 -0.05           C
ATOM   2599  CG  GLU A 181      41.280  69.848  27.509  1.00 -0.05           C
ATOM   2600  CD  GLU A 181      40.189  70.789  27.718  1.00 -0.05           C
ATOM   2601  OE1 GLU A 181      40.247  71.826  27.016  1.00 -0.05           O
ATOM   2602  OE2 GLU A 181      39.337  70.586  28.642  1.00 -0.05           O
ATOM   2603  H   GLU A 181      42.165  67.006  30.779  1.00 -0.05           H
ATOM   2604  HA  GLU A 181      40.227  69.171  30.213  1.00 -0.05           H
ATOM   2605  HB2 GLU A 181      42.390  69.885  29.256  1.00 -0.05           H
ATOM   2606  HB3 GLU A 181      42.565  68.363  28.457  1.00 -0.05           H
ATOM   2607  HG2 GLU A 181      42.141  70.317  27.034  1.00 -0.05           H
ATOM   2608  HG3 GLU A 181      40.933  69.134  26.761  1.00 -0.05           H
ATOM   2609  N   SER A 182      38.856  67.630  28.821  1.00 -0.38           N
ATOM   2610  CA  SER A 182      37.983  66.730  28.027  1.00 -0.38           C
ATOM   2611  C   SER A 182      38.276  67.125  26.530  1.00 -0.38           C
ATOM   2612  O   SER A 182      38.474  68.279  26.156  1.00 -0.38           O
ATOM   2613  CB  SER A 182      36.504  66.945  28.216  1.00 -0.38           C
ATOM   2614  OG  SER A 182      36.163  66.625  29.536  1.00 -0.38           O
ATOM   2615  H   SER A 182      38.613  68.602  28.949  1.00 -0.38           H
ATOM   2616  HA  SER A 182      38.164  65.678  28.246  1.00 -0.38           H
ATOM   2617  HB2 SER A 182      36.155  67.959  28.021  1.00 -0.38           H
ATOM   2618  HB3 SER A 182      35.880  66.332  27.565  1.00 -0.38           H
ATOM   2619  HG  SER A 182      36.505  67.335  30.084  1.00 -0.38           H
ATOM   2620  N   VAL A 183      38.138  66.150  25.678  1.00 -0.03           N
ATOM   2621  CA  VAL A 183      38.361  66.345  24.217  1.00 -0.03           C
ATOM   2622  C   VAL A 183      37.246  65.662  23.267  1.00 -0.03           C
ATOM   2623  O   VAL A 183      36.653  64.638  23.738  1.00 -0.03           O
ATOM   2624  CB  VAL A 183      39.797  65.973  23.837  1.00 -0.03           C
ATOM   2625  CG1 VAL A 183      40.010  64.701  23.070  1.00 -0.03           C
ATOM   2626  CG2 VAL A 183      40.502  67.079  23.053  1.00 -0.03           C
ATOM   2627  H   VAL A 183      37.990  65.199  25.984  1.00 -0.03           H
ATOM   2628  HA  VAL A 183      38.289  67.407  23.983  1.00 -0.03           H
ATOM   2629  HB  VAL A 183      40.354  65.936  24.773  1.00 -0.03           H
ATOM   2630 HG11 VAL A 183      39.498  63.903  23.607  1.00 -0.03           H
ATOM   2631 HG12 VAL A 183      39.719  64.854  22.031  1.00 -0.03           H
ATOM   2632 HG13 VAL A 183      41.083  64.523  23.143  1.00 -0.03           H
ATOM   2633 HG21 VAL A 183      41.555  66.871  23.244  1.00 -0.03           H
ATOM   2634 HG22 VAL A 183      40.264  68.024  23.542  1.00 -0.03           H
ATOM   2635 HG23 VAL A 183      40.173  67.085  22.014  1.00 -0.03           H
ATOM   2636  N   VAL A 184      37.093  66.154  22.035  1.00 -0.01           N
ATOM   2637  CA  VAL A 184      36.285  65.377  21.070  1.00 -0.01           C
ATOM   2638  C   VAL A 184      37.206  64.650  20.129  1.00 -0.01           C
ATOM   2639  O   VAL A 184      38.212  65.183  19.675  1.00 -0.01           O
ATOM   2640  CB  VAL A 184      35.241  66.257  20.398  1.00 -0.01           C
ATOM   2641  CG1 VAL A 184      34.372  67.070  21.381  1.00 -0.01           C
ATOM   2642  CG2 VAL A 184      35.987  67.332  19.523  1.00 -0.01           C
ATOM   2643  H   VAL A 184      37.438  67.092  21.893  1.00 -0.01           H
ATOM   2644  HA  VAL A 184      35.659  64.659  21.598  1.00 -0.01           H
ATOM   2645  HB  VAL A 184      34.566  65.636  19.809  1.00 -0.01           H
ATOM   2646 HG11 VAL A 184      33.482  67.390  20.841  1.00 -0.01           H
ATOM   2647 HG12 VAL A 184      34.139  66.435  22.237  1.00 -0.01           H
ATOM   2648 HG13 VAL A 184      34.970  67.946  21.632  1.00 -0.01           H
ATOM   2649 HG21 VAL A 184      36.569  66.773  18.790  1.00 -0.01           H
ATOM   2650 HG22 VAL A 184      36.665  67.944  20.118  1.00 -0.01           H
ATOM   2651 HG23 VAL A 184      35.279  68.007  19.043  1.00 -0.01           H
ATOM   2652  N   THR A 185      36.850  63.456  19.753  1.00  0.00           N
ATOM   2653  CA  THR A 185      37.612  62.631  18.837  1.00  0.00           C
ATOM   2654  C   THR A 185      36.874  62.558  17.472  1.00  0.00           C
ATOM   2655  O   THR A 185      37.453  62.152  16.429  1.00  0.00           O
ATOM   2656  CB  THR A 185      37.922  61.204  19.393  1.00  0.00           C
ATOM   2657  CG2 THR A 185      38.572  61.200  20.747  1.00  0.00           C
ATOM   2658  OG1 THR A 185      36.804  60.352  19.543  1.00  0.00           O
ATOM   2659  H   THR A 185      35.972  63.071  20.072  1.00  0.00           H
ATOM   2660  HA  THR A 185      38.593  63.053  18.619  1.00  0.00           H
ATOM   2661  HB  THR A 185      38.599  60.695  18.707  1.00  0.00           H
ATOM   2662  HG1 THR A 185      36.500  60.106  18.666  1.00  0.00           H
ATOM   2663 HG21 THR A 185      38.051  61.856  21.445  1.00  0.00           H
ATOM   2664 HG22 THR A 185      39.561  61.632  20.596  1.00  0.00           H
ATOM   2665 HG23 THR A 185      38.615  60.177  21.123  1.00  0.00           H
ATOM   2666  N   GLU A 186      35.662  63.053  17.391  1.00  0.01           N
ATOM   2667  CA  GLU A 186      34.733  63.119  16.252  1.00  0.01           C
ATOM   2668  C   GLU A 186      33.927  64.426  16.333  1.00  0.01           C
ATOM   2669  O   GLU A 186      34.044  65.212  17.253  1.00  0.01           O
ATOM   2670  CB  GLU A 186      33.792  61.898  16.247  1.00  0.01           C
ATOM   2671  CG  GLU A 186      34.319  60.777  15.415  1.00  0.01           C
ATOM   2672  CD  GLU A 186      35.429  59.870  16.112  1.00  0.01           C
ATOM   2673  OE1 GLU A 186      36.321  59.410  15.340  1.00  0.01           O
ATOM   2674  OE2 GLU A 186      35.389  59.522  17.320  1.00  0.01           O
ATOM   2675  H   GLU A 186      35.313  63.413  18.268  1.00  0.01           H
ATOM   2676  HA  GLU A 186      35.291  63.050  15.319  1.00  0.01           H
ATOM   2677  HB2 GLU A 186      33.485  61.596  17.248  1.00  0.01           H
ATOM   2678  HB3 GLU A 186      32.823  62.126  15.803  1.00  0.01           H
ATOM   2679  HG2 GLU A 186      33.442  60.227  15.076  1.00  0.01           H
ATOM   2680  HG3 GLU A 186      34.769  61.262  14.548  1.00  0.01           H
ATOM   2681  N   GLU A 187      33.044  64.654  15.337  1.00  0.01           N
ATOM   2682  CA  GLU A 187      32.324  65.943  15.236  1.00  0.01           C
ATOM   2683  C   GLU A 187      31.277  66.124  16.356  1.00  0.01           C
ATOM   2684  O   GLU A 187      31.150  67.177  16.885  1.00  0.01           O
ATOM   2685  CB  GLU A 187      31.701  66.218  13.823  1.00  0.01           C
ATOM   2686  CG  GLU A 187      32.714  66.537  12.733  1.00  0.01           C
ATOM   2687  CD  GLU A 187      32.193  66.502  11.305  1.00  0.01           C
ATOM   2688  OE1 GLU A 187      31.491  67.493  10.978  1.00  0.01           O
ATOM   2689  OE2 GLU A 187      32.438  65.542  10.579  1.00  0.01           O
ATOM   2690  H   GLU A 187      33.020  64.002  14.566  1.00  0.01           H
ATOM   2691  HA  GLU A 187      33.126  66.661  15.406  1.00  0.01           H
ATOM   2692  HB2 GLU A 187      31.271  65.230  13.659  1.00  0.01           H
ATOM   2693  HB3 GLU A 187      30.898  66.955  13.840  1.00  0.01           H
ATOM   2694  HG2 GLU A 187      33.173  67.504  12.937  1.00  0.01           H
ATOM   2695  HG3 GLU A 187      33.478  65.762  12.801  1.00  0.01           H
ATOM   2696  N   LEU A 188      30.631  65.038  16.848  1.00 -0.01           N
ATOM   2697  CA  LEU A 188      29.358  65.071  17.599  1.00 -0.01           C
ATOM   2698  C   LEU A 188      28.174  65.485  16.823  1.00 -0.01           C
ATOM   2699  O   LEU A 188      28.094  66.649  16.370  1.00 -0.01           O
ATOM   2700  CB  LEU A 188      29.329  65.834  19.004  1.00 -0.01           C
ATOM   2701  CG  LEU A 188      30.542  65.474  19.872  1.00 -0.01           C
ATOM   2702  CD1 LEU A 188      30.401  66.377  21.077  1.00 -0.01           C
ATOM   2703  CD2 LEU A 188      30.673  63.999  20.311  1.00 -0.01           C
ATOM   2704  H   LEU A 188      30.894  64.123  16.509  1.00 -0.01           H
ATOM   2705  HA  LEU A 188      29.243  64.032  17.909  1.00 -0.01           H
ATOM   2706  HB2 LEU A 188      29.466  66.858  18.656  1.00 -0.01           H
ATOM   2707  HB3 LEU A 188      28.417  65.611  19.557  1.00 -0.01           H
ATOM   2708  HG  LEU A 188      31.532  65.681  19.466  1.00 -0.01           H
ATOM   2709 HD11 LEU A 188      30.153  67.415  20.855  1.00 -0.01           H
ATOM   2710 HD12 LEU A 188      31.326  66.337  21.651  1.00 -0.01           H
ATOM   2711 HD13 LEU A 188      29.474  66.078  21.568  1.00 -0.01           H
ATOM   2712 HD21 LEU A 188      31.173  63.551  19.453  1.00 -0.01           H
ATOM   2713 HD22 LEU A 188      31.246  63.934  21.236  1.00 -0.01           H
ATOM   2714 HD23 LEU A 188      29.704  63.514  20.435  1.00 -0.01           H
ATOM   2715  N   THR A 189      27.128  64.669  16.877  1.00  0.00           N
ATOM   2716  CA  THR A 189      25.739  64.902  16.353  1.00  0.00           C
ATOM   2717  C   THR A 189      25.000  65.759  17.305  1.00  0.00           C
ATOM   2718  O   THR A 189      25.384  66.007  18.456  1.00  0.00           O
ATOM   2719  CB  THR A 189      25.081  63.636  16.072  1.00  0.00           C
ATOM   2720  CG2 THR A 189      25.716  62.893  14.914  1.00  0.00           C
ATOM   2721  OG1 THR A 189      24.937  62.762  17.101  1.00  0.00           O
ATOM   2722  H   THR A 189      27.240  63.784  17.352  1.00  0.00           H
ATOM   2723  HA  THR A 189      25.823  65.465  15.424  1.00  0.00           H
ATOM   2724  HB  THR A 189      24.037  63.786  15.796  1.00  0.00           H
ATOM   2725  HG1 THR A 189      25.850  62.523  17.281  1.00  0.00           H
ATOM   2726 HG21 THR A 189      25.109  62.056  14.570  1.00  0.00           H
ATOM   2727 HG22 THR A 189      26.667  62.417  15.155  1.00  0.00           H
ATOM   2728 HG23 THR A 189      25.669  63.526  14.028  1.00  0.00           H
ATOM   2729  N   GLU A 190      23.739  66.045  16.874  1.00  0.01           N
ATOM   2730  CA  GLU A 190      22.825  66.853  17.661  1.00  0.01           C
ATOM   2731  C   GLU A 190      22.488  66.226  19.029  1.00  0.01           C
ATOM   2732  O   GLU A 190      22.586  66.987  19.997  1.00  0.01           O
ATOM   2733  CB  GLU A 190      21.728  67.490  16.761  1.00  0.01           C
ATOM   2734  CG  GLU A 190      20.615  68.324  17.499  1.00  0.01           C
ATOM   2735  CD  GLU A 190      19.645  68.986  16.499  1.00  0.01           C
ATOM   2736  OE1 GLU A 190      19.072  70.058  16.806  1.00  0.01           O
ATOM   2737  OE2 GLU A 190      19.496  68.537  15.338  1.00  0.01           O
ATOM   2738  H   GLU A 190      23.417  65.809  15.946  1.00  0.01           H
ATOM   2739  HA  GLU A 190      23.378  67.759  17.908  1.00  0.01           H
ATOM   2740  HB2 GLU A 190      22.275  68.153  16.090  1.00  0.01           H
ATOM   2741  HB3 GLU A 190      21.207  66.695  16.228  1.00  0.01           H
ATOM   2742  HG2 GLU A 190      20.026  67.764  18.225  1.00  0.01           H
ATOM   2743  HG3 GLU A 190      21.190  69.122  17.970  1.00  0.01           H
ATOM   2744  N   PRO A 191      22.054  64.917  19.125  1.00  0.00           N
ATOM   2745  CA  PRO A 191      21.729  64.268  20.368  1.00  0.00           C
ATOM   2746  C   PRO A 191      22.992  64.091  21.189  1.00  0.00           C
ATOM   2747  O   PRO A 191      22.941  63.744  22.412  1.00  0.00           O
ATOM   2748  CB  PRO A 191      21.226  62.838  19.953  1.00  0.00           C
ATOM   2749  CG  PRO A 191      20.552  63.063  18.598  1.00  0.00           C
ATOM   2750  CD  PRO A 191      21.477  64.197  18.009  1.00  0.00           C
ATOM   2751  HA  PRO A 191      20.970  64.861  20.878  1.00  0.00           H
ATOM   2752  HB2 PRO A 191      22.073  62.181  19.756  1.00  0.00           H
ATOM   2753  HB3 PRO A 191      20.506  62.505  20.701  1.00  0.00           H
ATOM   2754  HG2 PRO A 191      20.563  62.162  17.985  1.00  0.00           H
ATOM   2755  HG3 PRO A 191      19.513  63.387  18.654  1.00  0.00           H
ATOM   2756  HD2 PRO A 191      22.237  63.575  17.537  1.00  0.00           H
ATOM   2757  HD3 PRO A 191      20.832  64.837  17.407  1.00  0.00           H
ATOM   2758  N   GLU A 192      24.168  64.419  20.741  1.00  0.01           N
ATOM   2759  CA  GLU A 192      25.468  64.150  21.450  1.00  0.01           C
ATOM   2760  C   GLU A 192      25.989  65.580  21.913  1.00  0.01           C
ATOM   2761  O   GLU A 192      26.727  65.674  22.919  1.00  0.01           O
ATOM   2762  CB  GLU A 192      26.446  63.473  20.523  1.00  0.01           C
ATOM   2763  CG  GLU A 192      26.112  61.959  20.382  1.00  0.01           C
ATOM   2764  CD  GLU A 192      26.709  61.319  19.105  1.00  0.01           C
ATOM   2765  OE1 GLU A 192      27.160  62.025  18.170  1.00  0.01           O
ATOM   2766  OE2 GLU A 192      26.777  60.094  18.983  1.00  0.01           O
ATOM   2767  H   GLU A 192      24.228  64.766  19.795  1.00  0.01           H
ATOM   2768  HA  GLU A 192      25.384  63.450  22.281  1.00  0.01           H
ATOM   2769  HB2 GLU A 192      26.332  63.872  19.515  1.00  0.01           H
ATOM   2770  HB3 GLU A 192      27.488  63.451  20.843  1.00  0.01           H
ATOM   2771  HG2 GLU A 192      26.553  61.428  21.226  1.00  0.01           H
ATOM   2772  HG3 GLU A 192      25.029  61.843  20.350  1.00  0.01           H
ATOM   2773  N   THR A 193      25.788  66.610  21.079  1.00 -0.01           N
ATOM   2774  CA  THR A 193      26.035  68.009  21.513  1.00 -0.01           C
ATOM   2775  C   THR A 193      25.068  68.561  22.547  1.00 -0.01           C
ATOM   2776  O   THR A 193      25.514  69.260  23.415  1.00 -0.01           O
ATOM   2777  CB  THR A 193      26.071  68.920  20.219  1.00 -0.01           C
ATOM   2778  CG2 THR A 193      27.334  68.683  19.449  1.00 -0.01           C
ATOM   2779  OG1 THR A 193      24.978  68.688  19.349  1.00 -0.01           O
ATOM   2780  H   THR A 193      25.189  66.365  20.304  1.00 -0.01           H
ATOM   2781  HA  THR A 193      27.010  68.034  21.999  1.00 -0.01           H
ATOM   2782  HB  THR A 193      26.037  69.966  20.522  1.00 -0.01           H
ATOM   2783  HG1 THR A 193      25.153  67.977  18.729  1.00 -0.01           H
ATOM   2784 HG21 THR A 193      27.243  67.688  19.013  1.00 -0.01           H
ATOM   2785 HG22 THR A 193      28.182  68.815  20.120  1.00 -0.01           H
ATOM   2786 HG23 THR A 193      27.423  69.317  18.566  1.00 -0.01           H
ATOM   2787  N   ALA A 194      23.828  68.064  22.469  1.00 -0.01           N
ATOM   2788  CA  ALA A 194      22.809  68.323  23.506  1.00 -0.01           C
ATOM   2789  C   ALA A 194      23.211  67.911  24.982  1.00 -0.01           C
ATOM   2790  O   ALA A 194      22.585  68.338  25.940  1.00 -0.01           O
ATOM   2791  CB  ALA A 194      21.570  67.419  23.145  1.00 -0.01           C
ATOM   2792  H   ALA A 194      23.539  67.454  21.719  1.00 -0.01           H
ATOM   2793  HA  ALA A 194      22.493  69.355  23.351  1.00 -0.01           H
ATOM   2794  HB1 ALA A 194      21.924  66.390  23.213  1.00 -0.01           H
ATOM   2795  HB2 ALA A 194      21.136  67.659  22.174  1.00 -0.01           H
ATOM   2796  HB3 ALA A 194      20.803  67.699  23.867  1.00 -0.01           H
ATOM   2797  N   LEU A 195      24.053  66.916  25.107  1.00 -0.07           N
ATOM   2798  CA  LEU A 195      24.411  66.377  26.452  1.00 -0.07           C
ATOM   2799  C   LEU A 195      25.250  67.385  27.273  1.00 -0.07           C
ATOM   2800  O   LEU A 195      24.938  67.610  28.466  1.00 -0.07           O
ATOM   2801  CB  LEU A 195      25.175  65.012  26.411  1.00 -0.07           C
ATOM   2802  CG  LEU A 195      24.428  63.869  25.709  1.00 -0.07           C
ATOM   2803  CD1 LEU A 195      25.421  62.736  25.669  1.00 -0.07           C
ATOM   2804  CD2 LEU A 195      23.079  63.543  26.422  1.00 -0.07           C
ATOM   2805  H   LEU A 195      24.400  66.461  24.275  1.00 -0.07           H
ATOM   2806  HA  LEU A 195      23.432  66.241  26.911  1.00 -0.07           H
ATOM   2807  HB2 LEU A 195      26.128  65.124  25.893  1.00 -0.07           H
ATOM   2808  HB3 LEU A 195      25.483  64.632  27.385  1.00 -0.07           H
ATOM   2809  HG  LEU A 195      24.199  64.197  24.695  1.00 -0.07           H
ATOM   2810 HD11 LEU A 195      26.379  63.013  25.228  1.00 -0.07           H
ATOM   2811 HD12 LEU A 195      25.049  61.995  24.963  1.00 -0.07           H
ATOM   2812 HD13 LEU A 195      25.452  62.113  26.563  1.00 -0.07           H
ATOM   2813 HD21 LEU A 195      23.198  63.465  27.503  1.00 -0.07           H
ATOM   2814 HD22 LEU A 195      22.317  64.319  26.346  1.00 -0.07           H
ATOM   2815 HD23 LEU A 195      22.595  62.654  26.018  1.00 -0.07           H
ATOM   2816  N   PHE A 196      26.152  68.128  26.601  1.00 -0.54           N
ATOM   2817  CA  PHE A 196      26.858  69.201  27.346  1.00 -0.54           C
ATOM   2818  C   PHE A 196      25.935  70.377  27.743  1.00 -0.54           C
ATOM   2819  O   PHE A 196      26.079  70.840  28.858  1.00 -0.54           O
ATOM   2820  CB  PHE A 196      28.006  69.784  26.511  1.00 -0.54           C
ATOM   2821  CG  PHE A 196      29.059  68.669  26.150  1.00 -0.54           C
ATOM   2822  CD1 PHE A 196      28.705  67.633  25.301  1.00 -0.54           C
ATOM   2823  CD2 PHE A 196      30.169  68.491  26.969  1.00 -0.54           C
ATOM   2824  CE1 PHE A 196      29.342  66.435  25.319  1.00 -0.54           C
ATOM   2825  CE2 PHE A 196      30.890  67.333  26.875  1.00 -0.54           C
ATOM   2826  CZ  PHE A 196      30.509  66.250  26.089  1.00 -0.54           C
ATOM   2827  H   PHE A 196      26.264  67.989  25.607  1.00 -0.54           H
ATOM   2828  HA  PHE A 196      27.325  68.783  28.237  1.00 -0.54           H
ATOM   2829  HB2 PHE A 196      27.685  70.085  25.514  1.00 -0.54           H
ATOM   2830  HB3 PHE A 196      28.498  70.642  26.970  1.00 -0.54           H
ATOM   2831  HD1 PHE A 196      27.768  67.622  24.765  1.00 -0.54           H
ATOM   2832  HD2 PHE A 196      30.467  69.190  27.736  1.00 -0.54           H
ATOM   2833  HE1 PHE A 196      29.006  65.634  24.676  1.00 -0.54           H
ATOM   2834  HE2 PHE A 196      31.805  67.273  27.446  1.00 -0.54           H
ATOM   2835  HZ  PHE A 196      30.959  65.270  26.138  1.00 -0.54           H
ATOM   2836  N   GLU A 197      24.896  70.804  26.971  1.00  0.02           N
ATOM   2837  CA  GLU A 197      23.906  71.851  27.423  1.00  0.02           C
ATOM   2838  C   GLU A 197      22.945  71.403  28.521  1.00  0.02           C
ATOM   2839  O   GLU A 197      22.573  72.214  29.388  1.00  0.02           O
ATOM   2840  CB  GLU A 197      23.267  72.441  26.172  1.00  0.02           C
ATOM   2841  CG  GLU A 197      22.183  73.422  26.500  1.00  0.02           C
ATOM   2842  CD  GLU A 197      21.774  74.350  25.308  1.00  0.02           C
ATOM   2843  OE1 GLU A 197      21.683  73.996  24.094  1.00  0.02           O
ATOM   2844  OE2 GLU A 197      21.368  75.478  25.566  1.00  0.02           O
ATOM   2845  H   GLU A 197      24.758  70.445  26.037  1.00  0.02           H
ATOM   2846  HA  GLU A 197      24.406  72.631  27.998  1.00  0.02           H
ATOM   2847  HB2 GLU A 197      24.079  72.994  25.700  1.00  0.02           H
ATOM   2848  HB3 GLU A 197      22.839  71.715  25.480  1.00  0.02           H
ATOM   2849  HG2 GLU A 197      21.394  72.810  26.938  1.00  0.02           H
ATOM   2850  HG3 GLU A 197      22.591  74.016  27.318  1.00  0.02           H
ATOM   2851  N   THR A 198      22.365  70.187  28.384  1.00  0.01           N
ATOM   2852  CA  THR A 198      21.344  69.607  29.182  1.00  0.01           C
ATOM   2853  C   THR A 198      21.734  68.990  30.512  1.00  0.01           C
ATOM   2854  O   THR A 198      21.029  69.204  31.501  1.00  0.01           O
ATOM   2855  CB  THR A 198      20.379  68.773  28.391  1.00  0.01           C
ATOM   2856  CG2 THR A 198      19.746  69.551  27.200  1.00  0.01           C
ATOM   2857  OG1 THR A 198      21.076  67.606  27.972  1.00  0.01           O
ATOM   2858  H   THR A 198      22.679  69.653  27.586  1.00  0.01           H
ATOM   2859  HA  THR A 198      20.817  70.469  29.591  1.00  0.01           H
ATOM   2860  HB  THR A 198      19.534  68.489  29.019  1.00  0.01           H
ATOM   2861  HG1 THR A 198      21.632  67.793  27.212  1.00  0.01           H
ATOM   2862 HG21 THR A 198      20.452  69.633  26.373  1.00  0.01           H
ATOM   2863 HG22 THR A 198      19.476  70.526  27.605  1.00  0.01           H
ATOM   2864 HG23 THR A 198      18.786  69.112  26.927  1.00  0.01           H
ATOM   2865  N   LEU A 199      22.778  68.168  30.511  1.00 -0.09           N
ATOM   2866  CA  LEU A 199      23.307  67.518  31.746  1.00 -0.09           C
ATOM   2867  C   LEU A 199      24.122  68.583  32.555  1.00 -0.09           C
ATOM   2868  O   LEU A 199      23.919  68.692  33.790  1.00 -0.09           O
ATOM   2869  CB  LEU A 199      24.253  66.304  31.392  1.00 -0.09           C
ATOM   2870  CG  LEU A 199      23.595  65.213  30.509  1.00 -0.09           C
ATOM   2871  CD1 LEU A 199      24.621  64.147  30.118  1.00 -0.09           C
ATOM   2872  CD2 LEU A 199      22.444  64.574  31.194  1.00 -0.09           C
ATOM   2873  H   LEU A 199      23.159  67.911  29.612  1.00 -0.09           H
ATOM   2874  HA  LEU A 199      22.526  67.158  32.416  1.00 -0.09           H
ATOM   2875  HB2 LEU A 199      25.090  66.707  30.823  1.00 -0.09           H
ATOM   2876  HB3 LEU A 199      24.481  65.844  32.353  1.00 -0.09           H
ATOM   2877  HG  LEU A 199      23.196  65.622  29.581  1.00 -0.09           H
ATOM   2878 HD11 LEU A 199      24.165  63.392  29.477  1.00 -0.09           H
ATOM   2879 HD12 LEU A 199      24.965  63.725  31.062  1.00 -0.09           H
ATOM   2880 HD13 LEU A 199      25.397  64.681  29.570  1.00 -0.09           H
ATOM   2881 HD21 LEU A 199      22.691  64.249  32.205  1.00 -0.09           H
ATOM   2882 HD22 LEU A 199      21.620  65.286  31.151  1.00 -0.09           H
ATOM   2883 HD23 LEU A 199      22.009  63.742  30.639  1.00 -0.09           H
ATOM   2884  N   TYR A 200      24.880  69.404  31.812  1.00 -1.45           N
ATOM   2885  CA  TYR A 200      25.913  70.305  32.279  1.00 -1.45           C
ATOM   2886  C   TYR A 200      25.744  71.759  31.760  1.00 -1.45           C
ATOM   2887  O   TYR A 200      24.668  72.130  31.342  1.00 -1.45           O
ATOM   2888  CB  TYR A 200      27.315  69.779  31.893  1.00 -1.45           C
ATOM   2889  CG  TYR A 200      27.818  68.362  32.264  1.00 -1.45           C
ATOM   2890  CD1 TYR A 200      27.230  67.709  33.378  1.00 -1.45           C
ATOM   2891  CD2 TYR A 200      28.882  67.739  31.539  1.00 -1.45           C
ATOM   2892  CE1 TYR A 200      27.554  66.404  33.714  1.00 -1.45           C
ATOM   2893  CE2 TYR A 200      29.227  66.440  31.886  1.00 -1.45           C
ATOM   2894  CZ  TYR A 200      28.513  65.744  32.892  1.00 -1.45           C
ATOM   2895  OH  TYR A 200      28.786  64.417  33.058  1.00 -1.45           O
ATOM   2896  H   TYR A 200      24.933  69.317  30.808  1.00 -1.45           H
ATOM   2897  HA  TYR A 200      25.923  70.396  33.365  1.00 -1.45           H
ATOM   2898  HB2 TYR A 200      27.452  69.907  30.819  1.00 -1.45           H
ATOM   2899  HB3 TYR A 200      28.113  70.457  32.197  1.00 -1.45           H
ATOM   2900  HD1 TYR A 200      26.564  68.313  33.976  1.00 -1.45           H
ATOM   2901  HD2 TYR A 200      29.319  68.286  30.716  1.00 -1.45           H
ATOM   2902  HE1 TYR A 200      27.156  65.947  34.607  1.00 -1.45           H
ATOM   2903  HE2 TYR A 200      29.872  65.929  31.187  1.00 -1.45           H
ATOM   2904  HH  TYR A 200      29.497  64.191  32.453  1.00 -1.45           H
ATOM   2905  N   ALA A 201      26.824  72.578  31.845  1.00 -0.77           N
ATOM   2906  CA  ALA A 201      26.843  73.969  31.392  1.00 -0.77           C
ATOM   2907  C   ALA A 201      27.350  74.188  29.992  1.00 -0.77           C
ATOM   2908  O   ALA A 201      28.261  74.992  29.827  1.00 -0.77           O
ATOM   2909  CB  ALA A 201      27.572  74.853  32.451  1.00 -0.77           C
ATOM   2910  H   ALA A 201      27.638  72.236  32.335  1.00 -0.77           H
ATOM   2911  HA  ALA A 201      25.771  74.160  31.348  1.00 -0.77           H
ATOM   2912  HB1 ALA A 201      27.544  75.865  32.047  1.00 -0.77           H
ATOM   2913  HB2 ALA A 201      28.567  74.415  32.539  1.00 -0.77           H
ATOM   2914  HB3 ALA A 201      27.135  74.805  33.449  1.00 -0.77           H
ATOM   2915  N   ALA A 202      26.787  73.488  29.010  1.00 -0.03           N
ATOM   2916  CA  ALA A 202      26.701  73.889  27.610  1.00 -0.03           C
ATOM   2917  C   ALA A 202      27.987  73.829  26.661  1.00 -0.03           C
ATOM   2918  O   ALA A 202      28.053  73.119  25.625  1.00 -0.03           O
ATOM   2919  CB  ALA A 202      25.791  75.107  27.379  1.00 -0.03           C
ATOM   2920  H   ALA A 202      26.140  72.788  29.342  1.00 -0.03           H
ATOM   2921  HA  ALA A 202      26.149  73.052  27.182  1.00 -0.03           H
ATOM   2922  HB1 ALA A 202      24.905  75.044  28.010  1.00 -0.03           H
ATOM   2923  HB2 ALA A 202      25.493  75.150  26.331  1.00 -0.03           H
ATOM   2924  HB3 ALA A 202      26.302  75.991  27.760  1.00 -0.03           H
ATOM   2925  N   ASN A 203      29.025  74.611  27.012  1.00 -0.05           N
ATOM   2926  CA  ASN A 203      30.108  74.861  26.104  1.00 -0.05           C
ATOM   2927  C   ASN A 203      31.038  73.728  25.853  1.00 -0.05           C
ATOM   2928  O   ASN A 203      31.519  73.130  26.827  1.00 -0.05           O
ATOM   2929  CB  ASN A 203      30.881  76.120  26.528  1.00 -0.05           C
ATOM   2930  CG  ASN A 203      30.003  77.316  26.675  1.00 -0.05           C
ATOM   2931  ND2 ASN A 203      30.450  78.193  27.514  1.00 -0.05           N
ATOM   2932  OD1 ASN A 203      28.864  77.464  26.206  1.00 -0.05           O
ATOM   2933  H   ASN A 203      28.958  75.123  27.880  1.00 -0.05           H
ATOM   2934  HA  ASN A 203      29.827  75.198  25.107  1.00 -0.05           H
ATOM   2935  HB2 ASN A 203      31.434  75.954  27.452  1.00 -0.05           H
ATOM   2936  HB3 ASN A 203      31.515  76.348  25.671  1.00 -0.05           H
ATOM   2937 HD21 ASN A 203      31.297  78.056  28.048  1.00 -0.05           H
ATOM   2938 HD22 ASN A 203      29.866  79.000  27.681  1.00 -0.05           H
ATOM   2939  N   VAL A 204      31.420  73.474  24.624  1.00 -0.03           N
ATOM   2940  CA  VAL A 204      31.921  72.119  24.202  1.00 -0.03           C
ATOM   2941  C   VAL A 204      33.439  71.946  24.300  1.00 -0.03           C
ATOM   2942  O   VAL A 204      34.118  72.961  24.393  1.00 -0.03           O
ATOM   2943  CB  VAL A 204      31.410  71.632  22.811  1.00 -0.03           C
ATOM   2944  CG1 VAL A 204      29.911  71.409  22.807  1.00 -0.03           C
ATOM   2945  CG2 VAL A 204      32.058  72.315  21.611  1.00 -0.03           C
ATOM   2946  H   VAL A 204      31.123  74.126  23.912  1.00 -0.03           H
ATOM   2947  HA  VAL A 204      31.465  71.441  24.923  1.00 -0.03           H
ATOM   2948  HB  VAL A 204      31.730  70.601  22.658  1.00 -0.03           H
ATOM   2949 HG11 VAL A 204      29.616  71.145  21.791  1.00 -0.03           H
ATOM   2950 HG12 VAL A 204      29.668  70.540  23.419  1.00 -0.03           H
ATOM   2951 HG13 VAL A 204      29.333  72.272  23.139  1.00 -0.03           H
ATOM   2952 HG21 VAL A 204      33.129  72.374  21.803  1.00 -0.03           H
ATOM   2953 HG22 VAL A 204      31.568  73.283  21.509  1.00 -0.03           H
ATOM   2954 HG23 VAL A 204      31.979  71.678  20.730  1.00 -0.03           H
ATOM   2955  N   PRO A 205      33.990  70.690  24.418  1.00 -0.27           N
ATOM   2956  CA  PRO A 205      35.461  70.461  24.331  1.00 -0.27           C
ATOM   2957  C   PRO A 205      36.111  70.767  23.003  1.00 -0.27           C
ATOM   2958  O   PRO A 205      35.359  70.792  22.075  1.00 -0.27           O
ATOM   2959  CB  PRO A 205      35.560  68.980  24.612  1.00 -0.27           C
ATOM   2960  CG  PRO A 205      34.314  68.532  25.454  1.00 -0.27           C
ATOM   2961  CD  PRO A 205      33.310  69.498  24.845  1.00 -0.27           C
ATOM   2962  HA  PRO A 205      35.991  71.005  25.112  1.00 -0.27           H
ATOM   2963  HB2 PRO A 205      35.491  68.327  23.743  1.00 -0.27           H
ATOM   2964  HB3 PRO A 205      36.529  68.717  25.036  1.00 -0.27           H
ATOM   2965  HG2 PRO A 205      34.088  67.466  25.424  1.00 -0.27           H
ATOM   2966  HG3 PRO A 205      34.379  68.805  26.507  1.00 -0.27           H
ATOM   2967  HD2 PRO A 205      32.797  68.993  24.027  1.00 -0.27           H
ATOM   2968  HD3 PRO A 205      32.574  69.776  25.600  1.00 -0.27           H
ATOM   2969  N   PRO A 206      37.376  71.080  22.893  1.00 -0.02           N
ATOM   2970  CA  PRO A 206      38.075  71.138  21.596  1.00 -0.02           C
ATOM   2971  C   PRO A 206      38.507  69.780  21.028  1.00 -0.02           C
ATOM   2972  O   PRO A 206      38.350  68.796  21.736  1.00 -0.02           O
ATOM   2973  CB  PRO A 206      39.278  72.005  21.936  1.00 -0.02           C
ATOM   2974  CG  PRO A 206      39.716  71.461  23.300  1.00 -0.02           C
ATOM   2975  CD  PRO A 206      38.346  71.307  23.946  1.00 -0.02           C
ATOM   2976  HA  PRO A 206      37.494  71.740  20.897  1.00 -0.02           H
ATOM   2977  HB2 PRO A 206      40.097  71.896  21.225  1.00 -0.02           H
ATOM   2978  HB3 PRO A 206      39.023  73.058  22.053  1.00 -0.02           H
ATOM   2979  HG2 PRO A 206      40.147  70.463  23.220  1.00 -0.02           H
ATOM   2980  HG3 PRO A 206      40.313  72.082  23.968  1.00 -0.02           H
ATOM   2981  HD2 PRO A 206      38.328  70.467  24.640  1.00 -0.02           H
ATOM   2982  HD3 PRO A 206      38.137  72.167  24.583  1.00 -0.02           H
ATOM   2983  N   ARG A 207      39.043  69.789  19.809  1.00  0.01           N
ATOM   2984  CA  ARG A 207      39.893  68.708  19.172  1.00  0.01           C
ATOM   2985  C   ARG A 207      41.315  68.726  19.792  1.00  0.01           C
ATOM   2986  O   ARG A 207      41.747  69.804  20.227  1.00  0.01           O
ATOM   2987  CB  ARG A 207      40.000  68.808  17.612  1.00  0.01           C
ATOM   2988  CG  ARG A 207      38.768  68.407  16.850  1.00  0.01           C
ATOM   2989  CD  ARG A 207      38.980  68.564  15.307  1.00  0.01           C
ATOM   2990  NE  ARG A 207      37.787  68.214  14.523  1.00  0.01           N
ATOM   2991  CZ  ARG A 207      37.315  67.044  14.158  1.00  0.01           C
ATOM   2992  NH1 ARG A 207      37.831  65.901  14.599  1.00  0.01           N
ATOM   2993  NH2 ARG A 207      36.228  66.929  13.501  1.00  0.01           N
ATOM   2994  H   ARG A 207      39.106  70.648  19.281  1.00  0.01           H
ATOM   2995  HA  ARG A 207      39.391  67.769  19.403  1.00  0.01           H
ATOM   2996  HB2 ARG A 207      40.427  69.742  17.247  1.00  0.01           H
ATOM   2997  HB3 ARG A 207      40.756  68.062  17.369  1.00  0.01           H
ATOM   2998  HG2 ARG A 207      38.558  67.389  17.179  1.00  0.01           H
ATOM   2999  HG3 ARG A 207      37.902  69.041  17.041  1.00  0.01           H
ATOM   3000  HD2 ARG A 207      39.446  69.515  15.047  1.00  0.01           H
ATOM   3001  HD3 ARG A 207      39.794  67.842  15.244  1.00  0.01           H
ATOM   3002  HE  ARG A 207      37.263  69.010  14.187  1.00  0.01           H
ATOM   3003 HH11 ARG A 207      38.652  65.899  15.186  1.00  0.01           H
ATOM   3004 HH12 ARG A 207      37.369  65.051  14.307  1.00  0.01           H
ATOM   3005 HH21 ARG A 207      35.903  67.685  12.915  1.00  0.01           H
ATOM   3006 HH22 ARG A 207      35.781  66.026  13.578  1.00  0.01           H
ATOM   3007  N   LEU A 208      42.007  67.543  19.803  1.00  0.00           N
ATOM   3008  CA  LEU A 208      43.355  67.453  20.435  1.00  0.00           C
ATOM   3009  C   LEU A 208      44.506  68.238  19.721  1.00  0.00           C
ATOM   3010  O   LEU A 208      45.166  69.080  20.340  1.00  0.00           O
ATOM   3011  CB  LEU A 208      43.659  65.975  20.743  1.00  0.00           C
ATOM   3012  CG  LEU A 208      44.891  65.535  21.526  1.00  0.00           C
ATOM   3013  CD1 LEU A 208      46.240  65.741  20.837  1.00  0.00           C
ATOM   3014  CD2 LEU A 208      44.840  66.078  22.943  1.00  0.00           C
ATOM   3015  H   LEU A 208      41.624  66.770  19.278  1.00  0.00           H
ATOM   3016  HA  LEU A 208      43.230  67.838  21.447  1.00  0.00           H
ATOM   3017  HB2 LEU A 208      42.834  65.563  21.325  1.00  0.00           H
ATOM   3018  HB3 LEU A 208      43.803  65.522  19.763  1.00  0.00           H
ATOM   3019  HG  LEU A 208      44.699  64.465  21.602  1.00  0.00           H
ATOM   3020 HD11 LEU A 208      46.960  65.353  21.557  1.00  0.00           H
ATOM   3021 HD12 LEU A 208      46.441  66.777  20.564  1.00  0.00           H
ATOM   3022 HD13 LEU A 208      46.273  65.136  19.930  1.00  0.00           H
ATOM   3023 HD21 LEU A 208      45.050  67.144  22.861  1.00  0.00           H
ATOM   3024 HD22 LEU A 208      43.915  65.792  23.442  1.00  0.00           H
ATOM   3025 HD23 LEU A 208      45.580  65.571  23.563  1.00  0.00           H
ATOM   3026  N   GLY A 209      44.559  68.143  18.406  1.00  0.00           N
ATOM   3027  CA  GLY A 209      45.419  68.940  17.566  1.00  0.00           C
ATOM   3028  C   GLY A 209      45.142  70.440  17.682  1.00  0.00           C
ATOM   3029  O   GLY A 209      46.064  71.254  17.843  1.00  0.00           O
ATOM   3030  H   GLY A 209      44.062  67.430  17.891  1.00  0.00           H
ATOM   3031  HA2 GLY A 209      46.432  68.706  17.893  1.00  0.00           H
ATOM   3032  HA3 GLY A 209      45.400  68.745  16.494  1.00  0.00           H
ATOM   3033  N   GLU A 210      43.832  70.832  17.797  1.00  0.01           N
ATOM   3034  CA  GLU A 210      43.333  72.201  17.929  1.00  0.01           C
ATOM   3035  C   GLU A 210      43.696  72.748  19.331  1.00  0.01           C
ATOM   3036  O   GLU A 210      44.093  73.923  19.445  1.00  0.01           O
ATOM   3037  CB  GLU A 210      41.802  72.233  17.717  1.00  0.01           C
ATOM   3038  CG  GLU A 210      41.118  73.603  17.886  1.00  0.01           C
ATOM   3039  CD  GLU A 210      39.597  73.419  17.975  1.00  0.01           C
ATOM   3040  OE1 GLU A 210      39.075  72.330  17.627  1.00  0.01           O
ATOM   3041  OE2 GLU A 210      38.921  74.416  18.092  1.00  0.01           O
ATOM   3042  H   GLU A 210      43.122  70.125  17.668  1.00  0.01           H
ATOM   3043  HA  GLU A 210      43.746  72.811  17.125  1.00  0.01           H
ATOM   3044  HB2 GLU A 210      41.597  72.001  16.671  1.00  0.01           H
ATOM   3045  HB3 GLU A 210      41.292  71.557  18.403  1.00  0.01           H
ATOM   3046  HG2 GLU A 210      41.353  74.096  18.829  1.00  0.01           H
ATOM   3047  HG3 GLU A 210      41.336  74.315  17.090  1.00  0.01           H
ATOM   3048  N   PHE A 211      43.736  71.927  20.426  1.00  0.00           N
ATOM   3049  CA  PHE A 211      44.308  72.244  21.772  1.00  0.00           C
ATOM   3050  C   PHE A 211      45.875  72.506  21.730  1.00  0.00           C
ATOM   3051  O   PHE A 211      46.345  73.514  22.276  1.00  0.00           O
ATOM   3052  CB  PHE A 211      43.913  71.122  22.709  1.00  0.00           C
ATOM   3053  CG  PHE A 211      44.688  71.164  23.991  1.00  0.00           C
ATOM   3054  CD1 PHE A 211      44.312  72.050  25.049  1.00  0.00           C
ATOM   3055  CD2 PHE A 211      45.861  70.386  24.138  1.00  0.00           C
ATOM   3056  CE1 PHE A 211      44.888  71.982  26.300  1.00  0.00           C
ATOM   3057  CE2 PHE A 211      46.643  70.515  25.365  1.00  0.00           C
ATOM   3058  CZ  PHE A 211      46.105  71.227  26.453  1.00  0.00           C
ATOM   3059  H   PHE A 211      43.421  70.973  20.324  1.00  0.00           H
ATOM   3060  HA  PHE A 211      43.866  73.172  22.134  1.00  0.00           H
ATOM   3061  HB2 PHE A 211      42.866  71.288  22.965  1.00  0.00           H
ATOM   3062  HB3 PHE A 211      43.918  70.096  22.342  1.00  0.00           H
ATOM   3063  HD1 PHE A 211      43.518  72.739  24.803  1.00  0.00           H
ATOM   3064  HD2 PHE A 211      46.117  69.686  23.356  1.00  0.00           H
ATOM   3065  HE1 PHE A 211      44.615  72.636  27.115  1.00  0.00           H
ATOM   3066  HE2 PHE A 211      47.541  69.918  25.426  1.00  0.00           H
ATOM   3067  HZ  PHE A 211      46.646  71.086  27.377  1.00  0.00           H
ATOM   3068  N   PHE A 212      46.687  71.662  21.096  1.00  0.00           N
ATOM   3069  CA  PHE A 212      48.149  71.950  20.951  1.00  0.00           C
ATOM   3070  C   PHE A 212      48.453  73.116  19.996  1.00  0.00           C
ATOM   3071  O   PHE A 212      49.553  73.676  20.146  1.00  0.00           O
ATOM   3072  CB  PHE A 212      48.784  70.588  20.634  1.00  0.00           C
ATOM   3073  CG  PHE A 212      49.043  69.790  21.952  1.00  0.00           C
ATOM   3074  CD1 PHE A 212      49.863  70.338  22.965  1.00  0.00           C
ATOM   3075  CD2 PHE A 212      48.496  68.512  22.164  1.00  0.00           C
ATOM   3076  CE1 PHE A 212      49.999  69.636  24.201  1.00  0.00           C
ATOM   3077  CE2 PHE A 212      48.668  67.778  23.376  1.00  0.00           C
ATOM   3078  CZ  PHE A 212      49.425  68.351  24.331  1.00  0.00           C
ATOM   3079  H   PHE A 212      46.261  70.812  20.756  1.00  0.00           H
ATOM   3080  HA  PHE A 212      48.571  72.317  21.887  1.00  0.00           H
ATOM   3081  HB2 PHE A 212      48.195  70.062  19.882  1.00  0.00           H
ATOM   3082  HB3 PHE A 212      49.779  70.751  20.220  1.00  0.00           H
ATOM   3083  HD1 PHE A 212      50.411  71.261  22.847  1.00  0.00           H
ATOM   3084  HD2 PHE A 212      48.011  68.092  21.295  1.00  0.00           H
ATOM   3085  HE1 PHE A 212      50.524  70.035  25.056  1.00  0.00           H
ATOM   3086  HE2 PHE A 212      48.147  66.850  23.561  1.00  0.00           H
ATOM   3087  HZ  PHE A 212      49.452  67.916  25.319  1.00  0.00           H
ATOM   3088  N   ASP A 213      47.501  73.451  19.142  1.00  0.00           N
ATOM   3089  CA  ASP A 213      47.632  74.669  18.361  1.00  0.00           C
ATOM   3090  C   ASP A 213      47.071  75.905  19.089  1.00  0.00           C
ATOM   3091  O   ASP A 213      47.542  76.949  18.768  1.00  0.00           O
ATOM   3092  CB  ASP A 213      46.940  74.470  17.047  1.00  0.00           C
ATOM   3093  CG  ASP A 213      47.770  73.602  16.027  1.00  0.00           C
ATOM   3094  OD1 ASP A 213      48.758  72.943  16.393  1.00  0.00           O
ATOM   3095  OD2 ASP A 213      47.308  73.455  14.875  1.00  0.00           O
ATOM   3096  H   ASP A 213      46.619  72.959  19.147  1.00  0.00           H
ATOM   3097  HA  ASP A 213      48.699  74.783  18.171  1.00  0.00           H
ATOM   3098  HB2 ASP A 213      45.998  73.943  17.201  1.00  0.00           H
ATOM   3099  HB3 ASP A 213      46.791  75.436  16.565  1.00  0.00           H
ATOM   3100  N   ILE A 214      46.225  75.782  20.127  1.00  0.00           N
ATOM   3101  CA  ILE A 214      46.057  76.768  21.211  1.00  0.00           C
ATOM   3102  C   ILE A 214      47.351  76.915  22.148  1.00  0.00           C
ATOM   3103  O   ILE A 214      47.770  77.997  22.475  1.00  0.00           O
ATOM   3104  CB  ILE A 214      44.720  76.614  22.088  1.00  0.00           C
ATOM   3105  CG1 ILE A 214      43.551  76.753  21.208  1.00  0.00           C
ATOM   3106  CG2 ILE A 214      44.821  77.623  23.217  1.00  0.00           C
ATOM   3107  CD1 ILE A 214      42.365  75.887  21.683  1.00  0.00           C
ATOM   3108  H   ILE A 214      45.945  74.824  20.286  1.00  0.00           H
ATOM   3109  HA  ILE A 214      45.928  77.725  20.705  1.00  0.00           H
ATOM   3110  HB  ILE A 214      44.637  75.669  22.625  1.00  0.00           H
ATOM   3111 HG12 ILE A 214      43.179  77.778  21.178  1.00  0.00           H
ATOM   3112 HG13 ILE A 214      43.840  76.366  20.231  1.00  0.00           H
ATOM   3113 HG21 ILE A 214      45.570  77.340  23.957  1.00  0.00           H
ATOM   3114 HG22 ILE A 214      43.864  77.521  23.728  1.00  0.00           H
ATOM   3115 HG23 ILE A 214      45.004  78.622  22.821  1.00  0.00           H
ATOM   3116 HD11 ILE A 214      42.241  75.854  22.766  1.00  0.00           H
ATOM   3117 HD12 ILE A 214      42.539  74.850  21.397  1.00  0.00           H
ATOM   3118 HD13 ILE A 214      41.456  76.245  21.200  1.00  0.00           H
ATOM   3119  N   VAL A 215      47.972  75.836  22.643  1.00  0.00           N
ATOM   3120  CA  VAL A 215      49.091  75.877  23.556  1.00  0.00           C
ATOM   3121  C   VAL A 215      50.314  76.398  22.918  1.00  0.00           C
ATOM   3122  O   VAL A 215      50.891  77.366  23.411  1.00  0.00           O
ATOM   3123  CB  VAL A 215      49.230  74.535  24.271  1.00  0.00           C
ATOM   3124  CG1 VAL A 215      50.605  74.165  24.946  1.00  0.00           C
ATOM   3125  CG2 VAL A 215      48.242  74.371  25.453  1.00  0.00           C
ATOM   3126  H   VAL A 215      47.672  74.921  22.338  1.00  0.00           H
ATOM   3127  HA  VAL A 215      48.895  76.645  24.305  1.00  0.00           H
ATOM   3128  HB  VAL A 215      48.988  73.751  23.554  1.00  0.00           H
ATOM   3129 HG11 VAL A 215      51.393  74.379  24.225  1.00  0.00           H
ATOM   3130 HG12 VAL A 215      50.676  74.870  25.774  1.00  0.00           H
ATOM   3131 HG13 VAL A 215      50.667  73.127  25.275  1.00  0.00           H
ATOM   3132 HG21 VAL A 215      48.402  75.046  26.293  1.00  0.00           H
ATOM   3133 HG22 VAL A 215      48.393  73.338  25.767  1.00  0.00           H
ATOM   3134 HG23 VAL A 215      47.247  74.435  25.012  1.00  0.00           H
ATOM   3135  N   SER A 216      50.706  75.851  21.826  1.00  0.00           N
ATOM   3136  CA  SER A 216      51.767  76.307  20.977  1.00  0.00           C
ATOM   3137  C   SER A 216      51.345  77.641  20.326  1.00  0.00           C
ATOM   3138  O   SER A 216      52.199  78.421  19.922  1.00  0.00           O
ATOM   3139  CB  SER A 216      52.138  75.311  19.868  1.00  0.00           C
ATOM   3140  OG  SER A 216      52.126  74.053  20.444  1.00  0.00           O
ATOM   3141  H   SER A 216      50.192  75.061  21.464  1.00  0.00           H
ATOM   3142  HA  SER A 216      52.603  76.466  21.658  1.00  0.00           H
ATOM   3143  HB2 SER A 216      51.500  75.255  18.987  1.00  0.00           H
ATOM   3144  HB3 SER A 216      53.172  75.473  19.561  1.00  0.00           H
ATOM   3145  HG  SER A 216      51.201  73.815  20.349  1.00  0.00           H
ATOM   3146  N   GLY A 217      50.108  78.045  20.184  1.00  0.00           N
ATOM   3147  CA  GLY A 217      49.732  79.423  19.808  1.00  0.00           C
ATOM   3148  C   GLY A 217      49.688  80.483  20.971  1.00  0.00           C
ATOM   3149  O   GLY A 217      49.633  81.725  20.671  1.00  0.00           O
ATOM   3150  H   GLY A 217      49.362  77.422  20.455  1.00  0.00           H
ATOM   3151  HA2 GLY A 217      50.389  79.807  19.028  1.00  0.00           H
ATOM   3152  HA3 GLY A 217      48.746  79.410  19.343  1.00  0.00           H
ATOM   3153  N   ALA A 218      49.718  80.053  22.195  1.00  0.00           N
ATOM   3154  CA  ALA A 218      49.834  80.890  23.412  1.00  0.00           C
ATOM   3155  C   ALA A 218      51.318  80.990  23.815  1.00  0.00           C
ATOM   3156  O   ALA A 218      51.774  82.016  24.382  1.00  0.00           O
ATOM   3157  CB  ALA A 218      48.997  80.312  24.515  1.00  0.00           C
ATOM   3158  H   ALA A 218      49.692  79.059  22.372  1.00  0.00           H
ATOM   3159  HA  ALA A 218      49.527  81.885  23.089  1.00  0.00           H
ATOM   3160  HB1 ALA A 218      47.986  80.305  24.107  1.00  0.00           H
ATOM   3161  HB2 ALA A 218      49.048  80.923  25.416  1.00  0.00           H
ATOM   3162  HB3 ALA A 218      49.257  79.286  24.774  1.00  0.00           H
ATOM   3163  N   GLY A 219      52.129  79.973  23.473  1.00  0.00           N
ATOM   3164  CA  GLY A 219      53.559  79.971  23.631  1.00  0.00           C
ATOM   3165  C   GLY A 219      54.111  79.117  24.820  1.00  0.00           C
ATOM   3166  O   GLY A 219      55.209  79.495  25.347  1.00  0.00           O
ATOM   3167  H   GLY A 219      51.761  79.207  22.928  1.00  0.00           H
ATOM   3168  HA2 GLY A 219      54.028  79.647  22.703  1.00  0.00           H
ATOM   3169  HA3 GLY A 219      53.880  80.990  23.851  1.00  0.00           H
ATOM   3170  N   PHE A 220      53.519  77.972  25.056  1.00  0.00           N
ATOM   3171  CA  PHE A 220      54.130  77.094  26.080  1.00  0.00           C
ATOM   3172  C   PHE A 220      54.997  75.994  25.396  1.00  0.00           C
ATOM   3173  O   PHE A 220      54.629  75.407  24.372  1.00  0.00           O
ATOM   3174  CB  PHE A 220      53.036  76.297  26.738  1.00  0.00           C
ATOM   3175  CG  PHE A 220      51.995  77.113  27.463  1.00  0.00           C
ATOM   3176  CD1 PHE A 220      52.256  77.455  28.808  1.00  0.00           C
ATOM   3177  CD2 PHE A 220      50.717  77.423  26.858  1.00  0.00           C
ATOM   3178  CE1 PHE A 220      51.289  78.177  29.516  1.00  0.00           C
ATOM   3179  CE2 PHE A 220      49.778  78.108  27.578  1.00  0.00           C
ATOM   3180  CZ  PHE A 220      50.061  78.554  28.953  1.00  0.00           C
ATOM   3181  H   PHE A 220      52.592  77.694  24.767  1.00  0.00           H
ATOM   3182  HA  PHE A 220      54.685  77.647  26.838  1.00  0.00           H
ATOM   3183  HB2 PHE A 220      52.750  75.553  25.994  1.00  0.00           H
ATOM   3184  HB3 PHE A 220      53.385  75.699  27.580  1.00  0.00           H
ATOM   3185  HD1 PHE A 220      53.222  77.197  29.216  1.00  0.00           H
ATOM   3186  HD2 PHE A 220      50.471  77.082  25.863  1.00  0.00           H
ATOM   3187  HE1 PHE A 220      51.385  78.453  30.556  1.00  0.00           H
ATOM   3188  HE2 PHE A 220      48.869  78.427  27.089  1.00  0.00           H
ATOM   3189  HZ  PHE A 220      49.290  79.124  29.450  1.00  0.00           H
ATOM   3190  N   HID A 221      55.975  75.494  26.175  1.00  0.00           N
ATOM   3191  CA  HID A 221      56.539  74.152  26.016  1.00  0.00           C
ATOM   3192  C   HID A 221      55.479  73.130  26.399  1.00  0.00           C
ATOM   3193  O   HID A 221      54.994  73.234  27.509  1.00  0.00           O
ATOM   3194  CB  HID A 221      57.845  74.021  26.764  1.00  0.00           C
ATOM   3195  CG  HID A 221      58.881  75.136  26.560  1.00  0.00           C
ATOM   3196  CD2 HID A 221      59.443  76.003  27.449  1.00  0.00           C
ATOM   3197  ND1 HID A 221      59.457  75.420  25.343  1.00  0.00           N
ATOM   3198  CE1 HID A 221      60.414  76.308  25.498  1.00  0.00           C
ATOM   3199  NE2 HID A 221      60.454  76.628  26.816  1.00  0.00           N
ATOM   3200  H   HID A 221      56.228  75.955  27.037  1.00  0.00           H
ATOM   3201  HA  HID A 221      56.747  73.982  24.960  1.00  0.00           H
ATOM   3202  HB2 HID A 221      57.660  74.041  27.838  1.00  0.00           H
ATOM   3203  HB3 HID A 221      58.273  73.062  26.472  1.00  0.00           H
ATOM   3204  HD1 HID A 221      59.172  74.908  24.521  1.00  0.00           H
ATOM   3205  HD2 HID A 221      59.219  76.044  28.505  1.00  0.00           H
ATOM   3206  HE1 HID A 221      61.253  76.432  24.830  1.00  0.00           H
ATOM   3207  N   THR A 222      55.200  72.129  25.551  1.00  0.00           N
ATOM   3208  CA  THR A 222      54.566  70.813  25.850  1.00  0.00           C
ATOM   3209  C   THR A 222      55.690  69.952  26.317  1.00  0.00           C
ATOM   3210  O   THR A 222      56.532  69.601  25.518  1.00  0.00           O
ATOM   3211  CB  THR A 222      53.849  70.293  24.637  1.00  0.00           C
ATOM   3212  CG2 THR A 222      53.235  68.901  24.900  1.00  0.00           C
ATOM   3213  OG1 THR A 222      52.867  71.168  24.217  1.00  0.00           O
ATOM   3214  H   THR A 222      55.608  72.344  24.653  1.00  0.00           H
ATOM   3215  HA  THR A 222      53.831  70.958  26.642  1.00  0.00           H
ATOM   3216  HB  THR A 222      54.456  70.136  23.745  1.00  0.00           H
ATOM   3217  HG1 THR A 222      53.358  71.861  23.770  1.00  0.00           H
ATOM   3218 HG21 THR A 222      54.013  68.194  25.187  1.00  0.00           H
ATOM   3219 HG22 THR A 222      52.790  68.425  24.027  1.00  0.00           H
ATOM   3220 HG23 THR A 222      52.483  68.993  25.684  1.00  0.00           H
ATOM   3221  N   LEU A 223      55.686  69.632  27.679  1.00  0.00           N
ATOM   3222  CA  LEU A 223      56.734  68.860  28.418  1.00  0.00           C
ATOM   3223  C   LEU A 223      56.317  67.397  28.488  1.00  0.00           C
ATOM   3224  O   LEU A 223      57.167  66.499  28.552  1.00  0.00           O
ATOM   3225  CB  LEU A 223      56.884  69.443  29.857  1.00  0.00           C
ATOM   3226  CG  LEU A 223      57.172  70.926  30.157  1.00  0.00           C
ATOM   3227  CD1 LEU A 223      57.275  71.127  31.630  1.00  0.00           C
ATOM   3228  CD2 LEU A 223      58.379  71.504  29.412  1.00  0.00           C
ATOM   3229  H   LEU A 223      55.004  70.192  28.170  1.00  0.00           H
ATOM   3230  HA  LEU A 223      57.701  68.962  27.926  1.00  0.00           H
ATOM   3231  HB2 LEU A 223      55.935  69.289  30.371  1.00  0.00           H
ATOM   3232  HB3 LEU A 223      57.714  68.941  30.355  1.00  0.00           H
ATOM   3233  HG  LEU A 223      56.294  71.464  29.801  1.00  0.00           H
ATOM   3234 HD11 LEU A 223      57.566  72.122  31.969  1.00  0.00           H
ATOM   3235 HD12 LEU A 223      57.974  70.427  32.089  1.00  0.00           H
ATOM   3236 HD13 LEU A 223      56.324  70.944  32.129  1.00  0.00           H
ATOM   3237 HD21 LEU A 223      59.239  71.020  29.875  1.00  0.00           H
ATOM   3238 HD22 LEU A 223      58.262  71.240  28.361  1.00  0.00           H
ATOM   3239 HD23 LEU A 223      58.444  72.582  29.560  1.00  0.00           H
ATOM   3240  N   SER A 224      54.988  67.142  28.488  1.00  0.00           N
ATOM   3241  CA  SER A 224      54.400  65.782  28.557  1.00  0.00           C
ATOM   3242  C   SER A 224      52.925  65.718  28.189  1.00  0.00           C
ATOM   3243  O   SER A 224      52.208  66.683  28.215  1.00  0.00           O
ATOM   3244  CB  SER A 224      54.619  65.147  29.927  1.00  0.00           C
ATOM   3245  OG  SER A 224      53.723  65.716  30.909  1.00  0.00           O
ATOM   3246  H   SER A 224      54.350  67.923  28.524  1.00  0.00           H
ATOM   3247  HA  SER A 224      54.982  65.135  27.902  1.00  0.00           H
ATOM   3248  HB2 SER A 224      54.538  64.062  29.859  1.00  0.00           H
ATOM   3249  HB3 SER A 224      55.556  65.532  30.331  1.00  0.00           H
ATOM   3250  HG  SER A 224      52.877  65.275  30.798  1.00  0.00           H
ATOM   3251  N   LEU A 225      52.350  64.527  27.788  1.00  0.00           N
ATOM   3252  CA  LEU A 225      50.912  64.264  27.519  1.00  0.00           C
ATOM   3253  C   LEU A 225      50.500  62.834  27.938  1.00  0.00           C
ATOM   3254  O   LEU A 225      51.271  61.868  27.850  1.00  0.00           O
ATOM   3255  CB  LEU A 225      50.770  64.380  26.000  1.00  0.00           C
ATOM   3256  CG  LEU A 225      49.459  63.970  25.331  1.00  0.00           C
ATOM   3257  CD1 LEU A 225      48.376  64.812  25.972  1.00  0.00           C
ATOM   3258  CD2 LEU A 225      49.413  64.141  23.793  1.00  0.00           C
ATOM   3259  H   LEU A 225      52.990  63.773  27.587  1.00  0.00           H
ATOM   3260  HA  LEU A 225      50.239  64.977  27.994  1.00  0.00           H
ATOM   3261  HB2 LEU A 225      51.004  65.412  25.738  1.00  0.00           H
ATOM   3262  HB3 LEU A 225      51.485  63.679  25.569  1.00  0.00           H
ATOM   3263  HG  LEU A 225      49.234  62.936  25.590  1.00  0.00           H
ATOM   3264 HD11 LEU A 225      48.361  64.510  27.019  1.00  0.00           H
ATOM   3265 HD12 LEU A 225      47.409  64.669  25.490  1.00  0.00           H
ATOM   3266 HD13 LEU A 225      48.687  65.854  25.895  1.00  0.00           H
ATOM   3267 HD21 LEU A 225      48.963  65.085  23.485  1.00  0.00           H
ATOM   3268 HD22 LEU A 225      50.437  63.899  23.509  1.00  0.00           H
ATOM   3269 HD23 LEU A 225      48.873  63.345  23.280  1.00  0.00           H
ATOM   3270  N   LYS A 226      49.288  62.716  28.552  1.00  0.02           N
ATOM   3271  CA  LYS A 226      48.739  61.425  29.050  1.00  0.02           C
ATOM   3272  C   LYS A 226      47.214  61.303  29.080  1.00  0.02           C
ATOM   3273  O   LYS A 226      46.669  62.156  29.816  1.00  0.02           O
ATOM   3274  CB  LYS A 226      49.343  61.149  30.422  1.00  0.02           C
ATOM   3275  CG  LYS A 226      48.892  59.863  30.999  1.00  0.02           C
ATOM   3276  CD  LYS A 226      49.725  59.605  32.205  1.00  0.02           C
ATOM   3277  CE  LYS A 226      49.084  58.446  32.971  1.00  0.02           C
ATOM   3278  NZ  LYS A 226      49.192  57.108  32.446  1.00  0.02           N
ATOM   3279  H   LYS A 226      48.771  63.520  28.879  1.00  0.02           H
ATOM   3280  HA  LYS A 226      49.120  60.706  28.325  1.00  0.02           H
ATOM   3281  HB2 LYS A 226      50.421  61.155  30.265  1.00  0.02           H
ATOM   3282  HB3 LYS A 226      49.024  61.963  31.073  1.00  0.02           H
ATOM   3283  HG2 LYS A 226      47.845  59.852  31.302  1.00  0.02           H
ATOM   3284  HG3 LYS A 226      49.117  59.054  30.304  1.00  0.02           H
ATOM   3285  HD2 LYS A 226      50.767  59.474  31.914  1.00  0.02           H
ATOM   3286  HD3 LYS A 226      49.685  60.537  32.769  1.00  0.02           H
ATOM   3287  HE2 LYS A 226      49.681  58.357  33.879  1.00  0.02           H
ATOM   3288  HE3 LYS A 226      48.049  58.728  33.166  1.00  0.02           H
ATOM   3289  HZ1 LYS A 226      50.103  56.890  32.069  1.00  0.02           H
ATOM   3290  HZ2 LYS A 226      48.579  57.072  31.644  1.00  0.02           H
ATOM   3291  HZ3 LYS A 226      48.830  56.395  33.062  1.00  0.02           H
ATOM   3292  N   ASP A 227      46.617  60.420  28.340  1.00 -0.02           N
ATOM   3293  CA  ASP A 227      45.232  60.062  28.450  1.00 -0.02           C
ATOM   3294  C   ASP A 227      44.852  59.565  29.836  1.00 -0.02           C
ATOM   3295  O   ASP A 227      45.475  58.670  30.407  1.00 -0.02           O
ATOM   3296  CB  ASP A 227      45.032  59.021  27.363  1.00 -0.02           C
ATOM   3297  CG  ASP A 227      43.631  58.475  27.075  1.00 -0.02           C
ATOM   3298  OD1 ASP A 227      43.336  58.068  25.897  1.00 -0.02           O
ATOM   3299  OD2 ASP A 227      42.890  58.382  28.063  1.00 -0.02           O
ATOM   3300  H   ASP A 227      47.141  59.654  27.941  1.00 -0.02           H
ATOM   3301  HA  ASP A 227      44.728  60.979  28.143  1.00 -0.02           H
ATOM   3302  HB2 ASP A 227      45.355  59.531  26.455  1.00 -0.02           H
ATOM   3303  HB3 ASP A 227      45.611  58.108  27.503  1.00 -0.02           H
ATOM   3304  N   LEU A 228      43.750  60.113  30.350  1.00 -0.03           N
ATOM   3305  CA  LEU A 228      43.172  59.759  31.626  1.00 -0.03           C
ATOM   3306  C   LEU A 228      41.647  59.302  31.527  1.00 -0.03           C
ATOM   3307  O   LEU A 228      40.884  59.200  32.466  1.00 -0.03           O
ATOM   3308  CB  LEU A 228      43.322  60.925  32.586  1.00 -0.03           C
ATOM   3309  CG  LEU A 228      44.819  61.117  32.940  1.00 -0.03           C
ATOM   3310  CD1 LEU A 228      44.766  62.109  34.059  1.00 -0.03           C
ATOM   3311  CD2 LEU A 228      45.603  59.883  33.604  1.00 -0.03           C
ATOM   3312  H   LEU A 228      43.201  60.740  29.779  1.00 -0.03           H
ATOM   3313  HA  LEU A 228      43.674  58.923  32.114  1.00 -0.03           H
ATOM   3314  HB2 LEU A 228      42.970  61.825  32.082  1.00 -0.03           H
ATOM   3315  HB3 LEU A 228      42.763  60.770  33.509  1.00 -0.03           H
ATOM   3316  HG  LEU A 228      45.317  61.643  32.126  1.00 -0.03           H
ATOM   3317 HD11 LEU A 228      44.346  63.059  33.728  1.00 -0.03           H
ATOM   3318 HD12 LEU A 228      45.786  62.368  34.342  1.00 -0.03           H
ATOM   3319 HD13 LEU A 228      44.244  61.673  34.911  1.00 -0.03           H
ATOM   3320 HD21 LEU A 228      45.182  59.527  34.544  1.00 -0.03           H
ATOM   3321 HD22 LEU A 228      45.563  59.052  32.899  1.00 -0.03           H
ATOM   3322 HD23 LEU A 228      46.573  60.371  33.697  1.00 -0.03           H
ATOM   3323  N   SER A 229      41.177  59.000  30.296  1.00 -0.02           N
ATOM   3324  CA  SER A 229      39.761  58.599  29.961  1.00 -0.02           C
ATOM   3325  C   SER A 229      39.221  57.377  30.762  1.00 -0.02           C
ATOM   3326  O   SER A 229      38.092  57.210  31.119  1.00 -0.02           O
ATOM   3327  CB  SER A 229      39.690  58.259  28.457  1.00 -0.02           C
ATOM   3328  OG  SER A 229      40.197  59.291  27.658  1.00 -0.02           O
ATOM   3329  H   SER A 229      41.762  59.196  29.496  1.00 -0.02           H
ATOM   3330  HA  SER A 229      39.083  59.388  30.287  1.00 -0.02           H
ATOM   3331  HB2 SER A 229      40.267  57.355  28.262  1.00 -0.02           H
ATOM   3332  HB3 SER A 229      38.654  58.080  28.170  1.00 -0.02           H
ATOM   3333  HG  SER A 229      41.152  59.230  27.590  1.00 -0.02           H
ATOM   3334  N   ALA A 230      40.172  56.500  31.199  1.00 -0.03           N
ATOM   3335  CA  ALA A 230      39.911  55.325  32.010  1.00 -0.03           C
ATOM   3336  C   ALA A 230      39.557  55.614  33.514  1.00 -0.03           C
ATOM   3337  O   ALA A 230      38.761  54.889  34.175  1.00 -0.03           O
ATOM   3338  CB  ALA A 230      41.139  54.488  31.932  1.00 -0.03           C
ATOM   3339  H   ALA A 230      41.122  56.634  30.883  1.00 -0.03           H
ATOM   3340  HA  ALA A 230      39.026  54.811  31.635  1.00 -0.03           H
ATOM   3341  HB1 ALA A 230      41.359  54.322  30.878  1.00 -0.03           H
ATOM   3342  HB2 ALA A 230      40.974  53.607  32.553  1.00 -0.03           H
ATOM   3343  HB3 ALA A 230      42.017  54.938  32.396  1.00 -0.03           H
ATOM   3344  N   ASN A 231      40.151  56.731  34.025  1.00 -0.10           N
ATOM   3345  CA  ASN A 231      39.840  57.267  35.359  1.00 -0.10           C
ATOM   3346  C   ASN A 231      38.532  58.093  35.321  1.00 -0.10           C
ATOM   3347  O   ASN A 231      37.688  57.865  36.187  1.00 -0.10           O
ATOM   3348  CB  ASN A 231      41.109  58.145  35.732  1.00 -0.10           C
ATOM   3349  CG  ASN A 231      42.205  57.299  36.350  1.00 -0.10           C
ATOM   3350  ND2 ASN A 231      43.467  57.367  35.906  1.00 -0.10           N
ATOM   3351  OD1 ASN A 231      42.055  56.584  37.311  1.00 -0.10           O
ATOM   3352  H   ASN A 231      40.765  57.174  33.356  1.00 -0.10           H
ATOM   3353  HA  ASN A 231      39.574  56.422  35.994  1.00 -0.10           H
ATOM   3354  HB2 ASN A 231      41.531  58.702  34.896  1.00 -0.10           H
ATOM   3355  HB3 ASN A 231      40.704  58.853  36.455  1.00 -0.10           H
ATOM   3356 HD21 ASN A 231      43.759  57.794  35.039  1.00 -0.10           H
ATOM   3357 HD22 ASN A 231      44.075  56.723  36.393  1.00 -0.10           H
ATOM   3358  N   LEU A 232      38.334  59.002  34.351  1.00 -1.26           N
ATOM   3359  CA  LEU A 232      37.032  59.625  34.152  1.00 -1.26           C
ATOM   3360  C   LEU A 232      35.906  58.678  33.951  1.00 -1.26           C
ATOM   3361  O   LEU A 232      34.755  58.898  34.375  1.00 -1.26           O
ATOM   3362  CB  LEU A 232      37.200  60.733  33.066  1.00 -1.26           C
ATOM   3363  CG  LEU A 232      35.851  61.317  32.584  1.00 -1.26           C
ATOM   3364  CD1 LEU A 232      35.260  62.346  33.550  1.00 -1.26           C
ATOM   3365  CD2 LEU A 232      35.959  61.891  31.171  1.00 -1.26           C
ATOM   3366  H   LEU A 232      39.073  59.270  33.717  1.00 -1.26           H
ATOM   3367  HA  LEU A 232      36.746  60.194  35.037  1.00 -1.26           H
ATOM   3368  HB2 LEU A 232      37.778  61.559  33.480  1.00 -1.26           H
ATOM   3369  HB3 LEU A 232      37.725  60.330  32.200  1.00 -1.26           H
ATOM   3370  HG  LEU A 232      35.121  60.517  32.464  1.00 -1.26           H
ATOM   3371 HD11 LEU A 232      35.031  61.757  34.439  1.00 -1.26           H
ATOM   3372 HD12 LEU A 232      34.263  62.652  33.232  1.00 -1.26           H
ATOM   3373 HD13 LEU A 232      36.003  63.090  33.838  1.00 -1.26           H
ATOM   3374 HD21 LEU A 232      36.535  62.812  31.248  1.00 -1.26           H
ATOM   3375 HD22 LEU A 232      36.534  61.195  30.559  1.00 -1.26           H
ATOM   3376 HD23 LEU A 232      34.974  62.000  30.717  1.00 -1.26           H
ATOM   3377  N   ALA A 233      36.166  57.605  33.208  1.00 -0.02           N
ATOM   3378  CA  ALA A 233      35.131  56.603  32.898  1.00 -0.02           C
ATOM   3379  C   ALA A 233      34.676  55.754  34.084  1.00 -0.02           C
ATOM   3380  O   ALA A 233      33.548  55.356  34.167  1.00 -0.02           O
ATOM   3381  CB  ALA A 233      35.514  55.684  31.695  1.00 -0.02           C
ATOM   3382  H   ALA A 233      37.089  57.528  32.805  1.00 -0.02           H
ATOM   3383  HA  ALA A 233      34.225  57.116  32.573  1.00 -0.02           H
ATOM   3384  HB1 ALA A 233      34.586  55.179  31.429  1.00 -0.02           H
ATOM   3385  HB2 ALA A 233      36.298  54.955  31.902  1.00 -0.02           H
ATOM   3386  HB3 ALA A 233      35.820  56.205  30.788  1.00 -0.02           H
ATOM   3387  N   MET A 234      35.671  55.593  34.961  1.00 -0.08           N
ATOM   3388  CA  MET A 234      35.394  54.882  36.220  1.00 -0.08           C
ATOM   3389  C   MET A 234      34.547  55.757  37.176  1.00 -0.08           C
ATOM   3390  O   MET A 234      33.505  55.312  37.752  1.00 -0.08           O
ATOM   3391  CB  MET A 234      36.646  54.509  36.967  1.00 -0.08           C
ATOM   3392  CG  MET A 234      37.177  53.133  36.651  1.00 -0.08           C
ATOM   3393  SD  MET A 234      36.103  51.774  36.862  1.00 -0.08           S
ATOM   3394  CE  MET A 234      35.703  51.780  38.554  1.00 -0.08           C
ATOM   3395  H   MET A 234      36.629  55.623  34.643  1.00 -0.08           H
ATOM   3396  HA  MET A 234      34.715  54.055  36.012  1.00 -0.08           H
ATOM   3397  HB2 MET A 234      37.379  55.296  36.789  1.00 -0.08           H
ATOM   3398  HB3 MET A 234      36.441  54.640  38.029  1.00 -0.08           H
ATOM   3399  HG2 MET A 234      37.292  53.195  35.569  1.00 -0.08           H
ATOM   3400  HG3 MET A 234      38.152  52.974  37.111  1.00 -0.08           H
ATOM   3401  HE1 MET A 234      35.126  50.864  38.683  1.00 -0.08           H
ATOM   3402  HE2 MET A 234      36.569  51.794  39.216  1.00 -0.08           H
ATOM   3403  HE3 MET A 234      35.082  52.645  38.784  1.00 -0.08           H
ATOM   3404  N   THR A 235      34.957  57.036  37.228  1.00 -0.41           N
ATOM   3405  CA  THR A 235      34.299  58.178  37.971  1.00 -0.41           C
ATOM   3406  C   THR A 235      32.906  58.497  37.400  1.00 -0.41           C
ATOM   3407  O   THR A 235      32.019  58.661  38.223  1.00 -0.41           O
ATOM   3408  CB  THR A 235      35.123  59.465  37.852  1.00 -0.41           C
ATOM   3409  CG2 THR A 235      34.679  60.748  38.528  1.00 -0.41           C
ATOM   3410  OG1 THR A 235      36.530  59.282  38.251  1.00 -0.41           O
ATOM   3411  H   THR A 235      35.753  57.249  36.643  1.00 -0.41           H
ATOM   3412  HA  THR A 235      34.202  57.970  39.037  1.00 -0.41           H
ATOM   3413  HB  THR A 235      35.157  59.748  36.800  1.00 -0.41           H
ATOM   3414  HG1 THR A 235      36.936  58.867  37.487  1.00 -0.41           H
ATOM   3415 HG21 THR A 235      35.132  60.824  39.517  1.00 -0.41           H
ATOM   3416 HG22 THR A 235      33.598  60.766  38.666  1.00 -0.41           H
ATOM   3417 HG23 THR A 235      34.939  61.661  37.991  1.00 -0.41           H
ATOM   3418  N   MET A 236      32.675  58.488  36.115  1.00 -0.44           N
ATOM   3419  CA  MET A 236      31.375  58.705  35.486  1.00 -0.44           C
ATOM   3420  C   MET A 236      30.436  57.563  35.812  1.00 -0.44           C
ATOM   3421  O   MET A 236      29.334  57.910  36.213  1.00 -0.44           O
ATOM   3422  CB  MET A 236      31.650  58.887  33.959  1.00 -0.44           C
ATOM   3423  CG  MET A 236      30.403  58.621  33.128  1.00 -0.44           C
ATOM   3424  SD  MET A 236      28.873  59.719  33.306  1.00 -0.44           S
ATOM   3425  CE  MET A 236      29.263  61.172  32.197  1.00 -0.44           C
ATOM   3426  H   MET A 236      33.526  58.561  35.576  1.00 -0.44           H
ATOM   3427  HA  MET A 236      30.863  59.621  35.779  1.00 -0.44           H
ATOM   3428  HB2 MET A 236      31.933  59.933  33.841  1.00 -0.44           H
ATOM   3429  HB3 MET A 236      32.440  58.221  33.614  1.00 -0.44           H
ATOM   3430  HG2 MET A 236      30.779  58.725  32.109  1.00 -0.44           H
ATOM   3431  HG3 MET A 236      30.068  57.584  33.159  1.00 -0.44           H
ATOM   3432  HE1 MET A 236      28.426  61.864  32.102  1.00 -0.44           H
ATOM   3433  HE2 MET A 236      30.232  61.567  32.501  1.00 -0.44           H
ATOM   3434  HE3 MET A 236      29.440  60.892  31.158  1.00 -0.44           H
ATOM   3435  N   ASN A 237      30.875  56.303  35.786  1.00  0.01           N
ATOM   3436  CA  ASN A 237      30.184  55.175  36.344  1.00  0.01           C
ATOM   3437  C   ASN A 237      29.747  55.292  37.784  1.00  0.01           C
ATOM   3438  O   ASN A 237      28.510  55.134  38.035  1.00  0.01           O
ATOM   3439  CB  ASN A 237      30.995  53.837  36.123  1.00  0.01           C
ATOM   3440  CG  ASN A 237      30.723  53.231  34.760  1.00  0.01           C
ATOM   3441  ND2 ASN A 237      31.572  53.346  33.778  1.00  0.01           N
ATOM   3442  OD1 ASN A 237      29.694  52.643  34.538  1.00  0.01           O
ATOM   3443  H   ASN A 237      31.752  56.140  35.313  1.00  0.01           H
ATOM   3444  HA  ASN A 237      29.239  55.122  35.804  1.00  0.01           H
ATOM   3445  HB2 ASN A 237      32.056  53.964  36.338  1.00  0.01           H
ATOM   3446  HB3 ASN A 237      30.630  53.111  36.849  1.00  0.01           H
ATOM   3447 HD21 ASN A 237      32.376  53.942  33.913  1.00  0.01           H
ATOM   3448 HD22 ASN A 237      31.340  52.857  32.925  1.00  0.01           H
ATOM   3449  N   VAL A 238      30.624  55.579  38.722  1.00 -0.09           N
ATOM   3450  CA  VAL A 238      30.271  55.942  40.093  1.00 -0.09           C
ATOM   3451  C   VAL A 238      29.251  57.039  40.177  1.00 -0.09           C
ATOM   3452  O   VAL A 238      28.340  56.890  40.961  1.00 -0.09           O
ATOM   3453  CB  VAL A 238      31.558  56.338  40.843  1.00 -0.09           C
ATOM   3454  CG1 VAL A 238      31.540  56.932  42.264  1.00 -0.09           C
ATOM   3455  CG2 VAL A 238      32.618  55.218  40.910  1.00 -0.09           C
ATOM   3456  H   VAL A 238      31.595  55.684  38.465  1.00 -0.09           H
ATOM   3457  HA  VAL A 238      29.814  55.116  40.639  1.00 -0.09           H
ATOM   3458  HB  VAL A 238      32.076  57.101  40.262  1.00 -0.09           H
ATOM   3459 HG11 VAL A 238      31.005  56.287  42.962  1.00 -0.09           H
ATOM   3460 HG12 VAL A 238      32.584  57.133  42.502  1.00 -0.09           H
ATOM   3461 HG13 VAL A 238      31.047  57.904  42.276  1.00 -0.09           H
ATOM   3462 HG21 VAL A 238      32.814  54.814  39.917  1.00 -0.09           H
ATOM   3463 HG22 VAL A 238      32.220  54.397  41.507  1.00 -0.09           H
ATOM   3464 HG23 VAL A 238      33.489  55.501  41.501  1.00 -0.09           H
ATOM   3465  N   PHE A 239      29.462  58.192  39.510  1.00 -0.02           N
ATOM   3466  CA  PHE A 239      28.664  59.405  39.609  1.00 -0.02           C
ATOM   3467  C   PHE A 239      27.220  59.105  39.395  1.00 -0.02           C
ATOM   3468  O   PHE A 239      26.376  59.260  40.340  1.00 -0.02           O
ATOM   3469  CB  PHE A 239      29.249  60.490  38.592  1.00 -0.02           C
ATOM   3470  CG  PHE A 239      28.393  61.618  38.061  1.00 -0.02           C
ATOM   3471  CD1 PHE A 239      27.259  62.107  38.789  1.00 -0.02           C
ATOM   3472  CD2 PHE A 239      28.753  62.201  36.843  1.00 -0.02           C
ATOM   3473  CE1 PHE A 239      26.549  63.181  38.319  1.00 -0.02           C
ATOM   3474  CE2 PHE A 239      28.001  63.296  36.356  1.00 -0.02           C
ATOM   3475  CZ  PHE A 239      26.905  63.777  37.089  1.00 -0.02           C
ATOM   3476  H   PHE A 239      30.258  58.215  38.888  1.00 -0.02           H
ATOM   3477  HA  PHE A 239      28.837  59.915  40.557  1.00 -0.02           H
ATOM   3478  HB2 PHE A 239      30.197  60.920  38.915  1.00 -0.02           H
ATOM   3479  HB3 PHE A 239      29.491  59.829  37.759  1.00 -0.02           H
ATOM   3480  HD1 PHE A 239      26.868  61.686  39.704  1.00 -0.02           H
ATOM   3481  HD2 PHE A 239      29.529  61.827  36.192  1.00 -0.02           H
ATOM   3482  HE1 PHE A 239      25.696  63.504  38.897  1.00 -0.02           H
ATOM   3483  HE2 PHE A 239      28.282  63.633  35.369  1.00 -0.02           H
ATOM   3484  HZ  PHE A 239      26.304  64.600  36.730  1.00 -0.02           H
ATOM   3485  N   ALA A 240      26.977  58.492  38.289  1.00  0.01           N
ATOM   3486  CA  ALA A 240      25.656  58.016  37.904  1.00  0.01           C
ATOM   3487  C   ALA A 240      25.074  56.885  38.843  1.00  0.01           C
ATOM   3488  O   ALA A 240      23.885  56.880  39.123  1.00  0.01           O
ATOM   3489  CB  ALA A 240      25.918  57.504  36.471  1.00  0.01           C
ATOM   3490  H   ALA A 240      27.803  58.258  37.757  1.00  0.01           H
ATOM   3491  HA  ALA A 240      24.964  58.858  37.946  1.00  0.01           H
ATOM   3492  HB1 ALA A 240      25.086  56.900  36.109  1.00  0.01           H
ATOM   3493  HB2 ALA A 240      26.820  56.897  36.392  1.00  0.01           H
ATOM   3494  HB3 ALA A 240      26.105  58.310  35.760  1.00  0.01           H
ATOM   3495  N   LEU A 241      25.776  55.789  39.217  1.00  0.01           N
ATOM   3496  CA  LEU A 241      25.204  54.895  40.250  1.00  0.01           C
ATOM   3497  C   LEU A 241      24.924  55.584  41.603  1.00  0.01           C
ATOM   3498  O   LEU A 241      23.921  55.207  42.181  1.00  0.01           O
ATOM   3499  CB  LEU A 241      26.157  53.660  40.483  1.00  0.01           C
ATOM   3500  CG  LEU A 241      25.643  52.510  41.353  1.00  0.01           C
ATOM   3501  CD1 LEU A 241      24.528  51.740  40.703  1.00  0.01           C
ATOM   3502  CD2 LEU A 241      26.743  51.500  41.766  1.00  0.01           C
ATOM   3503  H   LEU A 241      26.746  55.796  38.935  1.00  0.01           H
ATOM   3504  HA  LEU A 241      24.234  54.533  39.909  1.00  0.01           H
ATOM   3505  HB2 LEU A 241      26.489  53.269  39.521  1.00  0.01           H
ATOM   3506  HB3 LEU A 241      27.051  54.117  40.907  1.00  0.01           H
ATOM   3507  HG  LEU A 241      25.369  52.933  42.320  1.00  0.01           H
ATOM   3508 HD11 LEU A 241      24.348  50.747  41.116  1.00  0.01           H
ATOM   3509 HD12 LEU A 241      24.704  51.559  39.642  1.00  0.01           H
ATOM   3510 HD13 LEU A 241      23.607  52.298  40.872  1.00  0.01           H
ATOM   3511 HD21 LEU A 241      27.173  51.017  40.889  1.00  0.01           H
ATOM   3512 HD22 LEU A 241      27.471  52.013  42.394  1.00  0.01           H
ATOM   3513 HD23 LEU A 241      26.349  50.715  42.412  1.00  0.01           H
ATOM   3514  N   GLY A 242      25.655  56.592  42.017  1.00  0.00           N
ATOM   3515  CA  GLY A 242      25.056  57.404  42.968  1.00  0.00           C
ATOM   3516  C   GLY A 242      23.681  58.011  42.630  1.00  0.00           C
ATOM   3517  O   GLY A 242      22.772  57.788  43.421  1.00  0.00           O
ATOM   3518  H   GLY A 242      26.448  56.908  41.478  1.00  0.00           H
ATOM   3519  HA2 GLY A 242      24.987  56.751  43.838  1.00  0.00           H
ATOM   3520  HA3 GLY A 242      25.747  58.200  43.246  1.00  0.00           H
ATOM   3521  N   VAL A 243      23.414  58.665  41.498  1.00 -0.01           N
ATOM   3522  CA  VAL A 243      22.124  59.221  41.073  1.00 -0.01           C
ATOM   3523  C   VAL A 243      21.056  58.121  40.913  1.00 -0.01           C
ATOM   3524  O   VAL A 243      19.997  58.216  41.488  1.00 -0.01           O
ATOM   3525  CB  VAL A 243      22.341  60.106  39.863  1.00 -0.01           C
ATOM   3526  CG1 VAL A 243      21.075  60.866  39.499  1.00 -0.01           C
ATOM   3527  CG2 VAL A 243      23.443  61.088  39.956  1.00 -0.01           C
ATOM   3528  H   VAL A 243      24.117  58.712  40.775  1.00 -0.01           H
ATOM   3529  HA  VAL A 243      21.787  59.879  41.873  1.00 -0.01           H
ATOM   3530  HB  VAL A 243      22.567  59.399  39.065  1.00 -0.01           H
ATOM   3531 HG11 VAL A 243      20.226  60.214  39.297  1.00 -0.01           H
ATOM   3532 HG12 VAL A 243      20.889  61.584  40.298  1.00 -0.01           H
ATOM   3533 HG13 VAL A 243      21.143  61.466  38.592  1.00 -0.01           H
ATOM   3534 HG21 VAL A 243      23.172  61.800  40.735  1.00 -0.01           H
ATOM   3535 HG22 VAL A 243      23.456  61.546  38.966  1.00 -0.01           H
ATOM   3536 HG23 VAL A 243      24.337  60.547  40.263  1.00 -0.01           H
ATOM   3537  N   TYR A 244      21.404  57.084  40.141  1.00  0.01           N
ATOM   3538  CA  TYR A 244      20.445  56.018  39.863  1.00  0.01           C
ATOM   3539  C   TYR A 244      19.832  55.393  41.155  1.00  0.01           C
ATOM   3540  O   TYR A 244      18.664  55.145  41.343  1.00  0.01           O
ATOM   3541  CB  TYR A 244      20.952  54.917  38.946  1.00  0.01           C
ATOM   3542  CG  TYR A 244      21.491  55.242  37.511  1.00  0.01           C
ATOM   3543  CD1 TYR A 244      20.721  55.923  36.601  1.00  0.01           C
ATOM   3544  CD2 TYR A 244      22.829  54.790  37.144  1.00  0.01           C
ATOM   3545  CE1 TYR A 244      21.197  56.199  35.289  1.00  0.01           C
ATOM   3546  CE2 TYR A 244      23.313  55.090  35.904  1.00  0.01           C
ATOM   3547  CZ  TYR A 244      22.495  55.705  34.914  1.00  0.01           C
ATOM   3548  OH  TYR A 244      23.003  55.871  33.667  1.00  0.01           O
ATOM   3549  H   TYR A 244      22.304  57.040  39.684  1.00  0.01           H
ATOM   3550  HA  TYR A 244      19.561  56.438  39.382  1.00  0.01           H
ATOM   3551  HB2 TYR A 244      21.657  54.372  39.574  1.00  0.01           H
ATOM   3552  HB3 TYR A 244      20.075  54.294  38.772  1.00  0.01           H
ATOM   3553  HD1 TYR A 244      19.701  56.193  36.831  1.00  0.01           H
ATOM   3554  HD2 TYR A 244      23.429  54.184  37.807  1.00  0.01           H
ATOM   3555  HE1 TYR A 244      20.602  56.742  34.570  1.00  0.01           H
ATOM   3556  HE2 TYR A 244      24.324  54.771  35.695  1.00  0.01           H
ATOM   3557  HH  TYR A 244      22.238  56.097  33.132  1.00  0.01           H
ATOM   3558  N   SER A 245      20.763  54.969  42.070  1.00  0.01           N
ATOM   3559  CA  SER A 245      20.395  54.105  43.235  1.00  0.01           C
ATOM   3560  C   SER A 245      19.755  54.870  44.464  1.00  0.01           C
ATOM   3561  O   SER A 245      19.273  54.244  45.397  1.00  0.01           O
ATOM   3562  CB  SER A 245      21.626  53.411  43.753  1.00  0.01           C
ATOM   3563  OG  SER A 245      22.572  54.236  44.236  1.00  0.01           O
ATOM   3564  H   SER A 245      21.715  55.306  42.044  1.00  0.01           H
ATOM   3565  HA  SER A 245      19.732  53.371  42.777  1.00  0.01           H
ATOM   3566  HB2 SER A 245      21.440  52.668  44.528  1.00  0.01           H
ATOM   3567  HB3 SER A 245      22.015  52.812  42.929  1.00  0.01           H
ATOM   3568  HG  SER A 245      22.915  54.758  43.507  1.00  0.01           H
ATOM   3569  N   ARG A 246      19.594  56.199  44.472  1.00  0.01           N
ATOM   3570  CA  ARG A 246      19.207  57.003  45.606  1.00  0.01           C
ATOM   3571  C   ARG A 246      18.384  58.223  45.153  1.00  0.01           C
ATOM   3572  O   ARG A 246      18.501  59.327  45.618  1.00  0.01           O
ATOM   3573  CB  ARG A 246      20.504  57.374  46.398  1.00  0.01           C
ATOM   3574  CG  ARG A 246      21.298  56.185  46.908  1.00  0.01           C
ATOM   3575  CD  ARG A 246      22.401  56.595  47.891  1.00  0.01           C
ATOM   3576  NE  ARG A 246      23.442  57.347  47.195  1.00  0.01           N
ATOM   3577  CZ  ARG A 246      23.750  58.565  47.398  1.00  0.01           C
ATOM   3578  NH1 ARG A 246      23.004  59.362  47.975  1.00  0.01           N
ATOM   3579  NH2 ARG A 246      24.836  59.000  46.831  1.00  0.01           N
ATOM   3580  H   ARG A 246      19.856  56.712  43.643  1.00  0.01           H
ATOM   3581  HA  ARG A 246      18.562  56.464  46.300  1.00  0.01           H
ATOM   3582  HB2 ARG A 246      21.187  57.924  45.750  1.00  0.01           H
ATOM   3583  HB3 ARG A 246      20.161  57.892  47.293  1.00  0.01           H
ATOM   3584  HG2 ARG A 246      20.553  55.650  47.497  1.00  0.01           H
ATOM   3585  HG3 ARG A 246      21.806  55.456  46.277  1.00  0.01           H
ATOM   3586  HD2 ARG A 246      21.979  57.249  48.654  1.00  0.01           H
ATOM   3587  HD3 ARG A 246      22.840  55.736  48.399  1.00  0.01           H
ATOM   3588  HE  ARG A 246      24.046  56.833  46.570  1.00  0.01           H
ATOM   3589 HH11 ARG A 246      22.062  59.122  48.250  1.00  0.01           H
ATOM   3590 HH12 ARG A 246      23.260  60.338  48.007  1.00  0.01           H
ATOM   3591 HH21 ARG A 246      25.503  58.314  46.508  1.00  0.01           H
ATOM   3592 HH22 ARG A 246      25.125  59.968  46.848  1.00  0.01           H
ATOM   3593  N   ARG A 247      17.560  58.008  44.091  1.00  0.00           N
ATOM   3594  CA  ARG A 247      16.738  58.990  43.371  1.00  0.00           C
ATOM   3595  C   ARG A 247      16.197  60.201  44.193  1.00  0.00           C
ATOM   3596  O   ARG A 247      16.598  61.350  43.897  1.00  0.00           O
ATOM   3597  CB  ARG A 247      15.664  58.169  42.665  1.00  0.00           C
ATOM   3598  CG  ARG A 247      14.531  59.103  42.231  1.00  0.00           C
ATOM   3599  CD  ARG A 247      13.374  58.395  41.623  1.00  0.00           C
ATOM   3600  NE  ARG A 247      13.498  57.760  40.319  1.00  0.00           N
ATOM   3601  CZ  ARG A 247      13.270  58.258  39.088  1.00  0.00           C
ATOM   3602  NH1 ARG A 247      13.010  59.551  38.924  1.00  0.00           N
ATOM   3603  NH2 ARG A 247      13.340  57.549  38.005  1.00  0.00           N
ATOM   3604  H   ARG A 247      17.490  57.034  43.831  1.00  0.00           H
ATOM   3605  HA  ARG A 247      17.300  59.467  42.568  1.00  0.00           H
ATOM   3606  HB2 ARG A 247      16.109  57.656  41.812  1.00  0.00           H
ATOM   3607  HB3 ARG A 247      15.283  57.577  43.497  1.00  0.00           H
ATOM   3608  HG2 ARG A 247      14.046  59.605  43.068  1.00  0.00           H
ATOM   3609  HG3 ARG A 247      14.887  59.787  41.460  1.00  0.00           H
ATOM   3610  HD2 ARG A 247      12.898  57.641  42.250  1.00  0.00           H
ATOM   3611  HD3 ARG A 247      12.528  59.058  41.442  1.00  0.00           H
ATOM   3612  HE  ARG A 247      13.661  56.764  40.277  1.00  0.00           H
ATOM   3613 HH11 ARG A 247      12.881  60.197  39.690  1.00  0.00           H
ATOM   3614 HH12 ARG A 247      12.913  59.967  38.009  1.00  0.00           H
ATOM   3615 HH21 ARG A 247      13.425  56.547  38.105  1.00  0.00           H
ATOM   3616 HH22 ARG A 247      12.988  57.807  37.094  1.00  0.00           H
ATOM   3617  N   ALA A 248      15.416  59.986  45.224  1.00  0.00           N
ATOM   3618  CA  ALA A 248      14.675  61.022  46.005  1.00  0.00           C
ATOM   3619  C   ALA A 248      15.651  62.054  46.703  1.00  0.00           C
ATOM   3620  O   ALA A 248      15.325  63.205  46.918  1.00  0.00           O
ATOM   3621  CB  ALA A 248      13.763  60.360  47.002  1.00  0.00           C
ATOM   3622  H   ALA A 248      15.249  59.007  45.409  1.00  0.00           H
ATOM   3623  HA  ALA A 248      14.025  61.543  45.302  1.00  0.00           H
ATOM   3624  HB1 ALA A 248      14.366  59.675  47.599  1.00  0.00           H
ATOM   3625  HB2 ALA A 248      12.984  59.790  46.497  1.00  0.00           H
ATOM   3626  HB3 ALA A 248      13.279  61.114  47.623  1.00  0.00           H
ATOM   3627  N   GLU A 249      16.878  61.568  47.101  1.00  0.00           N
ATOM   3628  CA  GLU A 249      17.872  62.475  47.618  1.00  0.00           C
ATOM   3629  C   GLU A 249      18.226  63.585  46.554  1.00  0.00           C
ATOM   3630  O   GLU A 249      18.383  64.761  46.975  1.00  0.00           O
ATOM   3631  CB  GLU A 249      19.238  61.790  47.971  1.00  0.00           C
ATOM   3632  CG  GLU A 249      19.069  60.693  49.052  1.00  0.00           C
ATOM   3633  CD  GLU A 249      20.374  60.298  49.693  1.00  0.00           C
ATOM   3634  OE1 GLU A 249      20.815  59.152  49.530  1.00  0.00           O
ATOM   3635  OE2 GLU A 249      20.933  61.124  50.403  1.00  0.00           O
ATOM   3636  H   GLU A 249      17.270  60.745  46.666  1.00  0.00           H
ATOM   3637  HA  GLU A 249      17.474  63.030  48.467  1.00  0.00           H
ATOM   3638  HB2 GLU A 249      19.667  61.285  47.106  1.00  0.00           H
ATOM   3639  HB3 GLU A 249      20.028  62.487  48.251  1.00  0.00           H
ATOM   3640  HG2 GLU A 249      18.490  61.094  49.884  1.00  0.00           H
ATOM   3641  HG3 GLU A 249      18.583  59.834  48.589  1.00  0.00           H
ATOM   3642  N   PHE A 250      18.321  63.284  45.245  1.00  0.00           N
ATOM   3643  CA  PHE A 250      18.591  64.296  44.222  1.00  0.00           C
ATOM   3644  C   PHE A 250      17.381  65.194  44.009  1.00  0.00           C
ATOM   3645  O   PHE A 250      17.506  66.406  43.764  1.00  0.00           O
ATOM   3646  CB  PHE A 250      19.209  63.725  42.975  1.00  0.00           C
ATOM   3647  CG  PHE A 250      20.506  62.934  43.330  1.00  0.00           C
ATOM   3648  CD1 PHE A 250      21.722  63.564  43.331  1.00  0.00           C
ATOM   3649  CD2 PHE A 250      20.518  61.508  43.678  1.00  0.00           C
ATOM   3650  CE1 PHE A 250      22.962  62.953  43.768  1.00  0.00           C
ATOM   3651  CE2 PHE A 250      21.686  60.861  44.163  1.00  0.00           C
ATOM   3652  CZ  PHE A 250      22.864  61.674  44.385  1.00  0.00           C
ATOM   3653  H   PHE A 250      18.183  62.354  44.874  1.00  0.00           H
ATOM   3654  HA  PHE A 250      19.290  65.060  44.566  1.00  0.00           H
ATOM   3655  HB2 PHE A 250      18.426  63.137  42.497  1.00  0.00           H
ATOM   3656  HB3 PHE A 250      19.511  64.549  42.329  1.00  0.00           H
ATOM   3657  HD1 PHE A 250      21.820  64.623  43.143  1.00  0.00           H
ATOM   3658  HD2 PHE A 250      19.557  61.014  43.674  1.00  0.00           H
ATOM   3659  HE1 PHE A 250      23.891  63.501  43.722  1.00  0.00           H
ATOM   3660  HE2 PHE A 250      21.670  59.806  44.395  1.00  0.00           H
ATOM   3661  HZ  PHE A 250      23.799  61.262  44.736  1.00  0.00           H
ATOM   3662  N   THR A 251      16.224  64.594  43.931  1.00  0.00           N
ATOM   3663  CA  THR A 251      14.955  65.325  43.648  1.00  0.00           C
ATOM   3664  C   THR A 251      14.486  66.164  44.880  1.00  0.00           C
ATOM   3665  O   THR A 251      13.703  67.090  44.669  1.00  0.00           O
ATOM   3666  CB  THR A 251      13.804  64.376  43.268  1.00  0.00           C
ATOM   3667  CG2 THR A 251      14.196  63.575  42.034  1.00  0.00           C
ATOM   3668  OG1 THR A 251      13.531  63.511  44.296  1.00  0.00           O
ATOM   3669  H   THR A 251      16.237  63.586  43.875  1.00  0.00           H
ATOM   3670  HA  THR A 251      15.094  66.151  42.951  1.00  0.00           H
ATOM   3671  HB  THR A 251      12.840  64.853  43.089  1.00  0.00           H
ATOM   3672  HG1 THR A 251      12.844  62.899  44.023  1.00  0.00           H
ATOM   3673 HG21 THR A 251      14.719  64.239  41.346  1.00  0.00           H
ATOM   3674 HG22 THR A 251      13.375  63.028  41.571  1.00  0.00           H
ATOM   3675 HG23 THR A 251      14.902  62.832  42.404  1.00  0.00           H
ATOM   3676  N   GLU A 252      15.051  65.948  46.069  1.00  0.00           N
ATOM   3677  CA  GLU A 252      14.770  66.880  47.159  1.00  0.00           C
ATOM   3678  C   GLU A 252      15.700  68.070  47.014  1.00  0.00           C
ATOM   3679  O   GLU A 252      15.320  69.223  47.360  1.00  0.00           O
ATOM   3680  CB  GLU A 252      14.884  66.194  48.556  1.00  0.00           C
ATOM   3681  CG  GLU A 252      14.778  67.083  49.828  1.00  0.00           C
ATOM   3682  CD  GLU A 252      16.045  67.918  50.221  1.00  0.00           C
ATOM   3683  OE1 GLU A 252      17.141  67.262  50.338  1.00  0.00           O
ATOM   3684  OE2 GLU A 252      15.901  69.142  50.409  1.00  0.00           O
ATOM   3685  H   GLU A 252      15.669  65.162  46.215  1.00  0.00           H
ATOM   3686  HA  GLU A 252      13.755  67.278  47.130  1.00  0.00           H
ATOM   3687  HB2 GLU A 252      14.171  65.370  48.582  1.00  0.00           H
ATOM   3688  HB3 GLU A 252      15.818  65.634  48.500  1.00  0.00           H
ATOM   3689  HG2 GLU A 252      13.896  67.691  49.628  1.00  0.00           H
ATOM   3690  HG3 GLU A 252      14.591  66.391  50.649  1.00  0.00           H
ATOM   3691  N   ARG A 253      16.955  67.943  46.579  1.00  0.01           N
ATOM   3692  CA  ARG A 253      17.849  69.120  46.446  1.00  0.01           C
ATOM   3693  C   ARG A 253      17.415  69.866  45.187  1.00  0.01           C
ATOM   3694  O   ARG A 253      17.527  71.064  45.184  1.00  0.01           O
ATOM   3695  CB  ARG A 253      19.249  68.586  46.306  1.00  0.01           C
ATOM   3696  CG  ARG A 253      19.884  68.285  47.667  1.00  0.01           C
ATOM   3697  CD  ARG A 253      20.270  69.616  48.242  1.00  0.01           C
ATOM   3698  NE  ARG A 253      20.780  69.410  49.608  1.00  0.01           N
ATOM   3699  CZ  ARG A 253      21.233  70.290  50.505  1.00  0.01           C
ATOM   3700  NH1 ARG A 253      21.412  71.532  50.157  1.00  0.01           N
ATOM   3701  NH2 ARG A 253      21.571  69.825  51.666  1.00  0.01           N
ATOM   3702  H   ARG A 253      17.332  67.031  46.366  1.00  0.01           H
ATOM   3703  HA  ARG A 253      17.779  69.794  47.300  1.00  0.01           H
ATOM   3704  HB2 ARG A 253      19.273  67.682  45.698  1.00  0.01           H
ATOM   3705  HB3 ARG A 253      19.864  69.285  45.738  1.00  0.01           H
ATOM   3706  HG2 ARG A 253      19.205  67.725  48.310  1.00  0.01           H
ATOM   3707  HG3 ARG A 253      20.792  67.707  47.495  1.00  0.01           H
ATOM   3708  HD2 ARG A 253      21.061  70.098  47.668  1.00  0.01           H
ATOM   3709  HD3 ARG A 253      19.433  70.314  48.259  1.00  0.01           H
ATOM   3710  HE  ARG A 253      20.683  68.503  50.042  1.00  0.01           H
ATOM   3711 HH11 ARG A 253      21.266  71.770  49.186  1.00  0.01           H
ATOM   3712 HH12 ARG A 253      21.886  72.216  50.729  1.00  0.01           H
ATOM   3713 HH21 ARG A 253      21.614  68.836  51.866  1.00  0.01           H
ATOM   3714 HH22 ARG A 253      22.114  70.453  52.240  1.00  0.01           H
ATOM   3715  N   PHE A 254      16.857  69.289  44.098  1.00  0.01           N
ATOM   3716  CA  PHE A 254      16.830  69.897  42.754  1.00  0.01           C
ATOM   3717  C   PHE A 254      15.390  69.813  42.063  1.00  0.01           C
ATOM   3718  O   PHE A 254      15.269  70.312  40.972  1.00  0.01           O
ATOM   3719  CB  PHE A 254      17.852  69.132  41.920  1.00  0.01           C
ATOM   3720  CG  PHE A 254      19.255  69.041  42.395  1.00  0.01           C
ATOM   3721  CD1 PHE A 254      19.974  70.210  42.538  1.00  0.01           C
ATOM   3722  CD2 PHE A 254      19.923  67.819  42.569  1.00  0.01           C
ATOM   3723  CE1 PHE A 254      21.253  70.225  43.087  1.00  0.01           C
ATOM   3724  CE2 PHE A 254      21.274  67.784  42.860  1.00  0.01           C
ATOM   3725  CZ  PHE A 254      21.918  68.999  43.254  1.00  0.01           C
ATOM   3726  H   PHE A 254      16.839  68.284  44.199  1.00  0.01           H
ATOM   3727  HA  PHE A 254      17.130  70.945  42.766  1.00  0.01           H
ATOM   3728  HB2 PHE A 254      17.377  68.155  41.823  1.00  0.01           H
ATOM   3729  HB3 PHE A 254      17.846  69.593  40.933  1.00  0.01           H
ATOM   3730  HD1 PHE A 254      19.591  71.201  42.343  1.00  0.01           H
ATOM   3731  HD2 PHE A 254      19.366  66.929  42.319  1.00  0.01           H
ATOM   3732  HE1 PHE A 254      21.823  71.113  43.318  1.00  0.01           H
ATOM   3733  HE2 PHE A 254      21.862  66.880  42.920  1.00  0.01           H
ATOM   3734  HZ  PHE A 254      22.930  68.926  43.626  1.00  0.01           H
ATOM   3735  N   GLY A 255      14.397  69.209  42.691  1.00  0.00           N
ATOM   3736  CA  GLY A 255      13.126  68.790  41.997  1.00  0.00           C
ATOM   3737  C   GLY A 255      13.302  67.638  40.925  1.00  0.00           C
ATOM   3738  O   GLY A 255      14.302  66.926  40.805  1.00  0.00           O
ATOM   3739  H   GLY A 255      14.576  68.825  43.608  1.00  0.00           H
ATOM   3740  HA2 GLY A 255      12.489  68.415  42.798  1.00  0.00           H
ATOM   3741  HA3 GLY A 255      12.490  69.602  41.644  1.00  0.00           H
ATOM   3742  N   ALA A 256      12.206  67.423  40.187  1.00  0.00           N
ATOM   3743  CA  ALA A 256      12.242  66.330  39.249  1.00  0.00           C
ATOM   3744  C   ALA A 256      13.120  66.566  38.006  1.00  0.00           C
ATOM   3745  O   ALA A 256      13.920  65.643  37.689  1.00  0.00           O
ATOM   3746  CB  ALA A 256      10.772  66.090  38.821  1.00  0.00           C
ATOM   3747  H   ALA A 256      11.323  67.892  40.331  1.00  0.00           H
ATOM   3748  HA  ALA A 256      12.685  65.429  39.673  1.00  0.00           H
ATOM   3749  HB1 ALA A 256      10.421  66.979  38.296  1.00  0.00           H
ATOM   3750  HB2 ALA A 256      10.129  65.913  39.683  1.00  0.00           H
ATOM   3751  HB3 ALA A 256      10.686  65.217  38.174  1.00  0.00           H
ATOM   3752  N   GLU A 257      12.984  67.760  37.429  1.00  0.01           N
ATOM   3753  CA  GLU A 257      13.420  67.920  36.072  1.00  0.01           C
ATOM   3754  C   GLU A 257      15.001  67.847  35.883  1.00  0.01           C
ATOM   3755  O   GLU A 257      15.562  67.359  34.842  1.00  0.01           O
ATOM   3756  CB  GLU A 257      13.013  69.375  35.604  1.00  0.01           C
ATOM   3757  CG  GLU A 257      13.634  69.938  34.393  1.00  0.01           C
ATOM   3758  CD  GLU A 257      13.069  71.333  34.139  1.00  0.01           C
ATOM   3759  OE1 GLU A 257      12.327  71.436  33.134  1.00  0.01           O
ATOM   3760  OE2 GLU A 257      13.543  72.320  34.750  1.00  0.01           O
ATOM   3761  H   GLU A 257      12.373  68.430  37.874  1.00  0.01           H
ATOM   3762  HA  GLU A 257      13.010  67.098  35.485  1.00  0.01           H
ATOM   3763  HB2 GLU A 257      11.948  69.305  35.382  1.00  0.01           H
ATOM   3764  HB3 GLU A 257      13.182  70.112  36.389  1.00  0.01           H
ATOM   3765  HG2 GLU A 257      14.716  69.987  34.515  1.00  0.01           H
ATOM   3766  HG3 GLU A 257      13.619  69.279  33.524  1.00  0.01           H
ATOM   3767  N   PHE A 258      15.744  68.325  36.901  1.00  0.01           N
ATOM   3768  CA  PHE A 258      17.200  68.193  36.935  1.00  0.01           C
ATOM   3769  C   PHE A 258      17.688  66.747  36.970  1.00  0.01           C
ATOM   3770  O   PHE A 258      18.753  66.478  36.421  1.00  0.01           O
ATOM   3771  CB  PHE A 258      17.822  69.128  38.065  1.00  0.01           C
ATOM   3772  CG  PHE A 258      19.314  68.907  38.281  1.00  0.01           C
ATOM   3773  CD1 PHE A 258      20.222  69.620  37.505  1.00  0.01           C
ATOM   3774  CD2 PHE A 258      19.779  67.947  39.160  1.00  0.01           C
ATOM   3775  CE1 PHE A 258      21.579  69.440  37.656  1.00  0.01           C
ATOM   3776  CE2 PHE A 258      21.185  67.803  39.320  1.00  0.01           C
ATOM   3777  CZ  PHE A 258      22.078  68.594  38.594  1.00  0.01           C
ATOM   3778  H   PHE A 258      15.335  68.924  37.604  1.00  0.01           H
ATOM   3779  HA  PHE A 258      17.489  68.596  35.965  1.00  0.01           H
ATOM   3780  HB2 PHE A 258      17.710  70.185  37.823  1.00  0.01           H
ATOM   3781  HB3 PHE A 258      17.310  68.948  39.010  1.00  0.01           H
ATOM   3782  HD1 PHE A 258      19.817  70.201  36.690  1.00  0.01           H
ATOM   3783  HD2 PHE A 258      19.122  67.439  39.850  1.00  0.01           H
ATOM   3784  HE1 PHE A 258      22.326  69.950  37.066  1.00  0.01           H
ATOM   3785  HE2 PHE A 258      21.550  67.157  40.104  1.00  0.01           H
ATOM   3786  HZ  PHE A 258      23.139  68.421  38.698  1.00  0.01           H
ATOM   3787  N   VAL A 259      16.933  65.811  37.649  1.00  0.00           N
ATOM   3788  CA  VAL A 259      17.260  64.392  37.943  1.00  0.00           C
ATOM   3789  C   VAL A 259      16.736  63.393  36.911  1.00  0.00           C
ATOM   3790  O   VAL A 259      17.571  62.620  36.375  1.00  0.00           O
ATOM   3791  CB  VAL A 259      16.793  64.093  39.359  1.00  0.00           C
ATOM   3792  CG1 VAL A 259      17.153  62.728  39.831  1.00  0.00           C
ATOM   3793  CG2 VAL A 259      17.416  65.091  40.358  1.00  0.00           C
ATOM   3794  H   VAL A 259      16.176  66.220  38.176  1.00  0.00           H
ATOM   3795  HA  VAL A 259      18.346  64.301  37.942  1.00  0.00           H
ATOM   3796  HB  VAL A 259      15.714  64.235  39.422  1.00  0.00           H
ATOM   3797 HG11 VAL A 259      16.976  62.120  38.944  1.00  0.00           H
ATOM   3798 HG12 VAL A 259      18.231  62.698  39.988  1.00  0.00           H
ATOM   3799 HG13 VAL A 259      16.447  62.472  40.621  1.00  0.00           H
ATOM   3800 HG21 VAL A 259      17.250  66.147  40.145  1.00  0.00           H
ATOM   3801 HG22 VAL A 259      18.497  64.953  40.395  1.00  0.00           H
ATOM   3802 HG23 VAL A 259      16.949  64.907  41.325  1.00  0.00           H
ATOM   3803  N   ASP A 260      15.540  63.585  36.389  1.00  0.00           N
ATOM   3804  CA  ASP A 260      15.018  62.747  35.293  1.00  0.00           C
ATOM   3805  C   ASP A 260      15.719  63.046  33.997  1.00  0.00           C
ATOM   3806  O   ASP A 260      15.793  62.128  33.193  1.00  0.00           O
ATOM   3807  CB  ASP A 260      13.463  62.906  35.099  1.00  0.00           C
ATOM   3808  CG  ASP A 260      12.559  62.043  35.977  1.00  0.00           C
ATOM   3809  OD1 ASP A 260      12.918  61.027  36.512  1.00  0.00           O
ATOM   3810  OD2 ASP A 260      11.418  62.538  36.111  1.00  0.00           O
ATOM   3811  H   ASP A 260      14.896  64.290  36.719  1.00  0.00           H
ATOM   3812  HA  ASP A 260      15.221  61.697  35.502  1.00  0.00           H
ATOM   3813  HB2 ASP A 260      13.232  63.970  35.153  1.00  0.00           H
ATOM   3814  HB3 ASP A 260      13.284  62.649  34.054  1.00  0.00           H
ATOM   3815  N   GLY A 261      16.316  64.247  33.860  1.00  0.00           N
ATOM   3816  CA  GLY A 261      17.420  64.482  32.901  1.00  0.00           C
ATOM   3817  C   GLY A 261      18.643  63.508  33.157  1.00  0.00           C
ATOM   3818  O   GLY A 261      19.093  62.876  32.181  1.00  0.00           O
ATOM   3819  H   GLY A 261      15.995  65.030  34.410  1.00  0.00           H
ATOM   3820  HA2 GLY A 261      17.000  64.424  31.896  1.00  0.00           H
ATOM   3821  HA3 GLY A 261      17.804  65.479  33.118  1.00  0.00           H
ATOM   3822  N   LEU A 262      19.264  63.483  34.321  1.00 -0.02           N
ATOM   3823  CA  LEU A 262      20.448  62.655  34.634  1.00 -0.02           C
ATOM   3824  C   LEU A 262      20.140  61.199  34.428  1.00 -0.02           C
ATOM   3825  O   LEU A 262      20.921  60.421  33.879  1.00 -0.02           O
ATOM   3826  CB  LEU A 262      20.936  62.915  36.055  1.00 -0.02           C
ATOM   3827  CG  LEU A 262      21.440  64.291  36.391  1.00 -0.02           C
ATOM   3828  CD1 LEU A 262      22.000  64.234  37.783  1.00 -0.02           C
ATOM   3829  CD2 LEU A 262      22.527  64.596  35.382  1.00 -0.02           C
ATOM   3830  H   LEU A 262      18.932  64.082  35.063  1.00 -0.02           H
ATOM   3831  HA  LEU A 262      21.241  62.875  33.920  1.00 -0.02           H
ATOM   3832  HB2 LEU A 262      20.063  62.788  36.696  1.00 -0.02           H
ATOM   3833  HB3 LEU A 262      21.616  62.075  36.193  1.00 -0.02           H
ATOM   3834  HG  LEU A 262      20.687  65.079  36.387  1.00 -0.02           H
ATOM   3835 HD11 LEU A 262      21.213  64.160  38.534  1.00 -0.02           H
ATOM   3836 HD12 LEU A 262      22.424  65.226  37.938  1.00 -0.02           H
ATOM   3837 HD13 LEU A 262      22.614  63.339  37.887  1.00 -0.02           H
ATOM   3838 HD21 LEU A 262      23.173  63.779  35.061  1.00 -0.02           H
ATOM   3839 HD22 LEU A 262      22.039  64.702  34.413  1.00 -0.02           H
ATOM   3840 HD23 LEU A 262      23.229  65.402  35.594  1.00 -0.02           H
ATOM   3841  N   LEU A 263      18.924  60.768  34.843  1.00  0.01           N
ATOM   3842  CA  LEU A 263      18.605  59.310  34.754  1.00  0.01           C
ATOM   3843  C   LEU A 263      18.435  58.839  33.309  1.00  0.01           C
ATOM   3844  O   LEU A 263      18.825  57.778  32.967  1.00  0.01           O
ATOM   3845  CB  LEU A 263      17.457  58.881  35.704  1.00  0.01           C
ATOM   3846  CG  LEU A 263      17.579  59.237  37.212  1.00  0.01           C
ATOM   3847  CD1 LEU A 263      16.242  58.945  37.898  1.00  0.01           C
ATOM   3848  CD2 LEU A 263      18.566  58.358  37.956  1.00  0.01           C
ATOM   3849  H   LEU A 263      18.230  61.426  35.167  1.00  0.01           H
ATOM   3850  HA  LEU A 263      19.474  58.808  35.182  1.00  0.01           H
ATOM   3851  HB2 LEU A 263      16.528  59.277  35.293  1.00  0.01           H
ATOM   3852  HB3 LEU A 263      17.422  57.795  35.621  1.00  0.01           H
ATOM   3853  HG  LEU A 263      17.770  60.310  37.248  1.00  0.01           H
ATOM   3854 HD11 LEU A 263      15.362  59.414  37.458  1.00  0.01           H
ATOM   3855 HD12 LEU A 263      16.372  59.446  38.857  1.00  0.01           H
ATOM   3856 HD13 LEU A 263      16.028  57.877  37.937  1.00  0.01           H
ATOM   3857 HD21 LEU A 263      18.211  57.327  37.971  1.00  0.01           H
ATOM   3858 HD22 LEU A 263      19.600  58.510  37.647  1.00  0.01           H
ATOM   3859 HD23 LEU A 263      18.548  58.676  38.999  1.00  0.01           H
ATOM   3860  N   ALA A 264      17.934  59.696  32.378  1.00  0.00           N
ATOM   3861  CA  ALA A 264      17.801  59.485  30.907  1.00  0.00           C
ATOM   3862  C   ALA A 264      19.148  59.628  30.079  1.00  0.00           C
ATOM   3863  O   ALA A 264      19.063  59.404  28.852  1.00  0.00           O
ATOM   3864  CB  ALA A 264      16.754  60.538  30.512  1.00  0.00           C
ATOM   3865  H   ALA A 264      17.645  60.616  32.680  1.00  0.00           H
ATOM   3866  HA  ALA A 264      17.289  58.533  30.773  1.00  0.00           H
ATOM   3867  HB1 ALA A 264      16.537  60.314  29.467  1.00  0.00           H
ATOM   3868  HB2 ALA A 264      17.134  61.559  30.529  1.00  0.00           H
ATOM   3869  HB3 ALA A 264      15.811  60.459  31.053  1.00  0.00           H
ATOM   3870  N   GLY A 265      20.199  60.158  30.791  1.00  0.00           N
ATOM   3871  CA  GLY A 265      21.328  60.754  30.107  1.00  0.00           C
ATOM   3872  C   GLY A 265      22.712  60.240  30.446  1.00  0.00           C
ATOM   3873  O   GLY A 265      23.518  60.084  29.498  1.00  0.00           O
ATOM   3874  H   GLY A 265      20.094  60.328  31.780  1.00  0.00           H
ATOM   3875  HA2 GLY A 265      21.223  60.665  29.026  1.00  0.00           H
ATOM   3876  HA3 GLY A 265      21.200  61.831  30.211  1.00  0.00           H
ATOM   3877  N   LEU A 266      23.113  59.869  31.703  1.00 -0.02           N
ATOM   3878  CA  LEU A 266      24.519  59.614  31.949  1.00 -0.02           C
ATOM   3879  C   LEU A 266      25.125  58.323  31.355  1.00 -0.02           C
ATOM   3880  O   LEU A 266      26.352  58.283  31.058  1.00 -0.02           O
ATOM   3881  CB  LEU A 266      24.778  59.729  33.460  1.00 -0.02           C
ATOM   3882  CG  LEU A 266      24.624  61.080  34.078  1.00 -0.02           C
ATOM   3883  CD1 LEU A 266      24.669  61.081  35.638  1.00 -0.02           C
ATOM   3884  CD2 LEU A 266      25.622  62.167  33.650  1.00 -0.02           C
ATOM   3885  H   LEU A 266      22.408  60.073  32.397  1.00 -0.02           H
ATOM   3886  HA  LEU A 266      25.101  60.399  31.464  1.00 -0.02           H
ATOM   3887  HB2 LEU A 266      24.164  59.007  33.997  1.00 -0.02           H
ATOM   3888  HB3 LEU A 266      25.798  59.365  33.586  1.00 -0.02           H
ATOM   3889  HG  LEU A 266      23.651  61.468  33.776  1.00 -0.02           H
ATOM   3890 HD11 LEU A 266      24.119  60.239  36.058  1.00 -0.02           H
ATOM   3891 HD12 LEU A 266      24.164  61.987  35.973  1.00 -0.02           H
ATOM   3892 HD13 LEU A 266      25.730  61.152  35.878  1.00 -0.02           H
ATOM   3893 HD21 LEU A 266      26.606  61.772  33.903  1.00 -0.02           H
ATOM   3894 HD22 LEU A 266      25.696  62.282  32.569  1.00 -0.02           H
ATOM   3895 HD23 LEU A 266      25.426  63.141  34.099  1.00 -0.02           H
ATOM   3896  N   GLY A 267      24.287  57.325  31.050  1.00  0.00           N
ATOM   3897  CA  GLY A 267      24.739  56.136  30.322  1.00  0.00           C
ATOM   3898  C   GLY A 267      24.984  56.344  28.832  1.00  0.00           C
ATOM   3899  O   GLY A 267      25.886  55.732  28.288  1.00  0.00           O
ATOM   3900  H   GLY A 267      23.307  57.514  31.209  1.00  0.00           H
ATOM   3901  HA2 GLY A 267      25.669  55.741  30.732  1.00  0.00           H
ATOM   3902  HA3 GLY A 267      24.000  55.348  30.468  1.00  0.00           H
ATOM   3903  N   SER A 268      24.219  57.311  28.235  1.00 -0.01           N
ATOM   3904  CA  SER A 268      24.601  57.924  26.969  1.00 -0.01           C
ATOM   3905  C   SER A 268      25.924  58.728  27.133  1.00 -0.01           C
ATOM   3906  O   SER A 268      26.735  58.676  26.180  1.00 -0.01           O
ATOM   3907  CB  SER A 268      23.505  58.844  26.448  1.00 -0.01           C
ATOM   3908  OG  SER A 268      23.971  59.310  25.166  1.00 -0.01           O
ATOM   3909  H   SER A 268      23.549  57.766  28.838  1.00 -0.01           H
ATOM   3910  HA  SER A 268      24.902  57.188  26.223  1.00 -0.01           H
ATOM   3911  HB2 SER A 268      22.654  58.190  26.256  1.00 -0.01           H
ATOM   3912  HB3 SER A 268      23.287  59.672  27.123  1.00 -0.01           H
ATOM   3913  HG  SER A 268      23.202  59.623  24.685  1.00 -0.01           H
ATOM   3914  N   ALA A 269      26.140  59.510  28.181  1.00 -0.08           N
ATOM   3915  CA  ALA A 269      27.350  60.254  28.373  1.00 -0.08           C
ATOM   3916  C   ALA A 269      28.601  59.315  28.507  1.00 -0.08           C
ATOM   3917  O   ALA A 269      29.614  59.547  27.900  1.00 -0.08           O
ATOM   3918  CB  ALA A 269      27.146  61.284  29.532  1.00 -0.08           C
ATOM   3919  H   ALA A 269      25.450  59.566  28.916  1.00 -0.08           H
ATOM   3920  HA  ALA A 269      27.593  60.871  27.508  1.00 -0.08           H
ATOM   3921  HB1 ALA A 269      26.598  60.827  30.355  1.00 -0.08           H
ATOM   3922  HB2 ALA A 269      26.601  62.099  29.056  1.00 -0.08           H
ATOM   3923  HB3 ALA A 269      28.057  61.834  29.766  1.00 -0.08           H
ATOM   3924  N   GLN A 270      28.460  58.135  29.088  1.00  0.00           N
ATOM   3925  CA  GLN A 270      29.444  57.056  29.121  1.00  0.00           C
ATOM   3926  C   GLN A 270      29.629  56.339  27.791  1.00  0.00           C
ATOM   3927  O   GLN A 270      30.786  56.017  27.378  1.00  0.00           O
ATOM   3928  CB  GLN A 270      29.034  56.025  30.199  1.00  0.00           C
ATOM   3929  CG  GLN A 270      29.869  54.822  30.338  1.00  0.00           C
ATOM   3930  CD  GLN A 270      31.353  55.112  30.701  1.00  0.00           C
ATOM   3931  NE2 GLN A 270      32.204  54.096  30.541  1.00  0.00           N
ATOM   3932  OE1 GLN A 270      31.799  56.227  30.931  1.00  0.00           O
ATOM   3933  H   GLN A 270      27.588  57.975  29.571  1.00  0.00           H
ATOM   3934  HA  GLN A 270      30.413  57.455  29.422  1.00  0.00           H
ATOM   3935  HB2 GLN A 270      28.854  56.419  31.200  1.00  0.00           H
ATOM   3936  HB3 GLN A 270      28.043  55.682  29.903  1.00  0.00           H
ATOM   3937  HG2 GLN A 270      29.437  54.217  31.135  1.00  0.00           H
ATOM   3938  HG3 GLN A 270      29.858  54.421  29.325  1.00  0.00           H
ATOM   3939 HE21 GLN A 270      33.158  54.413  30.639  1.00  0.00           H
ATOM   3940 HE22 GLN A 270      31.995  53.155  30.239  1.00  0.00           H
ATOM   3941  N   GLU A 271      28.567  56.118  27.018  1.00  0.01           N
ATOM   3942  CA  GLU A 271      28.642  55.516  25.653  1.00  0.01           C
ATOM   3943  C   GLU A 271      29.377  56.593  24.710  1.00  0.01           C
ATOM   3944  O   GLU A 271      30.359  56.262  24.019  1.00  0.01           O
ATOM   3945  CB  GLU A 271      27.262  55.074  25.160  1.00  0.01           C
ATOM   3946  CG  GLU A 271      27.437  54.182  23.904  1.00  0.01           C
ATOM   3947  CD  GLU A 271      27.660  52.686  24.328  1.00  0.01           C
ATOM   3948  OE1 GLU A 271      27.311  52.148  25.387  1.00  0.01           O
ATOM   3949  OE2 GLU A 271      28.338  51.947  23.640  1.00  0.01           O
ATOM   3950  H   GLU A 271      27.712  56.582  27.288  1.00  0.01           H
ATOM   3951  HA  GLU A 271      29.208  54.588  25.724  1.00  0.01           H
ATOM   3952  HB2 GLU A 271      26.742  54.501  25.928  1.00  0.01           H
ATOM   3953  HB3 GLU A 271      26.653  55.948  24.931  1.00  0.01           H
ATOM   3954  HG2 GLU A 271      26.568  54.201  23.247  1.00  0.01           H
ATOM   3955  HG3 GLU A 271      28.236  54.602  23.293  1.00  0.01           H
ATOM   3956  N   THR A 272      29.125  57.853  24.962  1.00 -0.07           N
ATOM   3957  CA  THR A 272      29.761  58.937  24.247  1.00 -0.07           C
ATOM   3958  C   THR A 272      31.246  58.998  24.622  1.00 -0.07           C
ATOM   3959  O   THR A 272      32.022  59.258  23.704  1.00 -0.07           O
ATOM   3960  CB  THR A 272      29.059  60.205  24.521  1.00 -0.07           C
ATOM   3961  CG2 THR A 272      29.690  61.309  23.659  1.00 -0.07           C
ATOM   3962  OG1 THR A 272      27.754  60.053  23.984  1.00 -0.07           O
ATOM   3963  H   THR A 272      28.381  58.162  25.572  1.00 -0.07           H
ATOM   3964  HA  THR A 272      29.660  58.701  23.187  1.00 -0.07           H
ATOM   3965  HB  THR A 272      29.121  60.506  25.567  1.00 -0.07           H
ATOM   3966  HG1 THR A 272      27.240  59.700  24.714  1.00 -0.07           H
ATOM   3967 HG21 THR A 272      30.603  61.618  24.168  1.00 -0.07           H
ATOM   3968 HG22 THR A 272      28.968  62.119  23.752  1.00 -0.07           H
ATOM   3969 HG23 THR A 272      29.887  61.079  22.612  1.00 -0.07           H
ATOM   3970  N   LEU A 273      31.661  58.765  25.889  1.00 -0.23           N
ATOM   3971  CA  LEU A 273      33.106  58.662  26.367  1.00 -0.23           C
ATOM   3972  C   LEU A 273      33.808  57.362  25.842  1.00 -0.23           C
ATOM   3973  O   LEU A 273      35.014  57.375  25.649  1.00 -0.23           O
ATOM   3974  CB  LEU A 273      33.105  58.804  27.918  1.00 -0.23           C
ATOM   3975  CG  LEU A 273      34.393  58.484  28.631  1.00 -0.23           C
ATOM   3976  CD1 LEU A 273      35.515  59.393  28.129  1.00 -0.23           C
ATOM   3977  CD2 LEU A 273      34.284  58.817  30.118  1.00 -0.23           C
ATOM   3978  H   LEU A 273      30.986  58.554  26.611  1.00 -0.23           H
ATOM   3979  HA  LEU A 273      33.566  59.590  26.027  1.00 -0.23           H
ATOM   3980  HB2 LEU A 273      32.743  59.793  28.201  1.00 -0.23           H
ATOM   3981  HB3 LEU A 273      32.404  58.101  28.368  1.00 -0.23           H
ATOM   3982  HG  LEU A 273      34.675  57.437  28.516  1.00 -0.23           H
ATOM   3983 HD11 LEU A 273      35.720  59.290  27.064  1.00 -0.23           H
ATOM   3984 HD12 LEU A 273      36.440  59.327  28.703  1.00 -0.23           H
ATOM   3985 HD13 LEU A 273      35.078  60.375  28.314  1.00 -0.23           H
ATOM   3986 HD21 LEU A 273      33.777  59.777  30.209  1.00 -0.23           H
ATOM   3987 HD22 LEU A 273      33.694  58.041  30.606  1.00 -0.23           H
ATOM   3988 HD23 LEU A 273      35.230  58.919  30.648  1.00 -0.23           H
ATOM   3989  N   ILE A 274      33.046  56.315  25.539  1.00  0.03           N
ATOM   3990  CA  ILE A 274      33.572  55.119  24.773  1.00  0.03           C
ATOM   3991  C   ILE A 274      33.704  55.388  23.235  1.00  0.03           C
ATOM   3992  O   ILE A 274      34.537  54.886  22.540  1.00  0.03           O
ATOM   3993  CB  ILE A 274      32.646  53.915  25.091  1.00  0.03           C
ATOM   3994  CG1 ILE A 274      32.764  53.460  26.568  1.00  0.03           C
ATOM   3995  CG2 ILE A 274      32.959  52.704  24.212  1.00  0.03           C
ATOM   3996  CD1 ILE A 274      31.656  52.609  27.151  1.00  0.03           C
ATOM   3997  H   ILE A 274      32.196  56.187  26.070  1.00  0.03           H
ATOM   3998  HA  ILE A 274      34.569  54.945  25.177  1.00  0.03           H
ATOM   3999  HB  ILE A 274      31.628  54.291  24.993  1.00  0.03           H
ATOM   4000 HG12 ILE A 274      33.674  52.860  26.554  1.00  0.03           H
ATOM   4001 HG13 ILE A 274      33.034  54.270  27.246  1.00  0.03           H
ATOM   4002 HG21 ILE A 274      32.588  52.933  23.213  1.00  0.03           H
ATOM   4003 HG22 ILE A 274      32.543  51.764  24.575  1.00  0.03           H
ATOM   4004 HG23 ILE A 274      34.039  52.558  24.195  1.00  0.03           H
ATOM   4005 HD11 ILE A 274      30.705  53.127  27.028  1.00  0.03           H
ATOM   4006 HD12 ILE A 274      31.893  52.519  28.211  1.00  0.03           H
ATOM   4007 HD13 ILE A 274      31.479  51.660  26.645  1.00  0.03           H
ATOM   4008  N   ARG A 275      32.780  56.217  22.680  1.00  0.02           N
ATOM   4009  CA  ARG A 275      32.671  56.382  21.196  1.00  0.02           C
ATOM   4010  C   ARG A 275      33.339  57.598  20.547  1.00  0.02           C
ATOM   4011  O   ARG A 275      34.064  57.295  19.599  1.00  0.02           O
ATOM   4012  CB  ARG A 275      31.217  56.265  20.838  1.00  0.02           C
ATOM   4013  CG  ARG A 275      30.651  54.904  21.064  1.00  0.02           C
ATOM   4014  CD  ARG A 275      29.183  54.794  20.736  1.00  0.02           C
ATOM   4015  NE  ARG A 275      28.665  53.509  20.980  1.00  0.02           N
ATOM   4016  CZ  ARG A 275      27.591  52.905  20.416  1.00  0.02           C
ATOM   4017  NH1 ARG A 275      26.948  53.419  19.427  1.00  0.02           N
ATOM   4018  NH2 ARG A 275      27.230  51.811  20.935  1.00  0.02           N
ATOM   4019  H   ARG A 275      31.978  56.521  23.214  1.00  0.02           H
ATOM   4020  HA  ARG A 275      33.172  55.514  20.767  1.00  0.02           H
ATOM   4021  HB2 ARG A 275      30.663  56.983  21.441  1.00  0.02           H
ATOM   4022  HB3 ARG A 275      31.218  56.571  19.791  1.00  0.02           H
ATOM   4023  HG2 ARG A 275      31.229  54.165  20.510  1.00  0.02           H
ATOM   4024  HG3 ARG A 275      30.917  54.635  22.086  1.00  0.02           H
ATOM   4025  HD2 ARG A 275      28.604  55.498  21.334  1.00  0.02           H
ATOM   4026  HD3 ARG A 275      29.128  54.966  19.661  1.00  0.02           H
ATOM   4027  HE  ARG A 275      29.162  52.914  21.628  1.00  0.02           H
ATOM   4028 HH11 ARG A 275      27.222  54.300  19.016  1.00  0.02           H
ATOM   4029 HH12 ARG A 275      26.139  52.906  19.106  1.00  0.02           H
ATOM   4030 HH21 ARG A 275      27.586  51.567  21.848  1.00  0.02           H
ATOM   4031 HH22 ARG A 275      26.334  51.473  20.613  1.00  0.02           H
ATOM   4032  N   LYS A 276      33.240  58.816  21.097  1.00  0.00           N
ATOM   4033  CA  LYS A 276      33.518  60.069  20.348  1.00  0.00           C
ATOM   4034  C   LYS A 276      34.184  61.135  21.200  1.00  0.00           C
ATOM   4035  O   LYS A 276      34.602  62.207  20.704  1.00  0.00           O
ATOM   4036  CB  LYS A 276      32.274  60.676  19.745  1.00  0.00           C
ATOM   4037  CG  LYS A 276      31.447  59.810  18.775  1.00  0.00           C
ATOM   4038  CD  LYS A 276      30.314  60.567  18.157  1.00  0.00           C
ATOM   4039  CE  LYS A 276      29.560  59.652  17.272  1.00  0.00           C
ATOM   4040  NZ  LYS A 276      28.592  60.392  16.404  1.00  0.00           N
ATOM   4041  H   LYS A 276      32.494  58.840  21.778  1.00  0.00           H
ATOM   4042  HA  LYS A 276      34.227  59.894  19.540  1.00  0.00           H
ATOM   4043  HB2 LYS A 276      31.612  60.929  20.573  1.00  0.00           H
ATOM   4044  HB3 LYS A 276      32.660  61.587  19.289  1.00  0.00           H
ATOM   4045  HG2 LYS A 276      32.137  59.459  18.008  1.00  0.00           H
ATOM   4046  HG3 LYS A 276      30.982  58.984  19.313  1.00  0.00           H
ATOM   4047  HD2 LYS A 276      29.624  60.867  18.946  1.00  0.00           H
ATOM   4048  HD3 LYS A 276      30.664  61.486  17.687  1.00  0.00           H
ATOM   4049  HE2 LYS A 276      30.298  59.105  16.686  1.00  0.00           H
ATOM   4050  HE3 LYS A 276      29.005  58.901  17.835  1.00  0.00           H
ATOM   4051  HZ1 LYS A 276      28.104  59.824  15.726  1.00  0.00           H
ATOM   4052  HZ2 LYS A 276      28.967  61.216  15.957  1.00  0.00           H
ATOM   4053  HZ3 LYS A 276      27.881  60.730  17.037  1.00  0.00           H
ATOM   4054  N   THR A 277      34.251  60.932  22.548  1.00 -0.14           N
ATOM   4055  CA  THR A 277      35.032  61.823  23.428  1.00 -0.14           C
ATOM   4056  C   THR A 277      36.112  61.038  24.197  1.00 -0.14           C
ATOM   4057  O   THR A 277      36.045  59.822  24.304  1.00 -0.14           O
ATOM   4058  CB  THR A 277      33.981  62.606  24.262  1.00 -0.14           C
ATOM   4059  CG2 THR A 277      32.964  63.459  23.460  1.00 -0.14           C
ATOM   4060  OG1 THR A 277      33.229  61.816  25.115  1.00 -0.14           O
ATOM   4061  H   THR A 277      33.890  60.051  22.885  1.00 -0.14           H
ATOM   4062  HA  THR A 277      35.590  62.576  22.872  1.00 -0.14           H
ATOM   4063  HB  THR A 277      34.586  63.324  24.815  1.00 -0.14           H
ATOM   4064  HG1 THR A 277      33.017  61.024  24.616  1.00 -0.14           H
ATOM   4065 HG21 THR A 277      33.430  64.209  22.821  1.00 -0.14           H
ATOM   4066 HG22 THR A 277      32.278  63.911  24.176  1.00 -0.14           H
ATOM   4067 HG23 THR A 277      32.350  62.815  22.831  1.00 -0.14           H
ATOM   4068  N   ARG A 278      37.077  61.724  24.770  1.00 -0.01           N
ATOM   4069  CA  ARG A 278      38.143  61.251  25.730  1.00 -0.01           C
ATOM   4070  C   ARG A 278      38.646  62.387  26.572  1.00 -0.01           C
ATOM   4071  O   ARG A 278      37.914  63.397  26.728  1.00 -0.01           O
ATOM   4072  CB  ARG A 278      39.310  60.611  24.828  1.00 -0.01           C
ATOM   4073  CG  ARG A 278      39.016  59.131  24.644  1.00 -0.01           C
ATOM   4074  CD  ARG A 278      40.273  58.304  24.352  1.00 -0.01           C
ATOM   4075  NE  ARG A 278      39.959  56.849  24.234  1.00 -0.01           N
ATOM   4076  CZ  ARG A 278      40.663  55.772  24.550  1.00 -0.01           C
ATOM   4077  NH1 ARG A 278      41.899  55.808  24.884  1.00 -0.01           N
ATOM   4078  NH2 ARG A 278      40.135  54.616  24.497  1.00 -0.01           N
ATOM   4079  H   ARG A 278      37.051  62.729  24.667  1.00 -0.01           H
ATOM   4080  HA  ARG A 278      37.774  60.432  26.348  1.00 -0.01           H
ATOM   4081  HB2 ARG A 278      39.408  61.098  23.858  1.00 -0.01           H
ATOM   4082  HB3 ARG A 278      40.217  60.807  25.399  1.00 -0.01           H
ATOM   4083  HG2 ARG A 278      38.583  58.763  25.574  1.00 -0.01           H
ATOM   4084  HG3 ARG A 278      38.295  58.954  23.845  1.00 -0.01           H
ATOM   4085  HD2 ARG A 278      40.694  58.716  23.435  1.00 -0.01           H
ATOM   4086  HD3 ARG A 278      40.987  58.488  25.155  1.00 -0.01           H
ATOM   4087  HE  ARG A 278      39.053  56.626  23.849  1.00 -0.01           H
ATOM   4088 HH11 ARG A 278      42.419  56.665  25.010  1.00 -0.01           H
ATOM   4089 HH12 ARG A 278      42.264  54.923  25.204  1.00 -0.01           H
ATOM   4090 HH21 ARG A 278      39.151  54.476  24.315  1.00 -0.01           H
ATOM   4091 HH22 ARG A 278      40.751  53.850  24.724  1.00 -0.01           H
ATOM   4092  N   PHE A 279      39.716  62.202  27.277  1.00 -0.45           N
ATOM   4093  CA  PHE A 279      40.118  63.022  28.417  1.00 -0.45           C
ATOM   4094  C   PHE A 279      41.602  62.787  28.688  1.00 -0.45           C
ATOM   4095  O   PHE A 279      42.125  61.700  28.295  1.00 -0.45           O
ATOM   4096  CB  PHE A 279      39.116  62.631  29.514  1.00 -0.45           C
ATOM   4097  CG  PHE A 279      39.331  63.376  30.812  1.00 -0.45           C
ATOM   4098  CD1 PHE A 279      38.667  64.546  31.204  1.00 -0.45           C
ATOM   4099  CD2 PHE A 279      40.264  62.804  31.689  1.00 -0.45           C
ATOM   4100  CE1 PHE A 279      38.958  65.068  32.557  1.00 -0.45           C
ATOM   4101  CE2 PHE A 279      40.439  63.171  32.983  1.00 -0.45           C
ATOM   4102  CZ  PHE A 279      39.841  64.326  33.364  1.00 -0.45           C
ATOM   4103  H   PHE A 279      40.224  61.332  27.205  1.00 -0.45           H
ATOM   4104  HA  PHE A 279      40.082  64.102  28.273  1.00 -0.45           H
ATOM   4105  HB2 PHE A 279      38.112  62.930  29.214  1.00 -0.45           H
ATOM   4106  HB3 PHE A 279      39.175  61.565  29.735  1.00 -0.45           H
ATOM   4107  HD1 PHE A 279      37.924  65.097  30.647  1.00 -0.45           H
ATOM   4108  HD2 PHE A 279      40.795  61.931  31.340  1.00 -0.45           H
ATOM   4109  HE1 PHE A 279      38.395  65.918  32.915  1.00 -0.45           H
ATOM   4110  HE2 PHE A 279      41.175  62.632  33.563  1.00 -0.45           H
ATOM   4111  HZ  PHE A 279      40.107  64.560  34.385  1.00 -0.45           H
ATOM   4112  N   PHE A 280      42.391  63.826  29.136  1.00  0.01           N
ATOM   4113  CA  PHE A 280      43.870  63.861  29.117  1.00  0.01           C
ATOM   4114  C   PHE A 280      44.455  64.914  29.972  1.00  0.01           C
ATOM   4115  O   PHE A 280      43.743  65.801  30.468  1.00  0.01           O
ATOM   4116  CB  PHE A 280      44.501  64.009  27.718  1.00  0.01           C
ATOM   4117  CG  PHE A 280      44.476  65.342  27.001  1.00  0.01           C
ATOM   4118  CD1 PHE A 280      45.618  66.213  27.154  1.00  0.01           C
ATOM   4119  CD2 PHE A 280      43.330  65.840  26.366  1.00  0.01           C
ATOM   4120  CE1 PHE A 280      45.537  67.569  26.809  1.00  0.01           C
ATOM   4121  CE2 PHE A 280      43.275  67.170  25.882  1.00  0.01           C
ATOM   4122  CZ  PHE A 280      44.348  68.071  26.157  1.00  0.01           C
ATOM   4123  H   PHE A 280      41.994  64.694  29.469  1.00  0.01           H
ATOM   4124  HA  PHE A 280      44.282  62.917  29.473  1.00  0.01           H
ATOM   4125  HB2 PHE A 280      45.535  63.687  27.844  1.00  0.01           H
ATOM   4126  HB3 PHE A 280      44.041  63.348  26.983  1.00  0.01           H
ATOM   4127  HD1 PHE A 280      46.458  65.817  27.705  1.00  0.01           H
ATOM   4128  HD2 PHE A 280      42.571  65.071  26.364  1.00  0.01           H
ATOM   4129  HE1 PHE A 280      46.311  68.276  27.069  1.00  0.01           H
ATOM   4130  HE2 PHE A 280      42.390  67.528  25.377  1.00  0.01           H
ATOM   4131  HZ  PHE A 280      44.260  69.085  25.796  1.00  0.01           H
ATOM   4132  N   MET A 281      45.698  64.663  30.399  1.00  0.00           N
ATOM   4133  CA  MET A 281      46.473  65.578  31.199  1.00  0.00           C
ATOM   4134  C   MET A 281      47.774  65.917  30.507  1.00  0.00           C
ATOM   4135  O   MET A 281      48.481  65.030  30.111  1.00  0.00           O
ATOM   4136  CB  MET A 281      46.772  64.885  32.564  1.00  0.00           C
ATOM   4137  CG  MET A 281      47.787  65.634  33.375  1.00  0.00           C
ATOM   4138  SD  MET A 281      48.060  64.885  35.034  1.00  0.00           S
ATOM   4139  CE  MET A 281      48.532  63.173  34.474  1.00  0.00           C
ATOM   4140  H   MET A 281      46.136  63.806  30.094  1.00  0.00           H
ATOM   4141  HA  MET A 281      46.020  66.549  31.400  1.00  0.00           H
ATOM   4142  HB2 MET A 281      45.833  64.865  33.116  1.00  0.00           H
ATOM   4143  HB3 MET A 281      47.091  63.865  32.350  1.00  0.00           H
ATOM   4144  HG2 MET A 281      48.780  65.654  32.926  1.00  0.00           H
ATOM   4145  HG3 MET A 281      47.489  66.664  33.572  1.00  0.00           H
ATOM   4146  HE1 MET A 281      48.938  62.608  35.313  1.00  0.00           H
ATOM   4147  HE2 MET A 281      47.698  62.620  34.043  1.00  0.00           H
ATOM   4148  HE3 MET A 281      49.314  63.264  33.720  1.00  0.00           H
ATOM   4149  N   ALA A 282      48.194  67.137  30.414  1.00  0.00           N
ATOM   4150  CA  ALA A 282      49.486  67.623  29.792  1.00  0.00           C
ATOM   4151  C   ALA A 282      50.237  68.508  30.763  1.00  0.00           C
ATOM   4152  O   ALA A 282      49.709  69.534  31.181  1.00  0.00           O
ATOM   4153  CB  ALA A 282      49.168  68.268  28.421  1.00  0.00           C
ATOM   4154  H   ALA A 282      47.561  67.798  30.840  1.00  0.00           H
ATOM   4155  HA  ALA A 282      50.165  66.792  29.599  1.00  0.00           H
ATOM   4156  HB1 ALA A 282      50.050  68.760  28.013  1.00  0.00           H
ATOM   4157  HB2 ALA A 282      48.470  69.105  28.397  1.00  0.00           H
ATOM   4158  HB3 ALA A 282      48.865  67.487  27.724  1.00  0.00           H
ATOM   4159  N   THR A 283      51.521  68.231  30.972  1.00  0.01           N
ATOM   4160  CA  THR A 283      52.391  69.159  31.732  1.00  0.01           C
ATOM   4161  C   THR A 283      53.077  70.218  30.792  1.00  0.01           C
ATOM   4162  O   THR A 283      53.637  69.865  29.715  1.00  0.01           O
ATOM   4163  CB  THR A 283      53.390  68.451  32.645  1.00  0.01           C
ATOM   4164  CG2 THR A 283      53.827  69.267  33.866  1.00  0.01           C
ATOM   4165  OG1 THR A 283      52.794  67.253  33.168  1.00  0.01           O
ATOM   4166  H   THR A 283      52.020  67.423  30.627  1.00  0.01           H
ATOM   4167  HA  THR A 283      51.894  69.778  32.480  1.00  0.01           H
ATOM   4168  HB  THR A 283      54.258  68.093  32.092  1.00  0.01           H
ATOM   4169  HG1 THR A 283      52.702  66.583  32.487  1.00  0.01           H
ATOM   4170 HG21 THR A 283      52.983  69.723  34.385  1.00  0.01           H
ATOM   4171 HG22 THR A 283      54.436  70.127  33.587  1.00  0.01           H
ATOM   4172 HG23 THR A 283      54.379  68.691  34.609  1.00  0.01           H
ATOM   4173  N   LEU A 284      53.012  71.470  31.109  1.00  0.00           N
ATOM   4174  CA  LEU A 284      53.398  72.675  30.319  1.00  0.00           C
ATOM   4175  C   LEU A 284      54.362  73.643  31.100  1.00  0.00           C
ATOM   4176  O   LEU A 284      54.510  73.537  32.342  1.00  0.00           O
ATOM   4177  CB  LEU A 284      52.184  73.525  29.797  1.00  0.00           C
ATOM   4178  CG  LEU A 284      51.072  72.742  29.075  1.00  0.00           C
ATOM   4179  CD1 LEU A 284      49.983  73.760  28.896  1.00  0.00           C
ATOM   4180  CD2 LEU A 284      51.490  71.963  27.789  1.00  0.00           C
ATOM   4181  H   LEU A 284      52.570  71.685  31.991  1.00  0.00           H
ATOM   4182  HA  LEU A 284      53.766  72.261  29.380  1.00  0.00           H
ATOM   4183  HB2 LEU A 284      51.742  73.995  30.675  1.00  0.00           H
ATOM   4184  HB3 LEU A 284      52.528  74.314  29.129  1.00  0.00           H
ATOM   4185  HG  LEU A 284      50.776  71.940  29.752  1.00  0.00           H
ATOM   4186 HD11 LEU A 284      49.728  74.283  29.818  1.00  0.00           H
ATOM   4187 HD12 LEU A 284      49.093  73.338  28.429  1.00  0.00           H
ATOM   4188 HD13 LEU A 284      50.344  74.546  28.233  1.00  0.00           H
ATOM   4189 HD21 LEU A 284      52.039  71.088  28.138  1.00  0.00           H
ATOM   4190 HD22 LEU A 284      50.596  71.558  27.316  1.00  0.00           H
ATOM   4191 HD23 LEU A 284      52.041  72.610  27.106  1.00  0.00           H
ATOM   4192  N   ARG A 285      55.091  74.468  30.373  1.00  0.00           N
ATOM   4193  CA  ARG A 285      55.941  75.595  30.898  1.00  0.00           C
ATOM   4194  C   ARG A 285      55.763  76.917  30.113  1.00  0.00           C
ATOM   4195  O   ARG A 285      55.866  76.947  28.890  1.00  0.00           O
ATOM   4196  CB  ARG A 285      57.388  75.175  30.842  1.00  0.00           C
ATOM   4197  CG  ARG A 285      58.440  76.189  31.390  1.00  0.00           C
ATOM   4198  CD  ARG A 285      59.813  75.605  31.733  1.00  0.00           C
ATOM   4199  NE  ARG A 285      59.649  74.354  32.536  1.00  0.00           N
ATOM   4200  CZ  ARG A 285      59.259  74.173  33.748  1.00  0.00           C
ATOM   4201  NH1 ARG A 285      58.869  75.109  34.481  1.00  0.00           N
ATOM   4202  NH2 ARG A 285      59.251  72.940  34.260  1.00  0.00           N
ATOM   4203  H   ARG A 285      54.997  74.387  29.370  1.00  0.00           H
ATOM   4204  HA  ARG A 285      55.639  75.732  31.936  1.00  0.00           H
ATOM   4205  HB2 ARG A 285      57.504  74.217  31.348  1.00  0.00           H
ATOM   4206  HB3 ARG A 285      57.720  74.963  29.826  1.00  0.00           H
ATOM   4207  HG2 ARG A 285      58.713  76.872  30.585  1.00  0.00           H
ATOM   4208  HG3 ARG A 285      58.085  76.730  32.267  1.00  0.00           H
ATOM   4209  HD2 ARG A 285      60.393  75.533  30.812  1.00  0.00           H
ATOM   4210  HD3 ARG A 285      60.455  76.283  32.295  1.00  0.00           H
ATOM   4211  HE  ARG A 285      60.186  73.599  32.134  1.00  0.00           H
ATOM   4212 HH11 ARG A 285      58.949  76.077  34.205  1.00  0.00           H
ATOM   4213 HH12 ARG A 285      58.568  74.887  35.419  1.00  0.00           H
ATOM   4214 HH21 ARG A 285      59.579  72.199  33.657  1.00  0.00           H
ATOM   4215 HH22 ARG A 285      59.105  72.846  35.255  1.00  0.00           H
ATOM   4216  N   LYS A 286      55.664  77.966  30.909  1.00  0.00           N
ATOM   4217  CA  LYS A 286      55.976  79.275  30.388  1.00  0.00           C
ATOM   4218  C   LYS A 286      57.537  79.468  30.308  1.00  0.00           C
ATOM   4219  O   LYS A 286      58.185  79.333  31.318  1.00  0.00           O
ATOM   4220  CB  LYS A 286      55.308  80.314  31.271  1.00  0.00           C
ATOM   4221  CG  LYS A 286      55.739  81.759  30.842  1.00  0.00           C
ATOM   4222  CD  LYS A 286      54.801  82.789  31.399  1.00  0.00           C
ATOM   4223  CE  LYS A 286      55.279  84.202  30.834  1.00  0.00           C
ATOM   4224  NZ  LYS A 286      54.393  85.294  31.411  1.00  0.00           N
ATOM   4225  H   LYS A 286      55.709  77.814  31.907  1.00  0.00           H
ATOM   4226  HA  LYS A 286      55.574  79.470  29.394  1.00  0.00           H
ATOM   4227  HB2 LYS A 286      54.245  80.256  31.037  1.00  0.00           H
ATOM   4228  HB3 LYS A 286      55.449  80.071  32.325  1.00  0.00           H
ATOM   4229  HG2 LYS A 286      56.778  81.939  31.118  1.00  0.00           H
ATOM   4230  HG3 LYS A 286      55.651  81.870  29.761  1.00  0.00           H
ATOM   4231  HD2 LYS A 286      53.798  82.628  31.003  1.00  0.00           H
ATOM   4232  HD3 LYS A 286      54.777  82.660  32.481  1.00  0.00           H
ATOM   4233  HE2 LYS A 286      56.320  84.308  31.139  1.00  0.00           H
ATOM   4234  HE3 LYS A 286      55.144  84.315  29.758  1.00  0.00           H
ATOM   4235  HZ1 LYS A 286      54.582  85.565  32.365  1.00  0.00           H
ATOM   4236  HZ2 LYS A 286      53.432  84.985  31.387  1.00  0.00           H
ATOM   4237  HZ3 LYS A 286      54.398  86.119  30.828  1.00  0.00           H
ATOM   4238  N   PRO A 287      58.080  79.731  29.144  1.00  0.00           N
ATOM   4239  CA  PRO A 287      59.538  79.674  28.918  1.00  0.00           C
ATOM   4240  C   PRO A 287      60.460  80.591  29.756  1.00  0.00           C
ATOM   4241  O   PRO A 287      59.968  81.660  30.095  1.00  0.00           O
ATOM   4242  CB  PRO A 287      59.731  80.061  27.437  1.00  0.00           C
ATOM   4243  CG  PRO A 287      58.444  79.590  26.678  1.00  0.00           C
ATOM   4244  CD  PRO A 287      57.383  79.708  27.795  1.00  0.00           C
ATOM   4245  HA  PRO A 287      59.888  78.650  29.042  1.00  0.00           H
ATOM   4246  HB2 PRO A 287      59.909  81.133  27.353  1.00  0.00           H
ATOM   4247  HB3 PRO A 287      60.566  79.544  26.964  1.00  0.00           H
ATOM   4248  HG2 PRO A 287      58.247  80.258  25.840  1.00  0.00           H
ATOM   4249  HG3 PRO A 287      58.522  78.532  26.427  1.00  0.00           H
ATOM   4250  HD2 PRO A 287      56.946  80.697  27.658  1.00  0.00           H
ATOM   4251  HD3 PRO A 287      56.685  78.875  27.719  1.00  0.00           H
ATOM   4252  N   ALA A 288      61.651  80.069  30.096  1.00  0.00           N
ATOM   4253  CA  ALA A 288      62.505  80.826  30.966  1.00  0.00           C
ATOM   4254  C   ALA A 288      63.187  82.088  30.328  1.00  0.00           C
ATOM   4255  O   ALA A 288      63.211  82.282  29.090  1.00  0.00           O
ATOM   4256  CB  ALA A 288      63.628  79.940  31.589  1.00  0.00           C
ATOM   4257  H   ALA A 288      61.827  79.082  29.976  1.00  0.00           H
ATOM   4258  HA  ALA A 288      61.879  81.119  31.809  1.00  0.00           H
ATOM   4259  HB1 ALA A 288      64.248  80.493  32.294  1.00  0.00           H
ATOM   4260  HB2 ALA A 288      64.158  79.559  30.716  1.00  0.00           H
ATOM   4261  HB3 ALA A 288      63.233  79.141  32.217  1.00  0.00           H
ATOM   4262  N   VAL A 289      63.816  82.918  31.135  1.00  0.00           N
ATOM   4263  CA  VAL A 289      64.756  83.976  30.709  1.00  0.00           C
ATOM   4264  C   VAL A 289      66.084  83.269  30.263  1.00  0.00           C
ATOM   4265  O   VAL A 289      66.282  82.038  30.429  1.00  0.00           O
ATOM   4266  CB  VAL A 289      65.043  84.974  31.942  1.00  0.00           C
ATOM   4267  CG1 VAL A 289      63.666  85.638  32.253  1.00  0.00           C
ATOM   4268  CG2 VAL A 289      65.540  84.162  33.108  1.00  0.00           C
ATOM   4269  H   VAL A 289      63.858  82.718  32.124  1.00  0.00           H
ATOM   4270  HA  VAL A 289      64.400  84.529  29.840  1.00  0.00           H
ATOM   4271  HB  VAL A 289      65.796  85.697  31.629  1.00  0.00           H
ATOM   4272 HG11 VAL A 289      63.161  86.096  31.403  1.00  0.00           H
ATOM   4273 HG12 VAL A 289      62.987  84.971  32.786  1.00  0.00           H
ATOM   4274 HG13 VAL A 289      63.946  86.534  32.807  1.00  0.00           H
ATOM   4275 HG21 VAL A 289      66.361  83.500  32.833  1.00  0.00           H
ATOM   4276 HG22 VAL A 289      64.830  83.521  33.632  1.00  0.00           H
ATOM   4277 HG23 VAL A 289      65.920  84.855  33.859  1.00  0.00           H
ATOM   4278  N   LEU A 290      67.010  84.024  29.634  1.00  0.00           N
ATOM   4279  CA  LEU A 290      68.328  83.585  29.045  1.00  0.00           C
ATOM   4280  C   LEU A 290      69.621  84.298  29.624  1.00  0.00           C
ATOM   4281  O   LEU A 290      69.693  85.541  29.533  1.00  0.00           O
ATOM   4282  CB  LEU A 290      68.097  83.677  27.570  1.00  0.00           C
ATOM   4283  CG  LEU A 290      69.136  83.073  26.643  1.00  0.00           C
ATOM   4284  CD1 LEU A 290      70.465  83.720  26.562  1.00  0.00           C
ATOM   4285  CD2 LEU A 290      69.377  81.554  26.945  1.00  0.00           C
ATOM   4286  OXT LEU A 290      70.550  83.608  30.149  1.00  0.00           O
ATOM   4287  H   LEU A 290      66.837  85.019  29.661  1.00  0.00           H
ATOM   4288  HA  LEU A 290      68.369  82.529  29.314  1.00  0.00           H
ATOM   4289  HB2 LEU A 290      67.218  83.084  27.320  1.00  0.00           H
ATOM   4290  HB3 LEU A 290      67.857  84.714  27.335  1.00  0.00           H
ATOM   4291  HG  LEU A 290      68.689  83.088  25.649  1.00  0.00           H
ATOM   4292 HD11 LEU A 290      70.449  84.760  26.236  1.00  0.00           H
ATOM   4293 HD12 LEU A 290      71.126  83.289  25.810  1.00  0.00           H
ATOM   4294 HD13 LEU A 290      70.992  83.749  27.515  1.00  0.00           H
ATOM   4295 HD21 LEU A 290      69.806  81.391  27.933  1.00  0.00           H
ATOM   4296 HD22 LEU A 290      68.403  81.067  26.917  1.00  0.00           H
ATOM   4297 HD23 LEU A 290      69.981  81.057  26.185  1.00  0.00           H
TER    4298      LEU A 290 
ATOM   4299  N   GLN B   9      29.601  84.284  21.931  1.00  0.08           N
ATOM   4300  CA  GLN B   9      30.349  83.375  21.029  1.00  0.08           C
ATOM   4301  C   GLN B   9      30.085  81.900  21.481  1.00  0.08           C
ATOM   4302  O   GLN B   9      29.451  81.154  20.740  1.00  0.08           O
ATOM   4303  CB  GLN B   9      31.857  83.730  20.955  1.00  0.08           C
ATOM   4304  CG  GLN B   9      32.222  85.042  20.237  1.00  0.08           C
ATOM   4305  CD  GLN B   9      32.005  85.089  18.750  1.00  0.08           C
ATOM   4306  NE2 GLN B   9      32.715  85.746  17.889  1.00  0.08           N
ATOM   4307  OE1 GLN B   9      31.002  84.464  18.318  1.00  0.08           O
ATOM   4308  HA  GLN B   9      29.850  83.458  20.063  1.00  0.08           H
ATOM   4309  HB2 GLN B   9      32.290  83.759  21.955  1.00  0.08           H
ATOM   4310  HB3 GLN B   9      32.299  82.857  20.474  1.00  0.08           H
ATOM   4311  HG2 GLN B   9      31.667  85.867  20.683  1.00  0.08           H
ATOM   4312  HG3 GLN B   9      33.285  85.264  20.330  1.00  0.08           H
ATOM   4313 HE21 GLN B   9      32.507  85.574  16.916  1.00  0.08           H
ATOM   4314 HE22 GLN B   9      33.328  86.450  18.272  1.00  0.08           H
ATOM   4315  H1  GLN B   9      30.233  84.373  22.715  1.00  0.08           H
ATOM   4316  H2  GLN B   9      29.450  85.208  21.554  1.00  0.08           H
ATOM   4317  H3  GLN B   9      28.721  83.910  22.256  1.00  0.08           H
ATOM   4318  N   GLN B  10      30.535  81.521  22.673  1.00  0.03           N
ATOM   4319  CA  GLN B  10      30.161  80.278  23.322  1.00  0.03           C
ATOM   4320  C   GLN B  10      28.677  80.309  23.744  1.00  0.03           C
ATOM   4321  O   GLN B  10      28.162  81.452  23.917  1.00  0.03           O
ATOM   4322  CB  GLN B  10      31.095  79.983  24.407  1.00  0.03           C
ATOM   4323  CG  GLN B  10      32.421  79.373  24.196  1.00  0.03           C
ATOM   4324  CD  GLN B  10      33.432  80.445  23.755  1.00  0.03           C
ATOM   4325  NE2 GLN B  10      34.271  80.172  22.740  1.00  0.03           N
ATOM   4326  OE1 GLN B  10      33.490  81.529  24.327  1.00  0.03           O
ATOM   4327  H   GLN B  10      31.044  82.176  23.248  1.00  0.03           H
ATOM   4328  HA  GLN B  10      30.176  79.445  22.619  1.00  0.03           H
ATOM   4329  HB2 GLN B  10      31.271  80.782  25.128  1.00  0.03           H
ATOM   4330  HB3 GLN B  10      30.576  79.198  24.956  1.00  0.03           H
ATOM   4331  HG2 GLN B  10      32.808  78.893  25.096  1.00  0.03           H
ATOM   4332  HG3 GLN B  10      32.276  78.552  23.494  1.00  0.03           H
ATOM   4333 HE21 GLN B  10      34.882  80.933  22.481  1.00  0.03           H
ATOM   4334 HE22 GLN B  10      34.392  79.278  22.286  1.00  0.03           H
ATOM   4335  N   GLN B  11      28.015  79.161  23.709  1.00  0.02           N
ATOM   4336  CA  GLN B  11      26.528  79.199  23.734  1.00  0.02           C
ATOM   4337  C   GLN B  11      25.956  79.722  25.079  1.00  0.02           C
ATOM   4338  O   GLN B  11      24.994  80.520  25.097  1.00  0.02           O
ATOM   4339  CB  GLN B  11      25.798  77.930  23.170  1.00  0.02           C
ATOM   4340  CG  GLN B  11      26.304  76.682  23.851  1.00  0.02           C
ATOM   4341  CD  GLN B  11      25.348  75.551  23.679  1.00  0.02           C
ATOM   4342  NE2 GLN B  11      25.815  74.328  23.809  1.00  0.02           N
ATOM   4343  OE1 GLN B  11      24.168  75.700  23.361  1.00  0.02           O
ATOM   4344  H   GLN B  11      28.417  78.327  23.307  1.00  0.02           H
ATOM   4345  HA  GLN B  11      26.266  80.001  23.043  1.00  0.02           H
ATOM   4346  HB2 GLN B  11      24.732  77.969  23.394  1.00  0.02           H
ATOM   4347  HB3 GLN B  11      25.935  77.818  22.094  1.00  0.02           H
ATOM   4348  HG2 GLN B  11      27.316  76.463  23.508  1.00  0.02           H
ATOM   4349  HG3 GLN B  11      26.373  76.952  24.905  1.00  0.02           H
ATOM   4350 HE21 GLN B  11      25.042  73.678  23.780  1.00  0.02           H
ATOM   4351 HE22 GLN B  11      26.766  73.993  23.873  1.00  0.02           H
ATOM   4352  N   VAL B  12      26.651  79.373  26.212  1.00  0.00           N
ATOM   4353  CA  VAL B  12      26.448  80.160  27.479  1.00  0.00           C
ATOM   4354  C   VAL B  12      27.646  80.929  28.041  1.00  0.00           C
ATOM   4355  O   VAL B  12      28.778  80.483  28.005  1.00  0.00           O
ATOM   4356  CB  VAL B  12      25.714  79.399  28.580  1.00  0.00           C
ATOM   4357  CG1 VAL B  12      24.429  78.742  28.190  1.00  0.00           C
ATOM   4358  CG2 VAL B  12      26.714  78.448  29.228  1.00  0.00           C
ATOM   4359  H   VAL B  12      27.257  78.576  26.079  1.00  0.00           H
ATOM   4360  HA  VAL B  12      25.719  80.924  27.209  1.00  0.00           H
ATOM   4361  HB  VAL B  12      25.382  80.166  29.281  1.00  0.00           H
ATOM   4362 HG11 VAL B  12      23.711  79.471  27.815  1.00  0.00           H
ATOM   4363 HG12 VAL B  12      24.638  77.914  27.513  1.00  0.00           H
ATOM   4364 HG13 VAL B  12      23.926  78.361  29.079  1.00  0.00           H
ATOM   4365 HG21 VAL B  12      27.497  78.133  28.538  1.00  0.00           H
ATOM   4366 HG22 VAL B  12      26.283  77.516  29.594  1.00  0.00           H
ATOM   4367 HG23 VAL B  12      27.182  78.973  30.061  1.00  0.00           H
ATOM   4368  N   THR B  13      27.339  82.063  28.598  1.00  0.00           N
ATOM   4369  CA  THR B  13      28.379  82.916  29.316  1.00  0.00           C
ATOM   4370  C   THR B  13      28.891  82.283  30.600  1.00  0.00           C
ATOM   4371  O   THR B  13      28.282  81.421  31.232  1.00  0.00           O
ATOM   4372  CB  THR B  13      27.983  84.390  29.475  1.00  0.00           C
ATOM   4373  CG2 THR B  13      27.210  84.844  28.291  1.00  0.00           C
ATOM   4374  OG1 THR B  13      27.159  84.530  30.598  1.00  0.00           O
ATOM   4375  H   THR B  13      26.378  82.221  28.867  1.00  0.00           H
ATOM   4376  HA  THR B  13      29.247  83.003  28.662  1.00  0.00           H
ATOM   4377  HB  THR B  13      28.887  84.990  29.580  1.00  0.00           H
ATOM   4378  HG1 THR B  13      26.320  84.118  30.379  1.00  0.00           H
ATOM   4379 HG21 THR B  13      27.515  84.283  27.408  1.00  0.00           H
ATOM   4380 HG22 THR B  13      27.230  85.930  28.203  1.00  0.00           H
ATOM   4381 HG23 THR B  13      26.154  84.609  28.424  1.00  0.00           H
ATOM   4382  N   ALA B  14      30.067  82.727  31.037  1.00  0.00           N
ATOM   4383  CA  ALA B  14      30.777  82.094  32.112  1.00  0.00           C
ATOM   4384  C   ALA B  14      30.110  82.287  33.465  1.00  0.00           C
ATOM   4385  O   ALA B  14      30.256  81.411  34.351  1.00  0.00           O
ATOM   4386  CB  ALA B  14      32.279  82.446  32.149  1.00  0.00           C
ATOM   4387  H   ALA B  14      30.563  83.414  30.487  1.00  0.00           H
ATOM   4388  HA  ALA B  14      30.812  81.022  31.918  1.00  0.00           H
ATOM   4389  HB1 ALA B  14      32.798  82.353  31.195  1.00  0.00           H
ATOM   4390  HB2 ALA B  14      32.796  81.651  32.687  1.00  0.00           H
ATOM   4391  HB3 ALA B  14      32.406  83.440  32.576  1.00  0.00           H
ATOM   4392  N   ASP B  15      29.336  83.344  33.696  1.00  0.00           N
ATOM   4393  CA  ASP B  15      28.468  83.467  34.887  1.00  0.00           C
ATOM   4394  C   ASP B  15      27.186  82.561  34.878  1.00  0.00           C
ATOM   4395  O   ASP B  15      26.815  82.156  35.981  1.00  0.00           O
ATOM   4396  CB  ASP B  15      27.978  84.969  34.926  1.00  0.00           C
ATOM   4397  CG  ASP B  15      29.048  85.962  35.233  1.00  0.00           C
ATOM   4398  OD1 ASP B  15      30.015  85.609  35.908  1.00  0.00           O
ATOM   4399  OD2 ASP B  15      28.888  87.159  34.962  1.00  0.00           O
ATOM   4400  H   ASP B  15      29.275  84.066  32.992  1.00  0.00           H
ATOM   4401  HA  ASP B  15      28.928  83.242  35.849  1.00  0.00           H
ATOM   4402  HB2 ASP B  15      27.623  85.243  33.933  1.00  0.00           H
ATOM   4403  HB3 ASP B  15      27.249  85.110  35.725  1.00  0.00           H
ATOM   4404  N   GLU B  16      26.771  82.071  33.669  1.00  0.00           N
ATOM   4405  CA  GLU B  16      25.873  80.924  33.540  1.00  0.00           C
ATOM   4406  C   GLU B  16      26.547  79.613  33.980  1.00  0.00           C
ATOM   4407  O   GLU B  16      25.898  78.770  34.572  1.00  0.00           O
ATOM   4408  CB  GLU B  16      25.234  80.812  32.126  1.00  0.00           C
ATOM   4409  CG  GLU B  16      24.058  81.743  31.915  1.00  0.00           C
ATOM   4410  CD  GLU B  16      24.412  83.133  31.291  1.00  0.00           C
ATOM   4411  OE1 GLU B  16      24.973  83.149  30.157  1.00  0.00           O
ATOM   4412  OE2 GLU B  16      23.977  84.192  31.879  1.00  0.00           O
ATOM   4413  H   GLU B  16      27.114  82.464  32.805  1.00  0.00           H
ATOM   4414  HA  GLU B  16      25.043  81.025  34.240  1.00  0.00           H
ATOM   4415  HB2 GLU B  16      25.982  80.927  31.342  1.00  0.00           H
ATOM   4416  HB3 GLU B  16      24.831  79.805  32.008  1.00  0.00           H
ATOM   4417  HG2 GLU B  16      23.360  81.383  31.159  1.00  0.00           H
ATOM   4418  HG3 GLU B  16      23.623  81.757  32.914  1.00  0.00           H
ATOM   4419  N   VAL B  17      27.814  79.393  33.622  1.00 -0.03           N
ATOM   4420  CA  VAL B  17      28.576  78.243  34.065  1.00 -0.03           C
ATOM   4421  C   VAL B  17      28.698  78.320  35.640  1.00 -0.03           C
ATOM   4422  O   VAL B  17      28.586  77.291  36.244  1.00 -0.03           O
ATOM   4423  CB  VAL B  17      29.967  78.265  33.407  1.00 -0.03           C
ATOM   4424  CG1 VAL B  17      30.812  77.214  34.025  1.00 -0.03           C
ATOM   4425  CG2 VAL B  17      29.755  78.060  31.919  1.00 -0.03           C
ATOM   4426  H   VAL B  17      28.372  80.080  33.136  1.00 -0.03           H
ATOM   4427  HA  VAL B  17      28.163  77.299  33.710  1.00 -0.03           H
ATOM   4428  HB  VAL B  17      30.504  79.203  33.549  1.00 -0.03           H
ATOM   4429 HG11 VAL B  17      31.122  77.619  34.989  1.00 -0.03           H
ATOM   4430 HG12 VAL B  17      30.254  76.301  34.234  1.00 -0.03           H
ATOM   4431 HG13 VAL B  17      31.589  76.914  33.322  1.00 -0.03           H
ATOM   4432 HG21 VAL B  17      30.725  78.283  31.475  1.00 -0.03           H
ATOM   4433 HG22 VAL B  17      29.044  78.746  31.458  1.00 -0.03           H
ATOM   4434 HG23 VAL B  17      29.518  77.030  31.655  1.00 -0.03           H
ATOM   4435  N   GLY B  18      28.843  79.478  36.299  1.00  0.01           N
ATOM   4436  CA  GLY B  18      29.034  79.500  37.704  1.00  0.01           C
ATOM   4437  C   GLY B  18      27.690  79.297  38.469  1.00  0.01           C
ATOM   4438  O   GLY B  18      27.592  78.937  39.660  1.00  0.01           O
ATOM   4439  H   GLY B  18      29.085  80.251  35.696  1.00  0.01           H
ATOM   4440  HA2 GLY B  18      29.826  78.829  38.036  1.00  0.01           H
ATOM   4441  HA3 GLY B  18      29.368  80.486  38.028  1.00  0.01           H
ATOM   4442  N   ASP B  19      26.618  79.756  37.837  1.00  0.00           N
ATOM   4443  CA  ASP B  19      25.250  79.581  38.377  1.00  0.00           C
ATOM   4444  C   ASP B  19      24.822  78.094  38.402  1.00  0.00           C
ATOM   4445  O   ASP B  19      24.237  77.652  39.370  1.00  0.00           O
ATOM   4446  CB  ASP B  19      24.176  80.469  37.711  1.00  0.00           C
ATOM   4447  CG  ASP B  19      22.869  80.460  38.441  1.00  0.00           C
ATOM   4448  OD1 ASP B  19      22.808  80.828  39.594  1.00  0.00           O
ATOM   4449  OD2 ASP B  19      21.904  80.175  37.720  1.00  0.00           O
ATOM   4450  H   ASP B  19      26.699  80.247  36.959  1.00  0.00           H
ATOM   4451  HA  ASP B  19      25.206  79.775  39.448  1.00  0.00           H
ATOM   4452  HB2 ASP B  19      24.649  81.441  37.568  1.00  0.00           H
ATOM   4453  HB3 ASP B  19      24.032  80.001  36.738  1.00  0.00           H
ATOM   4454  N   TRP B  20      25.502  77.369  37.537  1.00  0.02           N
ATOM   4455  CA  TRP B  20      25.226  75.909  37.430  1.00  0.02           C
ATOM   4456  C   TRP B  20      26.032  75.153  38.540  1.00  0.02           C
ATOM   4457  O   TRP B  20      25.565  74.354  39.352  1.00  0.02           O
ATOM   4458  CB  TRP B  20      25.624  75.370  36.032  1.00  0.02           C
ATOM   4459  CG  TRP B  20      25.162  73.915  35.796  1.00  0.02           C
ATOM   4460  CD1 TRP B  20      24.164  73.441  35.020  1.00  0.02           C
ATOM   4461  CD2 TRP B  20      25.762  72.622  36.293  1.00  0.02           C
ATOM   4462  CE2 TRP B  20      25.065  71.476  35.794  1.00  0.02           C
ATOM   4463  CE3 TRP B  20      26.917  72.380  37.094  1.00  0.02           C
ATOM   4464  NE1 TRP B  20      24.091  72.016  35.059  1.00  0.02           N
ATOM   4465  CZ2 TRP B  20      25.301  70.191  36.230  1.00  0.02           C
ATOM   4466  CZ3 TRP B  20      27.322  71.065  37.392  1.00  0.02           C
ATOM   4467  CH2 TRP B  20      26.468  69.967  36.958  1.00  0.02           C
ATOM   4468  H   TRP B  20      25.811  77.740  36.649  1.00  0.02           H
ATOM   4469  HA  TRP B  20      24.167  75.754  37.638  1.00  0.02           H
ATOM   4470  HB2 TRP B  20      25.234  75.926  35.180  1.00  0.02           H
ATOM   4471  HB3 TRP B  20      26.706  75.344  35.906  1.00  0.02           H
ATOM   4472  HD1 TRP B  20      23.630  74.090  34.341  1.00  0.02           H
ATOM   4473  HE1 TRP B  20      23.438  71.436  34.552  1.00  0.02           H
ATOM   4474  HE3 TRP B  20      27.472  73.205  37.516  1.00  0.02           H
ATOM   4475  HZ2 TRP B  20      24.674  69.350  35.973  1.00  0.02           H
ATOM   4476  HZ3 TRP B  20      28.312  70.876  37.779  1.00  0.02           H
ATOM   4477  HH2 TRP B  20      26.760  68.939  37.115  1.00  0.02           H
ATOM   4478  N   TYR B  21      27.281  75.549  38.724  1.00 -0.01           N
ATOM   4479  CA  TYR B  21      28.105  75.112  39.915  1.00 -0.01           C
ATOM   4480  C   TYR B  21      27.535  75.528  41.322  1.00 -0.01           C
ATOM   4481  O   TYR B  21      27.813  74.920  42.356  1.00 -0.01           O
ATOM   4482  CB  TYR B  21      29.584  75.208  39.713  1.00 -0.01           C
ATOM   4483  CG  TYR B  21      30.110  74.182  38.687  1.00 -0.01           C
ATOM   4484  CD1 TYR B  21      30.281  72.872  39.197  1.00 -0.01           C
ATOM   4485  CD2 TYR B  21      30.345  74.388  37.272  1.00 -0.01           C
ATOM   4486  CE1 TYR B  21      30.623  71.891  38.350  1.00 -0.01           C
ATOM   4487  CE2 TYR B  21      30.672  73.371  36.384  1.00 -0.01           C
ATOM   4488  CZ  TYR B  21      30.869  72.101  36.943  1.00 -0.01           C
ATOM   4489  OH  TYR B  21      31.244  71.132  36.137  1.00 -0.01           O
ATOM   4490  H   TYR B  21      27.640  76.189  38.030  1.00 -0.01           H
ATOM   4491  HA  TYR B  21      27.909  74.040  39.911  1.00 -0.01           H
ATOM   4492  HB2 TYR B  21      29.795  76.221  39.371  1.00 -0.01           H
ATOM   4493  HB3 TYR B  21      30.049  75.103  40.693  1.00 -0.01           H
ATOM   4494  HD1 TYR B  21      30.081  72.710  40.246  1.00 -0.01           H
ATOM   4495  HD2 TYR B  21      30.260  75.367  36.824  1.00 -0.01           H
ATOM   4496  HE1 TYR B  21      30.785  70.896  38.738  1.00 -0.01           H
ATOM   4497  HE2 TYR B  21      30.855  73.583  35.341  1.00 -0.01           H
ATOM   4498  HH  TYR B  21      31.581  71.381  35.274  1.00 -0.01           H
ATOM   4499  N   ASP B  22      26.689  76.549  41.345  1.00  0.03           N
ATOM   4500  CA  ASP B  22      25.861  76.986  42.509  1.00  0.03           C
ATOM   4501  C   ASP B  22      24.557  76.162  42.669  1.00  0.03           C
ATOM   4502  O   ASP B  22      24.347  75.425  43.641  1.00  0.03           O
ATOM   4503  CB  ASP B  22      25.649  78.499  42.509  1.00  0.03           C
ATOM   4504  CG  ASP B  22      26.855  79.370  42.777  1.00  0.03           C
ATOM   4505  OD1 ASP B  22      27.940  78.973  43.220  1.00  0.03           O
ATOM   4506  OD2 ASP B  22      26.756  80.597  42.629  1.00  0.03           O
ATOM   4507  H   ASP B  22      26.569  77.158  40.549  1.00  0.03           H
ATOM   4508  HA  ASP B  22      26.489  76.812  43.383  1.00  0.03           H
ATOM   4509  HB2 ASP B  22      25.315  78.836  41.528  1.00  0.03           H
ATOM   4510  HB3 ASP B  22      24.892  78.639  43.281  1.00  0.03           H
ATOM   4511  N   LYS B  23      23.659  76.273  41.686  1.00  0.00           N
ATOM   4512  CA  LYS B  23      22.290  75.630  41.691  1.00  0.00           C
ATOM   4513  C   LYS B  23      22.294  74.112  41.641  1.00  0.00           C
ATOM   4514  O   LYS B  23      21.466  73.446  42.235  1.00  0.00           O
ATOM   4515  CB  LYS B  23      21.440  76.101  40.494  1.00  0.00           C
ATOM   4516  CG  LYS B  23      21.055  77.516  40.932  1.00  0.00           C
ATOM   4517  CD  LYS B  23      19.768  78.128  40.388  1.00  0.00           C
ATOM   4518  CE  LYS B  23      19.801  79.670  40.703  1.00  0.00           C
ATOM   4519  NZ  LYS B  23      19.677  79.851  42.156  1.00  0.00           N
ATOM   4520  H   LYS B  23      23.988  76.756  40.862  1.00  0.00           H
ATOM   4521  HA  LYS B  23      21.810  75.910  42.629  1.00  0.00           H
ATOM   4522  HB2 LYS B  23      22.085  76.087  39.616  1.00  0.00           H
ATOM   4523  HB3 LYS B  23      20.577  75.443  40.388  1.00  0.00           H
ATOM   4524  HG2 LYS B  23      20.793  77.517  41.990  1.00  0.00           H
ATOM   4525  HG3 LYS B  23      21.858  78.252  40.890  1.00  0.00           H
ATOM   4526  HD2 LYS B  23      19.734  78.133  39.298  1.00  0.00           H
ATOM   4527  HD3 LYS B  23      18.874  77.589  40.702  1.00  0.00           H
ATOM   4528  HE2 LYS B  23      20.704  80.151  40.329  1.00  0.00           H
ATOM   4529  HE3 LYS B  23      18.890  80.152  40.347  1.00  0.00           H
ATOM   4530  HZ1 LYS B  23      19.133  79.075  42.505  1.00  0.00           H
ATOM   4531  HZ2 LYS B  23      19.140  80.674  42.391  1.00  0.00           H
ATOM   4532  HZ3 LYS B  23      20.611  79.860  42.540  1.00  0.00           H
ATOM   4533  N   PHE B  24      23.332  73.544  40.947  1.00 -0.03           N
ATOM   4534  CA  PHE B  24      23.402  72.108  40.688  1.00 -0.03           C
ATOM   4535  C   PHE B  24      24.682  71.385  41.112  1.00 -0.03           C
ATOM   4536  O   PHE B  24      24.531  70.307  41.638  1.00 -0.03           O
ATOM   4537  CB  PHE B  24      23.166  71.929  39.175  1.00 -0.03           C
ATOM   4538  CG  PHE B  24      21.840  72.541  38.700  1.00 -0.03           C
ATOM   4539  CD1 PHE B  24      20.613  72.101  39.198  1.00 -0.03           C
ATOM   4540  CD2 PHE B  24      21.843  73.605  37.776  1.00 -0.03           C
ATOM   4541  CE1 PHE B  24      19.421  72.628  38.687  1.00 -0.03           C
ATOM   4542  CE2 PHE B  24      20.647  74.092  37.230  1.00 -0.03           C
ATOM   4543  CZ  PHE B  24      19.450  73.613  37.738  1.00 -0.03           C
ATOM   4544  H   PHE B  24      23.888  74.167  40.378  1.00 -0.03           H
ATOM   4545  HA  PHE B  24      22.546  71.710  41.233  1.00 -0.03           H
ATOM   4546  HB2 PHE B  24      23.931  72.439  38.590  1.00 -0.03           H
ATOM   4547  HB3 PHE B  24      23.212  70.888  38.854  1.00 -0.03           H
ATOM   4548  HD1 PHE B  24      20.582  71.250  39.862  1.00 -0.03           H
ATOM   4549  HD2 PHE B  24      22.755  74.004  37.357  1.00 -0.03           H
ATOM   4550  HE1 PHE B  24      18.484  72.243  39.061  1.00 -0.03           H
ATOM   4551  HE2 PHE B  24      20.690  74.684  36.328  1.00 -0.03           H
ATOM   4552  HZ  PHE B  24      18.513  74.000  37.366  1.00 -0.03           H
ATOM   4553  N   GLY B  25      25.829  72.151  41.171  1.00  0.00           N
ATOM   4554  CA  GLY B  25      27.160  71.563  41.504  1.00  0.00           C
ATOM   4555  C   GLY B  25      27.356  70.848  42.839  1.00  0.00           C
ATOM   4556  O   GLY B  25      28.202  70.023  43.055  1.00  0.00           O
ATOM   4557  H   GLY B  25      25.774  73.009  40.641  1.00  0.00           H
ATOM   4558  HA2 GLY B  25      27.372  70.782  40.774  1.00  0.00           H
ATOM   4559  HA3 GLY B  25      27.997  72.260  41.454  1.00  0.00           H
ATOM   4560  N   GLU B  26      26.384  70.970  43.710  1.00 -0.01           N
ATOM   4561  CA  GLU B  26      26.130  70.064  44.899  1.00 -0.01           C
ATOM   4562  C   GLU B  26      25.857  68.544  44.635  1.00 -0.01           C
ATOM   4563  O   GLU B  26      25.948  67.721  45.501  1.00 -0.01           O
ATOM   4564  CB  GLU B  26      25.015  70.661  45.744  1.00 -0.01           C
ATOM   4565  CG  GLU B  26      24.908  70.233  47.226  1.00 -0.01           C
ATOM   4566  CD  GLU B  26      25.827  70.924  48.163  1.00 -0.01           C
ATOM   4567  OE1 GLU B  26      27.066  70.780  48.042  1.00 -0.01           O
ATOM   4568  OE2 GLU B  26      25.354  71.467  49.203  1.00 -0.01           O
ATOM   4569  H   GLU B  26      25.774  71.771  43.629  1.00 -0.01           H
ATOM   4570  HA  GLU B  26      27.022  70.201  45.510  1.00 -0.01           H
ATOM   4571  HB2 GLU B  26      25.091  71.745  45.656  1.00 -0.01           H
ATOM   4572  HB3 GLU B  26      24.048  70.358  45.343  1.00 -0.01           H
ATOM   4573  HG2 GLU B  26      23.868  70.340  47.535  1.00 -0.01           H
ATOM   4574  HG3 GLU B  26      25.082  69.157  47.263  1.00 -0.01           H
ATOM   4575  N   VAL B  27      25.514  68.180  43.387  1.00 -0.14           N
ATOM   4576  CA  VAL B  27      25.304  66.772  42.964  1.00 -0.14           C
ATOM   4577  C   VAL B  27      26.578  66.012  43.112  1.00 -0.14           C
ATOM   4578  O   VAL B  27      26.482  64.850  43.398  1.00 -0.14           O
ATOM   4579  CB  VAL B  27      24.802  66.626  41.480  1.00 -0.14           C
ATOM   4580  CG1 VAL B  27      25.909  66.960  40.472  1.00 -0.14           C
ATOM   4581  CG2 VAL B  27      24.385  65.157  41.073  1.00 -0.14           C
ATOM   4582  H   VAL B  27      25.535  68.888  42.667  1.00 -0.14           H
ATOM   4583  HA  VAL B  27      24.552  66.317  43.608  1.00 -0.14           H
ATOM   4584  HB  VAL B  27      23.884  67.191  41.321  1.00 -0.14           H
ATOM   4585 HG11 VAL B  27      26.695  66.223  40.636  1.00 -0.14           H
ATOM   4586 HG12 VAL B  27      25.514  66.860  39.461  1.00 -0.14           H
ATOM   4587 HG13 VAL B  27      26.309  67.970  40.565  1.00 -0.14           H
ATOM   4588 HG21 VAL B  27      23.496  64.810  41.599  1.00 -0.14           H
ATOM   4589 HG22 VAL B  27      25.256  64.576  41.377  1.00 -0.14           H
ATOM   4590 HG23 VAL B  27      24.276  64.947  40.009  1.00 -0.14           H
ATOM   4591  N   TYR B  28      27.769  66.614  42.968  1.00 -0.45           N
ATOM   4592  CA  TYR B  28      29.072  65.898  43.026  1.00 -0.45           C
ATOM   4593  C   TYR B  28      29.429  65.646  44.501  1.00 -0.45           C
ATOM   4594  O   TYR B  28      29.840  64.577  44.841  1.00 -0.45           O
ATOM   4595  CB  TYR B  28      30.203  66.665  42.300  1.00 -0.45           C
ATOM   4596  CG  TYR B  28      29.920  66.735  40.807  1.00 -0.45           C
ATOM   4597  CD1 TYR B  28      30.188  65.577  40.090  1.00 -0.45           C
ATOM   4598  CD2 TYR B  28      29.504  67.891  40.145  1.00 -0.45           C
ATOM   4599  CE1 TYR B  28      30.052  65.596  38.699  1.00 -0.45           C
ATOM   4600  CE2 TYR B  28      29.184  67.888  38.739  1.00 -0.45           C
ATOM   4601  CZ  TYR B  28      29.553  66.708  37.972  1.00 -0.45           C
ATOM   4602  OH  TYR B  28      29.245  66.650  36.618  1.00 -0.45           O
ATOM   4603  H   TYR B  28      27.790  67.611  42.813  1.00 -0.45           H
ATOM   4604  HA  TYR B  28      29.003  64.939  42.513  1.00 -0.45           H
ATOM   4605  HB2 TYR B  28      30.185  67.681  42.695  1.00 -0.45           H
ATOM   4606  HB3 TYR B  28      31.170  66.174  42.414  1.00 -0.45           H
ATOM   4607  HD1 TYR B  28      30.548  64.655  40.522  1.00 -0.45           H
ATOM   4608  HD2 TYR B  28      29.332  68.835  40.641  1.00 -0.45           H
ATOM   4609  HE1 TYR B  28      30.238  64.670  38.174  1.00 -0.45           H
ATOM   4610  HE2 TYR B  28      28.769  68.727  38.202  1.00 -0.45           H
ATOM   4611  HH  TYR B  28      29.763  65.986  36.157  1.00 -0.45           H
ATOM   4612  N   HID B  29      29.184  66.526  45.446  1.00  0.07           N
ATOM   4613  CA  HID B  29      29.362  66.277  46.897  1.00  0.07           C
ATOM   4614  C   HID B  29      28.385  65.336  47.599  1.00  0.07           C
ATOM   4615  O   HID B  29      28.568  64.892  48.766  1.00  0.07           O
ATOM   4616  CB  HID B  29      29.394  67.597  47.652  1.00  0.07           C
ATOM   4617  CG  HID B  29      30.380  68.539  47.043  1.00  0.07           C
ATOM   4618  CD2 HID B  29      30.161  69.756  46.482  1.00  0.07           C
ATOM   4619  ND1 HID B  29      31.655  68.119  46.666  1.00  0.07           N
ATOM   4620  CE1 HID B  29      32.135  69.073  45.910  1.00  0.07           C
ATOM   4621  NE2 HID B  29      31.327  70.091  45.733  1.00  0.07           N
ATOM   4622  H   HID B  29      28.836  67.456  45.264  1.00  0.07           H
ATOM   4623  HA  HID B  29      30.359  65.864  47.051  1.00  0.07           H
ATOM   4624  HB2 HID B  29      28.409  68.040  47.800  1.00  0.07           H
ATOM   4625  HB3 HID B  29      29.817  67.469  48.648  1.00  0.07           H
ATOM   4626  HD1 HID B  29      31.992  67.179  46.818  1.00  0.07           H
ATOM   4627  HD2 HID B  29      29.259  70.347  46.553  1.00  0.07           H
ATOM   4628  HE1 HID B  29      33.103  68.965  45.443  1.00  0.07           H
ATOM   4629  N   LEU B  30      27.347  64.921  46.849  1.00  0.00           N
ATOM   4630  CA  LEU B  30      26.337  63.826  47.117  1.00  0.00           C
ATOM   4631  C   LEU B  30      26.703  62.517  46.432  1.00  0.00           C
ATOM   4632  O   LEU B  30      25.860  61.620  46.623  1.00  0.00           O
ATOM   4633  CB  LEU B  30      24.915  64.385  46.800  1.00  0.00           C
ATOM   4634  CG  LEU B  30      24.437  65.648  47.523  1.00  0.00           C
ATOM   4635  CD1 LEU B  30      23.223  66.238  46.855  1.00  0.00           C
ATOM   4636  CD2 LEU B  30      24.040  65.416  48.958  1.00  0.00           C
ATOM   4637  H   LEU B  30      27.198  65.335  45.940  1.00  0.00           H
ATOM   4638  HA  LEU B  30      26.373  63.517  48.162  1.00  0.00           H
ATOM   4639  HB2 LEU B  30      24.767  64.571  45.736  1.00  0.00           H
ATOM   4640  HB3 LEU B  30      24.153  63.667  47.102  1.00  0.00           H
ATOM   4641  HG  LEU B  30      25.240  66.384  47.480  1.00  0.00           H
ATOM   4642 HD11 LEU B  30      23.505  66.562  45.853  1.00  0.00           H
ATOM   4643 HD12 LEU B  30      22.873  66.996  47.556  1.00  0.00           H
ATOM   4644 HD13 LEU B  30      22.493  65.442  46.713  1.00  0.00           H
ATOM   4645 HD21 LEU B  30      23.255  64.679  49.130  1.00  0.00           H
ATOM   4646 HD22 LEU B  30      24.941  65.095  49.480  1.00  0.00           H
ATOM   4647 HD23 LEU B  30      23.643  66.241  49.550  1.00  0.00           H
ATOM   4648  N   THR B  31      27.717  62.401  45.561  1.00 -0.06           N
ATOM   4649  CA  THR B  31      28.079  61.241  44.725  1.00 -0.06           C
ATOM   4650  C   THR B  31      29.590  60.987  44.430  1.00 -0.06           C
ATOM   4651  O   THR B  31      29.889  59.841  44.120  1.00 -0.06           O
ATOM   4652  CB  THR B  31      27.467  61.371  43.298  1.00 -0.06           C
ATOM   4653  CG2 THR B  31      25.896  61.327  43.198  1.00 -0.06           C
ATOM   4654  OG1 THR B  31      27.752  62.620  42.713  1.00 -0.06           O
ATOM   4655  H   THR B  31      28.309  63.218  45.510  1.00 -0.06           H
ATOM   4656  HA  THR B  31      27.616  60.352  45.152  1.00 -0.06           H
ATOM   4657  HB  THR B  31      28.017  60.643  42.701  1.00 -0.06           H
ATOM   4658  HG1 THR B  31      27.103  63.306  42.886  1.00 -0.06           H
ATOM   4659 HG21 THR B  31      25.413  60.666  43.917  1.00 -0.06           H
ATOM   4660 HG22 THR B  31      25.682  61.043  42.167  1.00 -0.06           H
ATOM   4661 HG23 THR B  31      25.616  62.348  43.455  1.00 -0.06           H
ATOM   4662  N   LEU B  32      30.523  61.928  44.519  1.00 -0.20           N
ATOM   4663  CA  LEU B  32      31.979  61.734  44.312  1.00 -0.20           C
ATOM   4664  C   LEU B  32      32.766  61.961  45.564  1.00 -0.20           C
ATOM   4665  O   LEU B  32      33.609  61.109  45.840  1.00 -0.20           O
ATOM   4666  CB  LEU B  32      32.521  62.677  43.200  1.00 -0.20           C
ATOM   4667  CG  LEU B  32      32.009  62.346  41.727  1.00 -0.20           C
ATOM   4668  CD1 LEU B  32      32.760  63.238  40.748  1.00 -0.20           C
ATOM   4669  CD2 LEU B  32      32.203  60.834  41.382  1.00 -0.20           C
ATOM   4670  H   LEU B  32      30.272  62.906  44.524  1.00 -0.20           H
ATOM   4671  HA  LEU B  32      32.198  60.708  44.016  1.00 -0.20           H
ATOM   4672  HB2 LEU B  32      32.318  63.727  43.407  1.00 -0.20           H
ATOM   4673  HB3 LEU B  32      33.605  62.601  43.292  1.00 -0.20           H
ATOM   4674  HG  LEU B  32      30.957  62.631  41.739  1.00 -0.20           H
ATOM   4675 HD11 LEU B  32      32.942  64.121  41.360  1.00 -0.20           H
ATOM   4676 HD12 LEU B  32      32.214  63.306  39.807  1.00 -0.20           H
ATOM   4677 HD13 LEU B  32      33.747  62.891  40.440  1.00 -0.20           H
ATOM   4678 HD21 LEU B  32      33.259  60.569  41.428  1.00 -0.20           H
ATOM   4679 HD22 LEU B  32      31.601  60.216  42.048  1.00 -0.20           H
ATOM   4680 HD23 LEU B  32      31.778  60.749  40.381  1.00 -0.20           H
ATOM   4681  N   GLY B  33      32.556  62.958  46.382  1.00  0.02           N
ATOM   4682  CA  GLY B  33      33.355  63.235  47.605  1.00  0.02           C
ATOM   4683  C   GLY B  33      33.387  64.680  48.000  1.00  0.02           C
ATOM   4684  O   GLY B  33      32.520  65.501  47.655  1.00  0.02           O
ATOM   4685  H   GLY B  33      31.790  63.574  46.146  1.00  0.02           H
ATOM   4686  HA2 GLY B  33      32.896  62.735  48.457  1.00  0.02           H
ATOM   4687  HA3 GLY B  33      34.398  63.003  47.388  1.00  0.02           H
ATOM   4688  N   GLU B  34      34.463  65.047  48.770  1.00  0.00           N
ATOM   4689  CA  GLU B  34      34.575  66.455  49.189  1.00  0.00           C
ATOM   4690  C   GLU B  34      35.122  67.439  48.127  1.00  0.00           C
ATOM   4691  O   GLU B  34      34.848  68.636  48.073  1.00  0.00           O
ATOM   4692  CB  GLU B  34      35.311  66.447  50.565  1.00  0.00           C
ATOM   4693  CG  GLU B  34      34.652  65.591  51.699  1.00  0.00           C
ATOM   4694  CD  GLU B  34      35.476  65.545  52.959  1.00  0.00           C
ATOM   4695  OE1 GLU B  34      35.947  66.577  53.454  1.00  0.00           O
ATOM   4696  OE2 GLU B  34      35.610  64.394  53.539  1.00  0.00           O
ATOM   4697  H   GLU B  34      35.266  64.438  48.846  1.00  0.00           H
ATOM   4698  HA  GLU B  34      33.607  66.840  49.510  1.00  0.00           H
ATOM   4699  HB2 GLU B  34      36.344  66.102  50.508  1.00  0.00           H
ATOM   4700  HB3 GLU B  34      35.249  67.458  50.967  1.00  0.00           H
ATOM   4701  HG2 GLU B  34      33.677  65.996  51.970  1.00  0.00           H
ATOM   4702  HG3 GLU B  34      34.512  64.615  51.236  1.00  0.00           H
ATOM   4703  N   SER B  35      35.967  66.890  47.203  1.00 -0.21           N
ATOM   4704  CA  SER B  35      36.186  67.497  45.849  1.00 -0.21           C
ATOM   4705  C   SER B  35      35.147  67.154  44.765  1.00 -0.21           C
ATOM   4706  O   SER B  35      34.142  66.517  45.019  1.00 -0.21           O
ATOM   4707  CB  SER B  35      37.592  67.005  45.418  1.00 -0.21           C
ATOM   4708  OG  SER B  35      38.676  67.514  46.084  1.00 -0.21           O
ATOM   4709  H   SER B  35      36.441  66.016  47.379  1.00 -0.21           H
ATOM   4710  HA  SER B  35      36.304  68.581  45.860  1.00 -0.21           H
ATOM   4711  HB2 SER B  35      37.622  65.915  45.412  1.00 -0.21           H
ATOM   4712  HB3 SER B  35      37.764  67.230  44.365  1.00 -0.21           H
ATOM   4713  HG  SER B  35      38.585  68.465  45.991  1.00 -0.21           H
ATOM   4714  N   VAL B  36      35.368  67.667  43.527  1.00 -0.55           N
ATOM   4715  CA  VAL B  36      34.438  67.500  42.432  1.00 -0.55           C
ATOM   4716  C   VAL B  36      35.038  66.716  41.290  1.00 -0.55           C
ATOM   4717  O   VAL B  36      34.316  65.995  40.617  1.00 -0.55           O
ATOM   4718  CB  VAL B  36      34.022  68.897  41.955  1.00 -0.55           C
ATOM   4719  CG1 VAL B  36      33.006  68.817  40.809  1.00 -0.55           C
ATOM   4720  CG2 VAL B  36      33.471  69.834  43.028  1.00 -0.55           C
ATOM   4721  H   VAL B  36      36.174  68.202  43.238  1.00 -0.55           H
ATOM   4722  HA  VAL B  36      33.594  66.902  42.775  1.00 -0.55           H
ATOM   4723  HB  VAL B  36      34.841  69.409  41.451  1.00 -0.55           H
ATOM   4724 HG11 VAL B  36      33.312  68.296  39.902  1.00 -0.55           H
ATOM   4725 HG12 VAL B  36      32.227  68.153  41.184  1.00 -0.55           H
ATOM   4726 HG13 VAL B  36      32.604  69.810  40.608  1.00 -0.55           H
ATOM   4727 HG21 VAL B  36      33.167  70.765  42.548  1.00 -0.55           H
ATOM   4728 HG22 VAL B  36      34.244  69.967  43.785  1.00 -0.55           H
ATOM   4729 HG23 VAL B  36      32.600  69.364  43.485  1.00 -0.55           H
ATOM   4730  N   HID B  37      36.342  66.840  41.148  1.00 -0.61           N
ATOM   4731  CA  HID B  37      37.141  66.199  40.107  1.00 -0.61           C
ATOM   4732  C   HID B  37      37.214  64.633  40.167  1.00 -0.61           C
ATOM   4733  O   HID B  37      36.662  63.971  41.080  1.00 -0.61           O
ATOM   4734  CB  HID B  37      38.544  66.827  40.130  1.00 -0.61           C
ATOM   4735  CG  HID B  37      39.340  66.509  41.366  1.00 -0.61           C
ATOM   4736  CD2 HID B  37      39.734  67.438  42.286  1.00 -0.61           C
ATOM   4737  ND1 HID B  37      39.923  65.312  41.814  1.00 -0.61           N
ATOM   4738  CE1 HID B  37      40.572  65.525  42.958  1.00 -0.61           C
ATOM   4739  NE2 HID B  37      40.484  66.834  43.305  1.00 -0.61           N
ATOM   4740  H   HID B  37      36.808  67.504  41.749  1.00 -0.61           H
ATOM   4741  HA  HID B  37      36.720  66.504  39.149  1.00 -0.61           H
ATOM   4742  HB2 HID B  37      39.027  66.567  39.188  1.00 -0.61           H
ATOM   4743  HB3 HID B  37      38.304  67.888  40.057  1.00 -0.61           H
ATOM   4744  HD1 HID B  37      39.704  64.384  41.480  1.00 -0.61           H
ATOM   4745  HD2 HID B  37      39.550  68.500  42.218  1.00 -0.61           H
ATOM   4746  HE1 HID B  37      41.119  64.804  43.547  1.00 -0.61           H
ATOM   4747  N   CYS B  38      37.873  64.059  39.157  1.00 -0.43           N
ATOM   4748  CA  CYS B  38      38.195  62.624  39.049  1.00 -0.43           C
ATOM   4749  C   CYS B  38      38.836  61.888  40.245  1.00 -0.43           C
ATOM   4750  O   CYS B  38      39.444  62.443  41.196  1.00 -0.43           O
ATOM   4751  CB  CYS B  38      39.030  62.404  37.877  1.00 -0.43           C
ATOM   4752  SG  CYS B  38      38.015  62.542  36.371  1.00 -0.43           S
ATOM   4753  H   CYS B  38      38.398  64.648  38.526  1.00 -0.43           H
ATOM   4754  HA  CYS B  38      37.214  62.202  38.827  1.00 -0.43           H
ATOM   4755  HB2 CYS B  38      39.908  63.040  37.769  1.00 -0.43           H
ATOM   4756  HB3 CYS B  38      39.462  61.405  37.926  1.00 -0.43           H
ATOM   4757  HG  CYS B  38      37.865  63.866  36.467  1.00 -0.43           H
ATOM   4758  N   GLY B  39      38.762  60.555  40.188  1.00  0.03           N
ATOM   4759  CA  GLY B  39      39.460  59.640  41.171  1.00  0.03           C
ATOM   4760  C   GLY B  39      40.372  58.584  40.564  1.00  0.03           C
ATOM   4761  O   GLY B  39      40.160  58.310  39.402  1.00  0.03           O
ATOM   4762  H   GLY B  39      38.399  60.099  39.363  1.00  0.03           H
ATOM   4763  HA2 GLY B  39      40.088  60.279  41.792  1.00  0.03           H
ATOM   4764  HA3 GLY B  39      38.720  59.197  41.838  1.00  0.03           H
ATOM   4765  N   LEU B  40      41.393  58.071  41.307  1.00  0.02           N
ATOM   4766  CA  LEU B  40      42.495  57.265  40.795  1.00  0.02           C
ATOM   4767  C   LEU B  40      42.156  55.724  40.882  1.00  0.02           C
ATOM   4768  O   LEU B  40      42.842  54.987  41.541  1.00  0.02           O
ATOM   4769  CB  LEU B  40      43.870  57.696  41.354  1.00  0.02           C
ATOM   4770  CG  LEU B  40      45.054  56.961  40.566  1.00  0.02           C
ATOM   4771  CD1 LEU B  40      45.378  57.562  39.218  1.00  0.02           C
ATOM   4772  CD2 LEU B  40      46.325  56.914  41.378  1.00  0.02           C
ATOM   4773  H   LEU B  40      41.428  58.400  42.261  1.00  0.02           H
ATOM   4774  HA  LEU B  40      42.553  57.471  39.726  1.00  0.02           H
ATOM   4775  HB2 LEU B  40      43.960  58.783  41.366  1.00  0.02           H
ATOM   4776  HB3 LEU B  40      43.884  57.296  42.367  1.00  0.02           H
ATOM   4777  HG  LEU B  40      44.746  55.937  40.356  1.00  0.02           H
ATOM   4778 HD11 LEU B  40      44.481  57.597  38.599  1.00  0.02           H
ATOM   4779 HD12 LEU B  40      46.193  56.986  38.779  1.00  0.02           H
ATOM   4780 HD13 LEU B  40      45.810  58.555  39.339  1.00  0.02           H
ATOM   4781 HD21 LEU B  40      46.630  57.956  41.479  1.00  0.02           H
ATOM   4782 HD22 LEU B  40      46.157  56.407  42.328  1.00  0.02           H
ATOM   4783 HD23 LEU B  40      47.090  56.297  40.906  1.00  0.02           H
ATOM   4784  N   TRP B  41      41.111  55.302  40.099  1.00  0.01           N
ATOM   4785  CA  TRP B  41      40.776  53.836  39.960  1.00  0.01           C
ATOM   4786  C   TRP B  41      41.747  53.031  39.074  1.00  0.01           C
ATOM   4787  O   TRP B  41      41.555  51.856  39.026  1.00  0.01           O
ATOM   4788  CB  TRP B  41      39.308  53.729  39.428  1.00  0.01           C
ATOM   4789  CG  TRP B  41      38.346  54.717  40.007  1.00  0.01           C
ATOM   4790  CD1 TRP B  41      38.086  55.971  39.557  1.00  0.01           C
ATOM   4791  CD2 TRP B  41      37.580  54.618  41.241  1.00  0.01           C
ATOM   4792  CE2 TRP B  41      36.919  55.846  41.443  1.00  0.01           C
ATOM   4793  CE3 TRP B  41      37.413  53.616  42.254  1.00  0.01           C
ATOM   4794  NE1 TRP B  41      37.187  56.602  40.322  1.00  0.01           N
ATOM   4795  CZ2 TRP B  41      36.122  56.113  42.529  1.00  0.01           C
ATOM   4796  CZ3 TRP B  41      36.540  53.806  43.299  1.00  0.01           C
ATOM   4797  CH2 TRP B  41      35.882  55.071  43.424  1.00  0.01           C
ATOM   4798  H   TRP B  41      40.507  55.968  39.638  1.00  0.01           H
ATOM   4799  HA  TRP B  41      40.745  53.373  40.945  1.00  0.01           H
ATOM   4800  HB2 TRP B  41      39.387  53.949  38.364  1.00  0.01           H
ATOM   4801  HB3 TRP B  41      39.036  52.688  39.599  1.00  0.01           H
ATOM   4802  HD1 TRP B  41      38.514  56.459  38.694  1.00  0.01           H
ATOM   4803  HE1 TRP B  41      36.819  57.514  40.091  1.00  0.01           H
ATOM   4804  HE3 TRP B  41      38.039  52.737  42.208  1.00  0.01           H
ATOM   4805  HZ2 TRP B  41      35.655  57.085  42.469  1.00  0.01           H
ATOM   4806  HZ3 TRP B  41      36.458  53.080  44.093  1.00  0.01           H
ATOM   4807  HH2 TRP B  41      35.237  55.214  44.278  1.00  0.01           H
ATOM   4808  N   PHE B  42      42.582  53.684  38.280  1.00  0.00           N
ATOM   4809  CA  PHE B  42      43.654  53.111  37.494  1.00  0.00           C
ATOM   4810  C   PHE B  42      45.037  53.864  37.717  1.00  0.00           C
ATOM   4811  O   PHE B  42      45.155  55.036  37.313  1.00  0.00           O
ATOM   4812  CB  PHE B  42      43.332  53.109  35.965  1.00  0.00           C
ATOM   4813  CG  PHE B  42      42.389  52.010  35.533  1.00  0.00           C
ATOM   4814  CD1 PHE B  42      40.988  52.197  35.582  1.00  0.00           C
ATOM   4815  CD2 PHE B  42      42.899  50.764  35.076  1.00  0.00           C
ATOM   4816  CE1 PHE B  42      40.113  51.109  35.321  1.00  0.00           C
ATOM   4817  CE2 PHE B  42      41.967  49.761  34.726  1.00  0.00           C
ATOM   4818  CZ  PHE B  42      40.617  49.889  34.905  1.00  0.00           C
ATOM   4819  H   PHE B  42      42.517  54.691  38.224  1.00  0.00           H
ATOM   4820  HA  PHE B  42      43.789  52.048  37.691  1.00  0.00           H
ATOM   4821  HB2 PHE B  42      42.902  54.091  35.766  1.00  0.00           H
ATOM   4822  HB3 PHE B  42      44.264  52.953  35.422  1.00  0.00           H
ATOM   4823  HD1 PHE B  42      40.562  53.110  35.970  1.00  0.00           H
ATOM   4824  HD2 PHE B  42      43.976  50.700  35.029  1.00  0.00           H
ATOM   4825  HE1 PHE B  42      39.053  51.312  35.369  1.00  0.00           H
ATOM   4826  HE2 PHE B  42      42.348  48.796  34.424  1.00  0.00           H
ATOM   4827  HZ  PHE B  42      39.935  49.059  34.797  1.00  0.00           H
ATOM   4828  N   PRO B  43      46.024  53.183  38.320  1.00  0.00           N
ATOM   4829  CA  PRO B  43      47.249  53.833  38.758  1.00  0.00           C
ATOM   4830  C   PRO B  43      48.177  54.172  37.560  1.00  0.00           C
ATOM   4831  O   PRO B  43      47.940  53.615  36.430  1.00  0.00           O
ATOM   4832  CB  PRO B  43      47.909  52.796  39.706  1.00  0.00           C
ATOM   4833  CG  PRO B  43      47.378  51.474  39.195  1.00  0.00           C
ATOM   4834  CD  PRO B  43      45.976  51.832  38.773  1.00  0.00           C
ATOM   4835  HA  PRO B  43      46.991  54.719  39.338  1.00  0.00           H
ATOM   4836  HB2 PRO B  43      48.999  52.797  39.675  1.00  0.00           H
ATOM   4837  HB3 PRO B  43      47.508  52.961  40.706  1.00  0.00           H
ATOM   4838  HG2 PRO B  43      47.919  51.127  38.314  1.00  0.00           H
ATOM   4839  HG3 PRO B  43      47.275  50.741  39.996  1.00  0.00           H
ATOM   4840  HD2 PRO B  43      45.734  51.182  37.932  1.00  0.00           H
ATOM   4841  HD3 PRO B  43      45.231  51.856  39.568  1.00  0.00           H
ATOM   4842  N   PRO B  44      49.085  55.152  37.648  1.00  0.00           N
ATOM   4843  CA  PRO B  44      49.811  55.779  36.484  1.00  0.00           C
ATOM   4844  C   PRO B  44      50.453  54.885  35.414  1.00  0.00           C
ATOM   4845  O   PRO B  44      50.482  55.202  34.212  1.00  0.00           O
ATOM   4846  CB  PRO B  44      50.810  56.770  37.126  1.00  0.00           C
ATOM   4847  CG  PRO B  44      50.132  57.090  38.450  1.00  0.00           C
ATOM   4848  CD  PRO B  44      49.356  55.902  38.900  1.00  0.00           C
ATOM   4849  HA  PRO B  44      49.056  56.367  35.962  1.00  0.00           H
ATOM   4850  HB2 PRO B  44      51.747  56.220  37.215  1.00  0.00           H
ATOM   4851  HB3 PRO B  44      51.090  57.585  36.459  1.00  0.00           H
ATOM   4852  HG2 PRO B  44      50.879  57.378  39.190  1.00  0.00           H
ATOM   4853  HG3 PRO B  44      49.440  57.932  38.413  1.00  0.00           H
ATOM   4854  HD2 PRO B  44      50.127  55.346  39.433  1.00  0.00           H
ATOM   4855  HD3 PRO B  44      48.518  56.168  39.544  1.00  0.00           H
ATOM   4856  N   ASP B  45      51.032  53.805  35.888  1.00  0.00           N
ATOM   4857  CA  ASP B  45      51.674  52.696  35.194  1.00  0.00           C
ATOM   4858  C   ASP B  45      50.652  51.752  34.526  1.00  0.00           C
ATOM   4859  O   ASP B  45      50.945  50.620  34.089  1.00  0.00           O
ATOM   4860  CB  ASP B  45      52.650  52.061  36.113  1.00  0.00           C
ATOM   4861  CG  ASP B  45      52.214  51.620  37.492  1.00  0.00           C
ATOM   4862  OD1 ASP B  45      51.111  51.963  37.988  1.00  0.00           O
ATOM   4863  OD2 ASP B  45      52.927  50.825  38.221  1.00  0.00           O
ATOM   4864  H   ASP B  45      50.755  53.523  36.817  1.00  0.00           H
ATOM   4865  HA  ASP B  45      52.310  53.131  34.424  1.00  0.00           H
ATOM   4866  HB2 ASP B  45      53.122  51.210  35.622  1.00  0.00           H
ATOM   4867  HB3 ASP B  45      53.427  52.823  36.172  1.00  0.00           H
ATOM   4868  N   ALA B  46      49.374  52.128  34.467  1.00  0.00           N
ATOM   4869  CA  ALA B  46      48.274  51.409  33.743  1.00  0.00           C
ATOM   4870  C   ALA B  46      48.385  51.409  32.224  1.00  0.00           C
ATOM   4871  O   ALA B  46      48.716  52.497  31.711  1.00  0.00           O
ATOM   4872  CB  ALA B  46      46.912  51.955  34.167  1.00  0.00           C
ATOM   4873  H   ALA B  46      49.072  52.949  34.971  1.00  0.00           H
ATOM   4874  HA  ALA B  46      48.274  50.407  34.172  1.00  0.00           H
ATOM   4875  HB1 ALA B  46      46.629  51.565  35.145  1.00  0.00           H
ATOM   4876  HB2 ALA B  46      46.141  51.649  33.459  1.00  0.00           H
ATOM   4877  HB3 ALA B  46      46.974  53.041  34.097  1.00  0.00           H
ATOM   4878  N   PRO B  47      48.237  50.269  31.490  1.00  0.00           N
ATOM   4879  CA  PRO B  47      48.122  50.340  30.018  1.00  0.00           C
ATOM   4880  C   PRO B  47      46.655  50.958  29.680  1.00  0.00           C
ATOM   4881  O   PRO B  47      45.742  50.819  30.454  1.00  0.00           O
ATOM   4882  CB  PRO B  47      48.438  48.883  29.570  1.00  0.00           C
ATOM   4883  CG  PRO B  47      48.012  48.002  30.760  1.00  0.00           C
ATOM   4884  CD  PRO B  47      48.205  48.936  31.969  1.00  0.00           C
ATOM   4885  HA  PRO B  47      48.889  50.972  29.569  1.00  0.00           H
ATOM   4886  HB2 PRO B  47      47.864  48.632  28.678  1.00  0.00           H
ATOM   4887  HB3 PRO B  47      49.491  48.651  29.410  1.00  0.00           H
ATOM   4888  HG2 PRO B  47      46.961  47.720  30.716  1.00  0.00           H
ATOM   4889  HG3 PRO B  47      48.621  47.100  30.813  1.00  0.00           H
ATOM   4890  HD2 PRO B  47      47.384  48.653  32.628  1.00  0.00           H
ATOM   4891  HD3 PRO B  47      49.081  48.549  32.488  1.00  0.00           H
ATOM   4892  N   VAL B  48      46.476  51.438  28.447  1.00  0.01           N
ATOM   4893  CA  VAL B  48      45.202  52.173  28.090  1.00  0.01           C
ATOM   4894  C   VAL B  48      44.106  51.399  27.347  1.00  0.01           C
ATOM   4895  O   VAL B  48      44.433  50.984  26.245  1.00  0.01           O
ATOM   4896  CB  VAL B  48      45.517  53.459  27.263  1.00  0.01           C
ATOM   4897  CG1 VAL B  48      44.253  54.304  26.825  1.00  0.01           C
ATOM   4898  CG2 VAL B  48      46.557  54.447  27.828  1.00  0.01           C
ATOM   4899  H   VAL B  48      47.131  51.200  27.716  1.00  0.01           H
ATOM   4900  HA  VAL B  48      44.727  52.514  29.010  1.00  0.01           H
ATOM   4901  HB  VAL B  48      45.964  53.046  26.359  1.00  0.01           H
ATOM   4902 HG11 VAL B  48      44.695  55.124  26.259  1.00  0.01           H
ATOM   4903 HG12 VAL B  48      43.703  53.632  26.167  1.00  0.01           H
ATOM   4904 HG13 VAL B  48      43.660  54.645  27.674  1.00  0.01           H
ATOM   4905 HG21 VAL B  48      46.609  55.318  27.176  1.00  0.01           H
ATOM   4906 HG22 VAL B  48      47.546  53.987  27.821  1.00  0.01           H
ATOM   4907 HG23 VAL B  48      46.222  54.861  28.779  1.00  0.01           H
ATOM   4908  N   PRO B  49      42.832  51.127  27.767  1.00  0.00           N
ATOM   4909  CA  PRO B  49      41.831  50.343  27.096  1.00  0.00           C
ATOM   4910  C   PRO B  49      41.474  50.942  25.739  1.00  0.00           C
ATOM   4911  O   PRO B  49      41.401  52.116  25.597  1.00  0.00           O
ATOM   4912  CB  PRO B  49      40.633  50.252  28.061  1.00  0.00           C
ATOM   4913  CG  PRO B  49      41.296  50.406  29.451  1.00  0.00           C
ATOM   4914  CD  PRO B  49      42.433  51.374  29.168  1.00  0.00           C
ATOM   4915  HA  PRO B  49      42.235  49.345  26.931  1.00  0.00           H
ATOM   4916  HB2 PRO B  49      39.874  51.021  27.919  1.00  0.00           H
ATOM   4917  HB3 PRO B  49      40.091  49.309  27.988  1.00  0.00           H
ATOM   4918  HG2 PRO B  49      40.650  50.856  30.204  1.00  0.00           H
ATOM   4919  HG3 PRO B  49      41.613  49.397  29.716  1.00  0.00           H
ATOM   4920  HD2 PRO B  49      42.228  52.427  29.360  1.00  0.00           H
ATOM   4921  HD3 PRO B  49      43.255  51.166  29.853  1.00  0.00           H
ATOM   4922  N   GLN B  50      41.233  50.101  24.787  1.00  0.00           N
ATOM   4923  CA  GLN B  50      40.720  50.562  23.523  1.00  0.00           C
ATOM   4924  C   GLN B  50      39.255  51.061  23.666  1.00  0.00           C
ATOM   4925  O   GLN B  50      38.965  52.164  23.319  1.00  0.00           O
ATOM   4926  CB  GLN B  50      40.826  49.454  22.484  1.00  0.00           C
ATOM   4927  CG  GLN B  50      42.178  48.822  22.167  1.00  0.00           C
ATOM   4928  CD  GLN B  50      43.166  49.930  21.744  1.00  0.00           C
ATOM   4929  NE2 GLN B  50      44.468  49.788  21.932  1.00  0.00           N
ATOM   4930  OE1 GLN B  50      42.737  50.939  21.164  1.00  0.00           O
ATOM   4931  H   GLN B  50      41.340  49.107  24.935  1.00  0.00           H
ATOM   4932  HA  GLN B  50      41.316  51.386  23.132  1.00  0.00           H
ATOM   4933  HB2 GLN B  50      40.114  48.657  22.700  1.00  0.00           H
ATOM   4934  HB3 GLN B  50      40.508  49.760  21.487  1.00  0.00           H
ATOM   4935  HG2 GLN B  50      42.525  48.330  23.075  1.00  0.00           H
ATOM   4936  HG3 GLN B  50      41.994  48.111  21.363  1.00  0.00           H
ATOM   4937 HE21 GLN B  50      45.149  50.490  21.682  1.00  0.00           H
ATOM   4938 HE22 GLN B  50      44.637  48.997  22.537  1.00  0.00           H
ATOM   4939  N   ASP B  51      38.465  50.313  24.511  1.00  0.01           N
ATOM   4940  CA  ASP B  51      37.124  50.672  24.864  1.00  0.01           C
ATOM   4941  C   ASP B  51      37.048  50.778  26.388  1.00  0.01           C
ATOM   4942  O   ASP B  51      37.433  49.814  27.015  1.00  0.01           O
ATOM   4943  CB  ASP B  51      36.056  49.772  24.236  1.00  0.01           C
ATOM   4944  CG  ASP B  51      36.238  48.258  24.464  1.00  0.01           C
ATOM   4945  OD1 ASP B  51      36.935  47.605  23.694  1.00  0.01           O
ATOM   4946  OD2 ASP B  51      35.515  47.621  25.262  1.00  0.01           O
ATOM   4947  H   ASP B  51      38.854  49.558  25.057  1.00  0.01           H
ATOM   4948  HA  ASP B  51      36.977  51.670  24.451  1.00  0.01           H
ATOM   4949  HB2 ASP B  51      35.052  50.143  24.443  1.00  0.01           H
ATOM   4950  HB3 ASP B  51      36.189  49.890  23.161  1.00  0.01           H
ATOM   4951  N   MET B  52      36.544  51.888  26.917  1.00  0.00           N
ATOM   4952  CA  MET B  52      36.067  51.898  28.314  1.00  0.00           C
ATOM   4953  C   MET B  52      34.709  51.341  28.605  1.00  0.00           C
ATOM   4954  O   MET B  52      33.990  51.925  29.441  1.00  0.00           O
ATOM   4955  CB  MET B  52      36.265  53.357  28.808  1.00  0.00           C
ATOM   4956  CG  MET B  52      37.751  53.706  28.937  1.00  0.00           C
ATOM   4957  SD  MET B  52      38.509  54.491  27.520  1.00  0.00           S
ATOM   4958  CE  MET B  52      40.255  54.505  28.023  1.00  0.00           C
ATOM   4959  H   MET B  52      36.238  52.617  26.289  1.00  0.00           H
ATOM   4960  HA  MET B  52      36.784  51.308  28.884  1.00  0.00           H
ATOM   4961  HB2 MET B  52      35.767  54.113  28.201  1.00  0.00           H
ATOM   4962  HB3 MET B  52      35.778  53.583  29.757  1.00  0.00           H
ATOM   4963  HG2 MET B  52      37.810  54.381  29.791  1.00  0.00           H
ATOM   4964  HG3 MET B  52      38.349  52.805  29.075  1.00  0.00           H
ATOM   4965  HE1 MET B  52      40.864  55.175  27.416  1.00  0.00           H
ATOM   4966  HE2 MET B  52      40.375  54.822  29.059  1.00  0.00           H
ATOM   4967  HE3 MET B  52      40.769  53.550  27.915  1.00  0.00           H
ATOM   4968  N   GLU B  53      34.322  50.180  28.053  1.00  0.01           N
ATOM   4969  CA  GLU B  53      33.149  49.449  28.410  1.00  0.01           C
ATOM   4970  C   GLU B  53      33.608  48.985  29.853  1.00  0.01           C
ATOM   4971  O   GLU B  53      34.644  48.358  30.036  1.00  0.01           O
ATOM   4972  CB  GLU B  53      32.799  48.249  27.538  1.00  0.01           C
ATOM   4973  CG  GLU B  53      32.276  48.501  26.151  1.00  0.01           C
ATOM   4974  CD  GLU B  53      30.949  49.243  25.894  1.00  0.01           C
ATOM   4975  OE1 GLU B  53      30.748  49.718  24.740  1.00  0.01           O
ATOM   4976  OE2 GLU B  53      30.034  49.408  26.728  1.00  0.01           O
ATOM   4977  H   GLU B  53      34.953  49.661  27.459  1.00  0.01           H
ATOM   4978  HA  GLU B  53      32.316  50.152  28.422  1.00  0.01           H
ATOM   4979  HB2 GLU B  53      33.735  47.694  27.480  1.00  0.01           H
ATOM   4980  HB3 GLU B  53      32.123  47.650  28.148  1.00  0.01           H
ATOM   4981  HG2 GLU B  53      33.048  48.966  25.538  1.00  0.01           H
ATOM   4982  HG3 GLU B  53      32.213  47.515  25.691  1.00  0.01           H
ATOM   4983  N   LEU B  54      32.871  49.380  30.937  1.00  0.00           N
ATOM   4984  CA  LEU B  54      33.270  48.985  32.302  1.00  0.00           C
ATOM   4985  C   LEU B  54      33.556  47.495  32.475  1.00  0.00           C
ATOM   4986  O   LEU B  54      34.449  47.198  33.203  1.00  0.00           O
ATOM   4987  CB  LEU B  54      32.181  49.482  33.259  1.00  0.00           C
ATOM   4988  CG  LEU B  54      32.325  49.183  34.777  1.00  0.00           C
ATOM   4989  CD1 LEU B  54      33.583  49.822  35.466  1.00  0.00           C
ATOM   4990  CD2 LEU B  54      31.139  49.686  35.576  1.00  0.00           C
ATOM   4991  H   LEU B  54      32.206  50.139  30.887  1.00  0.00           H
ATOM   4992  HA  LEU B  54      34.163  49.556  32.555  1.00  0.00           H
ATOM   4993  HB2 LEU B  54      32.086  50.556  33.098  1.00  0.00           H
ATOM   4994  HB3 LEU B  54      31.273  48.988  32.914  1.00  0.00           H
ATOM   4995  HG  LEU B  54      32.327  48.100  34.899  1.00  0.00           H
ATOM   4996 HD11 LEU B  54      34.422  49.807  34.770  1.00  0.00           H
ATOM   4997 HD12 LEU B  54      33.833  49.244  36.355  1.00  0.00           H
ATOM   4998 HD13 LEU B  54      33.389  50.823  35.853  1.00  0.00           H
ATOM   4999 HD21 LEU B  54      31.172  50.773  35.655  1.00  0.00           H
ATOM   5000 HD22 LEU B  54      30.203  49.318  35.155  1.00  0.00           H
ATOM   5001 HD23 LEU B  54      31.250  49.303  36.590  1.00  0.00           H
ATOM   5002  N   VAL B  55      32.871  46.532  31.787  1.00  0.00           N
ATOM   5003  CA  VAL B  55      33.310  45.123  31.701  1.00  0.00           C
ATOM   5004  C   VAL B  55      34.746  44.978  31.180  1.00  0.00           C
ATOM   5005  O   VAL B  55      35.624  44.514  31.945  1.00  0.00           O
ATOM   5006  CB  VAL B  55      32.287  44.114  31.188  1.00  0.00           C
ATOM   5007  CG1 VAL B  55      31.886  44.285  29.731  1.00  0.00           C
ATOM   5008  CG2 VAL B  55      32.814  42.658  31.256  1.00  0.00           C
ATOM   5009  H   VAL B  55      32.082  46.863  31.251  1.00  0.00           H
ATOM   5010  HA  VAL B  55      33.329  44.857  32.758  1.00  0.00           H
ATOM   5011  HB  VAL B  55      31.365  44.235  31.757  1.00  0.00           H
ATOM   5012 HG11 VAL B  55      31.124  43.519  29.587  1.00  0.00           H
ATOM   5013 HG12 VAL B  55      31.487  45.284  29.555  1.00  0.00           H
ATOM   5014 HG13 VAL B  55      32.692  44.183  29.004  1.00  0.00           H
ATOM   5015 HG21 VAL B  55      32.164  41.877  30.861  1.00  0.00           H
ATOM   5016 HG22 VAL B  55      32.837  42.411  32.317  1.00  0.00           H
ATOM   5017 HG23 VAL B  55      33.771  42.677  30.734  1.00  0.00           H
ATOM   5018  N   THR B  56      35.084  45.565  30.036  1.00  0.01           N
ATOM   5019  CA  THR B  56      36.544  45.641  29.507  1.00  0.01           C
ATOM   5020  C   THR B  56      37.539  46.198  30.596  1.00  0.01           C
ATOM   5021  O   THR B  56      38.574  45.611  30.861  1.00  0.01           O
ATOM   5022  CB  THR B  56      36.618  46.502  28.213  1.00  0.01           C
ATOM   5023  CG2 THR B  56      37.989  46.705  27.620  1.00  0.01           C
ATOM   5024  OG1 THR B  56      35.929  45.880  27.161  1.00  0.01           O
ATOM   5025  H   THR B  56      34.357  46.019  29.503  1.00  0.01           H
ATOM   5026  HA  THR B  56      36.905  44.643  29.262  1.00  0.01           H
ATOM   5027  HB  THR B  56      36.081  47.449  28.252  1.00  0.01           H
ATOM   5028  HG1 THR B  56      35.868  46.559  26.486  1.00  0.01           H
ATOM   5029 HG21 THR B  56      38.609  47.121  28.413  1.00  0.01           H
ATOM   5030 HG22 THR B  56      38.054  47.326  26.727  1.00  0.01           H
ATOM   5031 HG23 THR B  56      38.400  45.725  27.375  1.00  0.01           H
ATOM   5032  N   MET B  57      37.092  47.270  31.326  1.00  0.00           N
ATOM   5033  CA  MET B  57      37.956  47.854  32.393  1.00  0.00           C
ATOM   5034  C   MET B  57      38.059  46.955  33.532  1.00  0.00           C
ATOM   5035  O   MET B  57      39.149  46.615  33.945  1.00  0.00           O
ATOM   5036  CB  MET B  57      37.472  49.257  32.867  1.00  0.00           C
ATOM   5037  CG  MET B  57      37.695  50.151  31.627  1.00  0.00           C
ATOM   5038  SD  MET B  57      37.441  51.966  31.921  1.00  0.00           S
ATOM   5039  CE  MET B  57      35.745  52.032  32.576  1.00  0.00           C
ATOM   5040  H   MET B  57      36.183  47.634  31.077  1.00  0.00           H
ATOM   5041  HA  MET B  57      38.946  47.927  31.944  1.00  0.00           H
ATOM   5042  HB2 MET B  57      36.436  49.239  33.204  1.00  0.00           H
ATOM   5043  HB3 MET B  57      38.130  49.562  33.681  1.00  0.00           H
ATOM   5044  HG2 MET B  57      38.669  49.977  31.170  1.00  0.00           H
ATOM   5045  HG3 MET B  57      36.919  49.936  30.892  1.00  0.00           H
ATOM   5046  HE1 MET B  57      35.617  51.566  33.553  1.00  0.00           H
ATOM   5047  HE2 MET B  57      35.460  53.082  32.649  1.00  0.00           H
ATOM   5048  HE3 MET B  57      35.068  51.551  31.869  1.00  0.00           H
ATOM   5049  N   SER B  58      36.956  46.346  33.916  1.00  0.00           N
ATOM   5050  CA  SER B  58      36.943  45.386  34.953  1.00  0.00           C
ATOM   5051  C   SER B  58      37.734  44.140  34.756  1.00  0.00           C
ATOM   5052  O   SER B  58      38.473  43.726  35.604  1.00  0.00           O
ATOM   5053  CB  SER B  58      35.498  45.113  35.363  1.00  0.00           C
ATOM   5054  OG  SER B  58      35.591  44.384  36.580  1.00  0.00           O
ATOM   5055  H   SER B  58      36.089  46.642  33.491  1.00  0.00           H
ATOM   5056  HA  SER B  58      37.318  45.881  35.849  1.00  0.00           H
ATOM   5057  HB2 SER B  58      34.931  46.043  35.405  1.00  0.00           H
ATOM   5058  HB3 SER B  58      34.935  44.484  34.674  1.00  0.00           H
ATOM   5059  HG  SER B  58      35.751  43.506  36.227  1.00  0.00           H
ATOM   5060  N   SER B  59      37.806  43.717  33.524  1.00  0.00           N
ATOM   5061  CA  SER B  59      38.661  42.643  32.957  1.00  0.00           C
ATOM   5062  C   SER B  59      40.129  43.059  33.032  1.00  0.00           C
ATOM   5063  O   SER B  59      40.913  42.170  33.372  1.00  0.00           O
[truncated: 286,961 more chars]
