# Supplementary material for: Total enzymatic synthesis of cis-α-irone from a simple carbon source
Source: Nat Commun. 2022 Dec 2;13:7421. doi: 10.1038/s41467-022-35232-2 (PMC9715568; doi:10.1038/s41467-022-35232-2)
Supplement: Supplementary file 5 — Supplementary Data 2 [file 41467_2022_35232_MOESM5_ESM.zip › structures_mmgbsa/pMT1_wt/pMT1_1RS_SAH_final_mmgbsa_renum.pdb]

ATOM      1  N   GLN A  10      42.924  29.631  58.419  1.00  0.00           N
ATOM      2  CA  GLN A  10      41.794  29.954  57.586  1.00  0.00           C
ATOM      3  C   GLN A  10      40.548  29.914  58.420  1.00  0.00           C
ATOM      4  O   GLN A  10      40.276  28.968  59.117  1.00  0.00           O
ATOM      5  CB  GLN A  10      41.804  29.081  56.355  1.00  0.00           C
ATOM      6  CG  GLN A  10      42.699  29.479  55.156  1.00  0.00           C
ATOM      7  CD  GLN A  10      42.938  28.289  54.301  1.00  0.00           C
ATOM      8  NE2 GLN A  10      41.906  27.503  53.904  1.00  0.00           N
ATOM      9  OE1 GLN A  10      44.057  27.997  53.988  1.00  0.00           O
ATOM     10  HA  GLN A  10      41.785  31.006  57.299  1.00  0.00           H
ATOM     11  HB2 GLN A  10      41.956  28.052  56.681  1.00  0.00           H
ATOM     12  HB3 GLN A  10      40.799  28.979  55.946  1.00  0.00           H
ATOM     13  HG2 GLN A  10      42.138  30.249  54.625  1.00  0.00           H
ATOM     14  HG3 GLN A  10      43.585  29.998  55.521  1.00  0.00           H
ATOM     15 HE21 GLN A  10      42.002  26.747  53.240  1.00  0.00           H
ATOM     16 HE22 GLN A  10      40.959  27.851  53.956  1.00  0.00           H
ATOM     17  H1  GLN A  10      42.742  28.691  58.741  1.00  0.00           H
ATOM     18  H2  GLN A  10      43.786  29.789  57.916  1.00  0.00           H
ATOM     19  H3  GLN A  10      42.908  30.110  59.308  1.00  0.00           H
ATOM     20  N   GLN A  11      39.788  30.960  58.318  1.00  0.00           N
ATOM     21  CA  GLN A  11      38.310  30.886  58.593  1.00  0.00           C
ATOM     22  C   GLN A  11      37.701  29.694  57.898  1.00  0.00           C
ATOM     23  O   GLN A  11      37.081  28.824  58.510  1.00  0.00           O
ATOM     24  CB  GLN A  11      37.754  32.214  58.198  1.00  0.00           C
ATOM     25  CG  GLN A  11      36.307  32.551  58.578  1.00  0.00           C
ATOM     26  CD  GLN A  11      36.260  33.169  59.948  1.00  0.00           C
ATOM     27  NE2 GLN A  11      35.209  34.004  60.178  1.00  0.00           N
ATOM     28  OE1 GLN A  11      37.062  32.999  60.864  1.00  0.00           O
ATOM     29  H   GLN A  11      39.996  31.776  57.761  1.00  0.00           H
ATOM     30  HA  GLN A  11      38.130  30.712  59.654  1.00  0.00           H
ATOM     31  HB2 GLN A  11      38.313  33.074  58.568  1.00  0.00           H
ATOM     32  HB3 GLN A  11      37.785  32.303  57.113  1.00  0.00           H
ATOM     33  HG2 GLN A  11      35.945  33.259  57.833  1.00  0.00           H
ATOM     34  HG3 GLN A  11      35.513  31.804  58.557  1.00  0.00           H
ATOM     35 HE21 GLN A  11      35.202  34.600  60.994  1.00  0.00           H
ATOM     36 HE22 GLN A  11      34.613  34.133  59.373  1.00  0.00           H
ATOM     37  N   VAL A  12      38.025  29.503  56.561  1.00  0.00           N
ATOM     38  CA  VAL A  12      37.365  28.629  55.568  1.00  0.00           C
ATOM     39  C   VAL A  12      38.247  28.004  54.452  1.00  0.00           C
ATOM     40  O   VAL A  12      39.242  28.630  54.052  1.00  0.00           O
ATOM     41  CB  VAL A  12      36.034  29.322  55.004  1.00  0.00           C
ATOM     42  CG1 VAL A  12      36.312  30.722  54.394  1.00  0.00           C
ATOM     43  CG2 VAL A  12      35.253  28.537  53.942  1.00  0.00           C
ATOM     44  H   VAL A  12      38.549  30.250  56.126  1.00  0.00           H
ATOM     45  HA  VAL A  12      36.977  27.750  56.083  1.00  0.00           H
ATOM     46  HB  VAL A  12      35.410  29.367  55.897  1.00  0.00           H
ATOM     47 HG11 VAL A  12      36.787  30.586  53.422  1.00  0.00           H
ATOM     48 HG12 VAL A  12      35.401  31.291  54.210  1.00  0.00           H
ATOM     49 HG13 VAL A  12      36.899  31.318  55.092  1.00  0.00           H
ATOM     50 HG21 VAL A  12      35.004  27.539  54.303  1.00  0.00           H
ATOM     51 HG22 VAL A  12      35.857  28.533  53.034  1.00  0.00           H
ATOM     52 HG23 VAL A  12      34.344  29.111  53.765  1.00  0.00           H
ATOM     53  N   THR A  13      37.910  26.810  53.998  1.00  0.00           N
ATOM     54  CA  THR A  13      38.690  26.053  53.005  1.00  0.00           C
ATOM     55  C   THR A  13      38.845  26.840  51.749  1.00  0.00           C
ATOM     56  O   THR A  13      37.933  27.498  51.231  1.00  0.00           O
ATOM     57  CB  THR A  13      37.991  24.713  52.667  1.00  0.00           C
ATOM     58  CG2 THR A  13      36.561  24.817  52.204  1.00  0.00           C
ATOM     59  OG1 THR A  13      38.728  24.069  51.679  1.00  0.00           O
ATOM     60  H   THR A  13      37.179  26.273  54.441  1.00  0.00           H
ATOM     61  HA  THR A  13      39.665  25.681  53.321  1.00  0.00           H
ATOM     62  HB  THR A  13      37.931  24.120  53.580  1.00  0.00           H
ATOM     63  HG1 THR A  13      38.601  23.154  51.939  1.00  0.00           H
ATOM     64 HG21 THR A  13      36.017  25.566  52.779  1.00  0.00           H
ATOM     65 HG22 THR A  13      36.168  23.831  52.454  1.00  0.00           H
ATOM     66 HG23 THR A  13      36.363  24.975  51.144  1.00  0.00           H
ATOM     67  N   ALA A  14      40.043  26.807  51.187  1.00  0.00           N
ATOM     68  CA  ALA A  14      40.350  27.267  49.858  1.00  0.00           C
ATOM     69  C   ALA A  14      39.494  26.653  48.730  1.00  0.00           C
ATOM     70  O   ALA A  14      39.494  27.182  47.601  1.00  0.00           O
ATOM     71  CB  ALA A  14      41.860  26.979  49.668  1.00  0.00           C
ATOM     72  H   ALA A  14      40.748  26.214  51.603  1.00  0.00           H
ATOM     73  HA  ALA A  14      40.171  28.340  49.929  1.00  0.00           H
ATOM     74  HB1 ALA A  14      42.407  27.402  50.511  1.00  0.00           H
ATOM     75  HB2 ALA A  14      42.175  27.498  48.763  1.00  0.00           H
ATOM     76  HB3 ALA A  14      42.053  25.907  49.651  1.00  0.00           H
ATOM     77  N   ASP A  15      38.830  25.521  48.958  1.00  0.00           N
ATOM     78  CA  ASP A  15      37.843  25.040  47.955  1.00  0.00           C
ATOM     79  C   ASP A  15      36.702  26.041  47.833  1.00  0.00           C
ATOM     80  O   ASP A  15      36.168  26.250  46.765  1.00  0.00           O
ATOM     81  CB  ASP A  15      37.416  23.653  48.318  1.00  0.00           C
ATOM     82  CG  ASP A  15      38.443  22.675  48.886  1.00  0.00           C
ATOM     83  OD1 ASP A  15      39.658  22.781  48.612  1.00  0.00           O
ATOM     84  OD2 ASP A  15      37.955  21.655  49.382  1.00  0.00           O
ATOM     85  H   ASP A  15      39.017  25.081  49.848  1.00  0.00           H
ATOM     86  HA  ASP A  15      38.431  24.917  47.046  1.00  0.00           H
ATOM     87  HB2 ASP A  15      36.630  23.685  49.072  1.00  0.00           H
ATOM     88  HB3 ASP A  15      36.982  23.225  47.414  1.00  0.00           H
ATOM     89  N   GLU A  16      36.327  26.713  48.923  1.00  0.00           N
ATOM     90  CA  GLU A  16      35.317  27.849  48.971  1.00  0.00           C
ATOM     91  C   GLU A  16      35.934  29.197  48.468  1.00  0.00           C
ATOM     92  O   GLU A  16      35.181  30.087  48.045  1.00  0.00           O
ATOM     93  CB  GLU A  16      34.524  27.939  50.247  1.00  0.00           C
ATOM     94  CG  GLU A  16      33.482  26.790  50.552  1.00  0.00           C
ATOM     95  CD  GLU A  16      32.075  27.168  50.123  1.00  0.00           C
ATOM     96  OE1 GLU A  16      31.478  28.203  50.342  1.00  0.00           O
ATOM     97  OE2 GLU A  16      31.506  26.266  49.375  1.00  0.00           O
ATOM     98  H   GLU A  16      36.814  26.518  49.786  1.00  0.00           H
ATOM     99  HA  GLU A  16      34.594  27.748  48.162  1.00  0.00           H
ATOM    100  HB2 GLU A  16      35.161  28.029  51.127  1.00  0.00           H
ATOM    101  HB3 GLU A  16      33.907  28.838  50.234  1.00  0.00           H
ATOM    102  HG2 GLU A  16      33.794  25.915  49.982  1.00  0.00           H
ATOM    103  HG3 GLU A  16      33.508  26.632  51.630  1.00  0.00           H
ATOM    104  N   VAL A  17      37.266  29.375  48.387  1.00  0.00           N
ATOM    105  CA  VAL A  17      37.883  30.562  47.708  1.00  0.00           C
ATOM    106  C   VAL A  17      37.806  30.289  46.167  1.00  0.00           C
ATOM    107  O   VAL A  17      37.620  31.214  45.405  1.00  0.00           O
ATOM    108  CB  VAL A  17      39.324  30.889  48.172  1.00  0.00           C
ATOM    109  CG1 VAL A  17      39.764  32.164  47.519  1.00  0.00           C
ATOM    110  CG2 VAL A  17      39.518  31.174  49.653  1.00  0.00           C
ATOM    111  H   VAL A  17      37.831  28.559  48.573  1.00  0.00           H
ATOM    112  HA  VAL A  17      37.206  31.402  47.865  1.00  0.00           H
ATOM    113  HB  VAL A  17      39.964  30.073  47.836  1.00  0.00           H
ATOM    114 HG11 VAL A  17      39.242  32.977  48.025  1.00  0.00           H
ATOM    115 HG12 VAL A  17      40.830  32.368  47.613  1.00  0.00           H
ATOM    116 HG13 VAL A  17      39.553  32.291  46.457  1.00  0.00           H
ATOM    117 HG21 VAL A  17      39.180  30.247  50.116  1.00  0.00           H
ATOM    118 HG22 VAL A  17      38.852  32.002  49.896  1.00  0.00           H
ATOM    119 HG23 VAL A  17      40.573  31.323  49.880  1.00  0.00           H
ATOM    120  N   GLY A  18      38.010  29.022  45.749  1.00  0.00           N
ATOM    121  CA  GLY A  18      38.104  28.759  44.388  1.00  0.00           C
ATOM    122  C   GLY A  18      36.743  28.818  43.665  1.00  0.00           C
ATOM    123  O   GLY A  18      36.617  29.389  42.549  1.00  0.00           O
ATOM    124  H   GLY A  18      38.369  28.337  46.398  1.00  0.00           H
ATOM    125  HA2 GLY A  18      38.770  29.390  43.801  1.00  0.00           H
ATOM    126  HA3 GLY A  18      38.515  27.750  44.387  1.00  0.00           H
ATOM    127  N   ASP A  19      35.630  28.474  44.356  1.00  0.00           N
ATOM    128  CA  ASP A  19      34.212  28.668  44.073  1.00  0.00           C
ATOM    129  C   ASP A  19      33.800  30.127  44.094  1.00  0.00           C
ATOM    130  O   ASP A  19      32.616  30.412  43.792  1.00  0.00           O
ATOM    131  CB  ASP A  19      33.326  27.883  45.097  1.00  0.00           C
ATOM    132  CG  ASP A  19      32.002  27.477  44.547  1.00  0.00           C
ATOM    133  OD1 ASP A  19      31.031  27.683  45.316  1.00  0.00           O
ATOM    134  OD2 ASP A  19      31.869  27.016  43.386  1.00  0.00           O
ATOM    135  H   ASP A  19      35.735  28.275  45.340  1.00  0.00           H
ATOM    136  HA  ASP A  19      34.046  28.314  43.056  1.00  0.00           H
ATOM    137  HB2 ASP A  19      33.776  26.913  45.304  1.00  0.00           H
ATOM    138  HB3 ASP A  19      33.193  28.398  46.049  1.00  0.00           H
ATOM    139  N   TRP A  20      34.683  31.117  44.430  1.00  0.00           N
ATOM    140  CA  TRP A  20      34.384  32.582  44.246  1.00  0.00           C
ATOM    141  C   TRP A  20      34.895  33.165  42.994  1.00  0.00           C
ATOM    142  O   TRP A  20      34.184  33.879  42.304  1.00  0.00           O
ATOM    143  CB  TRP A  20      34.981  33.291  45.474  1.00  0.00           C
ATOM    144  CG  TRP A  20      34.662  34.733  45.649  1.00  0.00           C
ATOM    145  CD1 TRP A  20      34.048  35.257  46.739  1.00  0.00           C
ATOM    146  CD2 TRP A  20      35.201  35.932  44.950  1.00  0.00           C
ATOM    147  CE2 TRP A  20      34.717  37.131  45.668  1.00  0.00           C
ATOM    148  CE3 TRP A  20      36.063  36.151  43.850  1.00  0.00           C
ATOM    149  NE1 TRP A  20      33.994  36.629  46.729  1.00  0.00           N
ATOM    150  CZ2 TRP A  20      34.990  38.450  45.189  1.00  0.00           C
ATOM    151  CZ3 TRP A  20      36.383  37.452  43.455  1.00  0.00           C
ATOM    152  CH2 TRP A  20      35.896  38.603  44.128  1.00  0.00           C
ATOM    153  H   TRP A  20      35.485  30.905  45.008  1.00  0.00           H
ATOM    154  HA  TRP A  20      33.333  32.845  44.365  1.00  0.00           H
ATOM    155  HB2 TRP A  20      34.672  32.766  46.378  1.00  0.00           H
ATOM    156  HB3 TRP A  20      36.062  33.383  45.371  1.00  0.00           H
ATOM    157  HD1 TRP A  20      33.603  34.624  47.493  1.00  0.00           H
ATOM    158  HE1 TRP A  20      33.627  37.200  47.477  1.00  0.00           H
ATOM    159  HE3 TRP A  20      36.549  35.270  43.458  1.00  0.00           H
ATOM    160  HZ2 TRP A  20      34.614  39.329  45.691  1.00  0.00           H
ATOM    161  HZ3 TRP A  20      37.110  37.547  42.661  1.00  0.00           H
ATOM    162  HH2 TRP A  20      36.255  39.580  43.841  1.00  0.00           H
ATOM    163  N   TYR A  21      36.119  32.738  42.684  1.00  0.00           N
ATOM    164  CA  TYR A  21      36.780  33.071  41.438  1.00  0.00           C
ATOM    165  C   TYR A  21      35.975  32.519  40.249  1.00  0.00           C
ATOM    166  O   TYR A  21      35.576  33.248  39.360  1.00  0.00           O
ATOM    167  CB  TYR A  21      38.317  32.694  41.459  1.00  0.00           C
ATOM    168  CG  TYR A  21      39.162  33.604  42.290  1.00  0.00           C
ATOM    169  CD1 TYR A  21      39.871  33.150  43.409  1.00  0.00           C
ATOM    170  CD2 TYR A  21      39.399  34.940  41.873  1.00  0.00           C
ATOM    171  CE1 TYR A  21      40.599  34.038  44.216  1.00  0.00           C
ATOM    172  CE2 TYR A  21      40.317  35.789  42.579  1.00  0.00           C
ATOM    173  CZ  TYR A  21      40.837  35.345  43.757  1.00  0.00           C
ATOM    174  OH  TYR A  21      41.760  35.976  44.441  1.00  0.00           O
ATOM    175  H   TYR A  21      36.611  32.195  43.379  1.00  0.00           H
ATOM    176  HA  TYR A  21      36.712  34.155  41.347  1.00  0.00           H
ATOM    177  HB2 TYR A  21      38.338  31.688  41.878  1.00  0.00           H
ATOM    178  HB3 TYR A  21      38.658  32.596  40.428  1.00  0.00           H
ATOM    179  HD1 TYR A  21      39.706  32.130  43.724  1.00  0.00           H
ATOM    180  HD2 TYR A  21      39.006  35.257  40.918  1.00  0.00           H
ATOM    181  HE1 TYR A  21      41.184  33.664  45.043  1.00  0.00           H
ATOM    182  HE2 TYR A  21      40.653  36.754  42.228  1.00  0.00           H
ATOM    183  HH  TYR A  21      41.497  35.976  45.364  1.00  0.00           H
ATOM    184  N   ASP A  22      35.575  31.269  40.418  1.00  0.00           N
ATOM    185  CA  ASP A  22      34.946  30.483  39.358  1.00  0.00           C
ATOM    186  C   ASP A  22      33.433  31.016  39.126  1.00  0.00           C
ATOM    187  O   ASP A  22      32.688  30.490  38.315  1.00  0.00           O
ATOM    188  CB  ASP A  22      34.922  28.959  39.740  1.00  0.00           C
ATOM    189  CG  ASP A  22      36.283  28.299  39.504  1.00  0.00           C
ATOM    190  OD1 ASP A  22      37.174  28.943  38.965  1.00  0.00           O
ATOM    191  OD2 ASP A  22      36.502  27.216  40.030  1.00  0.00           O
ATOM    192  H   ASP A  22      36.158  30.718  41.031  1.00  0.00           H
ATOM    193  HA  ASP A  22      35.498  30.510  38.418  1.00  0.00           H
ATOM    194  HB2 ASP A  22      34.626  28.806  40.778  1.00  0.00           H
ATOM    195  HB3 ASP A  22      34.228  28.485  39.046  1.00  0.00           H
ATOM    196  N   LYS A  23      32.965  31.802  40.110  1.00  0.00           N
ATOM    197  CA  LYS A  23      31.816  32.679  39.885  1.00  0.00           C
ATOM    198  C   LYS A  23      32.139  34.131  39.362  1.00  0.00           C
ATOM    199  O   LYS A  23      31.878  34.463  38.219  1.00  0.00           O
ATOM    200  CB  LYS A  23      30.919  32.793  41.145  1.00  0.00           C
ATOM    201  CG  LYS A  23      30.499  31.355  41.545  1.00  0.00           C
ATOM    202  CD  LYS A  23      29.753  30.402  40.532  1.00  0.00           C
ATOM    203  CE  LYS A  23      29.720  28.993  41.143  1.00  0.00           C
ATOM    204  NZ  LYS A  23      28.854  27.984  40.506  1.00  0.00           N
ATOM    205  H   LYS A  23      33.611  32.024  40.854  1.00  0.00           H
ATOM    206  HA  LYS A  23      31.158  32.264  39.121  1.00  0.00           H
ATOM    207  HB2 LYS A  23      31.496  33.384  41.856  1.00  0.00           H
ATOM    208  HB3 LYS A  23      29.969  33.309  41.006  1.00  0.00           H
ATOM    209  HG2 LYS A  23      31.343  30.775  41.917  1.00  0.00           H
ATOM    210  HG3 LYS A  23      29.821  31.389  42.399  1.00  0.00           H
ATOM    211  HD2 LYS A  23      28.772  30.785  40.249  1.00  0.00           H
ATOM    212  HD3 LYS A  23      30.405  30.358  39.660  1.00  0.00           H
ATOM    213  HE2 LYS A  23      30.736  28.599  41.189  1.00  0.00           H
ATOM    214  HE3 LYS A  23      29.274  29.056  42.136  1.00  0.00           H
ATOM    215  HZ1 LYS A  23      27.912  28.328  40.619  1.00  0.00           H
ATOM    216  HZ2 LYS A  23      28.924  27.166  41.095  1.00  0.00           H
ATOM    217  HZ3 LYS A  23      29.091  27.904  39.528  1.00  0.00           H
ATOM    218  N   PHE A  24      32.790  34.986  40.201  1.00  0.00           N
ATOM    219  CA  PHE A  24      32.749  36.442  40.040  1.00  0.00           C
ATOM    220  C   PHE A  24      34.045  37.009  39.413  1.00  0.00           C
ATOM    221  O   PHE A  24      34.201  38.202  39.174  1.00  0.00           O
ATOM    222  CB  PHE A  24      32.392  37.141  41.419  1.00  0.00           C
ATOM    223  CG  PHE A  24      31.495  36.272  42.283  1.00  0.00           C
ATOM    224  CD1 PHE A  24      30.126  35.974  41.992  1.00  0.00           C
ATOM    225  CD2 PHE A  24      32.052  35.788  43.462  1.00  0.00           C
ATOM    226  CE1 PHE A  24      29.295  35.279  42.968  1.00  0.00           C
ATOM    227  CE2 PHE A  24      31.246  34.999  44.340  1.00  0.00           C
ATOM    228  CZ  PHE A  24      29.876  34.860  44.169  1.00  0.00           C
ATOM    229  H   PHE A  24      33.075  34.667  41.116  1.00  0.00           H
ATOM    230  HA  PHE A  24      32.050  36.707  39.247  1.00  0.00           H
ATOM    231  HB2 PHE A  24      33.314  37.425  41.928  1.00  0.00           H
ATOM    232  HB3 PHE A  24      31.789  38.026  41.216  1.00  0.00           H
ATOM    233  HD1 PHE A  24      29.716  36.373  41.076  1.00  0.00           H
ATOM    234  HD2 PHE A  24      33.116  35.869  43.625  1.00  0.00           H
ATOM    235  HE1 PHE A  24      28.217  35.236  42.918  1.00  0.00           H
ATOM    236  HE2 PHE A  24      31.690  34.509  45.194  1.00  0.00           H
ATOM    237  HZ  PHE A  24      29.277  34.452  44.969  1.00  0.00           H
ATOM    238  N   GLY A  25      35.053  36.156  39.129  1.00  0.00           N
ATOM    239  CA  GLY A  25      36.404  36.589  38.670  1.00  0.00           C
ATOM    240  C   GLY A  25      36.440  37.363  37.338  1.00  0.00           C
ATOM    241  O   GLY A  25      37.386  38.071  37.062  1.00  0.00           O
ATOM    242  H   GLY A  25      35.082  35.201  39.455  1.00  0.00           H
ATOM    243  HA2 GLY A  25      36.860  37.265  39.393  1.00  0.00           H
ATOM    244  HA3 GLY A  25      36.924  35.656  38.453  1.00  0.00           H
ATOM    245  N   GLU A  26      35.455  37.328  36.421  1.00  0.00           N
ATOM    246  CA  GLU A  26      35.286  38.276  35.295  1.00  0.00           C
ATOM    247  C   GLU A  26      35.271  39.758  35.715  1.00  0.00           C
ATOM    248  O   GLU A  26      35.791  40.600  35.016  1.00  0.00           O
ATOM    249  CB  GLU A  26      34.024  37.956  34.513  1.00  0.00           C
ATOM    250  CG  GLU A  26      33.653  38.844  33.344  1.00  0.00           C
ATOM    251  CD  GLU A  26      32.958  38.066  32.223  1.00  0.00           C
ATOM    252  OE1 GLU A  26      31.939  37.299  32.509  1.00  0.00           O
ATOM    253  OE2 GLU A  26      33.279  38.226  30.989  1.00  0.00           O
ATOM    254  H   GLU A  26      34.772  36.585  36.453  1.00  0.00           H
ATOM    255  HA  GLU A  26      36.121  38.298  34.594  1.00  0.00           H
ATOM    256  HB2 GLU A  26      33.990  36.882  34.329  1.00  0.00           H
ATOM    257  HB3 GLU A  26      33.143  37.989  35.153  1.00  0.00           H
ATOM    258  HG2 GLU A  26      32.973  39.560  33.807  1.00  0.00           H
ATOM    259  HG3 GLU A  26      34.507  39.314  32.857  1.00  0.00           H
ATOM    260  N   VAL A  27      34.896  40.022  36.945  1.00  0.00           N
ATOM    261  CA  VAL A  27      34.796  41.445  37.318  1.00  0.00           C
ATOM    262  C   VAL A  27      36.092  42.088  37.638  1.00  0.00           C
ATOM    263  O   VAL A  27      36.269  43.308  37.575  1.00  0.00           O
ATOM    264  CB  VAL A  27      33.774  41.552  38.450  1.00  0.00           C
ATOM    265  CG1 VAL A  27      34.423  41.515  39.878  1.00  0.00           C
ATOM    266  CG2 VAL A  27      33.108  42.929  38.253  1.00  0.00           C
ATOM    267  H   VAL A  27      34.706  39.206  37.509  1.00  0.00           H
ATOM    268  HA  VAL A  27      34.451  42.033  36.468  1.00  0.00           H
ATOM    269  HB  VAL A  27      33.015  40.777  38.346  1.00  0.00           H
ATOM    270 HG11 VAL A  27      33.583  41.700  40.548  1.00  0.00           H
ATOM    271 HG12 VAL A  27      34.750  40.485  40.019  1.00  0.00           H
ATOM    272 HG13 VAL A  27      35.254  42.220  39.904  1.00  0.00           H
ATOM    273 HG21 VAL A  27      32.228  42.973  38.894  1.00  0.00           H
ATOM    274 HG22 VAL A  27      32.765  43.099  37.233  1.00  0.00           H
ATOM    275 HG23 VAL A  27      33.822  43.731  38.445  1.00  0.00           H
ATOM    276  N   TYR A  28      37.107  41.221  37.751  1.00  0.00           N
ATOM    277  CA  TYR A  28      38.579  41.603  37.886  1.00  0.00           C
ATOM    278  C   TYR A  28      39.141  41.856  36.494  1.00  0.00           C
ATOM    279  O   TYR A  28      40.082  42.615  36.300  1.00  0.00           O
ATOM    280  CB  TYR A  28      39.311  40.425  38.558  1.00  0.00           C
ATOM    281  CG  TYR A  28      40.554  40.772  39.275  1.00  0.00           C
ATOM    282  CD1 TYR A  28      41.726  40.919  38.552  1.00  0.00           C
ATOM    283  CD2 TYR A  28      40.529  40.894  40.658  1.00  0.00           C
ATOM    284  CE1 TYR A  28      42.870  41.208  39.271  1.00  0.00           C
ATOM    285  CE2 TYR A  28      41.724  41.061  41.366  1.00  0.00           C
ATOM    286  CZ  TYR A  28      42.941  41.263  40.663  1.00  0.00           C
ATOM    287  OH  TYR A  28      44.112  41.460  41.338  1.00  0.00           O
ATOM    288  H   TYR A  28      36.815  40.259  37.656  1.00  0.00           H
ATOM    289  HA  TYR A  28      38.813  42.480  38.490  1.00  0.00           H
ATOM    290  HB2 TYR A  28      38.648  39.974  39.296  1.00  0.00           H
ATOM    291  HB3 TYR A  28      39.434  39.628  37.825  1.00  0.00           H
ATOM    292  HD1 TYR A  28      41.789  40.841  37.477  1.00  0.00           H
ATOM    293  HD2 TYR A  28      39.632  40.879  41.258  1.00  0.00           H
ATOM    294  HE1 TYR A  28      43.781  41.236  38.691  1.00  0.00           H
ATOM    295  HE2 TYR A  28      41.733  41.221  42.435  1.00  0.00           H
ATOM    296  HH  TYR A  28      44.054  41.541  42.293  1.00  0.00           H
ATOM    297  N   HID A  29      38.538  41.270  35.461  1.00  0.00           N
ATOM    298  CA  HID A  29      38.927  41.198  34.085  1.00  0.00           C
ATOM    299  C   HID A  29      38.107  42.156  33.229  1.00  0.00           C
ATOM    300  O   HID A  29      38.443  42.369  32.059  1.00  0.00           O
ATOM    301  CB  HID A  29      38.965  39.749  33.586  1.00  0.00           C
ATOM    302  CG  HID A  29      39.846  38.796  34.314  1.00  0.00           C
ATOM    303  CD2 HID A  29      39.487  37.520  34.673  1.00  0.00           C
ATOM    304  ND1 HID A  29      41.046  39.062  34.991  1.00  0.00           N
ATOM    305  CE1 HID A  29      41.415  37.852  35.565  1.00  0.00           C
ATOM    306  NE2 HID A  29      40.490  36.908  35.389  1.00  0.00           N
ATOM    307  H   HID A  29      37.733  40.696  35.668  1.00  0.00           H
ATOM    308  HA  HID A  29      39.941  41.563  33.923  1.00  0.00           H
ATOM    309  HB2 HID A  29      37.960  39.330  33.628  1.00  0.00           H
ATOM    310  HB3 HID A  29      39.189  39.741  32.520  1.00  0.00           H
ATOM    311  HD1 HID A  29      41.654  39.867  34.944  1.00  0.00           H
ATOM    312  HD2 HID A  29      38.586  37.005  34.375  1.00  0.00           H
ATOM    313  HE1 HID A  29      42.290  37.754  36.190  1.00  0.00           H
ATOM    314  N   LEU A  30      37.038  42.752  33.767  1.00  0.00           N
ATOM    315  CA  LEU A  30      36.314  43.943  33.222  1.00  0.00           C
ATOM    316  C   LEU A  30      36.568  45.230  34.070  1.00  0.00           C
ATOM    317  O   LEU A  30      35.947  46.248  33.677  1.00  0.00           O
ATOM    318  CB  LEU A  30      34.805  43.574  33.391  1.00  0.00           C
ATOM    319  CG  LEU A  30      34.297  42.434  32.542  1.00  0.00           C
ATOM    320  CD1 LEU A  30      32.729  42.206  32.698  1.00  0.00           C
ATOM    321  CD2 LEU A  30      34.475  42.802  31.096  1.00  0.00           C
ATOM    322  H   LEU A  30      36.628  42.410  34.625  1.00  0.00           H
ATOM    323  HA  LEU A  30      36.590  44.246  32.211  1.00  0.00           H
ATOM    324  HB2 LEU A  30      34.567  43.296  34.418  1.00  0.00           H
ATOM    325  HB3 LEU A  30      34.239  44.471  33.140  1.00  0.00           H
ATOM    326  HG  LEU A  30      34.861  41.524  32.745  1.00  0.00           H
ATOM    327 HD11 LEU A  30      32.099  43.046  32.403  1.00  0.00           H
ATOM    328 HD12 LEU A  30      32.653  41.976  33.761  1.00  0.00           H
ATOM    329 HD13 LEU A  30      32.582  41.386  31.996  1.00  0.00           H
ATOM    330 HD21 LEU A  30      34.164  41.961  30.477  1.00  0.00           H
ATOM    331 HD22 LEU A  30      33.814  43.628  30.832  1.00  0.00           H
ATOM    332 HD23 LEU A  30      35.504  43.003  30.797  1.00  0.00           H
ATOM    333  N   THR A  31      37.463  45.264  35.061  1.00  0.00           N
ATOM    334  CA  THR A  31      37.881  46.560  35.743  1.00  0.00           C
ATOM    335  C   THR A  31      39.373  46.705  35.952  1.00  0.00           C
ATOM    336  O   THR A  31      39.894  47.822  36.022  1.00  0.00           O
ATOM    337  CB  THR A  31      37.190  46.754  37.078  1.00  0.00           C
ATOM    338  CG2 THR A  31      35.682  46.590  37.068  1.00  0.00           C
ATOM    339  OG1 THR A  31      37.644  45.851  38.053  1.00  0.00           O
ATOM    340  H   THR A  31      37.890  44.428  35.433  1.00  0.00           H
ATOM    341  HA  THR A  31      37.713  47.426  35.102  1.00  0.00           H
ATOM    342  HB  THR A  31      37.370  47.691  37.606  1.00  0.00           H
ATOM    343  HG1 THR A  31      37.171  45.017  38.021  1.00  0.00           H
ATOM    344 HG21 THR A  31      35.322  46.920  38.042  1.00  0.00           H
ATOM    345 HG22 THR A  31      35.382  45.553  36.917  1.00  0.00           H
ATOM    346 HG23 THR A  31      35.168  47.195  36.321  1.00  0.00           H
ATOM    347  N   LEU A  32      40.164  45.665  35.985  1.00  0.00           N
ATOM    348  CA  LEU A  32      41.606  45.756  36.260  1.00  0.00           C
ATOM    349  C   LEU A  32      42.371  45.197  35.053  1.00  0.00           C
ATOM    350  O   LEU A  32      43.322  45.874  34.497  1.00  0.00           O
ATOM    351  CB  LEU A  32      42.014  44.925  37.586  1.00  0.00           C
ATOM    352  CG  LEU A  32      41.283  45.289  38.827  1.00  0.00           C
ATOM    353  CD1 LEU A  32      41.774  44.545  40.028  1.00  0.00           C
ATOM    354  CD2 LEU A  32      41.359  46.798  39.142  1.00  0.00           C
ATOM    355  H   LEU A  32      39.816  44.717  35.960  1.00  0.00           H
ATOM    356  HA  LEU A  32      41.930  46.791  36.373  1.00  0.00           H
ATOM    357  HB2 LEU A  32      41.968  43.851  37.404  1.00  0.00           H
ATOM    358  HB3 LEU A  32      43.075  45.143  37.707  1.00  0.00           H
ATOM    359  HG  LEU A  32      40.217  45.063  38.818  1.00  0.00           H
ATOM    360 HD11 LEU A  32      41.369  43.557  39.806  1.00  0.00           H
ATOM    361 HD12 LEU A  32      41.381  44.849  40.998  1.00  0.00           H
ATOM    362 HD13 LEU A  32      42.862  44.521  40.097  1.00  0.00           H
ATOM    363 HD21 LEU A  32      40.501  47.319  38.718  1.00  0.00           H
ATOM    364 HD22 LEU A  32      41.277  46.894  40.225  1.00  0.00           H
ATOM    365 HD23 LEU A  32      42.225  47.275  38.683  1.00  0.00           H
ATOM    366  N   GLY A  33      42.131  43.926  34.660  1.00  0.00           N
ATOM    367  CA  GLY A  33      42.929  43.406  33.531  1.00  0.00           C
ATOM    368  C   GLY A  33      43.165  41.840  33.607  1.00  0.00           C
ATOM    369  O   GLY A  33      42.612  41.178  34.440  1.00  0.00           O
ATOM    370  H   GLY A  33      41.583  43.343  35.276  1.00  0.00           H
ATOM    371  HA2 GLY A  33      42.521  43.777  32.590  1.00  0.00           H
ATOM    372  HA3 GLY A  33      43.920  43.854  33.595  1.00  0.00           H
ATOM    373  N   GLU A  34      43.804  41.344  32.587  1.00  0.00           N
ATOM    374  CA  GLU A  34      44.012  39.859  32.378  1.00  0.00           C
ATOM    375  C   GLU A  34      44.694  38.964  33.506  1.00  0.00           C
ATOM    376  O   GLU A  34      44.354  37.808  33.624  1.00  0.00           O
ATOM    377  CB  GLU A  34      44.712  39.584  31.041  1.00  0.00           C
ATOM    378  CG  GLU A  34      44.132  40.212  29.780  1.00  0.00           C
ATOM    379  CD  GLU A  34      44.607  41.667  29.546  1.00  0.00           C
ATOM    380  OE1 GLU A  34      45.301  42.249  30.403  1.00  0.00           O
ATOM    381  OE2 GLU A  34      44.014  42.231  28.607  1.00  0.00           O
ATOM    382  H   GLU A  34      44.381  41.928  31.999  1.00  0.00           H
ATOM    383  HA  GLU A  34      43.010  39.451  32.241  1.00  0.00           H
ATOM    384  HB2 GLU A  34      45.754  39.903  31.074  1.00  0.00           H
ATOM    385  HB3 GLU A  34      44.708  38.508  30.865  1.00  0.00           H
ATOM    386  HG2 GLU A  34      44.452  39.571  28.959  1.00  0.00           H
ATOM    387  HG3 GLU A  34      43.058  40.145  29.607  1.00  0.00           H
ATOM    388  N   SER A  35      45.628  39.515  34.327  1.00  0.00           N
ATOM    389  CA  SER A  35      46.291  38.852  35.426  1.00  0.00           C
ATOM    390  C   SER A  35      45.593  39.103  36.752  1.00  0.00           C
ATOM    391  O   SER A  35      44.726  39.990  36.869  1.00  0.00           O
ATOM    392  CB  SER A  35      47.755  39.395  35.593  1.00  0.00           C
ATOM    393  OG  SER A  35      48.432  38.841  34.490  1.00  0.00           O
ATOM    394  H   SER A  35      45.758  40.513  34.247  1.00  0.00           H
ATOM    395  HA  SER A  35      46.287  37.774  35.270  1.00  0.00           H
ATOM    396  HB2 SER A  35      47.734  40.478  35.715  1.00  0.00           H
ATOM    397  HB3 SER A  35      48.159  38.931  36.493  1.00  0.00           H
ATOM    398  HG  SER A  35      49.338  39.157  34.524  1.00  0.00           H
ATOM    399  N   VAL A  36      45.935  38.353  37.812  1.00  0.00           N
ATOM    400  CA  VAL A  36      45.458  38.392  39.161  1.00  0.00           C
ATOM    401  C   VAL A  36      46.476  39.040  40.122  1.00  0.00           C
ATOM    402  O   VAL A  36      46.909  38.369  41.053  1.00  0.00           O
ATOM    403  CB  VAL A  36      44.739  37.148  39.579  1.00  0.00           C
ATOM    404  CG1 VAL A  36      44.058  37.363  40.964  1.00  0.00           C
ATOM    405  CG2 VAL A  36      43.642  36.622  38.597  1.00  0.00           C
ATOM    406  H   VAL A  36      46.752  37.775  37.673  1.00  0.00           H
ATOM    407  HA  VAL A  36      44.661  39.134  39.211  1.00  0.00           H
ATOM    408  HB  VAL A  36      45.482  36.363  39.718  1.00  0.00           H
ATOM    409 HG11 VAL A  36      44.773  37.180  41.766  1.00  0.00           H
ATOM    410 HG12 VAL A  36      43.739  38.400  41.063  1.00  0.00           H
ATOM    411 HG13 VAL A  36      43.144  36.808  41.177  1.00  0.00           H
ATOM    412 HG21 VAL A  36      42.878  37.393  38.500  1.00  0.00           H
ATOM    413 HG22 VAL A  36      43.303  35.683  39.033  1.00  0.00           H
ATOM    414 HG23 VAL A  36      44.085  36.467  37.613  1.00  0.00           H
ATOM    415  N   HID A  37      46.853  40.236  39.893  1.00  0.00           N
ATOM    416  CA  HID A  37      47.592  41.079  40.796  1.00  0.00           C
ATOM    417  C   HID A  37      47.222  42.559  40.472  1.00  0.00           C
ATOM    418  O   HID A  37      46.655  42.964  39.472  1.00  0.00           O
ATOM    419  CB  HID A  37      49.141  40.848  40.705  1.00  0.00           C
ATOM    420  CG  HID A  37      49.698  41.004  39.334  1.00  0.00           C
ATOM    421  CD2 HID A  37      50.025  40.080  38.415  1.00  0.00           C
ATOM    422  ND1 HID A  37      49.826  42.227  38.695  1.00  0.00           N
ATOM    423  CE1 HID A  37      50.144  41.988  37.430  1.00  0.00           C
ATOM    424  NE2 HID A  37      50.313  40.685  37.216  1.00  0.00           N
ATOM    425  H   HID A  37      46.393  40.628  39.084  1.00  0.00           H
ATOM    426  HA  HID A  37      47.157  40.913  41.782  1.00  0.00           H
ATOM    427  HB2 HID A  37      49.755  41.390  41.425  1.00  0.00           H
ATOM    428  HB3 HID A  37      49.342  39.807  40.957  1.00  0.00           H
ATOM    429  HD1 HID A  37      49.566  43.135  39.054  1.00  0.00           H
ATOM    430  HD2 HID A  37      49.939  39.006  38.491  1.00  0.00           H
ATOM    431  HE1 HID A  37      50.172  42.669  36.593  1.00  0.00           H
ATOM    432  N   CYS A  38      47.776  43.417  41.335  1.00  0.00           N
ATOM    433  CA  CYS A  38      47.647  44.870  41.185  1.00  0.00           C
ATOM    434  C   CYS A  38      48.410  45.541  40.035  1.00  0.00           C
ATOM    435  O   CYS A  38      49.226  44.956  39.275  1.00  0.00           O
ATOM    436  CB  CYS A  38      48.160  45.502  42.490  1.00  0.00           C
ATOM    437  SG  CYS A  38      47.086  45.227  43.962  1.00  0.00           S
ATOM    438  H   CYS A  38      48.237  43.082  42.169  1.00  0.00           H
ATOM    439  HA  CYS A  38      46.619  45.225  41.259  1.00  0.00           H
ATOM    440  HB2 CYS A  38      49.122  45.057  42.746  1.00  0.00           H
ATOM    441  HB3 CYS A  38      48.182  46.586  42.381  1.00  0.00           H
ATOM    442  HG  CYS A  38      47.612  44.045  44.297  1.00  0.00           H
ATOM    443  N   GLY A  39      47.994  46.832  39.806  1.00  0.00           N
ATOM    444  CA  GLY A  39      48.731  47.659  38.832  1.00  0.00           C
ATOM    445  C   GLY A  39      49.944  48.412  39.502  1.00  0.00           C
ATOM    446  O   GLY A  39      49.843  48.831  40.674  1.00  0.00           O
ATOM    447  H   GLY A  39      47.096  47.157  40.136  1.00  0.00           H
ATOM    448  HA2 GLY A  39      49.133  46.974  38.085  1.00  0.00           H
ATOM    449  HA3 GLY A  39      48.077  48.435  38.435  1.00  0.00           H
ATOM    450  N   LEU A  40      51.033  48.671  38.790  1.00  0.00           N
ATOM    451  CA  LEU A  40      52.202  49.400  39.282  1.00  0.00           C
ATOM    452  C   LEU A  40      52.043  50.936  39.206  1.00  0.00           C
ATOM    453  O   LEU A  40      52.770  51.688  38.475  1.00  0.00           O
ATOM    454  CB  LEU A  40      53.593  48.863  38.788  1.00  0.00           C
ATOM    455  CG  LEU A  40      54.891  49.522  39.357  1.00  0.00           C
ATOM    456  CD1 LEU A  40      55.203  48.889  40.708  1.00  0.00           C
ATOM    457  CD2 LEU A  40      56.043  49.210  38.410  1.00  0.00           C
ATOM    458  H   LEU A  40      51.127  48.474  37.804  1.00  0.00           H
ATOM    459  HA  LEU A  40      52.263  49.346  40.369  1.00  0.00           H
ATOM    460  HB2 LEU A  40      53.558  47.801  39.030  1.00  0.00           H
ATOM    461  HB3 LEU A  40      53.589  49.024  37.710  1.00  0.00           H
ATOM    462  HG  LEU A  40      54.820  50.607  39.433  1.00  0.00           H
ATOM    463 HD11 LEU A  40      56.129  49.263  41.146  1.00  0.00           H
ATOM    464 HD12 LEU A  40      55.151  47.801  40.692  1.00  0.00           H
ATOM    465 HD13 LEU A  40      54.470  49.307  41.398  1.00  0.00           H
ATOM    466 HD21 LEU A  40      56.973  49.526  38.882  1.00  0.00           H
ATOM    467 HD22 LEU A  40      56.148  48.149  38.179  1.00  0.00           H
ATOM    468 HD23 LEU A  40      55.903  49.796  37.501  1.00  0.00           H
ATOM    469  N   TRP A  41      50.882  51.424  39.749  1.00 -0.01           N
ATOM    470  CA  TRP A  41      50.402  52.816  39.857  1.00 -0.01           C
ATOM    471  C   TRP A  41      51.454  53.633  40.534  1.00 -0.01           C
ATOM    472  O   TRP A  41      51.616  54.773  40.140  1.00 -0.01           O
ATOM    473  CB  TRP A  41      49.024  52.849  40.578  1.00 -0.01           C
ATOM    474  CG  TRP A  41      48.031  51.876  39.967  1.00 -0.01           C
ATOM    475  CD1 TRP A  41      47.601  50.758  40.544  1.00 -0.01           C
ATOM    476  CD2 TRP A  41      47.466  51.918  38.699  1.00 -0.01           C
ATOM    477  CE2 TRP A  41      46.610  50.752  38.526  1.00 -0.01           C
ATOM    478  CE3 TRP A  41      47.526  52.886  37.607  1.00 -0.01           C
ATOM    479  NE1 TRP A  41      46.717  50.054  39.680  1.00 -0.01           N
ATOM    480  CZ2 TRP A  41      45.819  50.647  37.390  1.00 -0.01           C
ATOM    481  CZ3 TRP A  41      46.752  52.678  36.470  1.00 -0.01           C
ATOM    482  CH2 TRP A  41      45.895  51.625  36.385  1.00 -0.01           C
ATOM    483  H   TRP A  41      50.344  50.721  40.236  1.00 -0.01           H
ATOM    484  HA  TRP A  41      50.369  53.142  38.818  1.00 -0.01           H
ATOM    485  HB2 TRP A  41      49.147  52.568  41.624  1.00 -0.01           H
ATOM    486  HB3 TRP A  41      48.592  53.850  40.598  1.00 -0.01           H
ATOM    487  HD1 TRP A  41      47.959  50.358  41.481  1.00 -0.01           H
ATOM    488  HE1 TRP A  41      46.365  49.125  39.858  1.00 -0.01           H
ATOM    489  HE3 TRP A  41      48.171  53.746  37.713  1.00 -0.01           H
ATOM    490  HZ2 TRP A  41      45.212  49.764  37.257  1.00 -0.01           H
ATOM    491  HZ3 TRP A  41      46.831  53.324  35.608  1.00 -0.01           H
ATOM    492  HH2 TRP A  41      45.276  51.442  35.519  1.00 -0.01           H
ATOM    493  N   PHE A  42      52.180  53.110  41.521  1.00  0.00           N
ATOM    494  CA  PHE A  42      53.340  53.765  42.078  1.00  0.00           C
ATOM    495  C   PHE A  42      54.636  52.835  41.940  1.00  0.00           C
ATOM    496  O   PHE A  42      54.745  51.882  42.693  1.00  0.00           O
ATOM    497  CB  PHE A  42      53.106  54.156  43.513  1.00  0.00           C
ATOM    498  CG  PHE A  42      52.049  55.272  43.734  1.00  0.00           C
ATOM    499  CD1 PHE A  42      50.696  54.904  43.828  1.00  0.00           C
ATOM    500  CD2 PHE A  42      52.437  56.639  44.011  1.00  0.00           C
ATOM    501  CE1 PHE A  42      49.799  55.908  44.115  1.00  0.00           C
ATOM    502  CE2 PHE A  42      51.420  57.587  44.255  1.00  0.00           C
ATOM    503  CZ  PHE A  42      50.073  57.250  44.317  1.00  0.00           C
ATOM    504  H   PHE A  42      52.097  52.127  41.736  1.00  0.00           H
ATOM    505  HA  PHE A  42      53.443  54.713  41.549  1.00  0.00           H
ATOM    506  HB2 PHE A  42      52.746  53.328  44.123  1.00  0.00           H
ATOM    507  HB3 PHE A  42      54.096  54.433  43.873  1.00  0.00           H
ATOM    508  HD1 PHE A  42      50.341  53.884  43.801  1.00  0.00           H
ATOM    509  HD2 PHE A  42      53.455  56.998  44.045  1.00  0.00           H
ATOM    510  HE1 PHE A  42      48.797  55.509  44.159  1.00  0.00           H
ATOM    511  HE2 PHE A  42      51.726  58.608  44.428  1.00  0.00           H
ATOM    512  HZ  PHE A  42      49.242  57.887  44.585  1.00  0.00           H
ATOM    513  N   PRO A  43      55.526  53.239  41.023  1.00  0.00           N
ATOM    514  CA  PRO A  43      56.811  52.599  40.775  1.00  0.00           C
ATOM    515  C   PRO A  43      57.746  52.832  41.948  1.00  0.00           C
ATOM    516  O   PRO A  43      57.478  53.721  42.769  1.00  0.00           O
ATOM    517  CB  PRO A  43      57.275  53.187  39.487  1.00  0.00           C
ATOM    518  CG  PRO A  43      56.007  53.336  38.703  1.00  0.00           C
ATOM    519  CD  PRO A  43      55.074  53.816  39.770  1.00  0.00           C
ATOM    520  HA  PRO A  43      56.705  51.530  40.589  1.00  0.00           H
ATOM    521  HB2 PRO A  43      57.784  54.144  39.600  1.00  0.00           H
ATOM    522  HB3 PRO A  43      57.975  52.525  38.976  1.00  0.00           H
ATOM    523  HG2 PRO A  43      56.058  54.110  37.937  1.00  0.00           H
ATOM    524  HG3 PRO A  43      55.598  52.371  38.404  1.00  0.00           H
ATOM    525  HD2 PRO A  43      55.224  54.895  39.789  1.00  0.00           H
ATOM    526  HD3 PRO A  43      54.006  53.681  39.594  1.00  0.00           H
ATOM    527  N   PRO A  44      58.807  51.928  42.194  1.00  0.00           N
ATOM    528  CA  PRO A  44      59.597  51.968  43.478  1.00  0.00           C
ATOM    529  C   PRO A  44      60.517  53.227  43.712  1.00  0.00           C
ATOM    530  O   PRO A  44      60.824  53.551  44.866  1.00  0.00           O
ATOM    531  CB  PRO A  44      60.350  50.623  43.441  1.00  0.00           C
ATOM    532  CG  PRO A  44      60.411  50.230  41.891  1.00  0.00           C
ATOM    533  CD  PRO A  44      59.156  50.884  41.294  1.00  0.00           C
ATOM    534  HA  PRO A  44      59.021  51.882  44.400  1.00  0.00           H
ATOM    535  HB2 PRO A  44      61.327  50.752  43.907  1.00  0.00           H
ATOM    536  HB3 PRO A  44      59.813  49.748  43.806  1.00  0.00           H
ATOM    537  HG2 PRO A  44      61.308  50.728  41.520  1.00  0.00           H
ATOM    538  HG3 PRO A  44      60.540  49.162  41.718  1.00  0.00           H
ATOM    539  HD2 PRO A  44      59.285  51.196  40.258  1.00  0.00           H
ATOM    540  HD3 PRO A  44      58.357  50.145  41.357  1.00  0.00           H
ATOM    541  N   ASP A  45      60.979  53.925  42.689  1.00  0.00           N
ATOM    542  CA  ASP A  45      61.750  55.260  42.757  1.00  0.00           C
ATOM    543  C   ASP A  45      60.876  56.456  42.592  1.00  0.00           C
ATOM    544  O   ASP A  45      61.343  57.566  42.653  1.00  0.00           O
ATOM    545  CB  ASP A  45      62.912  55.324  41.783  1.00  0.00           C
ATOM    546  CG  ASP A  45      63.816  54.132  41.639  1.00  0.00           C
ATOM    547  OD1 ASP A  45      64.220  53.663  40.516  1.00  0.00           O
ATOM    548  OD2 ASP A  45      63.960  53.449  42.688  1.00  0.00           O
ATOM    549  H   ASP A  45      60.762  53.561  41.773  1.00  0.00           H
ATOM    550  HA  ASP A  45      62.268  55.332  43.713  1.00  0.00           H
ATOM    551  HB2 ASP A  45      62.594  55.576  40.771  1.00  0.00           H
ATOM    552  HB3 ASP A  45      63.491  56.198  42.080  1.00  0.00           H
ATOM    553  N   ALA A  46      59.581  56.278  42.546  1.00  0.00           N
ATOM    554  CA  ALA A  46      58.584  57.258  42.410  1.00  0.00           C
ATOM    555  C   ALA A  46      58.023  57.847  43.718  1.00  0.00           C
ATOM    556  O   ALA A  46      57.639  57.060  44.589  1.00  0.00           O
ATOM    557  CB  ALA A  46      57.489  56.722  41.548  1.00  0.00           C
ATOM    558  H   ALA A  46      59.312  55.307  42.613  1.00  0.00           H
ATOM    559  HA  ALA A  46      59.067  57.963  41.734  1.00  0.00           H
ATOM    560  HB1 ALA A  46      56.816  56.065  42.100  1.00  0.00           H
ATOM    561  HB2 ALA A  46      57.918  56.421  40.591  1.00  0.00           H
ATOM    562  HB3 ALA A  46      56.835  57.579  41.390  1.00  0.00           H
ATOM    563  N   PRO A  47      57.964  59.111  43.980  1.00  0.00           N
ATOM    564  CA  PRO A  47      57.415  59.713  45.273  1.00  0.00           C
ATOM    565  C   PRO A  47      55.978  59.289  45.639  1.00  0.00           C
ATOM    566  O   PRO A  47      55.192  59.087  44.692  1.00  0.00           O
ATOM    567  CB  PRO A  47      57.583  61.230  45.140  1.00  0.00           C
ATOM    568  CG  PRO A  47      58.696  61.412  44.141  1.00  0.00           C
ATOM    569  CD  PRO A  47      58.616  60.167  43.191  1.00  0.00           C
ATOM    570  HA  PRO A  47      58.075  59.411  46.086  1.00  0.00           H
ATOM    571  HB2 PRO A  47      56.723  61.718  44.682  1.00  0.00           H
ATOM    572  HB3 PRO A  47      57.628  61.622  46.156  1.00  0.00           H
ATOM    573  HG2 PRO A  47      58.623  62.395  43.674  1.00  0.00           H
ATOM    574  HG3 PRO A  47      59.633  61.376  44.697  1.00  0.00           H
ATOM    575  HD2 PRO A  47      57.970  60.496  42.377  1.00  0.00           H
ATOM    576  HD3 PRO A  47      59.579  59.821  42.815  1.00  0.00           H
ATOM    577  N   VAL A  48      55.722  58.954  46.901  1.00  0.00           N
ATOM    578  CA  VAL A  48      54.503  58.301  47.305  1.00  0.00           C
ATOM    579  C   VAL A  48      53.901  58.854  48.676  1.00  0.00           C
ATOM    580  O   VAL A  48      54.635  58.875  49.679  1.00  0.00           O
ATOM    581  CB  VAL A  48      54.728  56.797  47.296  1.00  0.00           C
ATOM    582  CG1 VAL A  48      56.055  56.356  48.011  1.00  0.00           C
ATOM    583  CG2 VAL A  48      53.487  55.991  47.839  1.00  0.00           C
ATOM    584  H   VAL A  48      56.486  58.997  47.560  1.00  0.00           H
ATOM    585  HA  VAL A  48      53.722  58.535  46.581  1.00  0.00           H
ATOM    586  HB  VAL A  48      54.960  56.597  46.250  1.00  0.00           H
ATOM    587 HG11 VAL A  48      56.893  56.494  47.328  1.00  0.00           H
ATOM    588 HG12 VAL A  48      56.078  56.824  48.995  1.00  0.00           H
ATOM    589 HG13 VAL A  48      55.944  55.282  48.162  1.00  0.00           H
ATOM    590 HG21 VAL A  48      53.795  54.945  47.829  1.00  0.00           H
ATOM    591 HG22 VAL A  48      52.562  56.197  47.301  1.00  0.00           H
ATOM    592 HG23 VAL A  48      53.347  56.155  48.907  1.00  0.00           H
ATOM    593  N   PRO A  49      52.575  59.283  48.725  1.00  0.00           N
ATOM    594  CA  PRO A  49      52.013  59.884  49.904  1.00  0.00           C
ATOM    595  C   PRO A  49      51.934  58.855  51.022  1.00  0.00           C
ATOM    596  O   PRO A  49      51.702  57.669  50.840  1.00  0.00           O
ATOM    597  CB  PRO A  49      50.624  60.363  49.487  1.00  0.00           C
ATOM    598  CG  PRO A  49      50.284  59.448  48.270  1.00  0.00           C
ATOM    599  CD  PRO A  49      51.621  59.246  47.605  1.00  0.00           C
ATOM    600  HA  PRO A  49      52.617  60.754  50.164  1.00  0.00           H
ATOM    601  HB2 PRO A  49      49.825  60.140  50.193  1.00  0.00           H
ATOM    602  HB3 PRO A  49      50.714  61.392  49.140  1.00  0.00           H
ATOM    603  HG2 PRO A  49      49.970  58.489  48.684  1.00  0.00           H
ATOM    604  HG3 PRO A  49      49.590  59.792  47.503  1.00  0.00           H
ATOM    605  HD2 PRO A  49      51.689  58.257  47.153  1.00  0.00           H
ATOM    606  HD3 PRO A  49      51.817  60.002  46.844  1.00  0.00           H
ATOM    607  N   GLN A  50      52.031  59.386  52.248  1.00  0.00           N
ATOM    608  CA  GLN A  50      51.742  58.613  53.386  1.00  0.00           C
ATOM    609  C   GLN A  50      50.283  58.250  53.463  1.00  0.00           C
ATOM    610  O   GLN A  50      49.903  57.060  53.529  1.00  0.00           O
ATOM    611  CB  GLN A  50      52.260  59.430  54.556  1.00  0.00           C
ATOM    612  CG  GLN A  50      53.785  59.541  54.659  1.00  0.00           C
ATOM    613  CD  GLN A  50      54.306  60.862  54.090  1.00  0.00           C
ATOM    614  NE2 GLN A  50      55.462  61.279  54.500  1.00  0.00           N
ATOM    615  OE1 GLN A  50      53.691  61.650  53.386  1.00  0.00           O
ATOM    616  H   GLN A  50      52.387  60.322  52.378  1.00  0.00           H
ATOM    617  HA  GLN A  50      52.312  57.685  53.428  1.00  0.00           H
ATOM    618  HB2 GLN A  50      51.862  60.438  54.665  1.00  0.00           H
ATOM    619  HB3 GLN A  50      51.935  58.999  55.503  1.00  0.00           H
ATOM    620  HG2 GLN A  50      54.107  59.393  55.689  1.00  0.00           H
ATOM    621  HG3 GLN A  50      54.205  58.672  54.153  1.00  0.00           H
ATOM    622 HE21 GLN A  50      55.776  62.135  54.066  1.00  0.00           H
ATOM    623 HE22 GLN A  50      55.936  60.774  55.235  1.00  0.00           H
ATOM    624  N   ASP A  51      49.419  59.190  53.306  1.00  0.00           N
ATOM    625  CA  ASP A  51      47.947  58.981  53.272  1.00  0.00           C
ATOM    626  C   ASP A  51      47.316  58.808  51.892  1.00  0.00           C
ATOM    627  O   ASP A  51      47.037  59.746  51.108  1.00  0.00           O
ATOM    628  CB  ASP A  51      47.384  60.230  54.076  1.00  0.00           C
ATOM    629  CG  ASP A  51      48.072  60.208  55.453  1.00  0.00           C
ATOM    630  OD1 ASP A  51      49.229  60.715  55.555  1.00  0.00           O
ATOM    631  OD2 ASP A  51      47.415  59.787  56.406  1.00  0.00           O
ATOM    632  H   ASP A  51      49.820  60.117  53.283  1.00  0.00           H
ATOM    633  HA  ASP A  51      47.700  58.112  53.882  1.00  0.00           H
ATOM    634  HB2 ASP A  51      47.570  61.202  53.619  1.00  0.00           H
ATOM    635  HB3 ASP A  51      46.310  60.170  54.250  1.00  0.00           H
ATOM    636  N   MET A  52      46.962  57.587  51.706  1.00  0.00           N
ATOM    637  CA  MET A  52      46.426  57.159  50.416  1.00  0.00           C
ATOM    638  C   MET A  52      44.903  57.483  50.226  1.00  0.00           C
ATOM    639  O   MET A  52      44.152  56.754  49.584  1.00  0.00           O
ATOM    640  CB  MET A  52      46.674  55.649  50.332  1.00  0.00           C
ATOM    641  CG  MET A  52      48.173  55.356  50.424  1.00  0.00           C
ATOM    642  SD  MET A  52      48.610  53.704  51.018  1.00  0.00           S
ATOM    643  CE  MET A  52      48.804  53.821  52.752  1.00  0.00           C
ATOM    644  H   MET A  52      47.206  56.895  52.400  1.00  0.00           H
ATOM    645  HA  MET A  52      46.916  57.649  49.576  1.00  0.00           H
ATOM    646  HB2 MET A  52      46.215  55.099  51.154  1.00  0.00           H
ATOM    647  HB3 MET A  52      46.286  55.295  49.377  1.00  0.00           H
ATOM    648  HG2 MET A  52      48.727  55.577  49.512  1.00  0.00           H
ATOM    649  HG3 MET A  52      48.694  56.022  51.111  1.00  0.00           H
ATOM    650  HE1 MET A  52      48.750  52.843  53.230  1.00  0.00           H
ATOM    651  HE2 MET A  52      49.803  54.180  52.999  1.00  0.00           H
ATOM    652  HE3 MET A  52      48.120  54.524  53.229  1.00  0.00           H
ATOM    653  N   GLU A  53      44.466  58.674  50.673  1.00  0.00           N
ATOM    654  CA  GLU A  53      43.049  59.169  50.459  1.00  0.00           C
ATOM    655  C   GLU A  53      42.855  59.834  49.036  1.00  0.00           C
ATOM    656  O   GLU A  53      43.770  60.470  48.587  1.00  0.00           O
ATOM    657  CB  GLU A  53      42.651  60.143  51.604  1.00  0.00           C
ATOM    658  CG  GLU A  53      41.282  60.775  51.516  1.00  0.00           C
ATOM    659  CD  GLU A  53      41.112  61.784  50.402  1.00  0.00           C
ATOM    660  OE1 GLU A  53      42.024  62.590  50.310  1.00  0.00           O
ATOM    661  OE2 GLU A  53      40.104  61.840  49.708  1.00  0.00           O
ATOM    662  H   GLU A  53      45.105  59.382  51.005  1.00  0.00           H
ATOM    663  HA  GLU A  53      42.444  58.263  50.439  1.00  0.00           H
ATOM    664  HB2 GLU A  53      42.642  59.507  52.489  1.00  0.00           H
ATOM    665  HB3 GLU A  53      43.380  60.930  51.797  1.00  0.00           H
ATOM    666  HG2 GLU A  53      40.527  59.990  51.462  1.00  0.00           H
ATOM    667  HG3 GLU A  53      40.998  61.185  52.485  1.00  0.00           H
ATOM    668  N   LEU A  54      41.732  59.550  48.349  1.00 -0.01           N
ATOM    669  CA  LEU A  54      41.622  59.777  46.880  1.00 -0.01           C
ATOM    670  C   LEU A  54      41.985  61.194  46.512  1.00 -0.01           C
ATOM    671  O   LEU A  54      42.751  61.419  45.545  1.00 -0.01           O
ATOM    672  CB  LEU A  54      40.259  59.274  46.389  1.00 -0.01           C
ATOM    673  CG  LEU A  54      40.145  59.408  44.841  1.00 -0.01           C
ATOM    674  CD1 LEU A  54      41.046  58.306  44.172  1.00 -0.01           C
ATOM    675  CD2 LEU A  54      38.653  59.295  44.565  1.00 -0.01           C
ATOM    676  H   LEU A  54      41.035  59.062  48.892  1.00 -0.01           H
ATOM    677  HA  LEU A  54      42.505  59.229  46.551  1.00 -0.01           H
ATOM    678  HB2 LEU A  54      40.043  58.264  46.739  1.00 -0.01           H
ATOM    679  HB3 LEU A  54      39.526  59.994  46.753  1.00 -0.01           H
ATOM    680  HG  LEU A  54      40.513  60.363  44.466  1.00 -0.01           H
ATOM    681 HD11 LEU A  54      40.781  57.318  44.549  1.00 -0.01           H
ATOM    682 HD12 LEU A  54      42.109  58.488  44.326  1.00 -0.01           H
ATOM    683 HD13 LEU A  54      40.794  58.351  43.112  1.00 -0.01           H
ATOM    684 HD21 LEU A  54      38.485  59.329  43.488  1.00 -0.01           H
ATOM    685 HD22 LEU A  54      38.166  58.447  45.047  1.00 -0.01           H
ATOM    686 HD23 LEU A  54      38.217  60.199  44.989  1.00 -0.01           H
ATOM    687  N   VAL A  55      41.533  62.155  47.346  1.00 -0.01           N
ATOM    688  CA  VAL A  55      41.806  63.591  47.094  1.00 -0.01           C
ATOM    689  C   VAL A  55      43.220  64.122  47.455  1.00 -0.01           C
ATOM    690  O   VAL A  55      43.850  64.917  46.705  1.00 -0.01           O
ATOM    691  CB  VAL A  55      40.716  64.493  47.672  1.00 -0.01           C
ATOM    692  CG1 VAL A  55      40.811  65.992  47.434  1.00 -0.01           C
ATOM    693  CG2 VAL A  55      39.308  64.079  47.230  1.00 -0.01           C
ATOM    694  H   VAL A  55      41.073  61.912  48.212  1.00 -0.01           H
ATOM    695  HA  VAL A  55      41.705  63.643  46.010  1.00 -0.01           H
ATOM    696  HB  VAL A  55      40.825  64.415  48.753  1.00 -0.01           H
ATOM    697 HG11 VAL A  55      40.703  66.315  46.399  1.00 -0.01           H
ATOM    698 HG12 VAL A  55      40.037  66.464  48.039  1.00 -0.01           H
ATOM    699 HG13 VAL A  55      41.799  66.273  47.799  1.00 -0.01           H
ATOM    700 HG21 VAL A  55      39.091  63.101  47.659  1.00 -0.01           H
ATOM    701 HG22 VAL A  55      39.265  64.025  46.142  1.00 -0.01           H
ATOM    702 HG23 VAL A  55      38.514  64.786  47.472  1.00 -0.01           H
ATOM    703  N   THR A  56      43.842  63.511  48.500  1.00  0.01           N
ATOM    704  CA  THR A  56      45.280  63.617  48.846  1.00  0.01           C
ATOM    705  C   THR A  56      46.151  63.003  47.733  1.00  0.01           C
ATOM    706  O   THR A  56      47.240  63.559  47.502  1.00  0.01           O
ATOM    707  CB  THR A  56      45.470  62.927  50.185  1.00  0.01           C
ATOM    708  CG2 THR A  56      46.898  63.156  50.763  1.00  0.01           C
ATOM    709  OG1 THR A  56      44.521  63.602  51.040  1.00  0.01           O
ATOM    710  H   THR A  56      43.323  62.826  49.031  1.00  0.01           H
ATOM    711  HA  THR A  56      45.471  64.690  48.855  1.00  0.01           H
ATOM    712  HB  THR A  56      45.217  61.870  50.257  1.00  0.01           H
ATOM    713  HG1 THR A  56      43.661  63.260  50.786  1.00  0.01           H
ATOM    714 HG21 THR A  56      47.561  62.465  50.242  1.00  0.01           H
ATOM    715 HG22 THR A  56      46.946  63.041  51.846  1.00  0.01           H
ATOM    716 HG23 THR A  56      47.161  64.154  50.413  1.00  0.01           H
ATOM    717  N   MET A  57      45.692  61.939  47.079  1.00  0.01           N
ATOM    718  CA  MET A  57      46.306  61.298  45.871  1.00  0.01           C
ATOM    719  C   MET A  57      46.263  62.201  44.615  1.00  0.01           C
ATOM    720  O   MET A  57      47.312  62.374  43.984  1.00  0.01           O
ATOM    721  CB  MET A  57      46.035  59.841  45.687  1.00  0.01           C
ATOM    722  CG  MET A  57      46.521  59.093  46.906  1.00  0.01           C
ATOM    723  SD  MET A  57      46.709  57.276  46.688  1.00  0.01           S
ATOM    724  CE  MET A  57      45.070  56.818  46.322  1.00  0.01           C
ATOM    725  H   MET A  57      44.751  61.649  47.303  1.00  0.01           H
ATOM    726  HA  MET A  57      47.345  61.286  46.201  1.00  0.01           H
ATOM    727  HB2 MET A  57      45.003  59.548  45.491  1.00  0.01           H
ATOM    728  HB3 MET A  57      46.608  59.553  44.806  1.00  0.01           H
ATOM    729  HG2 MET A  57      47.515  59.412  47.218  1.00  0.01           H
ATOM    730  HG3 MET A  57      45.919  59.317  47.787  1.00  0.01           H
ATOM    731  HE1 MET A  57      44.797  57.152  45.321  1.00  0.01           H
ATOM    732  HE2 MET A  57      45.011  55.730  46.354  1.00  0.01           H
ATOM    733  HE3 MET A  57      44.418  57.235  47.090  1.00  0.01           H
ATOM    734  N   SER A  58      45.093  62.728  44.285  1.00 -0.04           N
ATOM    735  CA  SER A  58      45.105  63.829  43.242  1.00 -0.04           C
ATOM    736  C   SER A  58      45.923  65.098  43.581  1.00 -0.04           C
ATOM    737  O   SER A  58      46.678  65.540  42.706  1.00 -0.04           O
ATOM    738  CB  SER A  58      43.630  64.210  42.944  1.00 -0.04           C
ATOM    739  OG  SER A  58      43.637  65.197  41.903  1.00 -0.04           O
ATOM    740  H   SER A  58      44.271  62.422  44.786  1.00 -0.04           H
ATOM    741  HA  SER A  58      45.572  63.469  42.325  1.00 -0.04           H
ATOM    742  HB2 SER A  58      43.051  63.347  42.617  1.00 -0.04           H
ATOM    743  HB3 SER A  58      43.246  64.624  43.877  1.00 -0.04           H
ATOM    744  HG  SER A  58      43.778  66.013  42.389  1.00 -0.04           H
ATOM    745  N   SER A  59      45.911  65.501  44.857  1.00  0.02           N
ATOM    746  CA  SER A  59      46.639  66.670  45.268  1.00  0.02           C
ATOM    747  C   SER A  59      48.131  66.335  45.160  1.00  0.02           C
ATOM    748  O   SER A  59      48.968  67.227  44.836  1.00  0.02           O
ATOM    749  CB  SER A  59      46.344  67.081  46.714  1.00  0.02           C
ATOM    750  OG  SER A  59      44.979  67.433  46.847  1.00  0.02           O
ATOM    751  H   SER A  59      45.208  65.105  45.465  1.00  0.02           H
ATOM    752  HA  SER A  59      46.388  67.540  44.660  1.00  0.02           H
ATOM    753  HB2 SER A  59      46.645  66.335  47.450  1.00  0.02           H
ATOM    754  HB3 SER A  59      46.926  67.962  46.983  1.00  0.02           H
ATOM    755  HG  SER A  59      44.533  66.584  46.802  1.00  0.02           H
ATOM    756  N   GLN A  60      48.642  65.083  45.362  1.00  0.00           N
ATOM    757  CA  GLN A  60      50.040  64.717  45.227  1.00  0.00           C
ATOM    758  C   GLN A  60      50.446  64.635  43.779  1.00  0.00           C
ATOM    759  O   GLN A  60      51.472  65.218  43.468  1.00  0.00           O
ATOM    760  CB  GLN A  60      50.301  63.414  46.096  1.00  0.00           C
ATOM    761  CG  GLN A  60      51.740  62.787  46.140  1.00  0.00           C
ATOM    762  CD  GLN A  60      52.093  61.862  45.012  1.00  0.00           C
ATOM    763  NE2 GLN A  60      53.383  61.539  44.936  1.00  0.00           N
ATOM    764  OE1 GLN A  60      51.273  61.248  44.310  1.00  0.00           O
ATOM    765  H   GLN A  60      48.059  64.326  45.689  1.00  0.00           H
ATOM    766  HA  GLN A  60      50.691  65.468  45.674  1.00  0.00           H
ATOM    767  HB2 GLN A  60      50.263  63.659  47.157  1.00  0.00           H
ATOM    768  HB3 GLN A  60      49.560  62.652  45.852  1.00  0.00           H
ATOM    769  HG2 GLN A  60      52.433  63.628  46.099  1.00  0.00           H
ATOM    770  HG3 GLN A  60      51.993  62.310  47.087  1.00  0.00           H
ATOM    771 HE21 GLN A  60      53.586  60.594  44.642  1.00  0.00           H
ATOM    772 HE22 GLN A  60      53.944  62.027  45.619  1.00  0.00           H
ATOM    773  N   ALA A  61      49.707  64.019  42.887  1.00 -0.05           N
ATOM    774  CA  ALA A  61      50.063  64.028  41.476  1.00 -0.05           C
ATOM    775  C   ALA A  61      50.143  65.475  40.945  1.00 -0.05           C
ATOM    776  O   ALA A  61      51.035  65.707  40.185  1.00 -0.05           O
ATOM    777  CB  ALA A  61      48.967  63.236  40.751  1.00 -0.05           C
ATOM    778  H   ALA A  61      48.842  63.542  43.098  1.00 -0.05           H
ATOM    779  HA  ALA A  61      51.026  63.559  41.270  1.00 -0.05           H
ATOM    780  HB1 ALA A  61      47.988  63.672  40.950  1.00 -0.05           H
ATOM    781  HB2 ALA A  61      48.897  62.191  41.053  1.00 -0.05           H
ATOM    782  HB3 ALA A  61      49.063  63.155  39.669  1.00 -0.05           H
ATOM    783  N   GLN A  62      49.274  66.410  41.402  1.00 -0.22           N
ATOM    784  CA  GLN A  62      49.381  67.835  41.136  1.00 -0.22           C
ATOM    785  C   GLN A  62      50.624  68.405  41.739  1.00 -0.22           C
ATOM    786  O   GLN A  62      51.052  69.479  41.303  1.00 -0.22           O
ATOM    787  CB  GLN A  62      48.248  68.699  41.730  1.00 -0.22           C
ATOM    788  CG  GLN A  62      46.884  68.466  41.118  1.00 -0.22           C
ATOM    789  CD  GLN A  62      45.852  69.439  41.800  1.00 -0.22           C
ATOM    790  NE2 GLN A  62      44.795  69.766  41.083  1.00 -0.22           N
ATOM    791  OE1 GLN A  62      45.881  69.894  42.924  1.00 -0.22           O
ATOM    792  H   GLN A  62      48.753  66.182  42.236  1.00 -0.22           H
ATOM    793  HA  GLN A  62      49.496  67.969  40.060  1.00 -0.22           H
ATOM    794  HB2 GLN A  62      48.197  68.473  42.795  1.00 -0.22           H
ATOM    795  HB3 GLN A  62      48.431  69.768  41.628  1.00 -0.22           H
ATOM    796  HG2 GLN A  62      47.002  68.674  40.054  1.00 -0.22           H
ATOM    797  HG3 GLN A  62      46.485  67.456  41.216  1.00 -0.22           H
ATOM    798 HE21 GLN A  62      44.119  70.398  41.490  1.00 -0.22           H
ATOM    799 HE22 GLN A  62      44.583  69.359  40.184  1.00 -0.22           H
ATOM    800  N   ASP A  63      51.317  67.865  42.774  1.00  0.00           N
ATOM    801  CA  ASP A  63      52.560  68.348  43.288  1.00  0.00           C
ATOM    802  C   ASP A  63      53.733  67.888  42.377  1.00  0.00           C
ATOM    803  O   ASP A  63      54.623  68.650  41.933  1.00  0.00           O
ATOM    804  CB  ASP A  63      52.742  67.882  44.756  1.00  0.00           C
ATOM    805  CG  ASP A  63      53.752  68.753  45.539  1.00  0.00           C
ATOM    806  OD1 ASP A  63      54.881  69.018  45.066  1.00  0.00           O
ATOM    807  OD2 ASP A  63      53.423  69.205  46.632  1.00  0.00           O
ATOM    808  H   ASP A  63      50.985  66.928  42.951  1.00  0.00           H
ATOM    809  HA  ASP A  63      52.622  69.435  43.333  1.00  0.00           H
ATOM    810  HB2 ASP A  63      51.825  67.910  45.344  1.00  0.00           H
ATOM    811  HB3 ASP A  63      53.094  66.851  44.758  1.00  0.00           H
ATOM    812  N   ARG A  64      53.693  66.628  41.924  1.00  0.03           N
ATOM    813  CA  ARG A  64      54.522  66.058  40.857  1.00  0.03           C
ATOM    814  C   ARG A  64      54.311  66.776  39.529  1.00  0.03           C
ATOM    815  O   ARG A  64      55.291  66.955  38.799  1.00  0.03           O
ATOM    816  CB  ARG A  64      54.258  64.559  40.852  1.00  0.03           C
ATOM    817  CG  ARG A  64      54.888  63.595  41.966  1.00  0.03           C
ATOM    818  CD  ARG A  64      54.734  62.126  41.595  1.00  0.03           C
ATOM    819  NE  ARG A  64      55.892  61.664  40.839  1.00  0.03           N
ATOM    820  CZ  ARG A  64      56.102  60.489  40.287  1.00  0.03           C
ATOM    821  NH1 ARG A  64      55.110  59.662  40.069  1.00  0.03           N
ATOM    822  NH2 ARG A  64      57.257  60.182  39.876  1.00  0.03           N
ATOM    823  H   ARG A  64      52.906  66.114  42.292  1.00  0.03           H
ATOM    824  HA  ARG A  64      55.569  66.135  41.148  1.00  0.03           H
ATOM    825  HB2 ARG A  64      53.177  64.427  40.910  1.00  0.03           H
ATOM    826  HB3 ARG A  64      54.604  64.151  39.903  1.00  0.03           H
ATOM    827  HG2 ARG A  64      55.955  63.771  42.101  1.00  0.03           H
ATOM    828  HG3 ARG A  64      54.421  63.624  42.950  1.00  0.03           H
ATOM    829  HD2 ARG A  64      54.671  61.571  42.531  1.00  0.03           H
ATOM    830  HD3 ARG A  64      53.854  61.971  40.970  1.00  0.03           H
ATOM    831  HE  ARG A  64      56.752  62.171  40.994  1.00  0.03           H
ATOM    832 HH11 ARG A  64      54.185  59.974  40.328  1.00  0.03           H
ATOM    833 HH12 ARG A  64      55.238  58.681  39.869  1.00  0.03           H
ATOM    834 HH21 ARG A  64      58.038  60.816  39.785  1.00  0.03           H
ATOM    835 HH22 ARG A  64      57.338  59.307  39.379  1.00  0.03           H
ATOM    836  N   TYR A  65      53.106  67.284  39.217  1.00 -0.09           N
ATOM    837  CA  TYR A  65      52.832  68.057  37.965  1.00 -0.09           C
ATOM    838  C   TYR A  65      53.511  69.425  37.990  1.00 -0.09           C
ATOM    839  O   TYR A  65      54.268  69.646  37.057  1.00 -0.09           O
ATOM    840  CB  TYR A  65      51.357  68.171  37.704  1.00 -0.09           C
ATOM    841  CG  TYR A  65      50.933  68.423  36.303  1.00 -0.09           C
ATOM    842  CD1 TYR A  65      50.358  69.676  36.044  1.00 -0.09           C
ATOM    843  CD2 TYR A  65      50.963  67.340  35.381  1.00 -0.09           C
ATOM    844  CE1 TYR A  65      49.713  69.768  34.810  1.00 -0.09           C
ATOM    845  CE2 TYR A  65      50.294  67.538  34.120  1.00 -0.09           C
ATOM    846  CZ  TYR A  65      49.622  68.726  33.887  1.00 -0.09           C
ATOM    847  OH  TYR A  65      49.037  68.801  32.690  1.00 -0.09           O
ATOM    848  H   TYR A  65      52.440  67.095  39.954  1.00 -0.09           H
ATOM    849  HA  TYR A  65      53.255  67.457  37.159  1.00 -0.09           H
ATOM    850  HB2 TYR A  65      50.840  67.237  37.923  1.00 -0.09           H
ATOM    851  HB3 TYR A  65      50.821  68.948  38.250  1.00 -0.09           H
ATOM    852  HD1 TYR A  65      50.213  70.509  36.716  1.00 -0.09           H
ATOM    853  HD2 TYR A  65      51.489  66.415  35.565  1.00 -0.09           H
ATOM    854  HE1 TYR A  65      49.230  70.689  34.516  1.00 -0.09           H
ATOM    855  HE2 TYR A  65      50.166  66.669  33.492  1.00 -0.09           H
ATOM    856  HH  TYR A  65      48.402  69.521  32.681  1.00 -0.09           H
ATOM    857  N   THR A  66      53.449  70.135  39.066  1.00  0.02           N
ATOM    858  CA  THR A  66      54.143  71.538  39.082  1.00  0.02           C
ATOM    859  C   THR A  66      55.668  71.462  39.060  1.00  0.02           C
ATOM    860  O   THR A  66      56.416  72.330  38.592  1.00  0.02           O
ATOM    861  CB  THR A  66      53.679  72.433  40.222  1.00  0.02           C
ATOM    862  CG2 THR A  66      52.204  72.594  40.214  1.00  0.02           C
ATOM    863  OG1 THR A  66      53.927  71.858  41.533  1.00  0.02           O
ATOM    864  H   THR A  66      52.886  69.788  39.829  1.00  0.02           H
ATOM    865  HA  THR A  66      53.869  71.950  38.111  1.00  0.02           H
ATOM    866  HB  THR A  66      54.168  73.404  40.142  1.00  0.02           H
ATOM    867  HG1 THR A  66      53.707  72.410  42.287  1.00  0.02           H
ATOM    868 HG21 THR A  66      51.863  73.249  41.016  1.00  0.02           H
ATOM    869 HG22 THR A  66      51.734  71.613  40.279  1.00  0.02           H
ATOM    870 HG23 THR A  66      51.887  73.086  39.295  1.00  0.02           H
ATOM    871  N   ASP A  67      56.180  70.348  39.570  1.00  0.00           N
ATOM    872  CA  ASP A  67      57.603  69.943  39.566  1.00  0.00           C
ATOM    873  C   ASP A  67      58.125  69.744  38.143  1.00  0.00           C
ATOM    874  O   ASP A  67      59.230  70.233  37.889  1.00  0.00           O
ATOM    875  CB  ASP A  67      57.877  68.696  40.404  1.00  0.00           C
ATOM    876  CG  ASP A  67      58.061  68.965  41.903  1.00  0.00           C
ATOM    877  OD1 ASP A  67      58.066  70.133  42.310  1.00  0.00           O
ATOM    878  OD2 ASP A  67      58.406  68.051  42.608  1.00  0.00           O
ATOM    879  H   ASP A  67      55.476  69.680  39.847  1.00  0.00           H
ATOM    880  HA  ASP A  67      58.172  70.779  39.973  1.00  0.00           H
ATOM    881  HB2 ASP A  67      57.072  67.974  40.264  1.00  0.00           H
ATOM    882  HB3 ASP A  67      58.840  68.301  40.082  1.00  0.00           H
ATOM    883  N   TYR A  68      57.376  69.062  37.268  1.00  0.00           N
ATOM    884  CA  TYR A  68      57.686  68.670  35.857  1.00  0.00           C
ATOM    885  C   TYR A  68      57.563  69.885  34.931  1.00  0.00           C
ATOM    886  O   TYR A  68      58.407  70.025  34.040  1.00  0.00           O
ATOM    887  CB  TYR A  68      56.935  67.358  35.499  1.00  0.00           C
ATOM    888  CG  TYR A  68      57.016  66.925  34.056  1.00  0.00           C
ATOM    889  CD1 TYR A  68      58.293  66.653  33.492  1.00  0.00           C
ATOM    890  CD2 TYR A  68      55.874  66.823  33.224  1.00  0.00           C
ATOM    891  CE1 TYR A  68      58.425  66.211  32.137  1.00  0.00           C
ATOM    892  CE2 TYR A  68      56.041  66.484  31.855  1.00  0.00           C
ATOM    893  CZ  TYR A  68      57.279  66.108  31.352  1.00  0.00           C
ATOM    894  OH  TYR A  68      57.401  65.643  30.109  1.00  0.00           O
ATOM    895  H   TYR A  68      56.441  68.808  37.554  1.00  0.00           H
ATOM    896  HA  TYR A  68      58.738  68.408  35.747  1.00  0.00           H
ATOM    897  HB2 TYR A  68      57.167  66.504  36.135  1.00  0.00           H
ATOM    898  HB3 TYR A  68      55.897  67.597  35.733  1.00  0.00           H
ATOM    899  HD1 TYR A  68      59.167  66.780  34.114  1.00  0.00           H
ATOM    900  HD2 TYR A  68      54.885  67.037  33.601  1.00  0.00           H
ATOM    901  HE1 TYR A  68      59.379  65.942  31.709  1.00  0.00           H
ATOM    902  HE2 TYR A  68      55.151  66.421  31.247  1.00  0.00           H
ATOM    903  HH  TYR A  68      56.556  65.859  29.707  1.00  0.00           H
ATOM    904  N   LEU A  69      56.612  70.789  35.197  1.00 -0.01           N
ATOM    905  CA  LEU A  69      56.525  72.045  34.537  1.00 -0.01           C
ATOM    906  C   LEU A  69      57.669  73.003  34.806  1.00 -0.01           C
ATOM    907  O   LEU A  69      58.243  73.518  33.840  1.00 -0.01           O
ATOM    908  CB  LEU A  69      55.217  72.731  34.816  1.00 -0.01           C
ATOM    909  CG  LEU A  69      53.945  71.903  34.437  1.00 -0.01           C
ATOM    910  CD1 LEU A  69      52.799  72.917  34.642  1.00 -0.01           C
ATOM    911  CD2 LEU A  69      54.115  71.320  33.024  1.00 -0.01           C
ATOM    912  H   LEU A  69      55.956  70.626  35.948  1.00 -0.01           H
ATOM    913  HA  LEU A  69      56.654  71.857  33.471  1.00 -0.01           H
ATOM    914  HB2 LEU A  69      55.183  72.957  35.881  1.00 -0.01           H
ATOM    915  HB3 LEU A  69      55.193  73.659  34.245  1.00 -0.01           H
ATOM    916  HG  LEU A  69      53.717  71.057  35.085  1.00 -0.01           H
ATOM    917 HD11 LEU A  69      51.884  72.391  34.367  1.00 -0.01           H
ATOM    918 HD12 LEU A  69      52.883  73.746  33.939  1.00 -0.01           H
ATOM    919 HD13 LEU A  69      52.661  73.266  35.666  1.00 -0.01           H
ATOM    920 HD21 LEU A  69      53.295  70.665  32.731  1.00 -0.01           H
ATOM    921 HD22 LEU A  69      54.098  72.176  32.349  1.00 -0.01           H
ATOM    922 HD23 LEU A  69      55.061  70.786  32.929  1.00 -0.01           H
ATOM    923  N   ILE A  70      58.072  73.300  36.068  1.00  0.00           N
ATOM    924  CA  ILE A  70      59.173  74.271  36.355  1.00  0.00           C
ATOM    925  C   ILE A  70      60.516  73.802  35.819  1.00  0.00           C
ATOM    926  O   ILE A  70      61.336  74.595  35.313  1.00  0.00           O
ATOM    927  CB  ILE A  70      59.131  74.441  37.906  1.00  0.00           C
ATOM    928  CG1 ILE A  70      57.948  75.265  38.405  1.00  0.00           C
ATOM    929  CG2 ILE A  70      60.472  75.061  38.313  1.00  0.00           C
ATOM    930  CD1 ILE A  70      57.592  75.198  39.934  1.00  0.00           C
ATOM    931  H   ILE A  70      57.573  72.847  36.820  1.00  0.00           H
ATOM    932  HA  ILE A  70      58.916  75.205  35.856  1.00  0.00           H
ATOM    933  HB  ILE A  70      59.141  73.503  38.460  1.00  0.00           H
ATOM    934 HG12 ILE A  70      58.178  76.328  38.351  1.00  0.00           H
ATOM    935 HG13 ILE A  70      57.018  74.953  37.928  1.00  0.00           H
ATOM    936 HG21 ILE A  70      61.319  74.391  38.158  1.00  0.00           H
ATOM    937 HG22 ILE A  70      60.432  75.314  39.372  1.00  0.00           H
ATOM    938 HG23 ILE A  70      60.707  76.000  37.812  1.00  0.00           H
ATOM    939 HD11 ILE A  70      56.706  75.797  40.145  1.00  0.00           H
ATOM    940 HD12 ILE A  70      58.413  75.593  40.531  1.00  0.00           H
ATOM    941 HD13 ILE A  70      57.314  74.172  40.173  1.00  0.00           H
ATOM    942  N   GLU A  71      60.819  72.506  35.827  1.00  0.00           N
ATOM    943  CA  GLU A  71      61.989  71.944  35.151  1.00  0.00           C
ATOM    944  C   GLU A  71      61.959  72.021  33.610  1.00  0.00           C
ATOM    945  O   GLU A  71      62.988  72.237  33.040  1.00  0.00           O
ATOM    946  CB  GLU A  71      62.161  70.549  35.645  1.00  0.00           C
ATOM    947  CG  GLU A  71      63.384  69.812  35.073  1.00  0.00           C
ATOM    948  CD  GLU A  71      63.393  68.329  35.464  1.00  0.00           C
ATOM    949  OE1 GLU A  71      63.899  67.484  34.662  1.00  0.00           O
ATOM    950  OE2 GLU A  71      62.873  67.868  36.485  1.00  0.00           O
ATOM    951  H   GLU A  71      60.389  71.841  36.455  1.00  0.00           H
ATOM    952  HA  GLU A  71      62.877  72.458  35.519  1.00  0.00           H
ATOM    953  HB2 GLU A  71      62.250  70.614  36.729  1.00  0.00           H
ATOM    954  HB3 GLU A  71      61.340  69.903  35.335  1.00  0.00           H
ATOM    955  HG2 GLU A  71      63.445  69.775  33.986  1.00  0.00           H
ATOM    956  HG3 GLU A  71      64.309  70.267  35.427  1.00  0.00           H
ATOM    957  N   THR A  72      60.774  71.815  33.024  1.00  0.01           N
ATOM    958  CA  THR A  72      60.544  71.923  31.562  1.00  0.01           C
ATOM    959  C   THR A  72      60.733  73.326  31.026  1.00  0.01           C
ATOM    960  O   THR A  72      61.277  73.565  29.956  1.00  0.01           O
ATOM    961  CB  THR A  72      59.217  71.235  31.042  1.00  0.01           C
ATOM    962  CG2 THR A  72      59.143  71.318  29.513  1.00  0.01           C
ATOM    963  OG1 THR A  72      58.956  69.924  31.507  1.00  0.01           O
ATOM    964  H   THR A  72      59.997  71.659  33.651  1.00  0.01           H
ATOM    965  HA  THR A  72      61.313  71.342  31.053  1.00  0.01           H
ATOM    966  HB  THR A  72      58.453  71.895  31.452  1.00  0.01           H
ATOM    967  HG1 THR A  72      58.544  69.981  32.373  1.00  0.01           H
ATOM    968 HG21 THR A  72      58.102  71.137  29.246  1.00  0.01           H
ATOM    969 HG22 THR A  72      59.872  70.652  29.052  1.00  0.01           H
ATOM    970 HG23 THR A  72      59.391  72.267  29.037  1.00  0.01           H
ATOM    971  N   LEU A  73      60.196  74.364  31.707  1.00  0.00           N
ATOM    972  CA  LEU A  73      60.368  75.731  31.321  1.00  0.00           C
ATOM    973  C   LEU A  73      61.701  76.394  31.691  1.00  0.00           C
ATOM    974  O   LEU A  73      62.121  77.251  31.001  1.00  0.00           O
ATOM    975  CB  LEU A  73      59.230  76.525  31.982  1.00  0.00           C
ATOM    976  CG  LEU A  73      59.122  77.966  31.394  1.00  0.00           C
ATOM    977  CD1 LEU A  73      59.141  78.040  29.846  1.00  0.00           C
ATOM    978  CD2 LEU A  73      57.762  78.530  31.791  1.00  0.00           C
ATOM    979  H   LEU A  73      59.627  74.254  32.535  1.00  0.00           H
ATOM    980  HA  LEU A  73      60.263  75.684  30.237  1.00  0.00           H
ATOM    981  HB2 LEU A  73      58.321  75.924  31.956  1.00  0.00           H
ATOM    982  HB3 LEU A  73      59.418  76.719  33.038  1.00  0.00           H
ATOM    983  HG  LEU A  73      59.922  78.559  31.840  1.00  0.00           H
ATOM    984 HD11 LEU A  73      58.476  77.285  29.426  1.00  0.00           H
ATOM    985 HD12 LEU A  73      60.124  77.911  29.394  1.00  0.00           H
ATOM    986 HD13 LEU A  73      58.655  78.966  29.540  1.00  0.00           H
ATOM    987 HD21 LEU A  73      57.613  79.576  31.523  1.00  0.00           H
ATOM    988 HD22 LEU A  73      57.005  77.977  31.235  1.00  0.00           H
ATOM    989 HD23 LEU A  73      57.615  78.438  32.867  1.00  0.00           H
ATOM    990  N   ASP A  74      62.270  75.961  32.818  1.00  0.00           N
ATOM    991  CA  ASP A  74      63.489  76.510  33.353  1.00  0.00           C
ATOM    992  C   ASP A  74      63.532  78.039  33.678  1.00  0.00           C
ATOM    993  O   ASP A  74      64.414  78.710  33.179  1.00  0.00           O
ATOM    994  CB  ASP A  74      64.627  76.004  32.468  1.00  0.00           C
ATOM    995  CG  ASP A  74      66.040  76.330  33.014  1.00  0.00           C
ATOM    996  OD1 ASP A  74      66.834  76.500  32.142  1.00  0.00           O
ATOM    997  OD2 ASP A  74      66.373  76.093  34.184  1.00  0.00           O
ATOM    998  H   ASP A  74      61.873  75.214  33.370  1.00  0.00           H
ATOM    999  HA  ASP A  74      63.554  76.001  34.315  1.00  0.00           H
ATOM   1000  HB2 ASP A  74      64.476  74.933  32.330  1.00  0.00           H
ATOM   1001  HB3 ASP A  74      64.478  76.361  31.449  1.00  0.00           H
ATOM   1002  N   PRO A  75      62.704  78.718  34.460  1.00  0.00           N
ATOM   1003  CA  PRO A  75      62.736  80.103  34.815  1.00  0.00           C
ATOM   1004  C   PRO A  75      63.927  80.347  35.738  1.00  0.00           C
ATOM   1005  O   PRO A  75      64.207  79.743  36.748  1.00  0.00           O
ATOM   1006  CB  PRO A  75      61.376  80.512  35.403  1.00  0.00           C
ATOM   1007  CG  PRO A  75      60.779  79.140  35.812  1.00  0.00           C
ATOM   1008  CD  PRO A  75      61.450  78.139  34.951  1.00  0.00           C
ATOM   1009  HA  PRO A  75      62.855  80.636  33.871  1.00  0.00           H
ATOM   1010  HB2 PRO A  75      61.395  81.221  36.231  1.00  0.00           H
ATOM   1011  HB3 PRO A  75      60.827  81.002  34.600  1.00  0.00           H
ATOM   1012  HG2 PRO A  75      60.944  78.869  36.855  1.00  0.00           H
ATOM   1013  HG3 PRO A  75      59.703  79.138  35.634  1.00  0.00           H
ATOM   1014  HD2 PRO A  75      61.675  77.241  35.526  1.00  0.00           H
ATOM   1015  HD3 PRO A  75      60.831  77.980  34.068  1.00  0.00           H
ATOM   1016  N   LYS A  76      64.737  81.374  35.454  1.00  0.00           N
ATOM   1017  CA  LYS A  76      65.875  81.812  36.264  1.00  0.00           C
ATOM   1018  C   LYS A  76      65.477  82.857  37.323  1.00  0.00           C
ATOM   1019  O   LYS A  76      64.357  83.473  37.175  1.00  0.00           O
ATOM   1020  CB  LYS A  76      67.032  82.215  35.301  1.00  0.00           C
ATOM   1021  CG  LYS A  76      67.599  81.117  34.345  1.00  0.00           C
ATOM   1022  CD  LYS A  76      67.898  79.739  34.910  1.00  0.00           C
ATOM   1023  CE  LYS A  76      68.787  78.973  33.990  1.00  0.00           C
ATOM   1024  NZ  LYS A  76      68.797  77.534  34.415  1.00  0.00           N
ATOM   1025  H   LYS A  76      64.444  81.907  34.648  1.00  0.00           H
ATOM   1026  HA  LYS A  76      66.324  81.003  36.841  1.00  0.00           H
ATOM   1027  HB2 LYS A  76      66.746  83.079  34.702  1.00  0.00           H
ATOM   1028  HB3 LYS A  76      67.920  82.533  35.848  1.00  0.00           H
ATOM   1029  HG2 LYS A  76      66.901  81.148  33.508  1.00  0.00           H
ATOM   1030  HG3 LYS A  76      68.527  81.559  33.983  1.00  0.00           H
ATOM   1031  HD2 LYS A  76      68.405  79.887  35.864  1.00  0.00           H
ATOM   1032  HD3 LYS A  76      67.000  79.161  35.129  1.00  0.00           H
ATOM   1033  HE2 LYS A  76      68.395  78.865  32.978  1.00  0.00           H
ATOM   1034  HE3 LYS A  76      69.728  79.520  34.059  1.00  0.00           H
ATOM   1035  HZ1 LYS A  76      69.138  77.525  35.366  1.00  0.00           H
ATOM   1036  HZ2 LYS A  76      69.412  76.901  33.924  1.00  0.00           H
ATOM   1037  HZ3 LYS A  76      67.828  77.249  34.434  1.00  0.00           H
ATOM   1038  N   ALA A  77      66.307  83.032  38.387  1.00  0.00           N
ATOM   1039  CA  ALA A  77      65.905  83.849  39.587  1.00  0.00           C
ATOM   1040  C   ALA A  77      65.579  85.298  39.193  1.00  0.00           C
ATOM   1041  O   ALA A  77      64.542  85.800  39.689  1.00  0.00           O
ATOM   1042  CB  ALA A  77      66.916  83.666  40.705  1.00  0.00           C
ATOM   1043  H   ALA A  77      67.131  82.473  38.553  1.00  0.00           H
ATOM   1044  HA  ALA A  77      64.960  83.472  39.978  1.00  0.00           H
ATOM   1045  HB1 ALA A  77      67.929  83.841  40.344  1.00  0.00           H
ATOM   1046  HB2 ALA A  77      66.765  82.664  41.107  1.00  0.00           H
ATOM   1047  HB3 ALA A  77      66.642  84.451  41.410  1.00  0.00           H
ATOM   1048  N   GLY A  78      66.304  85.917  38.216  1.00  0.00           N
ATOM   1049  CA  GLY A  78      66.032  87.275  37.752  1.00  0.00           C
ATOM   1050  C   GLY A  78      64.892  87.461  36.728  1.00  0.00           C
ATOM   1051  O   GLY A  78      64.627  88.581  36.402  1.00  0.00           O
ATOM   1052  H   GLY A  78      67.150  85.499  37.858  1.00  0.00           H
ATOM   1053  HA2 GLY A  78      65.607  87.910  38.530  1.00  0.00           H
ATOM   1054  HA3 GLY A  78      66.941  87.719  37.348  1.00  0.00           H
ATOM   1055  N   GLN A  79      64.148  86.385  36.294  1.00  0.00           N
ATOM   1056  CA  GLN A  79      63.000  86.351  35.337  1.00  0.00           C
ATOM   1057  C   GLN A  79      61.566  86.361  36.029  1.00  0.00           C
ATOM   1058  O   GLN A  79      61.289  85.598  36.943  1.00  0.00           O
ATOM   1059  CB  GLN A  79      63.033  85.234  34.367  1.00  0.00           C
ATOM   1060  CG  GLN A  79      64.338  85.151  33.608  1.00  0.00           C
ATOM   1061  CD  GLN A  79      64.296  83.896  32.724  1.00  0.00           C
ATOM   1062  NE2 GLN A  79      64.451  84.071  31.449  1.00  0.00           N
ATOM   1063  OE1 GLN A  79      64.237  82.809  33.182  1.00  0.00           O
ATOM   1064  H   GLN A  79      64.389  85.467  36.637  1.00  0.00           H
ATOM   1065  HA  GLN A  79      63.011  87.168  34.615  1.00  0.00           H
ATOM   1066  HB2 GLN A  79      62.878  84.283  34.876  1.00  0.00           H
ATOM   1067  HB3 GLN A  79      62.240  85.333  33.627  1.00  0.00           H
ATOM   1068  HG2 GLN A  79      64.491  86.080  33.060  1.00  0.00           H
ATOM   1069  HG3 GLN A  79      65.185  84.963  34.269  1.00  0.00           H
ATOM   1070 HE21 GLN A  79      64.526  83.237  30.885  1.00  0.00           H
ATOM   1071 HE22 GLN A  79      64.855  84.911  31.059  1.00  0.00           H
ATOM   1072  N   HID A  80      60.640  87.227  35.555  1.00  0.00           N
ATOM   1073  CA  HID A  80      59.242  87.412  35.936  1.00  0.00           C
ATOM   1074  C   HID A  80      58.275  86.691  34.934  1.00  0.00           C
ATOM   1075  O   HID A  80      58.237  86.959  33.727  1.00  0.00           O
ATOM   1076  CB  HID A  80      58.935  88.943  36.006  1.00  0.00           C
ATOM   1077  CG  HID A  80      57.617  89.293  36.677  1.00  0.00           C
ATOM   1078  CD2 HID A  80      56.647  88.450  37.242  1.00  0.00           C
ATOM   1079  ND1 HID A  80      57.249  90.561  37.007  1.00  0.00           N
ATOM   1080  CE1 HID A  80      56.286  90.506  37.884  1.00  0.00           C
ATOM   1081  NE2 HID A  80      55.797  89.239  38.021  1.00  0.00           N
ATOM   1082  H   HID A  80      60.906  87.727  34.719  1.00  0.00           H
ATOM   1083  HA  HID A  80      59.099  87.090  36.967  1.00  0.00           H
ATOM   1084  HB2 HID A  80      59.728  89.495  36.510  1.00  0.00           H
ATOM   1085  HB3 HID A  80      58.933  89.338  34.990  1.00  0.00           H
ATOM   1086  HD1 HID A  80      57.751  91.370  36.670  1.00  0.00           H
ATOM   1087  HD2 HID A  80      56.611  87.373  37.175  1.00  0.00           H
ATOM   1088  HE1 HID A  80      55.790  91.306  38.413  1.00  0.00           H
ATOM   1089  N   LEU A  81      57.536  85.758  35.563  1.00  0.00           N
ATOM   1090  CA  LEU A  81      56.621  84.789  34.921  1.00  0.00           C
ATOM   1091  C   LEU A  81      55.176  85.320  34.931  1.00  0.00           C
ATOM   1092  O   LEU A  81      54.748  85.947  35.875  1.00  0.00           O
ATOM   1093  CB  LEU A  81      56.908  83.307  35.369  1.00  0.00           C
ATOM   1094  CG  LEU A  81      56.247  82.115  34.606  1.00  0.00           C
ATOM   1095  CD1 LEU A  81      57.148  80.959  34.333  1.00  0.00           C
ATOM   1096  CD2 LEU A  81      54.987  81.728  35.322  1.00  0.00           C
ATOM   1097  H   LEU A  81      57.674  85.560  36.544  1.00  0.00           H
ATOM   1098  HA  LEU A  81      57.007  84.751  33.902  1.00  0.00           H
ATOM   1099  HB2 LEU A  81      57.962  83.033  35.318  1.00  0.00           H
ATOM   1100  HB3 LEU A  81      56.631  83.231  36.420  1.00  0.00           H
ATOM   1101  HG  LEU A  81      55.890  82.431  33.626  1.00  0.00           H
ATOM   1102 HD11 LEU A  81      56.757  80.336  33.528  1.00  0.00           H
ATOM   1103 HD12 LEU A  81      57.124  80.332  35.224  1.00  0.00           H
ATOM   1104 HD13 LEU A  81      58.156  81.328  34.141  1.00  0.00           H
ATOM   1105 HD21 LEU A  81      55.283  81.373  36.309  1.00  0.00           H
ATOM   1106 HD22 LEU A  81      54.268  82.535  35.462  1.00  0.00           H
ATOM   1107 HD23 LEU A  81      54.427  80.916  34.857  1.00  0.00           H
ATOM   1108  N   LEU A  82      54.450  84.971  33.877  1.00  0.00           N
ATOM   1109  CA  LEU A  82      53.035  85.093  33.693  1.00  0.00           C
ATOM   1110  C   LEU A  82      52.286  83.773  33.628  1.00  0.00           C
ATOM   1111  O   LEU A  82      52.596  82.784  32.892  1.00  0.00           O
ATOM   1112  CB  LEU A  82      52.747  85.920  32.407  1.00  0.00           C
ATOM   1113  CG  LEU A  82      51.245  86.081  31.989  1.00  0.00           C
ATOM   1114  CD1 LEU A  82      50.445  87.046  32.926  1.00  0.00           C
ATOM   1115  CD2 LEU A  82      51.208  86.649  30.567  1.00  0.00           C
ATOM   1116  H   LEU A  82      55.007  84.544  33.150  1.00  0.00           H
ATOM   1117  HA  LEU A  82      52.645  85.677  34.527  1.00  0.00           H
ATOM   1118  HB2 LEU A  82      53.214  86.904  32.440  1.00  0.00           H
ATOM   1119  HB3 LEU A  82      53.238  85.388  31.592  1.00  0.00           H
ATOM   1120  HG  LEU A  82      50.827  85.075  32.014  1.00  0.00           H
ATOM   1121 HD11 LEU A  82      49.486  87.211  32.434  1.00  0.00           H
ATOM   1122 HD12 LEU A  82      51.006  87.970  33.066  1.00  0.00           H
ATOM   1123 HD13 LEU A  82      50.217  86.451  33.810  1.00  0.00           H
ATOM   1124 HD21 LEU A  82      50.232  86.966  30.198  1.00  0.00           H
ATOM   1125 HD22 LEU A  82      51.906  87.486  30.571  1.00  0.00           H
ATOM   1126 HD23 LEU A  82      51.667  85.979  29.840  1.00  0.00           H
ATOM   1127  N   ASP A  83      51.247  83.671  34.498  1.00 -0.05           N
ATOM   1128  CA  ASP A  83      50.391  82.442  34.680  1.00 -0.05           C
ATOM   1129  C   ASP A  83      48.998  82.700  34.162  1.00 -0.05           C
ATOM   1130  O   ASP A  83      48.199  83.305  34.893  1.00 -0.05           O
ATOM   1131  CB  ASP A  83      50.427  82.029  36.142  1.00 -0.05           C
ATOM   1132  CG  ASP A  83      49.546  80.836  36.488  1.00 -0.05           C
ATOM   1133  OD1 ASP A  83      49.154  80.118  35.593  1.00 -0.05           O
ATOM   1134  OD2 ASP A  83      49.389  80.639  37.716  1.00 -0.05           O
ATOM   1135  H   ASP A  83      51.117  84.434  35.146  1.00 -0.05           H
ATOM   1136  HA  ASP A  83      50.832  81.628  34.105  1.00 -0.05           H
ATOM   1137  HB2 ASP A  83      51.448  81.762  36.414  1.00 -0.05           H
ATOM   1138  HB3 ASP A  83      50.245  82.876  36.804  1.00 -0.05           H
ATOM   1139  N   ILE A  84      48.747  82.201  32.950  1.00 -0.04           N
ATOM   1140  CA  ILE A  84      47.511  82.493  32.221  1.00 -0.04           C
ATOM   1141  C   ILE A  84      46.421  81.455  32.691  1.00 -0.04           C
ATOM   1142  O   ILE A  84      46.512  80.241  32.369  1.00 -0.04           O
ATOM   1143  CB  ILE A  84      47.691  82.467  30.687  1.00 -0.04           C
ATOM   1144  CG1 ILE A  84      48.572  83.704  30.322  1.00 -0.04           C
ATOM   1145  CG2 ILE A  84      46.608  82.205  29.675  1.00 -0.04           C
ATOM   1146  CD1 ILE A  84      49.683  83.365  29.353  1.00 -0.04           C
ATOM   1147  H   ILE A  84      49.469  81.749  32.408  1.00 -0.04           H
ATOM   1148  HA  ILE A  84      47.105  83.461  32.517  1.00 -0.04           H
ATOM   1149  HB  ILE A  84      48.371  81.631  30.518  1.00 -0.04           H
ATOM   1150 HG12 ILE A  84      47.935  84.426  29.809  1.00 -0.04           H
ATOM   1151 HG13 ILE A  84      48.957  84.137  31.245  1.00 -0.04           H
ATOM   1152 HG21 ILE A  84      46.061  81.333  30.033  1.00 -0.04           H
ATOM   1153 HG22 ILE A  84      47.012  82.112  28.667  1.00 -0.04           H
ATOM   1154 HG23 ILE A  84      45.907  83.036  29.757  1.00 -0.04           H
ATOM   1155 HD11 ILE A  84      49.411  82.604  28.622  1.00 -0.04           H
ATOM   1156 HD12 ILE A  84      50.454  82.858  29.933  1.00 -0.04           H
ATOM   1157 HD13 ILE A  84      50.203  84.239  28.960  1.00 -0.04           H
ATOM   1158  N   GLY A  85      45.330  81.929  33.359  1.00 -0.04           N
ATOM   1159  CA  GLY A  85      44.454  80.985  34.115  1.00 -0.04           C
ATOM   1160  C   GLY A  85      45.214  80.393  35.303  1.00 -0.04           C
ATOM   1161  O   GLY A  85      45.762  79.314  35.192  1.00 -0.04           O
ATOM   1162  H   GLY A  85      45.235  82.918  33.545  1.00 -0.04           H
ATOM   1163  HA2 GLY A  85      43.633  81.489  34.624  1.00 -0.04           H
ATOM   1164  HA3 GLY A  85      44.129  80.137  33.513  1.00 -0.04           H
ATOM   1165  N   CYS A  86      45.161  81.057  36.451  1.00 -0.05           N
ATOM   1166  CA  CYS A  86      46.069  80.822  37.583  1.00 -0.05           C
ATOM   1167  C   CYS A  86      45.571  79.764  38.617  1.00 -0.05           C
ATOM   1168  O   CYS A  86      46.307  79.442  39.516  1.00 -0.05           O
ATOM   1169  CB  CYS A  86      46.766  82.091  38.109  1.00 -0.05           C
ATOM   1170  SG  CYS A  86      45.500  83.300  38.729  1.00 -0.05           S
ATOM   1171  H   CYS A  86      44.787  81.994  36.407  1.00 -0.05           H
ATOM   1172  HA  CYS A  86      46.918  80.333  37.105  1.00 -0.05           H
ATOM   1173  HB2 CYS A  86      47.475  81.781  38.876  1.00 -0.05           H
ATOM   1174  HB3 CYS A  86      47.269  82.524  37.244  1.00 -0.05           H
ATOM   1175  HG  CYS A  86      44.907  82.450  39.571  1.00 -0.05           H
ATOM   1176  N   GLY A  87      44.349  79.268  38.533  1.00 -0.02           N
ATOM   1177  CA  GLY A  87      43.891  78.150  39.394  1.00 -0.02           C
ATOM   1178  C   GLY A  87      43.838  78.595  40.838  1.00 -0.02           C
ATOM   1179  O   GLY A  87      43.018  79.482  41.112  1.00 -0.02           O
ATOM   1180  H   GLY A  87      43.691  79.708  37.906  1.00 -0.02           H
ATOM   1181  HA2 GLY A  87      42.847  77.965  39.139  1.00 -0.02           H
ATOM   1182  HA3 GLY A  87      44.562  77.302  39.256  1.00 -0.02           H
ATOM   1183  N   THR A  88      44.645  77.990  41.721  1.00  0.03           N
ATOM   1184  CA  THR A  88      44.869  78.579  43.039  1.00  0.03           C
ATOM   1185  C   THR A  88      46.308  78.927  43.299  1.00  0.03           C
ATOM   1186  O   THR A  88      46.769  79.038  44.516  1.00  0.03           O
ATOM   1187  CB  THR A  88      44.525  77.550  44.165  1.00  0.03           C
ATOM   1188  CG2 THR A  88      43.108  77.019  43.999  1.00  0.03           C
ATOM   1189  OG1 THR A  88      45.307  76.414  44.131  1.00  0.03           O
ATOM   1190  H   THR A  88      45.294  77.283  41.404  1.00  0.03           H
ATOM   1191  HA  THR A  88      44.302  79.503  43.146  1.00  0.03           H
ATOM   1192  HB  THR A  88      44.619  78.078  45.114  1.00  0.03           H
ATOM   1193  HG1 THR A  88      44.915  75.719  44.666  1.00  0.03           H
ATOM   1194 HG21 THR A  88      42.456  77.886  43.897  1.00  0.03           H
ATOM   1195 HG22 THR A  88      42.838  76.410  44.862  1.00  0.03           H
ATOM   1196 HG23 THR A  88      43.005  76.466  43.065  1.00  0.03           H
ATOM   1197  N   GLY A  89      47.002  79.227  42.162  1.00  0.01           N
ATOM   1198  CA  GLY A  89      48.423  79.663  42.225  1.00  0.01           C
ATOM   1199  C   GLY A  89      49.390  78.501  42.361  1.00  0.01           C
ATOM   1200  O   GLY A  89      50.621  78.673  42.643  1.00  0.01           O
ATOM   1201  H   GLY A  89      46.438  79.398  41.342  1.00  0.01           H
ATOM   1202  HA2 GLY A  89      48.506  80.361  41.392  1.00  0.01           H
ATOM   1203  HA3 GLY A  89      48.472  80.286  43.117  1.00  0.01           H
ATOM   1204  N   ARG A  90      49.047  77.282  42.104  1.00  0.05           N
ATOM   1205  CA  ARG A  90      49.861  76.111  42.648  1.00  0.05           C
ATOM   1206  C   ARG A  90      51.181  75.946  42.024  1.00  0.05           C
ATOM   1207  O   ARG A  90      52.121  75.650  42.827  1.00  0.05           O
ATOM   1208  CB  ARG A  90      48.937  74.853  42.647  1.00  0.05           C
ATOM   1209  CG  ARG A  90      49.466  73.563  43.232  1.00  0.05           C
ATOM   1210  CD  ARG A  90      48.503  72.372  43.258  1.00  0.05           C
ATOM   1211  NE  ARG A  90      49.214  71.202  43.853  1.00  0.05           N
ATOM   1212  CZ  ARG A  90      49.616  70.922  45.139  1.00  0.05           C
ATOM   1213  NH1 ARG A  90      49.694  71.720  46.194  1.00  0.05           N
ATOM   1214  NH2 ARG A  90      49.941  69.682  45.393  1.00  0.05           N
ATOM   1215  H   ARG A  90      48.149  77.095  41.683  1.00  0.05           H
ATOM   1216  HA  ARG A  90      49.969  76.289  43.718  1.00  0.05           H
ATOM   1217  HB2 ARG A  90      48.091  75.230  43.222  1.00  0.05           H
ATOM   1218  HB3 ARG A  90      48.657  74.592  41.626  1.00  0.05           H
ATOM   1219  HG2 ARG A  90      50.404  73.237  42.785  1.00  0.05           H
ATOM   1220  HG3 ARG A  90      49.713  73.737  44.279  1.00  0.05           H
ATOM   1221  HD2 ARG A  90      47.669  72.691  43.882  1.00  0.05           H
ATOM   1222  HD3 ARG A  90      48.134  72.073  42.277  1.00  0.05           H
ATOM   1223  HE  ARG A  90      49.401  70.448  43.208  1.00  0.05           H
ATOM   1224 HH11 ARG A  90      49.418  72.691  46.159  1.00  0.05           H
ATOM   1225 HH12 ARG A  90      50.241  71.436  46.994  1.00  0.05           H
ATOM   1226 HH21 ARG A  90      49.641  69.018  44.694  1.00  0.05           H
ATOM   1227 HH22 ARG A  90      50.066  69.402  46.355  1.00  0.05           H
ATOM   1228  N   THR A  91      51.314  76.116  40.692  1.00  0.00           N
ATOM   1229  CA  THR A  91      52.665  76.213  40.058  1.00  0.00           C
ATOM   1230  C   THR A  91      53.499  77.473  40.488  1.00  0.00           C
ATOM   1231  O   THR A  91      54.715  77.478  40.739  1.00  0.00           O
ATOM   1232  CB  THR A  91      52.593  76.185  38.515  1.00  0.00           C
ATOM   1233  CG2 THR A  91      53.907  75.726  37.909  1.00  0.00           C
ATOM   1234  OG1 THR A  91      51.502  75.450  37.991  1.00  0.00           O
ATOM   1235  H   THR A  91      50.559  76.469  40.120  1.00  0.00           H
ATOM   1236  HA  THR A  91      53.241  75.323  40.312  1.00  0.00           H
ATOM   1237  HB  THR A  91      52.225  77.151  38.171  1.00  0.00           H
ATOM   1238  HG1 THR A  91      50.708  75.861  38.339  1.00  0.00           H
ATOM   1239 HG21 THR A  91      54.126  74.691  38.175  1.00  0.00           H
ATOM   1240 HG22 THR A  91      54.702  76.457  38.060  1.00  0.00           H
ATOM   1241 HG23 THR A  91      53.691  75.688  36.841  1.00  0.00           H
ATOM   1242  N   ALA A  92      52.797  78.616  40.407  1.00  0.01           N
ATOM   1243  CA  ALA A  92      53.443  79.945  40.685  1.00  0.01           C
ATOM   1244  C   ALA A  92      54.067  80.087  42.032  1.00  0.01           C
ATOM   1245  O   ALA A  92      55.245  80.461  42.171  1.00  0.01           O
ATOM   1246  CB  ALA A  92      52.368  80.936  40.465  1.00  0.01           C
ATOM   1247  H   ALA A  92      51.832  78.562  40.115  1.00  0.01           H
ATOM   1248  HA  ALA A  92      54.117  80.192  39.865  1.00  0.01           H
ATOM   1249  HB1 ALA A  92      52.824  81.924  40.514  1.00  0.01           H
ATOM   1250  HB2 ALA A  92      51.554  80.778  41.173  1.00  0.01           H
ATOM   1251  HB3 ALA A  92      52.027  80.756  39.445  1.00  0.01           H
ATOM   1252  N   LEU A  93      53.401  79.540  43.096  1.00  0.01           N
ATOM   1253  CA  LEU A  93      53.813  79.584  44.535  1.00  0.01           C
ATOM   1254  C   LEU A  93      55.003  78.691  44.809  1.00  0.01           C
ATOM   1255  O   LEU A  93      55.950  79.131  45.488  1.00  0.01           O
ATOM   1256  CB  LEU A  93      52.526  79.064  45.309  1.00  0.01           C
ATOM   1257  CG  LEU A  93      52.571  79.528  46.789  1.00  0.01           C
ATOM   1258  CD1 LEU A  93      51.182  79.551  47.380  1.00  0.01           C
ATOM   1259  CD2 LEU A  93      53.455  78.702  47.728  1.00  0.01           C
ATOM   1260  H   LEU A  93      52.461  79.240  42.884  1.00  0.01           H
ATOM   1261  HA  LEU A  93      53.968  80.656  44.658  1.00  0.01           H
ATOM   1262  HB2 LEU A  93      51.684  79.484  44.758  1.00  0.01           H
ATOM   1263  HB3 LEU A  93      52.396  77.983  45.258  1.00  0.01           H
ATOM   1264  HG  LEU A  93      52.985  80.536  46.797  1.00  0.01           H
ATOM   1265 HD11 LEU A  93      51.259  80.011  48.365  1.00  0.01           H
ATOM   1266 HD12 LEU A  93      50.773  78.548  47.505  1.00  0.01           H
ATOM   1267 HD13 LEU A  93      50.493  80.034  46.687  1.00  0.01           H
ATOM   1268 HD21 LEU A  93      53.181  77.660  47.894  1.00  0.01           H
ATOM   1269 HD22 LEU A  93      54.505  78.714  47.436  1.00  0.01           H
ATOM   1270 HD23 LEU A  93      53.318  79.044  48.754  1.00  0.01           H
ATOM   1271  N   LYS A  94      55.155  77.471  44.208  1.00  0.03           N
ATOM   1272  CA  LYS A  94      56.495  76.823  44.174  1.00  0.03           C
ATOM   1273  C   LYS A  94      57.537  77.544  43.333  1.00  0.03           C
ATOM   1274  O   LYS A  94      58.738  77.506  43.748  1.00  0.03           O
ATOM   1275  CB  LYS A  94      56.102  75.446  43.646  1.00  0.03           C
ATOM   1276  CG  LYS A  94      57.386  74.526  43.421  1.00  0.03           C
ATOM   1277  CD  LYS A  94      56.968  73.145  42.965  1.00  0.03           C
ATOM   1278  CE  LYS A  94      56.237  72.258  44.010  1.00  0.03           C
ATOM   1279  NZ  LYS A  94      55.701  70.972  43.485  1.00  0.03           N
ATOM   1280  H   LYS A  94      54.489  77.274  43.474  1.00  0.03           H
ATOM   1281  HA  LYS A  94      56.930  76.755  45.171  1.00  0.03           H
ATOM   1282  HB2 LYS A  94      55.389  74.922  44.282  1.00  0.03           H
ATOM   1283  HB3 LYS A  94      55.670  75.534  42.650  1.00  0.03           H
ATOM   1284  HG2 LYS A  94      57.996  74.982  42.641  1.00  0.03           H
ATOM   1285  HG3 LYS A  94      57.888  74.433  44.384  1.00  0.03           H
ATOM   1286  HD2 LYS A  94      56.302  73.290  42.115  1.00  0.03           H
ATOM   1287  HD3 LYS A  94      57.875  72.628  42.653  1.00  0.03           H
ATOM   1288  HE2 LYS A  94      56.912  72.064  44.843  1.00  0.03           H
ATOM   1289  HE3 LYS A  94      55.400  72.871  44.344  1.00  0.03           H
ATOM   1290  HZ1 LYS A  94      56.382  70.403  43.002  1.00  0.03           H
ATOM   1291  HZ2 LYS A  94      54.977  71.157  42.805  1.00  0.03           H
ATOM   1292  HZ3 LYS A  94      55.450  70.330  44.223  1.00  0.03           H
ATOM   1293  N   ALA A  95      57.177  78.101  42.221  1.00  0.00           N
ATOM   1294  CA  ALA A  95      58.139  78.807  41.427  1.00  0.00           C
ATOM   1295  C   ALA A  95      58.813  80.009  42.243  1.00  0.00           C
ATOM   1296  O   ALA A  95      60.005  80.002  42.479  1.00  0.00           O
ATOM   1297  CB  ALA A  95      57.662  79.344  40.026  1.00  0.00           C
ATOM   1298  H   ALA A  95      56.217  77.965  41.937  1.00  0.00           H
ATOM   1299  HA  ALA A  95      58.986  78.129  41.314  1.00  0.00           H
ATOM   1300  HB1 ALA A  95      58.591  79.573  39.502  1.00  0.00           H
ATOM   1301  HB2 ALA A  95      57.331  80.329  40.353  1.00  0.00           H
ATOM   1302  HB3 ALA A  95      56.842  78.744  39.631  1.00  0.00           H
ATOM   1303  N   ALA A  96      58.042  80.891  42.895  1.00  0.00           N
ATOM   1304  CA  ALA A  96      58.608  81.821  43.866  1.00  0.00           C
ATOM   1305  C   ALA A  96      59.158  81.234  45.169  1.00  0.00           C
ATOM   1306  O   ALA A  96      60.044  81.791  45.738  1.00  0.00           O
ATOM   1307  CB  ALA A  96      57.553  82.905  44.259  1.00  0.00           C
ATOM   1308  H   ALA A  96      57.097  80.960  42.545  1.00  0.00           H
ATOM   1309  HA  ALA A  96      59.318  82.454  43.335  1.00  0.00           H
ATOM   1310  HB1 ALA A  96      57.143  83.510  43.451  1.00  0.00           H
ATOM   1311  HB2 ALA A  96      58.024  83.563  44.990  1.00  0.00           H
ATOM   1312  HB3 ALA A  96      56.751  82.368  44.766  1.00  0.00           H
ATOM   1313  N   ARG A  97      58.728  80.057  45.670  1.00  0.00           N
ATOM   1314  CA  ARG A  97      59.322  79.385  46.891  1.00  0.00           C
ATOM   1315  C   ARG A  97      60.564  78.668  46.751  1.00  0.00           C
ATOM   1316  O   ARG A  97      61.279  78.522  47.768  1.00  0.00           O
ATOM   1317  CB  ARG A  97      58.221  78.504  47.572  1.00  0.00           C
ATOM   1318  CG  ARG A  97      58.587  77.778  48.880  1.00  0.00           C
ATOM   1319  CD  ARG A  97      57.359  77.347  49.624  1.00  0.00           C
ATOM   1320  NE  ARG A  97      57.592  76.544  50.838  1.00  0.00           N
ATOM   1321  CZ  ARG A  97      57.321  75.290  51.194  1.00  0.00           C
ATOM   1322  NH1 ARG A  97      56.759  74.456  50.429  1.00  0.00           N
ATOM   1323  NH2 ARG A  97      57.763  74.805  52.296  1.00  0.00           N
ATOM   1324  H   ARG A  97      57.835  79.743  45.319  1.00  0.00           H
ATOM   1325  HA  ARG A  97      59.670  80.210  47.514  1.00  0.00           H
ATOM   1326  HB2 ARG A  97      57.461  79.252  47.800  1.00  0.00           H
ATOM   1327  HB3 ARG A  97      57.777  77.777  46.892  1.00  0.00           H
ATOM   1328  HG2 ARG A  97      59.282  76.940  48.823  1.00  0.00           H
ATOM   1329  HG3 ARG A  97      59.154  78.452  49.522  1.00  0.00           H
ATOM   1330  HD2 ARG A  97      56.777  78.217  49.931  1.00  0.00           H
ATOM   1331  HD3 ARG A  97      56.827  76.758  48.876  1.00  0.00           H
ATOM   1332  HE  ARG A  97      58.064  77.054  51.570  1.00  0.00           H
ATOM   1333 HH11 ARG A  97      56.822  74.599  49.431  1.00  0.00           H
ATOM   1334 HH12 ARG A  97      56.762  73.544  50.865  1.00  0.00           H
ATOM   1335 HH21 ARG A  97      58.254  75.384  52.961  1.00  0.00           H
ATOM   1336 HH22 ARG A  97      57.421  73.895  52.570  1.00  0.00           H
ATOM   1337  N   GLN A  98      60.855  78.103  45.525  1.00  0.00           N
ATOM   1338  CA  GLN A  98      62.076  77.160  45.305  1.00  0.00           C
ATOM   1339  C   GLN A  98      62.978  77.687  44.249  1.00  0.00           C
ATOM   1340  O   GLN A  98      64.113  77.203  44.187  1.00  0.00           O
ATOM   1341  CB  GLN A  98      61.736  75.711  44.972  1.00  0.00           C
ATOM   1342  CG  GLN A  98      60.716  75.119  45.862  1.00  0.00           C
ATOM   1343  CD  GLN A  98      61.107  74.704  47.235  1.00  0.00           C
ATOM   1344  NE2 GLN A  98      60.148  74.504  48.109  1.00  0.00           N
ATOM   1345  OE1 GLN A  98      62.305  74.696  47.519  1.00  0.00           O
ATOM   1346  H   GLN A  98      60.187  78.088  44.768  1.00  0.00           H
ATOM   1347  HA  GLN A  98      62.723  77.022  46.171  1.00  0.00           H
ATOM   1348  HB2 GLN A  98      61.303  75.706  43.972  1.00  0.00           H
ATOM   1349  HB3 GLN A  98      62.716  75.239  45.032  1.00  0.00           H
ATOM   1350  HG2 GLN A  98      59.793  75.684  45.992  1.00  0.00           H
ATOM   1351  HG3 GLN A  98      60.407  74.242  45.294  1.00  0.00           H
ATOM   1352 HE21 GLN A  98      60.388  73.989  48.944  1.00  0.00           H
ATOM   1353 HE22 GLN A  98      59.225  74.502  47.700  1.00  0.00           H
ATOM   1354  N   ARG A  99      62.599  78.702  43.432  1.00  0.00           N
ATOM   1355  CA  ARG A  99      63.465  79.528  42.566  1.00  0.00           C
ATOM   1356  C   ARG A  99      63.459  81.055  42.820  1.00  0.00           C
ATOM   1357  O   ARG A  99      64.196  81.837  42.255  1.00  0.00           O
ATOM   1358  CB  ARG A  99      63.141  79.236  41.069  1.00  0.00           C
ATOM   1359  CG  ARG A  99      63.283  77.710  40.664  1.00  0.00           C
ATOM   1360  CD  ARG A  99      63.666  77.691  39.240  1.00  0.00           C
ATOM   1361  NE  ARG A  99      63.785  76.322  38.648  1.00  0.00           N
ATOM   1362  CZ  ARG A  99      64.388  75.979  37.546  1.00  0.00           C
ATOM   1363  NH1 ARG A  99      64.719  76.825  36.641  1.00  0.00           N
ATOM   1364  NH2 ARG A  99      64.482  74.733  37.252  1.00  0.00           N
ATOM   1365  H   ARG A  99      61.597  78.821  43.376  1.00  0.00           H
ATOM   1366  HA  ARG A  99      64.521  79.302  42.712  1.00  0.00           H
ATOM   1367  HB2 ARG A  99      62.154  79.573  40.755  1.00  0.00           H
ATOM   1368  HB3 ARG A  99      63.741  79.798  40.353  1.00  0.00           H
ATOM   1369  HG2 ARG A  99      63.978  77.186  41.319  1.00  0.00           H
ATOM   1370  HG3 ARG A  99      62.270  77.318  40.758  1.00  0.00           H
ATOM   1371  HD2 ARG A  99      62.836  78.193  38.742  1.00  0.00           H
ATOM   1372  HD3 ARG A  99      64.571  78.276  39.075  1.00  0.00           H
ATOM   1373  HE  ARG A  99      63.649  75.520  39.246  1.00  0.00           H
ATOM   1374 HH11 ARG A  99      64.411  77.762  36.862  1.00  0.00           H
ATOM   1375 HH12 ARG A  99      65.290  76.647  35.828  1.00  0.00           H
ATOM   1376 HH21 ARG A  99      64.409  73.993  37.935  1.00  0.00           H
ATOM   1377 HH22 ARG A  99      64.881  74.529  36.347  1.00  0.00           H
ATOM   1378  N   GLY A 100      62.585  81.482  43.720  1.00  0.00           N
ATOM   1379  CA  GLY A 100      62.523  82.988  44.145  1.00  0.00           C
ATOM   1380  C   GLY A 100      61.677  83.891  43.278  1.00  0.00           C
ATOM   1381  O   GLY A 100      61.544  85.137  43.588  1.00  0.00           O
ATOM   1382  H   GLY A 100      61.755  80.929  43.878  1.00  0.00           H
ATOM   1383  HA2 GLY A 100      62.141  83.052  45.164  1.00  0.00           H
ATOM   1384  HA3 GLY A 100      63.527  83.401  44.250  1.00  0.00           H
ATOM   1385  N   ILE A 101      61.294  83.396  42.098  1.00  0.00           N
ATOM   1386  CA  ILE A 101      60.960  84.281  40.954  1.00  0.00           C
ATOM   1387  C   ILE A 101      59.719  85.158  41.204  1.00  0.00           C
ATOM   1388  O   ILE A 101      58.746  84.701  41.731  1.00  0.00           O
ATOM   1389  CB  ILE A 101      60.692  83.462  39.604  1.00  0.00           C
ATOM   1390  CG1 ILE A 101      59.652  82.306  39.734  1.00  0.00           C
ATOM   1391  CG2 ILE A 101      62.067  82.934  39.181  1.00  0.00           C
ATOM   1392  CD1 ILE A 101      59.163  81.985  38.326  1.00  0.00           C
ATOM   1393  H   ILE A 101      61.431  82.419  41.884  1.00  0.00           H
ATOM   1394  HA  ILE A 101      61.822  84.914  40.744  1.00  0.00           H
ATOM   1395  HB  ILE A 101      60.347  84.163  38.843  1.00  0.00           H
ATOM   1396 HG12 ILE A 101      60.011  81.416  40.250  1.00  0.00           H
ATOM   1397 HG13 ILE A 101      58.753  82.653  40.244  1.00  0.00           H
ATOM   1398 HG21 ILE A 101      62.780  83.759  39.197  1.00  0.00           H
ATOM   1399 HG22 ILE A 101      62.023  82.591  38.147  1.00  0.00           H
ATOM   1400 HG23 ILE A 101      62.501  82.205  39.865  1.00  0.00           H
ATOM   1401 HD11 ILE A 101      58.165  81.547  38.353  1.00  0.00           H
ATOM   1402 HD12 ILE A 101      59.743  81.168  37.896  1.00  0.00           H
ATOM   1403 HD13 ILE A 101      59.124  82.812  37.617  1.00  0.00           H
ATOM   1404  N   ALA A 102      59.697  86.389  40.640  1.00  0.00           N
ATOM   1405  CA  ALA A 102      58.462  87.119  40.481  1.00  0.00           C
ATOM   1406  C   ALA A 102      57.515  86.222  39.617  1.00  0.00           C
ATOM   1407  O   ALA A 102      57.885  85.706  38.561  1.00  0.00           O
ATOM   1408  CB  ALA A 102      58.749  88.506  40.066  1.00  0.00           C
ATOM   1409  H   ALA A 102      60.379  86.611  39.928  1.00  0.00           H
ATOM   1410  HA  ALA A 102      57.906  87.251  41.410  1.00  0.00           H
ATOM   1411  HB1 ALA A 102      59.490  88.589  39.272  1.00  0.00           H
ATOM   1412  HB2 ALA A 102      59.128  89.038  40.939  1.00  0.00           H
ATOM   1413  HB3 ALA A 102      57.910  89.025  39.601  1.00  0.00           H
ATOM   1414  N   VAL A 103      56.259  86.113  40.054  1.00  0.00           N
ATOM   1415  CA  VAL A 103      55.124  85.535  39.217  1.00  0.00           C
ATOM   1416  C   VAL A 103      53.833  86.358  39.380  1.00  0.00           C
ATOM   1417  O   VAL A 103      53.402  86.741  40.477  1.00  0.00           O
ATOM   1418  CB  VAL A 103      54.751  84.077  39.510  1.00  0.00           C
ATOM   1419  CG1 VAL A 103      54.054  83.508  38.266  1.00  0.00           C
ATOM   1420  CG2 VAL A 103      55.946  83.201  39.776  1.00  0.00           C
ATOM   1421  H   VAL A 103      56.019  86.546  40.934  1.00  0.00           H
ATOM   1422  HA  VAL A 103      55.342  85.611  38.152  1.00  0.00           H
ATOM   1423  HB  VAL A 103      54.045  84.087  40.341  1.00  0.00           H
ATOM   1424 HG11 VAL A 103      53.909  82.430  38.212  1.00  0.00           H
ATOM   1425 HG12 VAL A 103      53.042  83.887  38.126  1.00  0.00           H
ATOM   1426 HG13 VAL A 103      54.658  83.711  37.381  1.00  0.00           H
ATOM   1427 HG21 VAL A 103      55.657  82.151  39.744  1.00  0.00           H
ATOM   1428 HG22 VAL A 103      56.381  83.435  40.747  1.00  0.00           H
ATOM   1429 HG23 VAL A 103      56.710  83.354  39.014  1.00  0.00           H
ATOM   1430  N   THR A 104      53.160  86.647  38.247  1.00  0.00           N
ATOM   1431  CA  THR A 104      51.853  87.303  38.110  1.00  0.00           C
ATOM   1432  C   THR A 104      50.853  86.324  37.555  1.00  0.00           C
ATOM   1433  O   THR A 104      51.034  85.766  36.451  1.00  0.00           O
ATOM   1434  CB  THR A 104      51.924  88.587  37.248  1.00  0.00           C
ATOM   1435  CG2 THR A 104      50.603  89.360  37.162  1.00  0.00           C
ATOM   1436  OG1 THR A 104      52.916  89.446  37.779  1.00  0.00           O
ATOM   1437  H   THR A 104      53.499  86.249  37.382  1.00  0.00           H
ATOM   1438  HA  THR A 104      51.552  87.602  39.114  1.00  0.00           H
ATOM   1439  HB  THR A 104      52.199  88.168  36.281  1.00  0.00           H
ATOM   1440  HG1 THR A 104      53.747  88.998  37.601  1.00  0.00           H
ATOM   1441 HG21 THR A 104      50.630  90.176  36.439  1.00  0.00           H
ATOM   1442 HG22 THR A 104      50.445  89.750  38.167  1.00  0.00           H
ATOM   1443 HG23 THR A 104      49.808  88.660  36.907  1.00  0.00           H
ATOM   1444  N   GLY A 105      49.768  86.094  38.317  1.00  0.00           N
ATOM   1445  CA  GLY A 105      48.612  85.348  37.946  1.00  0.00           C
ATOM   1446  C   GLY A 105      47.635  86.122  37.089  1.00  0.00           C
ATOM   1447  O   GLY A 105      47.543  87.330  37.192  1.00  0.00           O
ATOM   1448  H   GLY A 105      49.591  86.719  39.090  1.00  0.00           H
ATOM   1449  HA2 GLY A 105      48.951  84.442  37.444  1.00  0.00           H
ATOM   1450  HA3 GLY A 105      48.100  85.021  38.851  1.00  0.00           H
ATOM   1451  N   VAL A 106      46.852  85.450  36.204  1.00 -0.01           N
ATOM   1452  CA  VAL A 106      45.679  85.995  35.502  1.00 -0.01           C
ATOM   1453  C   VAL A 106      44.463  85.095  35.519  1.00 -0.01           C
ATOM   1454  O   VAL A 106      44.550  84.009  34.931  1.00 -0.01           O
ATOM   1455  CB  VAL A 106      46.109  86.517  34.081  1.00 -0.01           C
ATOM   1456  CG1 VAL A 106      44.963  86.789  33.100  1.00 -0.01           C
ATOM   1457  CG2 VAL A 106      46.912  87.831  34.240  1.00 -0.01           C
ATOM   1458  H   VAL A 106      47.095  84.471  36.164  1.00 -0.01           H
ATOM   1459  HA  VAL A 106      45.378  86.964  35.899  1.00 -0.01           H
ATOM   1460  HB  VAL A 106      46.794  85.823  33.595  1.00 -0.01           H
ATOM   1461 HG11 VAL A 106      45.378  87.121  32.148  1.00 -0.01           H
ATOM   1462 HG12 VAL A 106      44.355  85.891  32.995  1.00 -0.01           H
ATOM   1463 HG13 VAL A 106      44.349  87.574  33.541  1.00 -0.01           H
ATOM   1464 HG21 VAL A 106      47.422  87.982  33.288  1.00 -0.01           H
ATOM   1465 HG22 VAL A 106      47.786  87.843  34.891  1.00 -0.01           H
ATOM   1466 HG23 VAL A 106      46.209  88.624  34.495  1.00 -0.01           H
ATOM   1467  N   ALA A 107      43.331  85.547  36.022  1.00 -0.02           N
ATOM   1468  CA  ALA A 107      42.148  84.670  36.120  1.00 -0.02           C
ATOM   1469  C   ALA A 107      40.885  85.426  36.409  1.00 -0.02           C
ATOM   1470  O   ALA A 107      40.894  86.387  37.161  1.00 -0.02           O
ATOM   1471  CB  ALA A 107      42.368  83.700  37.271  1.00 -0.02           C
ATOM   1472  H   ALA A 107      43.284  86.422  36.523  1.00 -0.02           H
ATOM   1473  HA  ALA A 107      41.922  84.031  35.266  1.00 -0.02           H
ATOM   1474  HB1 ALA A 107      41.543  82.989  37.319  1.00 -0.02           H
ATOM   1475  HB2 ALA A 107      42.453  84.345  38.145  1.00 -0.02           H
ATOM   1476  HB3 ALA A 107      43.180  82.985  37.132  1.00 -0.02           H
ATOM   1477  N   VAL A 108      39.709  84.981  35.833  1.00  0.00           N
ATOM   1478  CA  VAL A 108      38.490  85.773  35.938  1.00  0.00           C
ATOM   1479  C   VAL A 108      37.644  85.493  37.193  1.00  0.00           C
ATOM   1480  O   VAL A 108      36.643  86.187  37.472  1.00  0.00           O
ATOM   1481  CB  VAL A 108      37.584  85.383  34.741  1.00  0.00           C
ATOM   1482  CG1 VAL A 108      38.141  86.084  33.503  1.00  0.00           C
ATOM   1483  CG2 VAL A 108      37.340  83.868  34.545  1.00  0.00           C
ATOM   1484  H   VAL A 108      39.864  84.392  35.027  1.00  0.00           H
ATOM   1485  HA  VAL A 108      38.716  86.837  35.859  1.00  0.00           H
ATOM   1486  HB  VAL A 108      36.623  85.853  34.952  1.00  0.00           H
ATOM   1487 HG11 VAL A 108      38.170  87.153  33.710  1.00  0.00           H
ATOM   1488 HG12 VAL A 108      39.154  85.713  33.349  1.00  0.00           H
ATOM   1489 HG13 VAL A 108      37.478  85.832  32.675  1.00  0.00           H
ATOM   1490 HG21 VAL A 108      38.260  83.381  34.221  1.00  0.00           H
ATOM   1491 HG22 VAL A 108      36.693  83.596  33.711  1.00  0.00           H
ATOM   1492 HG23 VAL A 108      36.952  83.400  35.450  1.00  0.00           H
ATOM   1493  N   SER A 109      37.929  84.326  37.921  1.00 -0.01           N
ATOM   1494  CA  SER A 109      36.995  83.989  39.014  1.00 -0.01           C
ATOM   1495  C   SER A 109      37.465  84.815  40.130  1.00 -0.01           C
ATOM   1496  O   SER A 109      38.545  84.493  40.638  1.00 -0.01           O
ATOM   1497  CB  SER A 109      36.983  82.412  39.203  1.00 -0.01           C
ATOM   1498  OG  SER A 109      36.487  82.014  40.500  1.00 -0.01           O
ATOM   1499  H   SER A 109      38.782  83.801  37.791  1.00 -0.01           H
ATOM   1500  HA  SER A 109      35.990  84.405  38.940  1.00 -0.01           H
ATOM   1501  HB2 SER A 109      36.415  82.074  38.337  1.00 -0.01           H
ATOM   1502  HB3 SER A 109      37.981  82.010  39.028  1.00 -0.01           H
ATOM   1503  HG  SER A 109      35.654  82.488  40.560  1.00 -0.01           H
ATOM   1504  N   LYS A 110      36.695  85.728  40.707  1.00  0.01           N
ATOM   1505  CA  LYS A 110      36.990  86.295  42.027  1.00  0.01           C
ATOM   1506  C   LYS A 110      37.237  85.305  43.135  1.00  0.01           C
ATOM   1507  O   LYS A 110      38.262  85.524  43.879  1.00  0.01           O
ATOM   1508  CB  LYS A 110      35.857  87.220  42.449  1.00  0.01           C
ATOM   1509  CG  LYS A 110      35.689  88.478  41.558  1.00  0.01           C
ATOM   1510  CD  LYS A 110      34.562  89.521  41.967  1.00  0.01           C
ATOM   1511  CE  LYS A 110      33.235  88.838  42.483  1.00  0.01           C
ATOM   1512  NZ  LYS A 110      32.537  88.020  41.463  1.00  0.01           N
ATOM   1513  H   LYS A 110      35.840  85.977  40.230  1.00  0.01           H
ATOM   1514  HA  LYS A 110      37.907  86.882  41.990  1.00  0.01           H
ATOM   1515  HB2 LYS A 110      34.925  86.678  42.294  1.00  0.01           H
ATOM   1516  HB3 LYS A 110      36.031  87.435  43.504  1.00  0.01           H
ATOM   1517  HG2 LYS A 110      36.645  88.987  41.437  1.00  0.01           H
ATOM   1518  HG3 LYS A 110      35.399  88.110  40.574  1.00  0.01           H
ATOM   1519  HD2 LYS A 110      34.891  90.072  42.848  1.00  0.01           H
ATOM   1520  HD3 LYS A 110      34.292  90.141  41.112  1.00  0.01           H
ATOM   1521  HE2 LYS A 110      33.557  88.207  43.311  1.00  0.01           H
ATOM   1522  HE3 LYS A 110      32.615  89.685  42.778  1.00  0.01           H
ATOM   1523  HZ1 LYS A 110      33.104  87.282  41.071  1.00  0.01           H
ATOM   1524  HZ2 LYS A 110      32.060  88.504  40.715  1.00  0.01           H
ATOM   1525  HZ3 LYS A 110      31.782  87.583  41.971  1.00  0.01           H
ATOM   1526  N   GLU A 111      36.533  84.141  43.187  1.00  0.01           N
ATOM   1527  CA  GLU A 111      36.788  83.131  44.263  1.00  0.01           C
ATOM   1528  C   GLU A 111      38.210  82.635  44.224  1.00  0.01           C
ATOM   1529  O   GLU A 111      38.739  82.510  45.354  1.00  0.01           O
ATOM   1530  CB  GLU A 111      35.753  81.981  44.166  1.00  0.01           C
ATOM   1531  CG  GLU A 111      34.242  82.179  44.503  1.00  0.01           C
ATOM   1532  CD  GLU A 111      34.029  82.721  45.926  1.00  0.01           C
ATOM   1533  OE1 GLU A 111      33.893  81.869  46.855  1.00  0.01           O
ATOM   1534  OE2 GLU A 111      34.171  83.940  46.081  1.00  0.01           O
ATOM   1535  H   GLU A 111      35.921  83.865  42.433  1.00  0.01           H
ATOM   1536  HA  GLU A 111      36.641  83.632  45.220  1.00  0.01           H
ATOM   1537  HB2 GLU A 111      35.826  81.749  43.104  1.00  0.01           H
ATOM   1538  HB3 GLU A 111      36.025  81.132  44.794  1.00  0.01           H
ATOM   1539  HG2 GLU A 111      33.900  82.906  43.766  1.00  0.01           H
ATOM   1540  HG3 GLU A 111      33.661  81.289  44.261  1.00  0.01           H
ATOM   1541  N   GLN A 112      38.720  82.300  43.056  1.00 -0.02           N
ATOM   1542  CA  GLN A 112      39.980  81.642  42.733  1.00 -0.02           C
ATOM   1543  C   GLN A 112      41.131  82.642  42.962  1.00 -0.02           C
ATOM   1544  O   GLN A 112      42.176  82.269  43.383  1.00 -0.02           O
ATOM   1545  CB  GLN A 112      40.041  81.110  41.287  1.00 -0.02           C
ATOM   1546  CG  GLN A 112      39.173  79.852  41.120  1.00 -0.02           C
ATOM   1547  CD  GLN A 112      39.298  79.293  39.696  1.00 -0.02           C
ATOM   1548  NE2 GLN A 112      38.928  78.031  39.505  1.00 -0.02           N
ATOM   1549  OE1 GLN A 112      39.769  79.970  38.755  1.00 -0.02           O
ATOM   1550  H   GLN A 112      38.041  82.406  42.316  1.00 -0.02           H
ATOM   1551  HA  GLN A 112      40.022  80.872  43.503  1.00 -0.02           H
ATOM   1552  HB2 GLN A 112      39.768  81.892  40.579  1.00 -0.02           H
ATOM   1553  HB3 GLN A 112      41.035  80.731  41.049  1.00 -0.02           H
ATOM   1554  HG2 GLN A 112      39.426  79.096  41.864  1.00 -0.02           H
ATOM   1555  HG3 GLN A 112      38.124  80.109  41.265  1.00 -0.02           H
ATOM   1556 HE21 GLN A 112      38.990  77.667  38.565  1.00 -0.02           H
ATOM   1557 HE22 GLN A 112      38.691  77.516  40.340  1.00 -0.02           H
ATOM   1558  N   ILE A 113      40.938  83.901  42.690  1.00  0.01           N
ATOM   1559  CA  ILE A 113      41.793  85.038  43.090  1.00  0.01           C
ATOM   1560  C   ILE A 113      41.837  85.317  44.602  1.00  0.01           C
ATOM   1561  O   ILE A 113      42.918  85.474  45.189  1.00  0.01           O
ATOM   1562  CB  ILE A 113      41.408  86.236  42.174  1.00  0.01           C
ATOM   1563  CG1 ILE A 113      41.716  85.999  40.684  1.00  0.01           C
ATOM   1564  CG2 ILE A 113      41.925  87.603  42.784  1.00  0.01           C
ATOM   1565  CD1 ILE A 113      43.154  86.038  40.198  1.00  0.01           C
ATOM   1566  H   ILE A 113      40.012  84.190  42.407  1.00  0.01           H
ATOM   1567  HA  ILE A 113      42.850  84.857  42.898  1.00  0.01           H
ATOM   1568  HB  ILE A 113      40.324  86.261  42.285  1.00  0.01           H
ATOM   1569 HG12 ILE A 113      41.127  85.097  40.513  1.00  0.01           H
ATOM   1570 HG13 ILE A 113      41.171  86.789  40.167  1.00  0.01           H
ATOM   1571 HG21 ILE A 113      43.005  87.462  42.732  1.00  0.01           H
ATOM   1572 HG22 ILE A 113      41.529  87.649  43.798  1.00  0.01           H
ATOM   1573 HG23 ILE A 113      41.548  88.483  42.264  1.00  0.01           H
ATOM   1574 HD11 ILE A 113      43.733  85.226  40.637  1.00  0.01           H
ATOM   1575 HD12 ILE A 113      43.560  87.013  40.468  1.00  0.01           H
ATOM   1576 HD13 ILE A 113      43.181  85.992  39.109  1.00  0.01           H
ATOM   1577  N   ALA A 114      40.643  85.242  45.269  1.00  0.00           N
ATOM   1578  CA  ALA A 114      40.628  85.320  46.725  1.00  0.00           C
ATOM   1579  C   ALA A 114      41.377  84.129  47.345  1.00  0.00           C
ATOM   1580  O   ALA A 114      42.119  84.447  48.310  1.00  0.00           O
ATOM   1581  CB  ALA A 114      39.188  85.430  47.239  1.00  0.00           C
ATOM   1582  H   ALA A 114      39.754  85.154  44.798  1.00  0.00           H
ATOM   1583  HA  ALA A 114      41.190  86.226  46.951  1.00  0.00           H
ATOM   1584  HB1 ALA A 114      39.154  85.432  48.328  1.00  0.00           H
ATOM   1585  HB2 ALA A 114      38.578  84.620  46.840  1.00  0.00           H
ATOM   1586  HB3 ALA A 114      38.727  86.279  46.735  1.00  0.00           H
ATOM   1587  N   ALA A 115      41.187  82.913  46.867  1.00  0.01           N
ATOM   1588  CA  ALA A 115      42.010  81.722  47.187  1.00  0.01           C
ATOM   1589  C   ALA A 115      43.450  82.014  46.976  1.00  0.01           C
ATOM   1590  O   ALA A 115      44.293  81.755  47.858  1.00  0.01           O
ATOM   1591  CB  ALA A 115      41.517  80.527  46.420  1.00  0.01           C
ATOM   1592  H   ALA A 115      40.487  82.785  46.151  1.00  0.01           H
ATOM   1593  HA  ALA A 115      41.893  81.412  48.226  1.00  0.01           H
ATOM   1594  HB1 ALA A 115      41.867  79.566  46.798  1.00  0.01           H
ATOM   1595  HB2 ALA A 115      41.809  80.544  45.370  1.00  0.01           H
ATOM   1596  HB3 ALA A 115      40.442  80.415  46.559  1.00  0.01           H
ATOM   1597  N   ALA A 116      43.919  82.384  45.792  1.00  0.00           N
ATOM   1598  CA  ALA A 116      45.306  82.518  45.461  1.00  0.00           C
ATOM   1599  C   ALA A 116      46.106  83.562  46.304  1.00  0.00           C
ATOM   1600  O   ALA A 116      47.253  83.346  46.638  1.00  0.00           O
ATOM   1601  CB  ALA A 116      45.391  82.850  43.963  1.00  0.00           C
ATOM   1602  H   ALA A 116      43.238  82.435  45.047  1.00  0.00           H
ATOM   1603  HA  ALA A 116      45.839  81.567  45.446  1.00  0.00           H
ATOM   1604  HB1 ALA A 116      44.921  83.819  43.799  1.00  0.00           H
ATOM   1605  HB2 ALA A 116      44.996  82.065  43.319  1.00  0.00           H
ATOM   1606  HB3 ALA A 116      46.452  82.901  43.714  1.00  0.00           H
ATOM   1607  N   ASN A 117      45.394  84.620  46.715  1.00  0.00           N
ATOM   1608  CA  ASN A 117      45.812  85.708  47.605  1.00  0.00           C
ATOM   1609  C   ASN A 117      45.938  85.172  49.029  1.00  0.00           C
ATOM   1610  O   ASN A 117      46.989  85.318  49.619  1.00  0.00           O
ATOM   1611  CB  ASN A 117      44.902  86.947  47.497  1.00  0.00           C
ATOM   1612  CG  ASN A 117      45.427  87.707  46.404  1.00  0.00           C
ATOM   1613  ND2 ASN A 117      44.643  87.784  45.319  1.00  0.00           N
ATOM   1614  OD1 ASN A 117      46.595  88.022  46.282  1.00  0.00           O
ATOM   1615  H   ASN A 117      44.459  84.635  46.332  1.00  0.00           H
ATOM   1616  HA  ASN A 117      46.835  85.959  47.325  1.00  0.00           H
ATOM   1617  HB2 ASN A 117      43.839  86.715  47.431  1.00  0.00           H
ATOM   1618  HB3 ASN A 117      45.049  87.596  48.361  1.00  0.00           H
ATOM   1619 HD21 ASN A 117      43.766  87.287  45.397  1.00  0.00           H
ATOM   1620 HD22 ASN A 117      44.865  88.423  44.569  1.00  0.00           H
ATOM   1621  N   ARG A 118      45.028  84.505  49.682  1.00  0.01           N
ATOM   1622  CA  ARG A 118      45.206  83.867  50.994  1.00  0.01           C
ATOM   1623  C   ARG A 118      46.296  82.791  50.937  1.00  0.01           C
ATOM   1624  O   ARG A 118      47.062  82.672  51.867  1.00  0.01           O
ATOM   1625  CB  ARG A 118      43.959  83.095  51.468  1.00  0.01           C
ATOM   1626  CG  ARG A 118      42.681  83.948  51.700  1.00  0.01           C
ATOM   1627  CD  ARG A 118      41.627  83.097  52.441  1.00  0.01           C
ATOM   1628  NE  ARG A 118      41.109  82.031  51.630  1.00  0.01           N
ATOM   1629  CZ  ARG A 118      40.058  82.171  50.830  1.00  0.01           C
ATOM   1630  NH1 ARG A 118      39.423  83.255  50.730  1.00  0.01           N
ATOM   1631  NH2 ARG A 118      39.672  81.238  50.050  1.00  0.01           N
ATOM   1632  H   ARG A 118      44.083  84.626  49.346  1.00  0.01           H
ATOM   1633  HA  ARG A 118      45.468  84.709  51.635  1.00  0.01           H
ATOM   1634  HB2 ARG A 118      43.638  82.391  50.700  1.00  0.01           H
ATOM   1635  HB3 ARG A 118      44.255  82.661  52.423  1.00  0.01           H
ATOM   1636  HG2 ARG A 118      42.944  84.863  52.232  1.00  0.01           H
ATOM   1637  HG3 ARG A 118      42.283  84.342  50.764  1.00  0.01           H
ATOM   1638  HD2 ARG A 118      42.176  82.740  53.313  1.00  0.01           H
ATOM   1639  HD3 ARG A 118      40.762  83.647  52.813  1.00  0.01           H
ATOM   1640  HE  ARG A 118      41.644  81.175  51.595  1.00  0.01           H
ATOM   1641 HH11 ARG A 118      39.840  84.088  51.120  1.00  0.01           H
ATOM   1642 HH12 ARG A 118      38.683  83.403  50.059  1.00  0.01           H
ATOM   1643 HH21 ARG A 118      40.137  80.347  49.949  1.00  0.01           H
ATOM   1644 HH22 ARG A 118      38.915  81.473  49.424  1.00  0.01           H
ATOM   1645  N   LEU A 119      46.478  82.171  49.762  1.00  0.00           N
ATOM   1646  CA  LEU A 119      47.610  81.211  49.624  1.00  0.00           C
ATOM   1647  C   LEU A 119      49.008  81.897  49.600  1.00  0.00           C
ATOM   1648  O   LEU A 119      49.883  81.522  50.365  1.00  0.00           O
ATOM   1649  CB  LEU A 119      47.230  80.239  48.517  1.00  0.00           C
ATOM   1650  CG  LEU A 119      46.230  79.183  48.927  1.00  0.00           C
ATOM   1651  CD1 LEU A 119      45.610  78.561  47.674  1.00  0.00           C
ATOM   1652  CD2 LEU A 119      46.757  78.009  49.815  1.00  0.00           C
ATOM   1653  H   LEU A 119      45.763  82.244  49.053  1.00  0.00           H
ATOM   1654  HA  LEU A 119      47.667  80.566  50.501  1.00  0.00           H
ATOM   1655  HB2 LEU A 119      47.000  80.802  47.613  1.00  0.00           H
ATOM   1656  HB3 LEU A 119      48.139  79.764  48.148  1.00  0.00           H
ATOM   1657  HG  LEU A 119      45.363  79.576  49.460  1.00  0.00           H
ATOM   1658 HD11 LEU A 119      44.849  77.870  48.037  1.00  0.00           H
ATOM   1659 HD12 LEU A 119      46.358  78.035  47.081  1.00  0.00           H
ATOM   1660 HD13 LEU A 119      45.156  79.356  47.083  1.00  0.00           H
ATOM   1661 HD21 LEU A 119      47.517  77.370  49.365  1.00  0.00           H
ATOM   1662 HD22 LEU A 119      47.076  78.488  50.741  1.00  0.00           H
ATOM   1663 HD23 LEU A 119      45.953  77.346  50.134  1.00  0.00           H
ATOM   1664  N   ALA A 120      49.152  82.963  48.805  1.00  0.00           N
ATOM   1665  CA  ALA A 120      50.317  83.778  48.690  1.00  0.00           C
ATOM   1666  C   ALA A 120      50.730  84.495  50.026  1.00  0.00           C
ATOM   1667  O   ALA A 120      51.888  84.641  50.427  1.00  0.00           O
ATOM   1668  CB  ALA A 120      49.969  84.727  47.577  1.00  0.00           C
ATOM   1669  H   ALA A 120      48.430  83.036  48.102  1.00  0.00           H
ATOM   1670  HA  ALA A 120      51.235  83.279  48.380  1.00  0.00           H
ATOM   1671  HB1 ALA A 120      50.299  84.202  46.681  1.00  0.00           H
ATOM   1672  HB2 ALA A 120      50.525  85.657  47.704  1.00  0.00           H
ATOM   1673  HB3 ALA A 120      48.903  84.914  47.450  1.00  0.00           H
ATOM   1674  N   ALA A 121      49.694  84.835  50.781  1.00  0.00           N
ATOM   1675  CA  ALA A 121      49.694  85.369  52.162  1.00  0.00           C
ATOM   1676  C   ALA A 121      50.410  84.261  53.062  1.00  0.00           C
ATOM   1677  O   ALA A 121      51.494  84.583  53.588  1.00  0.00           O
ATOM   1678  CB  ALA A 121      48.276  85.777  52.645  1.00  0.00           C
ATOM   1679  H   ALA A 121      48.791  84.660  50.363  1.00  0.00           H
ATOM   1680  HA  ALA A 121      50.341  86.245  52.124  1.00  0.00           H
ATOM   1681  HB1 ALA A 121      48.253  86.174  53.660  1.00  0.00           H
ATOM   1682  HB2 ALA A 121      47.648  84.889  52.715  1.00  0.00           H
ATOM   1683  HB3 ALA A 121      47.727  86.435  51.972  1.00  0.00           H
ATOM   1684  N   GLY A 122      49.778  83.094  53.221  1.00  0.00           N
ATOM   1685  CA  GLY A 122      50.149  82.126  54.212  1.00  0.00           C
ATOM   1686  C   GLY A 122      51.554  81.447  54.120  1.00  0.00           C
ATOM   1687  O   GLY A 122      52.148  80.819  55.055  1.00  0.00           O
ATOM   1688  H   GLY A 122      48.869  82.967  52.801  1.00  0.00           H
ATOM   1689  HA2 GLY A 122      50.065  82.662  55.157  1.00  0.00           H
ATOM   1690  HA3 GLY A 122      49.563  81.213  54.108  1.00  0.00           H
ATOM   1691  N   HID A 123      52.223  81.773  53.005  1.00  0.00           N
ATOM   1692  CA  HID A 123      53.546  81.466  52.594  1.00  0.00           C
ATOM   1693  C   HID A 123      54.504  82.720  52.521  1.00  0.00           C
ATOM   1694  O   HID A 123      55.749  82.482  52.405  1.00  0.00           O
ATOM   1695  CB  HID A 123      53.522  80.635  51.339  1.00  0.00           C
ATOM   1696  CG  HID A 123      52.712  79.355  51.339  1.00  0.00           C
ATOM   1697  CD2 HID A 123      53.188  78.075  51.560  1.00  0.00           C
ATOM   1698  ND1 HID A 123      51.419  79.224  50.914  1.00  0.00           N
ATOM   1699  CE1 HID A 123      51.030  77.895  50.926  1.00  0.00           C
ATOM   1700  NE2 HID A 123      52.064  77.175  51.348  1.00  0.00           N
ATOM   1701  H   HID A 123      51.607  82.244  52.358  1.00  0.00           H
ATOM   1702  HA  HID A 123      54.084  80.855  53.319  1.00  0.00           H
ATOM   1703  HB2 HID A 123      53.196  81.294  50.534  1.00  0.00           H
ATOM   1704  HB3 HID A 123      54.562  80.357  51.172  1.00  0.00           H
ATOM   1705  HD1 HID A 123      50.830  80.035  50.787  1.00  0.00           H
ATOM   1706  HD2 HID A 123      54.157  77.789  51.943  1.00  0.00           H
ATOM   1707  HE1 HID A 123      50.094  77.531  50.528  1.00  0.00           H
ATOM   1708  N   GLY A 124      54.022  83.928  52.695  1.00  0.00           N
ATOM   1709  CA  GLY A 124      54.922  85.022  52.942  1.00  0.00           C
ATOM   1710  C   GLY A 124      55.444  85.680  51.630  1.00  0.00           C
ATOM   1711  O   GLY A 124      56.553  86.239  51.511  1.00  0.00           O
ATOM   1712  H   GLY A 124      53.032  84.039  52.866  1.00  0.00           H
ATOM   1713  HA2 GLY A 124      54.388  85.818  53.460  1.00  0.00           H
ATOM   1714  HA3 GLY A 124      55.771  84.637  53.506  1.00  0.00           H
ATOM   1715  N   LEU A 125      54.741  85.487  50.557  1.00  0.00           N
ATOM   1716  CA  LEU A 125      55.233  85.601  49.216  1.00  0.00           C
ATOM   1717  C   LEU A 125      54.567  86.800  48.463  1.00  0.00           C
ATOM   1718  O   LEU A 125      54.734  86.912  47.272  1.00  0.00           O
ATOM   1719  CB  LEU A 125      55.182  84.298  48.444  1.00  0.00           C
ATOM   1720  CG  LEU A 125      56.188  83.235  48.901  1.00  0.00           C
ATOM   1721  CD1 LEU A 125      56.021  82.020  47.971  1.00  0.00           C
ATOM   1722  CD2 LEU A 125      57.729  83.625  48.970  1.00  0.00           C
ATOM   1723  H   LEU A 125      53.789  85.149  50.584  1.00  0.00           H
ATOM   1724  HA  LEU A 125      56.300  85.824  49.234  1.00  0.00           H
ATOM   1725  HB2 LEU A 125      54.164  83.919  48.541  1.00  0.00           H
ATOM   1726  HB3 LEU A 125      55.367  84.508  47.391  1.00  0.00           H
ATOM   1727  HG  LEU A 125      55.821  82.870  49.861  1.00  0.00           H
ATOM   1728 HD11 LEU A 125      56.528  82.167  47.018  1.00  0.00           H
ATOM   1729 HD12 LEU A 125      54.975  81.830  47.732  1.00  0.00           H
ATOM   1730 HD13 LEU A 125      56.495  81.111  48.341  1.00  0.00           H
ATOM   1731 HD21 LEU A 125      58.359  82.738  49.037  1.00  0.00           H
ATOM   1732 HD22 LEU A 125      58.027  84.038  48.006  1.00  0.00           H
ATOM   1733 HD23 LEU A 125      58.088  84.356  49.694  1.00  0.00           H
ATOM   1734  N   THR A 126      53.915  87.642  49.182  1.00  0.00           N
ATOM   1735  CA  THR A 126      53.162  88.773  48.661  1.00  0.00           C
ATOM   1736  C   THR A 126      54.049  89.840  47.979  1.00  0.00           C
ATOM   1737  O   THR A 126      53.509  90.681  47.260  1.00  0.00           O
ATOM   1738  CB  THR A 126      52.434  89.410  49.838  1.00  0.00           C
ATOM   1739  CG2 THR A 126      51.505  88.368  50.596  1.00  0.00           C
ATOM   1740  OG1 THR A 126      53.347  89.903  50.817  1.00  0.00           O
ATOM   1741  H   THR A 126      53.886  87.582  50.190  1.00  0.00           H
ATOM   1742  HA  THR A 126      52.368  88.499  47.967  1.00  0.00           H
ATOM   1743  HB  THR A 126      51.834  90.207  49.400  1.00  0.00           H
ATOM   1744  HG1 THR A 126      53.723  90.699  50.434  1.00  0.00           H
ATOM   1745 HG21 THR A 126      50.730  88.905  51.143  1.00  0.00           H
ATOM   1746 HG22 THR A 126      52.012  87.758  51.344  1.00  0.00           H
ATOM   1747 HG23 THR A 126      51.034  87.648  49.927  1.00  0.00           H
ATOM   1748  N   GLU A 127      55.356  89.711  47.939  1.00  0.00           N
ATOM   1749  CA  GLU A 127      56.243  90.557  47.115  1.00  0.00           C
ATOM   1750  C   GLU A 127      56.757  89.972  45.803  1.00  0.00           C
ATOM   1751  O   GLU A 127      56.901  90.727  44.846  1.00  0.00           O
ATOM   1752  CB  GLU A 127      57.501  90.970  47.892  1.00  0.00           C
ATOM   1753  CG  GLU A 127      58.083  92.314  47.418  1.00  0.00           C
ATOM   1754  CD  GLU A 127      59.450  92.211  46.816  1.00  0.00           C
ATOM   1755  OE1 GLU A 127      59.580  91.481  45.774  1.00  0.00           O
ATOM   1756  OE2 GLU A 127      60.439  92.795  47.282  1.00  0.00           O
ATOM   1757  H   GLU A 127      55.743  88.978  48.517  1.00  0.00           H
ATOM   1758  HA  GLU A 127      55.691  91.463  46.868  1.00  0.00           H
ATOM   1759  HB2 GLU A 127      57.214  91.039  48.941  1.00  0.00           H
ATOM   1760  HB3 GLU A 127      58.198  90.133  47.850  1.00  0.00           H
ATOM   1761  HG2 GLU A 127      57.415  92.814  46.717  1.00  0.00           H
ATOM   1762  HG3 GLU A 127      58.016  93.038  48.229  1.00  0.00           H
ATOM   1763  N   ARG A 128      56.941  88.627  45.735  1.00  0.00           N
ATOM   1764  CA  ARG A 128      57.234  87.915  44.441  1.00  0.00           C
ATOM   1765  C   ARG A 128      55.960  87.751  43.567  1.00  0.00           C
ATOM   1766  O   ARG A 128      55.923  87.971  42.357  1.00  0.00           O
ATOM   1767  CB  ARG A 128      57.997  86.620  44.596  1.00  0.00           C
ATOM   1768  CG  ARG A 128      59.096  86.775  45.672  1.00  0.00           C
ATOM   1769  CD  ARG A 128      59.997  87.981  45.551  1.00  0.00           C
ATOM   1770  NE  ARG A 128      60.678  88.029  44.194  1.00  0.00           N
ATOM   1771  CZ  ARG A 128      60.788  89.065  43.330  1.00  0.00           C
ATOM   1772  NH1 ARG A 128      60.211  90.261  43.519  1.00  0.00           N
ATOM   1773  NH2 ARG A 128      61.474  88.926  42.241  1.00  0.00           N
ATOM   1774  H   ARG A 128      56.592  88.047  46.485  1.00  0.00           H
ATOM   1775  HA  ARG A 128      57.857  88.562  43.823  1.00  0.00           H
ATOM   1776  HB2 ARG A 128      57.282  85.913  45.017  1.00  0.00           H
ATOM   1777  HB3 ARG A 128      58.434  86.329  43.641  1.00  0.00           H
ATOM   1778  HG2 ARG A 128      58.689  86.784  46.683  1.00  0.00           H
ATOM   1779  HG3 ARG A 128      59.777  85.931  45.561  1.00  0.00           H
ATOM   1780  HD2 ARG A 128      59.525  88.931  45.802  1.00  0.00           H
ATOM   1781  HD3 ARG A 128      60.733  87.894  46.350  1.00  0.00           H
ATOM   1782  HE  ARG A 128      61.196  87.212  43.905  1.00  0.00           H
ATOM   1783 HH11 ARG A 128      59.808  90.639  44.364  1.00  0.00           H
ATOM   1784 HH12 ARG A 128      60.257  90.801  42.667  1.00  0.00           H
ATOM   1785 HH21 ARG A 128      62.029  88.086  42.161  1.00  0.00           H
ATOM   1786 HH22 ARG A 128      61.507  89.663  41.552  1.00  0.00           H
ATOM   1787  N   LEU A 129      54.897  87.378  44.225  1.00  0.00           N
ATOM   1788  CA  LEU A 129      53.634  86.960  43.593  1.00  0.00           C
ATOM   1789  C   LEU A 129      52.661  88.172  43.451  1.00  0.00           C
ATOM   1790  O   LEU A 129      52.721  89.170  44.128  1.00  0.00           O
ATOM   1791  CB  LEU A 129      52.910  85.900  44.418  1.00  0.00           C
ATOM   1792  CG  LEU A 129      53.679  84.556  44.638  1.00  0.00           C
ATOM   1793  CD1 LEU A 129      53.002  83.676  45.763  1.00  0.00           C
ATOM   1794  CD2 LEU A 129      53.916  83.711  43.385  1.00  0.00           C
ATOM   1795  H   LEU A 129      55.067  87.160  45.197  1.00  0.00           H
ATOM   1796  HA  LEU A 129      53.921  86.472  42.661  1.00  0.00           H
ATOM   1797  HB2 LEU A 129      52.640  86.349  45.374  1.00  0.00           H
ATOM   1798  HB3 LEU A 129      51.984  85.629  43.910  1.00  0.00           H
ATOM   1799  HG  LEU A 129      54.662  84.805  45.038  1.00  0.00           H
ATOM   1800 HD11 LEU A 129      52.047  83.195  45.550  1.00  0.00           H
ATOM   1801 HD12 LEU A 129      52.802  84.393  46.559  1.00  0.00           H
ATOM   1802 HD13 LEU A 129      53.692  82.926  46.150  1.00  0.00           H
ATOM   1803 HD21 LEU A 129      54.594  82.874  43.551  1.00  0.00           H
ATOM   1804 HD22 LEU A 129      52.987  83.347  42.945  1.00  0.00           H
ATOM   1805 HD23 LEU A 129      54.471  84.309  42.662  1.00  0.00           H
ATOM   1806  N   THR A 130      51.807  88.031  42.500  1.00  0.00           N
ATOM   1807  CA  THR A 130      50.646  88.932  42.283  1.00  0.00           C
ATOM   1808  C   THR A 130      49.496  88.141  41.675  1.00  0.00           C
ATOM   1809  O   THR A 130      49.795  87.297  40.793  1.00  0.00           O
ATOM   1810  CB  THR A 130      50.970  90.141  41.355  1.00  0.00           C
ATOM   1811  CG2 THR A 130      49.778  91.090  41.101  1.00  0.00           C
ATOM   1812  OG1 THR A 130      51.851  91.114  41.928  1.00  0.00           O
ATOM   1813  H   THR A 130      51.899  87.152  42.011  1.00  0.00           H
ATOM   1814  HA  THR A 130      50.295  89.324  43.238  1.00  0.00           H
ATOM   1815  HB  THR A 130      51.409  89.804  40.416  1.00  0.00           H
ATOM   1816  HG1 THR A 130      52.748  90.777  41.980  1.00  0.00           H
ATOM   1817 HG21 THR A 130      50.084  92.051  40.690  1.00  0.00           H
ATOM   1818 HG22 THR A 130      49.234  91.281  42.026  1.00  0.00           H
ATOM   1819 HG23 THR A 130      49.010  90.746  40.408  1.00  0.00           H
ATOM   1820  N   PHE A 131      48.233  88.329  42.097  1.00  0.00           N
ATOM   1821  CA  PHE A 131      47.055  87.687  41.466  1.00  0.00           C
ATOM   1822  C   PHE A 131      45.861  88.633  41.507  1.00  0.00           C
ATOM   1823  O   PHE A 131      45.206  88.803  42.521  1.00  0.00           O
ATOM   1824  CB  PHE A 131      46.783  86.381  42.257  1.00  0.00           C
ATOM   1825  CG  PHE A 131      47.953  85.368  42.404  1.00  0.00           C
ATOM   1826  CD1 PHE A 131      48.272  84.405  41.487  1.00  0.00           C
ATOM   1827  CD2 PHE A 131      48.642  85.418  43.579  1.00  0.00           C
ATOM   1828  CE1 PHE A 131      49.302  83.496  41.671  1.00  0.00           C
ATOM   1829  CE2 PHE A 131      49.627  84.467  43.844  1.00  0.00           C
ATOM   1830  CZ  PHE A 131      49.953  83.485  42.925  1.00  0.00           C
ATOM   1831  H   PHE A 131      48.009  89.014  42.805  1.00  0.00           H
ATOM   1832  HA  PHE A 131      47.369  87.398  40.463  1.00  0.00           H
ATOM   1833  HB2 PHE A 131      46.578  86.732  43.269  1.00  0.00           H
ATOM   1834  HB3 PHE A 131      45.896  85.948  41.795  1.00  0.00           H
ATOM   1835  HD1 PHE A 131      47.610  84.257  40.646  1.00  0.00           H
ATOM   1836  HD2 PHE A 131      48.408  86.188  44.299  1.00  0.00           H
ATOM   1837  HE1 PHE A 131      49.472  82.674  40.992  1.00  0.00           H
ATOM   1838  HE2 PHE A 131      50.111  84.507  44.808  1.00  0.00           H
ATOM   1839  HZ  PHE A 131      50.786  82.826  43.119  1.00  0.00           H
ATOM   1840  N   GLU A 132      45.585  89.311  40.436  1.00  0.00           N
ATOM   1841  CA  GLU A 132      44.482  90.308  40.378  1.00  0.00           C
ATOM   1842  C   GLU A 132      43.419  89.987  39.294  1.00  0.00           C
ATOM   1843  O   GLU A 132      43.641  89.320  38.314  1.00  0.00           O
ATOM   1844  CB  GLU A 132      45.126  91.682  40.132  1.00  0.00           C
ATOM   1845  CG  GLU A 132      46.114  92.256  41.159  1.00  0.00           C
ATOM   1846  CD  GLU A 132      45.551  92.318  42.657  1.00  0.00           C
ATOM   1847  OE1 GLU A 132      44.328  92.603  42.802  1.00  0.00           O
ATOM   1848  OE2 GLU A 132      46.253  91.952  43.646  1.00  0.00           O
ATOM   1849  H   GLU A 132      46.067  89.093  39.576  1.00  0.00           H
ATOM   1850  HA  GLU A 132      43.947  90.406  41.323  1.00  0.00           H
ATOM   1851  HB2 GLU A 132      45.686  91.662  39.197  1.00  0.00           H
ATOM   1852  HB3 GLU A 132      44.287  92.364  39.996  1.00  0.00           H
ATOM   1853  HG2 GLU A 132      46.918  91.523  41.101  1.00  0.00           H
ATOM   1854  HG3 GLU A 132      46.533  93.186  40.775  1.00  0.00           H
ATOM   1855  N   VAL A 133      42.141  90.345  39.445  1.00  0.00           N
ATOM   1856  CA  VAL A 133      41.019  89.754  38.579  1.00  0.00           C
ATOM   1857  C   VAL A 133      41.169  90.218  37.202  1.00  0.00           C
ATOM   1858  O   VAL A 133      41.132  91.353  36.934  1.00  0.00           O
ATOM   1859  CB  VAL A 133      39.603  90.042  39.244  1.00  0.00           C
ATOM   1860  CG1 VAL A 133      38.400  89.254  38.551  1.00  0.00           C
ATOM   1861  CG2 VAL A 133      39.609  89.728  40.729  1.00  0.00           C
ATOM   1862  H   VAL A 133      41.835  90.935  40.206  1.00  0.00           H
ATOM   1863  HA  VAL A 133      41.331  88.714  38.677  1.00  0.00           H
ATOM   1864  HB  VAL A 133      39.379  91.105  39.150  1.00  0.00           H
ATOM   1865 HG11 VAL A 133      37.429  89.701  38.766  1.00  0.00           H
ATOM   1866 HG12 VAL A 133      38.583  89.404  37.488  1.00  0.00           H
ATOM   1867 HG13 VAL A 133      38.407  88.195  38.810  1.00  0.00           H
ATOM   1868 HG21 VAL A 133      39.743  88.653  40.847  1.00  0.00           H
ATOM   1869 HG22 VAL A 133      38.709  90.132  41.192  1.00  0.00           H
ATOM   1870 HG23 VAL A 133      40.396  90.348  41.159  1.00  0.00           H
ATOM   1871  N   ALA A 134      41.258  89.222  36.303  1.00  0.00           N
ATOM   1872  CA  ALA A 134      41.676  89.456  34.879  1.00  0.00           C
ATOM   1873  C   ALA A 134      41.516  88.276  33.874  1.00  0.00           C
ATOM   1874  O   ALA A 134      41.764  87.084  34.096  1.00  0.00           O
ATOM   1875  CB  ALA A 134      43.129  90.117  34.822  1.00  0.00           C
ATOM   1876  H   ALA A 134      41.301  88.254  36.588  1.00  0.00           H
ATOM   1877  HA  ALA A 134      40.908  90.167  34.573  1.00  0.00           H
ATOM   1878  HB1 ALA A 134      43.829  89.294  34.969  1.00  0.00           H
ATOM   1879  HB2 ALA A 134      43.317  90.989  35.448  1.00  0.00           H
ATOM   1880  HB3 ALA A 134      43.317  90.467  33.807  1.00  0.00           H
ATOM   1881  N   ASP A 135      40.724  88.554  32.806  1.00 -0.01           N
ATOM   1882  CA  ASP A 135      40.544  87.758  31.535  1.00 -0.01           C
ATOM   1883  C   ASP A 135      41.793  87.861  30.699  1.00 -0.01           C
ATOM   1884  O   ASP A 135      42.192  88.962  30.344  1.00 -0.01           O
ATOM   1885  CB  ASP A 135      39.367  88.393  30.773  1.00 -0.01           C
ATOM   1886  CG  ASP A 135      39.053  87.727  29.418  1.00 -0.01           C
ATOM   1887  OD1 ASP A 135      39.603  86.662  29.051  1.00 -0.01           O
ATOM   1888  OD2 ASP A 135      38.327  88.331  28.645  1.00 -0.01           O
ATOM   1889  H   ASP A 135      40.615  89.554  32.712  1.00 -0.01           H
ATOM   1890  HA  ASP A 135      40.398  86.770  31.974  1.00 -0.01           H
ATOM   1891  HB2 ASP A 135      38.444  88.240  31.333  1.00 -0.01           H
ATOM   1892  HB3 ASP A 135      39.552  89.459  30.639  1.00 -0.01           H
ATOM   1893  N   ALA A 136      42.386  86.747  30.373  1.00  0.01           N
ATOM   1894  CA  ALA A 136      43.485  86.580  29.432  1.00  0.01           C
ATOM   1895  C   ALA A 136      43.218  86.976  27.937  1.00  0.01           C
ATOM   1896  O   ALA A 136      44.132  87.285  27.192  1.00  0.01           O
ATOM   1897  CB  ALA A 136      44.150  85.222  29.560  1.00  0.01           C
ATOM   1898  H   ALA A 136      42.007  85.909  30.790  1.00  0.01           H
ATOM   1899  HA  ALA A 136      44.284  87.225  29.799  1.00  0.01           H
ATOM   1900  HB1 ALA A 136      44.854  85.111  28.735  1.00  0.01           H
ATOM   1901  HB2 ALA A 136      43.269  84.582  29.514  1.00  0.01           H
ATOM   1902  HB3 ALA A 136      44.544  85.122  30.571  1.00  0.01           H
ATOM   1903  N   MET A 137      41.936  87.083  27.557  1.00  0.00           N
ATOM   1904  CA  MET A 137      41.625  87.772  26.226  1.00  0.00           C
ATOM   1905  C   MET A 137      41.504  89.301  26.363  1.00  0.00           C
ATOM   1906  O   MET A 137      41.418  90.019  25.408  1.00  0.00           O
ATOM   1907  CB  MET A 137      40.440  87.111  25.643  1.00  0.00           C
ATOM   1908  CG  MET A 137      40.647  85.650  25.298  1.00  0.00           C
ATOM   1909  SD  MET A 137      39.225  84.932  24.516  1.00  0.00           S
ATOM   1910  CE  MET A 137      38.144  84.670  25.996  1.00  0.00           C
ATOM   1911  H   MET A 137      41.149  86.931  28.172  1.00  0.00           H
ATOM   1912  HA  MET A 137      42.447  87.531  25.552  1.00  0.00           H
ATOM   1913  HB2 MET A 137      39.650  87.262  26.380  1.00  0.00           H
ATOM   1914  HB3 MET A 137      40.104  87.557  24.707  1.00  0.00           H
ATOM   1915  HG2 MET A 137      41.423  85.598  24.534  1.00  0.00           H
ATOM   1916  HG3 MET A 137      40.897  85.121  26.217  1.00  0.00           H
ATOM   1917  HE1 MET A 137      38.674  83.819  26.424  1.00  0.00           H
ATOM   1918  HE2 MET A 137      38.195  85.572  26.606  1.00  0.00           H
ATOM   1919  HE3 MET A 137      37.159  84.344  25.665  1.00  0.00           H
ATOM   1920  N   ARG A 138      41.454  89.790  27.601  1.00  0.01           N
ATOM   1921  CA  ARG A 138      41.428  91.274  27.915  1.00  0.01           C
ATOM   1922  C   ARG A 138      42.586  91.658  28.966  1.00  0.01           C
ATOM   1923  O   ARG A 138      42.411  92.351  29.988  1.00  0.01           O
ATOM   1924  CB  ARG A 138      40.058  91.823  28.399  1.00  0.01           C
ATOM   1925  CG  ARG A 138      38.939  91.534  27.383  1.00  0.01           C
ATOM   1926  CD  ARG A 138      37.514  91.880  27.984  1.00  0.01           C
ATOM   1927  NE  ARG A 138      37.123  90.801  28.880  1.00  0.01           N
ATOM   1928  CZ  ARG A 138      36.089  90.602  29.673  1.00  0.01           C
ATOM   1929  NH1 ARG A 138      35.150  91.469  29.858  1.00  0.01           N
ATOM   1930  NH2 ARG A 138      35.966  89.514  30.371  1.00  0.01           N
ATOM   1931  H   ARG A 138      41.361  89.173  28.395  1.00  0.01           H
ATOM   1932  HA  ARG A 138      41.605  91.852  27.008  1.00  0.01           H
ATOM   1933  HB2 ARG A 138      39.813  91.494  29.409  1.00  0.01           H
ATOM   1934  HB3 ARG A 138      40.096  92.912  28.443  1.00  0.01           H
ATOM   1935  HG2 ARG A 138      39.086  92.107  26.468  1.00  0.01           H
ATOM   1936  HG3 ARG A 138      38.907  90.500  27.040  1.00  0.01           H
ATOM   1937  HD2 ARG A 138      37.620  92.740  28.647  1.00  0.01           H
ATOM   1938  HD3 ARG A 138      36.906  92.231  27.151  1.00  0.01           H
ATOM   1939  HE  ARG A 138      37.712  90.001  28.699  1.00  0.01           H
ATOM   1940 HH11 ARG A 138      35.152  92.402  29.472  1.00  0.01           H
ATOM   1941 HH12 ARG A 138      34.262  91.075  30.136  1.00  0.01           H
ATOM   1942 HH21 ARG A 138      36.808  88.955  30.397  1.00  0.01           H
ATOM   1943 HH22 ARG A 138      35.246  89.519  31.079  1.00  0.01           H
ATOM   1944  N   LEU A 139      43.824  91.192  28.685  1.00  0.00           N
ATOM   1945  CA  LEU A 139      44.969  91.089  29.577  1.00  0.00           C
ATOM   1946  C   LEU A 139      45.403  92.491  29.978  1.00  0.00           C
ATOM   1947  O   LEU A 139      45.884  93.189  29.092  1.00  0.00           O
ATOM   1948  CB  LEU A 139      46.012  90.166  28.969  1.00  0.00           C
ATOM   1949  CG  LEU A 139      46.795  89.269  29.971  1.00  0.00           C
ATOM   1950  CD1 LEU A 139      47.351  87.914  29.437  1.00  0.00           C
ATOM   1951  CD2 LEU A 139      48.020  90.039  30.522  1.00  0.00           C
ATOM   1952  H   LEU A 139      43.940  90.632  27.853  1.00  0.00           H
ATOM   1953  HA  LEU A 139      44.545  90.611  30.459  1.00  0.00           H
ATOM   1954  HB2 LEU A 139      45.358  89.472  28.441  1.00  0.00           H
ATOM   1955  HB3 LEU A 139      46.652  90.589  28.195  1.00  0.00           H
ATOM   1956  HG  LEU A 139      46.146  89.085  30.827  1.00  0.00           H
ATOM   1957 HD11 LEU A 139      46.510  87.466  28.909  1.00  0.00           H
ATOM   1958 HD12 LEU A 139      47.773  87.380  30.288  1.00  0.00           H
ATOM   1959 HD13 LEU A 139      48.142  88.090  28.708  1.00  0.00           H
ATOM   1960 HD21 LEU A 139      47.653  90.985  30.921  1.00  0.00           H
ATOM   1961 HD22 LEU A 139      48.557  89.392  31.215  1.00  0.00           H
ATOM   1962 HD23 LEU A 139      48.581  90.214  29.604  1.00  0.00           H
ATOM   1963  N   PRO A 140      45.252  93.021  31.232  1.00  0.00           N
ATOM   1964  CA  PRO A 140      45.562  94.445  31.574  1.00  0.00           C
ATOM   1965  C   PRO A 140      46.996  94.942  31.317  1.00  0.00           C
ATOM   1966  O   PRO A 140      47.260  96.102  31.012  1.00  0.00           O
ATOM   1967  CB  PRO A 140      45.121  94.563  33.038  1.00  0.00           C
ATOM   1968  CG  PRO A 140      45.025  93.142  33.555  1.00  0.00           C
ATOM   1969  CD  PRO A 140      44.654  92.334  32.361  1.00  0.00           C
ATOM   1970  HA  PRO A 140      44.868  95.030  30.971  1.00  0.00           H
ATOM   1971  HB2 PRO A 140      45.729  95.221  33.660  1.00  0.00           H
ATOM   1972  HB3 PRO A 140      44.064  94.826  33.063  1.00  0.00           H
ATOM   1973  HG2 PRO A 140      45.964  92.813  34.002  1.00  0.00           H
ATOM   1974  HG3 PRO A 140      44.313  93.161  34.380  1.00  0.00           H
ATOM   1975  HD2 PRO A 140      45.008  91.304  32.337  1.00  0.00           H
ATOM   1976  HD3 PRO A 140      43.568  92.418  32.323  1.00  0.00           H
ATOM   1977  N   TYR A 141      47.996  94.089  31.457  1.00  0.00           N
ATOM   1978  CA  TYR A 141      49.367  94.531  31.533  1.00  0.00           C
ATOM   1979  C   TYR A 141      49.978  94.986  30.212  1.00  0.00           C
ATOM   1980  O   TYR A 141      49.619  94.555  29.163  1.00  0.00           O
ATOM   1981  CB  TYR A 141      50.234  93.531  32.192  1.00  0.00           C
ATOM   1982  CG  TYR A 141      49.696  93.158  33.513  1.00  0.00           C
ATOM   1983  CD1 TYR A 141      49.935  93.978  34.663  1.00  0.00           C
ATOM   1984  CD2 TYR A 141      49.094  91.877  33.662  1.00  0.00           C
ATOM   1985  CE1 TYR A 141      49.412  93.645  35.924  1.00  0.00           C
ATOM   1986  CE2 TYR A 141      48.523  91.546  34.948  1.00  0.00           C
ATOM   1987  CZ  TYR A 141      48.705  92.413  36.031  1.00  0.00           C
ATOM   1988  OH  TYR A 141      48.126  92.048  37.167  1.00  0.00           O
ATOM   1989  H   TYR A 141      47.857  93.132  31.748  1.00  0.00           H
ATOM   1990  HA  TYR A 141      49.415  95.394  32.197  1.00  0.00           H
ATOM   1991  HB2 TYR A 141      50.192  92.595  31.635  1.00  0.00           H
ATOM   1992  HB3 TYR A 141      51.282  93.824  32.237  1.00  0.00           H
ATOM   1993  HD1 TYR A 141      50.454  94.921  34.570  1.00  0.00           H
ATOM   1994  HD2 TYR A 141      48.920  91.172  32.862  1.00  0.00           H
ATOM   1995  HE1 TYR A 141      49.550  94.361  36.722  1.00  0.00           H
ATOM   1996  HE2 TYR A 141      47.996  90.612  35.074  1.00  0.00           H
ATOM   1997  HH  TYR A 141      47.793  91.150  37.229  1.00  0.00           H
ATOM   1998  N   GLU A 142      51.028  95.819  30.157  1.00  0.00           N
ATOM   1999  CA  GLU A 142      51.757  96.432  29.001  1.00  0.00           C
ATOM   2000  C   GLU A 142      52.591  95.399  28.152  1.00  0.00           C
ATOM   2001  O   GLU A 142      52.951  94.333  28.603  1.00  0.00           O
ATOM   2002  CB  GLU A 142      52.784  97.384  29.654  1.00  0.00           C
ATOM   2003  CG  GLU A 142      52.159  98.732  30.050  1.00  0.00           C
ATOM   2004  CD  GLU A 142      51.322  98.603  31.405  1.00  0.00           C
ATOM   2005  OE1 GLU A 142      51.487  97.668  32.235  1.00  0.00           O
ATOM   2006  OE2 GLU A 142      50.329  99.373  31.504  1.00  0.00           O
ATOM   2007  H   GLU A 142      51.198  96.315  31.020  1.00  0.00           H
ATOM   2008  HA  GLU A 142      51.051  96.950  28.351  1.00  0.00           H
ATOM   2009  HB2 GLU A 142      53.243  97.003  30.566  1.00  0.00           H
ATOM   2010  HB3 GLU A 142      53.562  97.685  28.951  1.00  0.00           H
ATOM   2011  HG2 GLU A 142      53.002  99.384  30.280  1.00  0.00           H
ATOM   2012  HG3 GLU A 142      51.533  99.127  29.251  1.00  0.00           H
ATOM   2013  N   ASP A 143      52.947  95.721  26.976  1.00  0.00           N
ATOM   2014  CA  ASP A 143      53.689  94.823  26.037  1.00  0.00           C
ATOM   2015  C   ASP A 143      55.110  94.506  26.604  1.00  0.00           C
ATOM   2016  O   ASP A 143      55.649  95.351  27.334  1.00  0.00           O
ATOM   2017  CB  ASP A 143      53.777  95.316  24.586  1.00  0.00           C
ATOM   2018  CG  ASP A 143      52.489  95.809  23.954  1.00  0.00           C
ATOM   2019  OD1 ASP A 143      51.478  96.236  24.659  1.00  0.00           O
ATOM   2020  OD2 ASP A 143      52.586  95.920  22.697  1.00  0.00           O
ATOM   2021  H   ASP A 143      52.580  96.579  26.590  1.00  0.00           H
ATOM   2022  HA  ASP A 143      53.100  93.908  25.973  1.00  0.00           H
ATOM   2023  HB2 ASP A 143      54.486  96.137  24.687  1.00  0.00           H
ATOM   2024  HB3 ASP A 143      54.290  94.582  23.965  1.00  0.00           H
ATOM   2025  N   GLU A 144      55.777  93.354  26.308  1.00  0.00           N
ATOM   2026  CA  GLU A 144      57.136  93.007  26.861  1.00  0.00           C
ATOM   2027  C   GLU A 144      57.193  93.090  28.398  1.00  0.00           C
ATOM   2028  O   GLU A 144      58.264  93.510  28.971  1.00  0.00           O
ATOM   2029  CB  GLU A 144      58.331  93.740  26.156  1.00  0.00           C
ATOM   2030  CG  GLU A 144      58.376  93.523  24.628  1.00  0.00           C
ATOM   2031  CD  GLU A 144      59.517  94.353  23.985  1.00  0.00           C
ATOM   2032  OE1 GLU A 144      60.706  94.082  24.271  1.00  0.00           O
ATOM   2033  OE2 GLU A 144      59.354  95.443  23.279  1.00  0.00           O
ATOM   2034  H   GLU A 144      55.308  92.736  25.662  1.00  0.00           H
ATOM   2035  HA  GLU A 144      57.219  91.943  26.639  1.00  0.00           H
ATOM   2036  HB2 GLU A 144      58.397  94.803  26.384  1.00  0.00           H
ATOM   2037  HB3 GLU A 144      59.234  93.296  26.576  1.00  0.00           H
ATOM   2038  HG2 GLU A 144      58.401  92.446  24.456  1.00  0.00           H
ATOM   2039  HG3 GLU A 144      57.458  93.884  24.165  1.00  0.00           H
ATOM   2040  N   SER A 145      56.067  92.748  29.105  1.00  0.00           N
ATOM   2041  CA  SER A 145      56.030  92.828  30.627  1.00  0.00           C
ATOM   2042  C   SER A 145      56.630  91.583  31.318  1.00  0.00           C
ATOM   2043  O   SER A 145      56.786  91.567  32.531  1.00  0.00           O
ATOM   2044  CB  SER A 145      54.725  93.184  31.204  1.00  0.00           C
ATOM   2045  OG  SER A 145      54.196  94.450  30.933  1.00  0.00           O
ATOM   2046  H   SER A 145      55.244  92.465  28.592  1.00  0.00           H
ATOM   2047  HA  SER A 145      56.671  93.641  30.968  1.00  0.00           H
ATOM   2048  HB2 SER A 145      53.981  92.439  30.923  1.00  0.00           H
ATOM   2049  HB3 SER A 145      54.821  92.991  32.272  1.00  0.00           H
ATOM   2050  HG  SER A 145      53.824  94.377  30.051  1.00  0.00           H
ATOM   2051  N   PHE A 146      56.879  90.459  30.590  1.00  0.00           N
ATOM   2052  CA  PHE A 146      57.186  89.114  31.104  1.00  0.00           C
ATOM   2053  C   PHE A 146      58.202  88.385  30.334  1.00  0.00           C
ATOM   2054  O   PHE A 146      58.303  88.597  29.136  1.00  0.00           O
ATOM   2055  CB  PHE A 146      55.905  88.302  31.184  1.00  0.00           C
ATOM   2056  CG  PHE A 146      54.869  88.797  32.174  1.00  0.00           C
ATOM   2057  CD1 PHE A 146      55.129  88.735  33.586  1.00  0.00           C
ATOM   2058  CD2 PHE A 146      53.824  89.567  31.658  1.00  0.00           C
ATOM   2059  CE1 PHE A 146      54.171  89.291  34.412  1.00  0.00           C
ATOM   2060  CE2 PHE A 146      52.854  90.145  32.492  1.00  0.00           C
ATOM   2061  CZ  PHE A 146      53.059  89.956  33.892  1.00  0.00           C
ATOM   2062  H   PHE A 146      56.568  90.515  29.631  1.00  0.00           H
ATOM   2063  HA  PHE A 146      57.530  89.282  32.125  1.00  0.00           H
ATOM   2064  HB2 PHE A 146      55.439  88.215  30.203  1.00  0.00           H
ATOM   2065  HB3 PHE A 146      56.142  87.275  31.464  1.00  0.00           H
ATOM   2066  HD1 PHE A 146      55.905  88.150  34.057  1.00  0.00           H
ATOM   2067  HD2 PHE A 146      53.692  89.706  30.595  1.00  0.00           H
ATOM   2068  HE1 PHE A 146      54.336  89.208  35.476  1.00  0.00           H
ATOM   2069  HE2 PHE A 146      52.054  90.783  32.146  1.00  0.00           H
ATOM   2070  HZ  PHE A 146      52.330  90.313  34.605  1.00  0.00           H
ATOM   2071  N   ASP A 147      59.136  87.574  30.912  1.00  0.00           N
ATOM   2072  CA  ASP A 147      60.239  86.867  30.213  1.00  0.00           C
ATOM   2073  C   ASP A 147      59.789  85.492  29.730  1.00  0.00           C
ATOM   2074  O   ASP A 147      60.288  85.006  28.687  1.00  0.00           O
ATOM   2075  CB  ASP A 147      61.333  86.682  31.225  1.00  0.00           C
ATOM   2076  CG  ASP A 147      61.999  87.889  31.868  1.00  0.00           C
ATOM   2077  OD1 ASP A 147      61.550  88.425  32.950  1.00  0.00           O
ATOM   2078  OD2 ASP A 147      63.065  88.329  31.346  1.00  0.00           O
ATOM   2079  H   ASP A 147      59.261  87.703  31.906  1.00  0.00           H
ATOM   2080  HA  ASP A 147      60.625  87.545  29.451  1.00  0.00           H
ATOM   2081  HB2 ASP A 147      60.860  86.048  31.974  1.00  0.00           H
ATOM   2082  HB3 ASP A 147      62.056  86.067  30.689  1.00  0.00           H
ATOM   2083  N   CYS A 148      58.922  84.848  30.522  1.00  0.00           N
ATOM   2084  CA  CYS A 148      58.539  83.469  30.304  1.00  0.00           C
ATOM   2085  C   CYS A 148      57.149  83.364  30.936  1.00  0.00           C
ATOM   2086  O   CYS A 148      56.793  84.180  31.814  1.00  0.00           O
ATOM   2087  CB  CYS A 148      59.682  82.545  30.976  1.00  0.00           C
ATOM   2088  SG  CYS A 148      59.910  83.032  32.662  1.00  0.00           S
ATOM   2089  H   CYS A 148      58.363  85.352  31.196  1.00  0.00           H
ATOM   2090  HA  CYS A 148      58.431  83.164  29.263  1.00  0.00           H
ATOM   2091  HB2 CYS A 148      59.251  81.546  30.911  1.00  0.00           H
ATOM   2092  HB3 CYS A 148      60.644  82.530  30.464  1.00  0.00           H
ATOM   2093  HG  CYS A 148      60.464  84.215  32.383  1.00  0.00           H
ATOM   2094  N   ALA A 149      56.340  82.395  30.431  1.00  0.00           N
ATOM   2095  CA  ALA A 149      54.967  82.049  30.775  1.00  0.00           C
ATOM   2096  C   ALA A 149      54.493  80.632  30.522  1.00  0.00           C
ATOM   2097  O   ALA A 149      55.125  79.824  29.879  1.00  0.00           O
ATOM   2098  CB  ALA A 149      54.161  83.123  30.069  1.00  0.00           C
ATOM   2099  H   ALA A 149      56.696  81.891  29.632  1.00  0.00           H
ATOM   2100  HA  ALA A 149      54.822  82.188  31.846  1.00  0.00           H
ATOM   2101  HB1 ALA A 149      54.446  84.132  30.365  1.00  0.00           H
ATOM   2102  HB2 ALA A 149      53.114  82.999  30.345  1.00  0.00           H
ATOM   2103  HB3 ALA A 149      54.166  82.957  28.992  1.00  0.00           H
ATOM   2104  N   TRP A 150      53.279  80.351  31.044  1.00 -0.03           N
ATOM   2105  CA  TRP A 150      52.515  79.117  30.809  1.00 -0.03           C
ATOM   2106  C   TRP A 150      50.980  79.350  30.743  1.00 -0.03           C
ATOM   2107  O   TRP A 150      50.479  80.379  31.147  1.00 -0.03           O
ATOM   2108  CB  TRP A 150      52.915  78.073  31.818  1.00 -0.03           C
ATOM   2109  CG  TRP A 150      52.687  78.379  33.331  1.00 -0.03           C
ATOM   2110  CD1 TRP A 150      51.564  78.878  33.866  1.00 -0.03           C
ATOM   2111  CD2 TRP A 150      53.662  78.349  34.442  1.00 -0.03           C
ATOM   2112  CE2 TRP A 150      52.970  78.742  35.613  1.00 -0.03           C
ATOM   2113  CE3 TRP A 150      55.009  78.032  34.572  1.00 -0.03           C
ATOM   2114  NE1 TRP A 150      51.634  78.825  35.295  1.00 -0.03           N
ATOM   2115  CZ2 TRP A 150      53.612  78.926  36.855  1.00 -0.03           C
ATOM   2116  CZ3 TRP A 150      55.710  78.143  35.817  1.00 -0.03           C
ATOM   2117  CH2 TRP A 150      54.997  78.660  36.961  1.00 -0.03           C
ATOM   2118  H   TRP A 150      52.822  81.144  31.470  1.00 -0.03           H
ATOM   2119  HA  TRP A 150      52.829  78.754  29.830  1.00 -0.03           H
ATOM   2120  HB2 TRP A 150      52.411  77.138  31.576  1.00 -0.03           H
ATOM   2121  HB3 TRP A 150      53.976  77.925  31.615  1.00 -0.03           H
ATOM   2122  HD1 TRP A 150      50.642  78.982  33.314  1.00 -0.03           H
ATOM   2123  HE1 TRP A 150      50.820  79.161  35.790  1.00 -0.03           H
ATOM   2124  HE3 TRP A 150      55.512  77.707  33.673  1.00 -0.03           H
ATOM   2125  HZ2 TRP A 150      52.996  79.221  37.691  1.00 -0.03           H
ATOM   2126  HZ3 TRP A 150      56.785  78.100  35.913  1.00 -0.03           H
ATOM   2127  HH2 TRP A 150      55.447  78.819  37.930  1.00 -0.03           H
ATOM   2128  N   ALA A 151      50.352  78.449  30.133  1.00 -0.10           N
ATOM   2129  CA  ALA A 151      48.863  78.426  30.128  1.00 -0.10           C
ATOM   2130  C   ALA A 151      48.437  77.056  30.305  1.00 -0.10           C
ATOM   2131  O   ALA A 151      48.627  76.267  29.428  1.00 -0.10           O
ATOM   2132  CB  ALA A 151      48.437  79.039  28.748  1.00 -0.10           C
ATOM   2133  H   ALA A 151      50.873  77.712  29.680  1.00 -0.10           H
ATOM   2134  HA  ALA A 151      48.409  79.071  30.881  1.00 -0.10           H
ATOM   2135  HB1 ALA A 151      47.352  79.013  28.644  1.00 -0.10           H
ATOM   2136  HB2 ALA A 151      48.969  78.437  28.012  1.00 -0.10           H
ATOM   2137  HB3 ALA A 151      48.841  80.051  28.713  1.00 -0.10           H
ATOM   2138  N   ILE A 152      47.972  76.705  31.501  1.00 -0.26           N
ATOM   2139  CA  ILE A 152      47.882  75.291  31.946  1.00 -0.26           C
ATOM   2140  C   ILE A 152      46.448  74.886  31.874  1.00 -0.26           C
ATOM   2141  O   ILE A 152      45.657  75.156  32.774  1.00 -0.26           O
ATOM   2142  CB  ILE A 152      48.534  75.063  33.398  1.00 -0.26           C
ATOM   2143  CG1 ILE A 152      50.024  75.368  33.319  1.00 -0.26           C
ATOM   2144  CG2 ILE A 152      48.142  73.762  34.064  1.00 -0.26           C
ATOM   2145  CD1 ILE A 152      50.588  75.546  34.722  1.00 -0.26           C
ATOM   2146  H   ILE A 152      47.827  77.396  32.224  1.00 -0.26           H
ATOM   2147  HA  ILE A 152      48.426  74.773  31.156  1.00 -0.26           H
ATOM   2148  HB  ILE A 152      48.086  75.840  34.018  1.00 -0.26           H
ATOM   2149 HG12 ILE A 152      50.681  74.776  32.681  1.00 -0.26           H
ATOM   2150 HG13 ILE A 152      50.142  76.324  32.809  1.00 -0.26           H
ATOM   2151 HG21 ILE A 152      47.088  73.710  34.338  1.00 -0.26           H
ATOM   2152 HG22 ILE A 152      48.672  73.735  35.016  1.00 -0.26           H
ATOM   2153 HG23 ILE A 152      48.574  72.975  33.446  1.00 -0.26           H
ATOM   2154 HD11 ILE A 152      51.601  75.850  34.458  1.00 -0.26           H
ATOM   2155 HD12 ILE A 152      50.559  74.655  35.349  1.00 -0.26           H
ATOM   2156 HD13 ILE A 152      50.123  76.389  35.234  1.00 -0.26           H
ATOM   2157  N   GLU A 153      46.227  74.134  30.816  1.00  1.14           N
ATOM   2158  CA  GLU A 153      44.900  73.624  30.478  1.00  1.14           C
ATOM   2159  C   GLU A 153      43.816  74.683  30.215  1.00  1.14           C
ATOM   2160  O   GLU A 153      42.723  74.416  29.681  1.00  1.14           O
ATOM   2161  CB  GLU A 153      44.429  72.473  31.423  1.00  1.14           C
ATOM   2162  CG  GLU A 153      45.325  71.296  31.442  1.00  1.14           C
ATOM   2163  CD  GLU A 153      45.888  70.845  32.804  1.00  1.14           C
ATOM   2164  OE1 GLU A 153      45.156  70.488  33.782  1.00  1.14           O
ATOM   2165  OE2 GLU A 153      47.093  70.686  32.943  1.00  1.14           O
ATOM   2166  H   GLU A 153      46.947  73.777  30.205  1.00  1.14           H
ATOM   2167  HA  GLU A 153      44.941  73.045  29.555  1.00  1.14           H
ATOM   2168  HB2 GLU A 153      44.256  72.758  32.461  1.00  1.14           H
ATOM   2169  HB3 GLU A 153      43.419  72.155  31.165  1.00  1.14           H
ATOM   2170  HG2 GLU A 153      44.836  70.459  30.943  1.00  1.14           H
ATOM   2171  HG3 GLU A 153      46.166  71.487  30.777  1.00  1.14           H
ATOM   2172  N   SER A 154      44.004  75.936  30.606  1.00 -0.30           N
ATOM   2173  CA  SER A 154      43.016  77.074  30.702  1.00 -0.30           C
ATOM   2174  C   SER A 154      42.564  77.577  29.308  1.00 -0.30           C
ATOM   2175  O   SER A 154      41.550  78.185  29.143  1.00 -0.30           O
ATOM   2176  CB  SER A 154      43.652  78.285  31.434  1.00 -0.30           C
ATOM   2177  OG  SER A 154      44.871  78.678  30.730  1.00 -0.30           O
ATOM   2178  H   SER A 154      44.890  76.247  30.977  1.00 -0.30           H
ATOM   2179  HA  SER A 154      42.143  76.831  31.308  1.00 -0.30           H
ATOM   2180  HB2 SER A 154      42.939  79.110  31.420  1.00 -0.30           H
ATOM   2181  HB3 SER A 154      43.926  77.936  32.429  1.00 -0.30           H
ATOM   2182  HG  SER A 154      45.540  79.049  31.311  1.00 -0.30           H
ATOM   2183  N   LEU A 155      43.391  77.251  28.295  1.00 -0.11           N
ATOM   2184  CA  LEU A 155      43.267  77.616  26.848  1.00 -0.11           C
ATOM   2185  C   LEU A 155      41.945  76.993  26.310  1.00 -0.11           C
ATOM   2186  O   LEU A 155      41.384  77.571  25.411  1.00 -0.11           O
ATOM   2187  CB  LEU A 155      44.334  77.034  25.931  1.00 -0.11           C
ATOM   2188  CG  LEU A 155      45.736  77.619  26.205  1.00 -0.11           C
ATOM   2189  CD1 LEU A 155      46.865  76.939  25.507  1.00 -0.11           C
ATOM   2190  CD2 LEU A 155      45.623  79.102  25.803  1.00 -0.11           C
ATOM   2191  H   LEU A 155      44.128  76.643  28.622  1.00 -0.11           H
ATOM   2192  HA  LEU A 155      43.278  78.701  26.739  1.00 -0.11           H
ATOM   2193  HB2 LEU A 155      44.302  75.945  25.973  1.00 -0.11           H
ATOM   2194  HB3 LEU A 155      44.165  77.236  24.874  1.00 -0.11           H
ATOM   2195  HG  LEU A 155      45.926  77.517  27.273  1.00 -0.11           H
ATOM   2196 HD11 LEU A 155      47.125  76.088  26.135  1.00 -0.11           H
ATOM   2197 HD12 LEU A 155      47.777  77.535  25.486  1.00 -0.11           H
ATOM   2198 HD13 LEU A 155      46.665  76.659  24.472  1.00 -0.11           H
ATOM   2199 HD21 LEU A 155      44.961  79.537  26.552  1.00 -0.11           H
ATOM   2200 HD22 LEU A 155      46.582  79.609  25.904  1.00 -0.11           H
ATOM   2201 HD23 LEU A 155      45.133  79.310  24.852  1.00 -0.11           H
ATOM   2202  N   CYS A 156      41.388  75.908  26.891  1.00 -1.02           N
ATOM   2203  CA  CYS A 156      40.133  75.314  26.573  1.00 -1.02           C
ATOM   2204  C   CYS A 156      38.949  76.296  26.681  1.00 -1.02           C
ATOM   2205  O   CYS A 156      37.992  76.326  25.929  1.00 -1.02           O
ATOM   2206  CB  CYS A 156      39.888  74.103  27.484  1.00 -1.02           C
ATOM   2207  SG  CYS A 156      41.222  72.876  27.304  1.00 -1.02           S
ATOM   2208  H   CYS A 156      41.818  75.572  27.740  1.00 -1.02           H
ATOM   2209  HA  CYS A 156      40.227  75.012  25.530  1.00 -1.02           H
ATOM   2210  HB2 CYS A 156      39.935  74.392  28.534  1.00 -1.02           H
ATOM   2211  HB3 CYS A 156      38.986  73.565  27.192  1.00 -1.02           H
ATOM   2212  HG  CYS A 156      42.053  73.280  28.269  1.00 -1.02           H
ATOM   2213  N   HID A 157      39.031  77.261  27.631  1.00 -0.26           N
ATOM   2214  CA  HID A 157      37.905  78.210  27.806  1.00 -0.26           C
ATOM   2215  C   HID A 157      37.857  79.438  26.855  1.00 -0.26           C
ATOM   2216  O   HID A 157      36.921  80.238  26.894  1.00 -0.26           O
ATOM   2217  CB  HID A 157      37.778  78.705  29.287  1.00 -0.26           C
ATOM   2218  CG  HID A 157      37.833  77.616  30.396  1.00 -0.26           C
ATOM   2219  CD2 HID A 157      38.866  77.208  31.191  1.00 -0.26           C
ATOM   2220  ND1 HID A 157      36.821  76.741  30.609  1.00 -0.26           N
ATOM   2221  CE1 HID A 157      37.172  75.921  31.605  1.00 -0.26           C
ATOM   2222  NE2 HID A 157      38.392  76.245  32.012  1.00 -0.26           N
ATOM   2223  H   HID A 157      39.770  77.297  28.319  1.00 -0.26           H
ATOM   2224  HA  HID A 157      36.914  77.773  27.684  1.00 -0.26           H
ATOM   2225  HB2 HID A 157      38.593  79.399  29.491  1.00 -0.26           H
ATOM   2226  HB3 HID A 157      36.876  79.316  29.300  1.00 -0.26           H
ATOM   2227  HD1 HID A 157      35.885  76.887  30.257  1.00 -0.26           H
ATOM   2228  HD2 HID A 157      39.890  77.547  31.240  1.00 -0.26           H
ATOM   2229  HE1 HID A 157      36.598  75.126  32.058  1.00 -0.26           H
ATOM   2230  N   MET A 158      38.935  79.693  26.131  1.00 -0.01           N
ATOM   2231  CA  MET A 158      39.323  80.928  25.375  1.00 -0.01           C
ATOM   2232  C   MET A 158      39.168  80.793  23.843  1.00 -0.01           C
ATOM   2233  O   MET A 158      39.324  79.673  23.313  1.00 -0.01           O
ATOM   2234  CB  MET A 158      40.787  81.325  25.757  1.00 -0.01           C
ATOM   2235  CG  MET A 158      41.107  81.185  27.245  1.00 -0.01           C
ATOM   2236  SD  MET A 158      42.779  81.744  27.652  1.00 -0.01           S
ATOM   2237  CE  MET A 158      42.712  81.482  29.443  1.00 -0.01           C
ATOM   2238  H   MET A 158      39.680  79.021  26.015  1.00 -0.01           H
ATOM   2239  HA  MET A 158      38.627  81.691  25.725  1.00 -0.01           H
ATOM   2240  HB2 MET A 158      41.501  80.789  25.133  1.00 -0.01           H
ATOM   2241  HB3 MET A 158      40.918  82.379  25.511  1.00 -0.01           H
ATOM   2242  HG2 MET A 158      40.454  81.906  27.736  1.00 -0.01           H
ATOM   2243  HG3 MET A 158      40.947  80.213  27.711  1.00 -0.01           H
ATOM   2244  HE1 MET A 158      42.440  80.429  29.504  1.00 -0.01           H
ATOM   2245  HE2 MET A 158      43.717  81.580  29.855  1.00 -0.01           H
ATOM   2246  HE3 MET A 158      41.997  82.085  30.002  1.00 -0.01           H
ATOM   2247  N   ASP A 159      38.893  81.893  23.140  1.00  0.00           N
ATOM   2248  CA  ASP A 159      39.038  81.926  21.674  1.00  0.00           C
ATOM   2249  C   ASP A 159      40.535  81.902  21.391  1.00  0.00           C
ATOM   2250  O   ASP A 159      41.314  82.755  21.809  1.00  0.00           O
ATOM   2251  CB  ASP A 159      38.237  83.062  21.210  1.00  0.00           C
ATOM   2252  CG  ASP A 159      38.319  83.395  19.757  1.00  0.00           C
ATOM   2253  OD1 ASP A 159      37.658  84.315  19.251  1.00  0.00           O
ATOM   2254  OD2 ASP A 159      38.931  82.639  18.986  1.00  0.00           O
ATOM   2255  H   ASP A 159      38.643  82.689  23.709  1.00  0.00           H
ATOM   2256  HA  ASP A 159      38.661  81.032  21.176  1.00  0.00           H
ATOM   2257  HB2 ASP A 159      37.194  82.938  21.503  1.00  0.00           H
ATOM   2258  HB3 ASP A 159      38.635  83.945  21.711  1.00  0.00           H
ATOM   2259  N   ARG A 160      41.025  80.844  20.757  1.00  0.02           N
ATOM   2260  CA  ARG A 160      42.534  80.564  20.893  1.00  0.02           C
ATOM   2261  C   ARG A 160      43.440  81.699  20.478  1.00  0.02           C
ATOM   2262  O   ARG A 160      44.270  82.216  21.241  1.00  0.02           O
ATOM   2263  CB  ARG A 160      42.866  79.302  20.049  1.00  0.02           C
ATOM   2264  CG  ARG A 160      42.190  78.004  20.407  1.00  0.02           C
ATOM   2265  CD  ARG A 160      42.084  77.613  21.968  1.00  0.02           C
ATOM   2266  NE  ARG A 160      42.127  76.209  22.142  1.00  0.02           N
ATOM   2267  CZ  ARG A 160      41.141  75.358  22.384  1.00  0.02           C
ATOM   2268  NH1 ARG A 160      39.822  75.599  22.147  1.00  0.02           N
ATOM   2269  NH2 ARG A 160      41.385  74.217  23.013  1.00  0.02           N
ATOM   2270  H   ARG A 160      40.503  80.088  20.337  1.00  0.02           H
ATOM   2271  HA  ARG A 160      42.659  80.340  21.953  1.00  0.02           H
ATOM   2272  HB2 ARG A 160      42.540  79.535  19.036  1.00  0.02           H
ATOM   2273  HB3 ARG A 160      43.930  79.110  19.907  1.00  0.02           H
ATOM   2274  HG2 ARG A 160      41.163  78.028  20.043  1.00  0.02           H
ATOM   2275  HG3 ARG A 160      42.661  77.134  19.950  1.00  0.02           H
ATOM   2276  HD2 ARG A 160      43.000  78.011  22.404  1.00  0.02           H
ATOM   2277  HD3 ARG A 160      41.194  78.057  22.413  1.00  0.02           H
ATOM   2278  HE  ARG A 160      43.053  75.851  22.330  1.00  0.02           H
ATOM   2279 HH11 ARG A 160      39.596  76.497  21.745  1.00  0.02           H
ATOM   2280 HH12 ARG A 160      39.116  74.960  22.486  1.00  0.02           H
ATOM   2281 HH21 ARG A 160      42.283  74.070  23.453  1.00  0.02           H
ATOM   2282 HH22 ARG A 160      40.607  73.598  23.191  1.00  0.02           H
ATOM   2283  N   ALA A 161      43.201  82.245  19.324  1.00  0.00           N
ATOM   2284  CA  ALA A 161      43.933  83.293  18.600  1.00  0.00           C
ATOM   2285  C   ALA A 161      43.820  84.615  19.379  1.00  0.00           C
ATOM   2286  O   ALA A 161      44.822  85.337  19.426  1.00  0.00           O
ATOM   2287  CB  ALA A 161      43.297  83.447  17.180  1.00  0.00           C
ATOM   2288  H   ALA A 161      42.434  81.833  18.811  1.00  0.00           H
ATOM   2289  HA  ALA A 161      44.972  82.974  18.675  1.00  0.00           H
ATOM   2290  HB1 ALA A 161      42.243  83.680  17.333  1.00  0.00           H
ATOM   2291  HB2 ALA A 161      43.480  82.577  16.549  1.00  0.00           H
ATOM   2292  HB3 ALA A 161      43.882  84.219  16.680  1.00  0.00           H
ATOM   2293  N   LYS A 162      42.685  84.887  20.039  1.00  0.01           N
ATOM   2294  CA  LYS A 162      42.665  86.115  20.871  1.00  0.01           C
ATOM   2295  C   LYS A 162      43.534  85.961  22.155  1.00  0.01           C
ATOM   2296  O   LYS A 162      44.161  87.017  22.465  1.00  0.01           O
ATOM   2297  CB  LYS A 162      41.225  86.551  21.138  1.00  0.01           C
ATOM   2298  CG  LYS A 162      40.418  86.989  19.921  1.00  0.01           C
ATOM   2299  CD  LYS A 162      39.075  87.441  20.458  1.00  0.01           C
ATOM   2300  CE  LYS A 162      38.214  87.931  19.333  1.00  0.01           C
ATOM   2301  NZ  LYS A 162      37.770  86.902  18.412  1.00  0.01           N
ATOM   2302  H   LYS A 162      41.828  84.413  19.794  1.00  0.01           H
ATOM   2303  HA  LYS A 162      43.082  86.928  20.276  1.00  0.01           H
ATOM   2304  HB2 LYS A 162      40.816  85.637  21.568  1.00  0.01           H
ATOM   2305  HB3 LYS A 162      41.127  87.263  21.958  1.00  0.01           H
ATOM   2306  HG2 LYS A 162      40.833  87.929  19.558  1.00  0.01           H
ATOM   2307  HG3 LYS A 162      40.362  86.273  19.100  1.00  0.01           H
ATOM   2308  HD2 LYS A 162      38.616  86.586  20.955  1.00  0.01           H
ATOM   2309  HD3 LYS A 162      39.046  88.218  21.222  1.00  0.01           H
ATOM   2310  HE2 LYS A 162      37.283  88.245  19.805  1.00  0.01           H
ATOM   2311  HE3 LYS A 162      38.677  88.769  18.813  1.00  0.01           H
ATOM   2312  HZ1 LYS A 162      38.541  86.682  17.797  1.00  0.01           H
ATOM   2313  HZ2 LYS A 162      36.926  87.185  17.933  1.00  0.01           H
ATOM   2314  HZ3 LYS A 162      37.479  86.062  18.891  1.00  0.01           H
ATOM   2315  N   ALA A 163      43.577  84.849  22.797  1.00  0.01           N
ATOM   2316  CA  ALA A 163      44.376  84.611  24.046  1.00  0.01           C
ATOM   2317  C   ALA A 163      45.853  84.569  23.808  1.00  0.01           C
ATOM   2318  O   ALA A 163      46.651  85.127  24.553  1.00  0.01           O
ATOM   2319  CB  ALA A 163      43.956  83.320  24.788  1.00  0.01           C
ATOM   2320  H   ALA A 163      43.014  84.079  22.462  1.00  0.01           H
ATOM   2321  HA  ALA A 163      44.133  85.496  24.634  1.00  0.01           H
ATOM   2322  HB1 ALA A 163      44.641  83.130  25.614  1.00  0.01           H
ATOM   2323  HB2 ALA A 163      44.095  82.521  24.060  1.00  0.01           H
ATOM   2324  HB3 ALA A 163      42.918  83.302  25.121  1.00  0.01           H
ATOM   2325  N   LEU A 164      46.247  83.780  22.739  1.00  0.00           N
ATOM   2326  CA  LEU A 164      47.697  83.628  22.321  1.00  0.00           C
ATOM   2327  C   LEU A 164      48.358  85.017  21.908  1.00  0.00           C
ATOM   2328  O   LEU A 164      49.469  85.265  22.412  1.00  0.00           O
ATOM   2329  CB  LEU A 164      47.887  82.544  21.237  1.00  0.00           C
ATOM   2330  CG  LEU A 164      47.864  81.002  21.818  1.00  0.00           C
ATOM   2331  CD1 LEU A 164      47.243  80.214  20.644  1.00  0.00           C
ATOM   2332  CD2 LEU A 164      49.339  80.558  22.098  1.00  0.00           C
ATOM   2333  H   LEU A 164      45.592  83.231  22.200  1.00  0.00           H
ATOM   2334  HA  LEU A 164      48.294  83.326  23.181  1.00  0.00           H
ATOM   2335  HB2 LEU A 164      47.110  82.803  20.518  1.00  0.00           H
ATOM   2336  HB3 LEU A 164      48.886  82.633  20.811  1.00  0.00           H
ATOM   2337  HG  LEU A 164      47.232  80.881  22.698  1.00  0.00           H
ATOM   2338 HD11 LEU A 164      46.262  80.645  20.444  1.00  0.00           H
ATOM   2339 HD12 LEU A 164      46.973  79.202  20.946  1.00  0.00           H
ATOM   2340 HD13 LEU A 164      47.936  80.169  19.804  1.00  0.00           H
ATOM   2341 HD21 LEU A 164      49.316  79.588  22.594  1.00  0.00           H
ATOM   2342 HD22 LEU A 164      49.813  80.326  21.144  1.00  0.00           H
ATOM   2343 HD23 LEU A 164      49.995  81.238  22.641  1.00  0.00           H
ATOM   2344  N   GLY A 165      47.613  85.826  21.143  1.00  0.00           N
ATOM   2345  CA  GLY A 165      47.934  87.159  20.706  1.00  0.00           C
ATOM   2346  C   GLY A 165      48.209  88.133  21.922  1.00  0.00           C
ATOM   2347  O   GLY A 165      49.184  88.839  21.786  1.00  0.00           O
ATOM   2348  H   GLY A 165      46.658  85.524  21.007  1.00  0.00           H
ATOM   2349  HA2 GLY A 165      48.759  87.043  20.005  1.00  0.00           H
ATOM   2350  HA3 GLY A 165      47.127  87.591  20.114  1.00  0.00           H
ATOM   2351  N   GLU A 166      47.387  88.116  23.024  1.00  0.00           N
ATOM   2352  CA  GLU A 166      47.685  88.942  24.240  1.00  0.00           C
ATOM   2353  C   GLU A 166      48.936  88.474  24.976  1.00  0.00           C
ATOM   2354  O   GLU A 166      49.657  89.334  25.518  1.00  0.00           O
ATOM   2355  CB  GLU A 166      46.548  88.891  25.252  1.00  0.00           C
ATOM   2356  CG  GLU A 166      45.396  89.770  24.749  1.00  0.00           C
ATOM   2357  CD  GLU A 166      45.736  91.261  24.902  1.00  0.00           C
ATOM   2358  OE1 GLU A 166      46.289  91.731  23.912  1.00  0.00           O
ATOM   2359  OE2 GLU A 166      45.319  91.873  25.947  1.00  0.00           O
ATOM   2360  H   GLU A 166      46.596  87.489  22.997  1.00  0.00           H
ATOM   2361  HA  GLU A 166      47.909  89.938  23.859  1.00  0.00           H
ATOM   2362  HB2 GLU A 166      46.201  87.859  25.200  1.00  0.00           H
ATOM   2363  HB3 GLU A 166      46.816  89.231  26.252  1.00  0.00           H
ATOM   2364  HG2 GLU A 166      45.288  89.522  23.694  1.00  0.00           H
ATOM   2365  HG3 GLU A 166      44.505  89.528  25.329  1.00  0.00           H
ATOM   2366  N   ALA A 167      49.129  87.175  25.004  1.00  0.00           N
ATOM   2367  CA  ALA A 167      50.335  86.634  25.682  1.00  0.00           C
ATOM   2368  C   ALA A 167      51.595  86.982  24.928  1.00  0.00           C
ATOM   2369  O   ALA A 167      52.598  87.379  25.565  1.00  0.00           O
ATOM   2370  CB  ALA A 167      50.208  85.099  25.891  1.00  0.00           C
ATOM   2371  H   ALA A 167      48.430  86.551  24.627  1.00  0.00           H
ATOM   2372  HA  ALA A 167      50.311  87.017  26.703  1.00  0.00           H
ATOM   2373  HB1 ALA A 167      51.096  84.679  26.364  1.00  0.00           H
ATOM   2374  HB2 ALA A 167      49.906  84.621  24.959  1.00  0.00           H
ATOM   2375  HB3 ALA A 167      49.418  84.755  26.559  1.00  0.00           H
ATOM   2376  N   TRP A 168      51.563  86.865  23.600  1.00  0.00           N
ATOM   2377  CA  TRP A 168      52.595  87.333  22.691  1.00  0.00           C
ATOM   2378  C   TRP A 168      52.827  88.758  22.835  1.00  0.00           C
ATOM   2379  O   TRP A 168      53.988  89.272  22.730  1.00  0.00           O
ATOM   2380  CB  TRP A 168      52.263  87.060  21.187  1.00  0.00           C
ATOM   2381  CG  TRP A 168      53.340  87.061  20.205  1.00  0.00           C
ATOM   2382  CD1 TRP A 168      54.015  85.973  19.804  1.00  0.00           C
ATOM   2383  CD2 TRP A 168      53.993  88.151  19.494  1.00  0.00           C
ATOM   2384  CE2 TRP A 168      54.951  87.623  18.655  1.00  0.00           C
ATOM   2385  CE3 TRP A 168      53.984  89.560  19.659  1.00  0.00           C
ATOM   2386  NE1 TRP A 168      54.962  86.223  18.859  1.00  0.00           N
ATOM   2387  CZ2 TRP A 168      55.793  88.458  17.897  1.00  0.00           C
ATOM   2388  CZ3 TRP A 168      54.844  90.418  18.892  1.00  0.00           C
ATOM   2389  CH2 TRP A 168      55.787  89.858  18.016  1.00  0.00           C
ATOM   2390  H   TRP A 168      50.757  86.463  23.143  1.00  0.00           H
ATOM   2391  HA  TRP A 168      53.511  86.777  22.887  1.00  0.00           H
ATOM   2392  HB2 TRP A 168      51.730  86.112  21.106  1.00  0.00           H
ATOM   2393  HB3 TRP A 168      51.645  87.921  20.930  1.00  0.00           H
ATOM   2394  HD1 TRP A 168      53.627  84.979  19.970  1.00  0.00           H
ATOM   2395  HE1 TRP A 168      55.346  85.509  18.257  1.00  0.00           H
ATOM   2396  HE3 TRP A 168      53.311  89.948  20.409  1.00  0.00           H
ATOM   2397  HZ2 TRP A 168      56.482  88.007  17.199  1.00  0.00           H
ATOM   2398  HZ3 TRP A 168      54.950  91.459  19.157  1.00  0.00           H
ATOM   2399  HH2 TRP A 168      56.408  90.531  17.444  1.00  0.00           H
ATOM   2400  N   ARG A 169      51.790  89.589  23.121  1.00  0.00           N
ATOM   2401  CA  ARG A 169      51.847  90.991  23.369  1.00  0.00           C
ATOM   2402  C   ARG A 169      52.647  91.269  24.669  1.00  0.00           C
ATOM   2403  O   ARG A 169      53.659  92.016  24.656  1.00  0.00           O
ATOM   2404  CB  ARG A 169      50.397  91.614  23.441  1.00  0.00           C
ATOM   2405  CG  ARG A 169      50.411  93.141  23.312  1.00  0.00           C
ATOM   2406  CD  ARG A 169      48.986  93.734  23.524  1.00  0.00           C
ATOM   2407  NE  ARG A 169      48.424  93.265  24.792  1.00  0.00           N
ATOM   2408  CZ  ARG A 169      48.767  93.771  25.957  1.00  0.00           C
ATOM   2409  NH1 ARG A 169      49.566  94.741  26.234  1.00  0.00           N
ATOM   2410  NH2 ARG A 169      48.016  93.374  26.952  1.00  0.00           N
ATOM   2411  H   ARG A 169      50.930  89.061  23.095  1.00  0.00           H
ATOM   2412  HA  ARG A 169      52.431  91.415  22.553  1.00  0.00           H
ATOM   2413  HB2 ARG A 169      49.831  91.255  22.582  1.00  0.00           H
ATOM   2414  HB3 ARG A 169      49.961  91.278  24.382  1.00  0.00           H
ATOM   2415  HG2 ARG A 169      51.167  93.563  23.974  1.00  0.00           H
ATOM   2416  HG3 ARG A 169      50.761  93.450  22.327  1.00  0.00           H
ATOM   2417  HD2 ARG A 169      49.029  94.823  23.527  1.00  0.00           H
ATOM   2418  HD3 ARG A 169      48.272  93.380  22.780  1.00  0.00           H
ATOM   2419  HE  ARG A 169      47.684  92.592  24.653  1.00  0.00           H
ATOM   2420 HH11 ARG A 169      49.945  95.186  25.410  1.00  0.00           H
ATOM   2421 HH12 ARG A 169      49.565  95.149  27.158  1.00  0.00           H
ATOM   2422 HH21 ARG A 169      47.107  92.971  26.775  1.00  0.00           H
ATOM   2423 HH22 ARG A 169      48.132  93.878  27.819  1.00  0.00           H
ATOM   2424  N   VAL A 170      52.338  90.527  25.761  1.00  0.00           N
ATOM   2425  CA  VAL A 170      53.005  90.769  27.045  1.00  0.00           C
ATOM   2426  C   VAL A 170      54.346  90.062  27.198  1.00  0.00           C
ATOM   2427  O   VAL A 170      55.045  90.510  28.144  1.00  0.00           O
ATOM   2428  CB  VAL A 170      52.071  90.505  28.296  1.00  0.00           C
ATOM   2429  CG1 VAL A 170      50.808  91.355  28.208  1.00  0.00           C
ATOM   2430  CG2 VAL A 170      51.657  89.053  28.454  1.00  0.00           C
ATOM   2431  H   VAL A 170      51.550  89.898  25.818  1.00  0.00           H
ATOM   2432  HA  VAL A 170      53.207  91.829  27.200  1.00  0.00           H
ATOM   2433  HB  VAL A 170      52.534  90.852  29.220  1.00  0.00           H
ATOM   2434 HG11 VAL A 170      49.972  90.845  27.730  1.00  0.00           H
ATOM   2435 HG12 VAL A 170      50.582  91.497  29.265  1.00  0.00           H
ATOM   2436 HG13 VAL A 170      50.905  92.346  27.763  1.00  0.00           H
ATOM   2437 HG21 VAL A 170      52.509  88.424  28.710  1.00  0.00           H
ATOM   2438 HG22 VAL A 170      51.097  88.680  27.597  1.00  0.00           H
ATOM   2439 HG23 VAL A 170      50.856  88.998  29.191  1.00  0.00           H
ATOM   2440  N   LEU A 171      54.824  89.163  26.414  1.00  0.00           N
ATOM   2441  CA  LEU A 171      56.173  88.588  26.447  1.00  0.00           C
ATOM   2442  C   LEU A 171      57.262  89.436  25.712  1.00  0.00           C
ATOM   2443  O   LEU A 171      57.099  89.949  24.637  1.00  0.00           O
ATOM   2444  CB  LEU A 171      56.142  87.147  25.883  1.00  0.00           C
ATOM   2445  CG  LEU A 171      55.520  86.004  26.719  1.00  0.00           C
ATOM   2446  CD1 LEU A 171      55.113  84.732  25.982  1.00  0.00           C
ATOM   2447  CD2 LEU A 171      56.481  85.625  27.824  1.00  0.00           C
ATOM   2448  H   LEU A 171      54.198  88.899  25.666  1.00  0.00           H
ATOM   2449  HA  LEU A 171      56.393  88.472  27.508  1.00  0.00           H
ATOM   2450  HB2 LEU A 171      55.696  87.204  24.890  1.00  0.00           H
ATOM   2451  HB3 LEU A 171      57.177  86.821  25.787  1.00  0.00           H
ATOM   2452  HG  LEU A 171      54.596  86.441  27.097  1.00  0.00           H
ATOM   2453 HD11 LEU A 171      54.134  84.921  25.542  1.00  0.00           H
ATOM   2454 HD12 LEU A 171      54.807  83.896  26.611  1.00  0.00           H
ATOM   2455 HD13 LEU A 171      55.848  84.489  25.215  1.00  0.00           H
ATOM   2456 HD21 LEU A 171      55.913  85.217  28.661  1.00  0.00           H
ATOM   2457 HD22 LEU A 171      57.070  84.760  27.521  1.00  0.00           H
ATOM   2458 HD23 LEU A 171      57.230  86.341  28.161  1.00  0.00           H
ATOM   2459  N   LYS A 172      58.441  89.451  26.413  1.00  0.00           N
ATOM   2460  CA  LYS A 172      59.640  89.899  25.754  1.00  0.00           C
ATOM   2461  C   LYS A 172      60.070  88.951  24.626  1.00  0.00           C
ATOM   2462  O   LYS A 172      59.774  87.757  24.579  1.00  0.00           O
ATOM   2463  CB  LYS A 172      60.754  90.043  26.834  1.00  0.00           C
ATOM   2464  CG  LYS A 172      60.585  91.167  27.941  1.00  0.00           C
ATOM   2465  CD  LYS A 172      61.465  90.938  29.183  1.00  0.00           C
ATOM   2466  CE  LYS A 172      61.657  92.176  30.061  1.00  0.00           C
ATOM   2467  NZ  LYS A 172      60.464  92.759  30.580  1.00  0.00           N
ATOM   2468  H   LYS A 172      58.503  89.043  27.334  1.00  0.00           H
ATOM   2469  HA  LYS A 172      59.400  90.871  25.324  1.00  0.00           H
ATOM   2470  HB2 LYS A 172      60.850  89.069  27.314  1.00  0.00           H
ATOM   2471  HB3 LYS A 172      61.728  90.352  26.452  1.00  0.00           H
ATOM   2472  HG2 LYS A 172      60.810  92.157  27.544  1.00  0.00           H
ATOM   2473  HG3 LYS A 172      59.571  91.099  28.336  1.00  0.00           H
ATOM   2474  HD2 LYS A 172      60.995  90.157  29.781  1.00  0.00           H
ATOM   2475  HD3 LYS A 172      62.433  90.550  28.868  1.00  0.00           H
ATOM   2476  HE2 LYS A 172      62.339  91.961  30.884  1.00  0.00           H
ATOM   2477  HE3 LYS A 172      62.060  92.906  29.360  1.00  0.00           H
ATOM   2478  HZ1 LYS A 172      59.859  93.143  29.868  1.00  0.00           H
ATOM   2479  HZ2 LYS A 172      60.836  93.580  31.035  1.00  0.00           H
ATOM   2480  HZ3 LYS A 172      60.140  92.077  31.250  1.00  0.00           H
ATOM   2481  N   PRO A 173      60.783  89.516  23.593  1.00  0.00           N
ATOM   2482  CA  PRO A 173      61.226  88.754  22.447  1.00  0.00           C
ATOM   2483  C   PRO A 173      62.285  87.775  22.840  1.00  0.00           C
ATOM   2484  O   PRO A 173      63.000  87.901  23.823  1.00  0.00           O
ATOM   2485  CB  PRO A 173      61.667  89.780  21.386  1.00  0.00           C
ATOM   2486  CG  PRO A 173      62.090  91.019  22.252  1.00  0.00           C
ATOM   2487  CD  PRO A 173      61.091  90.918  23.420  1.00  0.00           C
ATOM   2488  HA  PRO A 173      60.357  88.209  22.076  1.00  0.00           H
ATOM   2489  HB2 PRO A 173      62.419  89.429  20.680  1.00  0.00           H
ATOM   2490  HB3 PRO A 173      60.782  90.107  20.840  1.00  0.00           H
ATOM   2491  HG2 PRO A 173      63.098  90.982  22.665  1.00  0.00           H
ATOM   2492  HG3 PRO A 173      61.924  91.927  21.672  1.00  0.00           H
ATOM   2493  HD2 PRO A 173      61.447  91.455  24.299  1.00  0.00           H
ATOM   2494  HD3 PRO A 173      60.118  91.344  23.176  1.00  0.00           H
ATOM   2495  N   GLY A 174      62.439  86.718  22.064  1.00  0.00           N
ATOM   2496  CA  GLY A 174      63.170  85.477  22.543  1.00  0.00           C
ATOM   2497  C   GLY A 174      62.519  84.781  23.722  1.00  0.00           C
ATOM   2498  O   GLY A 174      62.985  83.687  24.085  1.00  0.00           O
ATOM   2499  H   GLY A 174      61.936  86.737  21.188  1.00  0.00           H
ATOM   2500  HA2 GLY A 174      63.286  84.813  21.686  1.00  0.00           H
ATOM   2501  HA3 GLY A 174      64.173  85.826  22.787  1.00  0.00           H
ATOM   2502  N   GLY A 175      61.468  85.301  24.360  1.00  0.00           N
ATOM   2503  CA  GLY A 175      60.759  84.765  25.550  1.00  0.00           C
ATOM   2504  C   GLY A 175      59.931  83.562  25.241  1.00  0.00           C
ATOM   2505  O   GLY A 175      59.386  83.374  24.158  1.00  0.00           O
ATOM   2506  H   GLY A 175      61.018  86.087  23.913  1.00  0.00           H
ATOM   2507  HA2 GLY A 175      61.533  84.542  26.284  1.00  0.00           H
ATOM   2508  HA3 GLY A 175      60.034  85.496  25.908  1.00  0.00           H
ATOM   2509  N   ASP A 176      59.778  82.766  26.267  1.00  0.00           N
ATOM   2510  CA  ASP A 176      59.129  81.373  26.228  1.00  0.00           C
ATOM   2511  C   ASP A 176      57.689  81.363  26.732  1.00  0.00           C
ATOM   2512  O   ASP A 176      57.368  81.695  27.888  1.00  0.00           O
ATOM   2513  CB  ASP A 176      59.998  80.370  27.039  1.00  0.00           C
ATOM   2514  CG  ASP A 176      61.457  80.345  26.536  1.00  0.00           C
ATOM   2515  OD1 ASP A 176      62.337  80.819  27.322  1.00  0.00           O
ATOM   2516  OD2 ASP A 176      61.746  79.773  25.454  1.00  0.00           O
ATOM   2517  H   ASP A 176      60.045  83.075  27.191  1.00  0.00           H
ATOM   2518  HA  ASP A 176      59.264  81.132  25.174  1.00  0.00           H
ATOM   2519  HB2 ASP A 176      60.034  80.717  28.072  1.00  0.00           H
ATOM   2520  HB3 ASP A 176      59.476  79.416  26.969  1.00  0.00           H
ATOM   2521  N   LEU A 177      56.746  80.829  25.988  1.00  0.00           N
ATOM   2522  CA  LEU A 177      55.456  80.270  26.474  1.00  0.00           C
ATOM   2523  C   LEU A 177      55.436  78.753  26.461  1.00  0.00           C
ATOM   2524  O   LEU A 177      55.629  78.102  25.459  1.00  0.00           O
ATOM   2525  CB  LEU A 177      54.299  80.882  25.659  1.00  0.00           C
ATOM   2526  CG  LEU A 177      52.878  80.502  25.894  1.00  0.00           C
ATOM   2527  CD1 LEU A 177      52.435  81.015  27.252  1.00  0.00           C
ATOM   2528  CD2 LEU A 177      51.863  81.121  24.932  1.00  0.00           C
ATOM   2529  H   LEU A 177      57.087  80.543  25.082  1.00  0.00           H
ATOM   2530  HA  LEU A 177      55.283  80.619  27.492  1.00  0.00           H
ATOM   2531  HB2 LEU A 177      54.367  81.970  25.647  1.00  0.00           H
ATOM   2532  HB3 LEU A 177      54.519  80.726  24.603  1.00  0.00           H
ATOM   2533  HG  LEU A 177      52.876  79.415  25.972  1.00  0.00           H
ATOM   2534 HD11 LEU A 177      51.554  80.459  27.572  1.00  0.00           H
ATOM   2535 HD12 LEU A 177      52.269  82.090  27.188  1.00  0.00           H
ATOM   2536 HD13 LEU A 177      53.225  80.919  27.996  1.00  0.00           H
ATOM   2537 HD21 LEU A 177      51.843  82.204  24.815  1.00  0.00           H
ATOM   2538 HD22 LEU A 177      52.109  80.735  23.943  1.00  0.00           H
ATOM   2539 HD23 LEU A 177      50.839  80.799  25.125  1.00  0.00           H
ATOM   2540  N   LEU A 178      55.073  78.239  27.623  1.00 -0.03           N
ATOM   2541  CA  LEU A 178      54.803  76.856  27.920  1.00 -0.03           C
ATOM   2542  C   LEU A 178      53.269  76.469  27.881  1.00 -0.03           C
ATOM   2543  O   LEU A 178      52.565  76.644  28.810  1.00 -0.03           O
ATOM   2544  CB  LEU A 178      55.604  76.408  29.200  1.00 -0.03           C
ATOM   2545  CG  LEU A 178      55.389  74.919  29.651  1.00 -0.03           C
ATOM   2546  CD1 LEU A 178      55.621  74.033  28.395  1.00 -0.03           C
ATOM   2547  CD2 LEU A 178      56.397  74.438  30.604  1.00 -0.03           C
ATOM   2548  H   LEU A 178      55.141  78.923  28.363  1.00 -0.03           H
ATOM   2549  HA  LEU A 178      55.303  76.310  27.120  1.00 -0.03           H
ATOM   2550  HB2 LEU A 178      56.663  76.615  29.050  1.00 -0.03           H
ATOM   2551  HB3 LEU A 178      55.357  76.999  30.082  1.00 -0.03           H
ATOM   2552  HG  LEU A 178      54.386  74.874  30.077  1.00 -0.03           H
ATOM   2553 HD11 LEU A 178      55.661  72.979  28.671  1.00 -0.03           H
ATOM   2554 HD12 LEU A 178      56.538  74.316  27.877  1.00 -0.03           H
ATOM   2555 HD13 LEU A 178      54.855  74.257  27.652  1.00 -0.03           H
ATOM   2556 HD21 LEU A 178      56.382  75.092  31.476  1.00 -0.03           H
ATOM   2557 HD22 LEU A 178      56.055  73.449  30.907  1.00 -0.03           H
ATOM   2558 HD23 LEU A 178      57.417  74.482  30.223  1.00 -0.03           H
ATOM   2559  N   VAL A 179      52.690  76.198  26.712  1.00 -0.06           N
ATOM   2560  CA  VAL A 179      51.273  75.764  26.619  1.00 -0.06           C
ATOM   2561  C   VAL A 179      50.999  74.305  27.004  1.00 -0.06           C
ATOM   2562  O   VAL A 179      51.733  73.426  26.549  1.00 -0.06           O
ATOM   2563  CB  VAL A 179      50.591  76.048  25.307  1.00 -0.06           C
ATOM   2564  CG1 VAL A 179      50.719  77.564  25.079  1.00 -0.06           C
ATOM   2565  CG2 VAL A 179      51.126  75.259  24.094  1.00 -0.06           C
ATOM   2566  H   VAL A 179      53.307  76.164  25.913  1.00 -0.06           H
ATOM   2567  HA  VAL A 179      50.725  76.385  27.328  1.00 -0.06           H
ATOM   2568  HB  VAL A 179      49.534  75.788  25.365  1.00 -0.06           H
ATOM   2569 HG11 VAL A 179      51.670  77.993  24.764  1.00 -0.06           H
ATOM   2570 HG12 VAL A 179      50.073  77.824  24.241  1.00 -0.06           H
ATOM   2571 HG13 VAL A 179      50.396  78.142  25.945  1.00 -0.06           H
ATOM   2572 HG21 VAL A 179      50.623  75.524  23.164  1.00 -0.06           H
ATOM   2573 HG22 VAL A 179      51.054  74.192  24.306  1.00 -0.06           H
ATOM   2574 HG23 VAL A 179      52.206  75.404  24.075  1.00 -0.06           H
ATOM   2575  N   LEU A 180      49.943  74.050  27.789  1.00 -0.15           N
ATOM   2576  CA  LEU A 180      49.240  72.709  27.837  1.00 -0.15           C
ATOM   2577  C   LEU A 180      47.784  72.888  27.270  1.00 -0.15           C
ATOM   2578  O   LEU A 180      46.869  73.496  27.835  1.00 -0.15           O
ATOM   2579  CB  LEU A 180      49.383  72.093  29.243  1.00 -0.15           C
ATOM   2580  CG  LEU A 180      50.695  72.106  29.927  1.00 -0.15           C
ATOM   2581  CD1 LEU A 180      51.404  73.403  30.250  1.00 -0.15           C
ATOM   2582  CD2 LEU A 180      50.643  71.430  31.265  1.00 -0.15           C
ATOM   2583  H   LEU A 180      49.466  74.823  28.231  1.00 -0.15           H
ATOM   2584  HA  LEU A 180      49.811  72.135  27.107  1.00 -0.15           H
ATOM   2585  HB2 LEU A 180      48.709  72.711  29.836  1.00 -0.15           H
ATOM   2586  HB3 LEU A 180      48.963  71.087  29.226  1.00 -0.15           H
ATOM   2587  HG  LEU A 180      51.402  71.533  29.326  1.00 -0.15           H
ATOM   2588 HD11 LEU A 180      52.025  73.685  29.399  1.00 -0.15           H
ATOM   2589 HD12 LEU A 180      52.008  73.203  31.135  1.00 -0.15           H
ATOM   2590 HD13 LEU A 180      50.663  74.170  30.475  1.00 -0.15           H
ATOM   2591 HD21 LEU A 180      49.953  71.994  31.893  1.00 -0.15           H
ATOM   2592 HD22 LEU A 180      50.174  70.452  31.152  1.00 -0.15           H
ATOM   2593 HD23 LEU A 180      51.557  71.304  31.844  1.00 -0.15           H
ATOM   2594  N   GLU A 181      47.566  72.129  26.203  1.00 -0.02           N
ATOM   2595  CA  GLU A 181      46.443  72.321  25.307  1.00 -0.02           C
ATOM   2596  C   GLU A 181      45.818  70.958  24.947  1.00 -0.02           C
ATOM   2597  O   GLU A 181      46.454  69.899  24.992  1.00 -0.02           O
ATOM   2598  CB  GLU A 181      46.992  73.045  24.109  1.00 -0.02           C
ATOM   2599  CG  GLU A 181      46.062  73.150  22.872  1.00 -0.02           C
ATOM   2600  CD  GLU A 181      44.762  73.995  23.083  1.00 -0.02           C
ATOM   2601  OE1 GLU A 181      44.566  74.956  22.361  1.00 -0.02           O
ATOM   2602  OE2 GLU A 181      43.862  73.647  23.957  1.00 -0.02           O
ATOM   2603  H   GLU A 181      48.343  71.533  25.955  1.00 -0.02           H
ATOM   2604  HA  GLU A 181      45.625  72.851  25.795  1.00 -0.02           H
ATOM   2605  HB2 GLU A 181      47.219  74.050  24.465  1.00 -0.02           H
ATOM   2606  HB3 GLU A 181      47.969  72.697  23.772  1.00 -0.02           H
ATOM   2607  HG2 GLU A 181      46.667  73.491  22.032  1.00 -0.02           H
ATOM   2608  HG3 GLU A 181      45.892  72.159  22.451  1.00 -0.02           H
ATOM   2609  N   SER A 182      44.538  70.894  24.439  1.00 -0.19           N
ATOM   2610  CA  SER A 182      43.820  69.626  23.972  1.00 -0.19           C
ATOM   2611  C   SER A 182      43.393  69.859  22.514  1.00 -0.19           C
ATOM   2612  O   SER A 182      43.173  70.999  22.033  1.00 -0.19           O
ATOM   2613  CB  SER A 182      42.629  69.442  24.913  1.00 -0.19           C
ATOM   2614  OG  SER A 182      41.746  68.476  24.453  1.00 -0.19           O
ATOM   2615  H   SER A 182      44.002  71.739  24.303  1.00 -0.19           H
ATOM   2616  HA  SER A 182      44.408  68.713  24.063  1.00 -0.19           H
ATOM   2617  HB2 SER A 182      42.918  69.310  25.956  1.00 -0.19           H
ATOM   2618  HB3 SER A 182      42.069  70.377  24.885  1.00 -0.19           H
ATOM   2619  HG  SER A 182      42.273  67.753  24.105  1.00 -0.19           H
ATOM   2620  N   VAL A 183      43.407  68.795  21.734  1.00 -0.02           N
ATOM   2621  CA  VAL A 183      43.158  68.600  20.292  1.00 -0.02           C
ATOM   2622  C   VAL A 183      42.086  67.499  20.093  1.00 -0.02           C
ATOM   2623  O   VAL A 183      41.999  66.540  20.831  1.00 -0.02           O
ATOM   2624  CB  VAL A 183      44.562  68.355  19.643  1.00 -0.02           C
ATOM   2625  CG1 VAL A 183      44.423  67.852  18.229  1.00 -0.02           C
ATOM   2626  CG2 VAL A 183      45.135  69.749  19.506  1.00 -0.02           C
ATOM   2627  H   VAL A 183      43.721  67.935  22.161  1.00 -0.02           H
ATOM   2628  HA  VAL A 183      42.738  69.511  19.867  1.00 -0.02           H
ATOM   2629  HB  VAL A 183      45.130  67.650  20.250  1.00 -0.02           H
ATOM   2630 HG11 VAL A 183      44.203  66.787  18.310  1.00 -0.02           H
ATOM   2631 HG12 VAL A 183      43.578  68.289  17.698  1.00 -0.02           H
ATOM   2632 HG13 VAL A 183      45.390  67.971  17.741  1.00 -0.02           H
ATOM   2633 HG21 VAL A 183      45.192  70.202  20.496  1.00 -0.02           H
ATOM   2634 HG22 VAL A 183      44.469  70.445  18.996  1.00 -0.02           H
ATOM   2635 HG23 VAL A 183      46.079  69.820  18.966  1.00 -0.02           H
ATOM   2636  N   VAL A 184      41.457  67.552  18.973  1.00  0.00           N
ATOM   2637  CA  VAL A 184      40.578  66.522  18.450  1.00  0.00           C
ATOM   2638  C   VAL A 184      40.981  66.017  17.069  1.00  0.00           C
ATOM   2639  O   VAL A 184      41.640  66.734  16.352  1.00  0.00           O
ATOM   2640  CB  VAL A 184      39.077  66.911  18.527  1.00  0.00           C
ATOM   2641  CG1 VAL A 184      38.484  66.657  19.940  1.00  0.00           C
ATOM   2642  CG2 VAL A 184      38.845  68.338  17.967  1.00  0.00           C
ATOM   2643  H   VAL A 184      41.627  68.377  18.415  1.00  0.00           H
ATOM   2644  HA  VAL A 184      40.610  65.592  19.018  1.00  0.00           H
ATOM   2645  HB  VAL A 184      38.559  66.183  17.903  1.00  0.00           H
ATOM   2646 HG11 VAL A 184      38.814  65.709  20.365  1.00  0.00           H
ATOM   2647 HG12 VAL A 184      38.744  67.513  20.564  1.00  0.00           H
ATOM   2648 HG13 VAL A 184      37.399  66.644  19.844  1.00  0.00           H
ATOM   2649 HG21 VAL A 184      39.144  68.328  16.919  1.00  0.00           H
ATOM   2650 HG22 VAL A 184      39.374  69.117  18.517  1.00  0.00           H
ATOM   2651 HG23 VAL A 184      37.759  68.419  18.013  1.00  0.00           H
ATOM   2652  N   THR A 185      40.465  64.794  16.714  1.00  0.01           N
ATOM   2653  CA  THR A 185      40.611  64.183  15.386  1.00  0.01           C
ATOM   2654  C   THR A 185      39.468  64.469  14.448  1.00  0.01           C
ATOM   2655  O   THR A 185      39.528  64.018  13.312  1.00  0.01           O
ATOM   2656  CB  THR A 185      40.892  62.627  15.511  1.00  0.01           C
ATOM   2657  CG2 THR A 185      42.226  62.280  16.096  1.00  0.01           C
ATOM   2658  OG1 THR A 185      39.809  62.064  16.361  1.00  0.01           O
ATOM   2659  H   THR A 185      39.927  64.340  17.438  1.00  0.01           H
ATOM   2660  HA  THR A 185      41.436  64.682  14.879  1.00  0.01           H
ATOM   2661  HB  THR A 185      40.766  62.182  14.524  1.00  0.01           H
ATOM   2662  HG1 THR A 185      39.240  61.662  15.701  1.00  0.01           H
ATOM   2663 HG21 THR A 185      42.477  62.965  16.905  1.00  0.01           H
ATOM   2664 HG22 THR A 185      43.006  62.251  15.335  1.00  0.01           H
ATOM   2665 HG23 THR A 185      42.152  61.246  16.435  1.00  0.01           H
ATOM   2666  N   GLU A 186      38.392  65.158  14.798  1.00  0.01           N
ATOM   2667  CA  GLU A 186      37.295  65.604  13.915  1.00  0.01           C
ATOM   2668  C   GLU A 186      36.650  66.908  14.272  1.00  0.01           C
ATOM   2669  O   GLU A 186      36.813  67.301  15.433  1.00  0.01           O
ATOM   2670  CB  GLU A 186      36.169  64.521  13.849  1.00  0.01           C
ATOM   2671  CG  GLU A 186      36.537  63.250  12.995  1.00  0.01           C
ATOM   2672  CD  GLU A 186      35.566  62.121  13.265  1.00  0.01           C
ATOM   2673  OE1 GLU A 186      36.030  60.982  13.305  1.00  0.01           O
ATOM   2674  OE2 GLU A 186      34.366  62.363  13.454  1.00  0.01           O
ATOM   2675  H   GLU A 186      38.430  65.464  15.759  1.00  0.01           H
ATOM   2676  HA  GLU A 186      37.747  65.756  12.934  1.00  0.01           H
ATOM   2677  HB2 GLU A 186      36.051  64.258  14.900  1.00  0.01           H
ATOM   2678  HB3 GLU A 186      35.230  64.950  13.499  1.00  0.01           H
ATOM   2679  HG2 GLU A 186      36.505  63.491  11.933  1.00  0.01           H
ATOM   2680  HG3 GLU A 186      37.520  62.908  13.318  1.00  0.01           H
ATOM   2681  N   GLU A 187      35.780  67.396  13.350  1.00  0.01           N
ATOM   2682  CA  GLU A 187      34.903  68.511  13.651  1.00  0.01           C
ATOM   2683  C   GLU A 187      33.793  68.290  14.672  1.00  0.01           C
ATOM   2684  O   GLU A 187      33.126  69.307  15.004  1.00  0.01           O
ATOM   2685  CB  GLU A 187      34.245  68.973  12.312  1.00  0.01           C
ATOM   2686  CG  GLU A 187      35.168  69.507  11.161  1.00  0.01           C
ATOM   2687  CD  GLU A 187      36.423  70.208  11.640  1.00  0.01           C
ATOM   2688  OE1 GLU A 187      37.507  69.762  11.203  1.00  0.01           O
ATOM   2689  OE2 GLU A 187      36.308  71.111  12.507  1.00  0.01           O
ATOM   2690  H   GLU A 187      35.569  66.898  12.497  1.00  0.01           H
ATOM   2691  HA  GLU A 187      35.432  69.333  14.133  1.00  0.01           H
ATOM   2692  HB2 GLU A 187      33.540  68.236  11.927  1.00  0.01           H
ATOM   2693  HB3 GLU A 187      33.579  69.786  12.602  1.00  0.01           H
ATOM   2694  HG2 GLU A 187      35.354  68.699  10.453  1.00  0.01           H
ATOM   2695  HG3 GLU A 187      34.548  70.198  10.591  1.00  0.01           H
ATOM   2696  N   LEU A 188      33.454  67.070  15.138  1.00  0.00           N
ATOM   2697  CA  LEU A 188      32.514  66.679  16.218  1.00  0.00           C
ATOM   2698  C   LEU A 188      30.989  66.742  15.965  1.00  0.00           C
ATOM   2699  O   LEU A 188      30.451  67.742  15.574  1.00  0.00           O
ATOM   2700  CB  LEU A 188      32.908  67.366  17.468  1.00  0.00           C
ATOM   2701  CG  LEU A 188      34.332  67.075  18.003  1.00  0.00           C
ATOM   2702  CD1 LEU A 188      34.457  67.594  19.448  1.00  0.00           C
ATOM   2703  CD2 LEU A 188      34.690  65.598  18.226  1.00  0.00           C
ATOM   2704  H   LEU A 188      33.919  66.282  14.711  1.00  0.00           H
ATOM   2705  HA  LEU A 188      32.738  65.629  16.405  1.00  0.00           H
ATOM   2706  HB2 LEU A 188      32.815  68.451  17.410  1.00  0.00           H
ATOM   2707  HB3 LEU A 188      32.210  67.207  18.289  1.00  0.00           H
ATOM   2708  HG  LEU A 188      35.005  67.590  17.317  1.00  0.00           H
ATOM   2709 HD11 LEU A 188      33.869  67.043  20.182  1.00  0.00           H
ATOM   2710 HD12 LEU A 188      34.109  68.625  19.377  1.00  0.00           H
ATOM   2711 HD13 LEU A 188      35.506  67.685  19.730  1.00  0.00           H
ATOM   2712 HD21 LEU A 188      33.882  64.867  18.280  1.00  0.00           H
ATOM   2713 HD22 LEU A 188      35.192  65.275  17.315  1.00  0.00           H
ATOM   2714 HD23 LEU A 188      35.360  65.440  19.071  1.00  0.00           H
ATOM   2715  N   THR A 189      30.262  65.707  16.366  1.00  0.00           N
ATOM   2716  CA  THR A 189      28.826  65.669  16.512  1.00  0.00           C
ATOM   2717  C   THR A 189      28.260  66.504  17.593  1.00  0.00           C
ATOM   2718  O   THR A 189      28.926  66.850  18.580  1.00  0.00           O
ATOM   2719  CB  THR A 189      28.367  64.203  16.680  1.00  0.00           C
ATOM   2720  CG2 THR A 189      28.614  63.357  15.400  1.00  0.00           C
ATOM   2721  OG1 THR A 189      28.890  63.587  17.768  1.00  0.00           O
ATOM   2722  H   THR A 189      30.777  64.873  16.612  1.00  0.00           H
ATOM   2723  HA  THR A 189      28.375  66.006  15.579  1.00  0.00           H
ATOM   2724  HB  THR A 189      27.289  64.259  16.832  1.00  0.00           H
ATOM   2725  HG1 THR A 189      29.846  63.653  17.706  1.00  0.00           H
ATOM   2726 HG21 THR A 189      28.194  63.879  14.539  1.00  0.00           H
ATOM   2727 HG22 THR A 189      28.195  62.360  15.534  1.00  0.00           H
ATOM   2728 HG23 THR A 189      29.685  63.176  15.317  1.00  0.00           H
ATOM   2729  N   GLU A 190      26.972  66.844  17.533  1.00  0.01           N
ATOM   2730  CA  GLU A 190      26.233  67.734  18.463  1.00  0.01           C
ATOM   2731  C   GLU A 190      26.380  67.336  19.936  1.00  0.01           C
ATOM   2732  O   GLU A 190      26.839  68.236  20.711  1.00  0.01           O
ATOM   2733  CB  GLU A 190      24.764  67.808  18.027  1.00  0.01           C
ATOM   2734  CG  GLU A 190      24.537  68.748  16.855  1.00  0.01           C
ATOM   2735  CD  GLU A 190      25.422  70.029  16.773  1.00  0.01           C
ATOM   2736  OE1 GLU A 190      25.609  70.665  17.803  1.00  0.01           O
ATOM   2737  OE2 GLU A 190      25.856  70.221  15.595  1.00  0.01           O
ATOM   2738  H   GLU A 190      26.439  66.447  16.773  1.00  0.01           H
ATOM   2739  HA  GLU A 190      26.671  68.727  18.359  1.00  0.01           H
ATOM   2740  HB2 GLU A 190      24.414  66.794  17.835  1.00  0.01           H
ATOM   2741  HB3 GLU A 190      24.130  68.160  18.841  1.00  0.01           H
ATOM   2742  HG2 GLU A 190      24.777  68.161  15.969  1.00  0.01           H
ATOM   2743  HG3 GLU A 190      23.491  69.051  16.823  1.00  0.01           H
ATOM   2744  N   PRO A 191      26.352  66.052  20.341  1.00  0.00           N
ATOM   2745  CA  PRO A 191      26.681  65.625  21.729  1.00  0.00           C
ATOM   2746  C   PRO A 191      28.131  65.870  22.197  1.00  0.00           C
ATOM   2747  O   PRO A 191      28.376  66.241  23.313  1.00  0.00           O
ATOM   2748  CB  PRO A 191      26.191  64.196  21.854  1.00  0.00           C
ATOM   2749  CG  PRO A 191      25.831  63.729  20.400  1.00  0.00           C
ATOM   2750  CD  PRO A 191      25.769  65.007  19.548  1.00  0.00           C
ATOM   2751  HA  PRO A 191      26.032  66.251  22.341  1.00  0.00           H
ATOM   2752  HB2 PRO A 191      26.956  63.556  22.295  1.00  0.00           H
ATOM   2753  HB3 PRO A 191      25.278  64.206  22.450  1.00  0.00           H
ATOM   2754  HG2 PRO A 191      26.685  63.191  19.989  1.00  0.00           H
ATOM   2755  HG3 PRO A 191      24.912  63.146  20.332  1.00  0.00           H
ATOM   2756  HD2 PRO A 191      26.207  64.839  18.564  1.00  0.00           H
ATOM   2757  HD3 PRO A 191      24.696  65.170  19.442  1.00  0.00           H
ATOM   2758  N   GLU A 192      29.047  65.882  21.229  1.00  0.00           N
ATOM   2759  CA  GLU A 192      30.464  66.011  21.424  1.00  0.00           C
ATOM   2760  C   GLU A 192      30.953  67.540  21.520  1.00  0.00           C
ATOM   2761  O   GLU A 192      32.032  67.816  22.033  1.00  0.00           O
ATOM   2762  CB  GLU A 192      31.342  65.148  20.508  1.00  0.00           C
ATOM   2763  CG  GLU A 192      31.164  63.600  20.319  1.00  0.00           C
ATOM   2764  CD  GLU A 192      31.711  62.942  19.071  1.00  0.00           C
ATOM   2765  OE1 GLU A 192      31.655  63.454  17.923  1.00  0.00           O
ATOM   2766  OE2 GLU A 192      32.088  61.736  19.107  1.00  0.00           O
ATOM   2767  H   GLU A 192      28.759  65.906  20.261  1.00  0.00           H
ATOM   2768  HA  GLU A 192      30.552  65.646  22.448  1.00  0.00           H
ATOM   2769  HB2 GLU A 192      31.328  65.728  19.585  1.00  0.00           H
ATOM   2770  HB3 GLU A 192      32.329  65.389  20.902  1.00  0.00           H
ATOM   2771  HG2 GLU A 192      31.666  63.099  21.147  1.00  0.00           H
ATOM   2772  HG3 GLU A 192      30.093  63.397  20.340  1.00  0.00           H
ATOM   2773  N   THR A 193      30.219  68.459  20.850  1.00  0.00           N
ATOM   2774  CA  THR A 193      30.295  69.886  20.948  1.00  0.00           C
ATOM   2775  C   THR A 193      29.573  70.406  22.115  1.00  0.00           C
ATOM   2776  O   THR A 193      30.061  71.330  22.813  1.00  0.00           O
ATOM   2777  CB  THR A 193      29.877  70.569  19.666  1.00  0.00           C
ATOM   2778  CG2 THR A 193      30.617  70.133  18.446  1.00  0.00           C
ATOM   2779  OG1 THR A 193      28.481  70.448  19.434  1.00  0.00           O
ATOM   2780  H   THR A 193      29.537  68.034  20.238  1.00  0.00           H
ATOM   2781  HA  THR A 193      31.327  70.197  21.109  1.00  0.00           H
ATOM   2782  HB  THR A 193      30.118  71.621  19.822  1.00  0.00           H
ATOM   2783  HG1 THR A 193      28.334  71.057  18.706  1.00  0.00           H
ATOM   2784 HG21 THR A 193      31.676  70.304  18.635  1.00  0.00           H
ATOM   2785 HG22 THR A 193      30.307  70.675  17.552  1.00  0.00           H
ATOM   2786 HG23 THR A 193      30.427  69.068  18.314  1.00  0.00           H
ATOM   2787  N   ALA A 194      28.432  69.868  22.456  1.00 -0.02           N
ATOM   2788  CA  ALA A 194      27.671  70.194  23.695  1.00 -0.02           C
ATOM   2789  C   ALA A 194      28.516  69.872  24.986  1.00 -0.02           C
ATOM   2790  O   ALA A 194      28.411  70.593  25.993  1.00 -0.02           O
ATOM   2791  CB  ALA A 194      26.265  69.499  23.686  1.00 -0.02           C
ATOM   2792  H   ALA A 194      28.157  69.078  21.889  1.00 -0.02           H
ATOM   2793  HA  ALA A 194      27.492  71.269  23.716  1.00 -0.02           H
ATOM   2794  HB1 ALA A 194      25.840  69.822  24.636  1.00 -0.02           H
ATOM   2795  HB2 ALA A 194      26.357  68.423  23.537  1.00 -0.02           H
ATOM   2796  HB3 ALA A 194      25.535  69.938  23.006  1.00 -0.02           H
ATOM   2797  N   LEU A 195      29.292  68.710  24.923  1.00 -0.09           N
ATOM   2798  CA  LEU A 195      30.117  68.145  25.983  1.00 -0.09           C
ATOM   2799  C   LEU A 195      30.764  69.346  26.747  1.00 -0.09           C
ATOM   2800  O   LEU A 195      30.710  69.516  27.960  1.00 -0.09           O
ATOM   2801  CB  LEU A 195      31.156  67.213  25.297  1.00 -0.09           C
ATOM   2802  CG  LEU A 195      32.203  66.619  26.302  1.00 -0.09           C
ATOM   2803  CD1 LEU A 195      31.526  65.762  27.464  1.00 -0.09           C
ATOM   2804  CD2 LEU A 195      33.114  65.644  25.444  1.00 -0.09           C
ATOM   2805  H   LEU A 195      29.102  68.094  24.145  1.00 -0.09           H
ATOM   2806  HA  LEU A 195      29.457  67.596  26.655  1.00 -0.09           H
ATOM   2807  HB2 LEU A 195      30.646  66.389  24.798  1.00 -0.09           H
ATOM   2808  HB3 LEU A 195      31.711  67.797  24.563  1.00 -0.09           H
ATOM   2809  HG  LEU A 195      32.861  67.398  26.688  1.00 -0.09           H
ATOM   2810 HD11 LEU A 195      32.281  65.184  27.997  1.00 -0.09           H
ATOM   2811 HD12 LEU A 195      30.742  65.134  27.041  1.00 -0.09           H
ATOM   2812 HD13 LEU A 195      31.100  66.527  28.113  1.00 -0.09           H
ATOM   2813 HD21 LEU A 195      32.515  64.772  25.181  1.00 -0.09           H
ATOM   2814 HD22 LEU A 195      33.448  66.088  24.506  1.00 -0.09           H
ATOM   2815 HD23 LEU A 195      33.970  65.304  26.027  1.00 -0.09           H
ATOM   2816  N   PHE A 196      31.616  70.068  26.019  1.00 -0.46           N
ATOM   2817  CA  PHE A 196      32.587  70.995  26.582  1.00 -0.46           C
ATOM   2818  C   PHE A 196      31.848  72.154  27.325  1.00 -0.46           C
ATOM   2819  O   PHE A 196      32.256  72.480  28.459  1.00 -0.46           O
ATOM   2820  CB  PHE A 196      33.551  71.398  25.531  1.00 -0.46           C
ATOM   2821  CG  PHE A 196      34.519  70.253  25.145  1.00 -0.46           C
ATOM   2822  CD1 PHE A 196      34.360  69.681  23.867  1.00 -0.46           C
ATOM   2823  CD2 PHE A 196      35.562  69.852  25.953  1.00 -0.46           C
ATOM   2824  CE1 PHE A 196      35.282  68.749  23.348  1.00 -0.46           C
ATOM   2825  CE2 PHE A 196      36.470  68.905  25.497  1.00 -0.46           C
ATOM   2826  CZ  PHE A 196      36.348  68.349  24.233  1.00 -0.46           C
ATOM   2827  H   PHE A 196      31.566  69.887  25.027  1.00 -0.46           H
ATOM   2828  HA  PHE A 196      33.036  70.401  27.379  1.00 -0.46           H
ATOM   2829  HB2 PHE A 196      32.997  71.736  24.655  1.00 -0.46           H
ATOM   2830  HB3 PHE A 196      34.260  72.158  25.857  1.00 -0.46           H
ATOM   2831  HD1 PHE A 196      33.485  69.985  23.312  1.00 -0.46           H
ATOM   2832  HD2 PHE A 196      35.731  70.359  26.892  1.00 -0.46           H
ATOM   2833  HE1 PHE A 196      35.174  68.325  22.361  1.00 -0.46           H
ATOM   2834  HE2 PHE A 196      37.260  68.573  26.154  1.00 -0.46           H
ATOM   2835  HZ  PHE A 196      36.904  67.520  23.822  1.00 -0.46           H
ATOM   2836  N   GLU A 197      30.683  72.647  26.828  1.00  0.03           N
ATOM   2837  CA  GLU A 197      30.029  73.775  27.504  1.00  0.03           C
ATOM   2838  C   GLU A 197      29.248  73.348  28.759  1.00  0.03           C
ATOM   2839  O   GLU A 197      29.427  73.980  29.800  1.00  0.03           O
ATOM   2840  CB  GLU A 197      29.220  74.578  26.454  1.00  0.03           C
ATOM   2841  CG  GLU A 197      28.383  75.796  26.957  1.00  0.03           C
ATOM   2842  CD  GLU A 197      26.944  75.294  27.308  1.00  0.03           C
ATOM   2843  OE1 GLU A 197      26.585  75.384  28.510  1.00  0.03           O
ATOM   2844  OE2 GLU A 197      26.212  74.769  26.446  1.00  0.03           O
ATOM   2845  H   GLU A 197      30.314  72.367  25.931  1.00  0.03           H
ATOM   2846  HA  GLU A 197      30.816  74.433  27.873  1.00  0.03           H
ATOM   2847  HB2 GLU A 197      29.999  75.044  25.852  1.00  0.03           H
ATOM   2848  HB3 GLU A 197      28.584  73.985  25.797  1.00  0.03           H
ATOM   2849  HG2 GLU A 197      28.864  76.200  27.848  1.00  0.03           H
ATOM   2850  HG3 GLU A 197      28.430  76.630  26.255  1.00  0.03           H
ATOM   2851  N   THR A 198      28.466  72.258  28.637  1.00 -0.02           N
ATOM   2852  CA  THR A 198      27.492  71.870  29.580  1.00 -0.02           C
ATOM   2853  C   THR A 198      28.167  71.237  30.767  1.00 -0.02           C
ATOM   2854  O   THR A 198      27.649  71.359  31.896  1.00 -0.02           O
ATOM   2855  CB  THR A 198      26.649  70.794  28.905  1.00 -0.02           C
ATOM   2856  CG2 THR A 198      25.774  71.400  27.814  1.00 -0.02           C
ATOM   2857  OG1 THR A 198      27.354  69.664  28.363  1.00 -0.02           O
ATOM   2858  H   THR A 198      28.621  71.802  27.749  1.00 -0.02           H
ATOM   2859  HA  THR A 198      26.844  72.664  29.951  1.00 -0.02           H
ATOM   2860  HB  THR A 198      25.971  70.369  29.646  1.00 -0.02           H
ATOM   2861  HG1 THR A 198      27.766  69.935  27.539  1.00 -0.02           H
ATOM   2862 HG21 THR A 198      25.198  70.651  27.271  1.00 -0.02           H
ATOM   2863 HG22 THR A 198      26.433  71.911  27.112  1.00 -0.02           H
ATOM   2864 HG23 THR A 198      25.204  72.229  28.234  1.00 -0.02           H
ATOM   2865  N   LEU A 199      29.296  70.465  30.615  1.00 -0.25           N
ATOM   2866  CA  LEU A 199      30.115  69.991  31.734  1.00 -0.25           C
ATOM   2867  C   LEU A 199      31.056  71.093  32.189  1.00 -0.25           C
ATOM   2868  O   LEU A 199      30.830  71.574  33.279  1.00 -0.25           O
ATOM   2869  CB  LEU A 199      30.860  68.738  31.323  1.00 -0.25           C
ATOM   2870  CG  LEU A 199      31.940  68.199  32.247  1.00 -0.25           C
ATOM   2871  CD1 LEU A 199      31.451  67.835  33.724  1.00 -0.25           C
ATOM   2872  CD2 LEU A 199      32.438  66.873  31.673  1.00 -0.25           C
ATOM   2873  H   LEU A 199      29.793  70.370  29.741  1.00 -0.25           H
ATOM   2874  HA  LEU A 199      29.478  69.736  32.581  1.00 -0.25           H
ATOM   2875  HB2 LEU A 199      30.126  67.948  31.167  1.00 -0.25           H
ATOM   2876  HB3 LEU A 199      31.350  69.039  30.397  1.00 -0.25           H
ATOM   2877  HG  LEU A 199      32.815  68.848  32.260  1.00 -0.25           H
ATOM   2878 HD11 LEU A 199      32.196  67.420  34.404  1.00 -0.25           H
ATOM   2879 HD12 LEU A 199      30.508  67.289  33.737  1.00 -0.25           H
ATOM   2880 HD13 LEU A 199      31.264  68.846  34.086  1.00 -0.25           H
ATOM   2881 HD21 LEU A 199      33.271  66.457  32.240  1.00 -0.25           H
ATOM   2882 HD22 LEU A 199      31.620  66.154  31.721  1.00 -0.25           H
ATOM   2883 HD23 LEU A 199      32.780  67.053  30.653  1.00 -0.25           H
ATOM   2884  N   TYR A 200      32.095  71.377  31.400  1.00 -1.82           N
ATOM   2885  CA  TYR A 200      33.216  72.240  31.822  1.00 -1.82           C
ATOM   2886  C   TYR A 200      33.147  73.737  31.636  1.00 -1.82           C
ATOM   2887  O   TYR A 200      34.104  74.426  31.989  1.00 -1.82           O
ATOM   2888  CB  TYR A 200      34.439  71.747  31.016  1.00 -1.82           C
ATOM   2889  CG  TYR A 200      34.906  70.349  31.403  1.00 -1.82           C
ATOM   2890  CD1 TYR A 200      35.245  70.047  32.751  1.00 -1.82           C
ATOM   2891  CD2 TYR A 200      34.994  69.373  30.400  1.00 -1.82           C
ATOM   2892  CE1 TYR A 200      35.694  68.729  33.042  1.00 -1.82           C
ATOM   2893  CE2 TYR A 200      35.401  68.047  30.769  1.00 -1.82           C
ATOM   2894  CZ  TYR A 200      35.773  67.722  32.052  1.00 -1.82           C
ATOM   2895  OH  TYR A 200      36.191  66.497  32.450  1.00 -1.82           O
ATOM   2896  H   TYR A 200      32.165  70.981  30.473  1.00 -1.82           H
ATOM   2897  HA  TYR A 200      33.445  72.129  32.882  1.00 -1.82           H
ATOM   2898  HB2 TYR A 200      34.238  71.852  29.949  1.00 -1.82           H
ATOM   2899  HB3 TYR A 200      35.349  72.336  31.124  1.00 -1.82           H
ATOM   2900  HD1 TYR A 200      35.170  70.789  33.533  1.00 -1.82           H
ATOM   2901  HD2 TYR A 200      34.997  69.677  29.364  1.00 -1.82           H
ATOM   2902  HE1 TYR A 200      35.968  68.490  34.059  1.00 -1.82           H
ATOM   2903  HE2 TYR A 200      35.531  67.382  29.928  1.00 -1.82           H
ATOM   2904  HH  TYR A 200      36.552  65.956  31.744  1.00 -1.82           H
ATOM   2905  N   ALA A 201      32.093  74.336  31.008  1.00 -0.04           N
ATOM   2906  CA  ALA A 201      32.113  75.717  30.491  1.00 -0.04           C
ATOM   2907  C   ALA A 201      33.474  75.935  29.659  1.00 -0.04           C
ATOM   2908  O   ALA A 201      34.075  77.018  29.747  1.00 -0.04           O
ATOM   2909  CB  ALA A 201      31.745  76.751  31.623  1.00 -0.04           C
ATOM   2910  H   ALA A 201      31.360  73.783  30.587  1.00 -0.04           H
ATOM   2911  HA  ALA A 201      31.307  75.733  29.757  1.00 -0.04           H
ATOM   2912  HB1 ALA A 201      31.441  77.688  31.155  1.00 -0.04           H
ATOM   2913  HB2 ALA A 201      32.538  76.861  32.362  1.00 -0.04           H
ATOM   2914  HB3 ALA A 201      30.905  76.332  32.178  1.00 -0.04           H
ATOM   2915  N   ALA A 202      33.812  74.988  28.772  1.00 -0.17           N
ATOM   2916  CA  ALA A 202      34.858  75.230  27.724  1.00 -0.17           C
ATOM   2917  C   ALA A 202      34.323  75.254  26.276  1.00 -0.17           C
ATOM   2918  O   ALA A 202      33.225  74.733  25.964  1.00 -0.17           O
ATOM   2919  CB  ALA A 202      35.894  74.126  27.857  1.00 -0.17           C
ATOM   2920  H   ALA A 202      33.340  74.095  28.771  1.00 -0.17           H
ATOM   2921  HA  ALA A 202      35.457  76.104  27.980  1.00 -0.17           H
ATOM   2922  HB1 ALA A 202      35.444  73.145  27.702  1.00 -0.17           H
ATOM   2923  HB2 ALA A 202      36.420  74.149  28.811  1.00 -0.17           H
ATOM   2924  HB3 ALA A 202      36.664  74.278  27.100  1.00 -0.17           H
ATOM   2925  N   ASN A 203      35.136  75.893  25.375  1.00  0.01           N
ATOM   2926  CA  ASN A 203      34.879  75.922  23.900  1.00  0.01           C
ATOM   2927  C   ASN A 203      35.269  74.602  23.295  1.00  0.01           C
ATOM   2928  O   ASN A 203      36.029  73.897  23.994  1.00  0.01           O
ATOM   2929  CB  ASN A 203      35.726  76.966  23.286  1.00  0.01           C
ATOM   2930  CG  ASN A 203      35.402  78.405  23.534  1.00  0.01           C
ATOM   2931  ND2 ASN A 203      36.329  79.276  23.759  1.00  0.01           N
ATOM   2932  OD1 ASN A 203      34.176  78.744  23.563  1.00  0.01           O
ATOM   2933  H   ASN A 203      36.046  76.236  25.646  1.00  0.01           H
ATOM   2934  HA  ASN A 203      33.799  75.967  23.764  1.00  0.01           H
ATOM   2935  HB2 ASN A 203      36.729  76.727  23.638  1.00  0.01           H
ATOM   2936  HB3 ASN A 203      35.840  76.841  22.209  1.00  0.01           H
ATOM   2937 HD21 ASN A 203      37.288  78.991  23.625  1.00  0.01           H
ATOM   2938 HD22 ASN A 203      36.137  80.266  23.821  1.00  0.01           H
ATOM   2939  N   VAL A 204      34.792  74.244  22.077  1.00 -0.02           N
ATOM   2940  CA  VAL A 204      35.282  73.041  21.367  1.00 -0.02           C
ATOM   2941  C   VAL A 204      36.737  73.247  20.881  1.00 -0.02           C
ATOM   2942  O   VAL A 204      37.042  74.392  20.463  1.00 -0.02           O
ATOM   2943  CB  VAL A 204      34.185  72.649  20.344  1.00 -0.02           C
ATOM   2944  CG1 VAL A 204      34.620  71.315  19.692  1.00 -0.02           C
ATOM   2945  CG2 VAL A 204      32.852  72.632  20.898  1.00 -0.02           C
ATOM   2946  H   VAL A 204      34.290  74.974  21.591  1.00 -0.02           H
ATOM   2947  HA  VAL A 204      35.270  72.202  22.062  1.00 -0.02           H
ATOM   2948  HB  VAL A 204      34.190  73.460  19.617  1.00 -0.02           H
ATOM   2949 HG11 VAL A 204      33.967  70.965  18.893  1.00 -0.02           H
ATOM   2950 HG12 VAL A 204      35.587  71.483  19.218  1.00 -0.02           H
ATOM   2951 HG13 VAL A 204      34.629  70.529  20.448  1.00 -0.02           H
ATOM   2952 HG21 VAL A 204      32.777  71.917  21.718  1.00 -0.02           H
ATOM   2953 HG22 VAL A 204      32.171  72.326  20.104  1.00 -0.02           H
ATOM   2954 HG23 VAL A 204      32.557  73.660  21.107  1.00 -0.02           H
ATOM   2955  N   PRO A 205      37.707  72.302  21.039  1.00 -0.05           N
ATOM   2956  CA  PRO A 205      39.116  72.339  20.607  1.00 -0.05           C
ATOM   2957  C   PRO A 205      39.289  72.203  19.056  1.00 -0.05           C
ATOM   2958  O   PRO A 205      38.396  71.780  18.289  1.00 -0.05           O
ATOM   2959  CB  PRO A 205      39.779  71.268  21.342  1.00 -0.05           C
ATOM   2960  CG  PRO A 205      38.751  70.214  21.673  1.00 -0.05           C
ATOM   2961  CD  PRO A 205      37.448  71.005  21.714  1.00 -0.05           C
ATOM   2962  HA  PRO A 205      39.628  73.253  20.911  1.00 -0.05           H
ATOM   2963  HB2 PRO A 205      40.616  70.913  20.741  1.00 -0.05           H
ATOM   2964  HB3 PRO A 205      40.218  71.679  22.251  1.00 -0.05           H
ATOM   2965  HG2 PRO A 205      38.792  69.530  20.825  1.00 -0.05           H
ATOM   2966  HG3 PRO A 205      38.921  69.699  22.618  1.00 -0.05           H
ATOM   2967  HD2 PRO A 205      36.650  70.438  21.233  1.00 -0.05           H
ATOM   2968  HD3 PRO A 205      37.099  71.295  22.704  1.00 -0.05           H
ATOM   2969  N   PRO A 206      40.497  72.723  18.576  1.00 -0.01           N
ATOM   2970  CA  PRO A 206      40.938  72.489  17.178  1.00 -0.01           C
ATOM   2971  C   PRO A 206      41.646  71.123  16.826  1.00 -0.01           C
ATOM   2972  O   PRO A 206      42.131  70.459  17.694  1.00 -0.01           O
ATOM   2973  CB  PRO A 206      41.895  73.684  16.920  1.00 -0.01           C
ATOM   2974  CG  PRO A 206      42.627  73.789  18.220  1.00 -0.01           C
ATOM   2975  CD  PRO A 206      41.524  73.502  19.233  1.00 -0.01           C
ATOM   2976  HA  PRO A 206      40.052  72.623  16.557  1.00 -0.01           H
ATOM   2977  HB2 PRO A 206      42.597  73.413  16.132  1.00 -0.01           H
ATOM   2978  HB3 PRO A 206      41.311  74.563  16.646  1.00 -0.01           H
ATOM   2979  HG2 PRO A 206      43.432  73.062  18.329  1.00 -0.01           H
ATOM   2980  HG3 PRO A 206      43.095  74.748  18.441  1.00 -0.01           H
ATOM   2981  HD2 PRO A 206      41.775  72.903  20.108  1.00 -0.01           H
ATOM   2982  HD3 PRO A 206      41.049  74.440  19.520  1.00 -0.01           H
ATOM   2983  N   ARG A 207      41.679  70.774  15.594  1.00  0.01           N
ATOM   2984  CA  ARG A 207      42.563  69.781  15.019  1.00  0.01           C
ATOM   2985  C   ARG A 207      44.079  70.191  15.195  1.00  0.01           C
ATOM   2986  O   ARG A 207      44.412  71.347  15.145  1.00  0.01           O
ATOM   2987  CB  ARG A 207      42.112  69.699  13.574  1.00  0.01           C
ATOM   2988  CG  ARG A 207      42.575  68.503  12.760  1.00  0.01           C
ATOM   2989  CD  ARG A 207      41.943  68.365  11.378  1.00  0.01           C
ATOM   2990  NE  ARG A 207      40.502  68.217  11.496  1.00  0.01           N
ATOM   2991  CZ  ARG A 207      39.766  67.252  10.954  1.00  0.01           C
ATOM   2992  NH1 ARG A 207      40.153  66.037  10.738  1.00  0.01           N
ATOM   2993  NH2 ARG A 207      38.499  67.445  10.690  1.00  0.01           N
ATOM   2994  H   ARG A 207      41.133  71.372  14.990  1.00  0.01           H
ATOM   2995  HA  ARG A 207      42.444  68.813  15.504  1.00  0.01           H
ATOM   2996  HB2 ARG A 207      41.024  69.638  13.563  1.00  0.01           H
ATOM   2997  HB3 ARG A 207      42.424  70.632  13.104  1.00  0.01           H
ATOM   2998  HG2 ARG A 207      43.651  68.659  12.680  1.00  0.01           H
ATOM   2999  HG3 ARG A 207      42.299  67.665  13.400  1.00  0.01           H
ATOM   3000  HD2 ARG A 207      42.218  69.219  10.759  1.00  0.01           H
ATOM   3001  HD3 ARG A 207      42.444  67.586  10.804  1.00  0.01           H
ATOM   3002  HE  ARG A 207      39.887  69.005  11.644  1.00  0.01           H
ATOM   3003 HH11 ARG A 207      41.098  65.740  10.936  1.00  0.01           H
ATOM   3004 HH12 ARG A 207      39.477  65.438  10.287  1.00  0.01           H
ATOM   3005 HH21 ARG A 207      38.105  68.332  10.970  1.00  0.01           H
ATOM   3006 HH22 ARG A 207      37.854  66.761  10.319  1.00  0.01           H
ATOM   3007  N   LEU A 208      45.019  69.207  15.135  1.00  0.00           N
ATOM   3008  CA  LEU A 208      46.441  69.480  15.339  1.00  0.00           C
ATOM   3009  C   LEU A 208      47.023  70.545  14.301  1.00  0.00           C
ATOM   3010  O   LEU A 208      47.632  71.474  14.696  1.00  0.00           O
ATOM   3011  CB  LEU A 208      47.230  68.212  15.201  1.00  0.00           C
ATOM   3012  CG  LEU A 208      48.567  68.254  16.000  1.00  0.00           C
ATOM   3013  CD1 LEU A 208      48.423  68.155  17.462  1.00  0.00           C
ATOM   3014  CD2 LEU A 208      49.537  67.165  15.491  1.00  0.00           C
ATOM   3015  H   LEU A 208      44.732  68.254  15.304  1.00  0.00           H
ATOM   3016  HA  LEU A 208      46.499  69.861  16.359  1.00  0.00           H
ATOM   3017  HB2 LEU A 208      46.634  67.433  15.678  1.00  0.00           H
ATOM   3018  HB3 LEU A 208      47.390  67.890  14.172  1.00  0.00           H
ATOM   3019  HG  LEU A 208      48.964  69.240  15.761  1.00  0.00           H
ATOM   3020 HD11 LEU A 208      47.782  67.311  17.716  1.00  0.00           H
ATOM   3021 HD12 LEU A 208      47.884  69.072  17.700  1.00  0.00           H
ATOM   3022 HD13 LEU A 208      49.461  68.105  17.791  1.00  0.00           H
ATOM   3023 HD21 LEU A 208      49.490  67.081  14.405  1.00  0.00           H
ATOM   3024 HD22 LEU A 208      50.593  67.294  15.729  1.00  0.00           H
ATOM   3025 HD23 LEU A 208      49.354  66.185  15.933  1.00  0.00           H
ATOM   3026  N   GLY A 209      46.642  70.363  13.048  1.00  0.00           N
ATOM   3027  CA  GLY A 209      47.114  71.262  12.008  1.00  0.00           C
ATOM   3028  C   GLY A 209      46.545  72.690  12.150  1.00  0.00           C
ATOM   3029  O   GLY A 209      47.207  73.713  12.009  1.00  0.00           O
ATOM   3030  H   GLY A 209      46.017  69.653  12.696  1.00  0.00           H
ATOM   3031  HA2 GLY A 209      48.177  71.434  12.175  1.00  0.00           H
ATOM   3032  HA3 GLY A 209      46.956  70.897  10.993  1.00  0.00           H
ATOM   3033  N   GLU A 210      45.250  72.666  12.552  1.00  0.01           N
ATOM   3034  CA  GLU A 210      44.548  73.867  12.939  1.00  0.01           C
ATOM   3035  C   GLU A 210      45.124  74.575  14.171  1.00  0.01           C
ATOM   3036  O   GLU A 210      45.242  75.773  14.210  1.00  0.01           O
ATOM   3037  CB  GLU A 210      43.026  73.462  13.051  1.00  0.01           C
ATOM   3038  CG  GLU A 210      42.017  74.628  13.467  1.00  0.01           C
ATOM   3039  CD  GLU A 210      41.807  75.688  12.394  1.00  0.01           C
ATOM   3040  OE1 GLU A 210      41.465  76.852  12.778  1.00  0.01           O
ATOM   3041  OE2 GLU A 210      41.942  75.331  11.216  1.00  0.01           O
ATOM   3042  H   GLU A 210      44.834  71.782  12.808  1.00  0.01           H
ATOM   3043  HA  GLU A 210      44.617  74.561  12.101  1.00  0.01           H
ATOM   3044  HB2 GLU A 210      42.790  73.139  12.037  1.00  0.01           H
ATOM   3045  HB3 GLU A 210      42.841  72.584  13.669  1.00  0.01           H
ATOM   3046  HG2 GLU A 210      41.054  74.177  13.706  1.00  0.01           H
ATOM   3047  HG3 GLU A 210      42.414  75.190  14.312  1.00  0.01           H
ATOM   3048  N   PHE A 211      45.543  73.807  15.174  1.00 -0.01           N
ATOM   3049  CA  PHE A 211      46.378  74.332  16.269  1.00 -0.01           C
ATOM   3050  C   PHE A 211      47.651  75.025  15.723  1.00 -0.01           C
ATOM   3051  O   PHE A 211      47.817  76.172  15.917  1.00 -0.01           O
ATOM   3052  CB  PHE A 211      46.659  73.241  17.299  1.00 -0.01           C
ATOM   3053  CG  PHE A 211      48.021  73.299  17.978  1.00 -0.01           C
ATOM   3054  CD1 PHE A 211      48.123  73.733  19.289  1.00 -0.01           C
ATOM   3055  CD2 PHE A 211      49.173  72.703  17.390  1.00 -0.01           C
ATOM   3056  CE1 PHE A 211      49.360  73.651  19.943  1.00 -0.01           C
ATOM   3057  CE2 PHE A 211      50.397  72.592  18.031  1.00 -0.01           C
ATOM   3058  CZ  PHE A 211      50.502  73.045  19.404  1.00 -0.01           C
ATOM   3059  H   PHE A 211      45.339  72.818  15.195  1.00 -0.01           H
ATOM   3060  HA  PHE A 211      45.818  75.093  16.813  1.00 -0.01           H
ATOM   3061  HB2 PHE A 211      45.894  73.239  18.076  1.00 -0.01           H
ATOM   3062  HB3 PHE A 211      46.538  72.276  16.806  1.00 -0.01           H
ATOM   3063  HD1 PHE A 211      47.238  74.093  19.791  1.00 -0.01           H
ATOM   3064  HD2 PHE A 211      49.148  72.460  16.338  1.00 -0.01           H
ATOM   3065  HE1 PHE A 211      49.263  73.881  20.994  1.00 -0.01           H
ATOM   3066  HE2 PHE A 211      51.253  72.199  17.501  1.00 -0.01           H
ATOM   3067  HZ  PHE A 211      51.421  73.029  19.971  1.00 -0.01           H
ATOM   3068  N   PHE A 212      48.434  74.357  14.861  1.00  0.00           N
ATOM   3069  CA  PHE A 212      49.697  75.002  14.404  1.00  0.00           C
ATOM   3070  C   PHE A 212      49.441  76.193  13.535  1.00  0.00           C
ATOM   3071  O   PHE A 212      50.325  77.004  13.600  1.00  0.00           O
ATOM   3072  CB  PHE A 212      50.486  74.008  13.566  1.00  0.00           C
ATOM   3073  CG  PHE A 212      51.174  72.821  14.321  1.00  0.00           C
ATOM   3074  CD1 PHE A 212      52.384  73.080  14.923  1.00  0.00           C
ATOM   3075  CD2 PHE A 212      50.757  71.522  13.993  1.00  0.00           C
ATOM   3076  CE1 PHE A 212      53.076  72.012  15.493  1.00  0.00           C
ATOM   3077  CE2 PHE A 212      51.460  70.404  14.534  1.00  0.00           C
ATOM   3078  CZ  PHE A 212      52.560  70.682  15.397  1.00  0.00           C
ATOM   3079  H   PHE A 212      48.302  73.374  14.672  1.00  0.00           H
ATOM   3080  HA  PHE A 212      50.350  75.213  15.251  1.00  0.00           H
ATOM   3081  HB2 PHE A 212      49.739  73.778  12.806  1.00  0.00           H
ATOM   3082  HB3 PHE A 212      51.257  74.585  13.054  1.00  0.00           H
ATOM   3083  HD1 PHE A 212      52.808  74.060  15.090  1.00  0.00           H
ATOM   3084  HD2 PHE A 212      49.853  71.323  13.436  1.00  0.00           H
ATOM   3085  HE1 PHE A 212      53.984  72.196  16.048  1.00  0.00           H
ATOM   3086  HE2 PHE A 212      51.048  69.424  14.341  1.00  0.00           H
ATOM   3087  HZ  PHE A 212      53.091  69.854  15.843  1.00  0.00           H
ATOM   3088  N   ASP A 213      48.400  76.264  12.740  1.00  0.00           N
ATOM   3089  CA  ASP A 213      48.057  77.408  11.917  1.00  0.00           C
ATOM   3090  C   ASP A 213      47.574  78.653  12.759  1.00  0.00           C
ATOM   3091  O   ASP A 213      47.907  79.780  12.488  1.00  0.00           O
ATOM   3092  CB  ASP A 213      46.895  76.953  11.040  1.00  0.00           C
ATOM   3093  CG  ASP A 213      47.319  76.036   9.847  1.00  0.00           C
ATOM   3094  OD1 ASP A 213      46.387  75.725   9.095  1.00  0.00           O
ATOM   3095  OD2 ASP A 213      48.477  75.819   9.505  1.00  0.00           O
ATOM   3096  H   ASP A 213      47.747  75.510  12.897  1.00  0.00           H
ATOM   3097  HA  ASP A 213      48.948  77.591  11.316  1.00  0.00           H
ATOM   3098  HB2 ASP A 213      46.135  76.464  11.650  1.00  0.00           H
ATOM   3099  HB3 ASP A 213      46.433  77.822  10.572  1.00  0.00           H
ATOM   3100  N   ILE A 214      46.892  78.319  13.859  1.00  0.00           N
ATOM   3101  CA  ILE A 214      46.518  79.345  14.927  1.00  0.00           C
ATOM   3102  C   ILE A 214      47.794  79.830  15.673  1.00  0.00           C
ATOM   3103  O   ILE A 214      47.951  81.033  16.019  1.00  0.00           O
ATOM   3104  CB  ILE A 214      45.437  78.766  15.908  1.00  0.00           C
ATOM   3105  CG1 ILE A 214      44.034  79.126  15.224  1.00  0.00           C
ATOM   3106  CG2 ILE A 214      45.494  79.373  17.262  1.00  0.00           C
ATOM   3107  CD1 ILE A 214      42.826  78.498  16.076  1.00  0.00           C
ATOM   3108  H   ILE A 214      46.770  77.333  14.036  1.00  0.00           H
ATOM   3109  HA  ILE A 214      46.058  80.168  14.380  1.00  0.00           H
ATOM   3110  HB  ILE A 214      45.429  77.685  16.048  1.00  0.00           H
ATOM   3111 HG12 ILE A 214      43.924  80.211  15.221  1.00  0.00           H
ATOM   3112 HG13 ILE A 214      44.053  78.698  14.222  1.00  0.00           H
ATOM   3113 HG21 ILE A 214      45.636  80.444  17.114  1.00  0.00           H
ATOM   3114 HG22 ILE A 214      46.281  78.823  17.777  1.00  0.00           H
ATOM   3115 HG23 ILE A 214      44.615  79.078  17.833  1.00  0.00           H
ATOM   3116 HD11 ILE A 214      42.545  79.198  16.862  1.00  0.00           H
ATOM   3117 HD12 ILE A 214      42.961  77.448  16.338  1.00  0.00           H
ATOM   3118 HD13 ILE A 214      41.992  78.392  15.382  1.00  0.00           H
ATOM   3119  N   VAL A 215      48.814  79.016  15.945  1.00  0.00           N
ATOM   3120  CA  VAL A 215      49.999  79.293  16.765  1.00  0.00           C
ATOM   3121  C   VAL A 215      50.951  80.073  15.795  1.00  0.00           C
ATOM   3122  O   VAL A 215      51.482  81.110  16.188  1.00  0.00           O
ATOM   3123  CB  VAL A 215      50.565  77.922  17.352  1.00  0.00           C
ATOM   3124  CG1 VAL A 215      52.068  78.120  17.793  1.00  0.00           C
ATOM   3125  CG2 VAL A 215      49.721  77.512  18.527  1.00  0.00           C
ATOM   3126  H   VAL A 215      48.673  78.078  15.597  1.00  0.00           H
ATOM   3127  HA  VAL A 215      49.864  79.989  17.593  1.00  0.00           H
ATOM   3128  HB  VAL A 215      50.471  77.126  16.614  1.00  0.00           H
ATOM   3129 HG11 VAL A 215      52.773  78.390  17.006  1.00  0.00           H
ATOM   3130 HG12 VAL A 215      52.215  78.841  18.597  1.00  0.00           H
ATOM   3131 HG13 VAL A 215      52.307  77.176  18.284  1.00  0.00           H
ATOM   3132 HG21 VAL A 215      50.048  76.521  18.843  1.00  0.00           H
ATOM   3133 HG22 VAL A 215      48.689  77.310  18.241  1.00  0.00           H
ATOM   3134 HG23 VAL A 215      49.892  78.207  19.350  1.00  0.00           H
ATOM   3135  N   SER A 216      51.133  79.688  14.554  1.00  0.00           N
ATOM   3136  CA  SER A 216      51.651  80.540  13.469  1.00  0.00           C
ATOM   3137  C   SER A 216      51.022  81.927  13.364  1.00  0.00           C
ATOM   3138  O   SER A 216      51.745  82.910  13.260  1.00  0.00           O
ATOM   3139  CB  SER A 216      51.478  79.827  12.111  1.00  0.00           C
ATOM   3140  OG  SER A 216      52.282  80.386  10.993  1.00  0.00           O
ATOM   3141  H   SER A 216      50.597  78.882  14.266  1.00  0.00           H
ATOM   3142  HA  SER A 216      52.712  80.698  13.660  1.00  0.00           H
ATOM   3143  HB2 SER A 216      51.787  78.800  12.305  1.00  0.00           H
ATOM   3144  HB3 SER A 216      50.422  79.892  11.848  1.00  0.00           H
ATOM   3145  HG  SER A 216      51.841  81.049  10.456  1.00  0.00           H
ATOM   3146  N   GLY A 217      49.665  82.044  13.367  1.00  0.00           N
ATOM   3147  CA  GLY A 217      49.029  83.381  13.241  1.00  0.00           C
ATOM   3148  C   GLY A 217      49.491  84.135  14.463  1.00  0.00           C
ATOM   3149  O   GLY A 217      50.022  85.215  14.317  1.00  0.00           O
ATOM   3150  H   GLY A 217      49.199  81.152  13.284  1.00  0.00           H
ATOM   3151  HA2 GLY A 217      49.411  84.029  12.452  1.00  0.00           H
ATOM   3152  HA3 GLY A 217      47.948  83.304  13.120  1.00  0.00           H
ATOM   3153  N   ALA A 218      49.236  83.612  15.667  1.00  0.00           N
ATOM   3154  CA  ALA A 218      49.581  84.334  16.862  1.00  0.00           C
ATOM   3155  C   ALA A 218      51.059  84.572  17.213  1.00  0.00           C
ATOM   3156  O   ALA A 218      51.372  85.500  18.034  1.00  0.00           O
ATOM   3157  CB  ALA A 218      48.842  83.652  18.084  1.00  0.00           C
ATOM   3158  H   ALA A 218      48.652  82.797  15.787  1.00  0.00           H
ATOM   3159  HA  ALA A 218      49.154  85.328  16.724  1.00  0.00           H
ATOM   3160  HB1 ALA A 218      47.779  83.743  17.861  1.00  0.00           H
ATOM   3161  HB2 ALA A 218      49.030  84.011  19.095  1.00  0.00           H
ATOM   3162  HB3 ALA A 218      49.065  82.597  17.925  1.00  0.00           H
ATOM   3163  N   GLY A 219      51.928  83.888  16.455  1.00  0.00           N
ATOM   3164  CA  GLY A 219      53.221  84.371  16.122  1.00  0.00           C
ATOM   3165  C   GLY A 219      54.435  83.674  16.908  1.00  0.00           C
ATOM   3166  O   GLY A 219      55.579  84.159  16.931  1.00  0.00           O
ATOM   3167  H   GLY A 219      51.524  83.221  15.813  1.00  0.00           H
ATOM   3168  HA2 GLY A 219      53.451  84.233  15.066  1.00  0.00           H
ATOM   3169  HA3 GLY A 219      53.292  85.419  16.414  1.00  0.00           H
ATOM   3170  N   PHE A 220      54.119  82.632  17.631  1.00  0.00           N
ATOM   3171  CA  PHE A 220      55.147  81.801  18.262  1.00  0.00           C
ATOM   3172  C   PHE A 220      55.806  80.717  17.421  1.00  0.00           C
ATOM   3173  O   PHE A 220      55.182  80.172  16.490  1.00  0.00           O
ATOM   3174  CB  PHE A 220      54.507  81.010  19.437  1.00  0.00           C
ATOM   3175  CG  PHE A 220      53.796  81.877  20.481  1.00  0.00           C
ATOM   3176  CD1 PHE A 220      54.551  82.399  21.630  1.00  0.00           C
ATOM   3177  CD2 PHE A 220      52.433  82.196  20.229  1.00  0.00           C
ATOM   3178  CE1 PHE A 220      53.795  83.185  22.597  1.00  0.00           C
ATOM   3179  CE2 PHE A 220      51.844  83.021  21.111  1.00  0.00           C
ATOM   3180  CZ  PHE A 220      52.475  83.515  22.289  1.00  0.00           C
ATOM   3181  H   PHE A 220      53.241  82.190  17.399  1.00  0.00           H
ATOM   3182  HA  PHE A 220      56.007  82.365  18.625  1.00  0.00           H
ATOM   3183  HB2 PHE A 220      53.758  80.327  19.037  1.00  0.00           H
ATOM   3184  HB3 PHE A 220      55.294  80.515  20.007  1.00  0.00           H
ATOM   3185  HD1 PHE A 220      55.600  82.233  21.826  1.00  0.00           H
ATOM   3186  HD2 PHE A 220      51.904  81.745  19.402  1.00  0.00           H
ATOM   3187  HE1 PHE A 220      54.170  83.525  23.551  1.00  0.00           H
ATOM   3188  HE2 PHE A 220      50.834  83.395  21.032  1.00  0.00           H
ATOM   3189  HZ  PHE A 220      51.880  83.955  23.075  1.00  0.00           H
ATOM   3190  N   HID A 221      57.028  80.371  17.692  1.00  0.00           N
ATOM   3191  CA  HID A 221      57.737  79.208  17.089  1.00  0.00           C
ATOM   3192  C   HID A 221      57.708  77.958  18.025  1.00  0.00           C
ATOM   3193  O   HID A 221      57.616  78.112  19.260  1.00  0.00           O
ATOM   3194  CB  HID A 221      59.143  79.611  16.702  1.00  0.00           C
ATOM   3195  CG  HID A 221      59.878  78.539  15.904  1.00  0.00           C
ATOM   3196  CD2 HID A 221      61.014  77.852  16.276  1.00  0.00           C
ATOM   3197  ND1 HID A 221      59.480  78.143  14.684  1.00  0.00           N
ATOM   3198  CE1 HID A 221      60.409  77.293  14.218  1.00  0.00           C
ATOM   3199  NE2 HID A 221      61.374  77.090  15.158  1.00  0.00           N
ATOM   3200  H   HID A 221      57.434  80.636  18.578  1.00  0.00           H
ATOM   3201  HA  HID A 221      57.240  78.825  16.198  1.00  0.00           H
ATOM   3202  HB2 HID A 221      59.040  80.521  16.112  1.00  0.00           H
ATOM   3203  HB3 HID A 221      59.608  79.955  17.626  1.00  0.00           H
ATOM   3204  HD1 HID A 221      58.746  78.478  14.077  1.00  0.00           H
ATOM   3205  HD2 HID A 221      61.632  77.976  17.153  1.00  0.00           H
ATOM   3206  HE1 HID A 221      60.395  76.829  13.243  1.00  0.00           H
ATOM   3207  N   THR A 222      57.738  76.765  17.509  1.00  0.00           N
ATOM   3208  CA  THR A 222      57.464  75.581  18.326  1.00  0.00           C
ATOM   3209  C   THR A 222      58.763  74.791  18.756  1.00  0.00           C
ATOM   3210  O   THR A 222      59.462  74.022  18.005  1.00  0.00           O
ATOM   3211  CB  THR A 222      56.628  74.585  17.455  1.00  0.00           C
ATOM   3212  CG2 THR A 222      56.084  73.298  18.117  1.00  0.00           C
ATOM   3213  OG1 THR A 222      55.493  75.276  16.995  1.00  0.00           O
ATOM   3214  H   THR A 222      57.797  76.632  16.509  1.00  0.00           H
ATOM   3215  HA  THR A 222      56.916  75.816  19.238  1.00  0.00           H
ATOM   3216  HB  THR A 222      57.298  74.299  16.644  1.00  0.00           H
ATOM   3217  HG1 THR A 222      55.677  75.609  16.113  1.00  0.00           H
ATOM   3218 HG21 THR A 222      55.546  72.722  17.364  1.00  0.00           H
ATOM   3219 HG22 THR A 222      55.476  73.536  18.989  1.00  0.00           H
ATOM   3220 HG23 THR A 222      56.821  72.549  18.407  1.00  0.00           H
ATOM   3221  N   LEU A 223      59.168  74.869  20.044  1.00  0.00           N
ATOM   3222  CA  LEU A 223      60.445  74.360  20.540  1.00  0.00           C
ATOM   3223  C   LEU A 223      60.431  72.849  20.981  1.00  0.00           C
ATOM   3224  O   LEU A 223      61.463  72.139  20.907  1.00  0.00           O
ATOM   3225  CB  LEU A 223      60.968  75.237  21.627  1.00  0.00           C
ATOM   3226  CG  LEU A 223      61.141  76.754  21.446  1.00  0.00           C
ATOM   3227  CD1 LEU A 223      62.029  77.321  22.559  1.00  0.00           C
ATOM   3228  CD2 LEU A 223      61.911  77.194  20.189  1.00  0.00           C
ATOM   3229  H   LEU A 223      58.595  75.342  20.728  1.00  0.00           H
ATOM   3230  HA  LEU A 223      61.235  74.527  19.808  1.00  0.00           H
ATOM   3231  HB2 LEU A 223      60.532  74.990  22.595  1.00  0.00           H
ATOM   3232  HB3 LEU A 223      62.042  75.067  21.701  1.00  0.00           H
ATOM   3233  HG  LEU A 223      60.212  77.324  21.462  1.00  0.00           H
ATOM   3234 HD11 LEU A 223      62.376  78.337  22.368  1.00  0.00           H
ATOM   3235 HD12 LEU A 223      62.782  76.612  22.903  1.00  0.00           H
ATOM   3236 HD13 LEU A 223      61.334  77.464  23.387  1.00  0.00           H
ATOM   3237 HD21 LEU A 223      61.287  76.869  19.357  1.00  0.00           H
ATOM   3238 HD22 LEU A 223      62.156  78.255  20.151  1.00  0.00           H
ATOM   3239 HD23 LEU A 223      62.768  76.522  20.127  1.00  0.00           H
ATOM   3240  N   SER A 224      59.304  72.284  21.273  1.00  0.00           N
ATOM   3241  CA  SER A 224      58.881  70.930  21.431  1.00  0.00           C
ATOM   3242  C   SER A 224      57.343  70.859  21.397  1.00  0.00           C
ATOM   3243  O   SER A 224      56.606  71.818  21.661  1.00  0.00           O
ATOM   3244  CB  SER A 224      59.276  70.491  22.847  1.00  0.00           C
ATOM   3245  OG  SER A 224      58.729  69.370  23.344  1.00  0.00           O
ATOM   3246  H   SER A 224      58.505  72.902  21.306  1.00  0.00           H
ATOM   3247  HA  SER A 224      59.165  70.232  20.643  1.00  0.00           H
ATOM   3248  HB2 SER A 224      60.356  70.585  22.957  1.00  0.00           H
ATOM   3249  HB3 SER A 224      58.966  71.315  23.489  1.00  0.00           H
ATOM   3250  HG  SER A 224      59.459  68.746  23.363  1.00  0.00           H
ATOM   3251  N   LEU A 225      56.907  69.597  21.228  1.00  0.01           N
ATOM   3252  CA  LEU A 225      55.536  69.111  21.526  1.00  0.01           C
ATOM   3253  C   LEU A 225      55.591  67.652  22.003  1.00  0.01           C
ATOM   3254  O   LEU A 225      56.091  66.775  21.261  1.00  0.01           O
ATOM   3255  CB  LEU A 225      54.537  69.441  20.390  1.00  0.01           C
ATOM   3256  CG  LEU A 225      53.110  68.917  20.482  1.00  0.01           C
ATOM   3257  CD1 LEU A 225      52.329  69.401  19.292  1.00  0.01           C
ATOM   3258  CD2 LEU A 225      52.929  67.399  20.497  1.00  0.01           C
ATOM   3259  H   LEU A 225      57.582  68.846  21.207  1.00  0.01           H
ATOM   3260  HA  LEU A 225      55.301  69.715  22.402  1.00  0.01           H
ATOM   3261  HB2 LEU A 225      54.476  70.529  20.420  1.00  0.01           H
ATOM   3262  HB3 LEU A 225      55.035  69.100  19.482  1.00  0.01           H
ATOM   3263  HG  LEU A 225      52.661  69.330  21.385  1.00  0.01           H
ATOM   3264 HD11 LEU A 225      52.737  68.970  18.377  1.00  0.01           H
ATOM   3265 HD12 LEU A 225      52.472  70.480  19.225  1.00  0.01           H
ATOM   3266 HD13 LEU A 225      51.246  69.305  19.373  1.00  0.01           H
ATOM   3267 HD21 LEU A 225      53.316  66.925  21.399  1.00  0.01           H
ATOM   3268 HD22 LEU A 225      51.876  67.180  20.323  1.00  0.01           H
ATOM   3269 HD23 LEU A 225      53.517  66.936  19.705  1.00  0.01           H
ATOM   3270  N   LYS A 226      55.003  67.391  23.195  1.00  0.02           N
ATOM   3271  CA  LYS A 226      55.024  66.111  23.853  1.00  0.02           C
ATOM   3272  C   LYS A 226      53.743  65.654  24.574  1.00  0.02           C
ATOM   3273  O   LYS A 226      53.115  66.475  25.217  1.00  0.02           O
ATOM   3274  CB  LYS A 226      56.304  66.043  24.651  1.00  0.02           C
ATOM   3275  CG  LYS A 226      56.489  64.659  25.301  1.00  0.02           C
ATOM   3276  CD  LYS A 226      57.916  64.621  25.879  1.00  0.02           C
ATOM   3277  CE  LYS A 226      58.219  63.332  26.703  1.00  0.02           C
ATOM   3278  NZ  LYS A 226      58.029  62.058  25.927  1.00  0.02           N
ATOM   3279  H   LYS A 226      54.522  68.103  23.727  1.00  0.02           H
ATOM   3280  HA  LYS A 226      55.068  65.339  23.085  1.00  0.02           H
ATOM   3281  HB2 LYS A 226      57.154  66.271  24.008  1.00  0.02           H
ATOM   3282  HB3 LYS A 226      56.277  66.814  25.421  1.00  0.02           H
ATOM   3283  HG2 LYS A 226      55.757  64.489  26.091  1.00  0.02           H
ATOM   3284  HG3 LYS A 226      56.294  63.966  24.482  1.00  0.02           H
ATOM   3285  HD2 LYS A 226      58.726  64.573  25.151  1.00  0.02           H
ATOM   3286  HD3 LYS A 226      58.053  65.477  26.539  1.00  0.02           H
ATOM   3287  HE2 LYS A 226      59.261  63.386  27.019  1.00  0.02           H
ATOM   3288  HE3 LYS A 226      57.589  63.398  27.590  1.00  0.02           H
ATOM   3289  HZ1 LYS A 226      58.749  61.934  25.229  1.00  0.02           H
ATOM   3290  HZ2 LYS A 226      57.102  62.075  25.528  1.00  0.02           H
ATOM   3291  HZ3 LYS A 226      58.125  61.295  26.581  1.00  0.02           H
ATOM   3292  N   ASP A 227      53.256  64.402  24.422  1.00 -0.01           N
ATOM   3293  CA  ASP A 227      51.931  63.975  24.804  1.00 -0.01           C
ATOM   3294  C   ASP A 227      51.772  64.006  26.324  1.00 -0.01           C
ATOM   3295  O   ASP A 227      52.692  63.746  27.102  1.00 -0.01           O
ATOM   3296  CB  ASP A 227      51.887  62.556  24.259  1.00 -0.01           C
ATOM   3297  CG  ASP A 227      50.576  61.847  24.318  1.00 -0.01           C
ATOM   3298  OD1 ASP A 227      49.486  62.496  24.361  1.00 -0.01           O
ATOM   3299  OD2 ASP A 227      50.521  60.615  24.356  1.00 -0.01           O
ATOM   3300  H   ASP A 227      53.738  63.738  23.834  1.00 -0.01           H
ATOM   3301  HA  ASP A 227      51.097  64.523  24.366  1.00 -0.01           H
ATOM   3302  HB2 ASP A 227      51.983  62.774  23.196  1.00 -0.01           H
ATOM   3303  HB3 ASP A 227      52.767  61.982  24.548  1.00 -0.01           H
ATOM   3304  N   LEU A 228      50.516  64.140  26.734  1.00 -0.03           N
ATOM   3305  CA  LEU A 228      49.992  64.018  28.127  1.00 -0.03           C
ATOM   3306  C   LEU A 228      48.622  63.308  28.355  1.00 -0.03           C
ATOM   3307  O   LEU A 228      48.176  63.194  29.499  1.00 -0.03           O
ATOM   3308  CB  LEU A 228      49.900  65.411  28.775  1.00 -0.03           C
ATOM   3309  CG  LEU A 228      51.115  66.278  28.894  1.00 -0.03           C
ATOM   3310  CD1 LEU A 228      50.713  67.695  29.354  1.00 -0.03           C
ATOM   3311  CD2 LEU A 228      51.963  65.701  29.979  1.00 -0.03           C
ATOM   3312  H   LEU A 228      49.818  64.354  26.036  1.00 -0.03           H
ATOM   3313  HA  LEU A 228      50.679  63.443  28.747  1.00 -0.03           H
ATOM   3314  HB2 LEU A 228      49.186  66.020  28.220  1.00 -0.03           H
ATOM   3315  HB3 LEU A 228      49.447  65.309  29.761  1.00 -0.03           H
ATOM   3316  HG  LEU A 228      51.663  66.306  27.953  1.00 -0.03           H
ATOM   3317 HD11 LEU A 228      49.918  68.089  28.721  1.00 -0.03           H
ATOM   3318 HD12 LEU A 228      51.464  68.486  29.351  1.00 -0.03           H
ATOM   3319 HD13 LEU A 228      50.387  67.605  30.390  1.00 -0.03           H
ATOM   3320 HD21 LEU A 228      52.268  64.720  29.617  1.00 -0.03           H
ATOM   3321 HD22 LEU A 228      52.857  66.301  30.152  1.00 -0.03           H
ATOM   3322 HD23 LEU A 228      51.408  65.466  30.888  1.00 -0.03           H
ATOM   3323  N   SER A 229      48.116  62.659  27.285  1.00 -0.03           N
ATOM   3324  CA  SER A 229      46.760  62.147  27.240  1.00 -0.03           C
ATOM   3325  C   SER A 229      46.456  61.106  28.403  1.00 -0.03           C
ATOM   3326  O   SER A 229      45.324  61.031  28.863  1.00 -0.03           O
ATOM   3327  CB  SER A 229      46.397  61.616  25.821  1.00 -0.03           C
ATOM   3328  OG  SER A 229      46.845  62.484  24.726  1.00 -0.03           O
ATOM   3329  H   SER A 229      48.667  62.700  26.439  1.00 -0.03           H
ATOM   3330  HA  SER A 229      46.106  63.016  27.309  1.00 -0.03           H
ATOM   3331  HB2 SER A 229      46.930  60.669  25.745  1.00 -0.03           H
ATOM   3332  HB3 SER A 229      45.334  61.458  25.635  1.00 -0.03           H
ATOM   3333  HG  SER A 229      47.795  62.552  24.609  1.00 -0.03           H
ATOM   3334  N   ALA A 230      47.475  60.322  28.880  1.00 -0.04           N
ATOM   3335  CA  ALA A 230      47.301  59.445  30.041  1.00 -0.04           C
ATOM   3336  C   ALA A 230      47.305  60.092  31.448  1.00 -0.04           C
ATOM   3337  O   ALA A 230      46.662  59.603  32.389  1.00 -0.04           O
ATOM   3338  CB  ALA A 230      48.252  58.292  29.874  1.00 -0.04           C
ATOM   3339  H   ALA A 230      48.433  60.495  28.614  1.00 -0.04           H
ATOM   3340  HA  ALA A 230      46.326  58.973  29.921  1.00 -0.04           H
ATOM   3341  HB1 ALA A 230      49.240  58.572  29.509  1.00 -0.04           H
ATOM   3342  HB2 ALA A 230      47.757  57.574  29.220  1.00 -0.04           H
ATOM   3343  HB3 ALA A 230      48.378  57.771  30.823  1.00 -0.04           H
ATOM   3344  N   ASN A 231      48.037  61.226  31.625  1.00 -0.08           N
ATOM   3345  CA  ASN A 231      48.043  62.187  32.772  1.00 -0.08           C
ATOM   3346  C   ASN A 231      46.651  62.903  32.871  1.00 -0.08           C
ATOM   3347  O   ASN A 231      46.116  63.101  33.975  1.00 -0.08           O
ATOM   3348  CB  ASN A 231      49.260  63.115  32.685  1.00 -0.08           C
ATOM   3349  CG  ASN A 231      50.559  62.475  32.973  1.00 -0.08           C
ATOM   3350  ND2 ASN A 231      51.368  62.105  31.980  1.00 -0.08           N
ATOM   3351  OD1 ASN A 231      51.008  62.305  34.109  1.00 -0.08           O
ATOM   3352  H   ASN A 231      48.469  61.616  30.800  1.00 -0.08           H
ATOM   3353  HA  ASN A 231      48.162  61.496  33.607  1.00 -0.08           H
ATOM   3354  HB2 ASN A 231      49.314  63.744  31.797  1.00 -0.08           H
ATOM   3355  HB3 ASN A 231      49.131  63.764  33.551  1.00 -0.08           H
ATOM   3356 HD21 ASN A 231      51.010  62.073  31.036  1.00 -0.08           H
ATOM   3357 HD22 ASN A 231      52.275  61.739  32.234  1.00 -0.08           H
ATOM   3358  N   LEU A 232      46.025  63.167  31.745  1.00 -1.23           N
ATOM   3359  CA  LEU A 232      44.636  63.722  31.624  1.00 -1.23           C
ATOM   3360  C   LEU A 232      43.554  62.600  31.901  1.00 -1.23           C
ATOM   3361  O   LEU A 232      42.663  62.800  32.671  1.00 -1.23           O
ATOM   3362  CB  LEU A 232      44.520  64.338  30.208  1.00 -1.23           C
ATOM   3363  CG  LEU A 232      43.112  64.897  29.832  1.00 -1.23           C
ATOM   3364  CD1 LEU A 232      42.671  66.131  30.673  1.00 -1.23           C
ATOM   3365  CD2 LEU A 232      43.119  65.135  28.371  1.00 -1.23           C
ATOM   3366  H   LEU A 232      46.556  63.071  30.891  1.00 -1.23           H
ATOM   3367  HA  LEU A 232      44.529  64.464  32.415  1.00 -1.23           H
ATOM   3368  HB2 LEU A 232      45.308  65.079  30.072  1.00 -1.23           H
ATOM   3369  HB3 LEU A 232      44.726  63.451  29.608  1.00 -1.23           H
ATOM   3370  HG  LEU A 232      42.354  64.132  30.003  1.00 -1.23           H
ATOM   3371 HD11 LEU A 232      42.726  65.936  31.744  1.00 -1.23           H
ATOM   3372 HD12 LEU A 232      41.605  66.274  30.497  1.00 -1.23           H
ATOM   3373 HD13 LEU A 232      43.336  66.977  30.498  1.00 -1.23           H
ATOM   3374 HD21 LEU A 232      42.116  65.414  28.047  1.00 -1.23           H
ATOM   3375 HD22 LEU A 232      43.793  65.964  28.154  1.00 -1.23           H
ATOM   3376 HD23 LEU A 232      43.443  64.232  27.854  1.00 -1.23           H
ATOM   3377  N   ALA A 233      43.717  61.409  31.393  1.00 -0.03           N
ATOM   3378  CA  ALA A 233      42.846  60.222  31.466  1.00 -0.03           C
ATOM   3379  C   ALA A 233      42.777  59.701  32.912  1.00 -0.03           C
ATOM   3380  O   ALA A 233      41.671  59.549  33.402  1.00 -0.03           O
ATOM   3381  CB  ALA A 233      43.295  59.069  30.614  1.00 -0.03           C
ATOM   3382  H   ALA A 233      44.493  61.384  30.748  1.00 -0.03           H
ATOM   3383  HA  ALA A 233      41.845  60.517  31.152  1.00 -0.03           H
ATOM   3384  HB1 ALA A 233      42.481  58.352  30.503  1.00 -0.03           H
ATOM   3385  HB2 ALA A 233      44.163  58.614  31.092  1.00 -0.03           H
ATOM   3386  HB3 ALA A 233      43.581  59.411  29.619  1.00 -0.03           H
ATOM   3387  N   MET A 234      43.852  59.641  33.666  1.00 -0.09           N
ATOM   3388  CA  MET A 234      43.802  59.228  35.099  1.00 -0.09           C
ATOM   3389  C   MET A 234      43.074  60.289  35.855  1.00 -0.09           C
ATOM   3390  O   MET A 234      42.107  59.927  36.548  1.00 -0.09           O
ATOM   3391  CB  MET A 234      45.218  58.876  35.659  1.00 -0.09           C
ATOM   3392  CG  MET A 234      45.734  57.550  35.011  1.00 -0.09           C
ATOM   3393  SD  MET A 234      45.129  55.908  35.468  1.00 -0.09           S
ATOM   3394  CE  MET A 234      45.364  56.018  37.275  1.00 -0.09           C
ATOM   3395  H   MET A 234      44.741  59.686  33.189  1.00 -0.09           H
ATOM   3396  HA  MET A 234      43.118  58.391  35.238  1.00 -0.09           H
ATOM   3397  HB2 MET A 234      45.915  59.684  35.437  1.00 -0.09           H
ATOM   3398  HB3 MET A 234      45.071  58.822  36.738  1.00 -0.09           H
ATOM   3399  HG2 MET A 234      45.789  57.505  33.923  1.00 -0.09           H
ATOM   3400  HG3 MET A 234      46.784  57.560  35.303  1.00 -0.09           H
ATOM   3401  HE1 MET A 234      46.373  56.402  37.424  1.00 -0.09           H
ATOM   3402  HE2 MET A 234      44.691  56.794  37.640  1.00 -0.09           H
ATOM   3403  HE3 MET A 234      45.275  55.066  37.798  1.00 -0.09           H
ATOM   3404  N   THR A 235      43.454  61.554  35.679  1.00 -0.59           N
ATOM   3405  CA  THR A 235      42.739  62.720  36.185  1.00 -0.59           C
ATOM   3406  C   THR A 235      41.227  62.775  35.982  1.00 -0.59           C
ATOM   3407  O   THR A 235      40.559  62.828  37.013  1.00 -0.59           O
ATOM   3408  CB  THR A 235      43.403  64.021  35.776  1.00 -0.59           C
ATOM   3409  CG2 THR A 235      42.791  65.315  36.157  1.00 -0.59           C
ATOM   3410  OG1 THR A 235      44.690  64.142  36.298  1.00 -0.59           O
ATOM   3411  H   THR A 235      44.273  61.676  35.101  1.00 -0.59           H
ATOM   3412  HA  THR A 235      42.922  62.665  37.258  1.00 -0.59           H
ATOM   3413  HB  THR A 235      43.506  63.988  34.691  1.00 -0.59           H
ATOM   3414  HG1 THR A 235      45.273  63.637  35.726  1.00 -0.59           H
ATOM   3415 HG21 THR A 235      41.713  65.323  35.999  1.00 -0.59           H
ATOM   3416 HG22 THR A 235      43.154  66.209  35.650  1.00 -0.59           H
ATOM   3417 HG23 THR A 235      42.985  65.390  37.227  1.00 -0.59           H
ATOM   3418  N   MET A 236      40.743  62.676  34.781  1.00 -0.72           N
ATOM   3419  CA  MET A 236      39.319  62.651  34.549  1.00 -0.72           C
ATOM   3420  C   MET A 236      38.552  61.410  35.076  1.00 -0.72           C
ATOM   3421  O   MET A 236      37.337  61.411  35.304  1.00 -0.72           O
ATOM   3422  CB  MET A 236      39.210  62.885  33.069  1.00 -0.72           C
ATOM   3423  CG  MET A 236      37.787  63.210  32.611  1.00 -0.72           C
ATOM   3424  SD  MET A 236      37.798  64.063  30.997  1.00 -0.72           S
ATOM   3425  CE  MET A 236      38.249  62.728  29.898  1.00 -0.72           C
ATOM   3426  H   MET A 236      41.380  62.671  33.997  1.00 -0.72           H
ATOM   3427  HA  MET A 236      38.997  63.526  35.113  1.00 -0.72           H
ATOM   3428  HB2 MET A 236      39.955  63.636  32.810  1.00 -0.72           H
ATOM   3429  HB3 MET A 236      39.598  62.094  32.428  1.00 -0.72           H
ATOM   3430  HG2 MET A 236      37.148  62.329  32.550  1.00 -0.72           H
ATOM   3431  HG3 MET A 236      37.385  63.811  33.426  1.00 -0.72           H
ATOM   3432  HE1 MET A 236      37.998  63.037  28.883  1.00 -0.72           H
ATOM   3433  HE2 MET A 236      39.271  62.352  29.868  1.00 -0.72           H
ATOM   3434  HE3 MET A 236      37.544  61.935  30.146  1.00 -0.72           H
ATOM   3435  N   ASN A 237      39.251  60.333  35.308  1.00  0.02           N
ATOM   3436  CA  ASN A 237      38.638  59.186  35.879  1.00  0.02           C
ATOM   3437  C   ASN A 237      38.623  59.436  37.434  1.00  0.02           C
ATOM   3438  O   ASN A 237      37.555  59.270  38.036  1.00  0.02           O
ATOM   3439  CB  ASN A 237      39.524  57.983  35.439  1.00  0.02           C
ATOM   3440  CG  ASN A 237      38.987  57.517  34.078  1.00  0.02           C
ATOM   3441  ND2 ASN A 237      39.499  58.042  33.031  1.00  0.02           N
ATOM   3442  OD1 ASN A 237      37.997  56.761  33.925  1.00  0.02           O
ATOM   3443  H   ASN A 237      40.255  60.330  35.199  1.00  0.02           H
ATOM   3444  HA  ASN A 237      37.611  58.987  35.573  1.00  0.02           H
ATOM   3445  HB2 ASN A 237      40.567  58.289  35.362  1.00  0.02           H
ATOM   3446  HB3 ASN A 237      39.387  57.141  36.118  1.00  0.02           H
ATOM   3447 HD21 ASN A 237      40.304  58.630  33.197  1.00  0.02           H
ATOM   3448 HD22 ASN A 237      39.160  57.815  32.107  1.00  0.02           H
ATOM   3449  N   VAL A 238      39.660  60.053  38.048  1.00 -0.10           N
ATOM   3450  CA  VAL A 238      39.707  60.381  39.494  1.00 -0.10           C
ATOM   3451  C   VAL A 238      38.775  61.447  39.964  1.00 -0.10           C
ATOM   3452  O   VAL A 238      38.185  61.348  41.026  1.00 -0.10           O
ATOM   3453  CB  VAL A 238      41.250  60.641  39.756  1.00 -0.10           C
ATOM   3454  CG1 VAL A 238      41.544  61.420  41.066  1.00 -0.10           C
ATOM   3455  CG2 VAL A 238      41.998  59.362  39.887  1.00 -0.10           C
ATOM   3456  H   VAL A 238      40.511  60.245  37.539  1.00 -0.10           H
ATOM   3457  HA  VAL A 238      39.455  59.444  39.990  1.00 -0.10           H
ATOM   3458  HB  VAL A 238      41.491  61.411  39.023  1.00 -0.10           H
ATOM   3459 HG11 VAL A 238      41.173  62.444  41.042  1.00 -0.10           H
ATOM   3460 HG12 VAL A 238      40.882  60.999  41.822  1.00 -0.10           H
ATOM   3461 HG13 VAL A 238      42.611  61.505  41.274  1.00 -0.10           H
ATOM   3462 HG21 VAL A 238      43.068  59.570  39.883  1.00 -0.10           H
ATOM   3463 HG22 VAL A 238      41.775  58.705  39.046  1.00 -0.10           H
ATOM   3464 HG23 VAL A 238      41.683  58.877  40.811  1.00 -0.10           H
ATOM   3465  N   PHE A 239      38.424  62.389  39.066  1.00 -0.10           N
ATOM   3466  CA  PHE A 239      37.308  63.339  39.113  1.00 -0.10           C
ATOM   3467  C   PHE A 239      35.977  62.627  39.230  1.00 -0.10           C
ATOM   3468  O   PHE A 239      35.244  62.709  40.258  1.00 -0.10           O
ATOM   3469  CB  PHE A 239      37.518  64.183  37.805  1.00 -0.10           C
ATOM   3470  CG  PHE A 239      36.582  65.306  37.744  1.00 -0.10           C
ATOM   3471  CD1 PHE A 239      35.162  65.245  37.650  1.00 -0.10           C
ATOM   3472  CD2 PHE A 239      37.119  66.587  37.760  1.00 -0.10           C
ATOM   3473  CE1 PHE A 239      34.412  66.443  37.676  1.00 -0.10           C
ATOM   3474  CE2 PHE A 239      36.333  67.812  37.711  1.00 -0.10           C
ATOM   3475  CZ  PHE A 239      34.950  67.722  37.751  1.00 -0.10           C
ATOM   3476  H   PHE A 239      38.949  62.370  38.204  1.00 -0.10           H
ATOM   3477  HA  PHE A 239      37.366  64.114  39.878  1.00 -0.10           H
ATOM   3478  HB2 PHE A 239      38.572  64.450  37.721  1.00 -0.10           H
ATOM   3479  HB3 PHE A 239      37.234  63.539  36.972  1.00 -0.10           H
ATOM   3480  HD1 PHE A 239      34.630  64.330  37.865  1.00 -0.10           H
ATOM   3481  HD2 PHE A 239      38.192  66.705  37.765  1.00 -0.10           H
ATOM   3482  HE1 PHE A 239      33.338  66.548  37.638  1.00 -0.10           H
ATOM   3483  HE2 PHE A 239      36.904  68.729  37.700  1.00 -0.10           H
ATOM   3484  HZ  PHE A 239      34.288  68.571  37.659  1.00 -0.10           H
ATOM   3485  N   ALA A 240      35.678  61.816  38.152  1.00  0.02           N
ATOM   3486  CA  ALA A 240      34.441  61.040  38.116  1.00  0.02           C
ATOM   3487  C   ALA A 240      34.218  60.160  39.393  1.00  0.02           C
ATOM   3488  O   ALA A 240      33.118  60.154  39.910  1.00  0.02           O
ATOM   3489  CB  ALA A 240      34.380  60.047  36.971  1.00  0.02           C
ATOM   3490  H   ALA A 240      36.334  61.697  37.393  1.00  0.02           H
ATOM   3491  HA  ALA A 240      33.650  61.785  38.032  1.00  0.02           H
ATOM   3492  HB1 ALA A 240      34.950  59.153  37.225  1.00  0.02           H
ATOM   3493  HB2 ALA A 240      34.720  60.600  36.096  1.00  0.02           H
ATOM   3494  HB3 ALA A 240      33.353  59.702  36.852  1.00  0.02           H
ATOM   3495  N   LEU A 241      35.258  59.517  39.897  1.00  0.01           N
ATOM   3496  CA  LEU A 241      35.129  58.721  41.114  1.00  0.01           C
ATOM   3497  C   LEU A 241      34.683  59.527  42.370  1.00  0.01           C
ATOM   3498  O   LEU A 241      33.981  59.044  43.273  1.00  0.01           O
ATOM   3499  CB  LEU A 241      36.420  57.876  41.369  1.00  0.01           C
ATOM   3500  CG  LEU A 241      36.460  57.019  42.644  1.00  0.01           C
ATOM   3501  CD1 LEU A 241      35.468  55.856  42.529  1.00  0.01           C
ATOM   3502  CD2 LEU A 241      37.803  56.430  42.926  1.00  0.01           C
ATOM   3503  H   LEU A 241      36.130  59.517  39.389  1.00  0.01           H
ATOM   3504  HA  LEU A 241      34.342  57.995  40.911  1.00  0.01           H
ATOM   3505  HB2 LEU A 241      36.756  57.368  40.465  1.00  0.01           H
ATOM   3506  HB3 LEU A 241      37.236  58.597  41.424  1.00  0.01           H
ATOM   3507  HG  LEU A 241      36.081  57.575  43.501  1.00  0.01           H
ATOM   3508 HD11 LEU A 241      35.655  55.145  41.723  1.00  0.01           H
ATOM   3509 HD12 LEU A 241      34.493  56.313  42.361  1.00  0.01           H
ATOM   3510 HD13 LEU A 241      35.421  55.259  43.439  1.00  0.01           H
ATOM   3511 HD21 LEU A 241      38.605  57.169  42.929  1.00  0.01           H
ATOM   3512 HD22 LEU A 241      37.807  55.929  43.894  1.00  0.01           H
ATOM   3513 HD23 LEU A 241      37.863  55.661  42.156  1.00  0.01           H
ATOM   3514  N   GLY A 242      35.058  60.784  42.373  1.00  0.00           N
ATOM   3515  CA  GLY A 242      34.555  61.732  43.302  1.00  0.00           C
ATOM   3516  C   GLY A 242      33.022  61.907  43.212  1.00  0.00           C
ATOM   3517  O   GLY A 242      32.431  61.823  44.271  1.00  0.00           O
ATOM   3518  H   GLY A 242      35.661  61.107  41.630  1.00  0.00           H
ATOM   3519  HA2 GLY A 242      34.874  61.368  44.278  1.00  0.00           H
ATOM   3520  HA3 GLY A 242      35.073  62.657  43.046  1.00  0.00           H
ATOM   3521  N   VAL A 243      32.467  62.166  42.028  1.00  0.00           N
ATOM   3522  CA  VAL A 243      30.977  62.432  42.048  1.00  0.00           C
ATOM   3523  C   VAL A 243      30.232  61.183  42.473  1.00  0.00           C
ATOM   3524  O   VAL A 243      29.077  61.359  42.966  1.00  0.00           O
ATOM   3525  CB  VAL A 243      30.543  62.886  40.622  1.00  0.00           C
ATOM   3526  CG1 VAL A 243      29.145  63.350  40.574  1.00  0.00           C
ATOM   3527  CG2 VAL A 243      31.281  64.205  40.178  1.00  0.00           C
ATOM   3528  H   VAL A 243      33.016  62.331  41.196  1.00  0.00           H
ATOM   3529  HA  VAL A 243      30.895  63.285  42.722  1.00  0.00           H
ATOM   3530  HB  VAL A 243      30.760  62.189  39.813  1.00  0.00           H
ATOM   3531 HG11 VAL A 243      28.960  64.056  41.384  1.00  0.00           H
ATOM   3532 HG12 VAL A 243      28.891  63.781  39.606  1.00  0.00           H
ATOM   3533 HG13 VAL A 243      28.532  62.462  40.728  1.00  0.00           H
ATOM   3534 HG21 VAL A 243      32.332  64.036  39.942  1.00  0.00           H
ATOM   3535 HG22 VAL A 243      31.319  64.852  41.055  1.00  0.00           H
ATOM   3536 HG23 VAL A 243      30.837  64.721  39.328  1.00  0.00           H
ATOM   3537  N   TYR A 244      30.810  60.008  42.332  1.00  0.01           N
ATOM   3538  CA  TYR A 244      30.181  58.788  42.662  1.00  0.01           C
ATOM   3539  C   TYR A 244      30.211  58.464  44.188  1.00  0.01           C
ATOM   3540  O   TYR A 244      29.249  57.968  44.829  1.00  0.01           O
ATOM   3541  CB  TYR A 244      30.749  57.590  41.826  1.00  0.01           C
ATOM   3542  CG  TYR A 244      30.440  57.475  40.357  1.00  0.01           C
ATOM   3543  CD1 TYR A 244      29.159  57.132  39.940  1.00  0.01           C
ATOM   3544  CD2 TYR A 244      31.538  57.483  39.492  1.00  0.01           C
ATOM   3545  CE1 TYR A 244      29.001  56.855  38.586  1.00  0.01           C
ATOM   3546  CE2 TYR A 244      31.329  57.299  38.136  1.00  0.01           C
ATOM   3547  CZ  TYR A 244      30.028  57.043  37.675  1.00  0.01           C
ATOM   3548  OH  TYR A 244      29.689  56.995  36.397  1.00  0.01           O
ATOM   3549  H   TYR A 244      31.644  59.940  41.765  1.00  0.01           H
ATOM   3550  HA  TYR A 244      29.172  58.862  42.256  1.00  0.01           H
ATOM   3551  HB2 TYR A 244      31.835  57.565  41.919  1.00  0.01           H
ATOM   3552  HB3 TYR A 244      30.305  56.674  42.217  1.00  0.01           H
ATOM   3553  HD1 TYR A 244      28.408  56.894  40.678  1.00  0.01           H
ATOM   3554  HD2 TYR A 244      32.520  57.675  39.898  1.00  0.01           H
ATOM   3555  HE1 TYR A 244      28.059  56.451  38.244  1.00  0.01           H
ATOM   3556  HE2 TYR A 244      32.126  57.376  37.412  1.00  0.01           H
ATOM   3557  HH  TYR A 244      30.393  56.882  35.754  1.00  0.01           H
ATOM   3558  N   SER A 245      31.420  58.697  44.699  1.00  0.01           N
ATOM   3559  CA  SER A 245      31.805  58.288  46.067  1.00  0.01           C
ATOM   3560  C   SER A 245      31.217  59.350  47.015  1.00  0.01           C
ATOM   3561  O   SER A 245      30.614  59.018  48.048  1.00  0.01           O
ATOM   3562  CB  SER A 245      33.352  58.155  46.180  1.00  0.01           C
ATOM   3563  OG  SER A 245      34.144  59.284  45.756  1.00  0.01           O
ATOM   3564  H   SER A 245      32.141  59.014  44.067  1.00  0.01           H
ATOM   3565  HA  SER A 245      31.422  57.294  46.299  1.00  0.01           H
ATOM   3566  HB2 SER A 245      33.608  57.829  47.188  1.00  0.01           H
ATOM   3567  HB3 SER A 245      33.733  57.294  45.631  1.00  0.01           H
ATOM   3568  HG  SER A 245      34.004  59.261  44.807  1.00  0.01           H
ATOM   3569  N   ARG A 246      31.361  60.640  46.686  1.00  0.02           N
ATOM   3570  CA  ARG A 246      30.848  61.741  47.447  1.00  0.02           C
ATOM   3571  C   ARG A 246      29.405  62.098  47.053  1.00  0.02           C
ATOM   3572  O   ARG A 246      29.030  63.260  47.300  1.00  0.02           O
ATOM   3573  CB  ARG A 246      31.802  62.977  47.407  1.00  0.02           C
ATOM   3574  CG  ARG A 246      33.235  62.638  47.636  1.00  0.02           C
ATOM   3575  CD  ARG A 246      34.038  63.962  47.661  1.00  0.02           C
ATOM   3576  NE  ARG A 246      33.774  64.705  48.934  1.00  0.02           N
ATOM   3577  CZ  ARG A 246      34.379  65.814  49.274  1.00  0.02           C
ATOM   3578  NH1 ARG A 246      35.034  66.587  48.443  1.00  0.02           N
ATOM   3579  NH2 ARG A 246      34.121  66.234  50.431  1.00  0.02           N
ATOM   3580  H   ARG A 246      31.756  60.903  45.794  1.00  0.02           H
ATOM   3581  HA  ARG A 246      30.899  61.323  48.452  1.00  0.02           H
ATOM   3582  HB2 ARG A 246      31.673  63.545  46.486  1.00  0.02           H
ATOM   3583  HB3 ARG A 246      31.441  63.643  48.191  1.00  0.02           H
ATOM   3584  HG2 ARG A 246      33.482  62.023  48.502  1.00  0.02           H
ATOM   3585  HG3 ARG A 246      33.385  62.037  46.739  1.00  0.02           H
ATOM   3586  HD2 ARG A 246      35.111  63.773  47.629  1.00  0.02           H
ATOM   3587  HD3 ARG A 246      33.644  64.613  46.881  1.00  0.02           H
ATOM   3588  HE  ARG A 246      33.134  64.271  49.584  1.00  0.02           H
ATOM   3589 HH11 ARG A 246      35.101  66.355  47.462  1.00  0.02           H
ATOM   3590 HH12 ARG A 246      35.656  67.294  48.808  1.00  0.02           H
ATOM   3591 HH21 ARG A 246      33.621  65.623  51.060  1.00  0.02           H
ATOM   3592 HH22 ARG A 246      34.457  67.098  50.833  1.00  0.02           H
ATOM   3593  N   ARG A 247      28.621  61.273  46.477  1.00  0.00           N
ATOM   3594  CA  ARG A 247      27.304  61.550  45.927  1.00  0.00           C
ATOM   3595  C   ARG A 247      26.327  62.240  46.865  1.00  0.00           C
ATOM   3596  O   ARG A 247      25.532  63.037  46.357  1.00  0.00           O
ATOM   3597  CB  ARG A 247      26.728  60.321  45.236  1.00  0.00           C
ATOM   3598  CG  ARG A 247      25.748  60.781  44.173  1.00  0.00           C
ATOM   3599  CD  ARG A 247      25.029  59.512  43.632  1.00  0.00           C
ATOM   3600  NE  ARG A 247      24.310  59.731  42.335  1.00  0.00           N
ATOM   3601  CZ  ARG A 247      24.420  59.148  41.199  1.00  0.00           C
ATOM   3602  NH1 ARG A 247      25.278  58.172  40.964  1.00  0.00           N
ATOM   3603  NH2 ARG A 247      23.714  59.514  40.161  1.00  0.00           N
ATOM   3604  H   ARG A 247      28.908  60.305  46.481  1.00  0.00           H
ATOM   3605  HA  ARG A 247      27.500  62.261  45.124  1.00  0.00           H
ATOM   3606  HB2 ARG A 247      27.516  59.702  44.808  1.00  0.00           H
ATOM   3607  HB3 ARG A 247      26.111  59.820  45.982  1.00  0.00           H
ATOM   3608  HG2 ARG A 247      25.021  61.496  44.558  1.00  0.00           H
ATOM   3609  HG3 ARG A 247      26.308  61.210  43.342  1.00  0.00           H
ATOM   3610  HD2 ARG A 247      25.850  58.804  43.517  1.00  0.00           H
ATOM   3611  HD3 ARG A 247      24.424  59.098  44.438  1.00  0.00           H
ATOM   3612  HE  ARG A 247      23.596  60.438  42.430  1.00  0.00           H
ATOM   3613 HH11 ARG A 247      25.921  57.979  41.719  1.00  0.00           H
ATOM   3614 HH12 ARG A 247      25.235  57.634  40.110  1.00  0.00           H
ATOM   3615 HH21 ARG A 247      23.075  60.295  40.111  1.00  0.00           H
ATOM   3616 HH22 ARG A 247      23.942  59.092  39.272  1.00  0.00           H
ATOM   3617  N   ALA A 248      26.479  61.945  48.163  1.00  0.00           N
ATOM   3618  CA  ALA A 248      25.605  62.472  49.128  1.00  0.00           C
ATOM   3619  C   ALA A 248      26.078  63.905  49.464  1.00  0.00           C
ATOM   3620  O   ALA A 248      25.196  64.786  49.673  1.00  0.00           O
ATOM   3621  CB  ALA A 248      25.676  61.562  50.326  1.00  0.00           C
ATOM   3622  H   ALA A 248      27.189  61.271  48.412  1.00  0.00           H
ATOM   3623  HA  ALA A 248      24.598  62.552  48.719  1.00  0.00           H
ATOM   3624  HB1 ALA A 248      24.937  61.849  51.075  1.00  0.00           H
ATOM   3625  HB2 ALA A 248      26.658  61.626  50.794  1.00  0.00           H
ATOM   3626  HB3 ALA A 248      25.494  60.506  50.129  1.00  0.00           H
ATOM   3627  N   GLU A 249      27.422  64.256  49.507  1.00  0.00           N
ATOM   3628  CA  GLU A 249      27.889  65.623  49.626  1.00  0.00           C
ATOM   3629  C   GLU A 249      27.382  66.426  48.359  1.00  0.00           C
ATOM   3630  O   GLU A 249      26.874  67.537  48.554  1.00  0.00           O
ATOM   3631  CB  GLU A 249      29.438  65.661  49.778  1.00  0.00           C
ATOM   3632  CG  GLU A 249      30.041  67.031  50.194  1.00  0.00           C
ATOM   3633  CD  GLU A 249      29.630  67.591  51.586  1.00  0.00           C
ATOM   3634  OE1 GLU A 249      29.604  66.898  52.595  1.00  0.00           O
ATOM   3635  OE2 GLU A 249      29.452  68.816  51.670  1.00  0.00           O
ATOM   3636  H   GLU A 249      28.040  63.497  49.254  1.00  0.00           H
ATOM   3637  HA  GLU A 249      27.430  66.050  50.517  1.00  0.00           H
ATOM   3638  HB2 GLU A 249      29.734  64.858  50.454  1.00  0.00           H
ATOM   3639  HB3 GLU A 249      29.763  65.489  48.752  1.00  0.00           H
ATOM   3640  HG2 GLU A 249      31.109  66.831  50.281  1.00  0.00           H
ATOM   3641  HG3 GLU A 249      29.835  67.820  49.471  1.00  0.00           H
ATOM   3642  N   PHE A 250      27.504  65.863  47.183  1.00  0.00           N
ATOM   3643  CA  PHE A 250      26.967  66.426  45.928  1.00  0.00           C
ATOM   3644  C   PHE A 250      25.433  66.710  45.986  1.00  0.00           C
ATOM   3645  O   PHE A 250      25.046  67.794  45.584  1.00  0.00           O
ATOM   3646  CB  PHE A 250      27.394  65.448  44.799  1.00  0.00           C
ATOM   3647  CG  PHE A 250      28.650  65.818  44.149  1.00  0.00           C
ATOM   3648  CD1 PHE A 250      29.817  65.408  44.821  1.00  0.00           C
ATOM   3649  CD2 PHE A 250      28.754  66.560  42.966  1.00  0.00           C
ATOM   3650  CE1 PHE A 250      31.066  65.712  44.213  1.00  0.00           C
ATOM   3651  CE2 PHE A 250      29.973  66.854  42.365  1.00  0.00           C
ATOM   3652  CZ  PHE A 250      31.112  66.463  43.025  1.00  0.00           C
ATOM   3653  H   PHE A 250      27.821  64.905  47.129  1.00  0.00           H
ATOM   3654  HA  PHE A 250      27.415  67.410  45.788  1.00  0.00           H
ATOM   3655  HB2 PHE A 250      27.482  64.446  45.220  1.00  0.00           H
ATOM   3656  HB3 PHE A 250      26.633  65.409  44.019  1.00  0.00           H
ATOM   3657  HD1 PHE A 250      29.838  65.029  45.832  1.00  0.00           H
ATOM   3658  HD2 PHE A 250      27.883  66.853  42.399  1.00  0.00           H
ATOM   3659  HE1 PHE A 250      31.966  65.453  44.751  1.00  0.00           H
ATOM   3660  HE2 PHE A 250      30.047  67.563  41.554  1.00  0.00           H
ATOM   3661  HZ  PHE A 250      32.050  66.914  42.737  1.00  0.00           H
ATOM   3662  N   THR A 251      24.592  65.780  46.432  1.00  0.00           N
ATOM   3663  CA  THR A 251      23.032  66.008  46.498  1.00  0.00           C
ATOM   3664  C   THR A 251      22.842  67.092  47.540  1.00  0.00           C
ATOM   3665  O   THR A 251      21.839  67.829  47.338  1.00  0.00           O
ATOM   3666  CB  THR A 251      22.245  64.711  46.878  1.00  0.00           C
ATOM   3667  CG2 THR A 251      21.971  63.705  45.758  1.00  0.00           C
ATOM   3668  OG1 THR A 251      23.072  64.069  47.855  1.00  0.00           O
ATOM   3669  H   THR A 251      24.865  64.879  46.796  1.00  0.00           H
ATOM   3670  HA  THR A 251      22.631  66.268  45.519  1.00  0.00           H
ATOM   3671  HB  THR A 251      21.306  64.953  47.377  1.00  0.00           H
ATOM   3672  HG1 THR A 251      22.529  63.394  48.267  1.00  0.00           H
ATOM   3673 HG21 THR A 251      21.763  64.317  44.879  1.00  0.00           H
ATOM   3674 HG22 THR A 251      21.061  63.175  46.037  1.00  0.00           H
ATOM   3675 HG23 THR A 251      22.815  63.062  45.508  1.00  0.00           H
ATOM   3676  N   GLU A 252      23.575  67.324  48.630  1.00  0.00           N
ATOM   3677  CA  GLU A 252      23.298  68.407  49.576  1.00  0.00           C
ATOM   3678  C   GLU A 252      23.432  69.798  48.905  1.00  0.00           C
ATOM   3679  O   GLU A 252      22.640  70.692  49.302  1.00  0.00           O
ATOM   3680  CB  GLU A 252      24.318  68.299  50.804  1.00  0.00           C
ATOM   3681  CG  GLU A 252      23.843  69.053  52.024  1.00  0.00           C
ATOM   3682  CD  GLU A 252      22.499  68.453  52.597  1.00  0.00           C
ATOM   3683  OE1 GLU A 252      22.456  67.226  52.843  1.00  0.00           O
ATOM   3684  OE2 GLU A 252      21.481  69.146  52.597  1.00  0.00           O
ATOM   3685  H   GLU A 252      24.337  66.708  48.877  1.00  0.00           H
ATOM   3686  HA  GLU A 252      22.274  68.335  49.942  1.00  0.00           H
ATOM   3687  HB2 GLU A 252      24.541  67.265  51.064  1.00  0.00           H
ATOM   3688  HB3 GLU A 252      25.286  68.682  50.483  1.00  0.00           H
ATOM   3689  HG2 GLU A 252      24.599  68.973  52.805  1.00  0.00           H
ATOM   3690  HG3 GLU A 252      23.620  70.084  51.749  1.00  0.00           H
ATOM   3691  N   ARG A 253      24.379  69.852  47.986  1.00  0.01           N
ATOM   3692  CA  ARG A 253      24.831  71.131  47.441  1.00  0.01           C
ATOM   3693  C   ARG A 253      24.091  71.431  46.106  1.00  0.01           C
ATOM   3694  O   ARG A 253      23.751  72.552  45.866  1.00  0.01           O
ATOM   3695  CB  ARG A 253      26.350  71.055  47.183  1.00  0.01           C
ATOM   3696  CG  ARG A 253      27.186  70.801  48.466  1.00  0.01           C
ATOM   3697  CD  ARG A 253      28.642  70.443  48.089  1.00  0.01           C
ATOM   3698  NE  ARG A 253      29.389  70.401  49.303  1.00  0.01           N
ATOM   3699  CZ  ARG A 253      29.963  71.407  49.904  1.00  0.01           C
ATOM   3700  NH1 ARG A 253      29.749  72.633  49.468  1.00  0.01           N
ATOM   3701  NH2 ARG A 253      30.657  71.141  50.929  1.00  0.01           N
ATOM   3702  H   ARG A 253      24.964  69.031  47.922  1.00  0.01           H
ATOM   3703  HA  ARG A 253      24.635  72.007  48.059  1.00  0.01           H
ATOM   3704  HB2 ARG A 253      26.457  70.210  46.503  1.00  0.01           H
ATOM   3705  HB3 ARG A 253      26.841  71.895  46.693  1.00  0.01           H
ATOM   3706  HG2 ARG A 253      27.182  71.727  49.042  1.00  0.01           H
ATOM   3707  HG3 ARG A 253      26.798  70.000  49.094  1.00  0.01           H
ATOM   3708  HD2 ARG A 253      28.553  69.472  47.602  1.00  0.01           H
ATOM   3709  HD3 ARG A 253      29.105  71.166  47.418  1.00  0.01           H
ATOM   3710  HE  ARG A 253      29.340  69.564  49.866  1.00  0.01           H
ATOM   3711 HH11 ARG A 253      29.225  72.755  48.614  1.00  0.01           H
ATOM   3712 HH12 ARG A 253      30.068  73.506  49.862  1.00  0.01           H
ATOM   3713 HH21 ARG A 253      30.460  70.236  51.331  1.00  0.01           H
ATOM   3714 HH22 ARG A 253      31.158  71.776  51.534  1.00  0.01           H
ATOM   3715  N   PHE A 254      23.971  70.490  45.170  1.00  0.01           N
ATOM   3716  CA  PHE A 254      23.630  70.660  43.767  1.00  0.01           C
ATOM   3717  C   PHE A 254      22.338  69.998  43.253  1.00  0.01           C
ATOM   3718  O   PHE A 254      21.863  70.190  42.137  1.00  0.01           O
ATOM   3719  CB  PHE A 254      24.822  70.223  42.890  1.00  0.01           C
ATOM   3720  CG  PHE A 254      26.242  70.590  43.400  1.00  0.01           C
ATOM   3721  CD1 PHE A 254      26.674  71.916  43.170  1.00  0.01           C
ATOM   3722  CD2 PHE A 254      27.059  69.702  44.042  1.00  0.01           C
ATOM   3723  CE1 PHE A 254      27.924  72.339  43.630  1.00  0.01           C
ATOM   3724  CE2 PHE A 254      28.332  70.128  44.530  1.00  0.01           C
ATOM   3725  CZ  PHE A 254      28.790  71.463  44.387  1.00  0.01           C
ATOM   3726  H   PHE A 254      24.539  69.680  45.370  1.00  0.01           H
ATOM   3727  HA  PHE A 254      23.484  71.734  43.651  1.00  0.01           H
ATOM   3728  HB2 PHE A 254      24.698  69.177  42.611  1.00  0.01           H
ATOM   3729  HB3 PHE A 254      24.802  70.765  41.944  1.00  0.01           H
ATOM   3730  HD1 PHE A 254      26.060  72.623  42.631  1.00  0.01           H
ATOM   3731  HD2 PHE A 254      26.700  68.707  44.255  1.00  0.01           H
ATOM   3732  HE1 PHE A 254      28.266  73.362  43.566  1.00  0.01           H
ATOM   3733  HE2 PHE A 254      28.973  69.440  45.061  1.00  0.01           H
ATOM   3734  HZ  PHE A 254      29.756  71.709  44.804  1.00  0.01           H
ATOM   3735  N   GLY A 255      21.680  69.165  44.045  1.00  0.00           N
ATOM   3736  CA  GLY A 255      20.496  68.339  43.676  1.00  0.00           C
ATOM   3737  C   GLY A 255      20.668  67.197  42.720  1.00  0.00           C
ATOM   3738  O   GLY A 255      21.715  67.053  42.090  1.00  0.00           O
ATOM   3739  H   GLY A 255      22.196  68.880  44.865  1.00  0.00           H
ATOM   3740  HA2 GLY A 255      20.101  68.022  44.642  1.00  0.00           H
ATOM   3741  HA3 GLY A 255      19.716  68.933  43.201  1.00  0.00           H
ATOM   3742  N   ALA A 256      19.718  66.230  42.758  1.00  0.00           N
ATOM   3743  CA  ALA A 256      19.949  64.852  42.283  1.00  0.00           C
ATOM   3744  C   ALA A 256      19.864  64.592  40.760  1.00  0.00           C
ATOM   3745  O   ALA A 256      20.710  63.846  40.247  1.00  0.00           O
ATOM   3746  CB  ALA A 256      19.121  63.921  43.173  1.00  0.00           C
ATOM   3747  H   ALA A 256      18.827  66.386  43.207  1.00  0.00           H
ATOM   3748  HA  ALA A 256      20.979  64.638  42.569  1.00  0.00           H
ATOM   3749  HB1 ALA A 256      19.223  64.083  44.246  1.00  0.00           H
ATOM   3750  HB2 ALA A 256      19.538  62.916  43.122  1.00  0.00           H
ATOM   3751  HB3 ALA A 256      18.119  63.971  42.747  1.00  0.00           H
ATOM   3752  N   GLU A 257      18.900  65.136  40.048  1.00  0.00           N
ATOM   3753  CA  GLU A 257      18.844  65.039  38.561  1.00  0.00           C
ATOM   3754  C   GLU A 257      19.902  65.820  37.787  1.00  0.00           C
ATOM   3755  O   GLU A 257      20.350  65.361  36.777  1.00  0.00           O
ATOM   3756  CB  GLU A 257      17.477  65.494  38.048  1.00  0.00           C
ATOM   3757  CG  GLU A 257      16.200  64.631  38.343  1.00  0.00           C
ATOM   3758  CD  GLU A 257      16.282  63.188  37.681  1.00  0.00           C
ATOM   3759  OE1 GLU A 257      16.442  63.102  36.443  1.00  0.00           O
ATOM   3760  OE2 GLU A 257      16.118  62.239  38.448  1.00  0.00           O
ATOM   3761  H   GLU A 257      18.238  65.714  40.545  1.00  0.00           H
ATOM   3762  HA  GLU A 257      18.962  63.980  38.329  1.00  0.00           H
ATOM   3763  HB2 GLU A 257      17.365  66.537  38.344  1.00  0.00           H
ATOM   3764  HB3 GLU A 257      17.525  65.692  36.977  1.00  0.00           H
ATOM   3765  HG2 GLU A 257      16.073  64.549  39.423  1.00  0.00           H
ATOM   3766  HG3 GLU A 257      15.400  65.145  37.809  1.00  0.00           H
ATOM   3767  N   PHE A 258      20.426  66.916  38.373  1.00  0.01           N
ATOM   3768  CA  PHE A 258      21.675  67.572  38.003  1.00  0.01           C
ATOM   3769  C   PHE A 258      22.840  66.597  38.293  1.00  0.01           C
ATOM   3770  O   PHE A 258      23.581  66.249  37.369  1.00  0.01           O
ATOM   3771  CB  PHE A 258      21.888  68.919  38.783  1.00  0.01           C
ATOM   3772  CG  PHE A 258      22.943  69.848  38.205  1.00  0.01           C
ATOM   3773  CD1 PHE A 258      22.688  70.663  37.090  1.00  0.01           C
ATOM   3774  CD2 PHE A 258      24.281  69.721  38.674  1.00  0.01           C
ATOM   3775  CE1 PHE A 258      23.674  71.408  36.456  1.00  0.01           C
ATOM   3776  CE2 PHE A 258      25.295  70.528  38.050  1.00  0.01           C
ATOM   3777  CZ  PHE A 258      24.930  71.431  37.058  1.00  0.01           C
ATOM   3778  H   PHE A 258      19.980  67.271  39.207  1.00  0.01           H
ATOM   3779  HA  PHE A 258      21.642  67.812  36.940  1.00  0.01           H
ATOM   3780  HB2 PHE A 258      20.925  69.421  38.692  1.00  0.01           H
ATOM   3781  HB3 PHE A 258      22.106  68.783  39.843  1.00  0.01           H
ATOM   3782  HD1 PHE A 258      21.672  70.672  36.723  1.00  0.01           H
ATOM   3783  HD2 PHE A 258      24.448  69.112  39.550  1.00  0.01           H
ATOM   3784  HE1 PHE A 258      23.511  71.893  35.505  1.00  0.01           H
ATOM   3785  HE2 PHE A 258      26.330  70.368  38.312  1.00  0.01           H
ATOM   3786  HZ  PHE A 258      25.782  71.886  36.574  1.00  0.01           H
ATOM   3787  N   VAL A 259      23.005  66.016  39.532  1.00  0.00           N
ATOM   3788  CA  VAL A 259      24.054  64.973  39.781  1.00  0.00           C
ATOM   3789  C   VAL A 259      24.035  63.789  38.806  1.00  0.00           C
ATOM   3790  O   VAL A 259      25.078  63.477  38.273  1.00  0.00           O
ATOM   3791  CB  VAL A 259      24.033  64.408  41.184  1.00  0.00           C
ATOM   3792  CG1 VAL A 259      24.818  63.156  41.535  1.00  0.00           C
ATOM   3793  CG2 VAL A 259      24.596  65.544  42.092  1.00  0.00           C
ATOM   3794  H   VAL A 259      22.455  66.348  40.312  1.00  0.00           H
ATOM   3795  HA  VAL A 259      24.989  65.514  39.634  1.00  0.00           H
ATOM   3796  HB  VAL A 259      23.021  64.089  41.436  1.00  0.00           H
ATOM   3797 HG11 VAL A 259      24.412  62.249  41.088  1.00  0.00           H
ATOM   3798 HG12 VAL A 259      25.853  63.364  41.265  1.00  0.00           H
ATOM   3799 HG13 VAL A 259      24.779  63.009  42.615  1.00  0.00           H
ATOM   3800 HG21 VAL A 259      25.677  65.615  41.968  1.00  0.00           H
ATOM   3801 HG22 VAL A 259      24.427  65.467  43.166  1.00  0.00           H
ATOM   3802 HG23 VAL A 259      24.156  66.494  41.790  1.00  0.00           H
ATOM   3803  N   ASP A 260      22.872  63.267  38.370  1.00  0.00           N
ATOM   3804  CA  ASP A 260      22.895  62.202  37.333  1.00  0.00           C
ATOM   3805  C   ASP A 260      23.377  62.648  35.995  1.00  0.00           C
ATOM   3806  O   ASP A 260      24.142  61.932  35.352  1.00  0.00           O
ATOM   3807  CB  ASP A 260      21.420  61.743  37.168  1.00  0.00           C
ATOM   3808  CG  ASP A 260      20.864  60.952  38.357  1.00  0.00           C
ATOM   3809  OD1 ASP A 260      21.561  60.917  39.402  1.00  0.00           O
ATOM   3810  OD2 ASP A 260      19.807  60.336  38.177  1.00  0.00           O
ATOM   3811  H   ASP A 260      22.036  63.322  38.934  1.00  0.00           H
ATOM   3812  HA  ASP A 260      23.486  61.389  37.755  1.00  0.00           H
ATOM   3813  HB2 ASP A 260      20.723  62.560  36.979  1.00  0.00           H
ATOM   3814  HB3 ASP A 260      21.410  61.051  36.327  1.00  0.00           H
ATOM   3815  N   GLY A 261      22.936  63.774  35.490  1.00  0.00           N
ATOM   3816  CA  GLY A 261      23.505  64.360  34.238  1.00  0.00           C
ATOM   3817  C   GLY A 261      24.966  64.797  34.210  1.00  0.00           C
ATOM   3818  O   GLY A 261      25.641  64.673  33.170  1.00  0.00           O
ATOM   3819  H   GLY A 261      22.386  64.375  36.087  1.00  0.00           H
ATOM   3820  HA2 GLY A 261      23.444  63.615  33.444  1.00  0.00           H
ATOM   3821  HA3 GLY A 261      22.906  65.213  33.919  1.00  0.00           H
ATOM   3822  N   LEU A 262      25.488  65.237  35.326  1.00 -0.03           N
ATOM   3823  CA  LEU A 262      26.890  65.577  35.526  1.00 -0.03           C
ATOM   3824  C   LEU A 262      27.736  64.283  35.440  1.00 -0.03           C
ATOM   3825  O   LEU A 262      28.774  64.325  34.818  1.00 -0.03           O
ATOM   3826  CB  LEU A 262      27.048  66.310  36.842  1.00 -0.03           C
ATOM   3827  CG  LEU A 262      28.481  66.655  37.093  1.00 -0.03           C
ATOM   3828  CD1 LEU A 262      28.842  67.985  36.355  1.00 -0.03           C
ATOM   3829  CD2 LEU A 262      28.521  66.967  38.544  1.00 -0.03           C
ATOM   3830  H   LEU A 262      24.895  65.265  36.143  1.00 -0.03           H
ATOM   3831  HA  LEU A 262      27.286  66.159  34.694  1.00 -0.03           H
ATOM   3832  HB2 LEU A 262      26.418  67.198  36.901  1.00 -0.03           H
ATOM   3833  HB3 LEU A 262      26.768  65.567  37.589  1.00 -0.03           H
ATOM   3834  HG  LEU A 262      29.169  65.839  36.870  1.00 -0.03           H
ATOM   3835 HD11 LEU A 262      29.804  68.257  36.790  1.00 -0.03           H
ATOM   3836 HD12 LEU A 262      28.189  68.793  36.683  1.00 -0.03           H
ATOM   3837 HD13 LEU A 262      28.922  67.887  35.273  1.00 -0.03           H
ATOM   3838 HD21 LEU A 262      27.856  67.819  38.686  1.00 -0.03           H
ATOM   3839 HD22 LEU A 262      28.090  66.210  39.199  1.00 -0.03           H
ATOM   3840 HD23 LEU A 262      29.543  67.263  38.780  1.00 -0.03           H
ATOM   3841  N   LEU A 263      27.250  63.156  35.963  1.00  0.01           N
ATOM   3842  CA  LEU A 263      27.884  61.801  35.768  1.00  0.01           C
ATOM   3843  C   LEU A 263      27.824  61.243  34.328  1.00  0.01           C
ATOM   3844  O   LEU A 263      28.737  60.589  33.868  1.00  0.01           O
ATOM   3845  CB  LEU A 263      27.181  60.829  36.725  1.00  0.01           C
ATOM   3846  CG  LEU A 263      27.659  60.932  38.148  1.00  0.01           C
ATOM   3847  CD1 LEU A 263      26.755  60.092  38.992  1.00  0.01           C
ATOM   3848  CD2 LEU A 263      29.139  60.531  38.349  1.00  0.01           C
ATOM   3849  H   LEU A 263      26.457  63.219  36.586  1.00  0.01           H
ATOM   3850  HA  LEU A 263      28.933  61.807  36.066  1.00  0.01           H
ATOM   3851  HB2 LEU A 263      26.112  61.017  36.637  1.00  0.01           H
ATOM   3852  HB3 LEU A 263      27.333  59.773  36.500  1.00  0.01           H
ATOM   3853  HG  LEU A 263      27.521  61.937  38.548  1.00  0.01           H
ATOM   3854 HD11 LEU A 263      25.748  60.405  38.716  1.00  0.01           H
ATOM   3855 HD12 LEU A 263      26.951  60.416  40.015  1.00  0.01           H
ATOM   3856 HD13 LEU A 263      26.932  59.029  38.828  1.00  0.01           H
ATOM   3857 HD21 LEU A 263      29.373  59.544  37.950  1.00  0.01           H
ATOM   3858 HD22 LEU A 263      29.722  61.258  37.784  1.00  0.01           H
ATOM   3859 HD23 LEU A 263      29.371  60.494  39.413  1.00  0.01           H
ATOM   3860  N   ALA A 264      26.779  61.640  33.606  1.00  0.00           N
ATOM   3861  CA  ALA A 264      26.695  61.303  32.197  1.00  0.00           C
ATOM   3862  C   ALA A 264      27.631  62.135  31.322  1.00  0.00           C
ATOM   3863  O   ALA A 264      28.179  61.642  30.317  1.00  0.00           O
ATOM   3864  CB  ALA A 264      25.275  61.386  31.749  1.00  0.00           C
ATOM   3865  H   ALA A 264      25.998  62.165  33.974  1.00  0.00           H
ATOM   3866  HA  ALA A 264      26.996  60.259  32.106  1.00  0.00           H
ATOM   3867  HB1 ALA A 264      24.982  62.429  31.629  1.00  0.00           H
ATOM   3868  HB2 ALA A 264      24.634  60.970  32.525  1.00  0.00           H
ATOM   3869  HB3 ALA A 264      25.172  60.811  30.829  1.00  0.00           H
ATOM   3870  N   GLY A 265      27.824  63.409  31.624  1.00 -0.02           N
ATOM   3871  CA  GLY A 265      28.908  64.253  31.053  1.00 -0.02           C
ATOM   3872  C   GLY A 265      30.350  63.742  31.309  1.00 -0.02           C
ATOM   3873  O   GLY A 265      31.151  63.548  30.380  1.00 -0.02           O
ATOM   3874  H   GLY A 265      27.222  63.737  32.366  1.00 -0.02           H
ATOM   3875  HA2 GLY A 265      28.842  64.195  29.966  1.00 -0.02           H
ATOM   3876  HA3 GLY A 265      28.827  65.279  31.412  1.00 -0.02           H
ATOM   3877  N   LEU A 266      30.672  63.392  32.479  1.00 -0.04           N
ATOM   3878  CA  LEU A 266      31.970  62.806  32.816  1.00 -0.04           C
ATOM   3879  C   LEU A 266      32.255  61.410  32.138  1.00 -0.04           C
ATOM   3880  O   LEU A 266      33.349  61.204  31.597  1.00 -0.04           O
ATOM   3881  CB  LEU A 266      32.156  62.786  34.330  1.00 -0.04           C
ATOM   3882  CG  LEU A 266      32.262  64.152  34.966  1.00 -0.04           C
ATOM   3883  CD1 LEU A 266      31.958  64.109  36.426  1.00 -0.04           C
ATOM   3884  CD2 LEU A 266      33.676  64.720  34.824  1.00 -0.04           C
ATOM   3885  H   LEU A 266      29.982  63.423  33.216  1.00 -0.04           H
ATOM   3886  HA  LEU A 266      32.817  63.423  32.515  1.00 -0.04           H
ATOM   3887  HB2 LEU A 266      31.323  62.282  34.821  1.00 -0.04           H
ATOM   3888  HB3 LEU A 266      33.057  62.226  34.581  1.00 -0.04           H
ATOM   3889  HG  LEU A 266      31.616  64.838  34.418  1.00 -0.04           H
ATOM   3890 HD11 LEU A 266      30.873  64.067  36.515  1.00 -0.04           H
ATOM   3891 HD12 LEU A 266      32.211  65.048  36.919  1.00 -0.04           H
ATOM   3892 HD13 LEU A 266      32.489  63.215  36.753  1.00 -0.04           H
ATOM   3893 HD21 LEU A 266      34.509  64.036  34.989  1.00 -0.04           H
ATOM   3894 HD22 LEU A 266      33.850  65.063  33.804  1.00 -0.04           H
ATOM   3895 HD23 LEU A 266      33.712  65.626  35.429  1.00 -0.04           H
ATOM   3896  N   GLY A 267      31.199  60.577  31.996  1.00  0.00           N
ATOM   3897  CA  GLY A 267      31.345  59.333  31.232  1.00  0.00           C
ATOM   3898  C   GLY A 267      31.518  59.639  29.719  1.00  0.00           C
ATOM   3899  O   GLY A 267      32.244  58.966  28.987  1.00  0.00           O
ATOM   3900  H   GLY A 267      30.313  60.771  32.441  1.00  0.00           H
ATOM   3901  HA2 GLY A 267      32.239  58.817  31.584  1.00  0.00           H
ATOM   3902  HA3 GLY A 267      30.440  58.760  31.432  1.00  0.00           H
ATOM   3903  N   SER A 268      30.662  60.545  29.219  1.00 -0.02           N
ATOM   3904  CA  SER A 268      30.820  61.023  27.768  1.00 -0.02           C
ATOM   3905  C   SER A 268      32.151  61.757  27.513  1.00 -0.02           C
ATOM   3906  O   SER A 268      32.743  61.726  26.399  1.00 -0.02           O
ATOM   3907  CB  SER A 268      29.773  62.094  27.515  1.00 -0.02           C
ATOM   3908  OG  SER A 268      29.980  62.664  26.282  1.00 -0.02           O
ATOM   3909  H   SER A 268      29.911  60.871  29.811  1.00 -0.02           H
ATOM   3910  HA  SER A 268      30.795  60.155  27.109  1.00 -0.02           H
ATOM   3911  HB2 SER A 268      28.771  61.665  27.513  1.00 -0.02           H
ATOM   3912  HB3 SER A 268      29.698  62.851  28.295  1.00 -0.02           H
ATOM   3913  HG  SER A 268      29.975  61.974  25.615  1.00 -0.02           H
ATOM   3914  N   ALA A 269      32.775  62.320  28.551  1.00 -0.11           N
ATOM   3915  CA  ALA A 269      34.049  63.016  28.468  1.00 -0.11           C
ATOM   3916  C   ALA A 269      35.207  62.073  28.347  1.00 -0.11           C
ATOM   3917  O   ALA A 269      36.130  62.246  27.566  1.00 -0.11           O
ATOM   3918  CB  ALA A 269      34.278  63.997  29.632  1.00 -0.11           C
ATOM   3919  H   ALA A 269      32.333  62.463  29.448  1.00 -0.11           H
ATOM   3920  HA  ALA A 269      34.058  63.520  27.501  1.00 -0.11           H
ATOM   3921  HB1 ALA A 269      34.540  63.390  30.499  1.00 -0.11           H
ATOM   3922  HB2 ALA A 269      33.404  64.584  29.912  1.00 -0.11           H
ATOM   3923  HB3 ALA A 269      35.167  64.610  29.480  1.00 -0.11           H
ATOM   3924  N   GLN A 270      35.232  61.004  29.162  1.00  0.00           N
ATOM   3925  CA  GLN A 270      36.174  59.869  29.042  1.00  0.00           C
ATOM   3926  C   GLN A 270      35.968  59.042  27.727  1.00  0.00           C
ATOM   3927  O   GLN A 270      36.941  58.747  27.057  1.00  0.00           O
ATOM   3928  CB  GLN A 270      35.909  58.996  30.242  1.00  0.00           C
ATOM   3929  CG  GLN A 270      36.661  57.632  30.432  1.00  0.00           C
ATOM   3930  CD  GLN A 270      38.181  57.728  30.197  1.00  0.00           C
ATOM   3931  NE2 GLN A 270      38.771  56.685  29.803  1.00  0.00           N
ATOM   3932  OE1 GLN A 270      38.777  58.810  30.308  1.00  0.00           O
ATOM   3933  H   GLN A 270      34.532  60.994  29.890  1.00  0.00           H
ATOM   3934  HA  GLN A 270      37.187  60.263  29.122  1.00  0.00           H
ATOM   3935  HB2 GLN A 270      36.074  59.583  31.146  1.00  0.00           H
ATOM   3936  HB3 GLN A 270      34.837  58.820  30.333  1.00  0.00           H
ATOM   3937  HG2 GLN A 270      36.497  57.259  31.443  1.00  0.00           H
ATOM   3938  HG3 GLN A 270      36.195  56.937  29.734  1.00  0.00           H
ATOM   3939 HE21 GLN A 270      39.742  56.692  29.526  1.00  0.00           H
ATOM   3940 HE22 GLN A 270      38.345  55.771  29.740  1.00  0.00           H
ATOM   3941  N   GLU A 271      34.696  58.833  27.279  1.00  0.00           N
ATOM   3942  CA  GLU A 271      34.378  58.037  26.075  1.00  0.00           C
ATOM   3943  C   GLU A 271      34.817  58.770  24.798  1.00  0.00           C
ATOM   3944  O   GLU A 271      35.407  58.264  23.885  1.00  0.00           O
ATOM   3945  CB  GLU A 271      32.922  57.621  26.177  1.00  0.00           C
ATOM   3946  CG  GLU A 271      32.490  56.529  25.184  1.00  0.00           C
ATOM   3947  CD  GLU A 271      32.170  57.229  23.863  1.00  0.00           C
ATOM   3948  OE1 GLU A 271      31.710  58.373  23.649  1.00  0.00           O
ATOM   3949  OE2 GLU A 271      32.273  56.472  22.876  1.00  0.00           O
ATOM   3950  H   GLU A 271      33.896  59.110  27.831  1.00  0.00           H
ATOM   3951  HA  GLU A 271      34.938  57.113  26.214  1.00  0.00           H
ATOM   3952  HB2 GLU A 271      32.637  57.214  27.147  1.00  0.00           H
ATOM   3953  HB3 GLU A 271      32.320  58.513  26.001  1.00  0.00           H
ATOM   3954  HG2 GLU A 271      33.301  55.825  24.999  1.00  0.00           H
ATOM   3955  HG3 GLU A 271      31.588  56.082  25.601  1.00  0.00           H
ATOM   3956  N   THR A 272      34.592  60.102  24.821  1.00 -0.03           N
ATOM   3957  CA  THR A 272      35.117  60.942  23.769  1.00 -0.03           C
ATOM   3958  C   THR A 272      36.688  61.042  23.905  1.00 -0.03           C
ATOM   3959  O   THR A 272      37.307  61.049  22.871  1.00 -0.03           O
ATOM   3960  CB  THR A 272      34.376  62.306  23.638  1.00 -0.03           C
ATOM   3961  CG2 THR A 272      34.683  63.006  22.354  1.00 -0.03           C
ATOM   3962  OG1 THR A 272      32.986  62.266  23.785  1.00 -0.03           O
ATOM   3963  H   THR A 272      33.992  60.500  25.530  1.00 -0.03           H
ATOM   3964  HA  THR A 272      34.870  60.339  22.894  1.00 -0.03           H
ATOM   3965  HB  THR A 272      34.685  62.836  24.539  1.00 -0.03           H
ATOM   3966  HG1 THR A 272      32.864  62.091  24.721  1.00 -0.03           H
ATOM   3967 HG21 THR A 272      35.672  63.456  22.440  1.00 -0.03           H
ATOM   3968 HG22 THR A 272      33.886  63.738  22.221  1.00 -0.03           H
ATOM   3969 HG23 THR A 272      34.686  62.219  21.600  1.00 -0.03           H
ATOM   3970  N   LEU A 273      37.373  60.959  25.100  1.00 -0.09           N
ATOM   3971  CA  LEU A 273      38.868  60.840  25.096  1.00 -0.09           C
ATOM   3972  C   LEU A 273      39.335  59.534  24.483  1.00 -0.09           C
ATOM   3973  O   LEU A 273      40.319  59.523  23.759  1.00 -0.09           O
ATOM   3974  CB  LEU A 273      39.456  60.946  26.576  1.00 -0.09           C
ATOM   3975  CG  LEU A 273      40.959  61.111  26.609  1.00 -0.09           C
ATOM   3976  CD1 LEU A 273      41.460  62.449  26.200  1.00 -0.09           C
ATOM   3977  CD2 LEU A 273      41.520  60.842  28.039  1.00 -0.09           C
ATOM   3978  H   LEU A 273      36.927  60.849  26.000  1.00 -0.09           H
ATOM   3979  HA  LEU A 273      39.275  61.560  24.386  1.00 -0.09           H
ATOM   3980  HB2 LEU A 273      38.973  61.752  27.128  1.00 -0.09           H
ATOM   3981  HB3 LEU A 273      39.208  59.940  26.914  1.00 -0.09           H
ATOM   3982  HG  LEU A 273      41.393  60.375  25.933  1.00 -0.09           H
ATOM   3983 HD11 LEU A 273      41.576  62.508  25.118  1.00 -0.09           H
ATOM   3984 HD12 LEU A 273      42.506  62.444  26.506  1.00 -0.09           H
ATOM   3985 HD13 LEU A 273      40.877  63.253  26.649  1.00 -0.09           H
ATOM   3986 HD21 LEU A 273      41.030  59.991  28.511  1.00 -0.09           H
ATOM   3987 HD22 LEU A 273      42.565  60.533  28.022  1.00 -0.09           H
ATOM   3988 HD23 LEU A 273      41.418  61.709  28.691  1.00 -0.09           H
ATOM   3989  N   ILE A 274      38.611  58.425  24.613  1.00  0.02           N
ATOM   3990  CA  ILE A 274      39.002  57.171  24.133  1.00  0.02           C
ATOM   3991  C   ILE A 274      38.924  57.125  22.545  1.00  0.02           C
ATOM   3992  O   ILE A 274      39.875  56.624  21.981  1.00  0.02           O
ATOM   3993  CB  ILE A 274      38.221  55.946  24.699  1.00  0.02           C
ATOM   3994  CG1 ILE A 274      38.599  55.777  26.117  1.00  0.02           C
ATOM   3995  CG2 ILE A 274      38.489  54.666  23.897  1.00  0.02           C
ATOM   3996  CD1 ILE A 274      37.482  55.108  26.976  1.00  0.02           C
ATOM   3997  H   ILE A 274      37.768  58.509  25.164  1.00  0.02           H
ATOM   3998  HA  ILE A 274      40.042  56.957  24.380  1.00  0.02           H
ATOM   3999  HB  ILE A 274      37.143  56.097  24.645  1.00  0.02           H
ATOM   4000 HG12 ILE A 274      39.487  55.144  26.120  1.00  0.02           H
ATOM   4001 HG13 ILE A 274      38.915  56.620  26.731  1.00  0.02           H
ATOM   4002 HG21 ILE A 274      37.813  54.695  23.043  1.00  0.02           H
ATOM   4003 HG22 ILE A 274      38.374  53.769  24.507  1.00  0.02           H
ATOM   4004 HG23 ILE A 274      39.550  54.604  23.655  1.00  0.02           H
ATOM   4005 HD11 ILE A 274      37.866  55.196  27.992  1.00  0.02           H
ATOM   4006 HD12 ILE A 274      37.449  54.055  26.695  1.00  0.02           H
ATOM   4007 HD13 ILE A 274      36.518  55.604  26.864  1.00  0.02           H
ATOM   4008  N   ARG A 275      37.902  57.765  21.926  1.00  0.02           N
ATOM   4009  CA  ARG A 275      37.780  57.861  20.489  1.00  0.02           C
ATOM   4010  C   ARG A 275      38.499  59.039  19.839  1.00  0.02           C
ATOM   4011  O   ARG A 275      39.057  58.833  18.791  1.00  0.02           O
ATOM   4012  CB  ARG A 275      36.316  57.961  20.085  1.00  0.02           C
ATOM   4013  CG  ARG A 275      35.548  56.727  20.382  1.00  0.02           C
ATOM   4014  CD  ARG A 275      34.100  56.688  19.892  1.00  0.02           C
ATOM   4015  NE  ARG A 275      33.326  57.644  20.690  1.00  0.02           N
ATOM   4016  CZ  ARG A 275      32.956  58.825  20.314  1.00  0.02           C
ATOM   4017  NH1 ARG A 275      33.222  59.364  19.117  1.00  0.02           N
ATOM   4018  NH2 ARG A 275      32.371  59.657  21.149  1.00  0.02           N
ATOM   4019  H   ARG A 275      37.192  58.021  22.597  1.00  0.02           H
ATOM   4020  HA  ARG A 275      38.097  56.908  20.065  1.00  0.02           H
ATOM   4021  HB2 ARG A 275      35.858  58.850  20.519  1.00  0.02           H
ATOM   4022  HB3 ARG A 275      36.344  58.155  19.013  1.00  0.02           H
ATOM   4023  HG2 ARG A 275      36.058  55.916  19.861  1.00  0.02           H
ATOM   4024  HG3 ARG A 275      35.479  56.621  21.465  1.00  0.02           H
ATOM   4025  HD2 ARG A 275      34.170  56.871  18.819  1.00  0.02           H
ATOM   4026  HD3 ARG A 275      33.724  55.680  20.063  1.00  0.02           H
ATOM   4027  HE  ARG A 275      33.088  57.365  21.631  1.00  0.02           H
ATOM   4028 HH11 ARG A 275      33.444  58.709  18.381  1.00  0.02           H
ATOM   4029 HH12 ARG A 275      32.772  60.232  18.865  1.00  0.02           H
ATOM   4030 HH21 ARG A 275      32.205  59.329  22.090  1.00  0.02           H
ATOM   4031 HH22 ARG A 275      32.263  60.633  20.915  1.00  0.02           H
ATOM   4032  N   LYS A 276      38.419  60.254  20.343  1.00  0.02           N
ATOM   4033  CA  LYS A 276      38.600  61.488  19.555  1.00  0.02           C
ATOM   4034  C   LYS A 276      39.505  62.561  20.196  1.00  0.02           C
ATOM   4035  O   LYS A 276      40.022  63.413  19.473  1.00  0.02           O
ATOM   4036  CB  LYS A 276      37.226  62.168  19.197  1.00  0.02           C
ATOM   4037  CG  LYS A 276      36.396  61.351  18.123  1.00  0.02           C
ATOM   4038  CD  LYS A 276      35.191  62.221  17.745  1.00  0.02           C
ATOM   4039  CE  LYS A 276      34.380  61.398  16.738  1.00  0.02           C
ATOM   4040  NZ  LYS A 276      33.231  62.081  16.318  1.00  0.02           N
ATOM   4041  H   LYS A 276      37.978  60.309  21.250  1.00  0.02           H
ATOM   4042  HA  LYS A 276      39.023  61.131  18.616  1.00  0.02           H
ATOM   4043  HB2 LYS A 276      36.657  62.392  20.099  1.00  0.02           H
ATOM   4044  HB3 LYS A 276      37.438  63.154  18.783  1.00  0.02           H
ATOM   4045  HG2 LYS A 276      37.019  61.033  17.288  1.00  0.02           H
ATOM   4046  HG3 LYS A 276      35.998  60.400  18.477  1.00  0.02           H
ATOM   4047  HD2 LYS A 276      34.659  62.475  18.663  1.00  0.02           H
ATOM   4048  HD3 LYS A 276      35.640  63.065  17.222  1.00  0.02           H
ATOM   4049  HE2 LYS A 276      35.040  61.207  15.892  1.00  0.02           H
ATOM   4050  HE3 LYS A 276      34.115  60.524  17.334  1.00  0.02           H
ATOM   4051  HZ1 LYS A 276      33.449  62.920  15.800  1.00  0.02           H
ATOM   4052  HZ2 LYS A 276      32.534  62.254  17.028  1.00  0.02           H
ATOM   4053  HZ3 LYS A 276      32.754  61.524  15.623  1.00  0.02           H
ATOM   4054  N   THR A 277      39.679  62.605  21.516  1.00 -0.11           N
ATOM   4055  CA  THR A 277      40.473  63.602  22.140  1.00 -0.11           C
ATOM   4056  C   THR A 277      41.921  63.223  22.424  1.00 -0.11           C
ATOM   4057  O   THR A 277      42.211  62.060  22.812  1.00 -0.11           O
ATOM   4058  CB  THR A 277      39.832  64.119  23.529  1.00 -0.11           C
ATOM   4059  CG2 THR A 277      40.491  65.263  24.150  1.00 -0.11           C
ATOM   4060  OG1 THR A 277      38.473  64.368  23.270  1.00 -0.11           O
ATOM   4061  H   THR A 277      39.266  61.934  22.148  1.00 -0.11           H
ATOM   4062  HA  THR A 277      40.462  64.463  21.472  1.00 -0.11           H
ATOM   4063  HB  THR A 277      39.876  63.241  24.173  1.00 -0.11           H
ATOM   4064  HG1 THR A 277      37.924  64.239  24.047  1.00 -0.11           H
ATOM   4065 HG21 THR A 277      39.896  65.525  25.025  1.00 -0.11           H
ATOM   4066 HG22 THR A 277      40.549  66.042  23.390  1.00 -0.11           H
ATOM   4067 HG23 THR A 277      41.435  65.081  24.664  1.00 -0.11           H
ATOM   4068  N   ARG A 278      42.779  64.243  22.319  1.00 -0.03           N
ATOM   4069  CA  ARG A 278      44.236  64.229  22.570  1.00 -0.03           C
ATOM   4070  C   ARG A 278      44.658  65.432  23.410  1.00 -0.03           C
ATOM   4071  O   ARG A 278      43.890  66.384  23.424  1.00 -0.03           O
ATOM   4072  CB  ARG A 278      44.892  64.216  21.207  1.00 -0.03           C
ATOM   4073  CG  ARG A 278      44.851  62.821  20.562  1.00 -0.03           C
ATOM   4074  CD  ARG A 278      45.690  62.766  19.315  1.00 -0.03           C
ATOM   4075  NE  ARG A 278      47.087  62.363  19.491  1.00 -0.03           N
ATOM   4076  CZ  ARG A 278      48.196  62.824  18.918  1.00 -0.03           C
ATOM   4077  NH1 ARG A 278      48.282  63.539  17.807  1.00 -0.03           N
ATOM   4078  NH2 ARG A 278      49.382  62.625  19.479  1.00 -0.03           N
ATOM   4079  H   ARG A 278      42.405  65.141  22.047  1.00 -0.03           H
ATOM   4080  HA  ARG A 278      44.494  63.377  23.199  1.00 -0.03           H
ATOM   4081  HB2 ARG A 278      44.248  64.841  20.588  1.00 -0.03           H
ATOM   4082  HB3 ARG A 278      45.952  64.467  21.177  1.00 -0.03           H
ATOM   4083  HG2 ARG A 278      45.150  62.086  21.309  1.00 -0.03           H
ATOM   4084  HG3 ARG A 278      43.803  62.805  20.262  1.00 -0.03           H
ATOM   4085  HD2 ARG A 278      45.207  62.184  18.529  1.00 -0.03           H
ATOM   4086  HD3 ARG A 278      45.722  63.799  18.970  1.00 -0.03           H
ATOM   4087  HE  ARG A 278      47.286  61.895  20.363  1.00 -0.03           H
ATOM   4088 HH11 ARG A 278      47.500  63.750  17.203  1.00 -0.03           H
ATOM   4089 HH12 ARG A 278      49.186  63.922  17.572  1.00 -0.03           H
ATOM   4090 HH21 ARG A 278      49.475  62.075  20.321  1.00 -0.03           H
ATOM   4091 HH22 ARG A 278      50.218  62.914  18.991  1.00 -0.03           H
ATOM   4092  N   PHE A 279      45.764  65.391  24.101  1.00 -0.19           N
ATOM   4093  CA  PHE A 279      46.262  66.447  24.945  1.00 -0.19           C
ATOM   4094  C   PHE A 279      47.783  66.448  25.027  1.00 -0.19           C
ATOM   4095  O   PHE A 279      48.369  65.376  25.119  1.00 -0.19           O
ATOM   4096  CB  PHE A 279      45.676  66.340  26.335  1.00 -0.19           C
ATOM   4097  CG  PHE A 279      46.033  67.298  27.522  1.00 -0.19           C
ATOM   4098  CD1 PHE A 279      45.645  68.659  27.579  1.00 -0.19           C
ATOM   4099  CD2 PHE A 279      46.829  66.736  28.488  1.00 -0.19           C
ATOM   4100  CE1 PHE A 279      46.108  69.430  28.628  1.00 -0.19           C
ATOM   4101  CE2 PHE A 279      47.338  67.512  29.543  1.00 -0.19           C
ATOM   4102  CZ  PHE A 279      46.954  68.870  29.620  1.00 -0.19           C
ATOM   4103  H   PHE A 279      46.308  64.543  24.165  1.00 -0.19           H
ATOM   4104  HA  PHE A 279      46.053  67.411  24.480  1.00 -0.19           H
ATOM   4105  HB2 PHE A 279      44.599  66.378  26.172  1.00 -0.19           H
ATOM   4106  HB3 PHE A 279      45.880  65.326  26.679  1.00 -0.19           H
ATOM   4107  HD1 PHE A 279      44.913  69.056  26.891  1.00 -0.19           H
ATOM   4108  HD2 PHE A 279      47.130  65.699  28.467  1.00 -0.19           H
ATOM   4109  HE1 PHE A 279      45.791  70.456  28.747  1.00 -0.19           H
ATOM   4110  HE2 PHE A 279      48.008  67.017  30.230  1.00 -0.19           H
ATOM   4111  HZ  PHE A 279      47.316  69.469  30.443  1.00 -0.19           H
ATOM   4112  N   PHE A 280      48.484  67.573  24.997  1.00 -0.02           N
ATOM   4113  CA  PHE A 280      49.954  67.594  25.059  1.00 -0.02           C
ATOM   4114  C   PHE A 280      50.434  68.947  25.656  1.00 -0.02           C
ATOM   4115  O   PHE A 280      49.778  69.958  25.682  1.00 -0.02           O
ATOM   4116  CB  PHE A 280      50.464  67.564  23.596  1.00 -0.02           C
ATOM   4117  CG  PHE A 280      49.938  68.547  22.566  1.00 -0.02           C
ATOM   4118  CD1 PHE A 280      49.103  68.073  21.543  1.00 -0.02           C
ATOM   4119  CD2 PHE A 280      50.191  69.891  22.710  1.00 -0.02           C
ATOM   4120  CE1 PHE A 280      48.474  69.016  20.711  1.00 -0.02           C
ATOM   4121  CE2 PHE A 280      49.558  70.830  21.867  1.00 -0.02           C
ATOM   4122  CZ  PHE A 280      48.665  70.373  20.844  1.00 -0.02           C
ATOM   4123  H   PHE A 280      48.031  68.467  24.879  1.00 -0.02           H
ATOM   4124  HA  PHE A 280      50.363  66.842  25.733  1.00 -0.02           H
ATOM   4125  HB2 PHE A 280      51.530  67.762  23.709  1.00 -0.02           H
ATOM   4126  HB3 PHE A 280      50.303  66.548  23.235  1.00 -0.02           H
ATOM   4127  HD1 PHE A 280      48.767  67.054  21.423  1.00 -0.02           H
ATOM   4128  HD2 PHE A 280      50.843  70.173  23.523  1.00 -0.02           H
ATOM   4129  HE1 PHE A 280      47.661  68.711  20.068  1.00 -0.02           H
ATOM   4130  HE2 PHE A 280      49.832  71.872  21.930  1.00 -0.02           H
ATOM   4131  HZ  PHE A 280      48.229  71.026  20.102  1.00 -0.02           H
ATOM   4132  N   MET A 281      51.707  68.975  26.059  1.00  0.01           N
ATOM   4133  CA  MET A 281      52.514  70.154  26.292  1.00  0.01           C
ATOM   4134  C   MET A 281      53.321  70.554  25.092  1.00  0.01           C
ATOM   4135  O   MET A 281      53.853  69.692  24.361  1.00  0.01           O
ATOM   4136  CB  MET A 281      53.359  70.091  27.526  1.00  0.01           C
ATOM   4137  CG  MET A 281      54.305  68.870  27.669  1.00  0.01           C
ATOM   4138  SD  MET A 281      55.885  69.299  28.401  1.00  0.01           S
ATOM   4139  CE  MET A 281      55.401  69.544  30.129  1.00  0.01           C
ATOM   4140  H   MET A 281      52.211  68.114  25.908  1.00  0.01           H
ATOM   4141  HA  MET A 281      51.772  70.929  26.482  1.00  0.01           H
ATOM   4142  HB2 MET A 281      53.952  71.006  27.519  1.00  0.01           H
ATOM   4143  HB3 MET A 281      52.690  70.153  28.384  1.00  0.01           H
ATOM   4144  HG2 MET A 281      53.802  68.192  28.359  1.00  0.01           H
ATOM   4145  HG3 MET A 281      54.511  68.396  26.709  1.00  0.01           H
ATOM   4146  HE1 MET A 281      54.828  68.705  30.526  1.00  0.01           H
ATOM   4147  HE2 MET A 281      56.304  69.640  30.733  1.00  0.01           H
ATOM   4148  HE3 MET A 281      54.693  70.371  30.173  1.00  0.01           H
ATOM   4149  N   ALA A 282      53.509  71.890  24.993  1.00  0.00           N
ATOM   4150  CA  ALA A 282      54.456  72.502  24.036  1.00  0.00           C
ATOM   4151  C   ALA A 282      55.228  73.771  24.537  1.00  0.00           C
ATOM   4152  O   ALA A 282      54.618  74.720  25.002  1.00  0.00           O
ATOM   4153  CB  ALA A 282      53.672  72.698  22.701  1.00  0.00           C
ATOM   4154  H   ALA A 282      52.897  72.449  25.569  1.00  0.00           H
ATOM   4155  HA  ALA A 282      55.216  71.761  23.791  1.00  0.00           H
ATOM   4156  HB1 ALA A 282      53.156  71.773  22.443  1.00  0.00           H
ATOM   4157  HB2 ALA A 282      54.374  72.997  21.924  1.00  0.00           H
ATOM   4158  HB3 ALA A 282      52.954  73.505  22.849  1.00  0.00           H
ATOM   4159  N   THR A 283      56.583  73.708  24.557  1.00  0.01           N
ATOM   4160  CA  THR A 283      57.427  74.835  24.843  1.00  0.01           C
ATOM   4161  C   THR A 283      57.594  75.620  23.503  1.00  0.01           C
ATOM   4162  O   THR A 283      58.039  75.151  22.504  1.00  0.01           O
ATOM   4163  CB  THR A 283      58.810  74.501  25.318  1.00  0.01           C
ATOM   4164  CG2 THR A 283      59.571  75.637  25.938  1.00  0.01           C
ATOM   4165  OG1 THR A 283      58.686  73.438  26.295  1.00  0.01           O
ATOM   4166  H   THR A 283      57.039  72.905  24.147  1.00  0.01           H
ATOM   4167  HA  THR A 283      57.000  75.493  25.600  1.00  0.01           H
ATOM   4168  HB  THR A 283      59.406  74.179  24.464  1.00  0.01           H
ATOM   4169  HG1 THR A 283      58.097  72.800  25.886  1.00  0.01           H
ATOM   4170 HG21 THR A 283      60.621  75.398  26.104  1.00  0.01           H
ATOM   4171 HG22 THR A 283      58.998  76.059  26.764  1.00  0.01           H
ATOM   4172 HG23 THR A 283      59.587  76.472  25.237  1.00  0.01           H
ATOM   4173  N   LEU A 284      57.043  76.818  23.503  1.00  0.00           N
ATOM   4174  CA  LEU A 284      56.960  77.806  22.361  1.00  0.00           C
ATOM   4175  C   LEU A 284      57.805  79.093  22.646  1.00  0.00           C
ATOM   4176  O   LEU A 284      58.093  79.409  23.810  1.00  0.00           O
ATOM   4177  CB  LEU A 284      55.487  78.321  22.276  1.00  0.00           C
ATOM   4178  CG  LEU A 284      54.498  77.166  22.128  1.00  0.00           C
ATOM   4179  CD1 LEU A 284      53.086  77.665  21.633  1.00  0.00           C
ATOM   4180  CD2 LEU A 284      54.807  76.103  21.031  1.00  0.00           C
ATOM   4181  H   LEU A 284      56.626  77.263  24.307  1.00  0.00           H
ATOM   4182  HA  LEU A 284      57.258  77.309  21.437  1.00  0.00           H
ATOM   4183  HB2 LEU A 284      55.253  78.994  23.101  1.00  0.00           H
ATOM   4184  HB3 LEU A 284      55.344  78.898  21.362  1.00  0.00           H
ATOM   4185  HG  LEU A 284      54.422  76.635  23.077  1.00  0.00           H
ATOM   4186 HD11 LEU A 284      52.852  78.435  22.368  1.00  0.00           H
ATOM   4187 HD12 LEU A 284      52.247  76.979  21.754  1.00  0.00           H
ATOM   4188 HD13 LEU A 284      53.109  78.099  20.633  1.00  0.00           H
ATOM   4189 HD21 LEU A 284      54.135  75.245  21.046  1.00  0.00           H
ATOM   4190 HD22 LEU A 284      54.837  76.575  20.049  1.00  0.00           H
ATOM   4191 HD23 LEU A 284      55.801  75.679  21.170  1.00  0.00           H
ATOM   4192  N   ARG A 285      58.178  79.839  21.593  1.00  0.00           N
ATOM   4193  CA  ARG A 285      58.995  81.076  21.706  1.00  0.00           C
ATOM   4194  C   ARG A 285      58.617  82.217  20.787  1.00  0.00           C
ATOM   4195  O   ARG A 285      58.312  82.027  19.616  1.00  0.00           O
ATOM   4196  CB  ARG A 285      60.443  80.683  21.675  1.00  0.00           C
ATOM   4197  CG  ARG A 285      61.533  81.748  21.545  1.00  0.00           C
ATOM   4198  CD  ARG A 285      62.954  81.192  21.843  1.00  0.00           C
ATOM   4199  NE  ARG A 285      63.204  80.898  23.276  1.00  0.00           N
ATOM   4200  CZ  ARG A 285      64.459  80.686  23.743  1.00  0.00           C
ATOM   4201  NH1 ARG A 285      65.525  80.801  23.015  1.00  0.00           N
ATOM   4202  NH2 ARG A 285      64.623  80.326  24.995  1.00  0.00           N
ATOM   4203  H   ARG A 285      58.113  79.404  20.684  1.00  0.00           H
ATOM   4204  HA  ARG A 285      58.748  81.429  22.708  1.00  0.00           H
ATOM   4205  HB2 ARG A 285      60.684  80.105  22.567  1.00  0.00           H
ATOM   4206  HB3 ARG A 285      60.554  80.108  20.756  1.00  0.00           H
ATOM   4207  HG2 ARG A 285      61.422  82.221  20.569  1.00  0.00           H
ATOM   4208  HG3 ARG A 285      61.368  82.497  22.319  1.00  0.00           H
ATOM   4209  HD2 ARG A 285      63.128  80.286  21.263  1.00  0.00           H
ATOM   4210  HD3 ARG A 285      63.615  81.983  21.487  1.00  0.00           H
ATOM   4211  HE  ARG A 285      62.457  81.003  23.948  1.00  0.00           H
ATOM   4212 HH11 ARG A 285      65.376  81.242  22.119  1.00  0.00           H
ATOM   4213 HH12 ARG A 285      66.437  80.596  23.397  1.00  0.00           H
ATOM   4214 HH21 ARG A 285      63.780  80.257  25.546  1.00  0.00           H
ATOM   4215 HH22 ARG A 285      65.498  80.292  25.499  1.00  0.00           H
ATOM   4216  N   LYS A 286      58.557  83.453  21.378  1.00  0.00           N
ATOM   4217  CA  LYS A 286      58.444  84.704  20.603  1.00  0.00           C
ATOM   4218  C   LYS A 286      59.785  84.976  19.848  1.00  0.00           C
ATOM   4219  O   LYS A 286      60.807  84.928  20.577  1.00  0.00           O
ATOM   4220  CB  LYS A 286      58.040  85.814  21.617  1.00  0.00           C
ATOM   4221  CG  LYS A 286      58.100  87.189  20.964  1.00  0.00           C
ATOM   4222  CD  LYS A 286      57.443  88.223  21.940  1.00  0.00           C
ATOM   4223  CE  LYS A 286      57.387  89.643  21.355  1.00  0.00           C
ATOM   4224  NZ  LYS A 286      56.375  90.534  22.076  1.00  0.00           N
ATOM   4225  H   LYS A 286      58.761  83.537  22.363  1.00  0.00           H
ATOM   4226  HA  LYS A 286      57.608  84.603  19.912  1.00  0.00           H
ATOM   4227  HB2 LYS A 286      57.031  85.559  21.943  1.00  0.00           H
ATOM   4228  HB3 LYS A 286      58.665  85.664  22.498  1.00  0.00           H
ATOM   4229  HG2 LYS A 286      59.089  87.488  20.617  1.00  0.00           H
ATOM   4230  HG3 LYS A 286      57.475  87.139  20.072  1.00  0.00           H
ATOM   4231  HD2 LYS A 286      56.466  87.811  22.194  1.00  0.00           H
ATOM   4232  HD3 LYS A 286      58.096  88.206  22.812  1.00  0.00           H
ATOM   4233  HE2 LYS A 286      58.403  90.019  21.481  1.00  0.00           H
ATOM   4234  HE3 LYS A 286      57.139  89.608  20.294  1.00  0.00           H
ATOM   4235  HZ1 LYS A 286      56.584  90.501  23.064  1.00  0.00           H
ATOM   4236  HZ2 LYS A 286      55.456  90.117  22.027  1.00  0.00           H
ATOM   4237  HZ3 LYS A 286      56.336  91.457  21.668  1.00  0.00           H
ATOM   4238  N   PRO A 287      59.792  85.432  18.614  1.00  0.00           N
ATOM   4239  CA  PRO A 287      60.971  85.676  17.848  1.00  0.00           C
ATOM   4240  C   PRO A 287      61.836  86.881  18.329  1.00  0.00           C
ATOM   4241  O   PRO A 287      61.533  87.560  19.246  1.00  0.00           O
ATOM   4242  CB  PRO A 287      60.531  85.918  16.382  1.00  0.00           C
ATOM   4243  CG  PRO A 287      59.040  86.291  16.412  1.00  0.00           C
ATOM   4244  CD  PRO A 287      58.609  85.515  17.687  1.00  0.00           C
ATOM   4245  HA  PRO A 287      61.615  84.796  17.869  1.00  0.00           H
ATOM   4246  HB2 PRO A 287      61.050  86.645  15.758  1.00  0.00           H
ATOM   4247  HB3 PRO A 287      60.532  84.980  15.827  1.00  0.00           H
ATOM   4248  HG2 PRO A 287      58.905  87.358  16.585  1.00  0.00           H
ATOM   4249  HG3 PRO A 287      58.508  86.036  15.495  1.00  0.00           H
ATOM   4250  HD2 PRO A 287      57.792  85.975  18.242  1.00  0.00           H
ATOM   4251  HD3 PRO A 287      58.354  84.477  17.472  1.00  0.00           H
ATOM   4252  N   ALA A 288      62.978  87.075  17.647  1.00  0.00           N
ATOM   4253  CA  ALA A 288      63.851  88.278  17.679  1.00  0.00           C
ATOM   4254  C   ALA A 288      63.273  89.588  17.144  1.00  0.00           C
ATOM   4255  O   ALA A 288      62.431  89.592  16.205  1.00  0.00           O
ATOM   4256  CB  ALA A 288      65.039  87.848  16.786  1.00  0.00           C
ATOM   4257  H   ALA A 288      63.124  86.358  16.950  1.00  0.00           H
ATOM   4258  HA  ALA A 288      64.085  88.380  18.738  1.00  0.00           H
ATOM   4259  HB1 ALA A 288      64.648  87.451  15.849  1.00  0.00           H
ATOM   4260  HB2 ALA A 288      65.673  87.094  17.251  1.00  0.00           H
ATOM   4261  HB3 ALA A 288      65.648  88.734  16.607  1.00  0.00           H
ATOM   4262  N   VAL A 289      63.720  90.671  17.746  1.00  0.00           N
ATOM   4263  CA  VAL A 289      63.181  91.993  17.489  1.00  0.00           C
ATOM   4264  C   VAL A 289      63.670  92.446  16.124  1.00  0.00           C
ATOM   4265  O   VAL A 289      64.694  92.082  15.655  1.00  0.00           O
ATOM   4266  CB  VAL A 289      63.558  92.958  18.666  1.00  0.00           C
ATOM   4267  CG1 VAL A 289      64.839  93.799  18.525  1.00  0.00           C
ATOM   4268  CG2 VAL A 289      62.473  93.964  18.795  1.00  0.00           C
ATOM   4269  H   VAL A 289      64.217  90.593  18.622  1.00  0.00           H
ATOM   4270  HA  VAL A 289      62.104  91.867  17.377  1.00  0.00           H
ATOM   4271  HB  VAL A 289      63.719  92.461  19.623  1.00  0.00           H
ATOM   4272 HG11 VAL A 289      64.818  94.305  17.559  1.00  0.00           H
ATOM   4273 HG12 VAL A 289      65.070  94.503  19.323  1.00  0.00           H
ATOM   4274 HG13 VAL A 289      65.664  93.087  18.497  1.00  0.00           H
ATOM   4275 HG21 VAL A 289      61.559  93.554  19.225  1.00  0.00           H
ATOM   4276 HG22 VAL A 289      62.330  94.398  17.805  1.00  0.00           H
ATOM   4277 HG23 VAL A 289      62.806  94.820  19.381  1.00  0.00           H
ATOM   4278  N   LEU A 290      62.766  93.015  15.379  1.00  0.00           N
ATOM   4279  CA  LEU A 290      62.848  93.260  13.919  1.00  0.00           C
ATOM   4280  C   LEU A 290      63.672  94.396  13.512  1.00  0.00           C
ATOM   4281  O   LEU A 290      63.359  95.532  13.911  1.00  0.00           O
ATOM   4282  CB  LEU A 290      61.403  93.265  13.399  1.00  0.00           C
ATOM   4283  CG  LEU A 290      61.078  92.955  11.908  1.00  0.00           C
ATOM   4284  CD1 LEU A 290      61.640  91.564  11.493  1.00  0.00           C
ATOM   4285  CD2 LEU A 290      59.587  93.117  11.623  1.00  0.00           C
ATOM   4286  OXT LEU A 290      64.726  94.246  12.766  1.00  0.00           O
ATOM   4287  H   LEU A 290      61.904  93.361  15.775  1.00  0.00           H
ATOM   4288  HA  LEU A 290      63.340  92.451  13.380  1.00  0.00           H
ATOM   4289  HB2 LEU A 290      60.826  92.497  13.914  1.00  0.00           H
ATOM   4290  HB3 LEU A 290      60.862  94.186  13.615  1.00  0.00           H
ATOM   4291  HG  LEU A 290      61.643  93.694  11.340  1.00  0.00           H
ATOM   4292 HD11 LEU A 290      61.454  91.423  10.428  1.00  0.00           H
ATOM   4293 HD12 LEU A 290      61.093  90.775  12.009  1.00  0.00           H
ATOM   4294 HD13 LEU A 290      62.727  91.558  11.575  1.00  0.00           H
ATOM   4295 HD21 LEU A 290      59.253  94.153  11.551  1.00  0.00           H
ATOM   4296 HD22 LEU A 290      59.251  92.692  10.677  1.00  0.00           H
ATOM   4297 HD23 LEU A 290      59.041  92.581  12.399  1.00  0.00           H
TER    4298      LEU A 290 
ATOM   4299  N   GLN B   9      35.522  76.156  17.022  1.00  0.07           N
ATOM   4300  CA  GLN B   9      34.177  76.558  17.563  1.00  0.07           C
ATOM   4301  C   GLN B   9      34.189  77.211  18.945  1.00  0.07           C
ATOM   4302  O   GLN B   9      34.331  76.511  19.971  1.00  0.07           O
ATOM   4303  CB  GLN B   9      33.140  75.476  17.484  1.00  0.07           C
ATOM   4304  CG  GLN B   9      31.774  75.681  18.230  1.00  0.07           C
ATOM   4305  CD  GLN B   9      30.769  74.706  17.857  1.00  0.07           C
ATOM   4306  NE2 GLN B   9      30.335  73.772  18.693  1.00  0.07           N
ATOM   4307  OE1 GLN B   9      30.243  74.665  16.753  1.00  0.07           O
ATOM   4308  HA  GLN B   9      33.854  77.353  16.891  1.00  0.07           H
ATOM   4309  HB2 GLN B   9      33.004  75.291  16.418  1.00  0.07           H
ATOM   4310  HB3 GLN B   9      33.492  74.552  17.944  1.00  0.07           H
ATOM   4311  HG2 GLN B   9      31.776  75.822  19.311  1.00  0.07           H
ATOM   4312  HG3 GLN B   9      31.326  76.622  17.913  1.00  0.07           H
ATOM   4313 HE21 GLN B   9      29.616  73.160  18.335  1.00  0.07           H
ATOM   4314 HE22 GLN B   9      30.512  73.941  19.673  1.00  0.07           H
ATOM   4315  H1  GLN B   9      35.414  75.804  16.081  1.00  0.07           H
ATOM   4316  H2  GLN B   9      36.135  76.956  17.088  1.00  0.07           H
ATOM   4317  H3  GLN B   9      35.881  75.383  17.564  1.00  0.07           H
ATOM   4318  N   GLN B  10      34.033  78.565  19.007  1.00  0.02           N
ATOM   4319  CA  GLN B  10      33.646  79.220  20.256  1.00  0.02           C
ATOM   4320  C   GLN B  10      32.164  78.999  20.607  1.00  0.02           C
ATOM   4321  O   GLN B  10      31.313  78.904  19.720  1.00  0.02           O
ATOM   4322  CB  GLN B  10      34.020  80.678  20.124  1.00  0.02           C
ATOM   4323  CG  GLN B  10      33.749  81.647  21.303  1.00  0.02           C
ATOM   4324  CD  GLN B  10      32.282  82.150  21.374  1.00  0.02           C
ATOM   4325  NE2 GLN B  10      31.898  82.534  22.561  1.00  0.02           N
ATOM   4326  OE1 GLN B  10      31.680  82.355  20.327  1.00  0.02           O
ATOM   4327  H   GLN B  10      34.035  79.044  18.118  1.00  0.02           H
ATOM   4328  HA  GLN B  10      34.303  78.904  21.066  1.00  0.02           H
ATOM   4329  HB2 GLN B  10      35.073  80.760  19.852  1.00  0.02           H
ATOM   4330  HB3 GLN B  10      33.460  81.022  19.254  1.00  0.02           H
ATOM   4331  HG2 GLN B  10      33.955  81.093  22.219  1.00  0.02           H
ATOM   4332  HG3 GLN B  10      34.421  82.505  21.309  1.00  0.02           H
ATOM   4333 HE21 GLN B  10      30.914  82.755  22.627  1.00  0.02           H
ATOM   4334 HE22 GLN B  10      32.457  82.390  23.390  1.00  0.02           H
ATOM   4335  N   GLN B  11      31.891  78.854  21.886  1.00  0.01           N
ATOM   4336  CA  GLN B  11      30.613  78.899  22.398  1.00  0.01           C
ATOM   4337  C   GLN B  11      30.518  79.440  23.834  1.00  0.01           C
ATOM   4338  O   GLN B  11      29.422  79.413  24.430  1.00  0.01           O
ATOM   4339  CB  GLN B  11      29.883  77.548  22.269  1.00  0.01           C
ATOM   4340  CG  GLN B  11      30.416  76.393  23.103  1.00  0.01           C
ATOM   4341  CD  GLN B  11      30.242  74.986  22.480  1.00  0.01           C
ATOM   4342  NE2 GLN B  11      30.495  73.985  23.264  1.00  0.01           N
ATOM   4343  OE1 GLN B  11      29.855  74.782  21.328  1.00  0.01           O
ATOM   4344  H   GLN B  11      32.662  78.672  22.511  1.00  0.01           H
ATOM   4345  HA  GLN B  11      29.963  79.559  21.822  1.00  0.01           H
ATOM   4346  HB2 GLN B  11      28.814  77.636  22.461  1.00  0.01           H
ATOM   4347  HB3 GLN B  11      29.832  77.256  21.220  1.00  0.01           H
ATOM   4348  HG2 GLN B  11      31.457  76.430  23.425  1.00  0.01           H
ATOM   4349  HG3 GLN B  11      29.781  76.385  23.989  1.00  0.01           H
ATOM   4350 HE21 GLN B  11      30.285  73.018  23.059  1.00  0.01           H
ATOM   4351 HE22 GLN B  11      31.068  74.186  24.071  1.00  0.01           H
ATOM   4352  N   VAL B  12      31.631  79.723  24.546  1.00 -0.01           N
ATOM   4353  CA  VAL B  12      31.476  80.326  25.914  1.00 -0.01           C
ATOM   4354  C   VAL B  12      31.993  81.759  25.850  1.00 -0.01           C
ATOM   4355  O   VAL B  12      33.007  82.036  25.148  1.00 -0.01           O
ATOM   4356  CB  VAL B  12      32.181  79.483  26.895  1.00 -0.01           C
ATOM   4357  CG1 VAL B  12      31.439  78.128  27.157  1.00 -0.01           C
ATOM   4358  CG2 VAL B  12      33.646  79.138  26.663  1.00 -0.01           C
ATOM   4359  H   VAL B  12      32.559  79.570  24.178  1.00 -0.01           H
ATOM   4360  HA  VAL B  12      30.432  80.426  26.211  1.00 -0.01           H
ATOM   4361  HB  VAL B  12      32.162  80.083  27.805  1.00 -0.01           H
ATOM   4362 HG11 VAL B  12      32.102  77.517  27.769  1.00 -0.01           H
ATOM   4363 HG12 VAL B  12      30.452  78.178  27.616  1.00 -0.01           H
ATOM   4364 HG13 VAL B  12      31.336  77.473  26.292  1.00 -0.01           H
ATOM   4365 HG21 VAL B  12      33.690  78.334  25.929  1.00 -0.01           H
ATOM   4366 HG22 VAL B  12      34.121  78.829  27.594  1.00 -0.01           H
ATOM   4367 HG23 VAL B  12      34.126  80.021  26.242  1.00 -0.01           H
ATOM   4368  N   THR B  13      31.574  82.656  26.745  1.00  0.00           N
ATOM   4369  CA  THR B  13      32.225  84.000  26.954  1.00  0.00           C
ATOM   4370  C   THR B  13      32.690  84.136  28.418  1.00  0.00           C
ATOM   4371  O   THR B  13      31.956  83.567  29.313  1.00  0.00           O
ATOM   4372  CB  THR B  13      31.340  85.185  26.515  1.00  0.00           C
ATOM   4373  CG2 THR B  13      31.245  85.250  25.024  1.00  0.00           C
ATOM   4374  OG1 THR B  13      30.049  84.921  27.105  1.00  0.00           O
ATOM   4375  H   THR B  13      30.913  82.381  27.458  1.00  0.00           H
ATOM   4376  HA  THR B  13      33.165  84.126  26.418  1.00  0.00           H
ATOM   4377  HB  THR B  13      31.784  86.068  26.974  1.00  0.00           H
ATOM   4378  HG1 THR B  13      30.109  85.235  28.010  1.00  0.00           H
ATOM   4379 HG21 THR B  13      30.423  84.654  24.627  1.00  0.00           H
ATOM   4380 HG22 THR B  13      32.194  84.919  24.603  1.00  0.00           H
ATOM   4381 HG23 THR B  13      31.015  86.273  24.727  1.00  0.00           H
ATOM   4382  N   ALA B  14      33.771  84.931  28.637  1.00 -0.01           N
ATOM   4383  CA  ALA B  14      34.642  84.910  29.860  1.00 -0.01           C
ATOM   4384  C   ALA B  14      34.090  85.461  31.162  1.00 -0.01           C
ATOM   4385  O   ALA B  14      34.480  85.039  32.218  1.00 -0.01           O
ATOM   4386  CB  ALA B  14      35.922  85.661  29.364  1.00 -0.01           C
ATOM   4387  H   ALA B  14      33.851  85.741  28.040  1.00 -0.01           H
ATOM   4388  HA  ALA B  14      34.908  83.868  30.038  1.00 -0.01           H
ATOM   4389  HB1 ALA B  14      36.152  85.257  28.378  1.00 -0.01           H
ATOM   4390  HB2 ALA B  14      36.723  85.307  30.014  1.00 -0.01           H
ATOM   4391  HB3 ALA B  14      35.889  86.750  29.333  1.00 -0.01           H
ATOM   4392  N   ASP B  15      33.211  86.477  31.180  1.00  0.00           N
ATOM   4393  CA  ASP B  15      32.536  87.059  32.368  1.00  0.00           C
ATOM   4394  C   ASP B  15      31.480  86.026  32.883  1.00  0.00           C
ATOM   4395  O   ASP B  15      31.247  85.910  34.072  1.00  0.00           O
ATOM   4396  CB  ASP B  15      31.904  88.442  32.070  1.00  0.00           C
ATOM   4397  CG  ASP B  15      32.904  89.592  31.869  1.00  0.00           C
ATOM   4398  OD1 ASP B  15      32.763  90.538  31.049  1.00  0.00           O
ATOM   4399  OD2 ASP B  15      34.009  89.499  32.431  1.00  0.00           O
ATOM   4400  H   ASP B  15      32.842  86.838  30.311  1.00  0.00           H
ATOM   4401  HA  ASP B  15      33.245  87.222  33.180  1.00  0.00           H
ATOM   4402  HB2 ASP B  15      31.458  88.267  31.091  1.00  0.00           H
ATOM   4403  HB3 ASP B  15      31.151  88.692  32.817  1.00  0.00           H
ATOM   4404  N   GLU B  16      30.871  85.229  32.034  1.00  0.00           N
ATOM   4405  CA  GLU B  16      29.834  84.232  32.312  1.00  0.00           C
ATOM   4406  C   GLU B  16      30.396  82.838  32.658  1.00  0.00           C
ATOM   4407  O   GLU B  16      29.995  82.164  33.625  1.00  0.00           O
ATOM   4408  CB  GLU B  16      28.874  84.251  31.113  1.00  0.00           C
ATOM   4409  CG  GLU B  16      28.159  85.615  30.968  1.00  0.00           C
ATOM   4410  CD  GLU B  16      28.984  86.636  30.261  1.00  0.00           C
ATOM   4411  OE1 GLU B  16      28.585  87.769  30.303  1.00  0.00           O
ATOM   4412  OE2 GLU B  16      29.963  86.371  29.522  1.00  0.00           O
ATOM   4413  H   GLU B  16      30.993  85.373  31.042  1.00  0.00           H
ATOM   4414  HA  GLU B  16      29.329  84.558  33.221  1.00  0.00           H
ATOM   4415  HB2 GLU B  16      29.420  83.968  30.213  1.00  0.00           H
ATOM   4416  HB3 GLU B  16      28.150  83.460  31.309  1.00  0.00           H
ATOM   4417  HG2 GLU B  16      27.177  85.525  30.502  1.00  0.00           H
ATOM   4418  HG3 GLU B  16      27.924  85.970  31.972  1.00  0.00           H
ATOM   4419  N   VAL B  17      31.502  82.553  31.969  1.00 -0.05           N
ATOM   4420  CA  VAL B  17      32.478  81.466  32.303  1.00 -0.05           C
ATOM   4421  C   VAL B  17      33.102  81.740  33.685  1.00 -0.05           C
ATOM   4422  O   VAL B  17      33.177  80.876  34.514  1.00 -0.05           O
ATOM   4423  CB  VAL B  17      33.522  81.319  31.224  1.00 -0.05           C
ATOM   4424  CG1 VAL B  17      34.887  80.718  31.692  1.00 -0.05           C
ATOM   4425  CG2 VAL B  17      33.030  80.437  30.108  1.00 -0.05           C
ATOM   4426  H   VAL B  17      31.612  83.112  31.135  1.00 -0.05           H
ATOM   4427  HA  VAL B  17      31.981  80.503  32.418  1.00 -0.05           H
ATOM   4428  HB  VAL B  17      33.693  82.322  30.834  1.00 -0.05           H
ATOM   4429 HG11 VAL B  17      35.451  81.293  32.426  1.00 -0.05           H
ATOM   4430 HG12 VAL B  17      34.783  79.725  32.130  1.00 -0.05           H
ATOM   4431 HG13 VAL B  17      35.574  80.689  30.846  1.00 -0.05           H
ATOM   4432 HG21 VAL B  17      32.959  79.395  30.423  1.00 -0.05           H
ATOM   4433 HG22 VAL B  17      33.786  80.434  29.324  1.00 -0.05           H
ATOM   4434 HG23 VAL B  17      32.160  81.017  29.801  1.00 -0.05           H
ATOM   4435  N   GLY B  18      33.500  82.977  33.963  1.00  0.02           N
ATOM   4436  CA  GLY B  18      34.051  83.323  35.258  1.00  0.02           C
ATOM   4437  C   GLY B  18      33.062  83.391  36.437  1.00  0.02           C
ATOM   4438  O   GLY B  18      33.423  83.256  37.573  1.00  0.02           O
ATOM   4439  H   GLY B  18      33.426  83.656  33.220  1.00  0.02           H
ATOM   4440  HA2 GLY B  18      34.771  82.544  35.509  1.00  0.02           H
ATOM   4441  HA3 GLY B  18      34.581  84.275  35.219  1.00  0.02           H
ATOM   4442  N   ASP B  19      31.803  83.606  36.128  1.00  0.00           N
ATOM   4443  CA  ASP B  19      30.623  83.469  36.995  1.00  0.00           C
ATOM   4444  C   ASP B  19      30.251  82.030  37.279  1.00  0.00           C
ATOM   4445  O   ASP B  19      29.824  81.687  38.381  1.00  0.00           O
ATOM   4446  CB  ASP B  19      29.510  84.319  36.330  1.00  0.00           C
ATOM   4447  CG  ASP B  19      28.139  83.961  36.878  1.00  0.00           C
ATOM   4448  OD1 ASP B  19      27.787  84.549  37.911  1.00  0.00           O
ATOM   4449  OD2 ASP B  19      27.343  83.110  36.303  1.00  0.00           O
ATOM   4450  H   ASP B  19      31.639  83.792  35.149  1.00  0.00           H
ATOM   4451  HA  ASP B  19      30.936  83.897  37.947  1.00  0.00           H
ATOM   4452  HB2 ASP B  19      29.818  85.359  36.434  1.00  0.00           H
ATOM   4453  HB3 ASP B  19      29.429  84.046  35.278  1.00  0.00           H
ATOM   4454  N   TRP B  20      30.491  81.088  36.302  1.00  0.05           N
ATOM   4455  CA  TRP B  20      30.384  79.618  36.560  1.00  0.05           C
ATOM   4456  C   TRP B  20      31.554  79.043  37.441  1.00  0.05           C
ATOM   4457  O   TRP B  20      31.329  78.195  38.315  1.00  0.05           O
ATOM   4458  CB  TRP B  20      30.294  78.956  35.171  1.00  0.05           C
ATOM   4459  CG  TRP B  20      30.452  77.427  35.206  1.00  0.05           C
ATOM   4460  CD1 TRP B  20      29.422  76.543  35.404  1.00  0.05           C
ATOM   4461  CD2 TRP B  20      31.612  76.509  35.173  1.00  0.05           C
ATOM   4462  CE2 TRP B  20      31.161  75.140  35.092  1.00  0.05           C
ATOM   4463  CE3 TRP B  20      33.001  76.730  35.064  1.00  0.05           C
ATOM   4464  NE1 TRP B  20      29.842  75.288  35.338  1.00  0.05           N
ATOM   4465  CZ2 TRP B  20      32.066  74.042  35.107  1.00  0.05           C
ATOM   4466  CZ3 TRP B  20      33.900  75.658  35.028  1.00  0.05           C
ATOM   4467  CH2 TRP B  20      33.427  74.322  35.113  1.00  0.05           C
ATOM   4468  H   TRP B  20      30.815  81.339  35.379  1.00  0.05           H
ATOM   4469  HA  TRP B  20      29.522  79.441  37.203  1.00  0.05           H
ATOM   4470  HB2 TRP B  20      29.279  79.158  34.828  1.00  0.05           H
ATOM   4471  HB3 TRP B  20      31.090  79.421  34.590  1.00  0.05           H
ATOM   4472  HD1 TRP B  20      28.415  76.883  35.598  1.00  0.05           H
ATOM   4473  HE1 TRP B  20      29.197  74.517  35.441  1.00  0.05           H
ATOM   4474  HE3 TRP B  20      33.425  77.722  35.024  1.00  0.05           H
ATOM   4475  HZ2 TRP B  20      31.714  73.031  35.248  1.00  0.05           H
ATOM   4476  HZ3 TRP B  20      34.969  75.803  35.076  1.00  0.05           H
ATOM   4477  HH2 TRP B  20      34.222  73.611  35.284  1.00  0.05           H
ATOM   4478  N   TYR B  21      32.736  79.635  37.310  1.00 -0.06           N
ATOM   4479  CA  TYR B  21      33.892  79.348  38.276  1.00 -0.06           C
ATOM   4480  C   TYR B  21      33.555  79.841  39.699  1.00 -0.06           C
ATOM   4481  O   TYR B  21      33.784  79.174  40.704  1.00 -0.06           O
ATOM   4482  CB  TYR B  21      35.306  79.817  37.812  1.00 -0.06           C
ATOM   4483  CG  TYR B  21      36.055  78.828  37.050  1.00 -0.06           C
ATOM   4484  CD1 TYR B  21      36.593  77.635  37.673  1.00 -0.06           C
ATOM   4485  CD2 TYR B  21      36.122  78.933  35.636  1.00 -0.06           C
ATOM   4486  CE1 TYR B  21      37.344  76.661  37.070  1.00 -0.06           C
ATOM   4487  CE2 TYR B  21      36.921  77.956  35.009  1.00 -0.06           C
ATOM   4488  CZ  TYR B  21      37.517  76.859  35.668  1.00 -0.06           C
ATOM   4489  OH  TYR B  21      38.226  75.927  34.979  1.00 -0.06           O
ATOM   4490  H   TYR B  21      32.997  80.303  36.599  1.00 -0.06           H
ATOM   4491  HA  TYR B  21      34.018  78.267  38.345  1.00 -0.06           H
ATOM   4492  HB2 TYR B  21      35.216  80.774  37.299  1.00 -0.06           H
ATOM   4493  HB3 TYR B  21      35.958  79.885  38.682  1.00 -0.06           H
ATOM   4494  HD1 TYR B  21      36.434  77.457  38.726  1.00 -0.06           H
ATOM   4495  HD2 TYR B  21      35.720  79.731  35.030  1.00 -0.06           H
ATOM   4496  HE1 TYR B  21      37.809  75.972  37.760  1.00 -0.06           H
ATOM   4497  HE2 TYR B  21      36.941  78.021  33.931  1.00 -0.06           H
ATOM   4498  HH  TYR B  21      38.409  75.966  34.037  1.00 -0.06           H
ATOM   4499  N   ASP B  22      32.954  81.017  39.759  1.00  0.04           N
ATOM   4500  CA  ASP B  22      32.415  81.501  41.074  1.00  0.04           C
ATOM   4501  C   ASP B  22      31.270  80.653  41.680  1.00  0.04           C
ATOM   4502  O   ASP B  22      31.373  80.157  42.776  1.00  0.04           O
ATOM   4503  CB  ASP B  22      32.101  83.009  40.991  1.00  0.04           C
ATOM   4504  CG  ASP B  22      33.269  83.937  41.156  1.00  0.04           C
ATOM   4505  OD1 ASP B  22      34.462  83.522  41.050  1.00  0.04           O
ATOM   4506  OD2 ASP B  22      33.001  85.065  41.597  1.00  0.04           O
ATOM   4507  H   ASP B  22      32.854  81.561  38.913  1.00  0.04           H
ATOM   4508  HA  ASP B  22      33.173  81.535  41.857  1.00  0.04           H
ATOM   4509  HB2 ASP B  22      31.495  83.208  40.107  1.00  0.04           H
ATOM   4510  HB3 ASP B  22      31.391  83.210  41.793  1.00  0.04           H
ATOM   4511  N   LYS B  23      30.228  80.436  40.896  1.00  0.00           N
ATOM   4512  CA  LYS B  23      28.976  79.674  41.365  1.00  0.00           C
ATOM   4513  C   LYS B  23      29.226  78.173  41.633  1.00  0.00           C
ATOM   4514  O   LYS B  23      28.649  77.576  42.582  1.00  0.00           O
ATOM   4515  CB  LYS B  23      27.899  79.774  40.271  1.00  0.00           C
ATOM   4516  CG  LYS B  23      27.148  81.131  40.246  1.00  0.00           C
ATOM   4517  CD  LYS B  23      26.185  81.202  39.115  1.00  0.00           C
ATOM   4518  CE  LYS B  23      25.580  82.660  39.024  1.00  0.00           C
ATOM   4519  NZ  LYS B  23      24.724  82.690  37.862  1.00  0.00           N
ATOM   4520  H   LYS B  23      30.159  81.011  40.068  1.00  0.00           H
ATOM   4521  HA  LYS B  23      28.647  80.135  42.297  1.00  0.00           H
ATOM   4522  HB2 LYS B  23      28.432  79.646  39.329  1.00  0.00           H
ATOM   4523  HB3 LYS B  23      27.198  78.946  40.376  1.00  0.00           H
ATOM   4524  HG2 LYS B  23      26.548  81.197  41.154  1.00  0.00           H
ATOM   4525  HG3 LYS B  23      27.780  82.017  40.184  1.00  0.00           H
ATOM   4526  HD2 LYS B  23      26.676  81.036  38.157  1.00  0.00           H
ATOM   4527  HD3 LYS B  23      25.323  80.590  39.380  1.00  0.00           H
ATOM   4528  HE2 LYS B  23      25.107  82.954  39.961  1.00  0.00           H
ATOM   4529  HE3 LYS B  23      26.400  83.366  38.890  1.00  0.00           H
ATOM   4530  HZ1 LYS B  23      23.928  82.069  37.887  1.00  0.00           H
ATOM   4531  HZ2 LYS B  23      25.189  82.363  37.028  1.00  0.00           H
ATOM   4532  HZ3 LYS B  23      24.501  83.664  37.713  1.00  0.00           H
ATOM   4533  N   PHE B  24      30.026  77.578  40.764  1.00 -0.01           N
ATOM   4534  CA  PHE B  24      30.119  76.119  40.651  1.00 -0.01           C
ATOM   4535  C   PHE B  24      31.553  75.541  40.736  1.00 -0.01           C
ATOM   4536  O   PHE B  24      31.716  74.370  41.160  1.00 -0.01           O
ATOM   4537  CB  PHE B  24      29.501  75.655  39.271  1.00 -0.01           C
ATOM   4538  CG  PHE B  24      29.469  74.226  39.112  1.00 -0.01           C
ATOM   4539  CD1 PHE B  24      30.359  73.554  38.194  1.00 -0.01           C
ATOM   4540  CD2 PHE B  24      28.568  73.443  39.810  1.00 -0.01           C
ATOM   4541  CE1 PHE B  24      30.246  72.142  38.055  1.00 -0.01           C
ATOM   4542  CE2 PHE B  24      28.414  72.093  39.570  1.00 -0.01           C
ATOM   4543  CZ  PHE B  24      29.214  71.419  38.637  1.00 -0.01           C
ATOM   4544  H   PHE B  24      30.507  78.113  40.055  1.00 -0.01           H
ATOM   4545  HA  PHE B  24      29.565  75.698  41.490  1.00 -0.01           H
ATOM   4546  HB2 PHE B  24      28.483  76.045  39.258  1.00 -0.01           H
ATOM   4547  HB3 PHE B  24      29.980  76.037  38.370  1.00 -0.01           H
ATOM   4548  HD1 PHE B  24      31.139  74.066  37.649  1.00 -0.01           H
ATOM   4549  HD2 PHE B  24      27.853  73.974  40.422  1.00 -0.01           H
ATOM   4550  HE1 PHE B  24      30.928  71.724  37.329  1.00 -0.01           H
ATOM   4551  HE2 PHE B  24      27.789  71.489  40.211  1.00 -0.01           H
ATOM   4552  HZ  PHE B  24      29.147  70.346  38.544  1.00 -0.01           H
ATOM   4553  N   GLY B  25      32.570  76.388  40.590  1.00  0.01           N
ATOM   4554  CA  GLY B  25      33.990  75.950  40.516  1.00  0.01           C
ATOM   4555  C   GLY B  25      34.549  75.298  41.720  1.00  0.01           C
ATOM   4556  O   GLY B  25      35.561  74.650  41.591  1.00  0.01           O
ATOM   4557  H   GLY B  25      32.447  77.386  40.494  1.00  0.01           H
ATOM   4558  HA2 GLY B  25      34.165  75.362  39.616  1.00  0.01           H
ATOM   4559  HA3 GLY B  25      34.659  76.806  40.420  1.00  0.01           H
ATOM   4560  N   GLU B  26      33.907  75.428  42.924  1.00 -0.01           N
ATOM   4561  CA  GLU B  26      34.305  74.563  44.033  1.00 -0.01           C
ATOM   4562  C   GLU B  26      34.361  73.062  43.726  1.00 -0.01           C
ATOM   4563  O   GLU B  26      35.218  72.390  44.344  1.00 -0.01           O
ATOM   4564  CB  GLU B  26      33.524  74.854  45.333  1.00 -0.01           C
ATOM   4565  CG  GLU B  26      34.062  74.156  46.541  1.00 -0.01           C
ATOM   4566  CD  GLU B  26      33.768  74.852  47.898  1.00 -0.01           C
ATOM   4567  OE1 GLU B  26      32.593  75.301  48.235  1.00 -0.01           O
ATOM   4568  OE2 GLU B  26      34.645  75.085  48.705  1.00 -0.01           O
ATOM   4569  H   GLU B  26      33.034  75.933  42.968  1.00 -0.01           H
ATOM   4570  HA  GLU B  26      35.339  74.843  44.234  1.00 -0.01           H
ATOM   4571  HB2 GLU B  26      33.659  75.934  45.382  1.00 -0.01           H
ATOM   4572  HB3 GLU B  26      32.446  74.710  45.264  1.00 -0.01           H
ATOM   4573  HG2 GLU B  26      33.675  73.138  46.587  1.00 -0.01           H
ATOM   4574  HG3 GLU B  26      35.149  74.098  46.485  1.00 -0.01           H
ATOM   4575  N   VAL B  27      33.673  72.613  42.623  1.00 -0.16           N
ATOM   4576  CA  VAL B  27      33.683  71.221  42.075  1.00 -0.16           C
ATOM   4577  C   VAL B  27      35.140  70.658  41.816  1.00 -0.16           C
ATOM   4578  O   VAL B  27      35.299  69.482  42.123  1.00 -0.16           O
ATOM   4579  CB  VAL B  27      32.793  71.111  40.797  1.00 -0.16           C
ATOM   4580  CG1 VAL B  27      33.398  71.708  39.493  1.00 -0.16           C
ATOM   4581  CG2 VAL B  27      32.497  69.637  40.447  1.00 -0.16           C
ATOM   4582  H   VAL B  27      33.034  73.277  42.208  1.00 -0.16           H
ATOM   4583  HA  VAL B  27      33.256  70.534  42.805  1.00 -0.16           H
ATOM   4584  HB  VAL B  27      31.755  71.410  40.941  1.00 -0.16           H
ATOM   4585 HG11 VAL B  27      32.717  71.647  38.644  1.00 -0.16           H
ATOM   4586 HG12 VAL B  27      33.554  72.757  39.746  1.00 -0.16           H
ATOM   4587 HG13 VAL B  27      34.332  71.224  39.207  1.00 -0.16           H
ATOM   4588 HG21 VAL B  27      33.377  69.300  39.899  1.00 -0.16           H
ATOM   4589 HG22 VAL B  27      31.651  69.588  39.762  1.00 -0.16           H
ATOM   4590 HG23 VAL B  27      32.446  68.924  41.270  1.00 -0.16           H
ATOM   4591  N   TYR B  28      36.163  71.461  41.434  1.00 -0.45           N
ATOM   4592  CA  TYR B  28      37.542  70.991  41.243  1.00 -0.45           C
ATOM   4593  C   TYR B  28      38.248  70.779  42.642  1.00 -0.45           C
ATOM   4594  O   TYR B  28      39.161  70.042  42.828  1.00 -0.45           O
ATOM   4595  CB  TYR B  28      38.343  72.086  40.431  1.00 -0.45           C
ATOM   4596  CG  TYR B  28      37.782  72.209  39.051  1.00 -0.45           C
ATOM   4597  CD1 TYR B  28      38.227  71.312  38.107  1.00 -0.45           C
ATOM   4598  CD2 TYR B  28      36.935  73.247  38.655  1.00 -0.45           C
ATOM   4599  CE1 TYR B  28      37.954  71.559  36.743  1.00 -0.45           C
ATOM   4600  CE2 TYR B  28      36.597  73.440  37.273  1.00 -0.45           C
ATOM   4601  CZ  TYR B  28      37.182  72.637  36.274  1.00 -0.45           C
ATOM   4602  OH  TYR B  28      36.860  72.817  34.969  1.00 -0.45           O
ATOM   4603  H   TYR B  28      36.016  72.424  41.168  1.00 -0.45           H
ATOM   4604  HA  TYR B  28      37.550  70.094  40.624  1.00 -0.45           H
ATOM   4605  HB2 TYR B  28      38.218  73.050  40.924  1.00 -0.45           H
ATOM   4606  HB3 TYR B  28      39.400  71.833  40.359  1.00 -0.45           H
ATOM   4607  HD1 TYR B  28      38.896  70.493  38.328  1.00 -0.45           H
ATOM   4608  HD2 TYR B  28      36.523  73.980  39.332  1.00 -0.45           H
ATOM   4609  HE1 TYR B  28      38.157  70.714  36.101  1.00 -0.45           H
ATOM   4610  HE2 TYR B  28      35.853  74.191  37.052  1.00 -0.45           H
ATOM   4611  HH  TYR B  28      37.045  73.730  34.737  1.00 -0.45           H
ATOM   4612  N   HID B  29      37.851  71.415  43.733  1.00  0.10           N
ATOM   4613  CA  HID B  29      38.453  71.230  45.061  1.00  0.10           C
ATOM   4614  C   HID B  29      37.571  70.286  45.974  1.00  0.10           C
ATOM   4615  O   HID B  29      38.062  69.825  46.981  1.00  0.10           O
ATOM   4616  CB  HID B  29      38.493  72.673  45.640  1.00  0.10           C
ATOM   4617  CG  HID B  29      39.257  73.694  44.781  1.00  0.10           C
ATOM   4618  CD2 HID B  29      39.048  75.026  44.802  1.00  0.10           C
ATOM   4619  ND1 HID B  29      40.232  73.523  43.774  1.00  0.10           N
ATOM   4620  CE1 HID B  29      40.561  74.734  43.364  1.00  0.10           C
ATOM   4621  NE2 HID B  29      39.791  75.661  43.824  1.00  0.10           N
ATOM   4622  H   HID B  29      36.989  71.936  43.661  1.00  0.10           H
ATOM   4623  HA  HID B  29      39.455  70.810  44.979  1.00  0.10           H
ATOM   4624  HB2 HID B  29      37.475  73.040  45.769  1.00  0.10           H
ATOM   4625  HB3 HID B  29      38.838  72.653  46.673  1.00  0.10           H
ATOM   4626  HD1 HID B  29      40.747  72.668  43.621  1.00  0.10           H
ATOM   4627  HD2 HID B  29      38.260  75.424  45.423  1.00  0.10           H
ATOM   4628  HE1 HID B  29      41.358  74.939  42.666  1.00  0.10           H
ATOM   4629  N   LEU B  30      36.367  69.946  45.507  1.00 -0.02           N
ATOM   4630  CA  LEU B  30      35.598  68.754  45.877  1.00 -0.02           C
ATOM   4631  C   LEU B  30      36.079  67.436  45.161  1.00 -0.02           C
ATOM   4632  O   LEU B  30      35.685  66.359  45.691  1.00 -0.02           O
ATOM   4633  CB  LEU B  30      34.051  69.041  45.816  1.00 -0.02           C
ATOM   4634  CG  LEU B  30      33.554  70.231  46.695  1.00 -0.02           C
ATOM   4635  CD1 LEU B  30      32.099  70.458  46.368  1.00 -0.02           C
ATOM   4636  CD2 LEU B  30      33.780  70.203  48.193  1.00 -0.02           C
ATOM   4637  H   LEU B  30      36.102  70.410  44.650  1.00 -0.02           H
ATOM   4638  HA  LEU B  30      35.810  68.657  46.942  1.00 -0.02           H
ATOM   4639  HB2 LEU B  30      33.756  69.118  44.769  1.00 -0.02           H
ATOM   4640  HB3 LEU B  30      33.382  68.204  46.017  1.00 -0.02           H
ATOM   4641  HG  LEU B  30      34.077  71.144  46.410  1.00 -0.02           H
ATOM   4642 HD11 LEU B  30      31.852  70.668  45.328  1.00 -0.02           H
ATOM   4643 HD12 LEU B  30      31.825  71.375  46.891  1.00 -0.02           H
ATOM   4644 HD13 LEU B  30      31.470  69.682  46.803  1.00 -0.02           H
ATOM   4645 HD21 LEU B  30      32.989  69.570  48.594  1.00 -0.02           H
ATOM   4646 HD22 LEU B  30      34.760  69.951  48.599  1.00 -0.02           H
ATOM   4647 HD23 LEU B  30      33.463  71.168  48.588  1.00 -0.02           H
ATOM   4648  N   THR B  31      36.789  67.463  43.988  1.00 -0.09           N
ATOM   4649  CA  THR B  31      37.190  66.317  43.148  1.00 -0.09           C
ATOM   4650  C   THR B  31      38.721  66.097  42.951  1.00 -0.09           C
ATOM   4651  O   THR B  31      39.153  64.937  42.933  1.00 -0.09           O
ATOM   4652  CB  THR B  31      36.494  66.449  41.817  1.00 -0.09           C
ATOM   4653  CG2 THR B  31      34.943  66.588  41.741  1.00 -0.09           C
ATOM   4654  OG1 THR B  31      36.901  67.613  41.166  1.00 -0.09           O
ATOM   4655  H   THR B  31      36.808  68.395  43.600  1.00 -0.09           H
ATOM   4656  HA  THR B  31      36.733  65.405  43.534  1.00 -0.09           H
ATOM   4657  HB  THR B  31      36.752  65.525  41.300  1.00 -0.09           H
ATOM   4658  HG1 THR B  31      36.181  68.217  41.366  1.00 -0.09           H
ATOM   4659 HG21 THR B  31      34.626  66.939  40.758  1.00 -0.09           H
ATOM   4660 HG22 THR B  31      34.539  67.335  42.425  1.00 -0.09           H
ATOM   4661 HG23 THR B  31      34.387  65.667  41.916  1.00 -0.09           H
ATOM   4662  N   LEU B  32      39.475  67.199  42.747  1.00 -0.36           N
ATOM   4663  CA  LEU B  32      40.971  67.216  42.466  1.00 -0.36           C
ATOM   4664  C   LEU B  32      41.786  67.690  43.697  1.00 -0.36           C
ATOM   4665  O   LEU B  32      42.880  67.176  43.938  1.00 -0.36           O
ATOM   4666  CB  LEU B  32      41.299  68.008  41.216  1.00 -0.36           C
ATOM   4667  CG  LEU B  32      40.464  67.659  39.957  1.00 -0.36           C
ATOM   4668  CD1 LEU B  32      40.954  68.394  38.685  1.00 -0.36           C
ATOM   4669  CD2 LEU B  32      40.655  66.107  39.681  1.00 -0.36           C
ATOM   4670  H   LEU B  32      38.934  68.043  42.625  1.00 -0.36           H
ATOM   4671  HA  LEU B  32      41.251  66.183  42.262  1.00 -0.36           H
ATOM   4672  HB2 LEU B  32      41.071  69.063  41.372  1.00 -0.36           H
ATOM   4673  HB3 LEU B  32      42.363  67.886  41.013  1.00 -0.36           H
ATOM   4674  HG  LEU B  32      39.425  67.936  40.136  1.00 -0.36           H
ATOM   4675 HD11 LEU B  32      42.025  68.242  38.553  1.00 -0.36           H
ATOM   4676 HD12 LEU B  32      40.595  69.423  38.727  1.00 -0.36           H
ATOM   4677 HD13 LEU B  32      40.452  68.047  37.781  1.00 -0.36           H
ATOM   4678 HD21 LEU B  32      40.347  65.369  40.422  1.00 -0.36           H
ATOM   4679 HD22 LEU B  32      40.033  65.850  38.824  1.00 -0.36           H
ATOM   4680 HD23 LEU B  32      41.703  65.927  39.445  1.00 -0.36           H
ATOM   4681  N   GLY B  33      41.206  68.681  44.415  1.00  0.02           N
ATOM   4682  CA  GLY B  33      41.877  69.237  45.635  1.00  0.02           C
ATOM   4683  C   GLY B  33      42.502  70.604  45.437  1.00  0.02           C
ATOM   4684  O   GLY B  33      41.864  71.609  45.113  1.00  0.02           O
ATOM   4685  H   GLY B  33      40.526  69.272  43.958  1.00  0.02           H
ATOM   4686  HA2 GLY B  33      41.038  69.274  46.330  1.00  0.02           H
ATOM   4687  HA3 GLY B  33      42.589  68.459  45.908  1.00  0.02           H
ATOM   4688  N   GLU B  34      43.827  70.633  45.624  1.00  0.00           N
ATOM   4689  CA  GLU B  34      44.603  71.811  45.832  1.00  0.00           C
ATOM   4690  C   GLU B  34      44.522  72.909  44.754  1.00  0.00           C
ATOM   4691  O   GLU B  34      44.387  74.085  45.029  1.00  0.00           O
ATOM   4692  CB  GLU B  34      46.115  71.492  46.051  1.00  0.00           C
ATOM   4693  CG  GLU B  34      46.437  70.755  47.376  1.00  0.00           C
ATOM   4694  CD  GLU B  34      46.164  71.534  48.643  1.00  0.00           C
ATOM   4695  OE1 GLU B  34      45.435  72.542  48.747  1.00  0.00           O
ATOM   4696  OE2 GLU B  34      46.770  71.124  49.712  1.00  0.00           O
ATOM   4697  H   GLU B  34      44.294  69.742  45.711  1.00  0.00           H
ATOM   4698  HA  GLU B  34      44.190  72.317  46.705  1.00  0.00           H
ATOM   4699  HB2 GLU B  34      46.443  70.945  45.167  1.00  0.00           H
ATOM   4700  HB3 GLU B  34      46.583  72.476  46.048  1.00  0.00           H
ATOM   4701  HG2 GLU B  34      45.710  69.943  47.375  1.00  0.00           H
ATOM   4702  HG3 GLU B  34      47.499  70.528  47.289  1.00  0.00           H
ATOM   4703  N   SER B  35      44.480  72.553  43.486  1.00 -0.19           N
ATOM   4704  CA  SER B  35      44.146  73.358  42.339  1.00 -0.19           C
ATOM   4705  C   SER B  35      43.110  72.667  41.333  1.00 -0.19           C
ATOM   4706  O   SER B  35      42.723  71.553  41.574  1.00 -0.19           O
ATOM   4707  CB  SER B  35      45.424  73.790  41.657  1.00 -0.19           C
ATOM   4708  OG  SER B  35      45.159  74.878  40.779  1.00 -0.19           O
ATOM   4709  H   SER B  35      44.629  71.562  43.362  1.00 -0.19           H
ATOM   4710  HA  SER B  35      43.626  74.270  42.633  1.00 -0.19           H
ATOM   4711  HB2 SER B  35      46.165  74.127  42.381  1.00 -0.19           H
ATOM   4712  HB3 SER B  35      45.885  72.931  41.170  1.00 -0.19           H
ATOM   4713  HG  SER B  35      45.947  75.425  40.756  1.00 -0.19           H
ATOM   4714  N   VAL B  36      42.810  73.402  40.259  1.00 -0.19           N
ATOM   4715  CA  VAL B  36      41.981  73.076  39.157  1.00 -0.19           C
ATOM   4716  C   VAL B  36      42.605  72.051  38.188  1.00 -0.19           C
ATOM   4717  O   VAL B  36      41.863  71.468  37.443  1.00 -0.19           O
ATOM   4718  CB  VAL B  36      41.654  74.415  38.417  1.00 -0.19           C
ATOM   4719  CG1 VAL B  36      40.722  74.179  37.190  1.00 -0.19           C
ATOM   4720  CG2 VAL B  36      40.961  75.439  39.308  1.00 -0.19           C
ATOM   4721  H   VAL B  36      43.281  74.287  40.131  1.00 -0.19           H
ATOM   4722  HA  VAL B  36      41.045  72.611  39.468  1.00 -0.19           H
ATOM   4723  HB  VAL B  36      42.549  74.949  38.095  1.00 -0.19           H
ATOM   4724 HG11 VAL B  36      40.411  75.173  36.870  1.00 -0.19           H
ATOM   4725 HG12 VAL B  36      41.323  73.701  36.417  1.00 -0.19           H
ATOM   4726 HG13 VAL B  36      39.918  73.479  37.416  1.00 -0.19           H
ATOM   4727 HG21 VAL B  36      40.151  74.941  39.841  1.00 -0.19           H
ATOM   4728 HG22 VAL B  36      40.518  76.248  38.728  1.00 -0.19           H
ATOM   4729 HG23 VAL B  36      41.627  76.030  39.936  1.00 -0.19           H
ATOM   4730  N   HID B  37      43.938  71.864  38.147  1.00 -1.01           N
ATOM   4731  CA  HID B  37      44.684  71.180  37.059  1.00 -1.01           C
ATOM   4732  C   HID B  37      44.908  69.664  37.242  1.00 -1.01           C
ATOM   4733  O   HID B  37      44.715  69.047  38.336  1.00 -1.01           O
ATOM   4734  CB  HID B  37      45.996  71.967  36.854  1.00 -1.01           C
ATOM   4735  CG  HID B  37      46.998  71.856  37.930  1.00 -1.01           C
ATOM   4736  CD2 HID B  37      47.364  72.821  38.841  1.00 -1.01           C
ATOM   4737  ND1 HID B  37      47.998  70.864  38.039  1.00 -1.01           N
ATOM   4738  CE1 HID B  37      48.887  71.241  38.949  1.00 -1.01           C
ATOM   4739  NE2 HID B  37      48.568  72.395  39.494  1.00 -1.01           N
ATOM   4740  H   HID B  37      44.529  72.309  38.834  1.00 -1.01           H
ATOM   4741  HA  HID B  37      44.042  71.274  36.183  1.00 -1.01           H
ATOM   4742  HB2 HID B  37      46.478  71.545  35.972  1.00 -1.01           H
ATOM   4743  HB3 HID B  37      45.696  73.007  36.724  1.00 -1.01           H
ATOM   4744  HD1 HID B  37      48.108  70.092  37.397  1.00 -1.01           H
ATOM   4745  HD2 HID B  37      46.845  73.755  38.994  1.00 -1.01           H
ATOM   4746  HE1 HID B  37      49.774  70.714  39.268  1.00 -1.01           H
ATOM   4747  N   CYS B  38      45.347  69.010  36.149  1.00 -0.86           N
ATOM   4748  CA  CYS B  38      45.707  67.629  36.074  1.00 -0.86           C
ATOM   4749  C   CYS B  38      46.983  67.288  36.916  1.00 -0.86           C
ATOM   4750  O   CYS B  38      47.871  68.056  37.084  1.00 -0.86           O
ATOM   4751  CB  CYS B  38      46.155  67.192  34.648  1.00 -0.86           C
ATOM   4752  SG  CYS B  38      44.777  67.393  33.523  1.00 -0.86           S
ATOM   4753  H   CYS B  38      45.183  69.461  35.260  1.00 -0.86           H
ATOM   4754  HA  CYS B  38      44.784  67.094  36.296  1.00 -0.86           H
ATOM   4755  HB2 CYS B  38      47.016  67.790  34.348  1.00 -0.86           H
ATOM   4756  HB3 CYS B  38      46.343  66.121  34.724  1.00 -0.86           H
ATOM   4757  HG  CYS B  38      44.929  68.718  33.435  1.00 -0.86           H
ATOM   4758  N   GLY B  39      47.017  66.072  37.395  1.00  0.03           N
ATOM   4759  CA  GLY B  39      48.156  65.417  38.047  1.00  0.03           C
ATOM   4760  C   GLY B  39      49.184  64.594  37.231  1.00  0.03           C
ATOM   4761  O   GLY B  39      48.780  63.933  36.267  1.00  0.03           O
ATOM   4762  H   GLY B  39      46.230  65.482  37.167  1.00  0.03           H
ATOM   4763  HA2 GLY B  39      48.785  66.091  38.629  1.00  0.03           H
ATOM   4764  HA3 GLY B  39      47.696  64.750  38.776  1.00  0.03           H
ATOM   4765  N   LEU B  40      50.459  64.581  37.655  1.00  0.04           N
ATOM   4766  CA  LEU B  40      51.444  63.715  37.075  1.00  0.04           C
ATOM   4767  C   LEU B  40      51.436  62.257  37.565  1.00  0.04           C
ATOM   4768  O   LEU B  40      52.199  61.872  38.509  1.00  0.04           O
ATOM   4769  CB  LEU B  40      52.818  64.409  37.091  1.00  0.04           C
ATOM   4770  CG  LEU B  40      53.843  63.654  36.195  1.00  0.04           C
ATOM   4771  CD1 LEU B  40      53.700  64.013  34.682  1.00  0.04           C
ATOM   4772  CD2 LEU B  40      55.271  64.136  36.510  1.00  0.04           C
ATOM   4773  H   LEU B  40      50.718  65.261  38.356  1.00  0.04           H
ATOM   4774  HA  LEU B  40      51.164  63.692  36.022  1.00  0.04           H
ATOM   4775  HB2 LEU B  40      52.766  65.429  36.711  1.00  0.04           H
ATOM   4776  HB3 LEU B  40      53.091  64.366  38.146  1.00  0.04           H
ATOM   4777  HG  LEU B  40      53.934  62.571  36.268  1.00  0.04           H
ATOM   4778 HD11 LEU B  40      54.054  64.986  34.342  1.00  0.04           H
ATOM   4779 HD12 LEU B  40      52.639  64.005  34.430  1.00  0.04           H
ATOM   4780 HD13 LEU B  40      54.201  63.305  34.022  1.00  0.04           H
ATOM   4781 HD21 LEU B  40      55.396  65.217  36.565  1.00  0.04           H
ATOM   4782 HD22 LEU B  40      55.601  63.760  37.479  1.00  0.04           H
ATOM   4783 HD23 LEU B  40      55.983  63.751  35.780  1.00  0.04           H
ATOM   4784  N   TRP B  41      50.476  61.498  37.035  1.00  0.02           N
ATOM   4785  CA  TRP B  41      50.235  60.054  37.181  1.00  0.02           C
ATOM   4786  C   TRP B  41      51.231  59.211  36.337  1.00  0.02           C
ATOM   4787  O   TRP B  41      51.310  58.023  36.633  1.00  0.02           O
ATOM   4788  CB  TRP B  41      48.812  59.684  36.854  1.00  0.02           C
ATOM   4789  CG  TRP B  41      47.690  60.446  37.635  1.00  0.02           C
ATOM   4790  CD1 TRP B  41      47.002  61.494  37.169  1.00  0.02           C
ATOM   4791  CD2 TRP B  41      47.157  60.221  38.974  1.00  0.02           C
ATOM   4792  CE2 TRP B  41      46.177  61.210  39.281  1.00  0.02           C
ATOM   4793  CE3 TRP B  41      47.458  59.378  40.068  1.00  0.02           C
ATOM   4794  NE1 TRP B  41      46.102  61.929  38.145  1.00  0.02           N
ATOM   4795  CZ2 TRP B  41      45.574  61.330  40.525  1.00  0.02           C
ATOM   4796  CZ3 TRP B  41      46.873  59.386  41.299  1.00  0.02           C
ATOM   4797  CH2 TRP B  41      45.908  60.366  41.481  1.00  0.02           C
ATOM   4798  H   TRP B  41      49.977  62.001  36.314  1.00  0.02           H
ATOM   4799  HA  TRP B  41      50.334  59.834  38.244  1.00  0.02           H
ATOM   4800  HB2 TRP B  41      48.697  59.804  35.777  1.00  0.02           H
ATOM   4801  HB3 TRP B  41      48.708  58.650  37.185  1.00  0.02           H
ATOM   4802  HD1 TRP B  41      47.113  61.981  36.212  1.00  0.02           H
ATOM   4803  HE1 TRP B  41      45.595  62.798  38.048  1.00  0.02           H
ATOM   4804  HE3 TRP B  41      48.286  58.712  39.873  1.00  0.02           H
ATOM   4805  HZ2 TRP B  41      44.829  62.093  40.698  1.00  0.02           H
ATOM   4806  HZ3 TRP B  41      47.138  58.651  42.044  1.00  0.02           H
ATOM   4807  HH2 TRP B  41      45.367  60.419  42.414  1.00  0.02           H
ATOM   4808  N   PHE B  42      51.814  59.800  35.284  1.00  0.00           N
ATOM   4809  CA  PHE B  42      52.590  59.157  34.212  1.00  0.00           C
ATOM   4810  C   PHE B  42      53.795  60.048  33.876  1.00  0.00           C
ATOM   4811  O   PHE B  42      53.781  60.745  32.870  1.00  0.00           O
ATOM   4812  CB  PHE B  42      51.626  58.792  33.096  1.00  0.00           C
ATOM   4813  CG  PHE B  42      50.781  57.504  33.087  1.00  0.00           C
ATOM   4814  CD1 PHE B  42      49.353  57.463  33.238  1.00  0.00           C
ATOM   4815  CD2 PHE B  42      51.457  56.275  32.866  1.00  0.00           C
ATOM   4816  CE1 PHE B  42      48.625  56.273  33.058  1.00  0.00           C
ATOM   4817  CE2 PHE B  42      50.728  55.130  32.743  1.00  0.00           C
ATOM   4818  CZ  PHE B  42      49.345  55.108  32.768  1.00  0.00           C
ATOM   4819  H   PHE B  42      51.543  60.753  35.091  1.00  0.00           H
ATOM   4820  HA  PHE B  42      52.914  58.183  34.579  1.00  0.00           H
ATOM   4821  HB2 PHE B  42      50.998  59.647  32.845  1.00  0.00           H
ATOM   4822  HB3 PHE B  42      52.218  58.744  32.183  1.00  0.00           H
ATOM   4823  HD1 PHE B  42      48.799  58.377  33.398  1.00  0.00           H
ATOM   4824  HD2 PHE B  42      52.533  56.311  32.785  1.00  0.00           H
ATOM   4825  HE1 PHE B  42      47.545  56.247  33.059  1.00  0.00           H
ATOM   4826  HE2 PHE B  42      51.217  54.221  32.424  1.00  0.00           H
ATOM   4827  HZ  PHE B  42      48.745  54.235  32.553  1.00  0.00           H
ATOM   4828  N   PRO B  43      54.802  60.163  34.720  1.00  0.00           N
ATOM   4829  CA  PRO B  43      56.068  60.919  34.483  1.00  0.00           C
ATOM   4830  C   PRO B  43      56.778  60.172  33.315  1.00  0.00           C
ATOM   4831  O   PRO B  43      56.508  58.928  33.146  1.00  0.00           O
ATOM   4832  CB  PRO B  43      56.802  60.911  35.800  1.00  0.00           C
ATOM   4833  CG  PRO B  43      56.551  59.462  36.258  1.00  0.00           C
ATOM   4834  CD  PRO B  43      55.042  59.250  35.913  1.00  0.00           C
ATOM   4835  HA  PRO B  43      55.907  61.964  34.217  1.00  0.00           H
ATOM   4836  HB2 PRO B  43      57.882  61.021  35.706  1.00  0.00           H
ATOM   4837  HB3 PRO B  43      56.353  61.659  36.453  1.00  0.00           H
ATOM   4838  HG2 PRO B  43      57.222  58.832  35.674  1.00  0.00           H
ATOM   4839  HG3 PRO B  43      56.700  59.367  37.334  1.00  0.00           H
ATOM   4840  HD2 PRO B  43      54.751  58.205  35.803  1.00  0.00           H
ATOM   4841  HD3 PRO B  43      54.596  59.693  36.804  1.00  0.00           H
ATOM   4842  N   PRO B  44      57.664  60.817  32.530  1.00  0.00           N
ATOM   4843  CA  PRO B  44      58.495  60.239  31.447  1.00  0.00           C
ATOM   4844  C   PRO B  44      59.502  59.165  31.910  1.00  0.00           C
ATOM   4845  O   PRO B  44      60.431  58.860  31.162  1.00  0.00           O
ATOM   4846  CB  PRO B  44      59.167  61.390  30.729  1.00  0.00           C
ATOM   4847  CG  PRO B  44      59.305  62.478  31.869  1.00  0.00           C
ATOM   4848  CD  PRO B  44      57.928  62.226  32.576  1.00  0.00           C
ATOM   4849  HA  PRO B  44      57.855  59.820  30.670  1.00  0.00           H
ATOM   4850  HB2 PRO B  44      60.031  61.184  30.097  1.00  0.00           H
ATOM   4851  HB3 PRO B  44      58.430  61.750  30.011  1.00  0.00           H
ATOM   4852  HG2 PRO B  44      60.212  62.240  32.425  1.00  0.00           H
ATOM   4853  HG3 PRO B  44      59.412  63.454  31.396  1.00  0.00           H
ATOM   4854  HD2 PRO B  44      57.937  62.530  33.623  1.00  0.00           H
ATOM   4855  HD3 PRO B  44      57.202  62.847  32.052  1.00  0.00           H
ATOM   4856  N   ASP B  45      59.481  58.695  33.170  1.00  0.00           N
ATOM   4857  CA  ASP B  45      60.144  57.497  33.635  1.00  0.00           C
ATOM   4858  C   ASP B  45      59.436  56.245  33.135  1.00  0.00           C
ATOM   4859  O   ASP B  45      60.185  55.250  33.004  1.00  0.00           O
ATOM   4860  CB  ASP B  45      60.205  57.471  35.152  1.00  0.00           C
ATOM   4861  CG  ASP B  45      60.987  58.643  35.722  1.00  0.00           C
ATOM   4862  OD1 ASP B  45      62.236  58.683  35.606  1.00  0.00           O
ATOM   4863  OD2 ASP B  45      60.380  59.553  36.316  1.00  0.00           O
ATOM   4864  H   ASP B  45      58.679  59.010  33.697  1.00  0.00           H
ATOM   4865  HA  ASP B  45      61.194  57.509  33.343  1.00  0.00           H
ATOM   4866  HB2 ASP B  45      59.203  57.376  35.573  1.00  0.00           H
ATOM   4867  HB3 ASP B  45      60.792  56.596  35.430  1.00  0.00           H
ATOM   4868  N   ALA B  46      58.115  56.245  33.008  1.00  0.00           N
ATOM   4869  CA  ALA B  46      57.329  55.025  32.614  1.00  0.00           C
ATOM   4870  C   ALA B  46      56.959  55.013  31.062  1.00  0.00           C
ATOM   4871  O   ALA B  46      56.988  56.081  30.479  1.00  0.00           O
ATOM   4872  CB  ALA B  46      56.057  54.936  33.473  1.00  0.00           C
ATOM   4873  H   ALA B  46      57.681  57.157  33.036  1.00  0.00           H
ATOM   4874  HA  ALA B  46      57.968  54.177  32.861  1.00  0.00           H
ATOM   4875  HB1 ALA B  46      55.244  55.508  33.025  1.00  0.00           H
ATOM   4876  HB2 ALA B  46      56.281  55.318  34.469  1.00  0.00           H
ATOM   4877  HB3 ALA B  46      55.794  53.883  33.562  1.00  0.00           H
ATOM   4878  N   PRO B  47      56.698  53.853  30.439  1.00  0.00           N
ATOM   4879  CA  PRO B  47      56.019  53.796  29.152  1.00  0.00           C
ATOM   4880  C   PRO B  47      54.545  54.120  29.386  1.00  0.00           C
ATOM   4881  O   PRO B  47      53.963  53.552  30.325  1.00  0.00           O
ATOM   4882  CB  PRO B  47      56.244  52.351  28.714  1.00  0.00           C
ATOM   4883  CG  PRO B  47      56.497  51.510  30.034  1.00  0.00           C
ATOM   4884  CD  PRO B  47      57.068  52.564  31.030  1.00  0.00           C
ATOM   4885  HA  PRO B  47      56.502  54.442  28.420  1.00  0.00           H
ATOM   4886  HB2 PRO B  47      55.336  52.037  28.199  1.00  0.00           H
ATOM   4887  HB3 PRO B  47      57.072  52.114  28.045  1.00  0.00           H
ATOM   4888  HG2 PRO B  47      55.568  51.221  30.526  1.00  0.00           H
ATOM   4889  HG3 PRO B  47      57.174  50.675  29.851  1.00  0.00           H
ATOM   4890  HD2 PRO B  47      56.543  52.448  31.977  1.00  0.00           H
ATOM   4891  HD3 PRO B  47      58.156  52.567  31.091  1.00  0.00           H
ATOM   4892  N   VAL B  48      53.887  55.005  28.641  1.00  0.01           N
ATOM   4893  CA  VAL B  48      52.390  55.142  28.692  1.00  0.01           C
ATOM   4894  C   VAL B  48      51.691  53.917  27.997  1.00  0.01           C
ATOM   4895  O   VAL B  48      52.320  53.154  27.271  1.00  0.01           O
ATOM   4896  CB  VAL B  48      51.892  56.428  28.026  1.00  0.01           C
ATOM   4897  CG1 VAL B  48      52.418  57.658  28.815  1.00  0.01           C
ATOM   4898  CG2 VAL B  48      52.327  56.550  26.550  1.00  0.01           C
ATOM   4899  H   VAL B  48      54.351  55.356  27.814  1.00  0.01           H
ATOM   4900  HA  VAL B  48      52.115  55.246  29.742  1.00  0.01           H
ATOM   4901  HB  VAL B  48      50.802  56.391  28.050  1.00  0.01           H
ATOM   4902 HG11 VAL B  48      52.057  57.428  29.817  1.00  0.01           H
ATOM   4903 HG12 VAL B  48      53.475  57.910  28.729  1.00  0.01           H
ATOM   4904 HG13 VAL B  48      51.938  58.578  28.482  1.00  0.01           H
ATOM   4905 HG21 VAL B  48      52.033  55.703  25.929  1.00  0.01           H
ATOM   4906 HG22 VAL B  48      53.408  56.659  26.473  1.00  0.01           H
ATOM   4907 HG23 VAL B  48      51.825  57.363  26.024  1.00  0.01           H
ATOM   4908  N   PRO B  49      50.373  53.733  28.117  1.00  0.00           N
ATOM   4909  CA  PRO B  49      49.578  52.793  27.270  1.00  0.00           C
ATOM   4910  C   PRO B  49      49.271  53.426  25.853  1.00  0.00           C
ATOM   4911  O   PRO B  49      49.398  54.683  25.655  1.00  0.00           O
ATOM   4912  CB  PRO B  49      48.241  52.599  28.016  1.00  0.00           C
ATOM   4913  CG  PRO B  49      48.080  53.932  28.805  1.00  0.00           C
ATOM   4914  CD  PRO B  49      49.556  54.332  29.122  1.00  0.00           C
ATOM   4915  HA  PRO B  49      50.101  51.846  27.136  1.00  0.00           H
ATOM   4916  HB2 PRO B  49      47.413  52.404  27.335  1.00  0.00           H
ATOM   4917  HB3 PRO B  49      48.441  51.822  28.754  1.00  0.00           H
ATOM   4918  HG2 PRO B  49      47.818  54.678  28.056  1.00  0.00           H
ATOM   4919  HG3 PRO B  49      47.428  53.930  29.679  1.00  0.00           H
ATOM   4920  HD2 PRO B  49      49.544  55.421  29.102  1.00  0.00           H
ATOM   4921  HD3 PRO B  49      49.843  53.993  30.117  1.00  0.00           H
ATOM   4922  N   GLN B  50      48.866  52.533  24.876  1.00  0.00           N
ATOM   4923  CA  GLN B  50      48.443  52.937  23.492  1.00  0.00           C
ATOM   4924  C   GLN B  50      47.074  53.688  23.406  1.00  0.00           C
ATOM   4925  O   GLN B  50      46.752  54.368  22.418  1.00  0.00           O
ATOM   4926  CB  GLN B  50      48.801  51.897  22.463  1.00  0.00           C
ATOM   4927  CG  GLN B  50      47.848  50.703  22.270  1.00  0.00           C
ATOM   4928  CD  GLN B  50      47.802  49.711  23.466  1.00  0.00           C
ATOM   4929  NE2 GLN B  50      46.700  49.020  23.660  1.00  0.00           N
ATOM   4930  OE1 GLN B  50      48.659  49.713  24.325  1.00  0.00           O
ATOM   4931  H   GLN B  50      48.889  51.536  25.032  1.00  0.00           H
ATOM   4932  HA  GLN B  50      49.033  53.794  23.168  1.00  0.00           H
ATOM   4933  HB2 GLN B  50      48.705  52.387  21.494  1.00  0.00           H
ATOM   4934  HB3 GLN B  50      49.830  51.548  22.552  1.00  0.00           H
ATOM   4935  HG2 GLN B  50      46.859  51.054  21.974  1.00  0.00           H
ATOM   4936  HG3 GLN B  50      48.243  50.151  21.418  1.00  0.00           H
ATOM   4937 HE21 GLN B  50      46.620  48.481  24.511  1.00  0.00           H
ATOM   4938 HE22 GLN B  50      45.948  49.050  22.986  1.00  0.00           H
ATOM   4939  N   ASP B  51      46.278  53.456  24.434  1.00  0.01           N
ATOM   4940  CA  ASP B  51      44.970  54.023  24.605  1.00  0.01           C
ATOM   4941  C   ASP B  51      44.782  54.633  26.016  1.00  0.01           C
ATOM   4942  O   ASP B  51      45.423  54.127  26.949  1.00  0.01           O
ATOM   4943  CB  ASP B  51      43.775  53.138  24.214  1.00  0.01           C
ATOM   4944  CG  ASP B  51      43.431  52.992  22.715  1.00  0.01           C
ATOM   4945  OD1 ASP B  51      43.299  51.790  22.299  1.00  0.01           O
ATOM   4946  OD2 ASP B  51      43.299  54.003  21.987  1.00  0.01           O
ATOM   4947  H   ASP B  51      46.675  52.912  25.187  1.00  0.01           H
ATOM   4948  HA  ASP B  51      44.912  54.907  23.970  1.00  0.01           H
ATOM   4949  HB2 ASP B  51      44.141  52.147  24.480  1.00  0.01           H
ATOM   4950  HB3 ASP B  51      42.856  53.375  24.751  1.00  0.01           H
ATOM   4951  N   MET B  52      43.868  55.605  26.100  1.00 -0.01           N
ATOM   4952  CA  MET B  52      43.392  56.206  27.407  1.00 -0.01           C
ATOM   4953  C   MET B  52      42.093  55.451  28.047  1.00 -0.01           C
ATOM   4954  O   MET B  52      41.284  56.012  28.810  1.00 -0.01           O
ATOM   4955  CB  MET B  52      43.119  57.705  27.141  1.00 -0.01           C
ATOM   4956  CG  MET B  52      44.398  58.449  26.685  1.00 -0.01           C
ATOM   4957  SD  MET B  52      44.987  58.266  24.880  1.00 -0.01           S
ATOM   4958  CE  MET B  52      43.606  58.904  24.042  1.00 -0.01           C
ATOM   4959  H   MET B  52      43.312  55.863  25.297  1.00 -0.01           H
ATOM   4960  HA  MET B  52      44.195  56.071  28.133  1.00 -0.01           H
ATOM   4961  HB2 MET B  52      42.362  57.774  26.360  1.00 -0.01           H
ATOM   4962  HB3 MET B  52      42.792  58.074  28.113  1.00 -0.01           H
ATOM   4963  HG2 MET B  52      44.216  59.516  26.811  1.00 -0.01           H
ATOM   4964  HG3 MET B  52      45.260  58.215  27.310  1.00 -0.01           H
ATOM   4965  HE1 MET B  52      42.682  58.408  24.340  1.00 -0.01           H
ATOM   4966  HE2 MET B  52      43.523  59.972  24.243  1.00 -0.01           H
ATOM   4967  HE3 MET B  52      43.965  58.818  23.017  1.00 -0.01           H
ATOM   4968  N   GLU B  53      41.942  54.145  27.712  1.00  0.00           N
ATOM   4969  CA  GLU B  53      40.787  53.347  28.045  1.00  0.00           C
ATOM   4970  C   GLU B  53      41.171  52.619  29.265  1.00  0.00           C
ATOM   4971  O   GLU B  53      42.172  51.928  29.298  1.00  0.00           O
ATOM   4972  CB  GLU B  53      40.431  52.501  26.892  1.00  0.00           C
ATOM   4973  CG  GLU B  53      39.295  51.518  27.168  1.00  0.00           C
ATOM   4974  CD  GLU B  53      39.684  50.271  27.927  1.00  0.00           C
ATOM   4975  OE1 GLU B  53      38.926  50.085  28.917  1.00  0.00           O
ATOM   4976  OE2 GLU B  53      40.576  49.423  27.616  1.00  0.00           O
ATOM   4977  H   GLU B  53      42.701  53.765  27.165  1.00  0.00           H
ATOM   4978  HA  GLU B  53      39.991  54.060  28.260  1.00  0.00           H
ATOM   4979  HB2 GLU B  53      39.959  53.166  26.169  1.00  0.00           H
ATOM   4980  HB3 GLU B  53      41.322  52.003  26.510  1.00  0.00           H
ATOM   4981  HG2 GLU B  53      38.547  52.051  27.755  1.00  0.00           H
ATOM   4982  HG3 GLU B  53      38.837  51.175  26.240  1.00  0.00           H
ATOM   4983  N   LEU B  54      40.372  52.690  30.325  1.00  0.00           N
ATOM   4984  CA  LEU B  54      40.780  52.424  31.721  1.00  0.00           C
ATOM   4985  C   LEU B  54      41.278  50.956  31.876  1.00  0.00           C
ATOM   4986  O   LEU B  54      42.177  50.691  32.598  1.00  0.00           O
ATOM   4987  CB  LEU B  54      39.733  52.927  32.737  1.00  0.00           C
ATOM   4988  CG  LEU B  54      40.249  52.885  34.239  1.00  0.00           C
ATOM   4989  CD1 LEU B  54      41.343  53.821  34.593  1.00  0.00           C
ATOM   4990  CD2 LEU B  54      39.103  53.257  35.150  1.00  0.00           C
ATOM   4991  H   LEU B  54      39.526  53.222  30.178  1.00  0.00           H
ATOM   4992  HA  LEU B  54      41.632  53.099  31.793  1.00  0.00           H
ATOM   4993  HB2 LEU B  54      39.541  53.978  32.521  1.00  0.00           H
ATOM   4994  HB3 LEU B  54      38.840  52.326  32.569  1.00  0.00           H
ATOM   4995  HG  LEU B  54      40.593  51.866  34.417  1.00  0.00           H
ATOM   4996 HD11 LEU B  54      41.599  53.802  35.653  1.00  0.00           H
ATOM   4997 HD12 LEU B  54      41.127  54.799  34.162  1.00  0.00           H
ATOM   4998 HD13 LEU B  54      42.111  53.359  33.972  1.00  0.00           H
ATOM   4999 HD21 LEU B  54      39.464  53.191  36.176  1.00  0.00           H
ATOM   5000 HD22 LEU B  54      38.647  54.227  34.952  1.00  0.00           H
ATOM   5001 HD23 LEU B  54      38.350  52.469  35.126  1.00  0.00           H
ATOM   5002  N   VAL B  55      40.591  50.025  31.249  1.00  0.00           N
ATOM   5003  CA  VAL B  55      41.030  48.633  31.412  1.00  0.00           C
ATOM   5004  C   VAL B  55      42.305  48.310  30.600  1.00  0.00           C
ATOM   5005  O   VAL B  55      43.104  47.536  31.010  1.00  0.00           O
ATOM   5006  CB  VAL B  55      39.803  47.730  31.098  1.00  0.00           C
ATOM   5007  CG1 VAL B  55      40.049  46.312  31.462  1.00  0.00           C
ATOM   5008  CG2 VAL B  55      38.440  48.118  31.618  1.00  0.00           C
ATOM   5009  H   VAL B  55      39.774  50.281  30.714  1.00  0.00           H
ATOM   5010  HA  VAL B  55      41.346  48.428  32.434  1.00  0.00           H
ATOM   5011  HB  VAL B  55      39.779  47.632  30.013  1.00  0.00           H
ATOM   5012 HG11 VAL B  55      40.855  45.908  30.850  1.00  0.00           H
ATOM   5013 HG12 VAL B  55      40.381  46.372  32.498  1.00  0.00           H
ATOM   5014 HG13 VAL B  55      39.192  45.639  31.440  1.00  0.00           H
ATOM   5015 HG21 VAL B  55      37.716  47.357  31.325  1.00  0.00           H
ATOM   5016 HG22 VAL B  55      38.103  49.057  31.179  1.00  0.00           H
ATOM   5017 HG23 VAL B  55      38.574  48.293  32.686  1.00  0.00           H
ATOM   5018  N   THR B  56      42.545  49.036  29.491  1.00  0.01           N
ATOM   5019  CA  THR B  56      43.824  49.024  28.758  1.00  0.01           C
ATOM   5020  C   THR B  56      44.962  49.762  29.439  1.00  0.01           C
ATOM   5021  O   THR B  56      46.055  49.279  29.590  1.00  0.01           O
ATOM   5022  CB  THR B  56      43.582  49.658  27.306  1.00  0.01           C
ATOM   5023  CG2 THR B  56      44.837  49.789  26.416  1.00  0.01           C
ATOM   5024  OG1 THR B  56      42.768  48.757  26.516  1.00  0.01           O
ATOM   5025  H   THR B  56      41.841  49.672  29.146  1.00  0.01           H
ATOM   5026  HA  THR B  56      44.115  47.983  28.618  1.00  0.01           H
ATOM   5027  HB  THR B  56      43.022  50.590  27.391  1.00  0.01           H
ATOM   5028  HG1 THR B  56      41.891  48.846  26.898  1.00  0.01           H
ATOM   5029 HG21 THR B  56      44.609  49.422  25.415  1.00  0.01           H
ATOM   5030 HG22 THR B  56      45.599  49.052  26.672  1.00  0.01           H
ATOM   5031 HG23 THR B  56      45.199  50.812  26.518  1.00  0.01           H
ATOM   5032  N   MET B  57      44.695  50.937  30.043  1.00  0.01           N
ATOM   5033  CA  MET B  57      45.620  51.592  30.940  1.00  0.01           C
ATOM   5034  C   MET B  57      46.067  50.760  32.139  1.00  0.01           C
ATOM   5035  O   MET B  57      47.218  50.848  32.558  1.00  0.01           O
ATOM   5036  CB  MET B  57      44.994  52.856  31.554  1.00  0.01           C
ATOM   5037  CG  MET B  57      44.840  53.986  30.544  1.00  0.01           C
ATOM   5038  SD  MET B  57      45.191  55.691  31.118  1.00  0.01           S
ATOM   5039  CE  MET B  57      43.607  55.944  32.036  1.00  0.01           C
ATOM   5040  H   MET B  57      43.825  51.409  29.840  1.00  0.01           H
ATOM   5041  HA  MET B  57      46.521  51.864  30.391  1.00  0.01           H
ATOM   5042  HB2 MET B  57      43.968  52.580  31.797  1.00  0.01           H
ATOM   5043  HB3 MET B  57      45.485  53.073  32.503  1.00  0.01           H
ATOM   5044  HG2 MET B  57      45.392  53.778  29.627  1.00  0.01           H
ATOM   5045  HG3 MET B  57      43.782  53.994  30.282  1.00  0.01           H
ATOM   5046  HE1 MET B  57      43.431  55.080  32.677  1.00  0.01           H
ATOM   5047  HE2 MET B  57      43.738  56.851  32.626  1.00  0.01           H
ATOM   5048  HE3 MET B  57      42.716  56.033  31.415  1.00  0.01           H
ATOM   5049  N   SER B  58      45.207  49.881  32.663  1.00  0.00           N
ATOM   5050  CA  SER B  58      45.457  48.974  33.801  1.00  0.00           C
ATOM   5051  C   SER B  58      46.037  47.608  33.406  1.00  0.00           C
ATOM   5052  O   SER B  58      46.873  47.068  34.157  1.00  0.00           O
ATOM   5053  CB  SER B  58      44.153  48.837  34.601  1.00  0.00           C
ATOM   5054  OG  SER B  58      44.416  48.109  35.772  1.00  0.00           O
ATOM   5055  H   SER B  58      44.249  49.869  32.343  1.00  0.00           H
ATOM   5056  HA  SER B  58      46.192  49.523  34.389  1.00  0.00           H
ATOM   5057  HB2 SER B  58      43.804  49.822  34.910  1.00  0.00           H
ATOM   5058  HB3 SER B  58      43.377  48.305  34.049  1.00  0.00           H
ATOM   5059  HG  SER B  58      44.308  47.192  35.507  1.00  0.00           H
ATOM   5060  N   SER B  59      45.702  47.060  32.210  1.00  0.00           N
ATOM   5061  CA  SER B  59      46.382  45.874  31.675  1.00  0.00           C
ATOM   5062  C   SER B  59      47.834  46.248  31.511  1.00  0.00           C
ATOM   5063  O   SER B  59      48.771  45.555  31.983  1.00  0.00           O
[truncated: 286,961 more chars]
