# Supplementary material for: Total enzymatic synthesis of cis-α-irone from a simple carbon source
Source: Nat Commun. 2022 Dec 2;13:7421. doi: 10.1038/s41467-022-35232-2 (PMC9715568; doi:10.1038/s41467-022-35232-2)
Supplement: Supplementary file 5 — Supplementary Data 2 [file 41467_2022_35232_MOESM5_ESM.zip › structures_mmgbsa/pMT1_wt/pMT1_1RS_SAH_ini_mmgbsa_renum.pdb]

ATOM      1  N   GLN A  10      25.275  26.200  56.479  1.00  0.00           N
ATOM      2  CA  GLN A  10      25.323  25.327  55.282  1.00  0.00           C
ATOM      3  C   GLN A  10      23.929  25.424  54.579  1.00  0.00           C
ATOM      4  O   GLN A  10      22.909  25.276  55.210  1.00  0.00           O
ATOM      5  CB  GLN A  10      25.703  23.894  55.622  1.00  0.00           C
ATOM      6  CG  GLN A  10      26.981  23.665  56.410  1.00  0.00           C
ATOM      7  CD  GLN A  10      27.226  22.154  56.379  1.00  0.00           C
ATOM      8  NE2 GLN A  10      28.359  21.694  56.810  1.00  0.00           N
ATOM      9  OE1 GLN A  10      26.430  21.322  55.880  1.00  0.00           O
ATOM     10  HA  GLN A  10      26.016  25.751  54.555  1.00  0.00           H
ATOM     11  HB2 GLN A  10      24.904  23.372  56.148  1.00  0.00           H
ATOM     12  HB3 GLN A  10      25.843  23.378  54.672  1.00  0.00           H
ATOM     13  HG2 GLN A  10      27.787  24.014  55.764  1.00  0.00           H
ATOM     14  HG3 GLN A  10      27.121  24.154  57.374  1.00  0.00           H
ATOM     15 HE21 GLN A  10      28.358  20.685  56.858  1.00  0.00           H
ATOM     16 HE22 GLN A  10      29.045  22.272  57.273  1.00  0.00           H
ATOM     17  H1  GLN A  10      25.089  27.150  56.192  1.00  0.00           H
ATOM     18  H2  GLN A  10      24.621  26.004  57.223  1.00  0.00           H
ATOM     19  H3  GLN A  10      26.205  26.277  56.864  1.00  0.00           H
ATOM     20  N   GLN A  11      23.907  25.728  53.294  1.00  0.00           N
ATOM     21  CA  GLN A  11      22.723  26.145  52.546  1.00  0.00           C
ATOM     22  C   GLN A  11      22.804  25.839  51.033  1.00  0.00           C
ATOM     23  O   GLN A  11      21.794  25.943  50.395  1.00  0.00           O
ATOM     24  CB  GLN A  11      22.331  27.644  52.801  1.00  0.00           C
ATOM     25  CG  GLN A  11      20.871  27.913  52.555  1.00  0.00           C
ATOM     26  CD  GLN A  11      20.499  29.279  52.967  1.00  0.00           C
ATOM     27  NE2 GLN A  11      19.250  29.479  53.280  1.00  0.00           N
ATOM     28  OE1 GLN A  11      21.193  30.186  53.249  1.00  0.00           O
ATOM     29  H   GLN A  11      24.816  25.907  52.891  1.00  0.00           H
ATOM     30  HA  GLN A  11      21.868  25.614  52.964  1.00  0.00           H
ATOM     31  HB2 GLN A  11      22.563  27.879  53.839  1.00  0.00           H
ATOM     32  HB3 GLN A  11      22.885  28.379  52.218  1.00  0.00           H
ATOM     33  HG2 GLN A  11      20.537  27.748  51.530  1.00  0.00           H
ATOM     34  HG3 GLN A  11      20.381  27.127  53.130  1.00  0.00           H
ATOM     35 HE21 GLN A  11      18.977  30.386  53.631  1.00  0.00           H
ATOM     36 HE22 GLN A  11      18.582  28.728  53.183  1.00  0.00           H
ATOM     37  N   VAL A  12      23.955  25.502  50.376  1.00  0.00           N
ATOM     38  CA  VAL A  12      23.996  24.866  49.067  1.00  0.00           C
ATOM     39  C   VAL A  12      24.956  23.621  49.008  1.00  0.00           C
ATOM     40  O   VAL A  12      25.987  23.706  49.692  1.00  0.00           O
ATOM     41  CB  VAL A  12      24.446  25.805  47.907  1.00  0.00           C
ATOM     42  CG1 VAL A  12      23.133  26.591  47.519  1.00  0.00           C
ATOM     43  CG2 VAL A  12      25.604  26.725  48.083  1.00  0.00           C
ATOM     44  H   VAL A  12      24.841  25.678  50.828  1.00  0.00           H
ATOM     45  HA  VAL A  12      22.992  24.468  48.917  1.00  0.00           H
ATOM     46  HB  VAL A  12      24.774  25.219  47.049  1.00  0.00           H
ATOM     47 HG11 VAL A  12      23.420  27.436  46.894  1.00  0.00           H
ATOM     48 HG12 VAL A  12      22.483  25.836  47.077  1.00  0.00           H
ATOM     49 HG13 VAL A  12      22.698  26.957  48.449  1.00  0.00           H
ATOM     50 HG21 VAL A  12      25.425  27.404  48.917  1.00  0.00           H
ATOM     51 HG22 VAL A  12      25.766  27.344  47.201  1.00  0.00           H
ATOM     52 HG23 VAL A  12      26.504  26.124  48.213  1.00  0.00           H
ATOM     53  N   THR A  13      24.646  22.529  48.317  1.00  0.00           N
ATOM     54  CA  THR A  13      25.693  21.499  47.961  1.00  0.00           C
ATOM     55  C   THR A  13      26.533  21.881  46.751  1.00  0.00           C
ATOM     56  O   THR A  13      26.138  22.763  46.031  1.00  0.00           O
ATOM     57  CB  THR A  13      25.057  20.137  47.914  1.00  0.00           C
ATOM     58  CG2 THR A  13      24.624  19.653  49.270  1.00  0.00           C
ATOM     59  OG1 THR A  13      23.953  20.126  47.077  1.00  0.00           O
ATOM     60  H   THR A  13      23.797  22.449  47.776  1.00  0.00           H
ATOM     61  HA  THR A  13      26.248  21.385  48.893  1.00  0.00           H
ATOM     62  HB  THR A  13      25.819  19.465  47.519  1.00  0.00           H
ATOM     63  HG1 THR A  13      23.298  20.792  47.299  1.00  0.00           H
ATOM     64 HG21 THR A  13      25.377  19.730  50.053  1.00  0.00           H
ATOM     65 HG22 THR A  13      24.476  18.591  49.075  1.00  0.00           H
ATOM     66 HG23 THR A  13      23.688  20.147  49.531  1.00  0.00           H
ATOM     67  N   ALA A  14      27.651  21.207  46.425  1.00  0.00           N
ATOM     68  CA  ALA A  14      28.599  21.692  45.348  1.00  0.00           C
ATOM     69  C   ALA A  14      27.910  21.600  44.011  1.00  0.00           C
ATOM     70  O   ALA A  14      28.188  22.341  43.079  1.00  0.00           O
ATOM     71  CB  ALA A  14      29.743  20.615  45.377  1.00  0.00           C
ATOM     72  H   ALA A  14      27.996  20.478  47.031  1.00  0.00           H
ATOM     73  HA  ALA A  14      29.015  22.678  45.555  1.00  0.00           H
ATOM     74  HB1 ALA A  14      30.466  20.941  44.630  1.00  0.00           H
ATOM     75  HB2 ALA A  14      29.385  19.617  45.125  1.00  0.00           H
ATOM     76  HB3 ALA A  14      30.273  20.702  46.325  1.00  0.00           H
ATOM     77  N   ASP A  15      27.014  20.661  43.752  1.00  0.00           N
ATOM     78  CA  ASP A  15      26.466  20.354  42.452  1.00  0.00           C
ATOM     79  C   ASP A  15      25.437  21.410  42.070  1.00  0.00           C
ATOM     80  O   ASP A  15      25.255  21.639  40.903  1.00  0.00           O
ATOM     81  CB  ASP A  15      25.883  18.921  42.445  1.00  0.00           C
ATOM     82  CG  ASP A  15      26.910  17.867  42.644  1.00  0.00           C
ATOM     83  OD1 ASP A  15      28.093  18.141  42.316  1.00  0.00           O
ATOM     84  OD2 ASP A  15      26.459  16.733  43.046  1.00  0.00           O
ATOM     85  H   ASP A  15      26.670  20.044  44.473  1.00  0.00           H
ATOM     86  HA  ASP A  15      27.234  20.323  41.680  1.00  0.00           H
ATOM     87  HB2 ASP A  15      25.154  18.881  43.255  1.00  0.00           H
ATOM     88  HB3 ASP A  15      25.319  18.797  41.521  1.00  0.00           H
ATOM     89  N   GLU A  16      24.820  22.136  43.036  1.00  0.00           N
ATOM     90  CA  GLU A  16      23.987  23.288  42.867  1.00  0.00           C
ATOM     91  C   GLU A  16      24.762  24.551  42.295  1.00  0.00           C
ATOM     92  O   GLU A  16      24.385  25.220  41.325  1.00  0.00           O
ATOM     93  CB  GLU A  16      23.182  23.632  44.118  1.00  0.00           C
ATOM     94  CG  GLU A  16      22.538  22.402  44.751  1.00  0.00           C
ATOM     95  CD  GLU A  16      21.731  22.877  45.962  1.00  0.00           C
ATOM     96  OE1 GLU A  16      22.016  22.390  47.080  1.00  0.00           O
ATOM     97  OE2 GLU A  16      20.684  23.583  45.820  1.00  0.00           O
ATOM     98  H   GLU A  16      25.280  22.077  43.932  1.00  0.00           H
ATOM     99  HA  GLU A  16      23.224  23.077  42.117  1.00  0.00           H
ATOM    100  HB2 GLU A  16      23.791  24.115  44.882  1.00  0.00           H
ATOM    101  HB3 GLU A  16      22.499  24.379  43.713  1.00  0.00           H
ATOM    102  HG2 GLU A  16      21.866  21.952  44.020  1.00  0.00           H
ATOM    103  HG3 GLU A  16      23.318  21.687  45.011  1.00  0.00           H
ATOM    104  N   VAL A  17      25.955  24.695  42.886  1.00  0.00           N
ATOM    105  CA  VAL A  17      27.002  25.650  42.440  1.00  0.00           C
ATOM    106  C   VAL A  17      27.431  25.220  41.065  1.00  0.00           C
ATOM    107  O   VAL A  17      27.610  26.058  40.214  1.00  0.00           O
ATOM    108  CB  VAL A  17      28.148  25.671  43.472  1.00  0.00           C
ATOM    109  CG1 VAL A  17      29.230  26.696  43.073  1.00  0.00           C
ATOM    110  CG2 VAL A  17      27.591  25.940  44.898  1.00  0.00           C
ATOM    111  H   VAL A  17      26.231  24.059  43.620  1.00  0.00           H
ATOM    112  HA  VAL A  17      26.579  26.652  42.375  1.00  0.00           H
ATOM    113  HB  VAL A  17      28.487  24.635  43.498  1.00  0.00           H
ATOM    114 HG11 VAL A  17      30.086  26.604  43.742  1.00  0.00           H
ATOM    115 HG12 VAL A  17      29.683  26.534  42.095  1.00  0.00           H
ATOM    116 HG13 VAL A  17      28.721  27.654  43.179  1.00  0.00           H
ATOM    117 HG21 VAL A  17      28.425  26.121  45.576  1.00  0.00           H
ATOM    118 HG22 VAL A  17      26.998  25.086  45.226  1.00  0.00           H
ATOM    119 HG23 VAL A  17      26.878  26.764  44.891  1.00  0.00           H
ATOM    120  N   GLY A  18      27.681  23.911  40.796  1.00  0.00           N
ATOM    121  CA  GLY A  18      28.051  23.488  39.447  1.00  0.00           C
ATOM    122  C   GLY A  18      26.980  23.784  38.338  1.00  0.00           C
ATOM    123  O   GLY A  18      27.336  23.955  37.191  1.00  0.00           O
ATOM    124  H   GLY A  18      27.701  23.226  41.538  1.00  0.00           H
ATOM    125  HA2 GLY A  18      28.939  24.088  39.244  1.00  0.00           H
ATOM    126  HA3 GLY A  18      28.314  22.431  39.435  1.00  0.00           H
ATOM    127  N   ASP A  19      25.727  23.760  38.762  1.00  0.00           N
ATOM    128  CA  ASP A  19      24.564  24.181  37.973  1.00  0.00           C
ATOM    129  C   ASP A  19      24.532  25.685  37.758  1.00  0.00           C
ATOM    130  O   ASP A  19      24.533  26.218  36.653  1.00  0.00           O
ATOM    131  CB  ASP A  19      23.230  23.612  38.610  1.00  0.00           C
ATOM    132  CG  ASP A  19      23.165  22.110  38.615  1.00  0.00           C
ATOM    133  OD1 ASP A  19      23.811  21.429  37.769  1.00  0.00           O
ATOM    134  OD2 ASP A  19      22.307  21.559  39.351  1.00  0.00           O
ATOM    135  H   ASP A  19      25.590  23.321  39.661  1.00  0.00           H
ATOM    136  HA  ASP A  19      24.562  23.673  37.008  1.00  0.00           H
ATOM    137  HB2 ASP A  19      23.059  23.873  39.654  1.00  0.00           H
ATOM    138  HB3 ASP A  19      22.383  23.927  38.002  1.00  0.00           H
ATOM    139  N   TRP A  20      24.701  26.481  38.810  1.00  0.00           N
ATOM    140  CA  TRP A  20      24.689  27.963  38.698  1.00  0.00           C
ATOM    141  C   TRP A  20      25.726  28.491  37.702  1.00  0.00           C
ATOM    142  O   TRP A  20      25.373  29.312  36.870  1.00  0.00           O
ATOM    143  CB  TRP A  20      24.807  28.611  40.037  1.00  0.00           C
ATOM    144  CG  TRP A  20      24.359  30.043  40.023  1.00  0.00           C
ATOM    145  CD1 TRP A  20      23.191  30.382  40.510  1.00  0.00           C
ATOM    146  CD2 TRP A  20      25.050  31.262  39.661  1.00  0.00           C
ATOM    147  CE2 TRP A  20      24.145  32.376  39.837  1.00  0.00           C
ATOM    148  CE3 TRP A  20      26.368  31.601  39.287  1.00  0.00           C
ATOM    149  NE1 TRP A  20      22.962  31.736  40.231  1.00  0.00           N
ATOM    150  CZ2 TRP A  20      24.490  33.698  39.634  1.00  0.00           C
ATOM    151  CZ3 TRP A  20      26.774  32.970  39.055  1.00  0.00           C
ATOM    152  CH2 TRP A  20      25.846  34.026  39.331  1.00  0.00           C
ATOM    153  H   TRP A  20      24.831  25.977  39.676  1.00  0.00           H
ATOM    154  HA  TRP A  20      23.712  28.269  38.324  1.00  0.00           H
ATOM    155  HB2 TRP A  20      24.168  28.082  40.743  1.00  0.00           H
ATOM    156  HB3 TRP A  20      25.833  28.568  40.403  1.00  0.00           H
ATOM    157  HD1 TRP A  20      22.503  29.602  40.804  1.00  0.00           H
ATOM    158  HE1 TRP A  20      22.131  32.273  40.436  1.00  0.00           H
ATOM    159  HE3 TRP A  20      27.049  30.823  38.976  1.00  0.00           H
ATOM    160  HZ2 TRP A  20      23.863  34.545  39.872  1.00  0.00           H
ATOM    161  HZ3 TRP A  20      27.783  33.143  38.710  1.00  0.00           H
ATOM    162  HH2 TRP A  20      26.186  35.045  39.218  1.00  0.00           H
ATOM    163  N   TYR A  21      26.930  27.978  37.782  1.00  0.00           N
ATOM    164  CA  TYR A  21      27.974  28.574  36.941  1.00  0.00           C
ATOM    165  C   TYR A  21      27.921  28.285  35.461  1.00  0.00           C
ATOM    166  O   TYR A  21      28.239  29.173  34.670  1.00  0.00           O
ATOM    167  CB  TYR A  21      29.361  28.251  37.545  1.00  0.00           C
ATOM    168  CG  TYR A  21      29.682  29.228  38.618  1.00  0.00           C
ATOM    169  CD1 TYR A  21      29.302  29.000  39.933  1.00  0.00           C
ATOM    170  CD2 TYR A  21      30.190  30.470  38.246  1.00  0.00           C
ATOM    171  CE1 TYR A  21      29.513  29.969  40.938  1.00  0.00           C
ATOM    172  CE2 TYR A  21      30.450  31.422  39.247  1.00  0.00           C
ATOM    173  CZ  TYR A  21      30.066  31.170  40.612  1.00  0.00           C
ATOM    174  OH  TYR A  21      30.133  32.253  41.489  1.00  0.00           O
ATOM    175  H   TYR A  21      27.203  27.530  38.645  1.00  0.00           H
ATOM    176  HA  TYR A  21      27.782  29.646  36.999  1.00  0.00           H
ATOM    177  HB2 TYR A  21      29.376  27.266  38.011  1.00  0.00           H
ATOM    178  HB3 TYR A  21      29.993  28.280  36.657  1.00  0.00           H
ATOM    179  HD1 TYR A  21      28.810  28.089  40.240  1.00  0.00           H
ATOM    180  HD2 TYR A  21      30.517  30.721  37.248  1.00  0.00           H
ATOM    181  HE1 TYR A  21      29.081  29.805  41.914  1.00  0.00           H
ATOM    182  HE2 TYR A  21      30.982  32.337  39.036  1.00  0.00           H
ATOM    183  HH  TYR A  21      30.177  31.965  42.403  1.00  0.00           H
ATOM    184  N   ASP A  22      27.497  27.096  35.079  1.00  0.00           N
ATOM    185  CA  ASP A  22      27.133  26.715  33.682  1.00  0.00           C
ATOM    186  C   ASP A  22      25.811  27.300  33.151  1.00  0.00           C
ATOM    187  O   ASP A  22      25.752  27.601  31.989  1.00  0.00           O
ATOM    188  CB  ASP A  22      27.078  25.172  33.549  1.00  0.00           C
ATOM    189  CG  ASP A  22      28.374  24.448  33.906  1.00  0.00           C
ATOM    190  OD1 ASP A  22      29.461  25.040  33.989  1.00  0.00           O
ATOM    191  OD2 ASP A  22      28.323  23.193  33.919  1.00  0.00           O
ATOM    192  H   ASP A  22      27.478  26.331  35.739  1.00  0.00           H
ATOM    193  HA  ASP A  22      27.873  27.064  32.962  1.00  0.00           H
ATOM    194  HB2 ASP A  22      26.301  24.820  34.228  1.00  0.00           H
ATOM    195  HB3 ASP A  22      26.823  24.932  32.517  1.00  0.00           H
ATOM    196  N   LYS A  23      24.824  27.534  34.061  1.00  0.00           N
ATOM    197  CA  LYS A  23      23.533  28.077  33.660  1.00  0.00           C
ATOM    198  C   LYS A  23      23.474  29.586  33.562  1.00  0.00           C
ATOM    199  O   LYS A  23      22.830  30.152  32.679  1.00  0.00           O
ATOM    200  CB  LYS A  23      22.427  27.612  34.615  1.00  0.00           C
ATOM    201  CG  LYS A  23      22.114  26.123  34.337  1.00  0.00           C
ATOM    202  CD  LYS A  23      20.948  25.719  35.245  1.00  0.00           C
ATOM    203  CE  LYS A  23      20.329  24.310  35.048  1.00  0.00           C
ATOM    204  NZ  LYS A  23      19.380  24.137  34.000  1.00  0.00           N
ATOM    205  H   LYS A  23      25.055  27.397  35.034  1.00  0.00           H
ATOM    206  HA  LYS A  23      23.382  27.658  32.665  1.00  0.00           H
ATOM    207  HB2 LYS A  23      22.698  27.923  35.624  1.00  0.00           H
ATOM    208  HB3 LYS A  23      21.523  28.136  34.303  1.00  0.00           H
ATOM    209  HG2 LYS A  23      21.837  25.983  33.293  1.00  0.00           H
ATOM    210  HG3 LYS A  23      22.927  25.487  34.688  1.00  0.00           H
ATOM    211  HD2 LYS A  23      21.337  25.778  36.261  1.00  0.00           H
ATOM    212  HD3 LYS A  23      20.179  26.482  35.125  1.00  0.00           H
ATOM    213  HE2 LYS A  23      21.178  23.635  34.936  1.00  0.00           H
ATOM    214  HE3 LYS A  23      19.835  23.949  35.949  1.00  0.00           H
ATOM    215  HZ1 LYS A  23      19.738  24.449  33.108  1.00  0.00           H
ATOM    216  HZ2 LYS A  23      18.646  24.815  34.146  1.00  0.00           H
ATOM    217  HZ3 LYS A  23      18.942  23.246  33.816  1.00  0.00           H
ATOM    218  N   PHE A  24      24.114  30.210  34.580  1.00  0.00           N
ATOM    219  CA  PHE A  24      24.026  31.615  34.847  1.00  0.00           C
ATOM    220  C   PHE A  24      25.366  32.395  35.066  1.00  0.00           C
ATOM    221  O   PHE A  24      25.430  33.539  34.623  1.00  0.00           O
ATOM    222  CB  PHE A  24      23.079  31.904  36.071  1.00  0.00           C
ATOM    223  CG  PHE A  24      21.700  31.287  36.109  1.00  0.00           C
ATOM    224  CD1 PHE A  24      20.773  31.643  35.082  1.00  0.00           C
ATOM    225  CD2 PHE A  24      21.371  30.354  37.111  1.00  0.00           C
ATOM    226  CE1 PHE A  24      19.545  30.966  35.060  1.00  0.00           C
ATOM    227  CE2 PHE A  24      20.167  29.640  37.085  1.00  0.00           C
ATOM    228  CZ  PHE A  24      19.215  29.983  36.115  1.00  0.00           C
ATOM    229  H   PHE A  24      24.355  29.629  35.370  1.00  0.00           H
ATOM    230  HA  PHE A  24      23.592  32.090  33.968  1.00  0.00           H
ATOM    231  HB2 PHE A  24      23.573  31.657  37.010  1.00  0.00           H
ATOM    232  HB3 PHE A  24      22.932  32.984  36.075  1.00  0.00           H
ATOM    233  HD1 PHE A  24      21.054  32.261  34.243  1.00  0.00           H
ATOM    234  HD2 PHE A  24      22.077  30.133  37.898  1.00  0.00           H
ATOM    235  HE1 PHE A  24      18.830  31.070  34.258  1.00  0.00           H
ATOM    236  HE2 PHE A  24      19.909  28.786  37.694  1.00  0.00           H
ATOM    237  HZ  PHE A  24      18.266  29.470  36.068  1.00  0.00           H
ATOM    238  N   GLY A  25      26.403  31.679  35.549  1.00  0.00           N
ATOM    239  CA  GLY A  25      27.758  32.191  35.735  1.00  0.00           C
ATOM    240  C   GLY A  25      28.400  32.878  34.482  1.00  0.00           C
ATOM    241  O   GLY A  25      29.319  33.700  34.743  1.00  0.00           O
ATOM    242  H   GLY A  25      26.285  30.725  35.861  1.00  0.00           H
ATOM    243  HA2 GLY A  25      27.800  33.008  36.456  1.00  0.00           H
ATOM    244  HA3 GLY A  25      28.498  31.476  36.094  1.00  0.00           H
ATOM    245  N   GLU A  26      27.948  32.666  33.224  1.00  0.00           N
ATOM    246  CA  GLU A  26      28.250  33.576  32.128  1.00  0.00           C
ATOM    247  C   GLU A  26      28.070  35.106  32.425  1.00  0.00           C
ATOM    248  O   GLU A  26      28.791  35.935  31.777  1.00  0.00           O
ATOM    249  CB  GLU A  26      27.665  33.104  30.808  1.00  0.00           C
ATOM    250  CG  GLU A  26      27.911  34.021  29.585  1.00  0.00           C
ATOM    251  CD  GLU A  26      27.341  33.506  28.319  1.00  0.00           C
ATOM    252  OE1 GLU A  26      26.439  32.638  28.409  1.00  0.00           O
ATOM    253  OE2 GLU A  26      27.676  33.861  27.186  1.00  0.00           O
ATOM    254  H   GLU A  26      27.295  31.936  32.979  1.00  0.00           H
ATOM    255  HA  GLU A  26      29.337  33.563  32.048  1.00  0.00           H
ATOM    256  HB2 GLU A  26      28.048  32.137  30.482  1.00  0.00           H
ATOM    257  HB3 GLU A  26      26.604  33.160  31.051  1.00  0.00           H
ATOM    258  HG2 GLU A  26      27.484  34.995  29.825  1.00  0.00           H
ATOM    259  HG3 GLU A  26      28.992  34.109  29.470  1.00  0.00           H
ATOM    260  N   VAL A  27      27.247  35.452  33.416  1.00  0.00           N
ATOM    261  CA  VAL A  27      26.895  36.791  33.902  1.00  0.00           C
ATOM    262  C   VAL A  27      28.135  37.547  34.379  1.00  0.00           C
ATOM    263  O   VAL A  27      28.189  38.769  34.152  1.00  0.00           O
ATOM    264  CB  VAL A  27      25.825  36.735  34.960  1.00  0.00           C
ATOM    265  CG1 VAL A  27      26.257  36.115  36.241  1.00  0.00           C
ATOM    266  CG2 VAL A  27      25.221  38.097  35.229  1.00  0.00           C
ATOM    267  H   VAL A  27      26.811  34.653  33.853  1.00  0.00           H
ATOM    268  HA  VAL A  27      26.551  37.388  33.057  1.00  0.00           H
ATOM    269  HB  VAL A  27      25.073  36.051  34.568  1.00  0.00           H
ATOM    270 HG11 VAL A  27      26.997  36.725  36.760  1.00  0.00           H
ATOM    271 HG12 VAL A  27      25.393  36.055  36.902  1.00  0.00           H
ATOM    272 HG13 VAL A  27      26.700  35.128  36.113  1.00  0.00           H
ATOM    273 HG21 VAL A  27      24.335  38.148  35.861  1.00  0.00           H
ATOM    274 HG22 VAL A  27      24.930  38.438  34.235  1.00  0.00           H
ATOM    275 HG23 VAL A  27      25.935  38.825  35.616  1.00  0.00           H
ATOM    276  N   TYR A  28      29.193  36.903  34.877  1.00  0.00           N
ATOM    277  CA  TYR A  28      30.408  37.572  35.141  1.00  0.00           C
ATOM    278  C   TYR A  28      31.316  37.693  33.862  1.00  0.00           C
ATOM    279  O   TYR A  28      32.061  38.684  33.822  1.00  0.00           O
ATOM    280  CB  TYR A  28      31.283  36.901  36.239  1.00  0.00           C
ATOM    281  CG  TYR A  28      30.611  36.667  37.565  1.00  0.00           C
ATOM    282  CD1 TYR A  28      30.155  37.733  38.374  1.00  0.00           C
ATOM    283  CD2 TYR A  28      30.436  35.336  38.040  1.00  0.00           C
ATOM    284  CE1 TYR A  28      29.301  37.462  39.523  1.00  0.00           C
ATOM    285  CE2 TYR A  28      29.677  35.027  39.179  1.00  0.00           C
ATOM    286  CZ  TYR A  28      29.064  36.121  39.866  1.00  0.00           C
ATOM    287  OH  TYR A  28      28.184  35.882  40.802  1.00  0.00           O
ATOM    288  H   TYR A  28      29.162  35.901  34.996  1.00  0.00           H
ATOM    289  HA  TYR A  28      30.221  38.524  35.639  1.00  0.00           H
ATOM    290  HB2 TYR A  28      31.664  35.948  35.873  1.00  0.00           H
ATOM    291  HB3 TYR A  28      32.197  37.494  36.285  1.00  0.00           H
ATOM    292  HD1 TYR A  28      30.345  38.767  38.127  1.00  0.00           H
ATOM    293  HD2 TYR A  28      30.865  34.537  37.454  1.00  0.00           H
ATOM    294  HE1 TYR A  28      28.883  38.247  40.137  1.00  0.00           H
ATOM    295  HE2 TYR A  28      29.530  33.995  39.458  1.00  0.00           H
ATOM    296  HH  TYR A  28      28.513  35.128  41.298  1.00  0.00           H
ATOM    297  N   HID A  29      31.180  36.842  32.845  1.00  0.00           N
ATOM    298  CA  HID A  29      31.845  37.093  31.573  1.00  0.00           C
ATOM    299  C   HID A  29      31.385  38.377  30.922  1.00  0.00           C
ATOM    300  O   HID A  29      32.146  39.052  30.240  1.00  0.00           O
ATOM    301  CB  HID A  29      31.826  35.787  30.689  1.00  0.00           C
ATOM    302  CG  HID A  29      32.698  34.821  31.410  1.00  0.00           C
ATOM    303  CD2 HID A  29      32.383  33.532  31.821  1.00  0.00           C
ATOM    304  ND1 HID A  29      33.849  35.130  32.050  1.00  0.00           N
ATOM    305  CE1 HID A  29      34.291  34.112  32.745  1.00  0.00           C
ATOM    306  NE2 HID A  29      33.381  33.137  32.697  1.00  0.00           N
ATOM    307  H   HID A  29      30.402  36.201  32.795  1.00  0.00           H
ATOM    308  HA  HID A  29      32.877  37.285  31.865  1.00  0.00           H
ATOM    309  HB2 HID A  29      30.827  35.351  30.659  1.00  0.00           H
ATOM    310  HB3 HID A  29      32.349  36.004  29.758  1.00  0.00           H
ATOM    311  HD1 HID A  29      34.351  36.007  32.055  1.00  0.00           H
ATOM    312  HD2 HID A  29      31.455  33.055  31.542  1.00  0.00           H
ATOM    313  HE1 HID A  29      35.200  34.137  33.328  1.00  0.00           H
ATOM    314  N   LEU A  30      30.059  38.806  31.028  1.00  0.00           N
ATOM    315  CA  LEU A  30      29.391  39.932  30.479  1.00  0.00           C
ATOM    316  C   LEU A  30      29.483  41.239  31.320  1.00  0.00           C
ATOM    317  O   LEU A  30      29.109  42.283  30.872  1.00  0.00           O
ATOM    318  CB  LEU A  30      27.918  39.529  30.246  1.00  0.00           C
ATOM    319  CG  LEU A  30      27.658  38.409  29.207  1.00  0.00           C
ATOM    320  CD1 LEU A  30      26.143  38.115  29.107  1.00  0.00           C
ATOM    321  CD2 LEU A  30      28.198  38.746  27.825  1.00  0.00           C
ATOM    322  H   LEU A  30      29.482  38.163  31.551  1.00  0.00           H
ATOM    323  HA  LEU A  30      29.905  40.270  29.579  1.00  0.00           H
ATOM    324  HB2 LEU A  30      27.528  39.239  31.222  1.00  0.00           H
ATOM    325  HB3 LEU A  30      27.450  40.478  29.984  1.00  0.00           H
ATOM    326  HG  LEU A  30      28.221  37.533  29.529  1.00  0.00           H
ATOM    327 HD11 LEU A  30      25.712  38.120  30.108  1.00  0.00           H
ATOM    328 HD12 LEU A  30      26.068  37.157  28.591  1.00  0.00           H
ATOM    329 HD13 LEU A  30      25.592  38.751  28.414  1.00  0.00           H
ATOM    330 HD21 LEU A  30      28.558  39.771  27.736  1.00  0.00           H
ATOM    331 HD22 LEU A  30      29.132  38.197  27.705  1.00  0.00           H
ATOM    332 HD23 LEU A  30      27.467  38.455  27.070  1.00  0.00           H
ATOM    333  N   THR A  31      29.959  41.109  32.611  1.00  0.00           N
ATOM    334  CA  THR A  31      29.934  42.178  33.594  1.00  0.00           C
ATOM    335  C   THR A  31      31.228  42.457  34.305  1.00  0.00           C
ATOM    336  O   THR A  31      31.454  43.634  34.460  1.00  0.00           O
ATOM    337  CB  THR A  31      28.932  41.950  34.735  1.00  0.00           C
ATOM    338  CG2 THR A  31      27.521  41.941  34.199  1.00  0.00           C
ATOM    339  OG1 THR A  31      29.268  40.745  35.427  1.00  0.00           O
ATOM    340  H   THR A  31      30.342  40.229  32.925  1.00  0.00           H
ATOM    341  HA  THR A  31      29.718  43.114  33.079  1.00  0.00           H
ATOM    342  HB  THR A  31      29.005  42.845  35.352  1.00  0.00           H
ATOM    343  HG1 THR A  31      28.649  40.119  35.045  1.00  0.00           H
ATOM    344 HG21 THR A  31      27.306  42.923  33.778  1.00  0.00           H
ATOM    345 HG22 THR A  31      26.842  41.795  35.039  1.00  0.00           H
ATOM    346 HG23 THR A  31      27.407  41.113  33.499  1.00  0.00           H
ATOM    347  N   LEU A  32      31.999  41.434  34.529  1.00  0.00           N
ATOM    348  CA  LEU A  32      33.367  41.564  35.104  1.00  0.00           C
ATOM    349  C   LEU A  32      34.514  41.285  34.175  1.00  0.00           C
ATOM    350  O   LEU A  32      35.480  42.060  34.219  1.00  0.00           O
ATOM    351  CB  LEU A  32      33.563  40.723  36.400  1.00  0.00           C
ATOM    352  CG  LEU A  32      32.646  40.921  37.586  1.00  0.00           C
ATOM    353  CD1 LEU A  32      33.170  40.128  38.757  1.00  0.00           C
ATOM    354  CD2 LEU A  32      32.799  42.406  38.024  1.00  0.00           C
ATOM    355  H   LEU A  32      31.664  40.481  34.507  1.00  0.00           H
ATOM    356  HA  LEU A  32      33.575  42.591  35.402  1.00  0.00           H
ATOM    357  HB2 LEU A  32      33.350  39.702  36.085  1.00  0.00           H
ATOM    358  HB3 LEU A  32      34.559  40.881  36.815  1.00  0.00           H
ATOM    359  HG  LEU A  32      31.618  40.656  37.338  1.00  0.00           H
ATOM    360 HD11 LEU A  32      33.353  39.129  38.363  1.00  0.00           H
ATOM    361 HD12 LEU A  32      32.447  40.081  39.572  1.00  0.00           H
ATOM    362 HD13 LEU A  32      34.155  40.444  39.103  1.00  0.00           H
ATOM    363 HD21 LEU A  32      33.857  42.626  38.161  1.00  0.00           H
ATOM    364 HD22 LEU A  32      32.392  43.015  37.216  1.00  0.00           H
ATOM    365 HD23 LEU A  32      32.238  42.471  38.956  1.00  0.00           H
ATOM    366  N   GLY A  33      34.454  40.293  33.221  1.00  0.00           N
ATOM    367  CA  GLY A  33      35.385  40.235  32.063  1.00  0.00           C
ATOM    368  C   GLY A  33      36.025  38.888  31.787  1.00  0.00           C
ATOM    369  O   GLY A  33      35.433  37.829  32.063  1.00  0.00           O
ATOM    370  H   GLY A  33      33.683  39.657  33.079  1.00  0.00           H
ATOM    371  HA2 GLY A  33      34.866  40.570  31.165  1.00  0.00           H
ATOM    372  HA3 GLY A  33      36.234  40.907  32.184  1.00  0.00           H
ATOM    373  N   GLU A  34      37.322  38.890  31.346  1.00  0.00           N
ATOM    374  CA  GLU A  34      38.119  37.668  31.084  1.00  0.00           C
ATOM    375  C   GLU A  34      38.558  36.936  32.333  1.00  0.00           C
ATOM    376  O   GLU A  34      39.482  36.090  32.247  1.00  0.00           O
ATOM    377  CB  GLU A  34      39.334  38.059  30.219  1.00  0.00           C
ATOM    378  CG  GLU A  34      38.740  38.316  28.780  1.00  0.00           C
ATOM    379  CD  GLU A  34      39.718  38.020  27.649  1.00  0.00           C
ATOM    380  OE1 GLU A  34      40.157  38.980  26.940  1.00  0.00           O
ATOM    381  OE2 GLU A  34      40.207  36.907  27.561  1.00  0.00           O
ATOM    382  H   GLU A  34      37.759  39.751  31.052  1.00  0.00           H
ATOM    383  HA  GLU A  34      37.527  36.969  30.494  1.00  0.00           H
ATOM    384  HB2 GLU A  34      39.967  38.910  30.468  1.00  0.00           H
ATOM    385  HB3 GLU A  34      39.997  37.201  30.105  1.00  0.00           H
ATOM    386  HG2 GLU A  34      37.878  37.657  28.684  1.00  0.00           H
ATOM    387  HG3 GLU A  34      38.291  39.303  28.888  1.00  0.00           H
ATOM    388  N   SER A  35      37.898  37.110  33.437  1.00  0.00           N
ATOM    389  CA  SER A  35      38.135  36.347  34.733  1.00  0.00           C
ATOM    390  C   SER A  35      36.956  36.535  35.695  1.00  0.00           C
ATOM    391  O   SER A  35      36.013  37.266  35.423  1.00  0.00           O
ATOM    392  CB  SER A  35      39.453  36.761  35.417  1.00  0.00           C
ATOM    393  OG  SER A  35      39.922  35.832  36.423  1.00  0.00           O
ATOM    394  H   SER A  35      37.096  37.723  33.436  1.00  0.00           H
ATOM    395  HA  SER A  35      38.258  35.283  34.532  1.00  0.00           H
ATOM    396  HB2 SER A  35      40.178  36.759  34.603  1.00  0.00           H
ATOM    397  HB3 SER A  35      39.384  37.747  35.876  1.00  0.00           H
ATOM    398  HG  SER A  35      40.468  36.297  37.062  1.00  0.00           H
ATOM    399  N   VAL A  36      37.004  35.824  36.812  1.00  0.00           N
ATOM    400  CA  VAL A  36      35.862  35.574  37.638  1.00  0.00           C
ATOM    401  C   VAL A  36      36.064  36.072  39.089  1.00  0.00           C
ATOM    402  O   VAL A  36      35.653  35.502  40.079  1.00  0.00           O
ATOM    403  CB  VAL A  36      35.335  34.086  37.567  1.00  0.00           C
ATOM    404  CG1 VAL A  36      33.923  33.750  38.191  1.00  0.00           C
ATOM    405  CG2 VAL A  36      35.158  33.632  36.041  1.00  0.00           C
ATOM    406  H   VAL A  36      37.836  35.270  36.956  1.00  0.00           H
ATOM    407  HA  VAL A  36      35.037  36.204  37.306  1.00  0.00           H
ATOM    408  HB  VAL A  36      36.092  33.471  38.053  1.00  0.00           H
ATOM    409 HG11 VAL A  36      33.106  34.015  37.519  1.00  0.00           H
ATOM    410 HG12 VAL A  36      33.737  32.711  38.463  1.00  0.00           H
ATOM    411 HG13 VAL A  36      33.692  34.453  38.991  1.00  0.00           H
ATOM    412 HG21 VAL A  36      36.169  33.397  35.706  1.00  0.00           H
ATOM    413 HG22 VAL A  36      34.613  34.370  35.453  1.00  0.00           H
ATOM    414 HG23 VAL A  36      34.544  32.738  35.938  1.00  0.00           H
ATOM    415  N   HID A  37      36.797  37.171  39.247  1.00  0.00           N
ATOM    416  CA  HID A  37      37.136  37.696  40.571  1.00  0.00           C
ATOM    417  C   HID A  37      37.038  39.252  40.683  1.00  0.00           C
ATOM    418  O   HID A  37      36.586  39.872  39.728  1.00  0.00           O
ATOM    419  CB  HID A  37      38.470  37.159  41.085  1.00  0.00           C
ATOM    420  CG  HID A  37      39.658  37.505  40.254  1.00  0.00           C
ATOM    421  CD2 HID A  37      40.291  36.619  39.443  1.00  0.00           C
ATOM    422  ND1 HID A  37      40.185  38.716  39.981  1.00  0.00           N
ATOM    423  CE1 HID A  37      41.239  38.522  39.139  1.00  0.00           C
ATOM    424  NE2 HID A  37      41.255  37.244  38.663  1.00  0.00           N
ATOM    425  H   HID A  37      37.144  37.696  38.458  1.00  0.00           H
ATOM    426  HA  HID A  37      36.385  37.300  41.254  1.00  0.00           H
ATOM    427  HB2 HID A  37      38.648  37.586  42.072  1.00  0.00           H
ATOM    428  HB3 HID A  37      38.402  36.080  41.219  1.00  0.00           H
ATOM    429  HD1 HID A  37      39.720  39.593  40.169  1.00  0.00           H
ATOM    430  HD2 HID A  37      40.090  35.559  39.388  1.00  0.00           H
ATOM    431  HE1 HID A  37      41.739  39.374  38.704  1.00  0.00           H
ATOM    432  N   CYS A  38      37.491  39.817  41.779  1.00  0.00           N
ATOM    433  CA  CYS A  38      37.541  41.312  41.982  1.00  0.00           C
ATOM    434  C   CYS A  38      38.614  42.039  41.173  1.00  0.00           C
ATOM    435  O   CYS A  38      39.655  41.460  40.756  1.00  0.00           O
ATOM    436  CB  CYS A  38      37.674  41.715  43.445  1.00  0.00           C
ATOM    437  SG  CYS A  38      36.307  40.964  44.395  1.00  0.00           S
ATOM    438  H   CYS A  38      37.823  39.255  42.550  1.00  0.00           H
ATOM    439  HA  CYS A  38      36.583  41.644  41.581  1.00  0.00           H
ATOM    440  HB2 CYS A  38      38.639  41.389  43.835  1.00  0.00           H
ATOM    441  HB3 CYS A  38      37.635  42.800  43.547  1.00  0.00           H
ATOM    442  HG  CYS A  38      36.924  39.779  44.378  1.00  0.00           H
ATOM    443  N   GLY A  39      38.452  43.309  40.919  1.00  0.00           N
ATOM    444  CA  GLY A  39      39.439  44.067  40.248  1.00  0.00           C
ATOM    445  C   GLY A  39      40.127  45.009  41.295  1.00  0.00           C
ATOM    446  O   GLY A  39      39.576  45.278  42.330  1.00  0.00           O
ATOM    447  H   GLY A  39      37.552  43.679  41.188  1.00  0.00           H
ATOM    448  HA2 GLY A  39      40.214  43.578  39.658  1.00  0.00           H
ATOM    449  HA3 GLY A  39      38.824  44.738  39.649  1.00  0.00           H
ATOM    450  N   LEU A  40      41.434  45.278  41.103  1.00  0.00           N
ATOM    451  CA  LEU A  40      42.190  46.193  41.958  1.00  0.00           C
ATOM    452  C   LEU A  40      41.817  47.686  41.689  1.00  0.00           C
ATOM    453  O   LEU A  40      42.657  48.418  41.129  1.00  0.00           O
ATOM    454  CB  LEU A  40      43.661  45.833  41.839  1.00  0.00           C
ATOM    455  CG  LEU A  40      44.662  46.356  42.927  1.00  0.00           C
ATOM    456  CD1 LEU A  40      44.392  45.708  44.258  1.00  0.00           C
ATOM    457  CD2 LEU A  40      46.031  46.037  42.404  1.00  0.00           C
ATOM    458  H   LEU A  40      41.943  44.896  40.319  1.00  0.00           H
ATOM    459  HA  LEU A  40      41.991  45.968  43.005  1.00  0.00           H
ATOM    460  HB2 LEU A  40      43.708  44.753  41.973  1.00  0.00           H
ATOM    461  HB3 LEU A  40      44.093  46.115  40.878  1.00  0.00           H
ATOM    462  HG  LEU A  40      44.629  47.441  43.027  1.00  0.00           H
ATOM    463 HD11 LEU A  40      43.453  46.036  44.705  1.00  0.00           H
ATOM    464 HD12 LEU A  40      45.094  46.069  45.010  1.00  0.00           H
ATOM    465 HD13 LEU A  40      44.472  44.627  44.151  1.00  0.00           H
ATOM    466 HD21 LEU A  40      46.107  46.678  41.525  1.00  0.00           H
ATOM    467 HD22 LEU A  40      46.832  46.386  43.056  1.00  0.00           H
ATOM    468 HD23 LEU A  40      46.093  44.965  42.216  1.00  0.00           H
ATOM    469  N   TRP A  41      40.633  48.146  42.079  1.00 -0.01           N
ATOM    470  CA  TRP A  41      40.141  49.517  42.011  1.00 -0.01           C
ATOM    471  C   TRP A  41      40.808  50.450  43.022  1.00 -0.01           C
ATOM    472  O   TRP A  41      40.906  51.694  42.878  1.00 -0.01           O
ATOM    473  CB  TRP A  41      38.650  49.404  42.300  1.00 -0.01           C
ATOM    474  CG  TRP A  41      37.858  48.584  41.354  1.00 -0.01           C
ATOM    475  CD1 TRP A  41      37.237  47.424  41.638  1.00 -0.01           C
ATOM    476  CD2 TRP A  41      37.630  48.804  39.890  1.00 -0.01           C
ATOM    477  CE2 TRP A  41      36.783  47.725  39.378  1.00 -0.01           C
ATOM    478  CE3 TRP A  41      38.085  49.776  38.961  1.00 -0.01           C
ATOM    479  NE1 TRP A  41      36.470  47.038  40.516  1.00 -0.01           N
ATOM    480  CZ2 TRP A  41      36.437  47.690  38.001  1.00 -0.01           C
ATOM    481  CZ3 TRP A  41      37.642  49.787  37.610  1.00 -0.01           C
ATOM    482  CH2 TRP A  41      36.865  48.726  37.209  1.00 -0.01           C
ATOM    483  H   TRP A  41      40.113  47.490  42.645  1.00 -0.01           H
ATOM    484  HA  TRP A  41      40.259  49.848  40.979  1.00 -0.01           H
ATOM    485  HB2 TRP A  41      38.478  49.095  43.331  1.00 -0.01           H
ATOM    486  HB3 TRP A  41      38.222  50.406  42.326  1.00 -0.01           H
ATOM    487  HD1 TRP A  41      37.262  46.908  42.587  1.00 -0.01           H
ATOM    488  HE1 TRP A  41      35.922  46.189  40.546  1.00 -0.01           H
ATOM    489  HE3 TRP A  41      38.778  50.534  39.296  1.00 -0.01           H
ATOM    490  HZ2 TRP A  41      35.859  46.891  37.559  1.00 -0.01           H
ATOM    491  HZ3 TRP A  41      37.971  50.573  36.946  1.00 -0.01           H
ATOM    492  HH2 TRP A  41      36.569  48.735  36.170  1.00 -0.01           H
ATOM    493  N   PHE A  42      41.421  49.906  44.079  1.00  0.00           N
ATOM    494  CA  PHE A  42      42.191  50.472  45.248  1.00  0.00           C
ATOM    495  C   PHE A  42      43.543  49.672  45.426  1.00  0.00           C
ATOM    496  O   PHE A  42      43.548  48.484  45.694  1.00  0.00           O
ATOM    497  CB  PHE A  42      41.369  50.373  46.540  1.00  0.00           C
ATOM    498  CG  PHE A  42      40.300  51.432  46.686  1.00  0.00           C
ATOM    499  CD1 PHE A  42      39.221  51.425  45.765  1.00  0.00           C
ATOM    500  CD2 PHE A  42      40.372  52.410  47.690  1.00  0.00           C
ATOM    501  CE1 PHE A  42      38.368  52.484  45.684  1.00  0.00           C
ATOM    502  CE2 PHE A  42      39.392  53.478  47.702  1.00  0.00           C
ATOM    503  CZ  PHE A  42      38.435  53.550  46.665  1.00  0.00           C
ATOM    504  H   PHE A  42      41.286  48.936  44.326  1.00  0.00           H
ATOM    505  HA  PHE A  42      42.363  51.534  45.070  1.00  0.00           H
ATOM    506  HB2 PHE A  42      40.939  49.372  46.589  1.00  0.00           H
ATOM    507  HB3 PHE A  42      42.076  50.367  47.369  1.00  0.00           H
ATOM    508  HD1 PHE A  42      39.110  50.693  44.979  1.00  0.00           H
ATOM    509  HD2 PHE A  42      41.218  52.500  48.355  1.00  0.00           H
ATOM    510  HE1 PHE A  42      37.672  52.654  44.876  1.00  0.00           H
ATOM    511  HE2 PHE A  42      39.386  54.279  48.426  1.00  0.00           H
ATOM    512  HZ  PHE A  42      37.815  54.421  46.514  1.00  0.00           H
ATOM    513  N   PRO A  43      44.691  50.349  45.184  1.00  0.00           N
ATOM    514  CA  PRO A  43      45.952  49.758  45.403  1.00  0.00           C
ATOM    515  C   PRO A  43      46.248  49.394  46.886  1.00  0.00           C
ATOM    516  O   PRO A  43      45.574  49.929  47.747  1.00  0.00           O
ATOM    517  CB  PRO A  43      47.038  50.639  44.751  1.00  0.00           C
ATOM    518  CG  PRO A  43      46.378  52.003  44.635  1.00  0.00           C
ATOM    519  CD  PRO A  43      44.906  51.662  44.625  1.00  0.00           C
ATOM    520  HA  PRO A  43      45.880  48.898  44.738  1.00  0.00           H
ATOM    521  HB2 PRO A  43      47.997  50.681  45.265  1.00  0.00           H
ATOM    522  HB3 PRO A  43      47.183  50.176  43.774  1.00  0.00           H
ATOM    523  HG2 PRO A  43      46.694  52.576  45.506  1.00  0.00           H
ATOM    524  HG3 PRO A  43      46.663  52.612  43.778  1.00  0.00           H
ATOM    525  HD2 PRO A  43      44.332  52.442  45.126  1.00  0.00           H
ATOM    526  HD3 PRO A  43      44.596  51.723  43.582  1.00  0.00           H
ATOM    527  N   PRO A  44      47.298  48.583  47.144  1.00  0.00           N
ATOM    528  CA  PRO A  44      47.562  48.023  48.490  1.00  0.00           C
ATOM    529  C   PRO A  44      47.905  49.162  49.529  1.00  0.00           C
ATOM    530  O   PRO A  44      47.510  49.088  50.700  1.00  0.00           O
ATOM    531  CB  PRO A  44      48.679  46.984  48.228  1.00  0.00           C
ATOM    532  CG  PRO A  44      48.405  46.554  46.753  1.00  0.00           C
ATOM    533  CD  PRO A  44      48.007  47.826  46.123  1.00  0.00           C
ATOM    534  HA  PRO A  44      46.686  47.521  48.900  1.00  0.00           H
ATOM    535  HB2 PRO A  44      49.628  47.519  48.194  1.00  0.00           H
ATOM    536  HB3 PRO A  44      48.731  46.243  49.026  1.00  0.00           H
ATOM    537  HG2 PRO A  44      49.262  46.088  46.266  1.00  0.00           H
ATOM    538  HG3 PRO A  44      47.587  45.834  46.742  1.00  0.00           H
ATOM    539  HD2 PRO A  44      48.837  48.415  45.731  1.00  0.00           H
ATOM    540  HD3 PRO A  44      47.392  47.494  45.286  1.00  0.00           H
ATOM    541  N   ASP A  45      48.646  50.182  49.086  1.00  0.00           N
ATOM    542  CA  ASP A  45      49.064  51.347  49.911  1.00  0.00           C
ATOM    543  C   ASP A  45      47.822  52.371  50.185  1.00  0.00           C
ATOM    544  O   ASP A  45      47.928  53.194  51.103  1.00  0.00           O
ATOM    545  CB  ASP A  45      50.196  52.161  49.251  1.00  0.00           C
ATOM    546  CG  ASP A  45      49.876  52.489  47.787  1.00  0.00           C
ATOM    547  OD1 ASP A  45      50.108  51.590  46.967  1.00  0.00           O
ATOM    548  OD2 ASP A  45      49.204  53.497  47.473  1.00  0.00           O
ATOM    549  H   ASP A  45      48.977  50.265  48.136  1.00  0.00           H
ATOM    550  HA  ASP A  45      49.328  51.008  50.912  1.00  0.00           H
ATOM    551  HB2 ASP A  45      50.493  53.044  49.817  1.00  0.00           H
ATOM    552  HB3 ASP A  45      51.043  51.477  49.290  1.00  0.00           H
ATOM    553  N   ALA A  46      46.690  52.260  49.512  1.00  0.00           N
ATOM    554  CA  ALA A  46      45.481  52.912  49.915  1.00  0.00           C
ATOM    555  C   ALA A  46      45.076  52.669  51.412  1.00  0.00           C
ATOM    556  O   ALA A  46      45.045  51.540  51.894  1.00  0.00           O
ATOM    557  CB  ALA A  46      44.341  52.487  48.940  1.00  0.00           C
ATOM    558  H   ALA A  46      46.667  51.686  48.682  1.00  0.00           H
ATOM    559  HA  ALA A  46      45.760  53.959  49.797  1.00  0.00           H
ATOM    560  HB1 ALA A  46      43.450  53.060  49.199  1.00  0.00           H
ATOM    561  HB2 ALA A  46      44.007  51.464  49.118  1.00  0.00           H
ATOM    562  HB3 ALA A  46      44.657  52.525  47.898  1.00  0.00           H
ATOM    563  N   PRO A  47      44.768  53.674  52.231  1.00  0.00           N
ATOM    564  CA  PRO A  47      43.986  53.419  53.438  1.00  0.00           C
ATOM    565  C   PRO A  47      42.671  52.691  53.064  1.00  0.00           C
ATOM    566  O   PRO A  47      42.105  53.042  52.042  1.00  0.00           O
ATOM    567  CB  PRO A  47      43.893  54.693  54.199  1.00  0.00           C
ATOM    568  CG  PRO A  47      44.274  55.803  53.280  1.00  0.00           C
ATOM    569  CD  PRO A  47      44.664  55.092  51.966  1.00  0.00           C
ATOM    570  HA  PRO A  47      44.522  52.771  54.131  1.00  0.00           H
ATOM    571  HB2 PRO A  47      42.820  54.788  54.363  1.00  0.00           H
ATOM    572  HB3 PRO A  47      44.552  54.636  55.065  1.00  0.00           H
ATOM    573  HG2 PRO A  47      43.472  56.511  53.073  1.00  0.00           H
ATOM    574  HG3 PRO A  47      45.159  56.329  53.638  1.00  0.00           H
ATOM    575  HD2 PRO A  47      43.981  55.261  51.134  1.00  0.00           H
ATOM    576  HD3 PRO A  47      45.656  55.433  51.669  1.00  0.00           H
ATOM    577  N   VAL A  48      42.076  51.940  53.995  1.00  0.00           N
ATOM    578  CA  VAL A  48      40.748  51.397  53.815  1.00  0.00           C
ATOM    579  C   VAL A  48      39.741  52.560  53.928  1.00  0.00           C
ATOM    580  O   VAL A  48      39.945  53.342  54.881  1.00  0.00           O
ATOM    581  CB  VAL A  48      40.498  50.336  54.852  1.00  0.00           C
ATOM    582  CG1 VAL A  48      39.060  49.890  54.943  1.00  0.00           C
ATOM    583  CG2 VAL A  48      41.433  49.141  54.695  1.00  0.00           C
ATOM    584  H   VAL A  48      42.557  51.774  54.867  1.00  0.00           H
ATOM    585  HA  VAL A  48      40.550  50.988  52.824  1.00  0.00           H
ATOM    586  HB  VAL A  48      40.716  50.775  55.825  1.00  0.00           H
ATOM    587 HG11 VAL A  48      38.453  50.767  55.169  1.00  0.00           H
ATOM    588 HG12 VAL A  48      38.749  49.445  53.998  1.00  0.00           H
ATOM    589 HG13 VAL A  48      39.012  49.140  55.732  1.00  0.00           H
ATOM    590 HG21 VAL A  48      41.018  48.310  54.125  1.00  0.00           H
ATOM    591 HG22 VAL A  48      41.619  48.662  55.656  1.00  0.00           H
ATOM    592 HG23 VAL A  48      42.334  49.381  54.130  1.00  0.00           H
ATOM    593  N   PRO A  49      38.712  52.690  53.068  1.00  0.00           N
ATOM    594  CA  PRO A  49      37.720  53.750  53.209  1.00  0.00           C
ATOM    595  C   PRO A  49      36.900  53.567  54.480  1.00  0.00           C
ATOM    596  O   PRO A  49      36.585  52.561  54.997  1.00  0.00           O
ATOM    597  CB  PRO A  49      36.854  53.768  51.962  1.00  0.00           C
ATOM    598  CG  PRO A  49      37.784  52.959  50.938  1.00  0.00           C
ATOM    599  CD  PRO A  49      38.630  52.073  51.745  1.00  0.00           C
ATOM    600  HA  PRO A  49      38.309  54.665  53.267  1.00  0.00           H
ATOM    601  HB2 PRO A  49      35.917  53.255  52.176  1.00  0.00           H
ATOM    602  HB3 PRO A  49      36.776  54.752  51.498  1.00  0.00           H
ATOM    603  HG2 PRO A  49      37.205  52.411  50.195  1.00  0.00           H
ATOM    604  HG3 PRO A  49      38.512  53.584  50.422  1.00  0.00           H
ATOM    605  HD2 PRO A  49      37.991  51.207  51.922  1.00  0.00           H
ATOM    606  HD3 PRO A  49      39.597  51.883  51.280  1.00  0.00           H
ATOM    607  N   GLN A  50      36.557  54.679  55.129  1.00  0.00           N
ATOM    608  CA  GLN A  50      35.752  54.639  56.394  1.00  0.00           C
ATOM    609  C   GLN A  50      34.350  54.109  56.188  1.00  0.00           C
ATOM    610  O   GLN A  50      33.863  53.302  56.989  1.00  0.00           O
ATOM    611  CB  GLN A  50      35.733  56.023  57.054  1.00  0.00           C
ATOM    612  CG  GLN A  50      37.148  56.460  57.439  1.00  0.00           C
ATOM    613  CD  GLN A  50      37.682  55.816  58.792  1.00  0.00           C
ATOM    614  NE2 GLN A  50      38.487  56.548  59.601  1.00  0.00           N
ATOM    615  OE1 GLN A  50      37.268  54.668  59.075  1.00  0.00           O
ATOM    616  H   GLN A  50      36.864  55.565  54.754  1.00  0.00           H
ATOM    617  HA  GLN A  50      36.160  53.847  57.022  1.00  0.00           H
ATOM    618  HB2 GLN A  50      35.288  56.645  56.277  1.00  0.00           H
ATOM    619  HB3 GLN A  50      35.002  55.988  57.861  1.00  0.00           H
ATOM    620  HG2 GLN A  50      37.856  56.274  56.632  1.00  0.00           H
ATOM    621  HG3 GLN A  50      37.025  57.536  57.560  1.00  0.00           H
ATOM    622 HE21 GLN A  50      38.928  56.054  60.365  1.00  0.00           H
ATOM    623 HE22 GLN A  50      38.913  57.415  59.306  1.00  0.00           H
ATOM    624  N   ASP A  51      33.650  54.572  55.179  1.00  0.00           N
ATOM    625  CA  ASP A  51      32.426  53.852  54.665  1.00  0.00           C
ATOM    626  C   ASP A  51      32.664  53.433  53.258  1.00  0.00           C
ATOM    627  O   ASP A  51      33.201  54.258  52.477  1.00  0.00           O
ATOM    628  CB  ASP A  51      31.187  54.760  54.704  1.00  0.00           C
ATOM    629  CG  ASP A  51      30.649  55.137  56.083  1.00  0.00           C
ATOM    630  OD1 ASP A  51      30.378  54.189  56.837  1.00  0.00           O
ATOM    631  OD2 ASP A  51      30.601  56.355  56.351  1.00  0.00           O
ATOM    632  H   ASP A  51      34.109  55.259  54.598  1.00  0.00           H
ATOM    633  HA  ASP A  51      32.112  53.036  55.316  1.00  0.00           H
ATOM    634  HB2 ASP A  51      31.288  55.706  54.172  1.00  0.00           H
ATOM    635  HB3 ASP A  51      30.372  54.212  54.231  1.00  0.00           H
ATOM    636  N   MET A  52      32.204  52.222  52.933  1.00  0.00           N
ATOM    637  CA  MET A  52      32.149  51.729  51.555  1.00  0.00           C
ATOM    638  C   MET A  52      31.160  52.431  50.666  1.00  0.00           C
ATOM    639  O   MET A  52      30.664  51.900  49.674  1.00  0.00           O
ATOM    640  CB  MET A  52      32.100  50.146  51.472  1.00  0.00           C
ATOM    641  CG  MET A  52      33.108  49.351  52.368  1.00  0.00           C
ATOM    642  SD  MET A  52      34.749  49.323  51.723  1.00  0.00           S
ATOM    643  CE  MET A  52      35.567  49.767  53.212  1.00  0.00           C
ATOM    644  H   MET A  52      31.699  51.737  53.661  1.00  0.00           H
ATOM    645  HA  MET A  52      33.049  52.110  51.073  1.00  0.00           H
ATOM    646  HB2 MET A  52      31.118  49.756  51.737  1.00  0.00           H
ATOM    647  HB3 MET A  52      32.407  49.842  50.471  1.00  0.00           H
ATOM    648  HG2 MET A  52      33.094  49.852  53.335  1.00  0.00           H
ATOM    649  HG3 MET A  52      32.697  48.346  52.460  1.00  0.00           H
ATOM    650  HE1 MET A  52      35.225  50.757  53.512  1.00  0.00           H
ATOM    651  HE2 MET A  52      35.264  49.021  53.947  1.00  0.00           H
ATOM    652  HE3 MET A  52      36.653  49.781  53.125  1.00  0.00           H
ATOM    653  N   GLU A  53      30.801  53.645  51.031  1.00  0.00           N
ATOM    654  CA  GLU A  53      29.857  54.470  50.287  1.00  0.00           C
ATOM    655  C   GLU A  53      30.519  54.968  48.927  1.00  0.00           C
ATOM    656  O   GLU A  53      31.665  55.430  49.016  1.00  0.00           O
ATOM    657  CB  GLU A  53      29.339  55.481  51.227  1.00  0.00           C
ATOM    658  CG  GLU A  53      28.313  54.939  52.236  1.00  0.00           C
ATOM    659  CD  GLU A  53      26.931  54.697  51.741  1.00  0.00           C
ATOM    660  OE1 GLU A  53      26.151  54.329  52.647  1.00  0.00           O
ATOM    661  OE2 GLU A  53      26.609  54.854  50.535  1.00  0.00           O
ATOM    662  H   GLU A  53      31.303  54.128  51.763  1.00  0.00           H
ATOM    663  HA  GLU A  53      29.032  53.876  49.893  1.00  0.00           H
ATOM    664  HB2 GLU A  53      30.147  55.915  51.816  1.00  0.00           H
ATOM    665  HB3 GLU A  53      28.907  56.359  50.747  1.00  0.00           H
ATOM    666  HG2 GLU A  53      28.792  54.089  52.723  1.00  0.00           H
ATOM    667  HG3 GLU A  53      28.195  55.663  53.042  1.00  0.00           H
ATOM    668  N   LEU A  54      29.900  54.725  47.781  1.00 -0.01           N
ATOM    669  CA  LEU A  54      30.559  55.051  46.490  1.00 -0.01           C
ATOM    670  C   LEU A  54      31.160  56.527  46.520  1.00 -0.01           C
ATOM    671  O   LEU A  54      32.325  56.759  46.093  1.00 -0.01           O
ATOM    672  CB  LEU A  54      29.748  54.674  45.254  1.00 -0.01           C
ATOM    673  CG  LEU A  54      30.396  54.942  43.837  1.00 -0.01           C
ATOM    674  CD1 LEU A  54      31.702  54.179  43.649  1.00 -0.01           C
ATOM    675  CD2 LEU A  54      29.392  54.660  42.667  1.00 -0.01           C
ATOM    676  H   LEU A  54      28.980  54.310  47.798  1.00 -0.01           H
ATOM    677  HA  LEU A  54      31.426  54.391  46.512  1.00 -0.01           H
ATOM    678  HB2 LEU A  54      29.471  53.621  45.295  1.00 -0.01           H
ATOM    679  HB3 LEU A  54      28.813  55.233  45.221  1.00 -0.01           H
ATOM    680  HG  LEU A  54      30.604  56.012  43.843  1.00 -0.01           H
ATOM    681 HD11 LEU A  54      32.291  54.376  42.753  1.00 -0.01           H
ATOM    682 HD12 LEU A  54      31.522  53.105  43.694  1.00 -0.01           H
ATOM    683 HD13 LEU A  54      32.369  54.537  44.434  1.00 -0.01           H
ATOM    684 HD21 LEU A  54      29.162  53.596  42.726  1.00 -0.01           H
ATOM    685 HD22 LEU A  54      28.490  55.228  42.895  1.00 -0.01           H
ATOM    686 HD23 LEU A  54      29.820  54.839  41.680  1.00 -0.01           H
ATOM    687  N   VAL A  55      30.317  57.505  46.951  1.00 -0.01           N
ATOM    688  CA  VAL A  55      30.762  58.859  47.098  1.00 -0.01           C
ATOM    689  C   VAL A  55      31.876  59.197  48.155  1.00 -0.01           C
ATOM    690  O   VAL A  55      32.627  60.146  47.955  1.00 -0.01           O
ATOM    691  CB  VAL A  55      29.599  59.808  47.177  1.00 -0.01           C
ATOM    692  CG1 VAL A  55      28.811  59.579  48.505  1.00 -0.01           C
ATOM    693  CG2 VAL A  55      29.853  61.354  47.137  1.00 -0.01           C
ATOM    694  H   VAL A  55      29.368  57.218  47.146  1.00 -0.01           H
ATOM    695  HA  VAL A  55      31.292  59.096  46.175  1.00 -0.01           H
ATOM    696  HB  VAL A  55      28.947  59.648  46.319  1.00 -0.01           H
ATOM    697 HG11 VAL A  55      29.289  59.824  49.454  1.00 -0.01           H
ATOM    698 HG12 VAL A  55      27.846  60.085  48.516  1.00 -0.01           H
ATOM    699 HG13 VAL A  55      28.417  58.563  48.542  1.00 -0.01           H
ATOM    700 HG21 VAL A  55      30.375  61.543  46.199  1.00 -0.01           H
ATOM    701 HG22 VAL A  55      30.467  61.613  48.001  1.00 -0.01           H
ATOM    702 HG23 VAL A  55      28.931  61.913  47.295  1.00 -0.01           H
ATOM    703  N   THR A  56      32.059  58.315  49.143  1.00  0.01           N
ATOM    704  CA  THR A  56      33.224  58.270  50.059  1.00  0.01           C
ATOM    705  C   THR A  56      34.490  57.592  49.516  1.00  0.01           C
ATOM    706  O   THR A  56      35.591  58.065  49.903  1.00  0.01           O
ATOM    707  CB  THR A  56      32.860  57.600  51.325  1.00  0.01           C
ATOM    708  CG2 THR A  56      34.031  57.347  52.375  1.00  0.01           C
ATOM    709  OG1 THR A  56      31.747  58.213  51.956  1.00  0.01           O
ATOM    710  H   THR A  56      31.240  57.730  49.237  1.00  0.01           H
ATOM    711  HA  THR A  56      33.583  59.262  50.334  1.00  0.01           H
ATOM    712  HB  THR A  56      32.642  56.602  50.945  1.00  0.01           H
ATOM    713  HG1 THR A  56      31.798  57.873  52.853  1.00  0.01           H
ATOM    714 HG21 THR A  56      34.902  56.796  52.019  1.00  0.01           H
ATOM    715 HG22 THR A  56      33.523  56.820  53.183  1.00  0.01           H
ATOM    716 HG23 THR A  56      34.272  58.269  52.904  1.00  0.01           H
ATOM    717  N   MET A  57      34.341  56.609  48.706  1.00  0.01           N
ATOM    718  CA  MET A  57      35.321  55.941  47.895  1.00  0.01           C
ATOM    719  C   MET A  57      35.854  56.810  46.757  1.00  0.01           C
ATOM    720  O   MET A  57      37.054  56.932  46.471  1.00  0.01           O
ATOM    721  CB  MET A  57      34.772  54.580  47.453  1.00  0.01           C
ATOM    722  CG  MET A  57      34.608  53.563  48.605  1.00  0.01           C
ATOM    723  SD  MET A  57      33.677  52.122  48.063  1.00  0.01           S
ATOM    724  CE  MET A  57      35.092  51.353  47.229  1.00  0.01           C
ATOM    725  H   MET A  57      33.374  56.327  48.635  1.00  0.01           H
ATOM    726  HA  MET A  57      36.145  55.783  48.591  1.00  0.01           H
ATOM    727  HB2 MET A  57      33.937  54.772  46.779  1.00  0.01           H
ATOM    728  HB3 MET A  57      35.528  54.175  46.780  1.00  0.01           H
ATOM    729  HG2 MET A  57      35.608  53.297  48.945  1.00  0.01           H
ATOM    730  HG3 MET A  57      33.992  54.048  49.363  1.00  0.01           H
ATOM    731  HE1 MET A  57      35.922  51.204  47.920  1.00  0.01           H
ATOM    732  HE2 MET A  57      34.826  50.361  46.864  1.00  0.01           H
ATOM    733  HE3 MET A  57      35.502  52.028  46.477  1.00  0.01           H
ATOM    734  N   SER A  58      34.967  57.391  45.964  1.00 -0.04           N
ATOM    735  CA  SER A  58      35.294  58.261  44.857  1.00 -0.04           C
ATOM    736  C   SER A  58      36.013  59.532  45.355  1.00 -0.04           C
ATOM    737  O   SER A  58      36.990  59.919  44.801  1.00 -0.04           O
ATOM    738  CB  SER A  58      34.065  58.640  44.084  1.00 -0.04           C
ATOM    739  OG  SER A  58      34.384  59.164  42.825  1.00 -0.04           O
ATOM    740  H   SER A  58      34.005  57.100  46.071  1.00 -0.04           H
ATOM    741  HA  SER A  58      35.957  57.670  44.225  1.00 -0.04           H
ATOM    742  HB2 SER A  58      33.503  57.716  43.952  1.00 -0.04           H
ATOM    743  HB3 SER A  58      33.520  59.395  44.650  1.00 -0.04           H
ATOM    744  HG  SER A  58      34.684  60.050  43.040  1.00 -0.04           H
ATOM    745  N   SER A  59      35.727  59.947  46.618  1.00  0.02           N
ATOM    746  CA  SER A  59      36.527  60.996  47.221  1.00  0.02           C
ATOM    747  C   SER A  59      37.982  60.571  47.544  1.00  0.02           C
ATOM    748  O   SER A  59      38.919  61.435  47.479  1.00  0.02           O
ATOM    749  CB  SER A  59      35.935  61.476  48.561  1.00  0.02           C
ATOM    750  OG  SER A  59      36.411  62.797  48.770  1.00  0.02           O
ATOM    751  H   SER A  59      35.023  59.456  47.150  1.00  0.02           H
ATOM    752  HA  SER A  59      36.569  61.845  46.539  1.00  0.02           H
ATOM    753  HB2 SER A  59      34.855  61.564  48.450  1.00  0.02           H
ATOM    754  HB3 SER A  59      36.187  60.804  49.381  1.00  0.02           H
ATOM    755  HG  SER A  59      37.289  62.790  49.157  1.00  0.02           H
ATOM    756  N   GLN A  60      38.269  59.296  47.865  1.00  0.00           N
ATOM    757  CA  GLN A  60      39.616  58.733  47.907  1.00  0.00           C
ATOM    758  C   GLN A  60      40.294  58.580  46.475  1.00  0.00           C
ATOM    759  O   GLN A  60      41.510  58.871  46.361  1.00  0.00           O
ATOM    760  CB  GLN A  60      39.671  57.342  48.577  1.00  0.00           C
ATOM    761  CG  GLN A  60      41.148  57.135  49.073  1.00  0.00           C
ATOM    762  CD  GLN A  60      41.440  55.710  49.462  1.00  0.00           C
ATOM    763  NE2 GLN A  60      41.052  55.240  50.604  1.00  0.00           N
ATOM    764  OE1 GLN A  60      42.095  54.923  48.804  1.00  0.00           O
ATOM    765  H   GLN A  60      37.523  58.615  47.877  1.00  0.00           H
ATOM    766  HA  GLN A  60      40.176  59.407  48.556  1.00  0.00           H
ATOM    767  HB2 GLN A  60      39.025  57.225  49.448  1.00  0.00           H
ATOM    768  HB3 GLN A  60      39.493  56.503  47.905  1.00  0.00           H
ATOM    769  HG2 GLN A  60      41.869  57.478  48.331  1.00  0.00           H
ATOM    770  HG3 GLN A  60      41.291  57.794  49.930  1.00  0.00           H
ATOM    771 HE21 GLN A  60      41.364  54.328  50.906  1.00  0.00           H
ATOM    772 HE22 GLN A  60      40.580  55.869  51.238  1.00  0.00           H
ATOM    773  N   ALA A  61      39.570  58.177  45.437  1.00 -0.05           N
ATOM    774  CA  ALA A  61      40.029  57.969  44.034  1.00 -0.05           C
ATOM    775  C   ALA A  61      40.372  59.356  43.523  1.00 -0.05           C
ATOM    776  O   ALA A  61      41.472  59.498  42.946  1.00 -0.05           O
ATOM    777  CB  ALA A  61      38.937  57.423  43.096  1.00 -0.05           C
ATOM    778  H   ALA A  61      38.567  58.061  45.479  1.00 -0.05           H
ATOM    779  HA  ALA A  61      40.923  57.349  43.969  1.00 -0.05           H
ATOM    780  HB1 ALA A  61      38.305  56.698  43.610  1.00 -0.05           H
ATOM    781  HB2 ALA A  61      39.295  56.948  42.182  1.00 -0.05           H
ATOM    782  HB3 ALA A  61      38.235  58.215  42.836  1.00 -0.05           H
ATOM    783  N   GLN A  62      39.558  60.406  43.687  1.00 -0.22           N
ATOM    784  CA  GLN A  62      39.967  61.800  43.535  1.00 -0.22           C
ATOM    785  C   GLN A  62      41.251  62.227  44.283  1.00 -0.22           C
ATOM    786  O   GLN A  62      42.123  62.724  43.638  1.00 -0.22           O
ATOM    787  CB  GLN A  62      38.882  62.782  44.011  1.00 -0.22           C
ATOM    788  CG  GLN A  62      37.538  62.782  43.256  1.00 -0.22           C
ATOM    789  CD  GLN A  62      36.637  63.822  43.954  1.00 -0.22           C
ATOM    790  NE2 GLN A  62      35.748  64.416  43.142  1.00 -0.22           N
ATOM    791  OE1 GLN A  62      36.603  64.048  45.172  1.00 -0.22           O
ATOM    792  H   GLN A  62      38.720  60.233  44.223  1.00 -0.22           H
ATOM    793  HA  GLN A  62      40.115  62.030  42.480  1.00 -0.22           H
ATOM    794  HB2 GLN A  62      38.761  62.751  45.094  1.00 -0.22           H
ATOM    795  HB3 GLN A  62      39.283  63.771  43.788  1.00 -0.22           H
ATOM    796  HG2 GLN A  62      37.620  63.064  42.206  1.00 -0.22           H
ATOM    797  HG3 GLN A  62      37.081  61.803  43.397  1.00 -0.22           H
ATOM    798 HE21 GLN A  62      34.883  64.828  43.459  1.00 -0.22           H
ATOM    799 HE22 GLN A  62      35.904  64.281  42.153  1.00 -0.22           H
ATOM    800  N   ASP A  63      41.385  61.905  45.554  1.00  0.00           N
ATOM    801  CA  ASP A  63      42.547  62.183  46.340  1.00  0.00           C
ATOM    802  C   ASP A  63      43.805  61.606  45.717  1.00  0.00           C
ATOM    803  O   ASP A  63      44.789  62.333  45.751  1.00  0.00           O
ATOM    804  CB  ASP A  63      42.283  61.853  47.782  1.00  0.00           C
ATOM    805  CG  ASP A  63      41.749  63.000  48.624  1.00  0.00           C
ATOM    806  OD1 ASP A  63      41.869  64.186  48.326  1.00  0.00           O
ATOM    807  OD2 ASP A  63      41.209  62.600  49.652  1.00  0.00           O
ATOM    808  H   ASP A  63      40.722  61.236  45.919  1.00  0.00           H
ATOM    809  HA  ASP A  63      42.735  63.255  46.279  1.00  0.00           H
ATOM    810  HB2 ASP A  63      41.622  60.986  47.766  1.00  0.00           H
ATOM    811  HB3 ASP A  63      43.206  61.504  48.244  1.00  0.00           H
ATOM    812  N   ARG A  64      43.704  60.380  45.255  1.00  0.03           N
ATOM    813  CA  ARG A  64      44.835  59.768  44.505  1.00  0.03           C
ATOM    814  C   ARG A  64      45.198  60.440  43.191  1.00  0.03           C
ATOM    815  O   ARG A  64      46.420  60.417  42.811  1.00  0.03           O
ATOM    816  CB  ARG A  64      44.578  58.253  44.227  1.00  0.03           C
ATOM    817  CG  ARG A  64      45.755  57.352  44.898  1.00  0.03           C
ATOM    818  CD  ARG A  64      45.691  55.872  44.556  1.00  0.03           C
ATOM    819  NE  ARG A  64      44.390  55.251  44.943  1.00  0.03           N
ATOM    820  CZ  ARG A  64      43.892  55.052  46.141  1.00  0.03           C
ATOM    821  NH1 ARG A  64      44.564  55.231  47.229  1.00  0.03           N
ATOM    822  NH2 ARG A  64      42.690  54.548  46.203  1.00  0.03           N
ATOM    823  H   ARG A  64      42.803  59.925  45.263  1.00  0.03           H
ATOM    824  HA  ARG A  64      45.739  59.810  45.111  1.00  0.03           H
ATOM    825  HB2 ARG A  64      43.624  57.975  44.676  1.00  0.03           H
ATOM    826  HB3 ARG A  64      44.450  57.972  43.182  1.00  0.03           H
ATOM    827  HG2 ARG A  64      46.680  57.746  44.478  1.00  0.03           H
ATOM    828  HG3 ARG A  64      45.689  57.357  45.986  1.00  0.03           H
ATOM    829  HD2 ARG A  64      45.873  55.789  43.485  1.00  0.03           H
ATOM    830  HD3 ARG A  64      46.521  55.413  45.094  1.00  0.03           H
ATOM    831  HE  ARG A  64      43.903  54.840  44.160  1.00  0.03           H
ATOM    832 HH11 ARG A  64      45.509  55.570  47.119  1.00  0.03           H
ATOM    833 HH12 ARG A  64      44.305  54.987  48.174  1.00  0.03           H
ATOM    834 HH21 ARG A  64      42.180  54.440  45.338  1.00  0.03           H
ATOM    835 HH22 ARG A  64      42.240  54.447  47.102  1.00  0.03           H
ATOM    836  N   TYR A  65      44.191  61.031  42.535  1.00 -0.09           N
ATOM    837  CA  TYR A  65      44.250  61.743  41.207  1.00 -0.09           C
ATOM    838  C   TYR A  65      44.912  63.111  41.472  1.00 -0.09           C
ATOM    839  O   TYR A  65      45.856  63.441  40.791  1.00 -0.09           O
ATOM    840  CB  TYR A  65      42.794  61.811  40.627  1.00 -0.09           C
ATOM    841  CG  TYR A  65      42.635  62.427  39.264  1.00 -0.09           C
ATOM    842  CD1 TYR A  65      42.564  63.852  39.233  1.00 -0.09           C
ATOM    843  CD2 TYR A  65      42.389  61.654  38.085  1.00 -0.09           C
ATOM    844  CE1 TYR A  65      42.195  64.471  38.053  1.00 -0.09           C
ATOM    845  CE2 TYR A  65      41.982  62.316  36.881  1.00 -0.09           C
ATOM    846  CZ  TYR A  65      41.894  63.737  36.907  1.00 -0.09           C
ATOM    847  OH  TYR A  65      41.631  64.324  35.714  1.00 -0.09           O
ATOM    848  H   TYR A  65      43.280  61.021  42.973  1.00 -0.09           H
ATOM    849  HA  TYR A  65      44.907  61.288  40.466  1.00 -0.09           H
ATOM    850  HB2 TYR A  65      42.313  60.833  40.600  1.00 -0.09           H
ATOM    851  HB3 TYR A  65      42.186  62.388  41.323  1.00 -0.09           H
ATOM    852  HD1 TYR A  65      42.762  64.412  40.135  1.00 -0.09           H
ATOM    853  HD2 TYR A  65      42.447  60.579  38.161  1.00 -0.09           H
ATOM    854  HE1 TYR A  65      42.236  65.549  38.017  1.00 -0.09           H
ATOM    855  HE2 TYR A  65      41.914  61.756  35.960  1.00 -0.09           H
ATOM    856  HH  TYR A  65      41.454  65.267  35.697  1.00 -0.09           H
ATOM    857  N   THR A  66      44.530  63.802  42.519  1.00  0.02           N
ATOM    858  CA  THR A  66      45.251  64.991  43.141  1.00  0.02           C
ATOM    859  C   THR A  66      46.734  64.680  43.490  1.00  0.02           C
ATOM    860  O   THR A  66      47.570  65.397  43.000  1.00  0.02           O
ATOM    861  CB  THR A  66      44.556  65.578  44.460  1.00  0.02           C
ATOM    862  CG2 THR A  66      44.990  67.009  44.785  1.00  0.02           C
ATOM    863  OG1 THR A  66      43.165  65.665  44.460  1.00  0.02           O
ATOM    864  H   THR A  66      43.656  63.504  42.927  1.00  0.02           H
ATOM    865  HA  THR A  66      45.260  65.765  42.375  1.00  0.02           H
ATOM    866  HB  THR A  66      44.958  65.022  45.307  1.00  0.02           H
ATOM    867  HG1 THR A  66      42.902  65.928  43.575  1.00  0.02           H
ATOM    868 HG21 THR A  66      44.631  67.324  45.765  1.00  0.02           H
ATOM    869 HG22 THR A  66      44.689  67.593  43.916  1.00  0.02           H
ATOM    870 HG23 THR A  66      46.070  66.972  44.928  1.00  0.02           H
ATOM    871  N   ASP A  67      47.005  63.618  44.286  1.00  0.00           N
ATOM    872  CA  ASP A  67      48.413  63.188  44.622  1.00  0.00           C
ATOM    873  C   ASP A  67      49.279  63.014  43.335  1.00  0.00           C
ATOM    874  O   ASP A  67      50.489  63.405  43.272  1.00  0.00           O
ATOM    875  CB  ASP A  67      48.442  61.976  45.552  1.00  0.00           C
ATOM    876  CG  ASP A  67      47.731  62.218  46.847  1.00  0.00           C
ATOM    877  OD1 ASP A  67      47.698  63.385  47.390  1.00  0.00           O
ATOM    878  OD2 ASP A  67      47.220  61.279  47.427  1.00  0.00           O
ATOM    879  H   ASP A  67      46.221  63.159  44.728  1.00  0.00           H
ATOM    880  HA  ASP A  67      48.833  64.003  45.213  1.00  0.00           H
ATOM    881  HB2 ASP A  67      48.026  61.107  45.043  1.00  0.00           H
ATOM    882  HB3 ASP A  67      49.467  61.817  45.887  1.00  0.00           H
ATOM    883  N   TYR A  68      48.718  62.515  42.231  1.00  0.00           N
ATOM    884  CA  TYR A  68      49.363  62.251  40.955  1.00  0.00           C
ATOM    885  C   TYR A  68      49.491  63.556  40.141  1.00  0.00           C
ATOM    886  O   TYR A  68      50.426  63.662  39.313  1.00  0.00           O
ATOM    887  CB  TYR A  68      48.517  61.275  40.185  1.00  0.00           C
ATOM    888  CG  TYR A  68      48.647  61.212  38.655  1.00  0.00           C
ATOM    889  CD1 TYR A  68      49.926  60.818  38.171  1.00  0.00           C
ATOM    890  CD2 TYR A  68      47.573  61.463  37.750  1.00  0.00           C
ATOM    891  CE1 TYR A  68      50.182  60.803  36.773  1.00  0.00           C
ATOM    892  CE2 TYR A  68      47.804  61.460  36.362  1.00  0.00           C
ATOM    893  CZ  TYR A  68      49.145  61.246  35.890  1.00  0.00           C
ATOM    894  OH  TYR A  68      49.470  61.230  34.559  1.00  0.00           O
ATOM    895  H   TYR A  68      47.812  62.110  42.418  1.00  0.00           H
ATOM    896  HA  TYR A  68      50.322  61.744  41.066  1.00  0.00           H
ATOM    897  HB2 TYR A  68      48.875  60.321  40.573  1.00  0.00           H
ATOM    898  HB3 TYR A  68      47.484  61.303  40.532  1.00  0.00           H
ATOM    899  HD1 TYR A  68      50.715  60.707  38.901  1.00  0.00           H
ATOM    900  HD2 TYR A  68      46.598  61.647  38.178  1.00  0.00           H
ATOM    901  HE1 TYR A  68      51.152  60.566  36.361  1.00  0.00           H
ATOM    902  HE2 TYR A  68      47.052  61.714  35.630  1.00  0.00           H
ATOM    903  HH  TYR A  68      50.414  61.344  34.428  1.00  0.00           H
ATOM    904  N   LEU A  69      48.692  64.620  40.343  1.00 -0.01           N
ATOM    905  CA  LEU A  69      48.895  65.964  39.756  1.00 -0.01           C
ATOM    906  C   LEU A  69      49.981  66.803  40.426  1.00 -0.01           C
ATOM    907  O   LEU A  69      50.788  67.489  39.773  1.00 -0.01           O
ATOM    908  CB  LEU A  69      47.586  66.773  39.775  1.00 -0.01           C
ATOM    909  CG  LEU A  69      46.465  66.144  38.957  1.00 -0.01           C
ATOM    910  CD1 LEU A  69      45.143  66.867  39.225  1.00 -0.01           C
ATOM    911  CD2 LEU A  69      46.634  66.207  37.408  1.00 -0.01           C
ATOM    912  H   LEU A  69      47.856  64.345  40.838  1.00 -0.01           H
ATOM    913  HA  LEU A  69      49.286  65.933  38.738  1.00 -0.01           H
ATOM    914  HB2 LEU A  69      47.117  66.827  40.758  1.00 -0.01           H
ATOM    915  HB3 LEU A  69      47.833  67.784  39.451  1.00 -0.01           H
ATOM    916  HG  LEU A  69      46.315  65.105  39.252  1.00 -0.01           H
ATOM    917 HD11 LEU A  69      44.715  66.865  40.228  1.00 -0.01           H
ATOM    918 HD12 LEU A  69      44.412  66.300  38.650  1.00 -0.01           H
ATOM    919 HD13 LEU A  69      45.170  67.887  38.843  1.00 -0.01           H
ATOM    920 HD21 LEU A  69      46.895  67.231  37.143  1.00 -0.01           H
ATOM    921 HD22 LEU A  69      47.471  65.523  37.267  1.00 -0.01           H
ATOM    922 HD23 LEU A  69      45.738  65.846  36.903  1.00 -0.01           H
ATOM    923  N   ILE A  70      50.156  66.495  41.718  1.00  0.00           N
ATOM    924  CA  ILE A  70      51.317  66.962  42.516  1.00  0.00           C
ATOM    925  C   ILE A  70      52.664  66.260  42.095  1.00  0.00           C
ATOM    926  O   ILE A  70      53.649  66.962  41.854  1.00  0.00           O
ATOM    927  CB  ILE A  70      51.096  66.788  44.084  1.00  0.00           C
ATOM    928  CG1 ILE A  70      50.070  67.867  44.470  1.00  0.00           C
ATOM    929  CG2 ILE A  70      52.310  66.928  45.003  1.00  0.00           C
ATOM    930  CD1 ILE A  70      49.237  67.679  45.703  1.00  0.00           C
ATOM    931  H   ILE A  70      49.412  65.968  42.153  1.00  0.00           H
ATOM    932  HA  ILE A  70      51.392  68.034  42.328  1.00  0.00           H
ATOM    933  HB  ILE A  70      50.687  65.793  44.256  1.00  0.00           H
ATOM    934 HG12 ILE A  70      50.572  68.832  44.547  1.00  0.00           H
ATOM    935 HG13 ILE A  70      49.372  68.000  43.644  1.00  0.00           H
ATOM    936 HG21 ILE A  70      53.007  66.119  44.788  1.00  0.00           H
ATOM    937 HG22 ILE A  70      52.067  67.029  46.060  1.00  0.00           H
ATOM    938 HG23 ILE A  70      52.931  67.755  44.659  1.00  0.00           H
ATOM    939 HD11 ILE A  70      48.999  66.618  45.628  1.00  0.00           H
ATOM    940 HD12 ILE A  70      48.348  68.303  45.618  1.00  0.00           H
ATOM    941 HD13 ILE A  70      49.758  67.955  46.619  1.00  0.00           H
ATOM    942  N   GLU A  71      52.629  64.925  41.764  1.00  0.00           N
ATOM    943  CA  GLU A  71      53.749  64.208  41.216  1.00  0.00           C
ATOM    944  C   GLU A  71      54.070  64.777  39.856  1.00  0.00           C
ATOM    945  O   GLU A  71      55.223  65.080  39.482  1.00  0.00           O
ATOM    946  CB  GLU A  71      53.458  62.726  41.213  1.00  0.00           C
ATOM    947  CG  GLU A  71      54.685  61.804  40.988  1.00  0.00           C
ATOM    948  CD  GLU A  71      54.407  60.423  41.656  1.00  0.00           C
ATOM    949  OE1 GLU A  71      53.296  59.963  41.983  1.00  0.00           O
ATOM    950  OE2 GLU A  71      55.471  59.706  41.854  1.00  0.00           O
ATOM    951  H   GLU A  71      51.854  64.356  42.072  1.00  0.00           H
ATOM    952  HA  GLU A  71      54.583  64.362  41.901  1.00  0.00           H
ATOM    953  HB2 GLU A  71      53.059  62.553  42.212  1.00  0.00           H
ATOM    954  HB3 GLU A  71      52.645  62.510  40.520  1.00  0.00           H
ATOM    955  HG2 GLU A  71      54.826  61.615  39.924  1.00  0.00           H
ATOM    956  HG3 GLU A  71      55.538  62.202  41.539  1.00  0.00           H
ATOM    957  N   THR A  72      53.078  64.976  38.998  1.00  0.01           N
ATOM    958  CA  THR A  72      53.269  65.323  37.519  1.00  0.01           C
ATOM    959  C   THR A  72      53.762  66.825  37.419  1.00  0.01           C
ATOM    960  O   THR A  72      54.616  67.083  36.624  1.00  0.01           O
ATOM    961  CB  THR A  72      51.995  65.106  36.630  1.00  0.01           C
ATOM    962  CG2 THR A  72      52.422  65.296  35.175  1.00  0.01           C
ATOM    963  OG1 THR A  72      51.427  63.802  36.811  1.00  0.01           O
ATOM    964  H   THR A  72      52.156  64.684  39.289  1.00  0.01           H
ATOM    965  HA  THR A  72      54.012  64.656  37.082  1.00  0.01           H
ATOM    966  HB  THR A  72      51.229  65.839  36.885  1.00  0.01           H
ATOM    967  HG1 THR A  72      51.087  63.784  37.708  1.00  0.01           H
ATOM    968 HG21 THR A  72      53.296  64.709  34.894  1.00  0.01           H
ATOM    969 HG22 THR A  72      52.661  66.347  35.011  1.00  0.01           H
ATOM    970 HG23 THR A  72      51.603  65.075  34.490  1.00  0.01           H
ATOM    971  N   LEU A  73      53.149  67.765  38.153  1.00  0.00           N
ATOM    972  CA  LEU A  73      53.517  69.193  38.048  1.00  0.00           C
ATOM    973  C   LEU A  73      54.819  69.541  38.756  1.00  0.00           C
ATOM    974  O   LEU A  73      55.461  70.534  38.411  1.00  0.00           O
ATOM    975  CB  LEU A  73      52.351  70.169  38.402  1.00  0.00           C
ATOM    976  CG  LEU A  73      52.553  71.673  38.269  1.00  0.00           C
ATOM    977  CD1 LEU A  73      52.859  71.900  36.774  1.00  0.00           C
ATOM    978  CD2 LEU A  73      51.352  72.557  38.475  1.00  0.00           C
ATOM    979  H   LEU A  73      52.357  67.457  38.698  1.00  0.00           H
ATOM    980  HA  LEU A  73      53.726  69.274  36.981  1.00  0.00           H
ATOM    981  HB2 LEU A  73      51.429  69.895  37.889  1.00  0.00           H
ATOM    982  HB3 LEU A  73      52.187  70.083  39.476  1.00  0.00           H
ATOM    983  HG  LEU A  73      53.362  71.988  38.928  1.00  0.00           H
ATOM    984 HD11 LEU A  73      53.686  71.282  36.427  1.00  0.00           H
ATOM    985 HD12 LEU A  73      53.158  72.942  36.661  1.00  0.00           H
ATOM    986 HD13 LEU A  73      51.951  71.692  36.207  1.00  0.00           H
ATOM    987 HD21 LEU A  73      50.595  72.352  37.718  1.00  0.00           H
ATOM    988 HD22 LEU A  73      50.969  72.292  39.460  1.00  0.00           H
ATOM    989 HD23 LEU A  73      51.630  73.611  38.474  1.00  0.00           H
ATOM    990  N   ASP A  74      55.163  68.824  39.823  1.00  0.00           N
ATOM    991  CA  ASP A  74      56.270  68.985  40.727  1.00  0.00           C
ATOM    992  C   ASP A  74      56.396  70.323  41.494  1.00  0.00           C
ATOM    993  O   ASP A  74      57.392  70.985  41.336  1.00  0.00           O
ATOM    994  CB  ASP A  74      57.530  68.510  39.968  1.00  0.00           C
ATOM    995  CG  ASP A  74      58.770  68.279  40.809  1.00  0.00           C
ATOM    996  OD1 ASP A  74      58.544  68.053  42.051  1.00  0.00           O
ATOM    997  OD2 ASP A  74      59.838  68.186  40.240  1.00  0.00           O
ATOM    998  H   ASP A  74      54.590  68.024  40.049  1.00  0.00           H
ATOM    999  HA  ASP A  74      56.109  68.190  41.455  1.00  0.00           H
ATOM   1000  HB2 ASP A  74      57.233  67.527  39.602  1.00  0.00           H
ATOM   1001  HB3 ASP A  74      57.728  69.138  39.099  1.00  0.00           H
ATOM   1002  N   PRO A  75      55.298  70.868  42.099  1.00  0.00           N
ATOM   1003  CA  PRO A  75      55.391  72.159  42.796  1.00  0.00           C
ATOM   1004  C   PRO A  75      56.445  72.263  43.926  1.00  0.00           C
ATOM   1005  O   PRO A  75      56.570  71.323  44.730  1.00  0.00           O
ATOM   1006  CB  PRO A  75      54.002  72.369  43.519  1.00  0.00           C
ATOM   1007  CG  PRO A  75      53.052  71.612  42.545  1.00  0.00           C
ATOM   1008  CD  PRO A  75      53.944  70.329  42.337  1.00  0.00           C
ATOM   1009  HA  PRO A  75      55.592  72.978  42.105  1.00  0.00           H
ATOM   1010  HB2 PRO A  75      54.016  71.833  44.468  1.00  0.00           H
ATOM   1011  HB3 PRO A  75      53.677  73.403  43.635  1.00  0.00           H
ATOM   1012  HG2 PRO A  75      52.084  71.272  42.913  1.00  0.00           H
ATOM   1013  HG3 PRO A  75      52.885  72.142  41.607  1.00  0.00           H
ATOM   1014  HD2 PRO A  75      53.965  69.674  43.208  1.00  0.00           H
ATOM   1015  HD3 PRO A  75      53.490  69.799  41.499  1.00  0.00           H
ATOM   1016  N   LYS A  76      57.198  73.353  44.017  1.00  0.00           N
ATOM   1017  CA  LYS A  76      58.372  73.515  44.835  1.00  0.00           C
ATOM   1018  C   LYS A  76      58.100  74.655  45.820  1.00  0.00           C
ATOM   1019  O   LYS A  76      57.293  75.557  45.627  1.00  0.00           O
ATOM   1020  CB  LYS A  76      59.704  73.839  43.996  1.00  0.00           C
ATOM   1021  CG  LYS A  76      59.996  72.710  42.977  1.00  0.00           C
ATOM   1022  CD  LYS A  76      60.289  71.332  43.618  1.00  0.00           C
ATOM   1023  CE  LYS A  76      60.779  70.253  42.705  1.00  0.00           C
ATOM   1024  NZ  LYS A  76      62.111  70.615  42.169  1.00  0.00           N
ATOM   1025  H   LYS A  76      56.973  74.059  43.330  1.00  0.00           H
ATOM   1026  HA  LYS A  76      58.534  72.577  45.365  1.00  0.00           H
ATOM   1027  HB2 LYS A  76      59.744  74.791  43.467  1.00  0.00           H
ATOM   1028  HB3 LYS A  76      60.582  73.842  44.641  1.00  0.00           H
ATOM   1029  HG2 LYS A  76      59.073  72.620  42.403  1.00  0.00           H
ATOM   1030  HG3 LYS A  76      60.801  72.947  42.282  1.00  0.00           H
ATOM   1031  HD2 LYS A  76      60.944  71.422  44.484  1.00  0.00           H
ATOM   1032  HD3 LYS A  76      59.331  71.007  44.023  1.00  0.00           H
ATOM   1033  HE2 LYS A  76      60.839  69.345  43.306  1.00  0.00           H
ATOM   1034  HE3 LYS A  76      60.064  70.161  41.887  1.00  0.00           H
ATOM   1035  HZ1 LYS A  76      62.452  69.895  41.549  1.00  0.00           H
ATOM   1036  HZ2 LYS A  76      62.746  70.772  42.938  1.00  0.00           H
ATOM   1037  HZ3 LYS A  76      62.235  71.433  41.589  1.00  0.00           H
ATOM   1038  N   ALA A  77      58.685  74.501  47.002  1.00  0.00           N
ATOM   1039  CA  ALA A  77      58.364  75.193  48.207  1.00  0.00           C
ATOM   1040  C   ALA A  77      58.511  76.756  48.094  1.00  0.00           C
ATOM   1041  O   ALA A  77      59.540  77.194  47.613  1.00  0.00           O
ATOM   1042  CB  ALA A  77      59.158  74.600  49.389  1.00  0.00           C
ATOM   1043  H   ALA A  77      59.354  73.754  47.125  1.00  0.00           H
ATOM   1044  HA  ALA A  77      57.324  74.959  48.436  1.00  0.00           H
ATOM   1045  HB1 ALA A  77      60.215  74.857  49.314  1.00  0.00           H
ATOM   1046  HB2 ALA A  77      59.001  73.522  49.359  1.00  0.00           H
ATOM   1047  HB3 ALA A  77      58.735  74.949  50.331  1.00  0.00           H
ATOM   1048  N   GLY A  78      57.499  77.471  48.637  1.00  0.00           N
ATOM   1049  CA  GLY A  78      57.462  78.932  48.525  1.00  0.00           C
ATOM   1050  C   GLY A  78      57.038  79.498  47.149  1.00  0.00           C
ATOM   1051  O   GLY A  78      56.760  80.731  47.072  1.00  0.00           O
ATOM   1052  H   GLY A  78      56.778  76.961  49.128  1.00  0.00           H
ATOM   1053  HA2 GLY A  78      56.723  79.362  49.200  1.00  0.00           H
ATOM   1054  HA3 GLY A  78      58.468  79.280  48.759  1.00  0.00           H
ATOM   1055  N   GLN A  79      57.054  78.664  46.134  1.00  0.00           N
ATOM   1056  CA  GLN A  79      56.180  79.024  44.975  1.00  0.00           C
ATOM   1057  C   GLN A  79      54.749  79.573  45.292  1.00  0.00           C
ATOM   1058  O   GLN A  79      54.146  79.143  46.287  1.00  0.00           O
ATOM   1059  CB  GLN A  79      56.099  77.879  43.944  1.00  0.00           C
ATOM   1060  CG  GLN A  79      57.485  77.530  43.393  1.00  0.00           C
ATOM   1061  CD  GLN A  79      57.441  76.317  42.439  1.00  0.00           C
ATOM   1062  NE2 GLN A  79      58.512  76.218  41.658  1.00  0.00           N
ATOM   1063  OE1 GLN A  79      56.512  75.562  42.396  1.00  0.00           O
ATOM   1064  H   GLN A  79      57.358  77.706  46.243  1.00  0.00           H
ATOM   1065  HA  GLN A  79      56.699  79.801  44.414  1.00  0.00           H
ATOM   1066  HB2 GLN A  79      55.799  76.930  44.387  1.00  0.00           H
ATOM   1067  HB3 GLN A  79      55.442  78.063  43.093  1.00  0.00           H
ATOM   1068  HG2 GLN A  79      57.746  78.463  42.894  1.00  0.00           H
ATOM   1069  HG3 GLN A  79      58.248  77.450  44.168  1.00  0.00           H
ATOM   1070 HE21 GLN A  79      58.417  75.489  40.964  1.00  0.00           H
ATOM   1071 HE22 GLN A  79      59.255  76.901  41.673  1.00  0.00           H
ATOM   1072  N   HID A  80      54.196  80.411  44.483  1.00  0.00           N
ATOM   1073  CA  HID A  80      52.776  80.777  44.537  1.00  0.00           C
ATOM   1074  C   HID A  80      52.065  80.077  43.294  1.00  0.00           C
ATOM   1075  O   HID A  80      52.388  80.297  42.119  1.00  0.00           O
ATOM   1076  CB  HID A  80      52.524  82.263  44.513  1.00  0.00           C
ATOM   1077  CG  HID A  80      51.242  82.638  45.229  1.00  0.00           C
ATOM   1078  CD2 HID A  80      50.106  81.902  45.312  1.00  0.00           C
ATOM   1079  ND1 HID A  80      50.884  83.884  45.685  1.00  0.00           N
ATOM   1080  CE1 HID A  80      49.624  83.929  46.151  1.00  0.00           C
ATOM   1081  NE2 HID A  80      49.122  82.670  45.927  1.00  0.00           N
ATOM   1082  H   HID A  80      54.823  80.763  43.773  1.00  0.00           H
ATOM   1083  HA  HID A  80      52.380  80.432  45.492  1.00  0.00           H
ATOM   1084  HB2 HID A  80      53.290  82.748  45.118  1.00  0.00           H
ATOM   1085  HB3 HID A  80      52.481  82.611  43.481  1.00  0.00           H
ATOM   1086  HD1 HID A  80      51.451  84.674  45.411  1.00  0.00           H
ATOM   1087  HD2 HID A  80      50.032  80.865  45.021  1.00  0.00           H
ATOM   1088  HE1 HID A  80      49.123  84.768  46.611  1.00  0.00           H
ATOM   1089  N   LEU A  81      51.352  78.977  43.639  1.00  0.00           N
ATOM   1090  CA  LEU A  81      50.640  78.216  42.610  1.00  0.00           C
ATOM   1091  C   LEU A  81      49.329  78.833  42.204  1.00  0.00           C
ATOM   1092  O   LEU A  81      48.775  79.652  42.969  1.00  0.00           O
ATOM   1093  CB  LEU A  81      50.661  76.714  43.004  1.00  0.00           C
ATOM   1094  CG  LEU A  81      50.145  75.624  42.045  1.00  0.00           C
ATOM   1095  CD1 LEU A  81      50.880  74.328  42.338  1.00  0.00           C
ATOM   1096  CD2 LEU A  81      48.634  75.190  42.236  1.00  0.00           C
ATOM   1097  H   LEU A  81      51.321  78.811  44.635  1.00  0.00           H
ATOM   1098  HA  LEU A  81      51.295  78.337  41.747  1.00  0.00           H
ATOM   1099  HB2 LEU A  81      51.745  76.615  43.074  1.00  0.00           H
ATOM   1100  HB3 LEU A  81      50.232  76.524  43.987  1.00  0.00           H
ATOM   1101  HG  LEU A  81      50.277  75.958  41.016  1.00  0.00           H
ATOM   1102 HD11 LEU A  81      51.923  74.396  42.028  1.00  0.00           H
ATOM   1103 HD12 LEU A  81      50.535  73.513  41.701  1.00  0.00           H
ATOM   1104 HD13 LEU A  81      50.754  74.039  43.381  1.00  0.00           H
ATOM   1105 HD21 LEU A  81      48.314  74.966  43.254  1.00  0.00           H
ATOM   1106 HD22 LEU A  81      47.999  76.020  41.927  1.00  0.00           H
ATOM   1107 HD23 LEU A  81      48.487  74.277  41.659  1.00  0.00           H
ATOM   1108  N   LEU A  82      48.830  78.520  41.009  1.00  0.00           N
ATOM   1109  CA  LEU A  82      47.485  78.860  40.566  1.00  0.00           C
ATOM   1110  C   LEU A  82      46.615  77.678  40.085  1.00  0.00           C
ATOM   1111  O   LEU A  82      47.044  76.824  39.322  1.00  0.00           O
ATOM   1112  CB  LEU A  82      47.632  79.960  39.596  1.00  0.00           C
ATOM   1113  CG  LEU A  82      46.421  80.319  38.783  1.00  0.00           C
ATOM   1114  CD1 LEU A  82      45.367  81.091  39.613  1.00  0.00           C
ATOM   1115  CD2 LEU A  82      46.932  81.134  37.632  1.00  0.00           C
ATOM   1116  H   LEU A  82      49.359  77.994  40.328  1.00  0.00           H
ATOM   1117  HA  LEU A  82      46.925  79.313  41.385  1.00  0.00           H
ATOM   1118  HB2 LEU A  82      47.955  80.878  40.087  1.00  0.00           H
ATOM   1119  HB3 LEU A  82      48.403  79.561  38.937  1.00  0.00           H
ATOM   1120  HG  LEU A  82      45.941  79.435  38.365  1.00  0.00           H
ATOM   1121 HD11 LEU A  82      44.798  80.438  40.273  1.00  0.00           H
ATOM   1122 HD12 LEU A  82      44.572  81.450  38.959  1.00  0.00           H
ATOM   1123 HD13 LEU A  82      45.755  81.981  40.110  1.00  0.00           H
ATOM   1124 HD21 LEU A  82      47.284  82.064  38.079  1.00  0.00           H
ATOM   1125 HD22 LEU A  82      47.696  80.591  37.077  1.00  0.00           H
ATOM   1126 HD23 LEU A  82      46.161  81.256  36.870  1.00  0.00           H
ATOM   1127  N   ASP A  83      45.337  77.653  40.399  1.00 -0.05           N
ATOM   1128  CA  ASP A  83      44.403  76.635  39.914  1.00 -0.05           C
ATOM   1129  C   ASP A  83      43.414  77.364  39.038  1.00 -0.05           C
ATOM   1130  O   ASP A  83      42.625  78.244  39.493  1.00 -0.05           O
ATOM   1131  CB  ASP A  83      43.872  75.827  41.116  1.00 -0.05           C
ATOM   1132  CG  ASP A  83      43.089  74.531  40.759  1.00 -0.05           C
ATOM   1133  OD1 ASP A  83      42.566  74.360  39.620  1.00 -0.05           O
ATOM   1134  OD2 ASP A  83      43.013  73.559  41.562  1.00 -0.05           O
ATOM   1135  H   ASP A  83      44.957  78.410  40.949  1.00 -0.05           H
ATOM   1136  HA  ASP A  83      44.839  75.903  39.233  1.00 -0.05           H
ATOM   1137  HB2 ASP A  83      44.719  75.522  41.730  1.00 -0.05           H
ATOM   1138  HB3 ASP A  83      43.275  76.509  41.722  1.00 -0.05           H
ATOM   1139  N   ILE A  84      43.421  77.070  37.700  1.00 -0.04           N
ATOM   1140  CA  ILE A  84      42.530  77.652  36.692  1.00 -0.04           C
ATOM   1141  C   ILE A  84      41.157  76.808  36.719  1.00 -0.04           C
ATOM   1142  O   ILE A  84      41.108  75.765  36.108  1.00 -0.04           O
ATOM   1143  CB  ILE A  84      43.412  77.832  35.392  1.00 -0.04           C
ATOM   1144  CG1 ILE A  84      44.463  78.859  35.586  1.00 -0.04           C
ATOM   1145  CG2 ILE A  84      42.719  78.036  34.023  1.00 -0.04           C
ATOM   1146  CD1 ILE A  84      45.707  78.744  34.684  1.00 -0.04           C
ATOM   1147  H   ILE A  84      43.972  76.285  37.380  1.00 -0.04           H
ATOM   1148  HA  ILE A  84      42.237  78.641  37.044  1.00 -0.04           H
ATOM   1149  HB  ILE A  84      43.932  76.878  35.298  1.00 -0.04           H
ATOM   1150 HG12 ILE A  84      44.147  79.885  35.398  1.00 -0.04           H
ATOM   1151 HG13 ILE A  84      44.971  78.803  36.549  1.00 -0.04           H
ATOM   1152 HG21 ILE A  84      41.928  77.301  33.869  1.00 -0.04           H
ATOM   1153 HG22 ILE A  84      43.378  77.937  33.161  1.00 -0.04           H
ATOM   1154 HG23 ILE A  84      42.378  79.071  34.066  1.00 -0.04           H
ATOM   1155 HD11 ILE A  84      46.252  77.823  34.893  1.00 -0.04           H
ATOM   1156 HD12 ILE A  84      46.462  79.516  34.835  1.00 -0.04           H
ATOM   1157 HD13 ILE A  84      45.416  78.792  33.635  1.00 -0.04           H
ATOM   1158  N   GLY A  85      40.160  77.505  37.363  1.00 -0.04           N
ATOM   1159  CA  GLY A  85      38.977  76.766  37.782  1.00 -0.04           C
ATOM   1160  C   GLY A  85      39.353  75.829  39.009  1.00 -0.04           C
ATOM   1161  O   GLY A  85      39.599  74.636  38.826  1.00 -0.04           O
ATOM   1162  H   GLY A  85      40.339  78.426  37.737  1.00 -0.04           H
ATOM   1163  HA2 GLY A  85      38.179  77.473  38.009  1.00 -0.04           H
ATOM   1164  HA3 GLY A  85      38.586  76.138  36.981  1.00 -0.04           H
ATOM   1165  N   CYS A  86      39.425  76.417  40.236  1.00 -0.05           N
ATOM   1166  CA  CYS A  86      39.849  75.691  41.411  1.00 -0.05           C
ATOM   1167  C   CYS A  86      38.821  74.927  42.288  1.00 -0.05           C
ATOM   1168  O   CYS A  86      39.149  74.161  43.273  1.00 -0.05           O
ATOM   1169  CB  CYS A  86      40.496  76.702  42.376  1.00 -0.05           C
ATOM   1170  SG  CYS A  86      39.252  77.864  43.044  1.00 -0.05           S
ATOM   1171  H   CYS A  86      39.164  77.388  40.338  1.00 -0.05           H
ATOM   1172  HA  CYS A  86      40.531  74.907  41.082  1.00 -0.05           H
ATOM   1173  HB2 CYS A  86      40.877  76.168  43.246  1.00 -0.05           H
ATOM   1174  HB3 CYS A  86      41.256  77.240  41.810  1.00 -0.05           H
ATOM   1175  HG  CYS A  86      38.570  76.910  43.685  1.00 -0.05           H
ATOM   1176  N   GLY A  87      37.581  75.063  41.881  1.00 -0.02           N
ATOM   1177  CA  GLY A  87      36.417  74.479  42.458  1.00 -0.02           C
ATOM   1178  C   GLY A  87      36.348  74.764  43.950  1.00 -0.02           C
ATOM   1179  O   GLY A  87      36.937  75.683  44.558  1.00 -0.02           O
ATOM   1180  H   GLY A  87      37.417  75.681  41.100  1.00 -0.02           H
ATOM   1181  HA2 GLY A  87      35.510  74.852  41.983  1.00 -0.02           H
ATOM   1182  HA3 GLY A  87      36.621  73.445  42.179  1.00 -0.02           H
ATOM   1183  N   THR A  88      35.772  73.826  44.666  1.00  0.03           N
ATOM   1184  CA  THR A  88      35.688  73.762  46.132  1.00  0.03           C
ATOM   1185  C   THR A  88      36.999  73.447  46.830  1.00  0.03           C
ATOM   1186  O   THR A  88      37.050  73.228  48.053  1.00  0.03           O
ATOM   1187  CB  THR A  88      34.522  72.858  46.620  1.00  0.03           C
ATOM   1188  CG2 THR A  88      33.258  73.422  45.972  1.00  0.03           C
ATOM   1189  OG1 THR A  88      34.723  71.563  46.095  1.00  0.03           O
ATOM   1190  H   THR A  88      35.366  73.005  44.241  1.00  0.03           H
ATOM   1191  HA  THR A  88      35.437  74.785  46.409  1.00  0.03           H
ATOM   1192  HB  THR A  88      34.429  72.813  47.705  1.00  0.03           H
ATOM   1193  HG1 THR A  88      33.854  71.163  46.178  1.00  0.03           H
ATOM   1194 HG21 THR A  88      33.150  73.032  44.959  1.00  0.03           H
ATOM   1195 HG22 THR A  88      33.233  74.510  45.923  1.00  0.03           H
ATOM   1196 HG23 THR A  88      32.359  73.149  46.525  1.00  0.03           H
ATOM   1197  N   GLY A  89      38.055  73.467  46.063  1.00  0.01           N
ATOM   1198  CA  GLY A  89      39.321  74.049  46.484  1.00  0.01           C
ATOM   1199  C   GLY A  89      40.229  73.115  47.309  1.00  0.01           C
ATOM   1200  O   GLY A  89      41.355  73.441  47.610  1.00  0.01           O
ATOM   1201  H   GLY A  89      37.868  73.602  45.080  1.00  0.01           H
ATOM   1202  HA2 GLY A  89      39.882  74.427  45.629  1.00  0.01           H
ATOM   1203  HA3 GLY A  89      39.065  74.818  47.213  1.00  0.01           H
ATOM   1204  N   ARG A  90      39.790  71.861  47.576  1.00  0.05           N
ATOM   1205  CA  ARG A  90      40.502  70.773  48.286  1.00  0.05           C
ATOM   1206  C   ARG A  90      41.754  70.433  47.514  1.00  0.05           C
ATOM   1207  O   ARG A  90      42.798  70.268  48.154  1.00  0.05           O
ATOM   1208  CB  ARG A  90      39.550  69.537  48.640  1.00  0.05           C
ATOM   1209  CG  ARG A  90      40.333  68.303  48.990  1.00  0.05           C
ATOM   1210  CD  ARG A  90      39.407  67.108  49.239  1.00  0.05           C
ATOM   1211  NE  ARG A  90      40.241  66.013  49.801  1.00  0.05           N
ATOM   1212  CZ  ARG A  90      40.814  65.867  50.974  1.00  0.05           C
ATOM   1213  NH1 ARG A  90      40.588  66.669  52.021  1.00  0.05           N
ATOM   1214  NH2 ARG A  90      41.528  64.847  51.225  1.00  0.05           N
ATOM   1215  H   ARG A  90      38.828  71.642  47.363  1.00  0.05           H
ATOM   1216  HA  ARG A  90      40.938  71.093  49.232  1.00  0.05           H
ATOM   1217  HB2 ARG A  90      38.826  69.829  49.401  1.00  0.05           H
ATOM   1218  HB3 ARG A  90      38.904  69.322  47.789  1.00  0.05           H
ATOM   1219  HG2 ARG A  90      41.057  68.096  48.201  1.00  0.05           H
ATOM   1220  HG3 ARG A  90      40.930  68.463  49.887  1.00  0.05           H
ATOM   1221  HD2 ARG A  90      38.589  67.385  49.904  1.00  0.05           H
ATOM   1222  HD3 ARG A  90      38.993  66.826  48.271  1.00  0.05           H
ATOM   1223  HE  ARG A  90      40.661  65.368  49.147  1.00  0.05           H
ATOM   1224 HH11 ARG A  90      39.767  67.254  51.962  1.00  0.05           H
ATOM   1225 HH12 ARG A  90      40.974  66.511  52.941  1.00  0.05           H
ATOM   1226 HH21 ARG A  90      41.584  64.081  50.569  1.00  0.05           H
ATOM   1227 HH22 ARG A  90      41.636  64.726  52.222  1.00  0.05           H
ATOM   1228  N   THR A  91      41.669  70.382  46.170  1.00  0.00           N
ATOM   1229  CA  THR A  91      42.776  70.161  45.182  1.00  0.00           C
ATOM   1230  C   THR A  91      43.910  71.131  45.575  1.00  0.00           C
ATOM   1231  O   THR A  91      45.014  70.647  45.763  1.00  0.00           O
ATOM   1232  CB  THR A  91      42.274  70.469  43.737  1.00  0.00           C
ATOM   1233  CG2 THR A  91      43.367  70.188  42.681  1.00  0.00           C
ATOM   1234  OG1 THR A  91      41.130  69.687  43.514  1.00  0.00           O
ATOM   1235  H   THR A  91      40.775  70.189  45.740  1.00  0.00           H
ATOM   1236  HA  THR A  91      43.131  69.131  45.206  1.00  0.00           H
ATOM   1237  HB  THR A  91      42.058  71.535  43.658  1.00  0.00           H
ATOM   1238  HG1 THR A  91      40.769  69.872  42.644  1.00  0.00           H
ATOM   1239 HG21 THR A  91      43.785  69.200  42.875  1.00  0.00           H
ATOM   1240 HG22 THR A  91      44.094  71.000  42.670  1.00  0.00           H
ATOM   1241 HG23 THR A  91      42.777  70.112  41.768  1.00  0.00           H
ATOM   1242  N   ALA A  92      43.657  72.434  45.717  1.00  0.01           N
ATOM   1243  CA  ALA A  92      44.569  73.450  46.164  1.00  0.01           C
ATOM   1244  C   ALA A  92      45.047  73.391  47.624  1.00  0.01           C
ATOM   1245  O   ALA A  92      46.179  73.772  47.932  1.00  0.01           O
ATOM   1246  CB  ALA A  92      43.913  74.839  45.929  1.00  0.01           C
ATOM   1247  H   ALA A  92      42.723  72.790  45.572  1.00  0.01           H
ATOM   1248  HA  ALA A  92      45.404  73.427  45.463  1.00  0.01           H
ATOM   1249  HB1 ALA A  92      43.023  74.912  46.554  1.00  0.01           H
ATOM   1250  HB2 ALA A  92      43.508  75.027  44.934  1.00  0.01           H
ATOM   1251  HB3 ALA A  92      44.527  75.686  46.235  1.00  0.01           H
ATOM   1252  N   LEU A  93      44.229  73.002  48.575  1.00  0.01           N
ATOM   1253  CA  LEU A  93      44.605  72.909  50.015  1.00  0.01           C
ATOM   1254  C   LEU A  93      45.679  71.851  50.263  1.00  0.01           C
ATOM   1255  O   LEU A  93      46.684  72.136  50.984  1.00  0.01           O
ATOM   1256  CB  LEU A  93      43.286  72.618  50.879  1.00  0.01           C
ATOM   1257  CG  LEU A  93      43.536  72.368  52.385  1.00  0.01           C
ATOM   1258  CD1 LEU A  93      42.578  73.202  53.144  1.00  0.01           C
ATOM   1259  CD2 LEU A  93      43.402  70.897  52.730  1.00  0.01           C
ATOM   1260  H   LEU A  93      43.275  72.708  48.422  1.00  0.01           H
ATOM   1261  HA  LEU A  93      45.029  73.841  50.387  1.00  0.01           H
ATOM   1262  HB2 LEU A  93      42.608  73.456  50.718  1.00  0.01           H
ATOM   1263  HB3 LEU A  93      42.764  71.727  50.530  1.00  0.01           H
ATOM   1264  HG  LEU A  93      44.579  72.618  52.578  1.00  0.01           H
ATOM   1265 HD11 LEU A  93      42.987  74.211  53.083  1.00  0.01           H
ATOM   1266 HD12 LEU A  93      42.554  72.980  54.211  1.00  0.01           H
ATOM   1267 HD13 LEU A  93      41.603  73.038  52.686  1.00  0.01           H
ATOM   1268 HD21 LEU A  93      42.402  70.587  52.428  1.00  0.01           H
ATOM   1269 HD22 LEU A  93      44.106  70.167  52.332  1.00  0.01           H
ATOM   1270 HD23 LEU A  93      43.562  70.710  53.792  1.00  0.01           H
ATOM   1271  N   LYS A  94      45.502  70.629  49.683  1.00  0.03           N
ATOM   1272  CA  LYS A  94      46.380  69.494  49.642  1.00  0.03           C
ATOM   1273  C   LYS A  94      47.755  69.789  48.970  1.00  0.03           C
ATOM   1274  O   LYS A  94      48.789  69.549  49.618  1.00  0.03           O
ATOM   1275  CB  LYS A  94      45.682  68.369  48.866  1.00  0.03           C
ATOM   1276  CG  LYS A  94      44.637  67.627  49.737  1.00  0.03           C
ATOM   1277  CD  LYS A  94      43.819  66.634  48.915  1.00  0.03           C
ATOM   1278  CE  LYS A  94      44.489  65.693  47.914  1.00  0.03           C
ATOM   1279  NZ  LYS A  94      45.197  64.506  48.561  1.00  0.03           N
ATOM   1280  H   LYS A  94      44.873  70.565  48.896  1.00  0.03           H
ATOM   1281  HA  LYS A  94      46.540  69.158  50.666  1.00  0.03           H
ATOM   1282  HB2 LYS A  94      45.164  68.795  48.006  1.00  0.03           H
ATOM   1283  HB3 LYS A  94      46.468  67.659  48.608  1.00  0.03           H
ATOM   1284  HG2 LYS A  94      45.180  67.159  50.558  1.00  0.03           H
ATOM   1285  HG3 LYS A  94      43.933  68.352  50.147  1.00  0.03           H
ATOM   1286  HD2 LYS A  94      43.183  66.054  49.583  1.00  0.03           H
ATOM   1287  HD3 LYS A  94      43.095  67.181  48.310  1.00  0.03           H
ATOM   1288  HE2 LYS A  94      43.789  65.290  47.182  1.00  0.03           H
ATOM   1289  HE3 LYS A  94      45.188  66.287  47.324  1.00  0.03           H
ATOM   1290  HZ1 LYS A  94      45.873  63.971  48.034  1.00  0.03           H
ATOM   1291  HZ2 LYS A  94      44.547  63.851  48.970  1.00  0.03           H
ATOM   1292  HZ3 LYS A  94      45.671  64.812  49.399  1.00  0.03           H
ATOM   1293  N   ALA A  95      47.790  70.535  47.868  1.00  0.00           N
ATOM   1294  CA  ALA A  95      49.048  71.057  47.267  1.00  0.00           C
ATOM   1295  C   ALA A  95      49.867  71.885  48.250  1.00  0.00           C
ATOM   1296  O   ALA A  95      51.088  71.694  48.444  1.00  0.00           O
ATOM   1297  CB  ALA A  95      48.667  71.848  46.061  1.00  0.00           C
ATOM   1298  H   ALA A  95      46.961  70.693  47.312  1.00  0.00           H
ATOM   1299  HA  ALA A  95      49.633  70.186  46.974  1.00  0.00           H
ATOM   1300  HB1 ALA A  95      49.575  72.157  45.544  1.00  0.00           H
ATOM   1301  HB2 ALA A  95      47.976  72.662  46.283  1.00  0.00           H
ATOM   1302  HB3 ALA A  95      48.082  71.200  45.409  1.00  0.00           H
ATOM   1303  N   ALA A  96      49.203  72.874  48.881  1.00  0.00           N
ATOM   1304  CA  ALA A  96      49.699  73.840  49.811  1.00  0.00           C
ATOM   1305  C   ALA A  96      50.439  73.020  50.955  1.00  0.00           C
ATOM   1306  O   ALA A  96      51.653  73.104  51.126  1.00  0.00           O
ATOM   1307  CB  ALA A  96      48.604  74.708  50.378  1.00  0.00           C
ATOM   1308  H   ALA A  96      48.223  73.032  48.697  1.00  0.00           H
ATOM   1309  HA  ALA A  96      50.431  74.565  49.456  1.00  0.00           H
ATOM   1310  HB1 ALA A  96      48.261  75.427  49.633  1.00  0.00           H
ATOM   1311  HB2 ALA A  96      48.917  75.300  51.238  1.00  0.00           H
ATOM   1312  HB3 ALA A  96      47.708  74.152  50.653  1.00  0.00           H
ATOM   1313  N   ARG A  97      49.820  72.073  51.699  1.00  0.00           N
ATOM   1314  CA  ARG A  97      50.326  71.272  52.804  1.00  0.00           C
ATOM   1315  C   ARG A  97      51.392  70.299  52.321  1.00  0.00           C
ATOM   1316  O   ARG A  97      52.412  70.109  53.019  1.00  0.00           O
ATOM   1317  CB  ARG A  97      49.178  70.442  53.398  1.00  0.00           C
ATOM   1318  CG  ARG A  97      48.007  71.284  53.991  1.00  0.00           C
ATOM   1319  CD  ARG A  97      47.108  70.671  55.006  1.00  0.00           C
ATOM   1320  NE  ARG A  97      46.324  69.482  54.526  1.00  0.00           N
ATOM   1321  CZ  ARG A  97      45.127  69.096  54.977  1.00  0.00           C
ATOM   1322  NH1 ARG A  97      44.578  69.674  56.101  1.00  0.00           N
ATOM   1323  NH2 ARG A  97      44.406  68.290  54.261  1.00  0.00           N
ATOM   1324  H   ARG A  97      48.829  72.021  51.509  1.00  0.00           H
ATOM   1325  HA  ARG A  97      50.708  71.918  53.594  1.00  0.00           H
ATOM   1326  HB2 ARG A  97      48.852  69.749  52.623  1.00  0.00           H
ATOM   1327  HB3 ARG A  97      49.660  69.898  54.211  1.00  0.00           H
ATOM   1328  HG2 ARG A  97      48.469  72.147  54.471  1.00  0.00           H
ATOM   1329  HG3 ARG A  97      47.371  71.671  53.195  1.00  0.00           H
ATOM   1330  HD2 ARG A  97      47.677  70.222  55.819  1.00  0.00           H
ATOM   1331  HD3 ARG A  97      46.550  71.506  55.431  1.00  0.00           H
ATOM   1332  HE  ARG A  97      46.654  68.995  53.705  1.00  0.00           H
ATOM   1333 HH11 ARG A  97      45.195  70.261  56.643  1.00  0.00           H
ATOM   1334 HH12 ARG A  97      43.614  69.558  56.381  1.00  0.00           H
ATOM   1335 HH21 ARG A  97      44.702  67.926  53.367  1.00  0.00           H
ATOM   1336 HH22 ARG A  97      43.546  68.017  54.716  1.00  0.00           H
ATOM   1337  N   GLN A  98      51.133  69.606  51.201  1.00  0.00           N
ATOM   1338  CA  GLN A  98      52.091  68.561  50.658  1.00  0.00           C
ATOM   1339  C   GLN A  98      53.474  69.095  50.357  1.00  0.00           C
ATOM   1340  O   GLN A  98      54.515  68.386  50.576  1.00  0.00           O
ATOM   1341  CB  GLN A  98      51.546  67.898  49.331  1.00  0.00           C
ATOM   1342  CG  GLN A  98      50.506  66.882  49.850  1.00  0.00           C
ATOM   1343  CD  GLN A  98      49.990  65.940  48.733  1.00  0.00           C
ATOM   1344  NE2 GLN A  98      48.929  65.220  49.034  1.00  0.00           N
ATOM   1345  OE1 GLN A  98      50.504  65.758  47.650  1.00  0.00           O
ATOM   1346  H   GLN A  98      50.331  69.898  50.661  1.00  0.00           H
ATOM   1347  HA  GLN A  98      52.139  67.860  51.491  1.00  0.00           H
ATOM   1348  HB2 GLN A  98      51.121  68.722  48.758  1.00  0.00           H
ATOM   1349  HB3 GLN A  98      52.330  67.474  48.703  1.00  0.00           H
ATOM   1350  HG2 GLN A  98      50.937  66.200  50.582  1.00  0.00           H
ATOM   1351  HG3 GLN A  98      49.652  67.452  50.216  1.00  0.00           H
ATOM   1352 HE21 GLN A  98      48.488  64.664  48.315  1.00  0.00           H
ATOM   1353 HE22 GLN A  98      48.470  65.450  49.904  1.00  0.00           H
ATOM   1354  N   ARG A  99      53.541  70.301  49.800  1.00  0.00           N
ATOM   1355  CA  ARG A  99      54.799  70.847  49.144  1.00  0.00           C
ATOM   1356  C   ARG A  99      55.241  72.129  49.757  1.00  0.00           C
ATOM   1357  O   ARG A  99      56.249  72.699  49.354  1.00  0.00           O
ATOM   1358  CB  ARG A  99      54.617  71.023  47.618  1.00  0.00           C
ATOM   1359  CG  ARG A  99      54.238  69.711  46.921  1.00  0.00           C
ATOM   1360  CD  ARG A  99      55.604  68.936  46.839  1.00  0.00           C
ATOM   1361  NE  ARG A  99      55.575  67.738  46.031  1.00  0.00           N
ATOM   1362  CZ  ARG A  99      56.261  67.546  44.930  1.00  0.00           C
ATOM   1363  NH1 ARG A  99      56.774  68.435  44.132  1.00  0.00           N
ATOM   1364  NH2 ARG A  99      56.297  66.359  44.401  1.00  0.00           N
ATOM   1365  H   ARG A  99      52.709  70.851  49.637  1.00  0.00           H
ATOM   1366  HA  ARG A  99      55.640  70.165  49.268  1.00  0.00           H
ATOM   1367  HB2 ARG A  99      53.798  71.736  47.522  1.00  0.00           H
ATOM   1368  HB3 ARG A  99      55.468  71.606  47.267  1.00  0.00           H
ATOM   1369  HG2 ARG A  99      53.535  69.083  47.467  1.00  0.00           H
ATOM   1370  HG3 ARG A  99      53.726  69.917  45.981  1.00  0.00           H
ATOM   1371  HD2 ARG A  99      56.446  69.450  46.375  1.00  0.00           H
ATOM   1372  HD3 ARG A  99      55.975  68.625  47.815  1.00  0.00           H
ATOM   1373  HE  ARG A  99      54.896  67.044  46.310  1.00  0.00           H
ATOM   1374 HH11 ARG A  99      56.739  69.416  44.368  1.00  0.00           H
ATOM   1375 HH12 ARG A  99      57.388  68.212  43.362  1.00  0.00           H
ATOM   1376 HH21 ARG A  99      56.056  65.572  44.987  1.00  0.00           H
ATOM   1377 HH22 ARG A  99      56.761  66.174  43.523  1.00  0.00           H
ATOM   1378  N   GLY A 100      54.566  72.713  50.790  1.00  0.00           N
ATOM   1379  CA  GLY A 100      55.097  73.958  51.463  1.00  0.00           C
ATOM   1380  C   GLY A 100      54.972  75.228  50.554  1.00  0.00           C
ATOM   1381  O   GLY A 100      55.904  76.055  50.387  1.00  0.00           O
ATOM   1382  H   GLY A 100      53.868  72.153  51.257  1.00  0.00           H
ATOM   1383  HA2 GLY A 100      54.640  74.159  52.432  1.00  0.00           H
ATOM   1384  HA3 GLY A 100      56.167  73.858  51.645  1.00  0.00           H
ATOM   1385  N   ILE A 101      53.770  75.528  49.954  1.00  0.00           N
ATOM   1386  CA  ILE A 101      53.525  76.690  49.022  1.00  0.00           C
ATOM   1387  C   ILE A 101      52.213  77.383  49.463  1.00  0.00           C
ATOM   1388  O   ILE A 101      51.408  76.832  50.216  1.00  0.00           O
ATOM   1389  CB  ILE A 101      53.374  76.011  47.634  1.00  0.00           C
ATOM   1390  CG1 ILE A 101      52.164  75.136  47.422  1.00  0.00           C
ATOM   1391  CG2 ILE A 101      54.705  75.469  47.200  1.00  0.00           C
ATOM   1392  CD1 ILE A 101      52.074  74.311  46.159  1.00  0.00           C
ATOM   1393  H   ILE A 101      53.004  74.919  50.203  1.00  0.00           H
ATOM   1394  HA  ILE A 101      54.392  77.347  49.087  1.00  0.00           H
ATOM   1395  HB  ILE A 101      53.218  76.822  46.922  1.00  0.00           H
ATOM   1396 HG12 ILE A 101      52.126  74.435  48.256  1.00  0.00           H
ATOM   1397 HG13 ILE A 101      51.260  75.740  47.499  1.00  0.00           H
ATOM   1398 HG21 ILE A 101      55.512  76.201  47.184  1.00  0.00           H
ATOM   1399 HG22 ILE A 101      54.683  75.107  46.173  1.00  0.00           H
ATOM   1400 HG23 ILE A 101      54.899  74.541  47.738  1.00  0.00           H
ATOM   1401 HD11 ILE A 101      52.805  73.505  46.097  1.00  0.00           H
ATOM   1402 HD12 ILE A 101      52.056  74.913  45.251  1.00  0.00           H
ATOM   1403 HD13 ILE A 101      51.192  73.671  46.124  1.00  0.00           H
ATOM   1404  N   ALA A 102      51.943  78.550  48.882  1.00  0.00           N
ATOM   1405  CA  ALA A 102      50.627  79.175  48.909  1.00  0.00           C
ATOM   1406  C   ALA A 102      49.923  78.928  47.521  1.00  0.00           C
ATOM   1407  O   ALA A 102      50.559  78.705  46.511  1.00  0.00           O
ATOM   1408  CB  ALA A 102      50.890  80.591  49.094  1.00  0.00           C
ATOM   1409  H   ALA A 102      52.576  78.917  48.185  1.00  0.00           H
ATOM   1410  HA  ALA A 102      50.016  78.814  49.736  1.00  0.00           H
ATOM   1411  HB1 ALA A 102      49.951  81.100  49.310  1.00  0.00           H
ATOM   1412  HB2 ALA A 102      51.326  81.031  48.197  1.00  0.00           H
ATOM   1413  HB3 ALA A 102      51.656  80.681  49.864  1.00  0.00           H
ATOM   1414  N   VAL A 103      48.584  79.039  47.418  1.00  0.00           N
ATOM   1415  CA  VAL A 103      47.838  78.767  46.196  1.00  0.00           C
ATOM   1416  C   VAL A 103      46.754  79.813  45.991  1.00  0.00           C
ATOM   1417  O   VAL A 103      45.952  80.023  46.944  1.00  0.00           O
ATOM   1418  CB  VAL A 103      47.204  77.315  46.082  1.00  0.00           C
ATOM   1419  CG1 VAL A 103      46.672  76.928  44.649  1.00  0.00           C
ATOM   1420  CG2 VAL A 103      48.188  76.163  46.465  1.00  0.00           C
ATOM   1421  H   VAL A 103      48.038  79.289  48.231  1.00  0.00           H
ATOM   1422  HA  VAL A 103      48.608  78.739  45.425  1.00  0.00           H
ATOM   1423  HB  VAL A 103      46.371  77.379  46.782  1.00  0.00           H
ATOM   1424 HG11 VAL A 103      47.317  77.383  43.898  1.00  0.00           H
ATOM   1425 HG12 VAL A 103      46.591  75.846  44.554  1.00  0.00           H
ATOM   1426 HG13 VAL A 103      45.702  77.419  44.560  1.00  0.00           H
ATOM   1427 HG21 VAL A 103      48.613  76.356  47.450  1.00  0.00           H
ATOM   1428 HG22 VAL A 103      48.922  75.987  45.679  1.00  0.00           H
ATOM   1429 HG23 VAL A 103      47.687  75.197  46.536  1.00  0.00           H
ATOM   1430  N   THR A 104      46.622  80.357  44.855  1.00  0.00           N
ATOM   1431  CA  THR A 104      45.524  81.198  44.436  1.00  0.00           C
ATOM   1432  C   THR A 104      44.589  80.414  43.541  1.00  0.00           C
ATOM   1433  O   THR A 104      45.035  79.643  42.610  1.00  0.00           O
ATOM   1434  CB  THR A 104      46.104  82.478  43.773  1.00  0.00           C
ATOM   1435  CG2 THR A 104      44.939  83.217  43.074  1.00  0.00           C
ATOM   1436  OG1 THR A 104      46.717  83.352  44.753  1.00  0.00           O
ATOM   1437  H   THR A 104      47.286  80.011  44.176  1.00  0.00           H
ATOM   1438  HA  THR A 104      44.831  81.426  45.246  1.00  0.00           H
ATOM   1439  HB  THR A 104      46.888  82.178  43.077  1.00  0.00           H
ATOM   1440  HG1 THR A 104      47.554  82.919  44.934  1.00  0.00           H
ATOM   1441 HG21 THR A 104      44.504  82.759  42.185  1.00  0.00           H
ATOM   1442 HG22 THR A 104      45.385  84.130  42.678  1.00  0.00           H
ATOM   1443 HG23 THR A 104      44.137  83.516  43.749  1.00  0.00           H
ATOM   1444  N   GLY A 105      43.293  80.460  43.610  1.00  0.00           N
ATOM   1445  CA  GLY A 105      42.330  79.705  42.685  1.00  0.00           C
ATOM   1446  C   GLY A 105      41.172  80.607  42.290  1.00  0.00           C
ATOM   1447  O   GLY A 105      40.959  81.532  43.033  1.00  0.00           O
ATOM   1448  H   GLY A 105      42.955  81.235  44.163  1.00  0.00           H
ATOM   1449  HA2 GLY A 105      42.888  79.393  41.802  1.00  0.00           H
ATOM   1450  HA3 GLY A 105      41.957  78.842  43.236  1.00  0.00           H
ATOM   1451  N   VAL A 106      40.428  80.297  41.243  1.00 -0.01           N
ATOM   1452  CA  VAL A 106      39.225  81.070  40.850  1.00 -0.01           C
ATOM   1453  C   VAL A 106      38.051  80.233  40.373  1.00 -0.01           C
ATOM   1454  O   VAL A 106      38.248  79.145  39.828  1.00 -0.01           O
ATOM   1455  CB  VAL A 106      39.573  82.103  39.700  1.00 -0.01           C
ATOM   1456  CG1 VAL A 106      40.372  83.291  40.157  1.00 -0.01           C
ATOM   1457  CG2 VAL A 106      40.286  81.562  38.467  1.00 -0.01           C
ATOM   1458  H   VAL A 106      40.586  79.477  40.674  1.00 -0.01           H
ATOM   1459  HA  VAL A 106      38.844  81.535  41.759  1.00 -0.01           H
ATOM   1460  HB  VAL A 106      38.569  82.443  39.444  1.00 -0.01           H
ATOM   1461 HG11 VAL A 106      41.338  82.848  40.402  1.00 -0.01           H
ATOM   1462 HG12 VAL A 106      40.522  84.154  39.509  1.00 -0.01           H
ATOM   1463 HG13 VAL A 106      39.894  83.692  41.051  1.00 -0.01           H
ATOM   1464 HG21 VAL A 106      40.574  82.379  37.806  1.00 -0.01           H
ATOM   1465 HG22 VAL A 106      39.613  80.857  37.978  1.00 -0.01           H
ATOM   1466 HG23 VAL A 106      41.185  80.984  38.682  1.00 -0.01           H
ATOM   1467  N   ALA A 107      36.809  80.755  40.443  1.00 -0.02           N
ATOM   1468  CA  ALA A 107      35.683  80.166  39.694  1.00 -0.02           C
ATOM   1469  C   ALA A 107      34.622  81.263  39.354  1.00 -0.02           C
ATOM   1470  O   ALA A 107      34.445  82.233  40.039  1.00 -0.02           O
ATOM   1471  CB  ALA A 107      35.042  79.027  40.535  1.00 -0.02           C
ATOM   1472  H   ALA A 107      36.669  81.684  40.814  1.00 -0.02           H
ATOM   1473  HA  ALA A 107      36.034  79.857  38.709  1.00 -0.02           H
ATOM   1474  HB1 ALA A 107      34.668  79.337  41.510  1.00 -0.02           H
ATOM   1475  HB2 ALA A 107      35.791  78.242  40.638  1.00 -0.02           H
ATOM   1476  HB3 ALA A 107      34.177  78.613  40.016  1.00 -0.02           H
ATOM   1477  N   VAL A 108      33.934  81.062  38.245  1.00  0.00           N
ATOM   1478  CA  VAL A 108      32.750  81.889  37.827  1.00  0.00           C
ATOM   1479  C   VAL A 108      31.469  81.464  38.645  1.00  0.00           C
ATOM   1480  O   VAL A 108      30.405  82.089  38.519  1.00  0.00           O
ATOM   1481  CB  VAL A 108      32.507  81.743  36.304  1.00  0.00           C
ATOM   1482  CG1 VAL A 108      33.583  82.512  35.534  1.00  0.00           C
ATOM   1483  CG2 VAL A 108      32.335  80.256  36.031  1.00  0.00           C
ATOM   1484  H   VAL A 108      34.330  80.502  37.504  1.00  0.00           H
ATOM   1485  HA  VAL A 108      32.946  82.940  38.037  1.00  0.00           H
ATOM   1486  HB  VAL A 108      31.561  82.238  36.086  1.00  0.00           H
ATOM   1487 HG11 VAL A 108      34.530  82.146  35.931  1.00  0.00           H
ATOM   1488 HG12 VAL A 108      33.463  82.406  34.455  1.00  0.00           H
ATOM   1489 HG13 VAL A 108      33.486  83.574  35.757  1.00  0.00           H
ATOM   1490 HG21 VAL A 108      32.913  79.563  36.642  1.00  0.00           H
ATOM   1491 HG22 VAL A 108      32.561  80.037  34.988  1.00  0.00           H
ATOM   1492 HG23 VAL A 108      31.317  79.937  36.252  1.00  0.00           H
ATOM   1493  N   SER A 109      31.600  80.462  39.475  1.00 -0.01           N
ATOM   1494  CA  SER A 109      30.616  80.068  40.424  1.00 -0.01           C
ATOM   1495  C   SER A 109      30.859  80.744  41.768  1.00 -0.01           C
ATOM   1496  O   SER A 109      31.897  80.571  42.358  1.00 -0.01           O
ATOM   1497  CB  SER A 109      30.718  78.522  40.503  1.00 -0.01           C
ATOM   1498  OG  SER A 109      30.113  78.051  41.667  1.00 -0.01           O
ATOM   1499  H   SER A 109      32.461  79.935  39.512  1.00 -0.01           H
ATOM   1500  HA  SER A 109      29.606  80.226  40.046  1.00 -0.01           H
ATOM   1501  HB2 SER A 109      30.254  78.076  39.623  1.00 -0.01           H
ATOM   1502  HB3 SER A 109      31.728  78.115  40.565  1.00 -0.01           H
ATOM   1503  HG  SER A 109      29.225  78.410  41.602  1.00 -0.01           H
ATOM   1504  N   LYS A 110      29.834  81.440  42.247  1.00  0.01           N
ATOM   1505  CA  LYS A 110      29.818  82.110  43.550  1.00  0.01           C
ATOM   1506  C   LYS A 110      29.882  81.026  44.660  1.00  0.01           C
ATOM   1507  O   LYS A 110      30.692  81.176  45.600  1.00  0.01           O
ATOM   1508  CB  LYS A 110      28.546  82.936  43.726  1.00  0.01           C
ATOM   1509  CG  LYS A 110      28.473  84.021  42.651  1.00  0.01           C
ATOM   1510  CD  LYS A 110      27.145  84.835  42.744  1.00  0.01           C
ATOM   1511  CE  LYS A 110      27.189  86.083  41.860  1.00  0.01           C
ATOM   1512  NZ  LYS A 110      25.782  86.710  41.738  1.00  0.01           N
ATOM   1513  H   LYS A 110      29.042  81.623  41.648  1.00  0.01           H
ATOM   1514  HA  LYS A 110      30.713  82.723  43.649  1.00  0.01           H
ATOM   1515  HB2 LYS A 110      27.709  82.245  43.632  1.00  0.01           H
ATOM   1516  HB3 LYS A 110      28.637  83.476  44.668  1.00  0.01           H
ATOM   1517  HG2 LYS A 110      29.295  84.712  42.839  1.00  0.01           H
ATOM   1518  HG3 LYS A 110      28.690  83.682  41.638  1.00  0.01           H
ATOM   1519  HD2 LYS A 110      26.288  84.223  42.463  1.00  0.01           H
ATOM   1520  HD3 LYS A 110      26.988  85.190  43.762  1.00  0.01           H
ATOM   1521  HE2 LYS A 110      27.989  86.760  42.159  1.00  0.01           H
ATOM   1522  HE3 LYS A 110      27.429  85.871  40.818  1.00  0.01           H
ATOM   1523  HZ1 LYS A 110      25.509  87.343  42.477  1.00  0.01           H
ATOM   1524  HZ2 LYS A 110      25.069  85.995  41.702  1.00  0.01           H
ATOM   1525  HZ3 LYS A 110      25.645  87.320  40.944  1.00  0.01           H
ATOM   1526  N   GLU A 111      29.182  79.942  44.543  1.00  0.01           N
ATOM   1527  CA  GLU A 111      28.979  79.019  45.619  1.00  0.01           C
ATOM   1528  C   GLU A 111      30.175  78.170  45.844  1.00  0.01           C
ATOM   1529  O   GLU A 111      30.390  77.752  46.971  1.00  0.01           O
ATOM   1530  CB  GLU A 111      27.674  78.230  45.417  1.00  0.01           C
ATOM   1531  CG  GLU A 111      26.428  79.094  45.532  1.00  0.01           C
ATOM   1532  CD  GLU A 111      26.087  79.360  47.032  1.00  0.01           C
ATOM   1533  OE1 GLU A 111      25.062  78.853  47.484  1.00  0.01           O
ATOM   1534  OE2 GLU A 111      26.905  79.946  47.716  1.00  0.01           O
ATOM   1535  H   GLU A 111      28.574  79.917  43.738  1.00  0.01           H
ATOM   1536  HA  GLU A 111      28.829  79.614  46.519  1.00  0.01           H
ATOM   1537  HB2 GLU A 111      27.755  77.763  44.436  1.00  0.01           H
ATOM   1538  HB3 GLU A 111      27.576  77.416  46.135  1.00  0.01           H
ATOM   1539  HG2 GLU A 111      26.694  79.981  44.958  1.00  0.01           H
ATOM   1540  HG3 GLU A 111      25.602  78.570  45.052  1.00  0.01           H
ATOM   1541  N   GLN A 112      30.945  77.784  44.799  1.00 -0.02           N
ATOM   1542  CA  GLN A 112      32.157  76.954  44.951  1.00 -0.02           C
ATOM   1543  C   GLN A 112      33.247  77.694  45.676  1.00 -0.02           C
ATOM   1544  O   GLN A 112      33.817  77.082  46.597  1.00 -0.02           O
ATOM   1545  CB  GLN A 112      32.774  76.542  43.656  1.00 -0.02           C
ATOM   1546  CG  GLN A 112      31.913  75.528  42.924  1.00 -0.02           C
ATOM   1547  CD  GLN A 112      32.403  74.937  41.582  1.00 -0.02           C
ATOM   1548  NE2 GLN A 112      32.092  73.707  41.318  1.00 -0.02           N
ATOM   1549  OE1 GLN A 112      33.051  75.590  40.821  1.00 -0.02           O
ATOM   1550  H   GLN A 112      30.679  78.142  43.893  1.00 -0.02           H
ATOM   1551  HA  GLN A 112      31.915  76.074  45.548  1.00 -0.02           H
ATOM   1552  HB2 GLN A 112      32.949  77.448  43.076  1.00 -0.02           H
ATOM   1553  HB3 GLN A 112      33.698  75.990  43.826  1.00 -0.02           H
ATOM   1554  HG2 GLN A 112      31.709  74.733  43.641  1.00 -0.02           H
ATOM   1555  HG3 GLN A 112      30.902  75.879  42.715  1.00 -0.02           H
ATOM   1556 HE21 GLN A 112      32.336  73.246  40.453  1.00 -0.02           H
ATOM   1557 HE22 GLN A 112      31.516  73.216  41.987  1.00 -0.02           H
ATOM   1558  N   ILE A 113      33.369  78.987  45.523  1.00  0.01           N
ATOM   1559  CA  ILE A 113      34.370  79.842  46.159  1.00  0.01           C
ATOM   1560  C   ILE A 113      34.038  80.060  47.609  1.00  0.01           C
ATOM   1561  O   ILE A 113      34.904  80.205  48.426  1.00  0.01           O
ATOM   1562  CB  ILE A 113      34.450  81.072  45.271  1.00  0.01           C
ATOM   1563  CG1 ILE A 113      35.091  80.682  43.893  1.00  0.01           C
ATOM   1564  CG2 ILE A 113      35.196  82.246  45.936  1.00  0.01           C
ATOM   1565  CD1 ILE A 113      36.573  80.247  43.848  1.00  0.01           C
ATOM   1566  H   ILE A 113      32.974  79.370  44.676  1.00  0.01           H
ATOM   1567  HA  ILE A 113      35.334  79.333  46.178  1.00  0.01           H
ATOM   1568  HB  ILE A 113      33.407  81.360  45.141  1.00  0.01           H
ATOM   1569 HG12 ILE A 113      34.459  79.913  43.450  1.00  0.01           H
ATOM   1570 HG13 ILE A 113      35.013  81.417  43.092  1.00  0.01           H
ATOM   1571 HG21 ILE A 113      34.953  82.387  46.989  1.00  0.01           H
ATOM   1572 HG22 ILE A 113      35.078  83.112  45.285  1.00  0.01           H
ATOM   1573 HG23 ILE A 113      36.242  81.944  45.978  1.00  0.01           H
ATOM   1574 HD11 ILE A 113      36.736  79.675  42.934  1.00  0.01           H
ATOM   1575 HD12 ILE A 113      36.863  79.623  44.693  1.00  0.01           H
ATOM   1576 HD13 ILE A 113      37.235  81.109  43.931  1.00  0.01           H
ATOM   1577  N   ALA A 114      32.771  80.085  47.994  1.00  0.00           N
ATOM   1578  CA  ALA A 114      32.378  79.929  49.416  1.00  0.00           C
ATOM   1579  C   ALA A 114      32.855  78.583  49.944  1.00  0.00           C
ATOM   1580  O   ALA A 114      33.619  78.557  50.913  1.00  0.00           O
ATOM   1581  CB  ALA A 114      30.826  80.213  49.493  1.00  0.00           C
ATOM   1582  H   ALA A 114      32.131  79.963  47.222  1.00  0.00           H
ATOM   1583  HA  ALA A 114      32.976  80.632  49.998  1.00  0.00           H
ATOM   1584  HB1 ALA A 114      30.459  79.993  50.496  1.00  0.00           H
ATOM   1585  HB2 ALA A 114      30.336  79.478  48.854  1.00  0.00           H
ATOM   1586  HB3 ALA A 114      30.497  81.171  49.090  1.00  0.00           H
ATOM   1587  N   ALA A 115      32.545  77.429  49.262  1.00  0.01           N
ATOM   1588  CA  ALA A 115      32.981  76.148  49.882  1.00  0.01           C
ATOM   1589  C   ALA A 115      34.502  76.030  50.046  1.00  0.01           C
ATOM   1590  O   ALA A 115      34.921  75.377  50.986  1.00  0.01           O
ATOM   1591  CB  ALA A 115      32.303  75.049  49.069  1.00  0.01           C
ATOM   1592  H   ALA A 115      31.868  77.456  48.513  1.00  0.01           H
ATOM   1593  HA  ALA A 115      32.520  76.126  50.869  1.00  0.01           H
ATOM   1594  HB1 ALA A 115      32.555  75.317  48.043  1.00  0.01           H
ATOM   1595  HB2 ALA A 115      31.230  75.055  49.263  1.00  0.01           H
ATOM   1596  HB3 ALA A 115      32.598  74.008  49.207  1.00  0.01           H
ATOM   1597  N   ALA A 116      35.308  76.710  49.194  1.00  0.00           N
ATOM   1598  CA  ALA A 116      36.784  76.744  49.239  1.00  0.00           C
ATOM   1599  C   ALA A 116      37.298  77.617  50.369  1.00  0.00           C
ATOM   1600  O   ALA A 116      38.195  77.292  51.157  1.00  0.00           O
ATOM   1601  CB  ALA A 116      37.213  77.272  47.917  1.00  0.00           C
ATOM   1602  H   ALA A 116      34.882  77.107  48.368  1.00  0.00           H
ATOM   1603  HA  ALA A 116      37.199  75.747  49.384  1.00  0.00           H
ATOM   1604  HB1 ALA A 116      36.729  76.748  47.092  1.00  0.00           H
ATOM   1605  HB2 ALA A 116      38.271  77.024  47.832  1.00  0.00           H
ATOM   1606  HB3 ALA A 116      37.045  78.346  47.841  1.00  0.00           H
ATOM   1607  N   ASN A 117      36.805  78.849  50.496  1.00  0.00           N
ATOM   1608  CA  ASN A 117      37.285  79.675  51.601  1.00  0.00           C
ATOM   1609  C   ASN A 117      36.744  79.309  52.983  1.00  0.00           C
ATOM   1610  O   ASN A 117      37.398  79.472  54.040  1.00  0.00           O
ATOM   1611  CB  ASN A 117      36.784  81.138  51.404  1.00  0.00           C
ATOM   1612  CG  ASN A 117      37.569  81.838  50.310  1.00  0.00           C
ATOM   1613  ND2 ASN A 117      36.928  82.250  49.290  1.00  0.00           N
ATOM   1614  OD1 ASN A 117      38.731  82.217  50.528  1.00  0.00           O
ATOM   1615  H   ASN A 117      36.127  79.123  49.800  1.00  0.00           H
ATOM   1616  HA  ASN A 117      38.374  79.714  51.617  1.00  0.00           H
ATOM   1617  HB2 ASN A 117      35.706  81.084  51.250  1.00  0.00           H
ATOM   1618  HB3 ASN A 117      36.857  81.718  52.324  1.00  0.00           H
ATOM   1619 HD21 ASN A 117      36.023  81.814  49.181  1.00  0.00           H
ATOM   1620 HD22 ASN A 117      37.359  82.690  48.490  1.00  0.00           H
ATOM   1621  N   ARG A 118      35.547  78.653  53.058  1.00  0.01           N
ATOM   1622  CA  ARG A 118      35.097  77.922  54.271  1.00  0.01           C
ATOM   1623  C   ARG A 118      36.081  76.922  54.777  1.00  0.01           C
ATOM   1624  O   ARG A 118      36.363  76.731  55.965  1.00  0.01           O
ATOM   1625  CB  ARG A 118      33.683  77.395  54.019  1.00  0.01           C
ATOM   1626  CG  ARG A 118      32.529  78.447  53.810  1.00  0.01           C
ATOM   1627  CD  ARG A 118      31.238  77.746  53.405  1.00  0.01           C
ATOM   1628  NE  ARG A 118      30.137  78.676  53.184  1.00  0.01           N
ATOM   1629  CZ  ARG A 118      29.127  78.520  52.306  1.00  0.01           C
ATOM   1630  NH1 ARG A 118      28.863  77.384  51.704  1.00  0.01           N
ATOM   1631  NH2 ARG A 118      28.393  79.572  52.138  1.00  0.01           N
ATOM   1632  H   ARG A 118      34.951  78.511  52.255  1.00  0.01           H
ATOM   1633  HA  ARG A 118      35.008  78.727  55.001  1.00  0.01           H
ATOM   1634  HB2 ARG A 118      33.699  76.724  53.160  1.00  0.01           H
ATOM   1635  HB3 ARG A 118      33.341  76.761  54.837  1.00  0.01           H
ATOM   1636  HG2 ARG A 118      32.311  78.948  54.753  1.00  0.01           H
ATOM   1637  HG3 ARG A 118      32.756  79.223  53.079  1.00  0.01           H
ATOM   1638  HD2 ARG A 118      31.468  77.161  52.514  1.00  0.01           H
ATOM   1639  HD3 ARG A 118      30.899  76.977  54.099  1.00  0.01           H
ATOM   1640  HE  ARG A 118      30.245  79.632  53.489  1.00  0.01           H
ATOM   1641 HH11 ARG A 118      29.386  76.552  51.937  1.00  0.01           H
ATOM   1642 HH12 ARG A 118      28.155  77.384  50.984  1.00  0.01           H
ATOM   1643 HH21 ARG A 118      28.516  80.342  52.780  1.00  0.01           H
ATOM   1644 HH22 ARG A 118      27.538  79.499  51.605  1.00  0.01           H
ATOM   1645  N   LEU A 119      36.445  76.032  53.871  1.00  0.00           N
ATOM   1646  CA  LEU A 119      37.530  75.044  54.106  1.00  0.00           C
ATOM   1647  C   LEU A 119      38.897  75.596  54.458  1.00  0.00           C
ATOM   1648  O   LEU A 119      39.394  74.965  55.384  1.00  0.00           O
ATOM   1649  CB  LEU A 119      37.786  74.105  52.884  1.00  0.00           C
ATOM   1650  CG  LEU A 119      38.738  72.957  52.833  1.00  0.00           C
ATOM   1651  CD1 LEU A 119      38.288  71.766  53.668  1.00  0.00           C
ATOM   1652  CD2 LEU A 119      38.876  72.461  51.377  1.00  0.00           C
ATOM   1653  H   LEU A 119      36.143  76.104  52.910  1.00  0.00           H
ATOM   1654  HA  LEU A 119      37.217  74.487  54.989  1.00  0.00           H
ATOM   1655  HB2 LEU A 119      36.779  73.739  52.686  1.00  0.00           H
ATOM   1656  HB3 LEU A 119      38.047  74.819  52.102  1.00  0.00           H
ATOM   1657  HG  LEU A 119      39.665  73.427  53.160  1.00  0.00           H
ATOM   1658 HD11 LEU A 119      38.032  72.015  54.697  1.00  0.00           H
ATOM   1659 HD12 LEU A 119      39.157  71.108  53.684  1.00  0.00           H
ATOM   1660 HD13 LEU A 119      37.390  71.324  53.236  1.00  0.00           H
ATOM   1661 HD21 LEU A 119      37.932  72.534  50.836  1.00  0.00           H
ATOM   1662 HD22 LEU A 119      39.528  73.173  50.871  1.00  0.00           H
ATOM   1663 HD23 LEU A 119      39.425  71.520  51.396  1.00  0.00           H
ATOM   1664  N   ALA A 120      39.407  76.668  53.830  1.00  0.00           N
ATOM   1665  CA  ALA A 120      40.589  77.376  54.361  1.00  0.00           C
ATOM   1666  C   ALA A 120      40.398  77.941  55.786  1.00  0.00           C
ATOM   1667  O   ALA A 120      41.225  77.698  56.646  1.00  0.00           O
ATOM   1668  CB  ALA A 120      41.051  78.527  53.370  1.00  0.00           C
ATOM   1669  H   ALA A 120      38.911  77.069  53.047  1.00  0.00           H
ATOM   1670  HA  ALA A 120      41.429  76.682  54.396  1.00  0.00           H
ATOM   1671  HB1 ALA A 120      41.337  78.220  52.364  1.00  0.00           H
ATOM   1672  HB2 ALA A 120      41.805  79.244  53.695  1.00  0.00           H
ATOM   1673  HB3 ALA A 120      40.164  79.116  53.137  1.00  0.00           H
ATOM   1674  N   ALA A 121      39.275  78.550  56.075  1.00  0.00           N
ATOM   1675  CA  ALA A 121      38.949  79.044  57.427  1.00  0.00           C
ATOM   1676  C   ALA A 121      38.751  77.949  58.485  1.00  0.00           C
ATOM   1677  O   ALA A 121      39.190  78.184  59.586  1.00  0.00           O
ATOM   1678  CB  ALA A 121      37.580  79.728  57.242  1.00  0.00           C
ATOM   1679  H   ALA A 121      38.645  78.829  55.337  1.00  0.00           H
ATOM   1680  HA  ALA A 121      39.713  79.732  57.788  1.00  0.00           H
ATOM   1681  HB1 ALA A 121      37.227  80.167  58.174  1.00  0.00           H
ATOM   1682  HB2 ALA A 121      36.823  79.013  56.918  1.00  0.00           H
ATOM   1683  HB3 ALA A 121      37.526  80.559  56.539  1.00  0.00           H
ATOM   1684  N   GLY A 122      38.246  76.739  58.081  1.00  0.00           N
ATOM   1685  CA  GLY A 122      38.202  75.639  59.045  1.00  0.00           C
ATOM   1686  C   GLY A 122      39.524  75.011  59.469  1.00  0.00           C
ATOM   1687  O   GLY A 122      39.567  74.316  60.466  1.00  0.00           O
ATOM   1688  H   GLY A 122      37.661  76.723  57.258  1.00  0.00           H
ATOM   1689  HA2 GLY A 122      37.738  75.968  59.975  1.00  0.00           H
ATOM   1690  HA3 GLY A 122      37.682  74.883  58.457  1.00  0.00           H
ATOM   1691  N   HID A 123      40.642  75.268  58.754  1.00  0.00           N
ATOM   1692  CA  HID A 123      41.993  74.686  58.844  1.00  0.00           C
ATOM   1693  C   HID A 123      43.028  75.744  59.338  1.00  0.00           C
ATOM   1694  O   HID A 123      44.233  75.369  59.513  1.00  0.00           O
ATOM   1695  CB  HID A 123      42.345  74.141  57.425  1.00  0.00           C
ATOM   1696  CG  HID A 123      41.822  72.790  57.203  1.00  0.00           C
ATOM   1697  CD2 HID A 123      42.080  71.610  57.920  1.00  0.00           C
ATOM   1698  ND1 HID A 123      40.667  72.584  56.532  1.00  0.00           N
ATOM   1699  CE1 HID A 123      40.254  71.299  56.795  1.00  0.00           C
ATOM   1700  NE2 HID A 123      41.084  70.697  57.637  1.00  0.00           N
ATOM   1701  H   HID A 123      40.578  75.860  57.939  1.00  0.00           H
ATOM   1702  HA  HID A 123      41.928  73.801  59.476  1.00  0.00           H
ATOM   1703  HB2 HID A 123      41.922  74.811  56.676  1.00  0.00           H
ATOM   1704  HB3 HID A 123      43.411  74.287  57.254  1.00  0.00           H
ATOM   1705  HD1 HID A 123      40.089  73.278  56.081  1.00  0.00           H
ATOM   1706  HD2 HID A 123      42.951  71.414  58.529  1.00  0.00           H
ATOM   1707  HE1 HID A 123      39.393  70.828  56.344  1.00  0.00           H
ATOM   1708  N   GLY A 124      42.720  77.004  59.459  1.00  0.00           N
ATOM   1709  CA  GLY A 124      43.735  78.065  59.756  1.00  0.00           C
ATOM   1710  C   GLY A 124      44.770  78.391  58.622  1.00  0.00           C
ATOM   1711  O   GLY A 124      45.761  79.010  58.840  1.00  0.00           O
ATOM   1712  H   GLY A 124      41.817  77.226  59.853  1.00  0.00           H
ATOM   1713  HA2 GLY A 124      43.150  78.937  60.047  1.00  0.00           H
ATOM   1714  HA3 GLY A 124      44.281  77.718  60.634  1.00  0.00           H
ATOM   1715  N   LEU A 125      44.491  78.002  57.395  1.00  0.00           N
ATOM   1716  CA  LEU A 125      45.226  78.226  56.138  1.00  0.00           C
ATOM   1717  C   LEU A 125      44.795  79.336  55.209  1.00  0.00           C
ATOM   1718  O   LEU A 125      45.266  79.327  54.045  1.00  0.00           O
ATOM   1719  CB  LEU A 125      45.301  76.927  55.349  1.00  0.00           C
ATOM   1720  CG  LEU A 125      46.260  75.960  56.080  1.00  0.00           C
ATOM   1721  CD1 LEU A 125      46.071  74.501  55.570  1.00  0.00           C
ATOM   1722  CD2 LEU A 125      47.752  76.241  55.776  1.00  0.00           C
ATOM   1723  H   LEU A 125      43.580  77.596  57.234  1.00  0.00           H
ATOM   1724  HA  LEU A 125      46.179  78.507  56.587  1.00  0.00           H
ATOM   1725  HB2 LEU A 125      44.262  76.601  55.290  1.00  0.00           H
ATOM   1726  HB3 LEU A 125      45.655  77.086  54.331  1.00  0.00           H
ATOM   1727  HG  LEU A 125      46.006  75.932  57.139  1.00  0.00           H
ATOM   1728 HD11 LEU A 125      45.070  74.209  55.888  1.00  0.00           H
ATOM   1729 HD12 LEU A 125      46.776  73.835  56.067  1.00  0.00           H
ATOM   1730 HD13 LEU A 125      46.210  74.273  54.513  1.00  0.00           H
ATOM   1731 HD21 LEU A 125      48.387  75.703  56.480  1.00  0.00           H
ATOM   1732 HD22 LEU A 125      48.034  75.996  54.752  1.00  0.00           H
ATOM   1733 HD23 LEU A 125      48.106  77.270  55.836  1.00  0.00           H
ATOM   1734  N   THR A 126      43.789  80.222  55.498  1.00  0.00           N
ATOM   1735  CA  THR A 126      43.459  81.393  54.690  1.00  0.00           C
ATOM   1736  C   THR A 126      44.627  82.299  54.327  1.00  0.00           C
ATOM   1737  O   THR A 126      44.586  82.861  53.231  1.00  0.00           O
ATOM   1738  CB  THR A 126      42.316  82.275  55.258  1.00  0.00           C
ATOM   1739  CG2 THR A 126      41.031  81.612  55.716  1.00  0.00           C
ATOM   1740  OG1 THR A 126      42.705  83.041  56.377  1.00  0.00           O
ATOM   1741  H   THR A 126      43.458  80.186  56.452  1.00  0.00           H
ATOM   1742  HA  THR A 126      43.152  81.037  53.707  1.00  0.00           H
ATOM   1743  HB  THR A 126      41.972  82.998  54.519  1.00  0.00           H
ATOM   1744  HG1 THR A 126      42.850  82.390  57.068  1.00  0.00           H
ATOM   1745 HG21 THR A 126      40.488  81.293  54.826  1.00  0.00           H
ATOM   1746 HG22 THR A 126      40.302  82.377  55.982  1.00  0.00           H
ATOM   1747 HG23 THR A 126      41.210  80.757  56.369  1.00  0.00           H
ATOM   1748  N   GLU A 127      45.583  82.388  55.188  1.00  0.00           N
ATOM   1749  CA  GLU A 127      46.764  83.102  54.945  1.00  0.00           C
ATOM   1750  C   GLU A 127      47.700  82.535  53.810  1.00  0.00           C
ATOM   1751  O   GLU A 127      48.706  83.146  53.544  1.00  0.00           O
ATOM   1752  CB  GLU A 127      47.481  83.247  56.306  1.00  0.00           C
ATOM   1753  CG  GLU A 127      46.811  84.006  57.449  1.00  0.00           C
ATOM   1754  CD  GLU A 127      47.568  83.989  58.826  1.00  0.00           C
ATOM   1755  OE1 GLU A 127      47.972  82.918  59.283  1.00  0.00           O
ATOM   1756  OE2 GLU A 127      47.622  84.998  59.567  1.00  0.00           O
ATOM   1757  H   GLU A 127      45.362  82.130  56.140  1.00  0.00           H
ATOM   1758  HA  GLU A 127      46.513  84.096  54.575  1.00  0.00           H
ATOM   1759  HB2 GLU A 127      47.795  82.258  56.639  1.00  0.00           H
ATOM   1760  HB3 GLU A 127      48.422  83.752  56.083  1.00  0.00           H
ATOM   1761  HG2 GLU A 127      46.686  85.041  57.130  1.00  0.00           H
ATOM   1762  HG3 GLU A 127      45.846  83.563  57.694  1.00  0.00           H
ATOM   1763  N   ARG A 128      47.353  81.348  53.159  1.00  0.00           N
ATOM   1764  CA  ARG A 128      48.029  80.669  52.056  1.00  0.00           C
ATOM   1765  C   ARG A 128      47.135  80.289  50.907  1.00  0.00           C
ATOM   1766  O   ARG A 128      47.668  80.052  49.871  1.00  0.00           O
ATOM   1767  CB  ARG A 128      48.996  79.494  52.473  1.00  0.00           C
ATOM   1768  CG  ARG A 128      50.446  80.058  52.653  1.00  0.00           C
ATOM   1769  CD  ARG A 128      51.446  78.932  52.898  1.00  0.00           C
ATOM   1770  NE  ARG A 128      51.130  77.982  54.051  1.00  0.00           N
ATOM   1771  CZ  ARG A 128      51.327  76.703  54.011  1.00  0.00           C
ATOM   1772  NH1 ARG A 128      51.744  76.117  52.919  1.00  0.00           N
ATOM   1773  NH2 ARG A 128      51.177  75.958  55.023  1.00  0.00           N
ATOM   1774  H   ARG A 128      46.502  80.891  53.455  1.00  0.00           H
ATOM   1775  HA  ARG A 128      48.658  81.434  51.602  1.00  0.00           H
ATOM   1776  HB2 ARG A 128      48.606  78.927  53.318  1.00  0.00           H
ATOM   1777  HB3 ARG A 128      48.959  78.700  51.727  1.00  0.00           H
ATOM   1778  HG2 ARG A 128      50.780  80.758  51.887  1.00  0.00           H
ATOM   1779  HG3 ARG A 128      50.393  80.653  53.564  1.00  0.00           H
ATOM   1780  HD2 ARG A 128      51.403  78.313  52.002  1.00  0.00           H
ATOM   1781  HD3 ARG A 128      52.414  79.405  53.066  1.00  0.00           H
ATOM   1782  HE  ARG A 128      50.657  78.336  54.870  1.00  0.00           H
ATOM   1783 HH11 ARG A 128      51.900  76.605  52.049  1.00  0.00           H
ATOM   1784 HH12 ARG A 128      51.894  75.124  52.817  1.00  0.00           H
ATOM   1785 HH21 ARG A 128      50.890  76.247  55.948  1.00  0.00           H
ATOM   1786 HH22 ARG A 128      51.518  75.011  54.943  1.00  0.00           H
ATOM   1787  N   LEU A 129      45.810  80.106  51.141  1.00  0.00           N
ATOM   1788  CA  LEU A 129      44.813  79.715  50.122  1.00  0.00           C
ATOM   1789  C   LEU A 129      43.848  80.831  49.892  1.00  0.00           C
ATOM   1790  O   LEU A 129      43.194  81.365  50.830  1.00  0.00           O
ATOM   1791  CB  LEU A 129      44.069  78.490  50.666  1.00  0.00           C
ATOM   1792  CG  LEU A 129      45.024  77.323  50.978  1.00  0.00           C
ATOM   1793  CD1 LEU A 129      44.241  76.304  51.758  1.00  0.00           C
ATOM   1794  CD2 LEU A 129      45.582  76.772  49.646  1.00  0.00           C
ATOM   1795  H   LEU A 129      45.490  80.280  52.083  1.00  0.00           H
ATOM   1796  HA  LEU A 129      45.353  79.531  49.193  1.00  0.00           H
ATOM   1797  HB2 LEU A 129      43.440  78.707  51.529  1.00  0.00           H
ATOM   1798  HB3 LEU A 129      43.392  78.124  49.894  1.00  0.00           H
ATOM   1799  HG  LEU A 129      45.905  77.671  51.517  1.00  0.00           H
ATOM   1800 HD11 LEU A 129      43.860  76.674  52.710  1.00  0.00           H
ATOM   1801 HD12 LEU A 129      44.815  75.395  51.936  1.00  0.00           H
ATOM   1802 HD13 LEU A 129      43.422  76.012  51.102  1.00  0.00           H
ATOM   1803 HD21 LEU A 129      44.735  76.398  49.072  1.00  0.00           H
ATOM   1804 HD22 LEU A 129      46.175  77.552  49.167  1.00  0.00           H
ATOM   1805 HD23 LEU A 129      46.250  75.921  49.781  1.00  0.00           H
ATOM   1806  N   THR A 130      43.764  81.215  48.646  1.00  0.00           N
ATOM   1807  CA  THR A 130      43.142  82.530  48.269  1.00  0.00           C
ATOM   1808  C   THR A 130      42.215  82.250  47.165  1.00  0.00           C
ATOM   1809  O   THR A 130      42.607  81.929  45.989  1.00  0.00           O
ATOM   1810  CB  THR A 130      44.199  83.555  47.818  1.00  0.00           C
ATOM   1811  CG2 THR A 130      43.561  84.833  47.298  1.00  0.00           C
ATOM   1812  OG1 THR A 130      45.038  83.786  48.917  1.00  0.00           O
ATOM   1813  H   THR A 130      44.376  80.736  48.001  1.00  0.00           H
ATOM   1814  HA  THR A 130      42.627  82.938  49.139  1.00  0.00           H
ATOM   1815  HB  THR A 130      44.747  83.090  46.999  1.00  0.00           H
ATOM   1816  HG1 THR A 130      45.918  83.567  48.601  1.00  0.00           H
ATOM   1817 HG21 THR A 130      43.704  84.949  46.224  1.00  0.00           H
ATOM   1818 HG22 THR A 130      44.137  85.618  47.788  1.00  0.00           H
ATOM   1819 HG23 THR A 130      42.524  85.030  47.572  1.00  0.00           H
ATOM   1820  N   PHE A 131      40.890  82.352  47.405  1.00  0.00           N
ATOM   1821  CA  PHE A 131      39.844  81.958  46.438  1.00  0.00           C
ATOM   1822  C   PHE A 131      38.859  82.982  46.208  1.00  0.00           C
ATOM   1823  O   PHE A 131      38.263  83.537  47.087  1.00  0.00           O
ATOM   1824  CB  PHE A 131      39.132  80.658  46.941  1.00  0.00           C
ATOM   1825  CG  PHE A 131      39.926  79.505  47.371  1.00  0.00           C
ATOM   1826  CD1 PHE A 131      40.510  78.712  46.361  1.00  0.00           C
ATOM   1827  CD2 PHE A 131      40.128  79.195  48.710  1.00  0.00           C
ATOM   1828  CE1 PHE A 131      41.371  77.587  46.729  1.00  0.00           C
ATOM   1829  CE2 PHE A 131      40.937  78.080  48.996  1.00  0.00           C
ATOM   1830  CZ  PHE A 131      41.548  77.257  48.071  1.00  0.00           C
ATOM   1831  H   PHE A 131      40.610  82.562  48.353  1.00  0.00           H
ATOM   1832  HA  PHE A 131      40.277  81.711  45.468  1.00  0.00           H
ATOM   1833  HB2 PHE A 131      38.550  80.885  47.835  1.00  0.00           H
ATOM   1834  HB3 PHE A 131      38.301  80.366  46.299  1.00  0.00           H
ATOM   1835  HD1 PHE A 131      40.419  79.040  45.336  1.00  0.00           H
ATOM   1836  HD2 PHE A 131      39.714  79.786  49.513  1.00  0.00           H
ATOM   1837  HE1 PHE A 131      41.850  77.000  45.959  1.00  0.00           H
ATOM   1838  HE2 PHE A 131      41.033  77.751  50.020  1.00  0.00           H
ATOM   1839  HZ  PHE A 131      42.138  76.430  48.436  1.00  0.00           H
ATOM   1840  N   GLU A 132      38.707  83.232  44.920  1.00  0.00           N
ATOM   1841  CA  GLU A 132      37.888  84.347  44.434  1.00  0.00           C
ATOM   1842  C   GLU A 132      36.881  84.048  43.314  1.00  0.00           C
ATOM   1843  O   GLU A 132      37.151  83.266  42.413  1.00  0.00           O
ATOM   1844  CB  GLU A 132      38.749  85.526  43.969  1.00  0.00           C
ATOM   1845  CG  GLU A 132      39.562  86.055  45.215  1.00  0.00           C
ATOM   1846  CD  GLU A 132      40.316  87.360  44.967  1.00  0.00           C
ATOM   1847  OE1 GLU A 132      39.741  88.372  44.500  1.00  0.00           O
ATOM   1848  OE2 GLU A 132      41.501  87.306  45.231  1.00  0.00           O
ATOM   1849  H   GLU A 132      39.126  82.638  44.219  1.00  0.00           H
ATOM   1850  HA  GLU A 132      37.220  84.793  45.170  1.00  0.00           H
ATOM   1851  HB2 GLU A 132      39.485  85.292  43.200  1.00  0.00           H
ATOM   1852  HB3 GLU A 132      38.088  86.317  43.615  1.00  0.00           H
ATOM   1853  HG2 GLU A 132      38.836  86.204  46.014  1.00  0.00           H
ATOM   1854  HG3 GLU A 132      40.299  85.273  45.399  1.00  0.00           H
ATOM   1855  N   VAL A 133      35.672  84.715  43.338  1.00  0.00           N
ATOM   1856  CA  VAL A 133      34.804  84.787  42.158  1.00  0.00           C
ATOM   1857  C   VAL A 133      35.518  85.628  41.017  1.00  0.00           C
ATOM   1858  O   VAL A 133      35.697  86.805  41.241  1.00  0.00           O
ATOM   1859  CB  VAL A 133      33.395  85.364  42.458  1.00  0.00           C
ATOM   1860  CG1 VAL A 133      32.528  85.238  41.122  1.00  0.00           C
ATOM   1861  CG2 VAL A 133      32.777  84.532  43.670  1.00  0.00           C
ATOM   1862  H   VAL A 133      35.416  85.222  44.173  1.00  0.00           H
ATOM   1863  HA  VAL A 133      34.711  83.774  41.767  1.00  0.00           H
ATOM   1864  HB  VAL A 133      33.550  86.417  42.693  1.00  0.00           H
ATOM   1865 HG11 VAL A 133      33.004  85.688  40.250  1.00  0.00           H
ATOM   1866 HG12 VAL A 133      32.368  84.189  40.871  1.00  0.00           H
ATOM   1867 HG13 VAL A 133      31.637  85.831  41.328  1.00  0.00           H
ATOM   1868 HG21 VAL A 133      33.271  84.917  44.563  1.00  0.00           H
ATOM   1869 HG22 VAL A 133      32.830  83.460  43.478  1.00  0.00           H
ATOM   1870 HG23 VAL A 133      31.719  84.788  43.727  1.00  0.00           H
ATOM   1871  N   ALA A 134      35.964  85.033  39.923  1.00  0.00           N
ATOM   1872  CA  ALA A 134      36.500  85.725  38.747  1.00  0.00           C
ATOM   1873  C   ALA A 134      36.324  84.929  37.486  1.00  0.00           C
ATOM   1874  O   ALA A 134      36.333  83.660  37.518  1.00  0.00           O
ATOM   1875  CB  ALA A 134      38.006  85.983  38.988  1.00  0.00           C
ATOM   1876  H   ALA A 134      35.845  84.036  39.812  1.00  0.00           H
ATOM   1877  HA  ALA A 134      36.065  86.711  38.585  1.00  0.00           H
ATOM   1878  HB1 ALA A 134      38.074  86.762  39.748  1.00  0.00           H
ATOM   1879  HB2 ALA A 134      38.514  86.282  38.072  1.00  0.00           H
ATOM   1880  HB3 ALA A 134      38.576  85.084  39.221  1.00  0.00           H
ATOM   1881  N   ASP A 135      36.049  85.461  36.296  1.00 -0.01           N
ATOM   1882  CA  ASP A 135      36.414  84.756  35.101  1.00 -0.01           C
ATOM   1883  C   ASP A 135      37.909  84.673  34.834  1.00 -0.01           C
ATOM   1884  O   ASP A 135      38.593  85.709  34.686  1.00 -0.01           O
ATOM   1885  CB  ASP A 135      35.578  85.341  33.923  1.00 -0.01           C
ATOM   1886  CG  ASP A 135      35.918  84.787  32.544  1.00 -0.01           C
ATOM   1887  OD1 ASP A 135      36.568  83.778  32.494  1.00 -0.01           O
ATOM   1888  OD2 ASP A 135      35.499  85.336  31.504  1.00 -0.01           O
ATOM   1889  H   ASP A 135      35.913  86.458  36.210  1.00 -0.01           H
ATOM   1890  HA  ASP A 135      36.028  83.743  35.212  1.00 -0.01           H
ATOM   1891  HB2 ASP A 135      34.493  85.253  33.965  1.00 -0.01           H
ATOM   1892  HB3 ASP A 135      35.663  86.426  33.859  1.00 -0.01           H
ATOM   1893  N   ALA A 136      38.430  83.437  34.753  1.00  0.01           N
ATOM   1894  CA  ALA A 136      39.806  83.059  34.424  1.00  0.01           C
ATOM   1895  C   ALA A 136      40.236  83.687  33.067  1.00  0.01           C
ATOM   1896  O   ALA A 136      41.453  83.818  32.892  1.00  0.01           O
ATOM   1897  CB  ALA A 136      39.984  81.554  34.373  1.00  0.01           C
ATOM   1898  H   ALA A 136      37.778  82.668  34.812  1.00  0.01           H
ATOM   1899  HA  ALA A 136      40.504  83.472  35.151  1.00  0.01           H
ATOM   1900  HB1 ALA A 136      39.452  81.091  33.541  1.00  0.01           H
ATOM   1901  HB2 ALA A 136      39.675  81.211  35.360  1.00  0.01           H
ATOM   1902  HB3 ALA A 136      41.058  81.423  34.247  1.00  0.01           H
ATOM   1903  N   MET A 137      39.318  84.058  32.161  1.00  0.00           N
ATOM   1904  CA  MET A 137      39.716  84.814  30.904  1.00  0.00           C
ATOM   1905  C   MET A 137      40.018  86.296  31.116  1.00  0.00           C
ATOM   1906  O   MET A 137      40.698  86.915  30.263  1.00  0.00           O
ATOM   1907  CB  MET A 137      38.671  84.522  29.894  1.00  0.00           C
ATOM   1908  CG  MET A 137      38.589  82.986  29.600  1.00  0.00           C
ATOM   1909  SD  MET A 137      37.647  82.656  28.120  1.00  0.00           S
ATOM   1910  CE  MET A 137      35.949  83.118  28.557  1.00  0.00           C
ATOM   1911  H   MET A 137      38.323  84.076  32.333  1.00  0.00           H
ATOM   1912  HA  MET A 137      40.682  84.378  30.647  1.00  0.00           H
ATOM   1913  HB2 MET A 137      37.703  84.888  30.236  1.00  0.00           H
ATOM   1914  HB3 MET A 137      39.021  84.908  28.937  1.00  0.00           H
ATOM   1915  HG2 MET A 137      39.594  82.584  29.471  1.00  0.00           H
ATOM   1916  HG3 MET A 137      38.107  82.525  30.462  1.00  0.00           H
ATOM   1917  HE1 MET A 137      35.962  84.169  28.847  1.00  0.00           H
ATOM   1918  HE2 MET A 137      35.367  83.048  27.637  1.00  0.00           H
ATOM   1919  HE3 MET A 137      35.569  82.416  29.299  1.00  0.00           H
ATOM   1920  N   ARG A 138      39.514  87.013  32.167  1.00  0.01           N
ATOM   1921  CA  ARG A 138      39.605  88.477  32.503  1.00  0.01           C
ATOM   1922  C   ARG A 138      40.240  88.795  33.936  1.00  0.01           C
ATOM   1923  O   ARG A 138      39.582  89.574  34.705  1.00  0.01           O
ATOM   1924  CB  ARG A 138      38.339  89.240  32.115  1.00  0.01           C
ATOM   1925  CG  ARG A 138      37.609  88.822  30.831  1.00  0.01           C
ATOM   1926  CD  ARG A 138      36.594  89.845  30.211  1.00  0.01           C
ATOM   1927  NE  ARG A 138      35.519  90.173  31.167  1.00  0.01           N
ATOM   1928  CZ  ARG A 138      35.323  91.321  31.784  1.00  0.01           C
ATOM   1929  NH1 ARG A 138      35.971  92.386  31.359  1.00  0.01           N
ATOM   1930  NH2 ARG A 138      34.444  91.432  32.719  1.00  0.01           N
ATOM   1931  H   ARG A 138      39.182  86.405  32.901  1.00  0.01           H
ATOM   1932  HA  ARG A 138      40.307  88.876  31.771  1.00  0.01           H
ATOM   1933  HB2 ARG A 138      37.595  89.157  32.907  1.00  0.01           H
ATOM   1934  HB3 ARG A 138      38.575  90.302  32.044  1.00  0.01           H
ATOM   1935  HG2 ARG A 138      38.304  88.672  30.004  1.00  0.01           H
ATOM   1936  HG3 ARG A 138      37.167  87.840  31.000  1.00  0.01           H
ATOM   1937  HD2 ARG A 138      37.020  90.792  29.878  1.00  0.01           H
ATOM   1938  HD3 ARG A 138      36.181  89.305  29.359  1.00  0.01           H
ATOM   1939  HE  ARG A 138      34.845  89.466  31.425  1.00  0.01           H
ATOM   1940 HH11 ARG A 138      36.581  92.372  30.554  1.00  0.01           H
ATOM   1941 HH12 ARG A 138      35.687  93.309  31.655  1.00  0.01           H
ATOM   1942 HH21 ARG A 138      33.801  90.713  33.016  1.00  0.01           H
ATOM   1943 HH22 ARG A 138      34.330  92.305  33.215  1.00  0.01           H
ATOM   1944  N   LEU A 139      41.330  88.085  34.294  1.00  0.00           N
ATOM   1945  CA  LEU A 139      41.897  88.193  35.636  1.00  0.00           C
ATOM   1946  C   LEU A 139      42.428  89.640  36.000  1.00  0.00           C
ATOM   1947  O   LEU A 139      43.354  90.180  35.338  1.00  0.00           O
ATOM   1948  CB  LEU A 139      42.937  87.045  35.901  1.00  0.00           C
ATOM   1949  CG  LEU A 139      42.250  85.698  36.030  1.00  0.00           C
ATOM   1950  CD1 LEU A 139      43.284  84.585  35.779  1.00  0.00           C
ATOM   1951  CD2 LEU A 139      41.499  85.432  37.292  1.00  0.00           C
ATOM   1952  H   LEU A 139      41.810  87.467  33.657  1.00  0.00           H
ATOM   1953  HA  LEU A 139      41.079  88.088  36.349  1.00  0.00           H
ATOM   1954  HB2 LEU A 139      43.697  86.973  35.122  1.00  0.00           H
ATOM   1955  HB3 LEU A 139      43.484  87.292  36.811  1.00  0.00           H
ATOM   1956  HG  LEU A 139      41.582  85.507  35.190  1.00  0.00           H
ATOM   1957 HD11 LEU A 139      43.987  84.864  34.994  1.00  0.00           H
ATOM   1958 HD12 LEU A 139      42.778  83.661  35.496  1.00  0.00           H
ATOM   1959 HD13 LEU A 139      43.872  84.478  36.691  1.00  0.00           H
ATOM   1960 HD21 LEU A 139      42.170  85.298  38.140  1.00  0.00           H
ATOM   1961 HD22 LEU A 139      40.951  86.302  37.652  1.00  0.00           H
ATOM   1962 HD23 LEU A 139      40.719  84.682  37.161  1.00  0.00           H
ATOM   1963  N   PRO A 140      41.832  90.298  36.993  1.00  0.00           N
ATOM   1964  CA  PRO A 140      42.357  91.553  37.532  1.00  0.00           C
ATOM   1965  C   PRO A 140      43.814  91.565  38.161  1.00  0.00           C
ATOM   1966  O   PRO A 140      44.403  92.563  38.663  1.00  0.00           O
ATOM   1967  CB  PRO A 140      41.385  91.891  38.675  1.00  0.00           C
ATOM   1968  CG  PRO A 140      40.025  91.197  38.299  1.00  0.00           C
ATOM   1969  CD  PRO A 140      40.618  89.966  37.707  1.00  0.00           C
ATOM   1970  HA  PRO A 140      42.354  92.291  36.729  1.00  0.00           H
ATOM   1971  HB2 PRO A 140      41.609  91.503  39.669  1.00  0.00           H
ATOM   1972  HB3 PRO A 140      41.297  92.974  38.586  1.00  0.00           H
ATOM   1973  HG2 PRO A 140      39.373  90.893  39.118  1.00  0.00           H
ATOM   1974  HG3 PRO A 140      39.544  91.848  37.569  1.00  0.00           H
ATOM   1975  HD2 PRO A 140      40.833  89.225  38.477  1.00  0.00           H
ATOM   1976  HD3 PRO A 140      39.902  89.485  37.041  1.00  0.00           H
ATOM   1977  N   TYR A 141      44.327  90.269  38.269  1.00  0.00           N
ATOM   1978  CA  TYR A 141      45.643  89.990  38.839  1.00  0.00           C
ATOM   1979  C   TYR A 141      46.738  90.468  37.891  1.00  0.00           C
ATOM   1980  O   TYR A 141      46.634  90.244  36.651  1.00  0.00           O
ATOM   1981  CB  TYR A 141      45.836  88.474  39.226  1.00  0.00           C
ATOM   1982  CG  TYR A 141      44.752  87.887  40.132  1.00  0.00           C
ATOM   1983  CD1 TYR A 141      44.390  88.542  41.285  1.00  0.00           C
ATOM   1984  CD2 TYR A 141      44.183  86.642  39.771  1.00  0.00           C
ATOM   1985  CE1 TYR A 141      43.495  87.937  42.132  1.00  0.00           C
ATOM   1986  CE2 TYR A 141      43.297  86.075  40.652  1.00  0.00           C
ATOM   1987  CZ  TYR A 141      42.942  86.694  41.815  1.00  0.00           C
ATOM   1988  OH  TYR A 141      41.901  86.233  42.518  1.00  0.00           O
ATOM   1989  H   TYR A 141      43.832  89.521  37.805  1.00  0.00           H
ATOM   1990  HA  TYR A 141      45.710  90.605  39.737  1.00  0.00           H
ATOM   1991  HB2 TYR A 141      45.828  87.892  38.304  1.00  0.00           H
ATOM   1992  HB3 TYR A 141      46.802  88.278  39.691  1.00  0.00           H
ATOM   1993  HD1 TYR A 141      44.870  89.489  41.485  1.00  0.00           H
ATOM   1994  HD2 TYR A 141      44.623  86.060  38.974  1.00  0.00           H
ATOM   1995  HE1 TYR A 141      43.252  88.420  43.067  1.00  0.00           H
ATOM   1996  HE2 TYR A 141      42.910  85.080  40.490  1.00  0.00           H
ATOM   1997  HH  TYR A 141      41.950  86.450  43.452  1.00  0.00           H
ATOM   1998  N   GLU A 142      47.893  90.876  38.450  1.00  0.00           N
ATOM   1999  CA  GLU A 142      49.015  91.375  37.604  1.00  0.00           C
ATOM   2000  C   GLU A 142      49.699  90.248  36.807  1.00  0.00           C
ATOM   2001  O   GLU A 142      49.785  89.093  37.254  1.00  0.00           O
ATOM   2002  CB  GLU A 142      50.070  92.041  38.547  1.00  0.00           C
ATOM   2003  CG  GLU A 142      49.500  93.325  39.097  1.00  0.00           C
ATOM   2004  CD  GLU A 142      50.512  94.336  39.653  1.00  0.00           C
ATOM   2005  OE1 GLU A 142      51.204  94.051  40.617  1.00  0.00           O
ATOM   2006  OE2 GLU A 142      50.610  95.480  39.154  1.00  0.00           O
ATOM   2007  H   GLU A 142      47.915  90.969  39.456  1.00  0.00           H
ATOM   2008  HA  GLU A 142      48.670  92.161  36.933  1.00  0.00           H
ATOM   2009  HB2 GLU A 142      50.207  91.386  39.407  1.00  0.00           H
ATOM   2010  HB3 GLU A 142      51.038  92.230  38.080  1.00  0.00           H
ATOM   2011  HG2 GLU A 142      48.847  93.946  38.483  1.00  0.00           H
ATOM   2012  HG3 GLU A 142      48.756  93.154  39.875  1.00  0.00           H
ATOM   2013  N   ASP A 143      50.378  90.540  35.705  1.00  0.00           N
ATOM   2014  CA  ASP A 143      51.196  89.614  34.915  1.00  0.00           C
ATOM   2015  C   ASP A 143      52.385  89.049  35.800  1.00  0.00           C
ATOM   2016  O   ASP A 143      52.917  89.718  36.696  1.00  0.00           O
ATOM   2017  CB  ASP A 143      51.940  90.321  33.752  1.00  0.00           C
ATOM   2018  CG  ASP A 143      51.139  91.052  32.698  1.00  0.00           C
ATOM   2019  OD1 ASP A 143      49.936  91.245  32.790  1.00  0.00           O
ATOM   2020  OD2 ASP A 143      51.805  91.461  31.667  1.00  0.00           O
ATOM   2021  H   ASP A 143      50.265  91.450  35.282  1.00  0.00           H
ATOM   2022  HA  ASP A 143      50.633  88.734  34.603  1.00  0.00           H
ATOM   2023  HB2 ASP A 143      52.641  91.023  34.204  1.00  0.00           H
ATOM   2024  HB3 ASP A 143      52.432  89.472  33.277  1.00  0.00           H
ATOM   2025  N   GLU A 144      52.746  87.758  35.648  1.00  0.00           N
ATOM   2026  CA  GLU A 144      53.969  87.202  36.321  1.00  0.00           C
ATOM   2027  C   GLU A 144      53.762  87.058  37.837  1.00  0.00           C
ATOM   2028  O   GLU A 144      54.777  86.697  38.447  1.00  0.00           O
ATOM   2029  CB  GLU A 144      55.270  87.913  35.882  1.00  0.00           C
ATOM   2030  CG  GLU A 144      55.374  88.060  34.352  1.00  0.00           C
ATOM   2031  CD  GLU A 144      56.656  88.790  33.851  1.00  0.00           C
ATOM   2032  OE1 GLU A 144      57.721  88.715  34.541  1.00  0.00           O
ATOM   2033  OE2 GLU A 144      56.618  89.322  32.681  1.00  0.00           O
ATOM   2034  H   GLU A 144      52.423  87.345  34.785  1.00  0.00           H
ATOM   2035  HA  GLU A 144      53.989  86.148  36.043  1.00  0.00           H
ATOM   2036  HB2 GLU A 144      55.264  88.878  36.389  1.00  0.00           H
ATOM   2037  HB3 GLU A 144      56.052  87.273  36.289  1.00  0.00           H
ATOM   2038  HG2 GLU A 144      55.479  87.040  33.981  1.00  0.00           H
ATOM   2039  HG3 GLU A 144      54.510  88.554  33.908  1.00  0.00           H
ATOM   2040  N   SER A 145      52.577  87.159  38.323  1.00  0.00           N
ATOM   2041  CA  SER A 145      52.251  86.828  39.736  1.00  0.00           C
ATOM   2042  C   SER A 145      52.532  85.283  40.180  1.00  0.00           C
ATOM   2043  O   SER A 145      52.902  84.936  41.302  1.00  0.00           O
ATOM   2044  CB  SER A 145      50.767  87.248  39.931  1.00  0.00           C
ATOM   2045  OG  SER A 145      50.536  88.640  39.850  1.00  0.00           O
ATOM   2046  H   SER A 145      51.850  87.488  37.705  1.00  0.00           H
ATOM   2047  HA  SER A 145      52.773  87.516  40.400  1.00  0.00           H
ATOM   2048  HB2 SER A 145      50.238  86.739  39.126  1.00  0.00           H
ATOM   2049  HB3 SER A 145      50.385  86.817  40.857  1.00  0.00           H
ATOM   2050  HG  SER A 145      50.283  88.797  38.937  1.00  0.00           H
ATOM   2051  N   PHE A 146      52.287  84.324  39.252  1.00  0.00           N
ATOM   2052  CA  PHE A 146      52.328  82.882  39.678  1.00  0.00           C
ATOM   2053  C   PHE A 146      53.488  82.111  39.024  1.00  0.00           C
ATOM   2054  O   PHE A 146      53.749  82.238  37.833  1.00  0.00           O
ATOM   2055  CB  PHE A 146      50.947  82.279  39.603  1.00  0.00           C
ATOM   2056  CG  PHE A 146      49.963  83.238  40.242  1.00  0.00           C
ATOM   2057  CD1 PHE A 146      49.846  83.344  41.630  1.00  0.00           C
ATOM   2058  CD2 PHE A 146      49.145  84.063  39.414  1.00  0.00           C
ATOM   2059  CE1 PHE A 146      48.977  84.237  42.244  1.00  0.00           C
ATOM   2060  CE2 PHE A 146      48.255  84.942  40.053  1.00  0.00           C
ATOM   2061  CZ  PHE A 146      48.240  85.074  41.438  1.00  0.00           C
ATOM   2062  H   PHE A 146      51.902  84.587  38.356  1.00  0.00           H
ATOM   2063  HA  PHE A 146      52.501  82.741  40.745  1.00  0.00           H
ATOM   2064  HB2 PHE A 146      50.736  82.048  38.559  1.00  0.00           H
ATOM   2065  HB3 PHE A 146      50.817  81.358  40.171  1.00  0.00           H
ATOM   2066  HD1 PHE A 146      50.366  82.601  42.216  1.00  0.00           H
ATOM   2067  HD2 PHE A 146      49.289  83.887  38.358  1.00  0.00           H
ATOM   2068  HE1 PHE A 146      48.870  84.262  43.319  1.00  0.00           H
ATOM   2069  HE2 PHE A 146      47.699  85.624  39.426  1.00  0.00           H
ATOM   2070  HZ  PHE A 146      47.641  85.832  41.922  1.00  0.00           H
ATOM   2071  N   ASP A 147      54.173  81.351  39.845  1.00  0.00           N
ATOM   2072  CA  ASP A 147      55.265  80.384  39.378  1.00  0.00           C
ATOM   2073  C   ASP A 147      54.891  79.107  38.563  1.00  0.00           C
ATOM   2074  O   ASP A 147      55.413  78.920  37.473  1.00  0.00           O
ATOM   2075  CB  ASP A 147      56.126  80.026  40.612  1.00  0.00           C
ATOM   2076  CG  ASP A 147      56.598  81.199  41.484  1.00  0.00           C
ATOM   2077  OD1 ASP A 147      57.693  81.699  41.168  1.00  0.00           O
ATOM   2078  OD2 ASP A 147      55.906  81.662  42.453  1.00  0.00           O
ATOM   2079  H   ASP A 147      53.797  81.244  40.776  1.00  0.00           H
ATOM   2080  HA  ASP A 147      55.885  80.923  38.662  1.00  0.00           H
ATOM   2081  HB2 ASP A 147      55.623  79.388  41.339  1.00  0.00           H
ATOM   2082  HB3 ASP A 147      57.032  79.521  40.277  1.00  0.00           H
ATOM   2083  N   CYS A 148      53.986  78.344  39.155  1.00  0.00           N
ATOM   2084  CA  CYS A 148      53.382  77.275  38.417  1.00  0.00           C
ATOM   2085  C   CYS A 148      51.882  77.245  38.587  1.00  0.00           C
ATOM   2086  O   CYS A 148      51.265  77.927  39.368  1.00  0.00           O
ATOM   2087  CB  CYS A 148      54.131  75.966  38.829  1.00  0.00           C
ATOM   2088  SG  CYS A 148      53.907  75.623  40.582  1.00  0.00           S
ATOM   2089  H   CYS A 148      53.450  78.693  39.936  1.00  0.00           H
ATOM   2090  HA  CYS A 148      53.450  77.408  37.337  1.00  0.00           H
ATOM   2091  HB2 CYS A 148      53.835  75.119  38.211  1.00  0.00           H
ATOM   2092  HB3 CYS A 148      55.191  76.209  38.756  1.00  0.00           H
ATOM   2093  HG  CYS A 148      55.181  75.789  40.950  1.00  0.00           H
ATOM   2094  N   ALA A 149      51.178  76.455  37.760  1.00  0.00           N
ATOM   2095  CA  ALA A 149      49.724  76.494  37.657  1.00  0.00           C
ATOM   2096  C   ALA A 149      49.215  75.216  36.897  1.00  0.00           C
ATOM   2097  O   ALA A 149      49.918  74.513  36.174  1.00  0.00           O
ATOM   2098  CB  ALA A 149      49.242  77.716  36.857  1.00  0.00           C
ATOM   2099  H   ALA A 149      51.584  75.730  37.186  1.00  0.00           H
ATOM   2100  HA  ALA A 149      49.214  76.392  38.615  1.00  0.00           H
ATOM   2101  HB1 ALA A 149      49.554  77.771  35.814  1.00  0.00           H
ATOM   2102  HB2 ALA A 149      49.683  78.575  37.363  1.00  0.00           H
ATOM   2103  HB3 ALA A 149      48.154  77.791  36.881  1.00  0.00           H
ATOM   2104  N   TRP A 150      47.924  74.930  37.135  1.00 -0.03           N
ATOM   2105  CA  TRP A 150      47.281  73.780  36.441  1.00 -0.03           C
ATOM   2106  C   TRP A 150      45.778  74.012  36.036  1.00 -0.03           C
ATOM   2107  O   TRP A 150      45.052  74.828  36.619  1.00 -0.03           O
ATOM   2108  CB  TRP A 150      47.464  72.463  37.246  1.00 -0.03           C
ATOM   2109  CG  TRP A 150      46.990  72.581  38.716  1.00 -0.03           C
ATOM   2110  CD1 TRP A 150      45.898  73.185  39.154  1.00 -0.03           C
ATOM   2111  CD2 TRP A 150      47.559  71.749  39.826  1.00 -0.03           C
ATOM   2112  CE2 TRP A 150      46.739  72.016  40.975  1.00 -0.03           C
ATOM   2113  CE3 TRP A 150      48.538  70.733  39.974  1.00 -0.03           C
ATOM   2114  NE1 TRP A 150      45.831  72.921  40.517  1.00 -0.03           N
ATOM   2115  CZ2 TRP A 150      46.880  71.314  42.136  1.00 -0.03           C
ATOM   2116  CZ3 TRP A 150      48.689  70.024  41.185  1.00 -0.03           C
ATOM   2117  CH2 TRP A 150      47.770  70.317  42.214  1.00 -0.03           C
ATOM   2118  H   TRP A 150      47.346  75.537  37.698  1.00 -0.03           H
ATOM   2119  HA  TRP A 150      47.777  73.593  35.489  1.00 -0.03           H
ATOM   2120  HB2 TRP A 150      46.909  71.658  36.765  1.00 -0.03           H
ATOM   2121  HB3 TRP A 150      48.428  71.991  37.059  1.00 -0.03           H
ATOM   2122  HD1 TRP A 150      45.182  73.767  38.592  1.00 -0.03           H
ATOM   2123  HE1 TRP A 150      45.034  73.213  41.063  1.00 -0.03           H
ATOM   2124  HE3 TRP A 150      49.224  70.504  39.172  1.00 -0.03           H
ATOM   2125  HZ2 TRP A 150      46.334  71.548  43.039  1.00 -0.03           H
ATOM   2126  HZ3 TRP A 150      49.542  69.373  41.315  1.00 -0.03           H
ATOM   2127  HH2 TRP A 150      47.856  69.870  43.194  1.00 -0.03           H
ATOM   2128  N   ALA A 151      45.355  73.379  34.950  1.00 -0.10           N
ATOM   2129  CA  ALA A 151      44.099  73.609  34.289  1.00 -0.10           C
ATOM   2130  C   ALA A 151      43.294  72.293  34.250  1.00 -0.10           C
ATOM   2131  O   ALA A 151      43.190  71.584  33.270  1.00 -0.10           O
ATOM   2132  CB  ALA A 151      44.397  74.264  32.977  1.00 -0.10           C
ATOM   2133  H   ALA A 151      46.073  72.790  34.553  1.00 -0.10           H
ATOM   2134  HA  ALA A 151      43.548  74.276  34.952  1.00 -0.10           H
ATOM   2135  HB1 ALA A 151      44.638  75.320  33.100  1.00 -0.10           H
ATOM   2136  HB2 ALA A 151      43.429  74.100  32.503  1.00 -0.10           H
ATOM   2137  HB3 ALA A 151      45.152  73.634  32.507  1.00 -0.10           H
ATOM   2138  N   ILE A 152      42.672  72.003  35.398  1.00 -0.26           N
ATOM   2139  CA  ILE A 152      42.159  70.690  35.734  1.00 -0.26           C
ATOM   2140  C   ILE A 152      40.709  70.708  35.149  1.00 -0.26           C
ATOM   2141  O   ILE A 152      39.850  71.338  35.725  1.00 -0.26           O
ATOM   2142  CB  ILE A 152      42.253  70.458  37.214  1.00 -0.26           C
ATOM   2143  CG1 ILE A 152      43.753  70.483  37.598  1.00 -0.26           C
ATOM   2144  CG2 ILE A 152      41.637  69.074  37.500  1.00 -0.26           C
ATOM   2145  CD1 ILE A 152      43.929  70.417  39.066  1.00 -0.26           C
ATOM   2146  H   ILE A 152      42.515  72.704  36.108  1.00 -0.26           H
ATOM   2147  HA  ILE A 152      42.749  69.920  35.238  1.00 -0.26           H
ATOM   2148  HB  ILE A 152      41.683  71.182  37.796  1.00 -0.26           H
ATOM   2149 HG12 ILE A 152      44.275  69.638  37.148  1.00 -0.26           H
ATOM   2150 HG13 ILE A 152      44.276  71.377  37.259  1.00 -0.26           H
ATOM   2151 HG21 ILE A 152      40.558  69.075  37.347  1.00 -0.26           H
ATOM   2152 HG22 ILE A 152      41.719  68.900  38.573  1.00 -0.26           H
ATOM   2153 HG23 ILE A 152      42.104  68.226  36.999  1.00 -0.26           H
ATOM   2154 HD11 ILE A 152      43.368  71.175  39.613  1.00 -0.26           H
ATOM   2155 HD12 ILE A 152      45.007  70.507  39.197  1.00 -0.26           H
ATOM   2156 HD13 ILE A 152      43.445  69.494  39.385  1.00 -0.26           H
ATOM   2157  N   GLU A 153      40.508  70.121  33.946  1.00  1.14           N
ATOM   2158  CA  GLU A 153      39.241  69.852  33.285  1.00  1.14           C
ATOM   2159  C   GLU A 153      38.370  71.103  32.897  1.00  1.14           C
ATOM   2160  O   GLU A 153      37.515  71.084  31.938  1.00  1.14           O
ATOM   2161  CB  GLU A 153      38.486  68.686  34.004  1.00  1.14           C
ATOM   2162  CG  GLU A 153      39.217  67.332  33.992  1.00  1.14           C
ATOM   2163  CD  GLU A 153      39.894  66.915  35.280  1.00  1.14           C
ATOM   2164  OE1 GLU A 153      39.125  66.648  36.210  1.00  1.14           O
ATOM   2165  OE2 GLU A 153      41.114  66.819  35.376  1.00  1.14           O
ATOM   2166  H   GLU A 153      41.405  69.898  33.540  1.00  1.14           H
ATOM   2167  HA  GLU A 153      39.651  69.568  32.316  1.00  1.14           H
ATOM   2168  HB2 GLU A 153      38.188  68.951  35.018  1.00  1.14           H
ATOM   2169  HB3 GLU A 153      37.586  68.545  33.406  1.00  1.14           H
ATOM   2170  HG2 GLU A 153      38.473  66.555  33.819  1.00  1.14           H
ATOM   2171  HG3 GLU A 153      39.816  67.184  33.094  1.00  1.14           H
ATOM   2172  N   SER A 154      38.672  72.274  33.484  1.00 -0.30           N
ATOM   2173  CA  SER A 154      38.049  73.587  33.433  1.00 -0.30           C
ATOM   2174  C   SER A 154      37.905  74.132  32.032  1.00 -0.30           C
ATOM   2175  O   SER A 154      36.963  74.838  31.814  1.00 -0.30           O
ATOM   2176  CB  SER A 154      38.892  74.515  34.299  1.00 -0.30           C
ATOM   2177  OG  SER A 154      40.094  74.804  33.755  1.00 -0.30           O
ATOM   2178  H   SER A 154      39.433  72.236  34.148  1.00 -0.30           H
ATOM   2179  HA  SER A 154      37.040  73.488  33.834  1.00 -0.30           H
ATOM   2180  HB2 SER A 154      38.392  75.472  34.447  1.00 -0.30           H
ATOM   2181  HB3 SER A 154      39.043  74.060  35.278  1.00 -0.30           H
ATOM   2182  HG  SER A 154      40.611  75.115  34.503  1.00 -0.30           H
ATOM   2183  N   LEU A 155      38.879  73.826  31.116  1.00 -0.11           N
ATOM   2184  CA  LEU A 155      38.901  74.520  29.856  1.00 -0.11           C
ATOM   2185  C   LEU A 155      37.706  74.259  28.929  1.00 -0.11           C
ATOM   2186  O   LEU A 155      37.433  75.060  28.030  1.00 -0.11           O
ATOM   2187  CB  LEU A 155      40.255  74.218  29.260  1.00 -0.11           C
ATOM   2188  CG  LEU A 155      41.472  74.566  30.103  1.00 -0.11           C
ATOM   2189  CD1 LEU A 155      42.682  74.312  29.156  1.00 -0.11           C
ATOM   2190  CD2 LEU A 155      41.535  76.068  30.473  1.00 -0.11           C
ATOM   2191  H   LEU A 155      39.611  73.185  31.385  1.00 -0.11           H
ATOM   2192  HA  LEU A 155      38.863  75.597  30.023  1.00 -0.11           H
ATOM   2193  HB2 LEU A 155      40.243  73.145  29.072  1.00 -0.11           H
ATOM   2194  HB3 LEU A 155      40.322  74.674  28.272  1.00 -0.11           H
ATOM   2195  HG  LEU A 155      41.518  74.001  31.034  1.00 -0.11           H
ATOM   2196 HD11 LEU A 155      42.693  73.234  28.993  1.00 -0.11           H
ATOM   2197 HD12 LEU A 155      43.590  74.787  29.529  1.00 -0.11           H
ATOM   2198 HD13 LEU A 155      42.657  74.637  28.116  1.00 -0.11           H
ATOM   2199 HD21 LEU A 155      41.207  76.773  29.708  1.00 -0.11           H
ATOM   2200 HD22 LEU A 155      40.877  76.289  31.314  1.00 -0.11           H
ATOM   2201 HD23 LEU A 155      42.543  76.344  30.783  1.00 -0.11           H
ATOM   2202  N   CYS A 156      37.005  73.150  29.165  1.00 -1.02           N
ATOM   2203  CA  CYS A 156      35.851  72.844  28.365  1.00 -1.02           C
ATOM   2204  C   CYS A 156      34.686  73.806  28.573  1.00 -1.02           C
ATOM   2205  O   CYS A 156      33.875  73.925  27.661  1.00 -1.02           O
ATOM   2206  CB  CYS A 156      35.274  71.423  28.679  1.00 -1.02           C
ATOM   2207  SG  CYS A 156      34.751  71.380  30.436  1.00 -1.02           S
ATOM   2208  H   CYS A 156      37.215  72.561  29.958  1.00 -1.02           H
ATOM   2209  HA  CYS A 156      36.069  72.787  27.298  1.00 -1.02           H
ATOM   2210  HB2 CYS A 156      34.451  71.239  27.988  1.00 -1.02           H
ATOM   2211  HB3 CYS A 156      36.029  70.640  28.599  1.00 -1.02           H
ATOM   2212  HG  CYS A 156      35.870  70.892  30.981  1.00 -1.02           H
ATOM   2213  N   HID A 157      34.679  74.601  29.637  1.00 -0.26           N
ATOM   2214  CA  HID A 157      33.740  75.693  29.751  1.00 -0.26           C
ATOM   2215  C   HID A 157      34.032  77.000  28.901  1.00 -0.26           C
ATOM   2216  O   HID A 157      33.118  77.820  28.699  1.00 -0.26           O
ATOM   2217  CB  HID A 157      33.619  76.055  31.187  1.00 -0.26           C
ATOM   2218  CG  HID A 157      33.178  74.857  32.045  1.00 -0.26           C
ATOM   2219  CD2 HID A 157      33.922  74.377  33.102  1.00 -0.26           C
ATOM   2220  ND1 HID A 157      32.096  74.032  31.963  1.00 -0.26           N
ATOM   2221  CE1 HID A 157      32.135  73.126  32.943  1.00 -0.26           C
ATOM   2222  NE2 HID A 157      33.198  73.358  33.701  1.00 -0.26           N
ATOM   2223  H   HID A 157      35.294  74.598  30.439  1.00 -0.26           H
ATOM   2224  HA  HID A 157      32.771  75.271  29.483  1.00 -0.26           H
ATOM   2225  HB2 HID A 157      34.578  76.496  31.461  1.00 -0.26           H
ATOM   2226  HB3 HID A 157      32.870  76.841  31.281  1.00 -0.26           H
ATOM   2227  HD1 HID A 157      31.457  74.004  31.182  1.00 -0.26           H
ATOM   2228  HD2 HID A 157      34.861  74.708  33.520  1.00 -0.26           H
ATOM   2229  HE1 HID A 157      31.401  72.360  33.144  1.00 -0.26           H
ATOM   2230  N   MET A 158      35.218  77.147  28.289  1.00 -0.01           N
ATOM   2231  CA  MET A 158      35.806  78.446  27.942  1.00 -0.01           C
ATOM   2232  C   MET A 158      36.231  78.565  26.411  1.00 -0.01           C
ATOM   2233  O   MET A 158      36.362  77.507  25.749  1.00 -0.01           O
ATOM   2234  CB  MET A 158      37.020  78.754  28.854  1.00 -0.01           C
ATOM   2235  CG  MET A 158      36.889  78.291  30.328  1.00 -0.01           C
ATOM   2236  SD  MET A 158      38.077  78.990  31.440  1.00 -0.01           S
ATOM   2237  CE  MET A 158      38.089  77.766  32.785  1.00 -0.01           C
ATOM   2238  H   MET A 158      35.754  76.336  28.016  1.00 -0.01           H
ATOM   2239  HA  MET A 158      35.011  79.162  28.153  1.00 -0.01           H
ATOM   2240  HB2 MET A 158      37.925  78.252  28.511  1.00 -0.01           H
ATOM   2241  HB3 MET A 158      37.357  79.791  28.829  1.00 -0.01           H
ATOM   2242  HG2 MET A 158      35.926  78.523  30.782  1.00 -0.01           H
ATOM   2243  HG3 MET A 158      37.037  77.215  30.416  1.00 -0.01           H
ATOM   2244  HE1 MET A 158      38.394  78.212  33.733  1.00 -0.01           H
ATOM   2245  HE2 MET A 158      37.062  77.417  32.893  1.00 -0.01           H
ATOM   2246  HE3 MET A 158      38.795  76.945  32.658  1.00 -0.01           H
ATOM   2247  N   ASP A 159      36.600  79.764  25.966  1.00  0.00           N
ATOM   2248  CA  ASP A 159      37.477  79.944  24.802  1.00  0.00           C
ATOM   2249  C   ASP A 159      38.921  79.575  25.204  1.00  0.00           C
ATOM   2250  O   ASP A 159      39.621  80.283  25.922  1.00  0.00           O
ATOM   2251  CB  ASP A 159      37.275  81.365  24.175  1.00  0.00           C
ATOM   2252  CG  ASP A 159      38.230  81.711  23.036  1.00  0.00           C
ATOM   2253  OD1 ASP A 159      39.395  81.236  23.026  1.00  0.00           O
ATOM   2254  OD2 ASP A 159      37.761  82.260  22.008  1.00  0.00           O
ATOM   2255  H   ASP A 159      36.518  80.555  26.589  1.00  0.00           H
ATOM   2256  HA  ASP A 159      37.160  79.259  24.016  1.00  0.00           H
ATOM   2257  HB2 ASP A 159      36.272  81.503  23.771  1.00  0.00           H
ATOM   2258  HB3 ASP A 159      37.398  82.165  24.906  1.00  0.00           H
ATOM   2259  N   ARG A 160      39.384  78.423  24.781  1.00  0.02           N
ATOM   2260  CA  ARG A 160      40.705  77.914  25.123  1.00  0.02           C
ATOM   2261  C   ARG A 160      41.792  78.937  24.958  1.00  0.02           C
ATOM   2262  O   ARG A 160      42.652  78.947  25.795  1.00  0.02           O
ATOM   2263  CB  ARG A 160      40.939  76.684  24.268  1.00  0.02           C
ATOM   2264  CG  ARG A 160      40.403  75.350  24.823  1.00  0.02           C
ATOM   2265  CD  ARG A 160      38.879  75.211  24.681  1.00  0.02           C
ATOM   2266  NE  ARG A 160      38.440  73.970  25.334  1.00  0.02           N
ATOM   2267  CZ  ARG A 160      37.412  73.257  24.931  1.00  0.02           C
ATOM   2268  NH1 ARG A 160      36.623  73.610  24.027  1.00  0.02           N
ATOM   2269  NH2 ARG A 160      37.200  72.070  25.398  1.00  0.02           N
ATOM   2270  H   ARG A 160      38.670  77.962  24.235  1.00  0.02           H
ATOM   2271  HA  ARG A 160      40.831  77.636  26.170  1.00  0.02           H
ATOM   2272  HB2 ARG A 160      40.511  76.915  23.292  1.00  0.02           H
ATOM   2273  HB3 ARG A 160      42.013  76.524  24.169  1.00  0.02           H
ATOM   2274  HG2 ARG A 160      40.926  74.474  24.440  1.00  0.02           H
ATOM   2275  HG3 ARG A 160      40.572  75.244  25.895  1.00  0.02           H
ATOM   2276  HD2 ARG A 160      38.418  76.022  25.246  1.00  0.02           H
ATOM   2277  HD3 ARG A 160      38.517  75.238  23.653  1.00  0.02           H
ATOM   2278  HE  ARG A 160      39.089  73.422  25.881  1.00  0.02           H
ATOM   2279 HH11 ARG A 160      36.747  74.518  23.603  1.00  0.02           H
ATOM   2280 HH12 ARG A 160      35.771  73.119  23.797  1.00  0.02           H
ATOM   2281 HH21 ARG A 160      37.941  71.524  25.814  1.00  0.02           H
ATOM   2282 HH22 ARG A 160      36.281  71.688  25.226  1.00  0.02           H
ATOM   2283  N   ALA A 161      41.809  79.662  23.863  1.00  0.00           N
ATOM   2284  CA  ALA A 161      42.912  80.534  23.524  1.00  0.00           C
ATOM   2285  C   ALA A 161      42.888  81.734  24.524  1.00  0.00           C
ATOM   2286  O   ALA A 161      43.932  82.055  25.096  1.00  0.00           O
ATOM   2287  CB  ALA A 161      42.790  80.991  22.113  1.00  0.00           C
ATOM   2288  H   ALA A 161      40.968  79.739  23.310  1.00  0.00           H
ATOM   2289  HA  ALA A 161      43.886  80.055  23.619  1.00  0.00           H
ATOM   2290  HB1 ALA A 161      42.821  80.143  21.428  1.00  0.00           H
ATOM   2291  HB2 ALA A 161      43.695  81.583  21.981  1.00  0.00           H
ATOM   2292  HB3 ALA A 161      41.876  81.539  21.884  1.00  0.00           H
ATOM   2293  N   LYS A 162      41.697  82.289  24.844  1.00  0.01           N
ATOM   2294  CA  LYS A 162      41.440  83.304  25.858  1.00  0.01           C
ATOM   2295  C   LYS A 162      41.782  82.877  27.280  1.00  0.01           C
ATOM   2296  O   LYS A 162      42.346  83.648  28.048  1.00  0.01           O
ATOM   2297  CB  LYS A 162      40.024  83.827  25.649  1.00  0.01           C
ATOM   2298  CG  LYS A 162      39.940  84.592  24.296  1.00  0.01           C
ATOM   2299  CD  LYS A 162      38.529  85.150  24.060  1.00  0.01           C
ATOM   2300  CE  LYS A 162      38.062  85.362  22.539  1.00  0.01           C
ATOM   2301  NZ  LYS A 162      38.506  86.699  22.046  1.00  0.01           N
ATOM   2302  H   LYS A 162      40.883  81.876  24.411  1.00  0.01           H
ATOM   2303  HA  LYS A 162      41.993  84.234  25.722  1.00  0.01           H
ATOM   2304  HB2 LYS A 162      39.299  83.013  25.650  1.00  0.01           H
ATOM   2305  HB3 LYS A 162      39.831  84.541  26.449  1.00  0.01           H
ATOM   2306  HG2 LYS A 162      40.743  85.310  24.132  1.00  0.01           H
ATOM   2307  HG3 LYS A 162      40.181  83.888  23.500  1.00  0.01           H
ATOM   2308  HD2 LYS A 162      37.893  84.436  24.583  1.00  0.01           H
ATOM   2309  HD3 LYS A 162      38.393  86.087  24.600  1.00  0.01           H
ATOM   2310  HE2 LYS A 162      38.487  84.595  21.891  1.00  0.01           H
ATOM   2311  HE3 LYS A 162      36.976  85.321  22.459  1.00  0.01           H
ATOM   2312  HZ1 LYS A 162      38.173  87.391  22.703  1.00  0.01           H
ATOM   2313  HZ2 LYS A 162      38.080  86.948  21.165  1.00  0.01           H
ATOM   2314  HZ3 LYS A 162      39.505  86.759  21.917  1.00  0.01           H
ATOM   2315  N   ALA A 163      41.476  81.626  27.658  1.00  0.01           N
ATOM   2316  CA  ALA A 163      41.945  81.000  28.862  1.00  0.01           C
ATOM   2317  C   ALA A 163      43.503  80.842  28.931  1.00  0.01           C
ATOM   2318  O   ALA A 163      44.103  81.298  29.880  1.00  0.01           O
ATOM   2319  CB  ALA A 163      41.228  79.603  29.010  1.00  0.01           C
ATOM   2320  H   ALA A 163      40.940  81.031  27.042  1.00  0.01           H
ATOM   2321  HA  ALA A 163      41.597  81.628  29.683  1.00  0.01           H
ATOM   2322  HB1 ALA A 163      40.151  79.729  29.119  1.00  0.01           H
ATOM   2323  HB2 ALA A 163      41.575  79.132  29.929  1.00  0.01           H
ATOM   2324  HB3 ALA A 163      41.435  78.988  28.134  1.00  0.01           H
ATOM   2325  N   LEU A 164      44.068  80.026  28.028  1.00  0.00           N
ATOM   2326  CA  LEU A 164      45.535  79.657  28.066  1.00  0.00           C
ATOM   2327  C   LEU A 164      46.395  80.937  27.925  1.00  0.00           C
ATOM   2328  O   LEU A 164      47.396  81.034  28.656  1.00  0.00           O
ATOM   2329  CB  LEU A 164      45.795  78.749  26.965  1.00  0.00           C
ATOM   2330  CG  LEU A 164      45.339  77.275  27.241  1.00  0.00           C
ATOM   2331  CD1 LEU A 164      45.181  76.531  25.937  1.00  0.00           C
ATOM   2332  CD2 LEU A 164      46.459  76.501  27.988  1.00  0.00           C
ATOM   2333  H   LEU A 164      43.495  79.629  27.297  1.00  0.00           H
ATOM   2334  HA  LEU A 164      45.807  79.166  29.000  1.00  0.00           H
ATOM   2335  HB2 LEU A 164      45.249  79.093  26.086  1.00  0.00           H
ATOM   2336  HB3 LEU A 164      46.859  78.813  26.735  1.00  0.00           H
ATOM   2337  HG  LEU A 164      44.445  77.201  27.860  1.00  0.00           H
ATOM   2338 HD11 LEU A 164      44.412  77.037  25.353  1.00  0.00           H
ATOM   2339 HD12 LEU A 164      44.966  75.492  26.190  1.00  0.00           H
ATOM   2340 HD13 LEU A 164      46.155  76.511  25.448  1.00  0.00           H
ATOM   2341 HD21 LEU A 164      47.344  76.422  27.356  1.00  0.00           H
ATOM   2342 HD22 LEU A 164      46.777  76.953  28.927  1.00  0.00           H
ATOM   2343 HD23 LEU A 164      46.029  75.514  28.160  1.00  0.00           H
ATOM   2344  N   GLY A 165      45.981  81.883  27.099  1.00  0.00           N
ATOM   2345  CA  GLY A 165      46.489  83.268  26.932  1.00  0.00           C
ATOM   2346  C   GLY A 165      46.509  84.078  28.222  1.00  0.00           C
ATOM   2347  O   GLY A 165      47.470  84.791  28.557  1.00  0.00           O
ATOM   2348  H   GLY A 165      45.129  81.632  26.618  1.00  0.00           H
ATOM   2349  HA2 GLY A 165      47.478  83.163  26.485  1.00  0.00           H
ATOM   2350  HA3 GLY A 165      45.883  83.685  26.127  1.00  0.00           H
ATOM   2351  N   GLU A 166      45.413  84.065  28.974  1.00  0.00           N
ATOM   2352  CA  GLU A 166      45.424  84.807  30.319  1.00  0.00           C
ATOM   2353  C   GLU A 166      46.161  84.026  31.417  1.00  0.00           C
ATOM   2354  O   GLU A 166      46.799  84.645  32.270  1.00  0.00           O
ATOM   2355  CB  GLU A 166      43.960  84.975  30.782  1.00  0.00           C
ATOM   2356  CG  GLU A 166      43.800  85.990  31.913  1.00  0.00           C
ATOM   2357  CD  GLU A 166      43.869  87.470  31.516  1.00  0.00           C
ATOM   2358  OE1 GLU A 166      44.240  87.882  30.397  1.00  0.00           O
ATOM   2359  OE2 GLU A 166      43.675  88.268  32.456  1.00  0.00           O
ATOM   2360  H   GLU A 166      44.610  83.518  28.696  1.00  0.00           H
ATOM   2361  HA  GLU A 166      46.000  85.731  30.261  1.00  0.00           H
ATOM   2362  HB2 GLU A 166      43.521  85.505  29.937  1.00  0.00           H
ATOM   2363  HB3 GLU A 166      43.609  84.008  31.144  1.00  0.00           H
ATOM   2364  HG2 GLU A 166      42.800  85.936  32.342  1.00  0.00           H
ATOM   2365  HG3 GLU A 166      44.569  85.717  32.636  1.00  0.00           H
ATOM   2366  N   ALA A 167      46.196  82.740  31.341  1.00  0.00           N
ATOM   2367  CA  ALA A 167      47.056  81.906  32.236  1.00  0.00           C
ATOM   2368  C   ALA A 167      48.508  82.302  31.963  1.00  0.00           C
ATOM   2369  O   ALA A 167      49.343  82.587  32.869  1.00  0.00           O
ATOM   2370  CB  ALA A 167      46.741  80.438  31.889  1.00  0.00           C
ATOM   2371  H   ALA A 167      45.801  82.268  30.540  1.00  0.00           H
ATOM   2372  HA  ALA A 167      46.793  82.145  33.267  1.00  0.00           H
ATOM   2373  HB1 ALA A 167      47.175  80.313  30.897  1.00  0.00           H
ATOM   2374  HB2 ALA A 167      45.665  80.306  31.782  1.00  0.00           H
ATOM   2375  HB3 ALA A 167      47.131  79.745  32.636  1.00  0.00           H
ATOM   2376  N   TRP A 168      48.925  82.414  30.693  1.00  0.00           N
ATOM   2377  CA  TRP A 168      50.269  82.771  30.193  1.00  0.00           C
ATOM   2378  C   TRP A 168      50.723  84.161  30.571  1.00  0.00           C
ATOM   2379  O   TRP A 168      51.887  84.389  30.842  1.00  0.00           O
ATOM   2380  CB  TRP A 168      50.362  82.673  28.620  1.00  0.00           C
ATOM   2381  CG  TRP A 168      51.721  82.712  28.047  1.00  0.00           C
ATOM   2382  CD1 TRP A 168      52.270  81.586  27.620  1.00  0.00           C
ATOM   2383  CD2 TRP A 168      52.683  83.773  27.918  1.00  0.00           C
ATOM   2384  CE2 TRP A 168      53.764  83.208  27.275  1.00  0.00           C
ATOM   2385  CE3 TRP A 168      52.771  85.198  28.171  1.00  0.00           C
ATOM   2386  NE1 TRP A 168      53.524  81.851  27.122  1.00  0.00           N
ATOM   2387  CZ2 TRP A 168      54.940  83.928  26.920  1.00  0.00           C
ATOM   2388  CZ3 TRP A 168      53.902  85.901  27.871  1.00  0.00           C
ATOM   2389  CH2 TRP A 168      55.009  85.312  27.189  1.00  0.00           C
ATOM   2390  H   TRP A 168      48.296  82.189  29.936  1.00  0.00           H
ATOM   2391  HA  TRP A 168      51.028  82.083  30.565  1.00  0.00           H
ATOM   2392  HB2 TRP A 168      49.916  81.717  28.345  1.00  0.00           H
ATOM   2393  HB3 TRP A 168      49.758  83.506  28.259  1.00  0.00           H
ATOM   2394  HD1 TRP A 168      51.768  80.634  27.532  1.00  0.00           H
ATOM   2395  HE1 TRP A 168      54.135  81.142  26.745  1.00  0.00           H
ATOM   2396  HE3 TRP A 168      51.885  85.662  28.578  1.00  0.00           H
ATOM   2397  HZ2 TRP A 168      55.796  83.467  26.451  1.00  0.00           H
ATOM   2398  HZ3 TRP A 168      53.922  86.955  28.106  1.00  0.00           H
ATOM   2399  HH2 TRP A 168      55.918  85.860  26.987  1.00  0.00           H
ATOM   2400  N   ARG A 169      49.727  85.047  30.610  1.00  0.00           N
ATOM   2401  CA  ARG A 169      49.840  86.422  31.124  1.00  0.00           C
ATOM   2402  C   ARG A 169      50.236  86.476  32.634  1.00  0.00           C
ATOM   2403  O   ARG A 169      51.251  87.060  32.982  1.00  0.00           O
ATOM   2404  CB  ARG A 169      48.517  87.230  30.810  1.00  0.00           C
ATOM   2405  CG  ARG A 169      48.792  88.721  31.135  1.00  0.00           C
ATOM   2406  CD  ARG A 169      47.499  89.680  31.109  1.00  0.00           C
ATOM   2407  NE  ARG A 169      46.564  89.308  32.047  1.00  0.00           N
ATOM   2408  CZ  ARG A 169      46.626  89.626  33.321  1.00  0.00           C
ATOM   2409  NH1 ARG A 169      47.687  90.134  33.889  1.00  0.00           N
ATOM   2410  NH2 ARG A 169      45.689  89.402  34.171  1.00  0.00           N
ATOM   2411  H   ARG A 169      48.798  84.802  30.298  1.00  0.00           H
ATOM   2412  HA  ARG A 169      50.629  86.918  30.559  1.00  0.00           H
ATOM   2413  HB2 ARG A 169      48.203  87.045  29.783  1.00  0.00           H
ATOM   2414  HB3 ARG A 169      47.811  86.859  31.554  1.00  0.00           H
ATOM   2415  HG2 ARG A 169      49.166  88.717  32.159  1.00  0.00           H
ATOM   2416  HG3 ARG A 169      49.517  89.098  30.414  1.00  0.00           H
ATOM   2417  HD2 ARG A 169      47.875  90.700  31.195  1.00  0.00           H
ATOM   2418  HD3 ARG A 169      46.987  89.516  30.161  1.00  0.00           H
ATOM   2419  HE  ARG A 169      45.700  88.850  31.796  1.00  0.00           H
ATOM   2420 HH11 ARG A 169      48.477  90.407  33.322  1.00  0.00           H
ATOM   2421 HH12 ARG A 169      47.700  90.202  34.897  1.00  0.00           H
ATOM   2422 HH21 ARG A 169      44.889  88.922  33.784  1.00  0.00           H
ATOM   2423 HH22 ARG A 169      45.706  89.848  35.077  1.00  0.00           H
ATOM   2424  N   VAL A 170      49.618  85.671  33.536  1.00  0.00           N
ATOM   2425  CA  VAL A 170      49.810  85.659  34.986  1.00  0.00           C
ATOM   2426  C   VAL A 170      50.915  84.725  35.480  1.00  0.00           C
ATOM   2427  O   VAL A 170      51.196  84.679  36.685  1.00  0.00           O
ATOM   2428  CB  VAL A 170      48.559  85.542  35.862  1.00  0.00           C
ATOM   2429  CG1 VAL A 170      47.494  86.546  35.382  1.00  0.00           C
ATOM   2430  CG2 VAL A 170      47.909  84.097  35.758  1.00  0.00           C
ATOM   2431  H   VAL A 170      48.871  85.059  33.242  1.00  0.00           H
ATOM   2432  HA  VAL A 170      50.262  86.610  35.270  1.00  0.00           H
ATOM   2433  HB  VAL A 170      48.858  85.846  36.865  1.00  0.00           H
ATOM   2434 HG11 VAL A 170      46.697  86.549  36.126  1.00  0.00           H
ATOM   2435 HG12 VAL A 170      47.917  87.550  35.405  1.00  0.00           H
ATOM   2436 HG13 VAL A 170      47.131  86.285  34.388  1.00  0.00           H
ATOM   2437 HG21 VAL A 170      47.456  84.018  34.770  1.00  0.00           H
ATOM   2438 HG22 VAL A 170      47.070  83.909  36.428  1.00  0.00           H
ATOM   2439 HG23 VAL A 170      48.619  83.288  35.932  1.00  0.00           H
ATOM   2440  N   LEU A 171      51.341  83.804  34.668  1.00  0.00           N
ATOM   2441  CA  LEU A 171      52.482  82.957  34.872  1.00  0.00           C
ATOM   2442  C   LEU A 171      53.814  83.690  34.604  1.00  0.00           C
ATOM   2443  O   LEU A 171      53.909  84.716  33.880  1.00  0.00           O
ATOM   2444  CB  LEU A 171      52.407  81.715  33.953  1.00  0.00           C
ATOM   2445  CG  LEU A 171      51.556  80.513  34.504  1.00  0.00           C
ATOM   2446  CD1 LEU A 171      51.151  79.603  33.354  1.00  0.00           C
ATOM   2447  CD2 LEU A 171      52.383  79.745  35.542  1.00  0.00           C
ATOM   2448  H   LEU A 171      50.911  83.759  33.756  1.00  0.00           H
ATOM   2449  HA  LEU A 171      52.501  82.645  35.916  1.00  0.00           H
ATOM   2450  HB2 LEU A 171      51.961  82.135  33.051  1.00  0.00           H
ATOM   2451  HB3 LEU A 171      53.387  81.381  33.611  1.00  0.00           H
ATOM   2452  HG  LEU A 171      50.683  80.939  34.999  1.00  0.00           H
ATOM   2453 HD11 LEU A 171      50.734  80.217  32.555  1.00  0.00           H
ATOM   2454 HD12 LEU A 171      50.376  78.971  33.787  1.00  0.00           H
ATOM   2455 HD13 LEU A 171      51.974  79.056  32.895  1.00  0.00           H
ATOM   2456 HD21 LEU A 171      52.216  80.168  36.532  1.00  0.00           H
ATOM   2457 HD22 LEU A 171      52.267  78.662  35.507  1.00  0.00           H
ATOM   2458 HD23 LEU A 171      53.436  79.826  35.272  1.00  0.00           H
ATOM   2459  N   LYS A 172      54.881  83.198  35.151  1.00  0.00           N
ATOM   2460  CA  LYS A 172      56.263  83.659  35.136  1.00  0.00           C
ATOM   2461  C   LYS A 172      57.079  83.044  33.958  1.00  0.00           C
ATOM   2462  O   LYS A 172      56.830  81.884  33.702  1.00  0.00           O
ATOM   2463  CB  LYS A 172      57.000  83.339  36.511  1.00  0.00           C
ATOM   2464  CG  LYS A 172      56.671  84.400  37.602  1.00  0.00           C
ATOM   2465  CD  LYS A 172      57.298  83.947  38.965  1.00  0.00           C
ATOM   2466  CE  LYS A 172      56.977  84.973  40.077  1.00  0.00           C
ATOM   2467  NZ  LYS A 172      57.521  84.523  41.341  1.00  0.00           N
ATOM   2468  H   LYS A 172      54.643  82.470  35.810  1.00  0.00           H
ATOM   2469  HA  LYS A 172      56.241  84.734  34.957  1.00  0.00           H
ATOM   2470  HB2 LYS A 172      56.851  82.328  36.889  1.00  0.00           H
ATOM   2471  HB3 LYS A 172      58.069  83.381  36.302  1.00  0.00           H
ATOM   2472  HG2 LYS A 172      57.064  85.397  37.401  1.00  0.00           H
ATOM   2473  HG3 LYS A 172      55.603  84.512  37.787  1.00  0.00           H
ATOM   2474  HD2 LYS A 172      57.049  82.932  39.276  1.00  0.00           H
ATOM   2475  HD3 LYS A 172      58.371  83.990  38.779  1.00  0.00           H
ATOM   2476  HE2 LYS A 172      57.272  85.972  39.757  1.00  0.00           H
ATOM   2477  HE3 LYS A 172      55.890  85.005  40.151  1.00  0.00           H
ATOM   2478  HZ1 LYS A 172      57.664  83.525  41.412  1.00  0.00           H
ATOM   2479  HZ2 LYS A 172      56.961  84.856  42.112  1.00  0.00           H
ATOM   2480  HZ3 LYS A 172      58.413  84.962  41.517  1.00  0.00           H
ATOM   2481  N   PRO A 173      58.075  83.739  33.413  1.00  0.00           N
ATOM   2482  CA  PRO A 173      59.109  83.130  32.603  1.00  0.00           C
ATOM   2483  C   PRO A 173      59.746  81.850  33.183  1.00  0.00           C
ATOM   2484  O   PRO A 173      60.036  81.817  34.355  1.00  0.00           O
ATOM   2485  CB  PRO A 173      60.200  84.242  32.422  1.00  0.00           C
ATOM   2486  CG  PRO A 173      59.917  85.269  33.478  1.00  0.00           C
ATOM   2487  CD  PRO A 173      58.446  85.124  33.757  1.00  0.00           C
ATOM   2488  HA  PRO A 173      58.715  82.946  31.603  1.00  0.00           H
ATOM   2489  HB2 PRO A 173      61.199  83.810  32.357  1.00  0.00           H
ATOM   2490  HB3 PRO A 173      60.102  84.776  31.477  1.00  0.00           H
ATOM   2491  HG2 PRO A 173      60.510  85.075  34.371  1.00  0.00           H
ATOM   2492  HG3 PRO A 173      60.134  86.264  33.088  1.00  0.00           H
ATOM   2493  HD2 PRO A 173      58.265  85.397  34.797  1.00  0.00           H
ATOM   2494  HD3 PRO A 173      57.981  85.838  33.077  1.00  0.00           H
ATOM   2495  N   GLY A 174      59.867  80.800  32.348  1.00  0.00           N
ATOM   2496  CA  GLY A 174      60.198  79.452  32.681  1.00  0.00           C
ATOM   2497  C   GLY A 174      59.116  78.746  33.503  1.00  0.00           C
ATOM   2498  O   GLY A 174      59.395  77.694  34.033  1.00  0.00           O
ATOM   2499  H   GLY A 174      59.586  80.859  31.380  1.00  0.00           H
ATOM   2500  HA2 GLY A 174      60.227  78.900  31.742  1.00  0.00           H
ATOM   2501  HA3 GLY A 174      61.110  79.386  33.274  1.00  0.00           H
ATOM   2502  N   GLY A 175      57.863  79.315  33.659  1.00  0.00           N
ATOM   2503  CA  GLY A 175      56.862  78.689  34.518  1.00  0.00           C
ATOM   2504  C   GLY A 175      56.126  77.453  33.888  1.00  0.00           C
ATOM   2505  O   GLY A 175      55.783  77.470  32.697  1.00  0.00           O
ATOM   2506  H   GLY A 175      57.674  80.297  33.518  1.00  0.00           H
ATOM   2507  HA2 GLY A 175      57.437  78.357  35.383  1.00  0.00           H
ATOM   2508  HA3 GLY A 175      56.129  79.464  34.741  1.00  0.00           H
ATOM   2509  N   ASP A 176      55.902  76.463  34.737  1.00  0.00           N
ATOM   2510  CA  ASP A 176      55.270  75.174  34.425  1.00  0.00           C
ATOM   2511  C   ASP A 176      53.717  75.262  34.500  1.00  0.00           C
ATOM   2512  O   ASP A 176      53.202  75.643  35.543  1.00  0.00           O
ATOM   2513  CB  ASP A 176      55.760  73.919  35.224  1.00  0.00           C
ATOM   2514  CG  ASP A 176      57.273  73.924  35.436  1.00  0.00           C
ATOM   2515  OD1 ASP A 176      57.862  72.840  35.290  1.00  0.00           O
ATOM   2516  OD2 ASP A 176      57.875  74.905  35.889  1.00  0.00           O
ATOM   2517  H   ASP A 176      56.179  76.581  35.702  1.00  0.00           H
ATOM   2518  HA  ASP A 176      55.413  74.999  33.359  1.00  0.00           H
ATOM   2519  HB2 ASP A 176      55.324  73.931  36.223  1.00  0.00           H
ATOM   2520  HB3 ASP A 176      55.477  73.027  34.666  1.00  0.00           H
ATOM   2521  N   LEU A 177      53.039  75.044  33.374  1.00  0.00           N
ATOM   2522  CA  LEU A 177      51.577  75.053  33.195  1.00  0.00           C
ATOM   2523  C   LEU A 177      51.204  73.593  32.837  1.00  0.00           C
ATOM   2524  O   LEU A 177      51.455  73.216  31.696  1.00  0.00           O
ATOM   2525  CB  LEU A 177      50.966  76.074  32.180  1.00  0.00           C
ATOM   2526  CG  LEU A 177      49.394  75.948  32.160  1.00  0.00           C
ATOM   2527  CD1 LEU A 177      48.606  76.484  33.468  1.00  0.00           C
ATOM   2528  CD2 LEU A 177      48.951  76.812  30.991  1.00  0.00           C
ATOM   2529  H   LEU A 177      53.576  74.577  32.657  1.00  0.00           H
ATOM   2530  HA  LEU A 177      51.068  75.183  34.150  1.00  0.00           H
ATOM   2531  HB2 LEU A 177      51.247  77.053  32.569  1.00  0.00           H
ATOM   2532  HB3 LEU A 177      51.349  75.834  31.188  1.00  0.00           H
ATOM   2533  HG  LEU A 177      49.156  74.916  31.901  1.00  0.00           H
ATOM   2534 HD11 LEU A 177      49.006  75.868  34.274  1.00  0.00           H
ATOM   2535 HD12 LEU A 177      47.536  76.314  33.349  1.00  0.00           H
ATOM   2536 HD13 LEU A 177      48.794  77.542  33.648  1.00  0.00           H
ATOM   2537 HD21 LEU A 177      49.049  77.878  31.196  1.00  0.00           H
ATOM   2538 HD22 LEU A 177      49.506  76.577  30.083  1.00  0.00           H
ATOM   2539 HD23 LEU A 177      47.880  76.674  30.842  1.00  0.00           H
ATOM   2540  N   LEU A 178      50.488  72.839  33.713  1.00 -0.03           N
ATOM   2541  CA  LEU A 178      49.899  71.506  33.344  1.00 -0.03           C
ATOM   2542  C   LEU A 178      48.388  71.566  32.938  1.00 -0.03           C
ATOM   2543  O   LEU A 178      47.619  72.292  33.614  1.00 -0.03           O
ATOM   2544  CB  LEU A 178      50.196  70.646  34.566  1.00 -0.03           C
ATOM   2545  CG  LEU A 178      49.645  69.207  34.539  1.00 -0.03           C
ATOM   2546  CD1 LEU A 178      50.571  68.188  33.813  1.00 -0.03           C
ATOM   2547  CD2 LEU A 178      49.572  68.618  35.943  1.00 -0.03           C
ATOM   2548  H   LEU A 178      50.289  73.223  34.626  1.00 -0.03           H
ATOM   2549  HA  LEU A 178      50.349  71.102  32.437  1.00 -0.03           H
ATOM   2550  HB2 LEU A 178      51.270  70.494  34.670  1.00 -0.03           H
ATOM   2551  HB3 LEU A 178      49.961  71.077  35.540  1.00 -0.03           H
ATOM   2552  HG  LEU A 178      48.659  69.106  34.085  1.00 -0.03           H
ATOM   2553 HD11 LEU A 178      50.764  68.520  32.793  1.00 -0.03           H
ATOM   2554 HD12 LEU A 178      50.209  67.163  33.736  1.00 -0.03           H
ATOM   2555 HD13 LEU A 178      51.566  68.163  34.257  1.00 -0.03           H
ATOM   2556 HD21 LEU A 178      50.514  68.601  36.492  1.00 -0.03           H
ATOM   2557 HD22 LEU A 178      48.886  69.268  36.486  1.00 -0.03           H
ATOM   2558 HD23 LEU A 178      49.184  67.599  35.925  1.00 -0.03           H
ATOM   2559  N   VAL A 179      47.856  70.972  31.885  1.00 -0.06           N
ATOM   2560  CA  VAL A 179      46.488  71.230  31.353  1.00 -0.06           C
ATOM   2561  C   VAL A 179      45.796  69.890  31.242  1.00 -0.06           C
ATOM   2562  O   VAL A 179      46.448  68.931  30.852  1.00 -0.06           O
ATOM   2563  CB  VAL A 179      46.591  72.053  30.022  1.00 -0.06           C
ATOM   2564  CG1 VAL A 179      45.153  72.238  29.650  1.00 -0.06           C
ATOM   2565  CG2 VAL A 179      47.262  73.395  30.149  1.00 -0.06           C
ATOM   2566  H   VAL A 179      48.481  70.403  31.331  1.00 -0.06           H
ATOM   2567  HA  VAL A 179      45.906  71.746  32.116  1.00 -0.06           H
ATOM   2568  HB  VAL A 179      47.204  71.515  29.299  1.00 -0.06           H
ATOM   2569 HG11 VAL A 179      44.452  72.384  30.472  1.00 -0.06           H
ATOM   2570 HG12 VAL A 179      45.132  73.025  28.897  1.00 -0.06           H
ATOM   2571 HG13 VAL A 179      44.856  71.318  29.146  1.00 -0.06           H
ATOM   2572 HG21 VAL A 179      47.188  73.956  29.218  1.00 -0.06           H
ATOM   2573 HG22 VAL A 179      48.313  73.252  30.401  1.00 -0.06           H
ATOM   2574 HG23 VAL A 179      46.871  73.998  30.969  1.00 -0.06           H
ATOM   2575  N   LEU A 180      44.498  69.710  31.533  1.00 -0.15           N
ATOM   2576  CA  LEU A 180      43.647  68.581  31.144  1.00 -0.15           C
ATOM   2577  C   LEU A 180      42.425  69.088  30.400  1.00 -0.15           C
ATOM   2578  O   LEU A 180      41.882  70.116  30.754  1.00 -0.15           O
ATOM   2579  CB  LEU A 180      43.216  67.709  32.359  1.00 -0.15           C
ATOM   2580  CG  LEU A 180      44.413  67.090  33.127  1.00 -0.15           C
ATOM   2581  CD1 LEU A 180      44.962  67.917  34.377  1.00 -0.15           C
ATOM   2582  CD2 LEU A 180      44.060  65.735  33.632  1.00 -0.15           C
ATOM   2583  H   LEU A 180      44.070  70.568  31.850  1.00 -0.15           H
ATOM   2584  HA  LEU A 180      44.167  67.948  30.425  1.00 -0.15           H
ATOM   2585  HB2 LEU A 180      42.478  68.176  33.012  1.00 -0.15           H
ATOM   2586  HB3 LEU A 180      42.647  66.899  31.903  1.00 -0.15           H
ATOM   2587  HG  LEU A 180      45.211  66.957  32.396  1.00 -0.15           H
ATOM   2588 HD11 LEU A 180      45.554  68.754  34.007  1.00 -0.15           H
ATOM   2589 HD12 LEU A 180      45.624  67.262  34.944  1.00 -0.15           H
ATOM   2590 HD13 LEU A 180      44.152  68.240  35.031  1.00 -0.15           H
ATOM   2591 HD21 LEU A 180      43.255  65.751  34.367  1.00 -0.15           H
ATOM   2592 HD22 LEU A 180      43.968  65.159  32.711  1.00 -0.15           H
ATOM   2593 HD23 LEU A 180      44.903  65.367  34.217  1.00 -0.15           H
ATOM   2594  N   GLU A 181      41.966  68.295  29.427  1.00 -0.02           N
ATOM   2595  CA  GLU A 181      41.216  68.817  28.259  1.00 -0.02           C
ATOM   2596  C   GLU A 181      40.899  67.486  27.536  1.00 -0.02           C
ATOM   2597  O   GLU A 181      41.572  66.405  27.652  1.00 -0.02           O
ATOM   2598  CB  GLU A 181      42.065  69.823  27.430  1.00 -0.02           C
ATOM   2599  CG  GLU A 181      41.372  70.233  26.106  1.00 -0.02           C
ATOM   2600  CD  GLU A 181      39.915  70.701  26.384  1.00 -0.02           C
ATOM   2601  OE1 GLU A 181      39.696  71.703  27.035  1.00 -0.02           O
ATOM   2602  OE2 GLU A 181      38.985  70.026  25.959  1.00 -0.02           O
ATOM   2603  H   GLU A 181      42.404  67.385  29.416  1.00 -0.02           H
ATOM   2604  HA  GLU A 181      40.252  69.252  28.521  1.00 -0.02           H
ATOM   2605  HB2 GLU A 181      42.173  70.717  28.044  1.00 -0.02           H
ATOM   2606  HB3 GLU A 181      43.090  69.480  27.289  1.00 -0.02           H
ATOM   2607  HG2 GLU A 181      41.984  71.034  25.690  1.00 -0.02           H
ATOM   2608  HG3 GLU A 181      41.388  69.402  25.401  1.00 -0.02           H
ATOM   2609  N   SER A 182      39.721  67.470  26.904  1.00 -0.19           N
ATOM   2610  CA  SER A 182      39.182  66.354  26.045  1.00 -0.19           C
ATOM   2611  C   SER A 182      39.514  66.641  24.587  1.00 -0.19           C
ATOM   2612  O   SER A 182      39.925  67.750  24.234  1.00 -0.19           O
ATOM   2613  CB  SER A 182      37.709  65.944  26.292  1.00 -0.19           C
ATOM   2614  OG  SER A 182      37.553  65.869  27.694  1.00 -0.19           O
ATOM   2615  H   SER A 182      39.276  68.372  26.818  1.00 -0.19           H
ATOM   2616  HA  SER A 182      39.762  65.444  26.194  1.00 -0.19           H
ATOM   2617  HB2 SER A 182      37.140  66.826  25.998  1.00 -0.19           H
ATOM   2618  HB3 SER A 182      37.415  65.005  25.823  1.00 -0.19           H
ATOM   2619  HG  SER A 182      38.177  66.533  27.995  1.00 -0.19           H
ATOM   2620  N   VAL A 183      39.444  65.581  23.777  1.00 -0.02           N
ATOM   2621  CA  VAL A 183      39.746  65.601  22.317  1.00 -0.02           C
ATOM   2622  C   VAL A 183      38.784  64.775  21.449  1.00 -0.02           C
ATOM   2623  O   VAL A 183      38.504  63.658  21.848  1.00 -0.02           O
ATOM   2624  CB  VAL A 183      41.260  65.448  22.026  1.00 -0.02           C
ATOM   2625  CG1 VAL A 183      41.607  63.937  22.162  1.00 -0.02           C
ATOM   2626  CG2 VAL A 183      41.612  66.088  20.635  1.00 -0.02           C
ATOM   2627  H   VAL A 183      39.316  64.684  24.224  1.00 -0.02           H
ATOM   2628  HA  VAL A 183      39.493  66.582  21.916  1.00 -0.02           H
ATOM   2629  HB  VAL A 183      41.820  66.034  22.755  1.00 -0.02           H
ATOM   2630 HG11 VAL A 183      41.418  63.521  23.152  1.00 -0.02           H
ATOM   2631 HG12 VAL A 183      41.017  63.357  21.453  1.00 -0.02           H
ATOM   2632 HG13 VAL A 183      42.656  63.794  21.904  1.00 -0.02           H
ATOM   2633 HG21 VAL A 183      42.672  65.921  20.446  1.00 -0.02           H
ATOM   2634 HG22 VAL A 183      41.486  67.163  20.763  1.00 -0.02           H
ATOM   2635 HG23 VAL A 183      41.005  65.747  19.797  1.00 -0.02           H
ATOM   2636  N   VAL A 184      38.405  65.255  20.271  1.00  0.00           N
ATOM   2637  CA  VAL A 184      37.506  64.487  19.304  1.00  0.00           C
ATOM   2638  C   VAL A 184      38.346  63.509  18.483  1.00  0.00           C
ATOM   2639  O   VAL A 184      39.146  63.888  17.622  1.00  0.00           O
ATOM   2640  CB  VAL A 184      36.706  65.383  18.331  1.00  0.00           C
ATOM   2641  CG1 VAL A 184      35.293  65.761  19.030  1.00  0.00           C
ATOM   2642  CG2 VAL A 184      37.500  66.698  17.960  1.00  0.00           C
ATOM   2643  H   VAL A 184      38.539  66.248  20.142  1.00  0.00           H
ATOM   2644  HA  VAL A 184      36.721  63.911  19.793  1.00  0.00           H
ATOM   2645  HB  VAL A 184      36.412  64.756  17.489  1.00  0.00           H
ATOM   2646 HG11 VAL A 184      34.823  66.331  18.229  1.00  0.00           H
ATOM   2647 HG12 VAL A 184      34.828  64.792  19.211  1.00  0.00           H
ATOM   2648 HG13 VAL A 184      35.379  66.348  19.945  1.00  0.00           H
ATOM   2649 HG21 VAL A 184      38.516  66.387  17.719  1.00  0.00           H
ATOM   2650 HG22 VAL A 184      37.491  67.424  18.774  1.00  0.00           H
ATOM   2651 HG23 VAL A 184      37.114  67.098  17.023  1.00  0.00           H
ATOM   2652  N   THR A 185      38.210  62.214  18.762  1.00  0.01           N
ATOM   2653  CA  THR A 185      38.577  61.077  17.858  1.00  0.01           C
ATOM   2654  C   THR A 185      37.622  60.968  16.716  1.00  0.01           C
ATOM   2655  O   THR A 185      37.998  60.431  15.721  1.00  0.01           O
ATOM   2656  CB  THR A 185      38.817  59.760  18.458  1.00  0.01           C
ATOM   2657  CG2 THR A 185      39.496  59.788  19.888  1.00  0.01           C
ATOM   2658  OG1 THR A 185      37.594  59.124  18.741  1.00  0.01           O
ATOM   2659  H   THR A 185      37.586  61.927  19.502  1.00  0.01           H
ATOM   2660  HA  THR A 185      39.521  61.400  17.418  1.00  0.01           H
ATOM   2661  HB  THR A 185      39.492  59.228  17.788  1.00  0.01           H
ATOM   2662  HG1 THR A 185      37.796  58.189  18.818  1.00  0.01           H
ATOM   2663 HG21 THR A 185      39.059  60.625  20.432  1.00  0.01           H
ATOM   2664 HG22 THR A 185      40.577  59.886  19.791  1.00  0.01           H
ATOM   2665 HG23 THR A 185      39.219  58.816  20.294  1.00  0.01           H
ATOM   2666  N   GLU A 186      36.391  61.535  16.763  1.00  0.01           N
ATOM   2667  CA  GLU A 186      35.513  61.741  15.627  1.00  0.01           C
ATOM   2668  C   GLU A 186      34.657  62.988  15.723  1.00  0.01           C
ATOM   2669  O   GLU A 186      34.366  63.440  16.792  1.00  0.01           O
ATOM   2670  CB  GLU A 186      34.638  60.486  15.268  1.00  0.01           C
ATOM   2671  CG  GLU A 186      33.154  60.671  14.619  1.00  0.01           C
ATOM   2672  CD  GLU A 186      32.602  59.273  14.249  1.00  0.01           C
ATOM   2673  OE1 GLU A 186      31.354  59.100  14.052  1.00  0.01           O
ATOM   2674  OE2 GLU A 186      33.396  58.362  13.916  1.00  0.01           O
ATOM   2675  H   GLU A 186      36.156  62.004  17.627  1.00  0.01           H
ATOM   2676  HA  GLU A 186      36.178  61.846  14.770  1.00  0.01           H
ATOM   2677  HB2 GLU A 186      35.360  59.976  14.630  1.00  0.01           H
ATOM   2678  HB3 GLU A 186      34.479  59.878  16.158  1.00  0.01           H
ATOM   2679  HG2 GLU A 186      32.410  61.105  15.287  1.00  0.01           H
ATOM   2680  HG3 GLU A 186      33.353  61.259  13.723  1.00  0.01           H
ATOM   2681  N   GLU A 187      34.323  63.572  14.607  1.00  0.01           N
ATOM   2682  CA  GLU A 187      33.779  64.953  14.505  1.00  0.01           C
ATOM   2683  C   GLU A 187      32.457  65.333  15.231  1.00  0.01           C
ATOM   2684  O   GLU A 187      32.319  66.506  15.582  1.00  0.01           O
ATOM   2685  CB  GLU A 187      33.651  65.229  12.992  1.00  0.01           C
ATOM   2686  CG  GLU A 187      33.406  66.720  12.599  1.00  0.01           C
ATOM   2687  CD  GLU A 187      32.854  66.841  11.134  1.00  0.01           C
ATOM   2688  OE1 GLU A 187      33.570  67.517  10.345  1.00  0.01           O
ATOM   2689  OE2 GLU A 187      31.691  66.550  10.770  1.00  0.01           O
ATOM   2690  H   GLU A 187      34.591  63.086  13.763  1.00  0.01           H
ATOM   2691  HA  GLU A 187      34.510  65.675  14.871  1.00  0.01           H
ATOM   2692  HB2 GLU A 187      34.552  64.798  12.554  1.00  0.01           H
ATOM   2693  HB3 GLU A 187      32.796  64.625  12.689  1.00  0.01           H
ATOM   2694  HG2 GLU A 187      32.540  67.137  13.112  1.00  0.01           H
ATOM   2695  HG3 GLU A 187      34.318  67.312  12.673  1.00  0.01           H
ATOM   2696  N   LEU A 188      31.540  64.350  15.586  1.00  0.00           N
ATOM   2697  CA  LEU A 188      30.178  64.501  16.155  1.00  0.00           C
ATOM   2698  C   LEU A 188      29.042  65.068  15.238  1.00  0.00           C
ATOM   2699  O   LEU A 188      29.254  65.924  14.298  1.00  0.00           O
ATOM   2700  CB  LEU A 188      30.302  65.302  17.527  1.00  0.00           C
ATOM   2701  CG  LEU A 188      31.490  65.118  18.487  1.00  0.00           C
ATOM   2702  CD1 LEU A 188      31.477  66.096  19.664  1.00  0.00           C
ATOM   2703  CD2 LEU A 188      31.512  63.793  19.123  1.00  0.00           C
ATOM   2704  H   LEU A 188      31.869  63.401  15.482  1.00  0.00           H
ATOM   2705  HA  LEU A 188      29.849  63.509  16.463  1.00  0.00           H
ATOM   2706  HB2 LEU A 188      30.303  66.373  17.328  1.00  0.00           H
ATOM   2707  HB3 LEU A 188      29.487  64.970  18.172  1.00  0.00           H
ATOM   2708  HG  LEU A 188      32.450  65.237  17.985  1.00  0.00           H
ATOM   2709 HD11 LEU A 188      31.489  67.136  19.339  1.00  0.00           H
ATOM   2710 HD12 LEU A 188      32.186  65.848  20.455  1.00  0.00           H
ATOM   2711 HD13 LEU A 188      30.517  65.968  20.166  1.00  0.00           H
ATOM   2712 HD21 LEU A 188      30.703  63.723  19.849  1.00  0.00           H
ATOM   2713 HD22 LEU A 188      31.249  63.058  18.362  1.00  0.00           H
ATOM   2714 HD23 LEU A 188      32.428  63.636  19.692  1.00  0.00           H
ATOM   2715  N   THR A 189      27.828  64.708  15.553  1.00  0.00           N
ATOM   2716  CA  THR A 189      26.549  65.264  15.033  1.00  0.00           C
ATOM   2717  C   THR A 189      26.111  66.462  15.861  1.00  0.00           C
ATOM   2718  O   THR A 189      26.662  66.671  16.990  1.00  0.00           O
ATOM   2719  CB  THR A 189      25.396  64.228  14.919  1.00  0.00           C
ATOM   2720  CG2 THR A 189      25.816  63.162  13.925  1.00  0.00           C
ATOM   2721  OG1 THR A 189      25.199  63.797  16.206  1.00  0.00           O
ATOM   2722  H   THR A 189      27.740  64.012  16.279  1.00  0.00           H
ATOM   2723  HA  THR A 189      26.700  65.659  14.028  1.00  0.00           H
ATOM   2724  HB  THR A 189      24.532  64.728  14.482  1.00  0.00           H
ATOM   2725  HG1 THR A 189      25.994  63.326  16.468  1.00  0.00           H
ATOM   2726 HG21 THR A 189      25.899  63.575  12.920  1.00  0.00           H
ATOM   2727 HG22 THR A 189      24.977  62.473  13.833  1.00  0.00           H
ATOM   2728 HG23 THR A 189      26.685  62.596  14.260  1.00  0.00           H
ATOM   2729  N   GLU A 190      25.104  67.242  15.362  1.00  0.01           N
ATOM   2730  CA  GLU A 190      24.653  68.389  16.045  1.00  0.01           C
ATOM   2731  C   GLU A 190      23.849  68.148  17.372  1.00  0.01           C
ATOM   2732  O   GLU A 190      24.047  68.875  18.335  1.00  0.01           O
ATOM   2733  CB  GLU A 190      23.896  69.305  15.082  1.00  0.01           C
ATOM   2734  CG  GLU A 190      23.515  70.592  15.760  1.00  0.01           C
ATOM   2735  CD  GLU A 190      23.160  71.707  14.850  1.00  0.01           C
ATOM   2736  OE1 GLU A 190      24.031  72.171  14.069  1.00  0.01           O
ATOM   2737  OE2 GLU A 190      21.977  71.968  14.673  1.00  0.01           O
ATOM   2738  H   GLU A 190      24.755  67.136  14.420  1.00  0.01           H
ATOM   2739  HA  GLU A 190      25.555  68.895  16.388  1.00  0.01           H
ATOM   2740  HB2 GLU A 190      24.683  69.566  14.375  1.00  0.01           H
ATOM   2741  HB3 GLU A 190      23.126  68.729  14.570  1.00  0.01           H
ATOM   2742  HG2 GLU A 190      22.747  70.463  16.523  1.00  0.01           H
ATOM   2743  HG3 GLU A 190      24.525  70.799  16.112  1.00  0.01           H
ATOM   2744  N   PRO A 191      22.998  67.123  17.548  1.00  0.00           N
ATOM   2745  CA  PRO A 191      22.362  66.594  18.824  1.00  0.00           C
ATOM   2746  C   PRO A 191      23.508  65.954  19.746  1.00  0.00           C
ATOM   2747  O   PRO A 191      23.344  66.109  20.921  1.00  0.00           O
ATOM   2748  CB  PRO A 191      21.301  65.639  18.396  1.00  0.00           C
ATOM   2749  CG  PRO A 191      20.988  66.014  16.932  1.00  0.00           C
ATOM   2750  CD  PRO A 191      22.416  66.399  16.379  1.00  0.00           C
ATOM   2751  HA  PRO A 191      21.827  67.359  19.387  1.00  0.00           H
ATOM   2752  HB2 PRO A 191      21.539  64.582  18.517  1.00  0.00           H
ATOM   2753  HB3 PRO A 191      20.391  65.757  18.984  1.00  0.00           H
ATOM   2754  HG2 PRO A 191      20.538  65.187  16.383  1.00  0.00           H
ATOM   2755  HG3 PRO A 191      20.336  66.886  16.882  1.00  0.00           H
ATOM   2756  HD2 PRO A 191      23.096  65.570  16.184  1.00  0.00           H
ATOM   2757  HD3 PRO A 191      22.346  67.144  15.586  1.00  0.00           H
ATOM   2758  N   GLU A 192      24.727  65.521  19.316  1.00  0.00           N
ATOM   2759  CA  GLU A 192      25.835  65.118  20.191  1.00  0.00           C
ATOM   2760  C   GLU A 192      26.590  66.416  20.619  1.00  0.00           C
ATOM   2761  O   GLU A 192      26.938  66.528  21.807  1.00  0.00           O
ATOM   2762  CB  GLU A 192      26.825  64.184  19.551  1.00  0.00           C
ATOM   2763  CG  GLU A 192      26.236  62.864  19.312  1.00  0.00           C
ATOM   2764  CD  GLU A 192      27.033  62.031  18.357  1.00  0.00           C
ATOM   2765  OE1 GLU A 192      27.388  62.475  17.217  1.00  0.00           O
ATOM   2766  OE2 GLU A 192      27.210  60.807  18.595  1.00  0.00           O
ATOM   2767  H   GLU A 192      24.915  65.542  18.324  1.00  0.00           H
ATOM   2768  HA  GLU A 192      25.479  64.636  21.101  1.00  0.00           H
ATOM   2769  HB2 GLU A 192      27.201  64.618  18.624  1.00  0.00           H
ATOM   2770  HB3 GLU A 192      27.696  64.008  20.183  1.00  0.00           H
ATOM   2771  HG2 GLU A 192      26.139  62.317  20.250  1.00  0.00           H
ATOM   2772  HG3 GLU A 192      25.293  62.980  18.778  1.00  0.00           H
ATOM   2773  N   THR A 193      26.789  67.443  19.770  1.00  0.00           N
ATOM   2774  CA  THR A 193      27.466  68.662  20.248  1.00  0.00           C
ATOM   2775  C   THR A 193      26.502  69.405  21.220  1.00  0.00           C
ATOM   2776  O   THR A 193      26.975  69.786  22.318  1.00  0.00           O
ATOM   2777  CB  THR A 193      27.920  69.583  19.152  1.00  0.00           C
ATOM   2778  CG2 THR A 193      28.980  68.761  18.304  1.00  0.00           C
ATOM   2779  OG1 THR A 193      26.887  69.791  18.225  1.00  0.00           O
ATOM   2780  H   THR A 193      26.399  67.402  18.839  1.00  0.00           H
ATOM   2781  HA  THR A 193      28.365  68.445  20.824  1.00  0.00           H
ATOM   2782  HB  THR A 193      28.326  70.499  19.581  1.00  0.00           H
ATOM   2783  HG1 THR A 193      26.552  70.665  18.440  1.00  0.00           H
ATOM   2784 HG21 THR A 193      28.532  68.283  17.433  1.00  0.00           H
ATOM   2785 HG22 THR A 193      29.503  68.023  18.912  1.00  0.00           H
ATOM   2786 HG23 THR A 193      29.608  69.547  17.883  1.00  0.00           H
ATOM   2787  N   ALA A 194      25.183  69.309  20.977  1.00 -0.02           N
ATOM   2788  CA  ALA A 194      24.143  69.768  21.931  1.00 -0.02           C
ATOM   2789  C   ALA A 194      24.271  69.259  23.371  1.00 -0.02           C
ATOM   2790  O   ALA A 194      23.892  69.987  24.265  1.00 -0.02           O
ATOM   2791  CB  ALA A 194      22.698  69.732  21.404  1.00 -0.02           C
ATOM   2792  H   ALA A 194      24.868  68.940  20.091  1.00 -0.02           H
ATOM   2793  HA  ALA A 194      24.393  70.822  22.061  1.00 -0.02           H
ATOM   2794  HB1 ALA A 194      21.991  70.409  21.882  1.00 -0.02           H
ATOM   2795  HB2 ALA A 194      22.194  68.766  21.429  1.00 -0.02           H
ATOM   2796  HB3 ALA A 194      22.619  70.042  20.362  1.00 -0.02           H
ATOM   2797  N   LEU A 195      24.692  68.015  23.599  1.00 -0.09           N
ATOM   2798  CA  LEU A 195      24.862  67.389  24.997  1.00 -0.09           C
ATOM   2799  C   LEU A 195      25.824  68.243  25.796  1.00 -0.09           C
ATOM   2800  O   LEU A 195      25.650  68.252  27.059  1.00 -0.09           O
ATOM   2801  CB  LEU A 195      25.402  65.939  25.023  1.00 -0.09           C
ATOM   2802  CG  LEU A 195      24.654  64.892  24.160  1.00 -0.09           C
ATOM   2803  CD1 LEU A 195      25.528  63.734  23.722  1.00 -0.09           C
ATOM   2804  CD2 LEU A 195      23.532  64.219  24.902  1.00 -0.09           C
ATOM   2805  H   LEU A 195      24.985  67.496  22.784  1.00 -0.09           H
ATOM   2806  HA  LEU A 195      23.944  67.528  25.567  1.00 -0.09           H
ATOM   2807  HB2 LEU A 195      26.407  65.906  24.603  1.00 -0.09           H
ATOM   2808  HB3 LEU A 195      25.523  65.575  26.043  1.00 -0.09           H
ATOM   2809  HG  LEU A 195      24.273  65.428  23.291  1.00 -0.09           H
ATOM   2810 HD11 LEU A 195      26.406  64.200  23.277  1.00 -0.09           H
ATOM   2811 HD12 LEU A 195      24.974  63.162  22.977  1.00 -0.09           H
ATOM   2812 HD13 LEU A 195      25.968  63.119  24.508  1.00 -0.09           H
ATOM   2813 HD21 LEU A 195      23.028  63.435  24.336  1.00 -0.09           H
ATOM   2814 HD22 LEU A 195      23.968  63.889  25.844  1.00 -0.09           H
ATOM   2815 HD23 LEU A 195      22.757  64.944  25.155  1.00 -0.09           H
ATOM   2816  N   PHE A 196      26.782  68.945  25.252  1.00 -0.46           N
ATOM   2817  CA  PHE A 196      27.725  69.852  25.939  1.00 -0.46           C
ATOM   2818  C   PHE A 196      27.070  71.203  26.344  1.00 -0.46           C
ATOM   2819  O   PHE A 196      27.520  71.843  27.274  1.00 -0.46           O
ATOM   2820  CB  PHE A 196      29.090  70.074  25.197  1.00 -0.46           C
ATOM   2821  CG  PHE A 196      29.891  68.798  24.912  1.00 -0.46           C
ATOM   2822  CD1 PHE A 196      29.669  68.051  23.707  1.00 -0.46           C
ATOM   2823  CD2 PHE A 196      30.909  68.362  25.834  1.00 -0.46           C
ATOM   2824  CE1 PHE A 196      30.329  66.869  23.503  1.00 -0.46           C
ATOM   2825  CE2 PHE A 196      31.611  67.129  25.590  1.00 -0.46           C
ATOM   2826  CZ  PHE A 196      31.243  66.407  24.418  1.00 -0.46           C
ATOM   2827  H   PHE A 196      26.900  68.847  24.254  1.00 -0.46           H
ATOM   2828  HA  PHE A 196      28.050  69.379  26.866  1.00 -0.46           H
ATOM   2829  HB2 PHE A 196      28.933  70.458  24.188  1.00 -0.46           H
ATOM   2830  HB3 PHE A 196      29.750  70.773  25.711  1.00 -0.46           H
ATOM   2831  HD1 PHE A 196      28.938  68.417  23.002  1.00 -0.46           H
ATOM   2832  HD2 PHE A 196      31.000  68.874  26.781  1.00 -0.46           H
ATOM   2833  HE1 PHE A 196      30.090  66.198  22.691  1.00 -0.46           H
ATOM   2834  HE2 PHE A 196      32.268  66.630  26.286  1.00 -0.46           H
ATOM   2835  HZ  PHE A 196      31.796  65.525  24.130  1.00 -0.46           H
ATOM   2836  N   GLU A 197      25.930  71.518  25.730  1.00  0.03           N
ATOM   2837  CA  GLU A 197      25.014  72.635  26.076  1.00  0.03           C
ATOM   2838  C   GLU A 197      23.859  72.290  27.040  1.00  0.03           C
ATOM   2839  O   GLU A 197      23.461  73.085  27.892  1.00  0.03           O
ATOM   2840  CB  GLU A 197      24.412  73.262  24.747  1.00  0.03           C
ATOM   2841  CG  GLU A 197      23.508  74.407  25.120  1.00  0.03           C
ATOM   2842  CD  GLU A 197      23.077  75.174  23.848  1.00  0.03           C
ATOM   2843  OE1 GLU A 197      22.749  74.561  22.788  1.00  0.03           O
ATOM   2844  OE2 GLU A 197      22.833  76.416  23.971  1.00  0.03           O
ATOM   2845  H   GLU A 197      25.626  70.839  25.048  1.00  0.03           H
ATOM   2846  HA  GLU A 197      25.556  73.357  26.686  1.00  0.03           H
ATOM   2847  HB2 GLU A 197      25.256  73.530  24.112  1.00  0.03           H
ATOM   2848  HB3 GLU A 197      23.829  72.573  24.136  1.00  0.03           H
ATOM   2849  HG2 GLU A 197      22.583  74.046  25.569  1.00  0.03           H
ATOM   2850  HG3 GLU A 197      24.012  75.076  25.817  1.00  0.03           H
ATOM   2851  N   THR A 198      23.267  71.098  26.833  1.00 -0.02           N
ATOM   2852  CA  THR A 198      22.064  70.521  27.421  1.00 -0.02           C
ATOM   2853  C   THR A 198      22.063  69.505  28.551  1.00 -0.02           C
ATOM   2854  O   THR A 198      21.178  69.499  29.416  1.00 -0.02           O
ATOM   2855  CB  THR A 198      21.161  69.985  26.357  1.00 -0.02           C
ATOM   2856  CG2 THR A 198      20.591  71.036  25.423  1.00 -0.02           C
ATOM   2857  OG1 THR A 198      21.717  68.971  25.547  1.00 -0.02           O
ATOM   2858  H   THR A 198      23.621  70.513  26.089  1.00 -0.02           H
ATOM   2859  HA  THR A 198      21.575  71.411  27.815  1.00 -0.02           H
ATOM   2860  HB  THR A 198      20.336  69.495  26.874  1.00 -0.02           H
ATOM   2861  HG1 THR A 198      22.316  69.406  24.936  1.00 -0.02           H
ATOM   2862 HG21 THR A 198      19.856  70.591  24.752  1.00 -0.02           H
ATOM   2863 HG22 THR A 198      21.281  71.611  24.805  1.00 -0.02           H
ATOM   2864 HG23 THR A 198      20.078  71.670  26.147  1.00 -0.02           H
ATOM   2865  N   LEU A 199      23.056  68.658  28.622  1.00 -0.25           N
ATOM   2866  CA  LEU A 199      23.364  67.826  29.837  1.00 -0.25           C
ATOM   2867  C   LEU A 199      24.426  68.530  30.677  1.00 -0.25           C
ATOM   2868  O   LEU A 199      24.222  68.845  31.842  1.00 -0.25           O
ATOM   2869  CB  LEU A 199      23.838  66.418  29.541  1.00 -0.25           C
ATOM   2870  CG  LEU A 199      22.739  65.289  29.271  1.00 -0.25           C
ATOM   2871  CD1 LEU A 199      22.264  65.613  27.858  1.00 -0.25           C
ATOM   2872  CD2 LEU A 199      23.227  63.812  29.478  1.00 -0.25           C
ATOM   2873  H   LEU A 199      23.789  68.691  27.928  1.00 -0.25           H
ATOM   2874  HA  LEU A 199      22.487  67.733  30.478  1.00 -0.25           H
ATOM   2875  HB2 LEU A 199      24.469  66.558  28.664  1.00 -0.25           H
ATOM   2876  HB3 LEU A 199      24.505  66.146  30.359  1.00 -0.25           H
ATOM   2877  HG  LEU A 199      21.840  65.457  29.863  1.00 -0.25           H
ATOM   2878 HD11 LEU A 199      21.585  66.466  27.878  1.00 -0.25           H
ATOM   2879 HD12 LEU A 199      21.668  64.753  27.552  1.00 -0.25           H
ATOM   2880 HD13 LEU A 199      23.118  65.708  27.188  1.00 -0.25           H
ATOM   2881 HD21 LEU A 199      24.042  63.569  28.796  1.00 -0.25           H
ATOM   2882 HD22 LEU A 199      23.676  63.782  30.471  1.00 -0.25           H
ATOM   2883 HD23 LEU A 199      22.413  63.107  29.307  1.00 -0.25           H
ATOM   2884  N   TYR A 200      25.573  68.736  30.092  1.00 -1.82           N
ATOM   2885  CA  TYR A 200      26.697  69.462  30.676  1.00 -1.82           C
ATOM   2886  C   TYR A 200      26.795  70.994  30.444  1.00 -1.82           C
ATOM   2887  O   TYR A 200      25.703  71.556  30.330  1.00 -1.82           O
ATOM   2888  CB  TYR A 200      28.010  68.690  30.288  1.00 -1.82           C
ATOM   2889  CG  TYR A 200      27.861  67.224  30.429  1.00 -1.82           C
ATOM   2890  CD1 TYR A 200      27.853  66.535  31.675  1.00 -1.82           C
ATOM   2891  CD2 TYR A 200      27.688  66.417  29.257  1.00 -1.82           C
ATOM   2892  CE1 TYR A 200      27.652  65.157  31.717  1.00 -1.82           C
ATOM   2893  CE2 TYR A 200      27.451  65.013  29.275  1.00 -1.82           C
ATOM   2894  CZ  TYR A 200      27.334  64.414  30.568  1.00 -1.82           C
ATOM   2895  OH  TYR A 200      27.150  63.085  30.579  1.00 -1.82           O
ATOM   2896  H   TYR A 200      25.587  68.624  29.088  1.00 -1.82           H
ATOM   2897  HA  TYR A 200      26.777  69.368  31.760  1.00 -1.82           H
ATOM   2898  HB2 TYR A 200      28.340  68.884  29.268  1.00 -1.82           H
ATOM   2899  HB3 TYR A 200      28.814  69.076  30.916  1.00 -1.82           H
ATOM   2900  HD1 TYR A 200      28.158  67.083  32.554  1.00 -1.82           H
ATOM   2901  HD2 TYR A 200      27.738  66.874  28.279  1.00 -1.82           H
ATOM   2902  HE1 TYR A 200      27.728  64.675  32.681  1.00 -1.82           H
ATOM   2903  HE2 TYR A 200      27.252  64.479  28.358  1.00 -1.82           H
ATOM   2904  HH  TYR A 200      27.482  62.645  31.366  1.00 -1.82           H
ATOM   2905  N   ALA A 201      27.966  71.637  30.605  1.00 -0.04           N
ATOM   2906  CA  ALA A 201      28.040  73.105  30.487  1.00 -0.04           C
ATOM   2907  C   ALA A 201      28.998  73.579  29.404  1.00 -0.04           C
ATOM   2908  O   ALA A 201      30.139  73.214  29.340  1.00 -0.04           O
ATOM   2909  CB  ALA A 201      28.202  73.758  31.850  1.00 -0.04           C
ATOM   2910  H   ALA A 201      28.812  71.102  30.744  1.00 -0.04           H
ATOM   2911  HA  ALA A 201      27.063  73.426  30.124  1.00 -0.04           H
ATOM   2912  HB1 ALA A 201      27.301  73.512  32.411  1.00 -0.04           H
ATOM   2913  HB2 ALA A 201      28.201  74.842  31.738  1.00 -0.04           H
ATOM   2914  HB3 ALA A 201      29.110  73.250  32.176  1.00 -0.04           H
ATOM   2915  N   ALA A 202      28.565  74.455  28.537  1.00 -0.17           N
ATOM   2916  CA  ALA A 202      29.259  75.013  27.350  1.00 -0.17           C
ATOM   2917  C   ALA A 202      29.433  74.122  26.096  1.00 -0.17           C
ATOM   2918  O   ALA A 202      28.503  73.967  25.316  1.00 -0.17           O
ATOM   2919  CB  ALA A 202      30.493  75.913  27.751  1.00 -0.17           C
ATOM   2920  H   ALA A 202      27.600  74.749  28.573  1.00 -0.17           H
ATOM   2921  HA  ALA A 202      28.535  75.717  26.938  1.00 -0.17           H
ATOM   2922  HB1 ALA A 202      31.339  75.343  28.137  1.00 -0.17           H
ATOM   2923  HB2 ALA A 202      30.248  76.650  28.515  1.00 -0.17           H
ATOM   2924  HB3 ALA A 202      30.834  76.558  26.941  1.00 -0.17           H
ATOM   2925  N   ASN A 203      30.668  73.590  25.867  1.00  0.01           N
ATOM   2926  CA  ASN A 203      31.238  73.394  24.478  1.00  0.01           C
ATOM   2927  C   ASN A 203      31.926  72.060  24.275  1.00  0.01           C
ATOM   2928  O   ASN A 203      32.334  71.436  25.225  1.00  0.01           O
ATOM   2929  CB  ASN A 203      32.323  74.506  24.219  1.00  0.01           C
ATOM   2930  CG  ASN A 203      31.825  75.976  24.345  1.00  0.01           C
ATOM   2931  ND2 ASN A 203      32.606  76.821  24.957  1.00  0.01           N
ATOM   2932  OD1 ASN A 203      30.759  76.394  23.920  1.00  0.01           O
ATOM   2933  H   ASN A 203      31.272  73.518  26.674  1.00  0.01           H
ATOM   2934  HA  ASN A 203      30.389  73.617  23.831  1.00  0.01           H
ATOM   2935  HB2 ASN A 203      33.033  74.297  25.019  1.00  0.01           H
ATOM   2936  HB3 ASN A 203      32.751  74.290  23.240  1.00  0.01           H
ATOM   2937 HD21 ASN A 203      33.549  76.540  25.183  1.00  0.01           H
ATOM   2938 HD22 ASN A 203      32.259  77.756  25.119  1.00  0.01           H
ATOM   2939  N   VAL A 204      32.015  71.655  23.006  1.00 -0.02           N
ATOM   2940  CA  VAL A 204      32.748  70.491  22.534  1.00 -0.02           C
ATOM   2941  C   VAL A 204      34.287  70.559  22.742  1.00 -0.02           C
ATOM   2942  O   VAL A 204      34.884  71.603  22.910  1.00 -0.02           O
ATOM   2943  CB  VAL A 204      32.471  70.445  21.030  1.00 -0.02           C
ATOM   2944  CG1 VAL A 204      30.937  70.139  20.835  1.00 -0.02           C
ATOM   2945  CG2 VAL A 204      32.808  71.718  20.260  1.00 -0.02           C
ATOM   2946  H   VAL A 204      31.653  72.319  22.336  1.00 -0.02           H
ATOM   2947  HA  VAL A 204      32.320  69.593  22.979  1.00 -0.02           H
ATOM   2948  HB  VAL A 204      32.984  69.609  20.555  1.00 -0.02           H
ATOM   2949 HG11 VAL A 204      30.861  69.780  19.808  1.00 -0.02           H
ATOM   2950 HG12 VAL A 204      30.703  69.353  21.554  1.00 -0.02           H
ATOM   2951 HG13 VAL A 204      30.258  70.973  21.007  1.00 -0.02           H
ATOM   2952 HG21 VAL A 204      33.794  72.055  20.580  1.00 -0.02           H
ATOM   2953 HG22 VAL A 204      32.094  72.494  20.537  1.00 -0.02           H
ATOM   2954 HG23 VAL A 204      32.679  71.517  19.197  1.00 -0.02           H
ATOM   2955  N   PRO A 205      34.928  69.400  22.702  1.00 -0.05           N
ATOM   2956  CA  PRO A 205      36.391  69.318  22.725  1.00 -0.05           C
ATOM   2957  C   PRO A 205      37.023  69.764  21.420  1.00 -0.05           C
ATOM   2958  O   PRO A 205      36.459  69.742  20.337  1.00 -0.05           O
ATOM   2959  CB  PRO A 205      36.682  67.752  23.060  1.00 -0.05           C
ATOM   2960  CG  PRO A 205      35.308  67.088  23.324  1.00 -0.05           C
ATOM   2961  CD  PRO A 205      34.271  68.051  22.708  1.00 -0.05           C
ATOM   2962  HA  PRO A 205      36.727  69.885  23.594  1.00 -0.05           H
ATOM   2963  HB2 PRO A 205      37.074  67.379  22.114  1.00 -0.05           H
ATOM   2964  HB3 PRO A 205      37.346  67.678  23.921  1.00 -0.05           H
ATOM   2965  HG2 PRO A 205      35.129  66.106  22.885  1.00 -0.05           H
ATOM   2966  HG3 PRO A 205      35.057  67.058  24.384  1.00 -0.05           H
ATOM   2967  HD2 PRO A 205      33.993  67.770  21.693  1.00 -0.05           H
ATOM   2968  HD3 PRO A 205      33.447  68.024  23.421  1.00 -0.05           H
ATOM   2969  N   PRO A 206      38.232  70.335  21.480  1.00 -0.01           N
ATOM   2970  CA  PRO A 206      39.005  70.625  20.272  1.00 -0.01           C
ATOM   2971  C   PRO A 206      39.521  69.381  19.534  1.00 -0.01           C
ATOM   2972  O   PRO A 206      39.366  68.251  20.015  1.00 -0.01           O
ATOM   2973  CB  PRO A 206      40.109  71.620  20.703  1.00 -0.01           C
ATOM   2974  CG  PRO A 206      39.942  71.802  22.198  1.00 -0.01           C
ATOM   2975  CD  PRO A 206      39.111  70.621  22.641  1.00 -0.01           C
ATOM   2976  HA  PRO A 206      38.388  71.080  19.497  1.00 -0.01           H
ATOM   2977  HB2 PRO A 206      41.075  71.216  20.403  1.00 -0.01           H
ATOM   2978  HB3 PRO A 206      39.925  72.549  20.163  1.00 -0.01           H
ATOM   2979  HG2 PRO A 206      40.835  71.763  22.821  1.00 -0.01           H
ATOM   2980  HG3 PRO A 206      39.415  72.756  22.212  1.00 -0.01           H
ATOM   2981  HD2 PRO A 206      39.685  69.729  22.889  1.00 -0.01           H
ATOM   2982  HD3 PRO A 206      38.611  70.893  23.570  1.00 -0.01           H
ATOM   2983  N   ARG A 207      40.211  69.669  18.427  1.00  0.01           N
ATOM   2984  CA  ARG A 207      41.200  68.786  17.807  1.00  0.01           C
ATOM   2985  C   ARG A 207      42.629  68.862  18.360  1.00  0.01           C
ATOM   2986  O   ARG A 207      42.969  69.879  18.886  1.00  0.01           O
ATOM   2987  CB  ARG A 207      41.176  68.943  16.267  1.00  0.01           C
ATOM   2988  CG  ARG A 207      40.077  68.137  15.579  1.00  0.01           C
ATOM   2989  CD  ARG A 207      39.977  68.155  14.053  1.00  0.01           C
ATOM   2990  NE  ARG A 207      38.640  67.763  13.670  1.00  0.01           N
ATOM   2991  CZ  ARG A 207      38.231  66.568  13.327  1.00  0.01           C
ATOM   2992  NH1 ARG A 207      38.961  65.513  12.984  1.00  0.01           N
ATOM   2993  NH2 ARG A 207      36.939  66.487  13.243  1.00  0.01           N
ATOM   2994  H   ARG A 207      40.258  70.620  18.089  1.00  0.01           H
ATOM   2995  HA  ARG A 207      40.820  67.794  18.052  1.00  0.01           H
ATOM   2996  HB2 ARG A 207      40.906  69.962  15.989  1.00  0.01           H
ATOM   2997  HB3 ARG A 207      42.132  68.615  15.859  1.00  0.01           H
ATOM   2998  HG2 ARG A 207      40.063  67.080  15.844  1.00  0.01           H
ATOM   2999  HG3 ARG A 207      39.133  68.532  15.956  1.00  0.01           H
ATOM   3000  HD2 ARG A 207      40.110  69.198  13.765  1.00  0.01           H
ATOM   3001  HD3 ARG A 207      40.816  67.634  13.592  1.00  0.01           H
ATOM   3002  HE  ARG A 207      37.904  68.454  13.702  1.00  0.01           H
ATOM   3003 HH11 ARG A 207      39.960  65.551  13.126  1.00  0.01           H
ATOM   3004 HH12 ARG A 207      38.489  64.696  12.621  1.00  0.01           H
ATOM   3005 HH21 ARG A 207      36.366  67.266  13.534  1.00  0.01           H
ATOM   3006 HH22 ARG A 207      36.545  65.624  12.895  1.00  0.01           H
ATOM   3007  N   LEU A 208      43.457  67.842  18.202  1.00  0.00           N
ATOM   3008  CA  LEU A 208      44.822  67.740  18.903  1.00  0.00           C
ATOM   3009  C   LEU A 208      45.813  68.760  18.298  1.00  0.00           C
ATOM   3010  O   LEU A 208      46.410  69.602  18.980  1.00  0.00           O
ATOM   3011  CB  LEU A 208      45.365  66.305  18.650  1.00  0.00           C
ATOM   3012  CG  LEU A 208      46.242  65.624  19.752  1.00  0.00           C
ATOM   3013  CD1 LEU A 208      47.414  66.517  20.129  1.00  0.00           C
ATOM   3014  CD2 LEU A 208      45.406  65.272  20.974  1.00  0.00           C
ATOM   3015  H   LEU A 208      43.120  67.019  17.723  1.00  0.00           H
ATOM   3016  HA  LEU A 208      44.642  67.862  19.971  1.00  0.00           H
ATOM   3017  HB2 LEU A 208      44.529  65.634  18.452  1.00  0.00           H
ATOM   3018  HB3 LEU A 208      45.942  66.346  17.726  1.00  0.00           H
ATOM   3019  HG  LEU A 208      46.731  64.736  19.355  1.00  0.00           H
ATOM   3020 HD11 LEU A 208      48.044  66.690  19.256  1.00  0.00           H
ATOM   3021 HD12 LEU A 208      47.994  65.953  20.860  1.00  0.00           H
ATOM   3022 HD13 LEU A 208      47.006  67.438  20.545  1.00  0.00           H
ATOM   3023 HD21 LEU A 208      44.938  66.197  21.312  1.00  0.00           H
ATOM   3024 HD22 LEU A 208      44.691  64.499  20.691  1.00  0.00           H
ATOM   3025 HD23 LEU A 208      45.999  64.910  21.814  1.00  0.00           H
ATOM   3026  N   GLY A 209      45.934  68.770  16.950  1.00  0.00           N
ATOM   3027  CA  GLY A 209      46.767  69.650  16.213  1.00  0.00           C
ATOM   3028  C   GLY A 209      46.317  71.127  16.265  1.00  0.00           C
ATOM   3029  O   GLY A 209      47.117  72.018  16.308  1.00  0.00           O
ATOM   3030  H   GLY A 209      45.588  67.961  16.454  1.00  0.00           H
ATOM   3031  HA2 GLY A 209      47.788  69.655  16.593  1.00  0.00           H
ATOM   3032  HA3 GLY A 209      46.737  69.403  15.152  1.00  0.00           H
ATOM   3033  N   GLU A 210      44.994  71.178  16.393  1.00  0.01           N
ATOM   3034  CA  GLU A 210      44.210  72.432  16.454  1.00  0.01           C
ATOM   3035  C   GLU A 210      44.522  73.116  17.765  1.00  0.01           C
ATOM   3036  O   GLU A 210      44.669  74.331  17.859  1.00  0.01           O
ATOM   3037  CB  GLU A 210      42.702  72.143  16.288  1.00  0.01           C
ATOM   3038  CG  GLU A 210      41.884  73.433  16.531  1.00  0.01           C
ATOM   3039  CD  GLU A 210      40.423  72.997  16.355  1.00  0.01           C
ATOM   3040  OE1 GLU A 210      40.014  72.101  17.041  1.00  0.01           O
ATOM   3041  OE2 GLU A 210      39.629  73.579  15.536  1.00  0.01           O
ATOM   3042  H   GLU A 210      44.480  70.319  16.524  1.00  0.01           H
ATOM   3043  HA  GLU A 210      44.486  73.112  15.648  1.00  0.01           H
ATOM   3044  HB2 GLU A 210      42.543  71.719  15.297  1.00  0.01           H
ATOM   3045  HB3 GLU A 210      42.408  71.370  16.998  1.00  0.01           H
ATOM   3046  HG2 GLU A 210      41.945  73.936  17.496  1.00  0.01           H
ATOM   3047  HG3 GLU A 210      42.166  74.080  15.700  1.00  0.01           H
ATOM   3048  N   PHE A 211      44.689  72.288  18.813  1.00 -0.01           N
ATOM   3049  CA  PHE A 211      44.999  72.771  20.173  1.00 -0.01           C
ATOM   3050  C   PHE A 211      46.510  73.027  20.332  1.00 -0.01           C
ATOM   3051  O   PHE A 211      46.820  73.981  21.011  1.00 -0.01           O
ATOM   3052  CB  PHE A 211      44.578  71.773  21.224  1.00 -0.01           C
ATOM   3053  CG  PHE A 211      44.854  72.171  22.689  1.00 -0.01           C
ATOM   3054  CD1 PHE A 211      44.015  73.010  23.373  1.00 -0.01           C
ATOM   3055  CD2 PHE A 211      46.025  71.647  23.335  1.00 -0.01           C
ATOM   3056  CE1 PHE A 211      44.209  73.171  24.739  1.00 -0.01           C
ATOM   3057  CE2 PHE A 211      46.184  71.859  24.684  1.00 -0.01           C
ATOM   3058  CZ  PHE A 211      45.329  72.655  25.407  1.00 -0.01           C
ATOM   3059  H   PHE A 211      44.428  71.318  18.703  1.00 -0.01           H
ATOM   3060  HA  PHE A 211      44.422  73.685  20.316  1.00 -0.01           H
ATOM   3061  HB2 PHE A 211      43.509  71.640  21.055  1.00 -0.01           H
ATOM   3062  HB3 PHE A 211      44.984  70.781  21.025  1.00 -0.01           H
ATOM   3063  HD1 PHE A 211      43.051  73.360  23.035  1.00 -0.01           H
ATOM   3064  HD2 PHE A 211      46.648  70.938  22.809  1.00 -0.01           H
ATOM   3065  HE1 PHE A 211      43.538  73.721  25.382  1.00 -0.01           H
ATOM   3066  HE2 PHE A 211      46.931  71.271  25.195  1.00 -0.01           H
ATOM   3067  HZ  PHE A 211      45.290  72.635  26.486  1.00 -0.01           H
ATOM   3068  N   PHE A 212      47.392  72.368  19.626  1.00  0.00           N
ATOM   3069  CA  PHE A 212      48.776  72.866  19.667  1.00  0.00           C
ATOM   3070  C   PHE A 212      48.952  74.229  18.940  1.00  0.00           C
ATOM   3071  O   PHE A 212      49.664  75.164  19.352  1.00  0.00           O
ATOM   3072  CB  PHE A 212      49.791  71.843  19.049  1.00  0.00           C
ATOM   3073  CG  PHE A 212      49.942  70.600  19.909  1.00  0.00           C
ATOM   3074  CD1 PHE A 212      50.116  70.739  21.317  1.00  0.00           C
ATOM   3075  CD2 PHE A 212      50.096  69.323  19.257  1.00  0.00           C
ATOM   3076  CE1 PHE A 212      50.312  69.596  22.060  1.00  0.00           C
ATOM   3077  CE2 PHE A 212      50.287  68.191  20.044  1.00  0.00           C
ATOM   3078  CZ  PHE A 212      50.437  68.341  21.423  1.00  0.00           C
ATOM   3079  H   PHE A 212      47.128  71.570  19.067  1.00  0.00           H
ATOM   3080  HA  PHE A 212      49.038  73.043  20.710  1.00  0.00           H
ATOM   3081  HB2 PHE A 212      49.473  71.540  18.052  1.00  0.00           H
ATOM   3082  HB3 PHE A 212      50.743  72.368  18.973  1.00  0.00           H
ATOM   3083  HD1 PHE A 212      50.052  71.666  21.868  1.00  0.00           H
ATOM   3084  HD2 PHE A 212      50.089  69.165  18.189  1.00  0.00           H
ATOM   3085  HE1 PHE A 212      50.480  69.647  23.126  1.00  0.00           H
ATOM   3086  HE2 PHE A 212      50.367  67.193  19.638  1.00  0.00           H
ATOM   3087  HZ  PHE A 212      50.613  67.459  22.021  1.00  0.00           H
ATOM   3088  N   ASP A 213      48.168  74.494  17.904  1.00  0.00           N
ATOM   3089  CA  ASP A 213      48.115  75.822  17.283  1.00  0.00           C
ATOM   3090  C   ASP A 213      47.520  76.937  18.226  1.00  0.00           C
ATOM   3091  O   ASP A 213      48.187  77.943  18.246  1.00  0.00           O
ATOM   3092  CB  ASP A 213      47.323  75.839  15.915  1.00  0.00           C
ATOM   3093  CG  ASP A 213      48.116  75.164  14.751  1.00  0.00           C
ATOM   3094  OD1 ASP A 213      49.347  74.858  14.859  1.00  0.00           O
ATOM   3095  OD2 ASP A 213      47.545  74.926  13.634  1.00  0.00           O
ATOM   3096  H   ASP A 213      47.610  73.755  17.501  1.00  0.00           H
ATOM   3097  HA  ASP A 213      49.162  76.031  17.065  1.00  0.00           H
ATOM   3098  HB2 ASP A 213      46.309  75.438  15.913  1.00  0.00           H
ATOM   3099  HB3 ASP A 213      47.269  76.869  15.561  1.00  0.00           H
ATOM   3100  N   ILE A 214      46.539  76.629  19.092  1.00  0.00           N
ATOM   3101  CA  ILE A 214      46.076  77.450  20.215  1.00  0.00           C
ATOM   3102  C   ILE A 214      47.142  77.533  21.323  1.00  0.00           C
ATOM   3103  O   ILE A 214      47.385  78.685  21.828  1.00  0.00           O
ATOM   3104  CB  ILE A 214      44.736  77.037  20.779  1.00  0.00           C
ATOM   3105  CG1 ILE A 214      43.546  77.205  19.819  1.00  0.00           C
ATOM   3106  CG2 ILE A 214      44.393  77.895  22.004  1.00  0.00           C
ATOM   3107  CD1 ILE A 214      42.378  76.278  20.132  1.00  0.00           C
ATOM   3108  H   ILE A 214      46.117  75.737  18.875  1.00  0.00           H
ATOM   3109  HA  ILE A 214      46.060  78.426  19.730  1.00  0.00           H
ATOM   3110  HB  ILE A 214      44.696  76.018  21.164  1.00  0.00           H
ATOM   3111 HG12 ILE A 214      43.273  78.255  19.720  1.00  0.00           H
ATOM   3112 HG13 ILE A 214      43.885  76.934  18.819  1.00  0.00           H
ATOM   3113 HG21 ILE A 214      44.842  77.439  22.886  1.00  0.00           H
ATOM   3114 HG22 ILE A 214      43.317  77.910  22.177  1.00  0.00           H
ATOM   3115 HG23 ILE A 214      44.695  78.925  21.810  1.00  0.00           H
ATOM   3116 HD11 ILE A 214      41.506  76.442  19.498  1.00  0.00           H
ATOM   3117 HD12 ILE A 214      42.025  76.466  21.147  1.00  0.00           H
ATOM   3118 HD13 ILE A 214      42.615  75.236  19.920  1.00  0.00           H
ATOM   3119  N   VAL A 215      47.669  76.437  21.849  1.00  0.00           N
ATOM   3120  CA  VAL A 215      48.774  76.468  22.826  1.00  0.00           C
ATOM   3121  C   VAL A 215      49.980  77.298  22.278  1.00  0.00           C
ATOM   3122  O   VAL A 215      50.538  78.011  23.091  1.00  0.00           O
ATOM   3123  CB  VAL A 215      49.135  75.039  23.158  1.00  0.00           C
ATOM   3124  CG1 VAL A 215      50.523  74.804  23.739  1.00  0.00           C
ATOM   3125  CG2 VAL A 215      48.170  74.441  24.329  1.00  0.00           C
ATOM   3126  H   VAL A 215      47.432  75.539  21.454  1.00  0.00           H
ATOM   3127  HA  VAL A 215      48.524  77.050  23.713  1.00  0.00           H
ATOM   3128  HB  VAL A 215      48.964  74.417  22.279  1.00  0.00           H
ATOM   3129 HG11 VAL A 215      51.323  75.239  23.140  1.00  0.00           H
ATOM   3130 HG12 VAL A 215      50.535  75.221  24.746  1.00  0.00           H
ATOM   3131 HG13 VAL A 215      50.761  73.742  23.793  1.00  0.00           H
ATOM   3132 HG21 VAL A 215      47.118  74.574  24.076  1.00  0.00           H
ATOM   3133 HG22 VAL A 215      48.304  74.909  25.304  1.00  0.00           H
ATOM   3134 HG23 VAL A 215      48.355  73.384  24.525  1.00  0.00           H
ATOM   3135  N   SER A 216      50.222  77.228  20.956  1.00  0.00           N
ATOM   3136  CA  SER A 216      51.378  77.948  20.315  1.00  0.00           C
ATOM   3137  C   SER A 216      50.948  79.407  20.166  1.00  0.00           C
ATOM   3138  O   SER A 216      51.738  80.266  20.425  1.00  0.00           O
ATOM   3139  CB  SER A 216      51.829  77.352  18.923  1.00  0.00           C
ATOM   3140  OG  SER A 216      52.381  76.055  19.113  1.00  0.00           O
ATOM   3141  H   SER A 216      49.809  76.462  20.443  1.00  0.00           H
ATOM   3142  HA  SER A 216      52.240  77.957  20.982  1.00  0.00           H
ATOM   3143  HB2 SER A 216      50.991  77.394  18.226  1.00  0.00           H
ATOM   3144  HB3 SER A 216      52.696  77.905  18.561  1.00  0.00           H
ATOM   3145  HG  SER A 216      51.616  75.478  19.051  1.00  0.00           H
ATOM   3146  N   GLY A 217      49.709  79.702  19.767  1.00  0.00           N
ATOM   3147  CA  GLY A 217      49.187  81.122  19.682  1.00  0.00           C
ATOM   3148  C   GLY A 217      49.146  81.877  20.991  1.00  0.00           C
ATOM   3149  O   GLY A 217      49.341  83.058  21.046  1.00  0.00           O
ATOM   3150  H   GLY A 217      49.216  78.943  19.319  1.00  0.00           H
ATOM   3151  HA2 GLY A 217      49.754  81.658  18.921  1.00  0.00           H
ATOM   3152  HA3 GLY A 217      48.217  81.070  19.186  1.00  0.00           H
ATOM   3153  N   ALA A 218      48.849  81.145  22.082  1.00  0.00           N
ATOM   3154  CA  ALA A 218      49.033  81.716  23.443  1.00  0.00           C
ATOM   3155  C   ALA A 218      50.480  81.912  23.875  1.00  0.00           C
ATOM   3156  O   ALA A 218      50.803  82.937  24.486  1.00  0.00           O
ATOM   3157  CB  ALA A 218      48.130  80.883  24.397  1.00  0.00           C
ATOM   3158  H   ALA A 218      48.716  80.151  21.968  1.00  0.00           H
ATOM   3159  HA  ALA A 218      48.746  82.767  23.493  1.00  0.00           H
ATOM   3160  HB1 ALA A 218      47.053  80.939  24.239  1.00  0.00           H
ATOM   3161  HB2 ALA A 218      48.341  81.349  25.359  1.00  0.00           H
ATOM   3162  HB3 ALA A 218      48.439  79.842  24.491  1.00  0.00           H
ATOM   3163  N   GLY A 219      51.384  80.913  23.633  1.00  0.00           N
ATOM   3164  CA  GLY A 219      52.876  81.107  23.596  1.00  0.00           C
ATOM   3165  C   GLY A 219      53.664  80.039  24.484  1.00  0.00           C
ATOM   3166  O   GLY A 219      54.771  80.371  24.957  1.00  0.00           O
ATOM   3167  H   GLY A 219      51.045  80.027  23.283  1.00  0.00           H
ATOM   3168  HA2 GLY A 219      53.250  80.841  22.607  1.00  0.00           H
ATOM   3169  HA3 GLY A 219      53.143  82.098  23.964  1.00  0.00           H
ATOM   3170  N   PHE A 220      53.145  78.839  24.755  1.00  0.00           N
ATOM   3171  CA  PHE A 220      53.745  77.733  25.432  1.00  0.00           C
ATOM   3172  C   PHE A 220      54.524  76.756  24.537  1.00  0.00           C
ATOM   3173  O   PHE A 220      54.263  76.554  23.365  1.00  0.00           O
ATOM   3174  CB  PHE A 220      52.677  76.997  26.343  1.00  0.00           C
ATOM   3175  CG  PHE A 220      51.855  77.787  27.300  1.00  0.00           C
ATOM   3176  CD1 PHE A 220      52.401  78.088  28.575  1.00  0.00           C
ATOM   3177  CD2 PHE A 220      50.553  78.102  26.965  1.00  0.00           C
ATOM   3178  CE1 PHE A 220      51.539  78.669  29.525  1.00  0.00           C
ATOM   3179  CE2 PHE A 220      49.805  78.883  27.885  1.00  0.00           C
ATOM   3180  CZ  PHE A 220      50.241  79.124  29.148  1.00  0.00           C
ATOM   3181  H   PHE A 220      52.192  78.746  24.433  1.00  0.00           H
ATOM   3182  HA  PHE A 220      54.515  78.156  26.076  1.00  0.00           H
ATOM   3183  HB2 PHE A 220      51.987  76.504  25.658  1.00  0.00           H
ATOM   3184  HB3 PHE A 220      53.162  76.153  26.832  1.00  0.00           H
ATOM   3185  HD1 PHE A 220      53.323  77.652  28.930  1.00  0.00           H
ATOM   3186  HD2 PHE A 220      50.279  77.944  25.932  1.00  0.00           H
ATOM   3187  HE1 PHE A 220      51.920  78.870  30.515  1.00  0.00           H
ATOM   3188  HE2 PHE A 220      48.796  79.175  27.637  1.00  0.00           H
ATOM   3189  HZ  PHE A 220      49.625  79.702  29.821  1.00  0.00           H
ATOM   3190  N   HID A 221      55.539  76.150  25.162  1.00  0.00           N
ATOM   3191  CA  HID A 221      56.212  74.986  24.655  1.00  0.00           C
ATOM   3192  C   HID A 221      55.561  73.765  25.228  1.00  0.00           C
ATOM   3193  O   HID A 221      55.489  73.609  26.411  1.00  0.00           O
ATOM   3194  CB  HID A 221      57.700  74.948  25.188  1.00  0.00           C
ATOM   3195  CG  HID A 221      58.590  75.829  24.391  1.00  0.00           C
ATOM   3196  CD2 HID A 221      59.158  76.991  24.825  1.00  0.00           C
ATOM   3197  ND1 HID A 221      58.785  75.813  23.066  1.00  0.00           N
ATOM   3198  CE1 HID A 221      59.597  76.872  22.735  1.00  0.00           C
ATOM   3199  NE2 HID A 221      59.898  77.598  23.796  1.00  0.00           N
ATOM   3200  H   HID A 221      55.701  76.392  26.129  1.00  0.00           H
ATOM   3201  HA  HID A 221      56.199  74.957  23.565  1.00  0.00           H
ATOM   3202  HB2 HID A 221      57.696  75.146  26.260  1.00  0.00           H
ATOM   3203  HB3 HID A 221      58.120  73.943  25.145  1.00  0.00           H
ATOM   3204  HD1 HID A 221      58.360  75.207  22.378  1.00  0.00           H
ATOM   3205  HD2 HID A 221      59.108  77.348  25.843  1.00  0.00           H
ATOM   3206  HE1 HID A 221      59.915  77.215  21.762  1.00  0.00           H
ATOM   3207  N   THR A 222      54.991  72.869  24.478  1.00  0.00           N
ATOM   3208  CA  THR A 222      54.517  71.528  24.857  1.00  0.00           C
ATOM   3209  C   THR A 222      55.755  70.743  25.239  1.00  0.00           C
ATOM   3210  O   THR A 222      56.691  70.715  24.497  1.00  0.00           O
ATOM   3211  CB  THR A 222      53.802  70.813  23.658  1.00  0.00           C
ATOM   3212  CG2 THR A 222      52.961  69.678  24.286  1.00  0.00           C
ATOM   3213  OG1 THR A 222      52.918  71.516  22.878  1.00  0.00           O
ATOM   3214  H   THR A 222      54.988  73.134  23.504  1.00  0.00           H
ATOM   3215  HA  THR A 222      53.809  71.630  25.679  1.00  0.00           H
ATOM   3216  HB  THR A 222      54.539  70.404  22.967  1.00  0.00           H
ATOM   3217  HG1 THR A 222      53.499  72.148  22.448  1.00  0.00           H
ATOM   3218 HG21 THR A 222      53.530  69.012  24.934  1.00  0.00           H
ATOM   3219 HG22 THR A 222      52.468  69.059  23.535  1.00  0.00           H
ATOM   3220 HG23 THR A 222      52.181  70.159  24.876  1.00  0.00           H
ATOM   3221  N   LEU A 223      55.775  70.107  26.465  1.00  0.00           N
ATOM   3222  CA  LEU A 223      56.823  69.175  26.966  1.00  0.00           C
ATOM   3223  C   LEU A 223      56.408  67.701  26.808  1.00  0.00           C
ATOM   3224  O   LEU A 223      57.212  66.953  26.275  1.00  0.00           O
ATOM   3225  CB  LEU A 223      57.219  69.529  28.421  1.00  0.00           C
ATOM   3226  CG  LEU A 223      57.763  71.003  28.468  1.00  0.00           C
ATOM   3227  CD1 LEU A 223      58.238  71.286  29.867  1.00  0.00           C
ATOM   3228  CD2 LEU A 223      58.779  71.395  27.435  1.00  0.00           C
ATOM   3229  H   LEU A 223      55.023  70.257  27.123  1.00  0.00           H
ATOM   3230  HA  LEU A 223      57.768  69.264  26.431  1.00  0.00           H
ATOM   3231  HB2 LEU A 223      56.450  69.285  29.154  1.00  0.00           H
ATOM   3232  HB3 LEU A 223      58.125  68.944  28.580  1.00  0.00           H
ATOM   3233  HG  LEU A 223      56.904  71.597  28.157  1.00  0.00           H
ATOM   3234 HD11 LEU A 223      57.420  71.308  30.587  1.00  0.00           H
ATOM   3235 HD12 LEU A 223      58.658  72.291  29.912  1.00  0.00           H
ATOM   3236 HD13 LEU A 223      59.013  70.595  30.200  1.00  0.00           H
ATOM   3237 HD21 LEU A 223      59.706  70.822  27.471  1.00  0.00           H
ATOM   3238 HD22 LEU A 223      58.443  71.380  26.398  1.00  0.00           H
ATOM   3239 HD23 LEU A 223      59.011  72.450  27.582  1.00  0.00           H
ATOM   3240  N   SER A 224      55.157  67.209  27.136  1.00  0.00           N
ATOM   3241  CA  SER A 224      54.631  65.821  27.018  1.00  0.00           C
ATOM   3242  C   SER A 224      53.108  65.808  26.835  1.00  0.00           C
ATOM   3243  O   SER A 224      52.426  66.817  26.956  1.00  0.00           O
ATOM   3244  CB  SER A 224      55.071  64.934  28.220  1.00  0.00           C
ATOM   3245  OG  SER A 224      54.652  65.463  29.505  1.00  0.00           O
ATOM   3246  H   SER A 224      54.486  67.899  27.440  1.00  0.00           H
ATOM   3247  HA  SER A 224      55.153  65.347  26.187  1.00  0.00           H
ATOM   3248  HB2 SER A 224      54.556  63.977  28.135  1.00  0.00           H
ATOM   3249  HB3 SER A 224      56.135  64.702  28.161  1.00  0.00           H
ATOM   3250  HG  SER A 224      55.380  66.015  29.800  1.00  0.00           H
ATOM   3251  N   LEU A 225      52.453  64.667  26.532  1.00  0.01           N
ATOM   3252  CA  LEU A 225      50.932  64.465  26.438  1.00  0.01           C
ATOM   3253  C   LEU A 225      50.591  62.911  26.655  1.00  0.01           C
ATOM   3254  O   LEU A 225      51.054  62.115  25.869  1.00  0.01           O
ATOM   3255  CB  LEU A 225      50.393  65.035  25.063  1.00  0.01           C
ATOM   3256  CG  LEU A 225      48.836  65.153  24.936  1.00  0.01           C
ATOM   3257  CD1 LEU A 225      48.454  66.377  24.139  1.00  0.01           C
ATOM   3258  CD2 LEU A 225      48.080  63.984  24.398  1.00  0.01           C
ATOM   3259  H   LEU A 225      53.038  63.884  26.277  1.00  0.01           H
ATOM   3260  HA  LEU A 225      50.468  65.035  27.244  1.00  0.01           H
ATOM   3261  HB2 LEU A 225      50.839  66.028  25.000  1.00  0.01           H
ATOM   3262  HB3 LEU A 225      50.813  64.500  24.211  1.00  0.01           H
ATOM   3263  HG  LEU A 225      48.448  65.353  25.934  1.00  0.01           H
ATOM   3264 HD11 LEU A 225      49.022  67.267  24.411  1.00  0.01           H
ATOM   3265 HD12 LEU A 225      47.372  66.501  24.172  1.00  0.01           H
ATOM   3266 HD13 LEU A 225      48.731  66.125  23.115  1.00  0.01           H
ATOM   3267 HD21 LEU A 225      47.077  64.362  24.200  1.00  0.01           H
ATOM   3268 HD22 LEU A 225      48.525  63.676  23.451  1.00  0.01           H
ATOM   3269 HD23 LEU A 225      48.103  63.117  25.058  1.00  0.01           H
ATOM   3270  N   LYS A 226      49.714  62.535  27.522  1.00  0.02           N
ATOM   3271  CA  LYS A 226      49.249  61.167  27.827  1.00  0.02           C
ATOM   3272  C   LYS A 226      47.672  60.962  27.774  1.00  0.02           C
ATOM   3273  O   LYS A 226      47.009  61.868  28.204  1.00  0.02           O
ATOM   3274  CB  LYS A 226      49.742  60.939  29.253  1.00  0.02           C
ATOM   3275  CG  LYS A 226      49.369  59.502  29.830  1.00  0.02           C
ATOM   3276  CD  LYS A 226      50.019  59.237  31.263  1.00  0.02           C
ATOM   3277  CE  LYS A 226      49.442  57.963  31.949  1.00  0.02           C
ATOM   3278  NZ  LYS A 226      49.565  56.694  31.223  1.00  0.02           N
ATOM   3279  H   LYS A 226      49.207  63.242  28.035  1.00  0.02           H
ATOM   3280  HA  LYS A 226      49.729  60.479  27.131  1.00  0.02           H
ATOM   3281  HB2 LYS A 226      50.825  61.061  29.259  1.00  0.02           H
ATOM   3282  HB3 LYS A 226      49.459  61.790  29.874  1.00  0.02           H
ATOM   3283  HG2 LYS A 226      48.293  59.488  30.010  1.00  0.02           H
ATOM   3284  HG3 LYS A 226      49.661  58.823  29.030  1.00  0.02           H
ATOM   3285  HD2 LYS A 226      51.100  59.135  31.168  1.00  0.02           H
ATOM   3286  HD3 LYS A 226      49.904  60.167  31.819  1.00  0.02           H
ATOM   3287  HE2 LYS A 226      49.927  57.850  32.919  1.00  0.02           H
ATOM   3288  HE3 LYS A 226      48.410  58.169  32.233  1.00  0.02           H
ATOM   3289  HZ1 LYS A 226      50.452  56.524  30.772  1.00  0.02           H
ATOM   3290  HZ2 LYS A 226      48.890  56.678  30.472  1.00  0.02           H
ATOM   3291  HZ3 LYS A 226      49.452  55.954  31.901  1.00  0.02           H
ATOM   3292  N   ASP A 227      47.235  59.732  27.442  1.00 -0.01           N
ATOM   3293  CA  ASP A 227      45.785  59.255  27.421  1.00 -0.01           C
ATOM   3294  C   ASP A 227      45.332  58.870  28.827  1.00 -0.01           C
ATOM   3295  O   ASP A 227      45.976  58.061  29.544  1.00 -0.01           O
ATOM   3296  CB  ASP A 227      45.614  58.072  26.448  1.00 -0.01           C
ATOM   3297  CG  ASP A 227      44.143  57.797  26.114  1.00 -0.01           C
ATOM   3298  OD1 ASP A 227      43.949  57.351  24.955  1.00 -0.01           O
ATOM   3299  OD2 ASP A 227      43.241  57.937  26.995  1.00 -0.01           O
ATOM   3300  H   ASP A 227      47.950  59.067  27.184  1.00 -0.01           H
ATOM   3301  HA  ASP A 227      45.158  60.097  27.128  1.00 -0.01           H
ATOM   3302  HB2 ASP A 227      46.196  58.274  25.549  1.00 -0.01           H
ATOM   3303  HB3 ASP A 227      45.956  57.185  26.981  1.00 -0.01           H
ATOM   3304  N   LEU A 228      44.186  59.364  29.212  1.00 -0.03           N
ATOM   3305  CA  LEU A 228      43.544  59.207  30.485  1.00 -0.03           C
ATOM   3306  C   LEU A 228      42.047  58.942  30.528  1.00 -0.03           C
ATOM   3307  O   LEU A 228      41.381  58.794  31.546  1.00 -0.03           O
ATOM   3308  CB  LEU A 228      43.918  60.507  31.288  1.00 -0.03           C
ATOM   3309  CG  LEU A 228      45.361  60.627  31.827  1.00 -0.03           C
ATOM   3310  CD1 LEU A 228      45.768  62.032  32.141  1.00 -0.03           C
ATOM   3311  CD2 LEU A 228      45.633  59.801  33.041  1.00 -0.03           C
ATOM   3312  H   LEU A 228      43.708  60.022  28.613  1.00 -0.03           H
ATOM   3313  HA  LEU A 228      43.958  58.376  31.055  1.00 -0.03           H
ATOM   3314  HB2 LEU A 228      43.701  61.423  30.739  1.00 -0.03           H
ATOM   3315  HB3 LEU A 228      43.319  60.612  32.193  1.00 -0.03           H
ATOM   3316  HG  LEU A 228      46.066  60.258  31.081  1.00 -0.03           H
ATOM   3317 HD11 LEU A 228      45.649  62.593  31.214  1.00 -0.03           H
ATOM   3318 HD12 LEU A 228      46.791  62.070  32.515  1.00 -0.03           H
ATOM   3319 HD13 LEU A 228      45.215  62.472  32.971  1.00 -0.03           H
ATOM   3320 HD21 LEU A 228      45.075  60.316  33.824  1.00 -0.03           H
ATOM   3321 HD22 LEU A 228      45.286  58.790  32.831  1.00 -0.03           H
ATOM   3322 HD23 LEU A 228      46.691  59.702  33.287  1.00 -0.03           H
ATOM   3323  N   SER A 229      41.504  58.774  29.296  1.00 -0.03           N
ATOM   3324  CA  SER A 229      40.163  58.358  28.941  1.00 -0.03           C
ATOM   3325  C   SER A 229      39.596  57.269  29.840  1.00 -0.03           C
ATOM   3326  O   SER A 229      38.429  57.319  30.174  1.00 -0.03           O
ATOM   3327  CB  SER A 229      40.100  57.837  27.494  1.00 -0.03           C
ATOM   3328  OG  SER A 229      40.719  58.796  26.686  1.00 -0.03           O
ATOM   3329  H   SER A 229      42.153  58.918  28.536  1.00 -0.03           H
ATOM   3330  HA  SER A 229      39.472  59.201  28.961  1.00 -0.03           H
ATOM   3331  HB2 SER A 229      40.725  56.947  27.422  1.00 -0.03           H
ATOM   3332  HB3 SER A 229      39.053  57.679  27.235  1.00 -0.03           H
ATOM   3333  HG  SER A 229      41.640  58.538  26.775  1.00 -0.03           H
ATOM   3334  N   ALA A 230      40.401  56.285  30.222  1.00 -0.04           N
ATOM   3335  CA  ALA A 230      39.963  55.152  31.070  1.00 -0.04           C
ATOM   3336  C   ALA A 230      39.506  55.551  32.492  1.00 -0.04           C
ATOM   3337  O   ALA A 230      38.558  55.133  33.068  1.00 -0.04           O
ATOM   3338  CB  ALA A 230      41.164  54.220  31.217  1.00 -0.04           C
ATOM   3339  H   ALA A 230      41.374  56.386  29.972  1.00 -0.04           H
ATOM   3340  HA  ALA A 230      39.156  54.591  30.598  1.00 -0.04           H
ATOM   3341  HB1 ALA A 230      41.300  53.796  30.223  1.00 -0.04           H
ATOM   3342  HB2 ALA A 230      40.882  53.407  31.886  1.00 -0.04           H
ATOM   3343  HB3 ALA A 230      41.957  54.872  31.585  1.00 -0.04           H
ATOM   3344  N   ASN A 231      40.194  56.562  33.078  1.00 -0.08           N
ATOM   3345  CA  ASN A 231      39.701  57.240  34.319  1.00 -0.08           C
ATOM   3346  C   ASN A 231      38.409  58.129  34.206  1.00 -0.08           C
ATOM   3347  O   ASN A 231      37.601  58.181  35.118  1.00 -0.08           O
ATOM   3348  CB  ASN A 231      40.840  58.069  34.891  1.00 -0.08           C
ATOM   3349  CG  ASN A 231      41.988  57.280  35.297  1.00 -0.08           C
ATOM   3350  ND2 ASN A 231      43.120  57.441  34.568  1.00 -0.08           N
ATOM   3351  OD1 ASN A 231      41.914  56.537  36.229  1.00 -0.08           O
ATOM   3352  H   ASN A 231      40.925  57.031  32.563  1.00 -0.08           H
ATOM   3353  HA  ASN A 231      39.423  56.461  35.030  1.00 -0.08           H
ATOM   3354  HB2 ASN A 231      41.089  58.905  34.237  1.00 -0.08           H
ATOM   3355  HB3 ASN A 231      40.407  58.631  35.719  1.00 -0.08           H
ATOM   3356 HD21 ASN A 231      43.110  58.257  33.973  1.00 -0.08           H
ATOM   3357 HD22 ASN A 231      43.957  56.920  34.789  1.00 -0.08           H
ATOM   3358  N   LEU A 232      38.269  58.811  33.021  1.00 -1.23           N
ATOM   3359  CA  LEU A 232      37.131  59.711  32.670  1.00 -1.23           C
ATOM   3360  C   LEU A 232      35.886  58.901  32.380  1.00 -1.23           C
ATOM   3361  O   LEU A 232      34.865  59.115  33.074  1.00 -1.23           O
ATOM   3362  CB  LEU A 232      37.501  60.690  31.512  1.00 -1.23           C
ATOM   3363  CG  LEU A 232      36.366  61.626  31.107  1.00 -1.23           C
ATOM   3364  CD1 LEU A 232      36.177  62.730  32.223  1.00 -1.23           C
ATOM   3365  CD2 LEU A 232      36.774  62.430  29.868  1.00 -1.23           C
ATOM   3366  H   LEU A 232      39.050  58.811  32.380  1.00 -1.23           H
ATOM   3367  HA  LEU A 232      37.032  60.303  33.580  1.00 -1.23           H
ATOM   3368  HB2 LEU A 232      38.404  61.212  31.828  1.00 -1.23           H
ATOM   3369  HB3 LEU A 232      37.780  60.117  30.628  1.00 -1.23           H
ATOM   3370  HG  LEU A 232      35.436  61.090  30.914  1.00 -1.23           H
ATOM   3371 HD11 LEU A 232      35.719  62.319  33.123  1.00 -1.23           H
ATOM   3372 HD12 LEU A 232      35.688  63.610  31.806  1.00 -1.23           H
ATOM   3373 HD13 LEU A 232      37.105  63.131  32.631  1.00 -1.23           H
ATOM   3374 HD21 LEU A 232      37.582  63.113  30.132  1.00 -1.23           H
ATOM   3375 HD22 LEU A 232      36.937  61.802  28.992  1.00 -1.23           H
ATOM   3376 HD23 LEU A 232      35.920  63.054  29.603  1.00 -1.23           H
ATOM   3377  N   ALA A 233      35.917  57.846  31.570  1.00 -0.03           N
ATOM   3378  CA  ALA A 233      34.869  56.862  31.366  1.00 -0.03           C
ATOM   3379  C   ALA A 233      34.440  56.244  32.679  1.00 -0.03           C
ATOM   3380  O   ALA A 233      33.254  56.006  32.821  1.00 -0.03           O
ATOM   3381  CB  ALA A 233      35.379  55.845  30.400  1.00 -0.03           C
ATOM   3382  H   ALA A 233      36.807  57.688  31.119  1.00 -0.03           H
ATOM   3383  HA  ALA A 233      33.991  57.302  30.893  1.00 -0.03           H
ATOM   3384  HB1 ALA A 233      34.525  55.241  30.092  1.00 -0.03           H
ATOM   3385  HB2 ALA A 233      36.124  55.201  30.867  1.00 -0.03           H
ATOM   3386  HB3 ALA A 233      35.742  56.231  29.448  1.00 -0.03           H
ATOM   3387  N   MET A 234      35.414  55.892  33.502  1.00 -0.09           N
ATOM   3388  CA  MET A 234      35.073  55.402  34.820  1.00 -0.09           C
ATOM   3389  C   MET A 234      34.462  56.442  35.701  1.00 -0.09           C
ATOM   3390  O   MET A 234      33.428  56.136  36.291  1.00 -0.09           O
ATOM   3391  CB  MET A 234      36.231  54.760  35.622  1.00 -0.09           C
ATOM   3392  CG  MET A 234      36.630  53.326  35.218  1.00 -0.09           C
ATOM   3393  SD  MET A 234      35.403  52.079  35.394  1.00 -0.09           S
ATOM   3394  CE  MET A 234      34.819  52.100  37.111  1.00 -0.09           C
ATOM   3395  H   MET A 234      36.368  55.903  33.171  1.00 -0.09           H
ATOM   3396  HA  MET A 234      34.278  54.672  34.667  1.00 -0.09           H
ATOM   3397  HB2 MET A 234      37.133  55.371  35.591  1.00 -0.09           H
ATOM   3398  HB3 MET A 234      35.971  54.765  36.680  1.00 -0.09           H
ATOM   3399  HG2 MET A 234      36.735  53.436  34.138  1.00 -0.09           H
ATOM   3400  HG3 MET A 234      37.597  53.114  35.674  1.00 -0.09           H
ATOM   3401  HE1 MET A 234      34.405  51.106  37.277  1.00 -0.09           H
ATOM   3402  HE2 MET A 234      35.639  52.136  37.829  1.00 -0.09           H
ATOM   3403  HE3 MET A 234      34.098  52.909  37.230  1.00 -0.09           H
ATOM   3404  N   THR A 235      34.921  57.703  35.807  1.00 -0.59           N
ATOM   3405  CA  THR A 235      34.280  58.830  36.485  1.00 -0.59           C
ATOM   3406  C   THR A 235      32.849  59.201  35.959  1.00 -0.59           C
ATOM   3407  O   THR A 235      32.031  59.423  36.832  1.00 -0.59           O
ATOM   3408  CB  THR A 235      35.186  60.026  36.401  1.00 -0.59           C
ATOM   3409  CG2 THR A 235      34.729  61.269  37.131  1.00 -0.59           C
ATOM   3410  OG1 THR A 235      36.414  59.708  36.977  1.00 -0.59           O
ATOM   3411  H   THR A 235      35.720  57.959  35.246  1.00 -0.59           H
ATOM   3412  HA  THR A 235      34.178  58.515  37.524  1.00 -0.59           H
ATOM   3413  HB  THR A 235      35.274  60.404  35.383  1.00 -0.59           H
ATOM   3414  HG1 THR A 235      36.906  59.140  36.379  1.00 -0.59           H
ATOM   3415 HG21 THR A 235      34.986  61.104  38.177  1.00 -0.59           H
ATOM   3416 HG22 THR A 235      33.650  61.376  37.026  1.00 -0.59           H
ATOM   3417 HG23 THR A 235      35.128  62.213  36.759  1.00 -0.59           H
ATOM   3418  N   MET A 236      32.573  59.139  34.651  1.00 -0.72           N
ATOM   3419  CA  MET A 236      31.290  59.342  34.066  1.00 -0.72           C
ATOM   3420  C   MET A 236      30.321  58.275  34.504  1.00 -0.72           C
ATOM   3421  O   MET A 236      29.229  58.582  34.949  1.00 -0.72           O
ATOM   3422  CB  MET A 236      31.450  59.406  32.526  1.00 -0.72           C
ATOM   3423  CG  MET A 236      30.161  59.765  31.857  1.00 -0.72           C
ATOM   3424  SD  MET A 236      29.415  61.349  32.138  1.00 -0.72           S
ATOM   3425  CE  MET A 236      30.364  62.368  30.985  1.00 -0.72           C
ATOM   3426  H   MET A 236      33.327  58.870  34.035  1.00 -0.72           H
ATOM   3427  HA  MET A 236      30.861  60.254  34.480  1.00 -0.72           H
ATOM   3428  HB2 MET A 236      32.193  60.160  32.267  1.00 -0.72           H
ATOM   3429  HB3 MET A 236      31.758  58.430  32.151  1.00 -0.72           H
ATOM   3430  HG2 MET A 236      30.198  59.789  30.768  1.00 -0.72           H
ATOM   3431  HG3 MET A 236      29.384  59.027  32.054  1.00 -0.72           H
ATOM   3432  HE1 MET A 236      31.393  62.445  31.335  1.00 -0.72           H
ATOM   3433  HE2 MET A 236      30.474  62.009  29.962  1.00 -0.72           H
ATOM   3434  HE3 MET A 236      30.002  63.396  31.021  1.00 -0.72           H
ATOM   3435  N   ASN A 237      30.828  57.042  34.552  1.00  0.02           N
ATOM   3436  CA  ASN A 237      30.029  55.916  34.992  1.00  0.02           C
ATOM   3437  C   ASN A 237      29.679  55.958  36.493  1.00  0.02           C
ATOM   3438  O   ASN A 237      28.515  55.707  36.863  1.00  0.02           O
ATOM   3439  CB  ASN A 237      30.741  54.597  34.686  1.00  0.02           C
ATOM   3440  CG  ASN A 237      30.483  53.990  33.270  1.00  0.02           C
ATOM   3441  ND2 ASN A 237      31.481  53.314  32.771  1.00  0.02           N
ATOM   3442  OD1 ASN A 237      29.476  54.083  32.610  1.00  0.02           O
ATOM   3443  H   ASN A 237      31.709  56.829  34.108  1.00  0.02           H
ATOM   3444  HA  ASN A 237      29.094  55.978  34.435  1.00  0.02           H
ATOM   3445  HB2 ASN A 237      31.800  54.825  34.812  1.00  0.02           H
ATOM   3446  HB3 ASN A 237      30.488  53.880  35.468  1.00  0.02           H
ATOM   3447 HD21 ASN A 237      32.410  53.470  33.136  1.00  0.02           H
ATOM   3448 HD22 ASN A 237      31.349  53.054  31.804  1.00  0.02           H
ATOM   3449  N   VAL A 238      30.700  56.369  37.299  1.00 -0.10           N
ATOM   3450  CA  VAL A 238      30.523  56.587  38.732  1.00 -0.10           C
ATOM   3451  C   VAL A 238      29.440  57.672  39.043  1.00 -0.10           C
ATOM   3452  O   VAL A 238      28.761  57.748  40.068  1.00 -0.10           O
ATOM   3453  CB  VAL A 238      31.894  56.715  39.568  1.00 -0.10           C
ATOM   3454  CG1 VAL A 238      31.833  57.293  41.020  1.00 -0.10           C
ATOM   3455  CG2 VAL A 238      32.668  55.389  39.561  1.00 -0.10           C
ATOM   3456  H   VAL A 238      31.629  56.500  36.924  1.00 -0.10           H
ATOM   3457  HA  VAL A 238      30.009  55.713  39.130  1.00 -0.10           H
ATOM   3458  HB  VAL A 238      32.400  57.422  38.910  1.00 -0.10           H
ATOM   3459 HG11 VAL A 238      31.091  58.087  41.102  1.00 -0.10           H
ATOM   3460 HG12 VAL A 238      31.385  56.610  41.742  1.00 -0.10           H
ATOM   3461 HG13 VAL A 238      32.819  57.570  41.393  1.00 -0.10           H
ATOM   3462 HG21 VAL A 238      32.756  55.061  38.525  1.00 -0.10           H
ATOM   3463 HG22 VAL A 238      32.081  54.580  39.997  1.00 -0.10           H
ATOM   3464 HG23 VAL A 238      33.659  55.455  40.009  1.00 -0.10           H
ATOM   3465  N   PHE A 239      29.290  58.672  38.142  1.00 -0.10           N
ATOM   3466  CA  PHE A 239      28.312  59.738  38.195  1.00 -0.10           C
ATOM   3467  C   PHE A 239      26.962  59.256  37.781  1.00 -0.10           C
ATOM   3468  O   PHE A 239      25.977  59.374  38.522  1.00 -0.10           O
ATOM   3469  CB  PHE A 239      28.820  60.952  37.431  1.00 -0.10           C
ATOM   3470  CG  PHE A 239      27.788  61.969  36.986  1.00 -0.10           C
ATOM   3471  CD1 PHE A 239      27.479  63.056  37.791  1.00 -0.10           C
ATOM   3472  CD2 PHE A 239      27.132  61.831  35.755  1.00 -0.10           C
ATOM   3473  CE1 PHE A 239      26.683  64.052  37.246  1.00 -0.10           C
ATOM   3474  CE2 PHE A 239      26.298  62.775  35.172  1.00 -0.10           C
ATOM   3475  CZ  PHE A 239      26.198  63.973  35.901  1.00 -0.10           C
ATOM   3476  H   PHE A 239      29.971  58.753  37.400  1.00 -0.10           H
ATOM   3477  HA  PHE A 239      28.145  59.976  39.246  1.00 -0.10           H
ATOM   3478  HB2 PHE A 239      29.501  61.499  38.084  1.00 -0.10           H
ATOM   3479  HB3 PHE A 239      29.399  60.595  36.579  1.00 -0.10           H
ATOM   3480  HD1 PHE A 239      27.873  63.199  38.786  1.00 -0.10           H
ATOM   3481  HD2 PHE A 239      27.375  60.975  35.142  1.00 -0.10           H
ATOM   3482  HE1 PHE A 239      26.466  64.916  37.856  1.00 -0.10           H
ATOM   3483  HE2 PHE A 239      25.959  62.689  34.150  1.00 -0.10           H
ATOM   3484  HZ  PHE A 239      25.634  64.737  35.387  1.00 -0.10           H
ATOM   3485  N   ALA A 240      26.845  58.541  36.639  1.00  0.02           N
ATOM   3486  CA  ALA A 240      25.649  58.052  36.062  1.00  0.02           C
ATOM   3487  C   ALA A 240      24.867  57.064  36.994  1.00  0.02           C
ATOM   3488  O   ALA A 240      23.693  57.246  37.203  1.00  0.02           O
ATOM   3489  CB  ALA A 240      25.982  57.349  34.737  1.00  0.02           C
ATOM   3490  H   ALA A 240      27.703  58.378  36.131  1.00  0.02           H
ATOM   3491  HA  ALA A 240      25.078  58.976  35.971  1.00  0.02           H
ATOM   3492  HB1 ALA A 240      25.081  56.993  34.237  1.00  0.02           H
ATOM   3493  HB2 ALA A 240      26.679  56.540  34.955  1.00  0.02           H
ATOM   3494  HB3 ALA A 240      26.523  58.046  34.097  1.00  0.02           H
ATOM   3495  N   LEU A 241      25.673  56.133  37.562  1.00  0.01           N
ATOM   3496  CA  LEU A 241      25.304  55.156  38.546  1.00  0.01           C
ATOM   3497  C   LEU A 241      24.603  55.826  39.734  1.00  0.01           C
ATOM   3498  O   LEU A 241      23.553  55.422  40.114  1.00  0.01           O
ATOM   3499  CB  LEU A 241      26.432  54.288  39.044  1.00  0.01           C
ATOM   3500  CG  LEU A 241      26.035  53.129  39.974  1.00  0.01           C
ATOM   3501  CD1 LEU A 241      24.963  52.209  39.364  1.00  0.01           C
ATOM   3502  CD2 LEU A 241      27.251  52.255  40.336  1.00  0.01           C
ATOM   3503  H   LEU A 241      26.638  56.132  37.262  1.00  0.01           H
ATOM   3504  HA  LEU A 241      24.561  54.577  37.998  1.00  0.01           H
ATOM   3505  HB2 LEU A 241      26.996  53.786  38.258  1.00  0.01           H
ATOM   3506  HB3 LEU A 241      27.177  54.876  39.580  1.00  0.01           H
ATOM   3507  HG  LEU A 241      25.711  53.490  40.950  1.00  0.01           H
ATOM   3508 HD11 LEU A 241      24.057  52.809  39.442  1.00  0.01           H
ATOM   3509 HD12 LEU A 241      24.943  51.288  39.946  1.00  0.01           H
ATOM   3510 HD13 LEU A 241      25.066  52.010  38.297  1.00  0.01           H
ATOM   3511 HD21 LEU A 241      27.631  51.739  39.453  1.00  0.01           H
ATOM   3512 HD22 LEU A 241      28.018  52.901  40.763  1.00  0.01           H
ATOM   3513 HD23 LEU A 241      26.933  51.585  41.134  1.00  0.01           H
ATOM   3514  N   GLY A 242      25.103  56.947  40.224  1.00  0.00           N
ATOM   3515  CA  GLY A 242      24.369  57.816  41.204  1.00  0.00           C
ATOM   3516  C   GLY A 242      23.023  58.357  40.664  1.00  0.00           C
ATOM   3517  O   GLY A 242      22.028  58.136  41.388  1.00  0.00           O
ATOM   3518  H   GLY A 242      25.967  57.336  39.874  1.00  0.00           H
ATOM   3519  HA2 GLY A 242      24.097  57.296  42.122  1.00  0.00           H
ATOM   3520  HA3 GLY A 242      25.099  58.535  41.577  1.00  0.00           H
ATOM   3521  N   VAL A 243      22.892  58.924  39.521  1.00  0.00           N
ATOM   3522  CA  VAL A 243      21.686  59.454  38.856  1.00  0.00           C
ATOM   3523  C   VAL A 243      20.746  58.263  38.658  1.00  0.00           C
ATOM   3524  O   VAL A 243      19.551  58.362  38.996  1.00  0.00           O
ATOM   3525  CB  VAL A 243      21.987  60.237  37.543  1.00  0.00           C
ATOM   3526  CG1 VAL A 243      20.736  60.625  36.885  1.00  0.00           C
ATOM   3527  CG2 VAL A 243      22.794  61.487  37.759  1.00  0.00           C
ATOM   3528  H   VAL A 243      23.731  59.107  38.990  1.00  0.00           H
ATOM   3529  HA  VAL A 243      21.261  60.113  39.613  1.00  0.00           H
ATOM   3530  HB  VAL A 243      22.525  59.635  36.811  1.00  0.00           H
ATOM   3531 HG11 VAL A 243      20.899  61.269  36.021  1.00  0.00           H
ATOM   3532 HG12 VAL A 243      20.055  59.795  36.698  1.00  0.00           H
ATOM   3533 HG13 VAL A 243      20.146  61.168  37.623  1.00  0.00           H
ATOM   3534 HG21 VAL A 243      22.323  62.251  38.377  1.00  0.00           H
ATOM   3535 HG22 VAL A 243      22.950  61.814  36.731  1.00  0.00           H
ATOM   3536 HG23 VAL A 243      23.806  61.258  38.092  1.00  0.00           H
ATOM   3537  N   TYR A 244      21.194  57.068  38.219  1.00  0.01           N
ATOM   3538  CA  TYR A 244      20.371  55.860  37.948  1.00  0.01           C
ATOM   3539  C   TYR A 244      19.730  55.344  39.220  1.00  0.01           C
ATOM   3540  O   TYR A 244      18.538  54.975  39.197  1.00  0.01           O
ATOM   3541  CB  TYR A 244      21.309  54.780  37.299  1.00  0.01           C
ATOM   3542  CG  TYR A 244      21.875  55.138  35.926  1.00  0.01           C
ATOM   3543  CD1 TYR A 244      21.240  56.007  35.040  1.00  0.01           C
ATOM   3544  CD2 TYR A 244      23.102  54.591  35.562  1.00  0.01           C
ATOM   3545  CE1 TYR A 244      21.785  56.251  33.781  1.00  0.01           C
ATOM   3546  CE2 TYR A 244      23.690  54.891  34.306  1.00  0.01           C
ATOM   3547  CZ  TYR A 244      22.999  55.718  33.385  1.00  0.01           C
ATOM   3548  OH  TYR A 244      23.439  55.856  32.125  1.00  0.01           O
ATOM   3549  H   TYR A 244      22.122  57.056  37.819  1.00  0.01           H
ATOM   3550  HA  TYR A 244      19.495  56.132  37.359  1.00  0.01           H
ATOM   3551  HB2 TYR A 244      22.135  54.641  37.998  1.00  0.01           H
ATOM   3552  HB3 TYR A 244      20.706  53.873  37.265  1.00  0.01           H
ATOM   3553  HD1 TYR A 244      20.284  56.416  35.332  1.00  0.01           H
ATOM   3554  HD2 TYR A 244      23.591  53.871  36.202  1.00  0.01           H
ATOM   3555  HE1 TYR A 244      21.333  56.862  33.014  1.00  0.01           H
ATOM   3556  HE2 TYR A 244      24.638  54.468  34.007  1.00  0.01           H
ATOM   3557  HH  TYR A 244      22.677  56.006  31.561  1.00  0.01           H
ATOM   3558  N   SER A 245      20.387  55.242  40.349  1.00  0.01           N
ATOM   3559  CA  SER A 245      19.939  54.607  41.601  1.00  0.01           C
ATOM   3560  C   SER A 245      19.654  55.519  42.834  1.00  0.01           C
ATOM   3561  O   SER A 245      19.319  54.966  43.870  1.00  0.01           O
ATOM   3562  CB  SER A 245      21.103  53.676  42.056  1.00  0.01           C
ATOM   3563  OG  SER A 245      22.240  54.425  42.501  1.00  0.01           O
ATOM   3564  H   SER A 245      21.357  55.521  40.323  1.00  0.01           H
ATOM   3565  HA  SER A 245      19.024  54.030  41.465  1.00  0.01           H
ATOM   3566  HB2 SER A 245      20.736  53.069  42.884  1.00  0.01           H
ATOM   3567  HB3 SER A 245      21.396  52.938  41.309  1.00  0.01           H
ATOM   3568  HG  SER A 245      22.525  54.943  41.745  1.00  0.01           H
ATOM   3569  N   ARG A 246      19.853  56.838  42.755  1.00  0.02           N
ATOM   3570  CA  ARG A 246      19.599  57.884  43.801  1.00  0.02           C
ATOM   3571  C   ARG A 246      18.700  59.042  43.392  1.00  0.02           C
ATOM   3572  O   ARG A 246      18.842  60.198  43.728  1.00  0.02           O
ATOM   3573  CB  ARG A 246      20.861  58.249  44.603  1.00  0.02           C
ATOM   3574  CG  ARG A 246      21.483  57.036  45.291  1.00  0.02           C
ATOM   3575  CD  ARG A 246      22.711  57.281  46.256  1.00  0.02           C
ATOM   3576  NE  ARG A 246      23.950  57.559  45.562  1.00  0.02           N
ATOM   3577  CZ  ARG A 246      24.530  58.706  45.361  1.00  0.02           C
ATOM   3578  NH1 ARG A 246      24.038  59.838  45.779  1.00  0.02           N
ATOM   3579  NH2 ARG A 246      25.622  58.745  44.676  1.00  0.02           N
ATOM   3580  H   ARG A 246      20.309  57.205  41.932  1.00  0.02           H
ATOM   3581  HA  ARG A 246      19.023  57.404  44.593  1.00  0.02           H
ATOM   3582  HB2 ARG A 246      21.545  58.720  43.897  1.00  0.02           H
ATOM   3583  HB3 ARG A 246      20.519  58.949  45.366  1.00  0.02           H
ATOM   3584  HG2 ARG A 246      20.699  56.486  45.811  1.00  0.02           H
ATOM   3585  HG3 ARG A 246      21.899  56.432  44.485  1.00  0.02           H
ATOM   3586  HD2 ARG A 246      22.503  58.114  46.927  1.00  0.02           H
ATOM   3587  HD3 ARG A 246      22.772  56.387  46.877  1.00  0.02           H
ATOM   3588  HE  ARG A 246      24.438  56.734  45.245  1.00  0.02           H
ATOM   3589 HH11 ARG A 246      23.144  59.841  46.248  1.00  0.02           H
ATOM   3590 HH12 ARG A 246      24.511  60.677  45.475  1.00  0.02           H
ATOM   3591 HH21 ARG A 246      26.062  57.893  44.357  1.00  0.02           H
ATOM   3592 HH22 ARG A 246      26.243  59.474  44.998  1.00  0.02           H
ATOM   3593  N   ARG A 247      17.687  58.711  42.618  1.00  0.00           N
ATOM   3594  CA  ARG A 247      16.690  59.666  42.045  1.00  0.00           C
ATOM   3595  C   ARG A 247      15.957  60.408  43.181  1.00  0.00           C
ATOM   3596  O   ARG A 247      15.966  61.588  43.098  1.00  0.00           O
ATOM   3597  CB  ARG A 247      15.700  58.852  41.131  1.00  0.00           C
ATOM   3598  CG  ARG A 247      14.664  59.838  40.415  1.00  0.00           C
ATOM   3599  CD  ARG A 247      13.419  59.189  39.898  1.00  0.00           C
ATOM   3600  NE  ARG A 247      13.797  58.324  38.730  1.00  0.00           N
ATOM   3601  CZ  ARG A 247      13.605  58.752  37.428  1.00  0.00           C
ATOM   3602  NH1 ARG A 247      13.036  59.878  37.171  1.00  0.00           N
ATOM   3603  NH2 ARG A 247      14.044  58.063  36.414  1.00  0.00           N
ATOM   3604  H   ARG A 247      17.458  57.730  42.684  1.00  0.00           H
ATOM   3605  HA  ARG A 247      17.233  60.463  41.537  1.00  0.00           H
ATOM   3606  HB2 ARG A 247      16.275  58.214  40.459  1.00  0.00           H
ATOM   3607  HB3 ARG A 247      15.236  58.204  41.874  1.00  0.00           H
ATOM   3608  HG2 ARG A 247      14.241  60.623  41.041  1.00  0.00           H
ATOM   3609  HG3 ARG A 247      15.133  60.274  39.533  1.00  0.00           H
ATOM   3610  HD2 ARG A 247      12.947  58.528  40.626  1.00  0.00           H
ATOM   3611  HD3 ARG A 247      12.669  59.944  39.662  1.00  0.00           H
ATOM   3612  HE  ARG A 247      14.047  57.355  38.867  1.00  0.00           H
ATOM   3613 HH11 ARG A 247      12.448  60.334  37.854  1.00  0.00           H
ATOM   3614 HH12 ARG A 247      12.838  60.150  36.219  1.00  0.00           H
ATOM   3615 HH21 ARG A 247      14.508  57.177  36.556  1.00  0.00           H
ATOM   3616 HH22 ARG A 247      13.961  58.506  35.510  1.00  0.00           H
ATOM   3617  N   ALA A 248      15.567  59.695  44.268  1.00  0.00           N
ATOM   3618  CA  ALA A 248      14.754  60.255  45.286  1.00  0.00           C
ATOM   3619  C   ALA A 248      15.510  61.225  46.196  1.00  0.00           C
ATOM   3620  O   ALA A 248      14.942  62.158  46.766  1.00  0.00           O
ATOM   3621  CB  ALA A 248      14.103  59.091  46.046  1.00  0.00           C
ATOM   3622  H   ALA A 248      15.835  58.724  44.338  1.00  0.00           H
ATOM   3623  HA  ALA A 248      14.017  60.915  44.829  1.00  0.00           H
ATOM   3624  HB1 ALA A 248      13.765  59.396  47.036  1.00  0.00           H
ATOM   3625  HB2 ALA A 248      14.895  58.367  46.236  1.00  0.00           H
ATOM   3626  HB3 ALA A 248      13.343  58.574  45.460  1.00  0.00           H
ATOM   3627  N   GLU A 249      16.872  61.071  46.090  1.00  0.00           N
ATOM   3628  CA  GLU A 249      17.702  62.156  46.667  1.00  0.00           C
ATOM   3629  C   GLU A 249      17.949  63.327  45.665  1.00  0.00           C
ATOM   3630  O   GLU A 249      17.839  64.476  46.059  1.00  0.00           O
ATOM   3631  CB  GLU A 249      18.999  61.421  46.986  1.00  0.00           C
ATOM   3632  CG  GLU A 249      20.228  62.232  47.561  1.00  0.00           C
ATOM   3633  CD  GLU A 249      21.404  61.425  48.172  1.00  0.00           C
ATOM   3634  OE1 GLU A 249      21.815  60.430  47.606  1.00  0.00           O
ATOM   3635  OE2 GLU A 249      21.945  61.742  49.262  1.00  0.00           O
ATOM   3636  H   GLU A 249      17.346  60.331  45.590  1.00  0.00           H
ATOM   3637  HA  GLU A 249      17.205  62.497  47.575  1.00  0.00           H
ATOM   3638  HB2 GLU A 249      18.834  60.630  47.718  1.00  0.00           H
ATOM   3639  HB3 GLU A 249      19.275  60.832  46.112  1.00  0.00           H
ATOM   3640  HG2 GLU A 249      20.648  62.727  46.685  1.00  0.00           H
ATOM   3641  HG3 GLU A 249      19.853  62.826  48.394  1.00  0.00           H
ATOM   3642  N   PHE A 250      18.298  63.056  44.369  1.00  0.00           N
ATOM   3643  CA  PHE A 250      18.714  64.092  43.380  1.00  0.00           C
ATOM   3644  C   PHE A 250      17.513  64.988  42.934  1.00  0.00           C
ATOM   3645  O   PHE A 250      17.630  66.156  42.652  1.00  0.00           O
ATOM   3646  CB  PHE A 250      19.334  63.370  42.148  1.00  0.00           C
ATOM   3647  CG  PHE A 250      20.807  62.849  42.282  1.00  0.00           C
ATOM   3648  CD1 PHE A 250      21.653  62.893  41.179  1.00  0.00           C
ATOM   3649  CD2 PHE A 250      21.251  62.463  43.563  1.00  0.00           C
ATOM   3650  CE1 PHE A 250      23.018  62.597  41.372  1.00  0.00           C
ATOM   3651  CE2 PHE A 250      22.573  62.012  43.678  1.00  0.00           C
ATOM   3652  CZ  PHE A 250      23.477  62.055  42.561  1.00  0.00           C
ATOM   3653  H   PHE A 250      18.543  62.101  44.153  1.00  0.00           H
ATOM   3654  HA  PHE A 250      19.417  64.824  43.779  1.00  0.00           H
ATOM   3655  HB2 PHE A 250      18.712  62.531  41.836  1.00  0.00           H
ATOM   3656  HB3 PHE A 250      19.419  64.035  41.289  1.00  0.00           H
ATOM   3657  HD1 PHE A 250      21.355  63.183  40.182  1.00  0.00           H
ATOM   3658  HD2 PHE A 250      20.636  62.470  44.451  1.00  0.00           H
ATOM   3659  HE1 PHE A 250      23.668  62.571  40.510  1.00  0.00           H
ATOM   3660  HE2 PHE A 250      22.809  61.626  44.659  1.00  0.00           H
ATOM   3661  HZ  PHE A 250      24.482  61.698  42.734  1.00  0.00           H
ATOM   3662  N   THR A 251      16.277  64.390  42.993  1.00  0.00           N
ATOM   3663  CA  THR A 251      15.023  65.075  42.602  1.00  0.00           C
ATOM   3664  C   THR A 251      14.343  65.637  43.867  1.00  0.00           C
ATOM   3665  O   THR A 251      13.427  66.374  43.717  1.00  0.00           O
ATOM   3666  CB  THR A 251      14.135  64.125  41.844  1.00  0.00           C
ATOM   3667  CG2 THR A 251      14.777  63.701  40.554  1.00  0.00           C
ATOM   3668  OG1 THR A 251      13.846  62.904  42.560  1.00  0.00           O
ATOM   3669  H   THR A 251      16.243  63.415  43.252  1.00  0.00           H
ATOM   3670  HA  THR A 251      15.382  65.874  41.954  1.00  0.00           H
ATOM   3671  HB  THR A 251      13.192  64.612  41.594  1.00  0.00           H
ATOM   3672  HG1 THR A 251      14.681  62.524  42.844  1.00  0.00           H
ATOM   3673 HG21 THR A 251      15.561  62.955  40.682  1.00  0.00           H
ATOM   3674 HG22 THR A 251      15.084  64.540  39.930  1.00  0.00           H
ATOM   3675 HG23 THR A 251      14.053  63.162  39.942  1.00  0.00           H
ATOM   3676  N   GLU A 252      14.871  65.374  45.109  1.00  0.00           N
ATOM   3677  CA  GLU A 252      14.618  66.364  46.256  1.00  0.00           C
ATOM   3678  C   GLU A 252      15.577  67.519  46.214  1.00  0.00           C
ATOM   3679  O   GLU A 252      15.167  68.691  46.373  1.00  0.00           O
ATOM   3680  CB  GLU A 252      14.589  65.702  47.609  1.00  0.00           C
ATOM   3681  CG  GLU A 252      13.899  66.617  48.692  1.00  0.00           C
ATOM   3682  CD  GLU A 252      14.961  67.171  49.662  1.00  0.00           C
ATOM   3683  OE1 GLU A 252      16.171  67.099  49.469  1.00  0.00           O
ATOM   3684  OE2 GLU A 252      14.553  67.655  50.745  1.00  0.00           O
ATOM   3685  H   GLU A 252      15.721  64.831  45.164  1.00  0.00           H
ATOM   3686  HA  GLU A 252      13.636  66.806  46.091  1.00  0.00           H
ATOM   3687  HB2 GLU A 252      13.884  64.873  47.544  1.00  0.00           H
ATOM   3688  HB3 GLU A 252      15.509  65.228  47.953  1.00  0.00           H
ATOM   3689  HG2 GLU A 252      13.379  67.454  48.225  1.00  0.00           H
ATOM   3690  HG3 GLU A 252      13.187  66.063  49.304  1.00  0.00           H
ATOM   3691  N   ARG A 253      16.817  67.238  45.880  1.00  0.01           N
ATOM   3692  CA  ARG A 253      17.965  68.202  45.819  1.00  0.01           C
ATOM   3693  C   ARG A 253      17.641  69.281  44.776  1.00  0.01           C
ATOM   3694  O   ARG A 253      17.694  70.461  45.127  1.00  0.01           O
ATOM   3695  CB  ARG A 253      19.363  67.648  45.448  1.00  0.01           C
ATOM   3696  CG  ARG A 253      20.056  66.890  46.552  1.00  0.01           C
ATOM   3697  CD  ARG A 253      20.779  67.779  47.541  1.00  0.01           C
ATOM   3698  NE  ARG A 253      21.639  67.099  48.522  1.00  0.01           N
ATOM   3699  CZ  ARG A 253      22.661  67.632  49.171  1.00  0.01           C
ATOM   3700  NH1 ARG A 253      23.234  68.743  48.832  1.00  0.01           N
ATOM   3701  NH2 ARG A 253      23.154  67.068  50.228  1.00  0.01           N
ATOM   3702  H   ARG A 253      17.025  66.250  45.918  1.00  0.01           H
ATOM   3703  HA  ARG A 253      18.022  68.622  46.824  1.00  0.01           H
ATOM   3704  HB2 ARG A 253      19.043  66.950  44.674  1.00  0.01           H
ATOM   3705  HB3 ARG A 253      19.982  68.405  44.966  1.00  0.01           H
ATOM   3706  HG2 ARG A 253      19.376  66.249  47.113  1.00  0.01           H
ATOM   3707  HG3 ARG A 253      20.791  66.232  46.089  1.00  0.01           H
ATOM   3708  HD2 ARG A 253      21.391  68.553  47.077  1.00  0.01           H
ATOM   3709  HD3 ARG A 253      19.898  68.101  48.096  1.00  0.01           H
ATOM   3710  HE  ARG A 253      21.343  66.234  48.951  1.00  0.01           H
ATOM   3711 HH11 ARG A 253      22.864  69.409  48.169  1.00  0.01           H
ATOM   3712 HH12 ARG A 253      24.086  69.034  49.291  1.00  0.01           H
ATOM   3713 HH21 ARG A 253      22.859  66.147  50.519  1.00  0.01           H
ATOM   3714 HH22 ARG A 253      24.100  67.291  50.502  1.00  0.01           H
ATOM   3715  N   PHE A 254      17.255  68.879  43.580  1.00  0.01           N
ATOM   3716  CA  PHE A 254      17.056  69.717  42.414  1.00  0.01           C
ATOM   3717  C   PHE A 254      15.652  69.611  41.674  1.00  0.01           C
ATOM   3718  O   PHE A 254      15.524  70.251  40.658  1.00  0.01           O
ATOM   3719  CB  PHE A 254      18.203  69.549  41.454  1.00  0.01           C
ATOM   3720  CG  PHE A 254      19.595  69.044  41.912  1.00  0.01           C
ATOM   3721  CD1 PHE A 254      20.468  70.009  42.418  1.00  0.01           C
ATOM   3722  CD2 PHE A 254      20.018  67.721  41.743  1.00  0.01           C
ATOM   3723  CE1 PHE A 254      21.732  69.648  42.830  1.00  0.01           C
ATOM   3724  CE2 PHE A 254      21.214  67.311  42.293  1.00  0.01           C
ATOM   3725  CZ  PHE A 254      22.029  68.292  42.862  1.00  0.01           C
ATOM   3726  H   PHE A 254      17.209  67.878  43.454  1.00  0.01           H
ATOM   3727  HA  PHE A 254      17.177  70.731  42.795  1.00  0.01           H
ATOM   3728  HB2 PHE A 254      17.971  68.872  40.632  1.00  0.01           H
ATOM   3729  HB3 PHE A 254      18.399  70.528  41.016  1.00  0.01           H
ATOM   3730  HD1 PHE A 254      20.273  71.048  42.195  1.00  0.01           H
ATOM   3731  HD2 PHE A 254      19.388  67.046  41.183  1.00  0.01           H
ATOM   3732  HE1 PHE A 254      22.458  70.325  43.256  1.00  0.01           H
ATOM   3733  HE2 PHE A 254      21.604  66.307  42.218  1.00  0.01           H
ATOM   3734  HZ  PHE A 254      23.002  67.987  43.215  1.00  0.01           H
ATOM   3735  N   GLY A 255      14.693  68.827  42.171  1.00  0.00           N
ATOM   3736  CA  GLY A 255      13.427  68.646  41.358  1.00  0.00           C
ATOM   3737  C   GLY A 255      13.562  67.783  40.110  1.00  0.00           C
ATOM   3738  O   GLY A 255      14.671  67.408  39.676  1.00  0.00           O
ATOM   3739  H   GLY A 255      14.723  68.323  43.046  1.00  0.00           H
ATOM   3740  HA2 GLY A 255      12.760  67.986  41.913  1.00  0.00           H
ATOM   3741  HA3 GLY A 255      12.888  69.577  41.185  1.00  0.00           H
ATOM   3742  N   ALA A 256      12.478  67.279  39.505  1.00  0.00           N
ATOM   3743  CA  ALA A 256      12.451  66.048  38.655  1.00  0.00           C
ATOM   3744  C   ALA A 256      13.072  66.239  37.216  1.00  0.00           C
ATOM   3745  O   ALA A 256      13.733  65.364  36.591  1.00  0.00           O
ATOM   3746  CB  ALA A 256      11.011  65.601  38.607  1.00  0.00           C
ATOM   3747  H   ALA A 256      11.571  67.503  39.889  1.00  0.00           H
ATOM   3748  HA  ALA A 256      13.008  65.250  39.145  1.00  0.00           H
ATOM   3749  HB1 ALA A 256      10.437  66.315  38.016  1.00  0.00           H
ATOM   3750  HB2 ALA A 256      10.546  65.531  39.590  1.00  0.00           H
ATOM   3751  HB3 ALA A 256      10.987  64.633  38.107  1.00  0.00           H
ATOM   3752  N   GLU A 257      12.780  67.388  36.698  1.00  0.00           N
ATOM   3753  CA  GLU A 257      13.193  67.798  35.379  1.00  0.00           C
ATOM   3754  C   GLU A 257      14.739  67.847  35.013  1.00  0.00           C
ATOM   3755  O   GLU A 257      15.083  67.424  33.893  1.00  0.00           O
ATOM   3756  CB  GLU A 257      12.652  69.286  35.147  1.00  0.00           C
ATOM   3757  CG  GLU A 257      13.219  70.048  33.902  1.00  0.00           C
ATOM   3758  CD  GLU A 257      12.734  71.515  33.836  1.00  0.00           C
ATOM   3759  OE1 GLU A 257      12.101  71.913  32.834  1.00  0.00           O
ATOM   3760  OE2 GLU A 257      13.034  72.314  34.715  1.00  0.00           O
ATOM   3761  H   GLU A 257      12.450  68.154  37.268  1.00  0.00           H
ATOM   3762  HA  GLU A 257      12.703  67.210  34.603  1.00  0.00           H
ATOM   3763  HB2 GLU A 257      11.569  69.210  35.044  1.00  0.00           H
ATOM   3764  HB3 GLU A 257      12.767  69.912  36.032  1.00  0.00           H
ATOM   3765  HG2 GLU A 257      14.308  70.047  33.945  1.00  0.00           H
ATOM   3766  HG3 GLU A 257      12.898  69.456  33.045  1.00  0.00           H
ATOM   3767  N   PHE A 258      15.613  68.245  35.937  1.00  0.01           N
ATOM   3768  CA  PHE A 258      17.104  68.186  35.667  1.00  0.01           C
ATOM   3769  C   PHE A 258      17.673  66.809  35.419  1.00  0.01           C
ATOM   3770  O   PHE A 258      18.388  66.626  34.460  1.00  0.01           O
ATOM   3771  CB  PHE A 258      17.764  68.866  36.847  1.00  0.01           C
ATOM   3772  CG  PHE A 258      19.164  68.512  37.098  1.00  0.01           C
ATOM   3773  CD1 PHE A 258      20.245  69.199  36.539  1.00  0.01           C
ATOM   3774  CD2 PHE A 258      19.482  67.383  37.879  1.00  0.01           C
ATOM   3775  CE1 PHE A 258      21.556  68.748  36.621  1.00  0.01           C
ATOM   3776  CE2 PHE A 258      20.824  67.034  38.198  1.00  0.01           C
ATOM   3777  CZ  PHE A 258      21.826  67.666  37.479  1.00  0.01           C
ATOM   3778  H   PHE A 258      15.220  68.665  36.768  1.00  0.01           H
ATOM   3779  HA  PHE A 258      17.461  68.732  34.794  1.00  0.01           H
ATOM   3780  HB2 PHE A 258      17.706  69.938  36.659  1.00  0.01           H
ATOM   3781  HB3 PHE A 258      17.184  68.655  37.745  1.00  0.01           H
ATOM   3782  HD1 PHE A 258      20.097  70.027  35.861  1.00  0.01           H
ATOM   3783  HD2 PHE A 258      18.643  66.868  38.324  1.00  0.01           H
ATOM   3784  HE1 PHE A 258      22.365  69.323  36.195  1.00  0.01           H
ATOM   3785  HE2 PHE A 258      21.068  66.212  38.856  1.00  0.01           H
ATOM   3786  HZ  PHE A 258      22.836  67.319  37.642  1.00  0.01           H
ATOM   3787  N   VAL A 259      17.173  65.875  36.206  1.00  0.00           N
ATOM   3788  CA  VAL A 259      17.481  64.392  36.096  1.00  0.00           C
ATOM   3789  C   VAL A 259      16.881  63.801  34.847  1.00  0.00           C
ATOM   3790  O   VAL A 259      17.647  63.148  34.192  1.00  0.00           O
ATOM   3791  CB  VAL A 259      17.020  63.740  37.446  1.00  0.00           C
ATOM   3792  CG1 VAL A 259      17.033  62.222  37.265  1.00  0.00           C
ATOM   3793  CG2 VAL A 259      17.812  64.188  38.703  1.00  0.00           C
ATOM   3794  H   VAL A 259      16.419  66.202  36.793  1.00  0.00           H
ATOM   3795  HA  VAL A 259      18.569  64.332  36.067  1.00  0.00           H
ATOM   3796  HB  VAL A 259      15.999  64.083  37.610  1.00  0.00           H
ATOM   3797 HG11 VAL A 259      16.383  61.935  36.439  1.00  0.00           H
ATOM   3798 HG12 VAL A 259      18.060  61.870  37.172  1.00  0.00           H
ATOM   3799 HG13 VAL A 259      16.693  61.714  38.168  1.00  0.00           H
ATOM   3800 HG21 VAL A 259      17.574  65.201  39.029  1.00  0.00           H
ATOM   3801 HG22 VAL A 259      18.890  64.215  38.543  1.00  0.00           H
ATOM   3802 HG23 VAL A 259      17.619  63.391  39.421  1.00  0.00           H
ATOM   3803  N   ASP A 260      15.612  64.124  34.511  1.00  0.00           N
ATOM   3804  CA  ASP A 260      15.092  63.500  33.290  1.00  0.00           C
ATOM   3805  C   ASP A 260      15.861  63.890  32.017  1.00  0.00           C
ATOM   3806  O   ASP A 260      16.025  63.047  31.100  1.00  0.00           O
ATOM   3807  CB  ASP A 260      13.620  63.943  33.098  1.00  0.00           C
ATOM   3808  CG  ASP A 260      12.648  63.366  34.242  1.00  0.00           C
ATOM   3809  OD1 ASP A 260      13.015  62.463  34.962  1.00  0.00           O
ATOM   3810  OD2 ASP A 260      11.480  63.703  34.225  1.00  0.00           O
ATOM   3811  H   ASP A 260      14.969  64.653  35.085  1.00  0.00           H
ATOM   3812  HA  ASP A 260      15.097  62.423  33.455  1.00  0.00           H
ATOM   3813  HB2 ASP A 260      13.651  65.015  32.906  1.00  0.00           H
ATOM   3814  HB3 ASP A 260      13.220  63.592  32.146  1.00  0.00           H
ATOM   3815  N   GLY A 261      16.340  65.090  31.953  1.00  0.00           N
ATOM   3816  CA  GLY A 261      17.183  65.550  30.822  1.00  0.00           C
ATOM   3817  C   GLY A 261      18.463  64.701  30.695  1.00  0.00           C
ATOM   3818  O   GLY A 261      19.023  64.677  29.578  1.00  0.00           O
ATOM   3819  H   GLY A 261      16.233  65.729  32.728  1.00  0.00           H
ATOM   3820  HA2 GLY A 261      16.610  65.429  29.903  1.00  0.00           H
ATOM   3821  HA3 GLY A 261      17.497  66.579  30.998  1.00  0.00           H
ATOM   3822  N   LEU A 262      19.023  64.242  31.826  1.00 -0.03           N
ATOM   3823  CA  LEU A 262      20.290  63.481  31.962  1.00 -0.03           C
ATOM   3824  C   LEU A 262      19.992  62.062  31.461  1.00 -0.03           C
ATOM   3825  O   LEU A 262      20.763  61.520  30.610  1.00 -0.03           O
ATOM   3826  CB  LEU A 262      20.812  63.347  33.411  1.00 -0.03           C
ATOM   3827  CG  LEU A 262      21.416  64.570  34.111  1.00 -0.03           C
ATOM   3828  CD1 LEU A 262      21.903  64.227  35.508  1.00 -0.03           C
ATOM   3829  CD2 LEU A 262      22.615  65.169  33.279  1.00 -0.03           C
ATOM   3830  H   LEU A 262      18.642  64.547  32.711  1.00 -0.03           H
ATOM   3831  HA  LEU A 262      21.094  63.885  31.346  1.00 -0.03           H
ATOM   3832  HB2 LEU A 262      20.043  62.839  33.993  1.00 -0.03           H
ATOM   3833  HB3 LEU A 262      21.627  62.625  33.456  1.00 -0.03           H
ATOM   3834  HG  LEU A 262      20.622  65.296  34.285  1.00 -0.03           H
ATOM   3835 HD11 LEU A 262      21.077  63.913  36.147  1.00 -0.03           H
ATOM   3836 HD12 LEU A 262      22.435  65.076  35.935  1.00 -0.03           H
ATOM   3837 HD13 LEU A 262      22.691  63.504  35.298  1.00 -0.03           H
ATOM   3838 HD21 LEU A 262      23.444  64.484  33.099  1.00 -0.03           H
ATOM   3839 HD22 LEU A 262      22.263  65.530  32.312  1.00 -0.03           H
ATOM   3840 HD23 LEU A 262      22.935  66.037  33.855  1.00 -0.03           H
ATOM   3841  N   LEU A 263      18.967  61.380  31.948  1.00  0.01           N
ATOM   3842  CA  LEU A 263      18.489  60.068  31.547  1.00  0.01           C
ATOM   3843  C   LEU A 263      18.076  59.966  30.018  1.00  0.01           C
ATOM   3844  O   LEU A 263      18.042  58.895  29.440  1.00  0.01           O
ATOM   3845  CB  LEU A 263      17.284  59.674  32.491  1.00  0.01           C
ATOM   3846  CG  LEU A 263      17.558  59.693  34.004  1.00  0.01           C
ATOM   3847  CD1 LEU A 263      16.287  59.500  34.784  1.00  0.01           C
ATOM   3848  CD2 LEU A 263      18.619  58.608  34.356  1.00  0.01           C
ATOM   3849  H   LEU A 263      18.464  61.887  32.662  1.00  0.01           H
ATOM   3850  HA  LEU A 263      19.297  59.345  31.658  1.00  0.01           H
ATOM   3851  HB2 LEU A 263      16.484  60.401  32.357  1.00  0.01           H
ATOM   3852  HB3 LEU A 263      16.931  58.674  32.240  1.00  0.01           H
ATOM   3853  HG  LEU A 263      17.931  60.692  34.230  1.00  0.01           H
ATOM   3854 HD11 LEU A 263      15.532  60.243  34.529  1.00  0.01           H
ATOM   3855 HD12 LEU A 263      16.541  59.616  35.837  1.00  0.01           H
ATOM   3856 HD13 LEU A 263      15.898  58.535  34.459  1.00  0.01           H
ATOM   3857 HD21 LEU A 263      18.597  58.379  35.422  1.00  0.01           H
ATOM   3858 HD22 LEU A 263      18.340  57.672  33.872  1.00  0.01           H
ATOM   3859 HD23 LEU A 263      19.605  58.959  34.054  1.00  0.01           H
ATOM   3860  N   ALA A 264      17.997  61.076  29.358  1.00  0.00           N
ATOM   3861  CA  ALA A 264      17.821  61.197  27.898  1.00  0.00           C
ATOM   3862  C   ALA A 264      19.052  61.109  27.036  1.00  0.00           C
ATOM   3863  O   ALA A 264      19.015  60.694  25.901  1.00  0.00           O
ATOM   3864  CB  ALA A 264      17.234  62.560  27.658  1.00  0.00           C
ATOM   3865  H   ALA A 264      17.965  61.935  29.887  1.00  0.00           H
ATOM   3866  HA  ALA A 264      17.095  60.461  27.552  1.00  0.00           H
ATOM   3867  HB1 ALA A 264      17.127  62.850  26.613  1.00  0.00           H
ATOM   3868  HB2 ALA A 264      17.775  63.365  28.155  1.00  0.00           H
ATOM   3869  HB3 ALA A 264      16.259  62.597  28.145  1.00  0.00           H
ATOM   3870  N   GLY A 265      20.240  61.420  27.543  1.00 -0.02           N
ATOM   3871  CA  GLY A 265      21.456  61.529  26.766  1.00 -0.02           C
ATOM   3872  C   GLY A 265      22.717  60.904  27.310  1.00 -0.02           C
ATOM   3873  O   GLY A 265      23.653  60.740  26.562  1.00 -0.02           O
ATOM   3874  H   GLY A 265      20.257  61.607  28.536  1.00 -0.02           H
ATOM   3875  HA2 GLY A 265      21.278  61.044  25.807  1.00 -0.02           H
ATOM   3876  HA3 GLY A 265      21.679  62.591  26.660  1.00 -0.02           H
ATOM   3877  N   LEU A 266      22.667  60.514  28.608  1.00 -0.04           N
ATOM   3878  CA  LEU A 266      23.718  59.724  29.219  1.00 -0.04           C
ATOM   3879  C   LEU A 266      24.226  58.488  28.490  1.00 -0.04           C
ATOM   3880  O   LEU A 266      25.451  58.443  28.371  1.00 -0.04           O
ATOM   3881  CB  LEU A 266      23.327  59.476  30.734  1.00 -0.04           C
ATOM   3882  CG  LEU A 266      23.975  60.358  31.870  1.00 -0.04           C
ATOM   3883  CD1 LEU A 266      23.386  60.127  33.267  1.00 -0.04           C
ATOM   3884  CD2 LEU A 266      25.464  60.230  31.831  1.00 -0.04           C
ATOM   3885  H   LEU A 266      21.909  60.779  29.221  1.00 -0.04           H
ATOM   3886  HA  LEU A 266      24.577  60.394  29.186  1.00 -0.04           H
ATOM   3887  HB2 LEU A 266      22.239  59.478  30.787  1.00 -0.04           H
ATOM   3888  HB3 LEU A 266      23.663  58.485  31.040  1.00 -0.04           H
ATOM   3889  HG  LEU A 266      23.850  61.405  31.594  1.00 -0.04           H
ATOM   3890 HD11 LEU A 266      23.803  59.184  33.618  1.00 -0.04           H
ATOM   3891 HD12 LEU A 266      22.303  59.999  33.277  1.00 -0.04           H
ATOM   3892 HD13 LEU A 266      23.748  60.891  33.955  1.00 -0.04           H
ATOM   3893 HD21 LEU A 266      25.805  59.217  32.046  1.00 -0.04           H
ATOM   3894 HD22 LEU A 266      25.876  60.592  30.889  1.00 -0.04           H
ATOM   3895 HD23 LEU A 266      25.790  60.919  32.610  1.00 -0.04           H
ATOM   3896  N   GLY A 267      23.330  57.717  27.814  1.00  0.00           N
ATOM   3897  CA  GLY A 267      23.709  56.501  27.045  1.00  0.00           C
ATOM   3898  C   GLY A 267      24.574  56.906  25.907  1.00  0.00           C
ATOM   3899  O   GLY A 267      25.661  56.279  25.690  1.00  0.00           O
ATOM   3900  H   GLY A 267      22.354  57.972  27.869  1.00  0.00           H
ATOM   3901  HA2 GLY A 267      24.220  55.716  27.603  1.00  0.00           H
ATOM   3902  HA3 GLY A 267      22.847  56.163  26.470  1.00  0.00           H
ATOM   3903  N   SER A 268      24.185  57.927  25.155  1.00 -0.02           N
ATOM   3904  CA  SER A 268      24.865  58.622  24.038  1.00 -0.02           C
ATOM   3905  C   SER A 268      26.152  59.428  24.454  1.00 -0.02           C
ATOM   3906  O   SER A 268      27.129  59.356  23.706  1.00 -0.02           O
ATOM   3907  CB  SER A 268      23.924  59.627  23.311  1.00 -0.02           C
ATOM   3908  OG  SER A 268      22.573  59.274  23.349  1.00 -0.02           O
ATOM   3909  H   SER A 268      23.372  58.422  25.493  1.00 -0.02           H
ATOM   3910  HA  SER A 268      25.054  57.917  23.228  1.00 -0.02           H
ATOM   3911  HB2 SER A 268      23.977  60.563  23.868  1.00 -0.02           H
ATOM   3912  HB3 SER A 268      24.316  59.692  22.296  1.00 -0.02           H
ATOM   3913  HG  SER A 268      22.534  58.403  22.947  1.00 -0.02           H
ATOM   3914  N   ALA A 269      26.155  60.074  25.652  1.00 -0.11           N
ATOM   3915  CA  ALA A 269      27.365  60.731  26.134  1.00 -0.11           C
ATOM   3916  C   ALA A 269      28.459  59.678  26.553  1.00 -0.11           C
ATOM   3917  O   ALA A 269      29.606  59.840  26.148  1.00 -0.11           O
ATOM   3918  CB  ALA A 269      26.994  61.466  27.362  1.00 -0.11           C
ATOM   3919  H   ALA A 269      25.331  60.034  26.236  1.00 -0.11           H
ATOM   3920  HA  ALA A 269      27.724  61.398  25.350  1.00 -0.11           H
ATOM   3921  HB1 ALA A 269      26.753  60.739  28.138  1.00 -0.11           H
ATOM   3922  HB2 ALA A 269      26.106  62.071  27.182  1.00 -0.11           H
ATOM   3923  HB3 ALA A 269      27.903  61.988  27.660  1.00 -0.11           H
ATOM   3924  N   GLN A 270      28.156  58.569  27.269  1.00  0.00           N
ATOM   3925  CA  GLN A 270      29.073  57.494  27.430  1.00  0.00           C
ATOM   3926  C   GLN A 270      29.492  56.887  26.081  1.00  0.00           C
ATOM   3927  O   GLN A 270      30.641  56.513  25.937  1.00  0.00           O
ATOM   3928  CB  GLN A 270      28.539  56.501  28.455  1.00  0.00           C
ATOM   3929  CG  GLN A 270      29.568  55.410  28.838  1.00  0.00           C
ATOM   3930  CD  GLN A 270      30.794  55.910  29.695  1.00  0.00           C
ATOM   3931  NE2 GLN A 270      31.641  55.021  30.118  1.00  0.00           N
ATOM   3932  OE1 GLN A 270      30.914  57.059  30.111  1.00  0.00           O
ATOM   3933  H   GLN A 270      27.228  58.430  27.644  1.00  0.00           H
ATOM   3934  HA  GLN A 270      29.943  57.902  27.943  1.00  0.00           H
ATOM   3935  HB2 GLN A 270      28.289  57.090  29.337  1.00  0.00           H
ATOM   3936  HB3 GLN A 270      27.587  56.069  28.145  1.00  0.00           H
ATOM   3937  HG2 GLN A 270      29.127  54.504  29.252  1.00  0.00           H
ATOM   3938  HG3 GLN A 270      29.892  55.013  27.876  1.00  0.00           H
ATOM   3939 HE21 GLN A 270      32.343  55.366  30.756  1.00  0.00           H
ATOM   3940 HE22 GLN A 270      31.480  54.039  29.945  1.00  0.00           H
ATOM   3941  N   GLU A 271      28.652  56.710  25.057  1.00  0.00           N
ATOM   3942  CA  GLU A 271      29.034  56.119  23.765  1.00  0.00           C
ATOM   3943  C   GLU A 271      29.957  57.004  22.951  1.00  0.00           C
ATOM   3944  O   GLU A 271      30.963  56.534  22.387  1.00  0.00           O
ATOM   3945  CB  GLU A 271      27.797  55.694  23.002  1.00  0.00           C
ATOM   3946  CG  GLU A 271      28.280  54.511  22.150  1.00  0.00           C
ATOM   3947  CD  GLU A 271      28.378  53.227  22.918  1.00  0.00           C
ATOM   3948  OE1 GLU A 271      27.654  52.906  23.897  1.00  0.00           O
ATOM   3949  OE2 GLU A 271      29.322  52.515  22.541  1.00  0.00           O
ATOM   3950  H   GLU A 271      27.686  56.946  25.232  1.00  0.00           H
ATOM   3951  HA  GLU A 271      29.658  55.252  23.982  1.00  0.00           H
ATOM   3952  HB2 GLU A 271      27.013  55.397  23.698  1.00  0.00           H
ATOM   3953  HB3 GLU A 271      27.529  56.506  22.326  1.00  0.00           H
ATOM   3954  HG2 GLU A 271      27.420  54.404  21.488  1.00  0.00           H
ATOM   3955  HG3 GLU A 271      29.170  54.680  21.544  1.00  0.00           H
ATOM   3956  N   THR A 272      29.699  58.321  23.019  1.00 -0.03           N
ATOM   3957  CA  THR A 272      30.611  59.320  22.523  1.00 -0.03           C
ATOM   3958  C   THR A 272      31.963  59.167  23.107  1.00 -0.03           C
ATOM   3959  O   THR A 272      32.953  59.246  22.366  1.00 -0.03           O
ATOM   3960  CB  THR A 272      29.961  60.691  22.899  1.00 -0.03           C
ATOM   3961  CG2 THR A 272      30.918  61.848  22.543  1.00 -0.03           C
ATOM   3962  OG1 THR A 272      28.775  60.824  22.123  1.00 -0.03           O
ATOM   3963  H   THR A 272      28.836  58.604  23.460  1.00 -0.03           H
ATOM   3964  HA  THR A 272      30.697  59.269  21.438  1.00 -0.03           H
ATOM   3965  HB  THR A 272      29.763  60.746  23.970  1.00 -0.03           H
ATOM   3966  HG1 THR A 272      28.152  60.303  22.635  1.00 -0.03           H
ATOM   3967 HG21 THR A 272      31.808  61.833  23.172  1.00 -0.03           H
ATOM   3968 HG22 THR A 272      30.352  62.767  22.698  1.00 -0.03           H
ATOM   3969 HG23 THR A 272      31.249  61.729  21.512  1.00 -0.03           H
ATOM   3970  N   LEU A 273      32.078  58.898  24.408  1.00 -0.09           N
ATOM   3971  CA  LEU A 273      33.367  58.706  25.113  1.00 -0.09           C
ATOM   3972  C   LEU A 273      33.978  57.325  24.849  1.00 -0.09           C
ATOM   3973  O   LEU A 273      35.156  57.153  24.833  1.00 -0.09           O
ATOM   3974  CB  LEU A 273      33.008  59.054  26.547  1.00 -0.09           C
ATOM   3975  CG  LEU A 273      34.191  59.075  27.557  1.00 -0.09           C
ATOM   3976  CD1 LEU A 273      35.362  59.964  27.099  1.00 -0.09           C
ATOM   3977  CD2 LEU A 273      33.810  59.439  28.966  1.00 -0.09           C
ATOM   3978  H   LEU A 273      31.246  59.125  24.933  1.00 -0.09           H
ATOM   3979  HA  LEU A 273      34.119  59.420  24.778  1.00 -0.09           H
ATOM   3980  HB2 LEU A 273      32.423  59.968  26.647  1.00 -0.09           H
ATOM   3981  HB3 LEU A 273      32.237  58.431  26.999  1.00 -0.09           H
ATOM   3982  HG  LEU A 273      34.679  58.101  27.596  1.00 -0.09           H
ATOM   3983 HD11 LEU A 273      35.965  59.566  26.283  1.00 -0.09           H
ATOM   3984 HD12 LEU A 273      36.033  60.219  27.919  1.00 -0.09           H
ATOM   3985 HD13 LEU A 273      34.733  60.734  26.653  1.00 -0.09           H
ATOM   3986 HD21 LEU A 273      33.461  60.469  28.895  1.00 -0.09           H
ATOM   3987 HD22 LEU A 273      32.962  58.806  29.225  1.00 -0.09           H
ATOM   3988 HD23 LEU A 273      34.545  59.226  29.743  1.00 -0.09           H
ATOM   3989  N   ILE A 274      33.143  56.310  24.515  1.00  0.02           N
ATOM   3990  CA  ILE A 274      33.741  55.028  24.020  1.00  0.02           C
ATOM   3991  C   ILE A 274      34.257  55.117  22.559  1.00  0.02           C
ATOM   3992  O   ILE A 274      35.216  54.443  22.283  1.00  0.02           O
ATOM   3993  CB  ILE A 274      32.853  53.807  24.346  1.00  0.02           C
ATOM   3994  CG1 ILE A 274      32.664  53.728  25.877  1.00  0.02           C
ATOM   3995  CG2 ILE A 274      33.368  52.440  23.686  1.00  0.02           C
ATOM   3996  CD1 ILE A 274      31.468  52.929  26.458  1.00  0.02           C
ATOM   3997  H   ILE A 274      32.145  56.347  24.660  1.00  0.02           H
ATOM   3998  HA  ILE A 274      34.607  54.797  24.641  1.00  0.02           H
ATOM   3999  HB  ILE A 274      31.871  54.046  23.938  1.00  0.02           H
ATOM   4000 HG12 ILE A 274      33.625  53.313  26.183  1.00  0.02           H
ATOM   4001 HG13 ILE A 274      32.513  54.699  26.348  1.00  0.02           H
ATOM   4002 HG21 ILE A 274      32.785  51.574  24.001  1.00  0.02           H
ATOM   4003 HG22 ILE A 274      34.410  52.369  24.000  1.00  0.02           H
ATOM   4004 HG23 ILE A 274      33.174  52.443  22.614  1.00  0.02           H
ATOM   4005 HD11 ILE A 274      31.563  52.958  27.544  1.00  0.02           H
ATOM   4006 HD12 ILE A 274      31.441  51.907  26.082  1.00  0.02           H
ATOM   4007 HD13 ILE A 274      30.564  53.398  26.071  1.00  0.02           H
ATOM   4008  N   ARG A 275      33.617  55.934  21.655  1.00  0.02           N
ATOM   4009  CA  ARG A 275      33.709  55.722  20.138  1.00  0.02           C
ATOM   4010  C   ARG A 275      34.296  57.012  19.414  1.00  0.02           C
ATOM   4011  O   ARG A 275      34.577  56.928  18.210  1.00  0.02           O
ATOM   4012  CB  ARG A 275      32.303  55.345  19.554  1.00  0.02           C
ATOM   4013  CG  ARG A 275      31.843  53.997  19.982  1.00  0.02           C
ATOM   4014  CD  ARG A 275      30.437  53.621  19.334  1.00  0.02           C
ATOM   4015  NE  ARG A 275      30.019  52.307  19.817  1.00  0.02           N
ATOM   4016  CZ  ARG A 275      29.127  51.524  19.208  1.00  0.02           C
ATOM   4017  NH1 ARG A 275      28.560  51.894  18.128  1.00  0.02           N
ATOM   4018  NH2 ARG A 275      28.824  50.324  19.606  1.00  0.02           N
ATOM   4019  H   ARG A 275      32.837  56.522  21.913  1.00  0.02           H
ATOM   4020  HA  ARG A 275      34.336  54.858  19.921  1.00  0.02           H
ATOM   4021  HB2 ARG A 275      31.652  56.120  19.958  1.00  0.02           H
ATOM   4022  HB3 ARG A 275      32.368  55.318  18.467  1.00  0.02           H
ATOM   4023  HG2 ARG A 275      32.640  53.294  19.740  1.00  0.02           H
ATOM   4024  HG3 ARG A 275      31.748  53.961  21.068  1.00  0.02           H
ATOM   4025  HD2 ARG A 275      29.699  54.409  19.489  1.00  0.02           H
ATOM   4026  HD3 ARG A 275      30.509  53.595  18.247  1.00  0.02           H
ATOM   4027  HE  ARG A 275      30.236  52.094  20.780  1.00  0.02           H
ATOM   4028 HH11 ARG A 275      28.702  52.836  17.794  1.00  0.02           H
ATOM   4029 HH12 ARG A 275      28.005  51.289  17.539  1.00  0.02           H
ATOM   4030 HH21 ARG A 275      29.342  49.875  20.349  1.00  0.02           H
ATOM   4031 HH22 ARG A 275      28.187  49.720  19.107  1.00  0.02           H
ATOM   4032  N   LYS A 276      34.190  58.164  20.056  1.00  0.02           N
ATOM   4033  CA  LYS A 276      34.345  59.492  19.449  1.00  0.02           C
ATOM   4034  C   LYS A 276      35.200  60.489  20.168  1.00  0.02           C
ATOM   4035  O   LYS A 276      35.677  61.405  19.483  1.00  0.02           O
ATOM   4036  CB  LYS A 276      32.941  60.128  19.228  1.00  0.02           C
ATOM   4037  CG  LYS A 276      31.863  59.455  18.326  1.00  0.02           C
ATOM   4038  CD  LYS A 276      30.726  60.238  17.740  1.00  0.02           C
ATOM   4039  CE  LYS A 276      29.801  59.263  16.945  1.00  0.02           C
ATOM   4040  NZ  LYS A 276      28.558  59.907  16.478  1.00  0.02           N
ATOM   4041  H   LYS A 276      33.908  58.202  21.025  1.00  0.02           H
ATOM   4042  HA  LYS A 276      34.794  59.399  18.461  1.00  0.02           H
ATOM   4043  HB2 LYS A 276      32.431  60.264  20.182  1.00  0.02           H
ATOM   4044  HB3 LYS A 276      33.149  61.106  18.794  1.00  0.02           H
ATOM   4045  HG2 LYS A 276      32.428  58.966  17.533  1.00  0.02           H
ATOM   4046  HG3 LYS A 276      31.457  58.590  18.850  1.00  0.02           H
ATOM   4047  HD2 LYS A 276      30.187  60.572  18.628  1.00  0.02           H
ATOM   4048  HD3 LYS A 276      31.008  61.060  17.082  1.00  0.02           H
ATOM   4049  HE2 LYS A 276      30.398  58.972  16.081  1.00  0.02           H
ATOM   4050  HE3 LYS A 276      29.575  58.424  17.604  1.00  0.02           H
ATOM   4051  HZ1 LYS A 276      27.948  59.279  15.975  1.00  0.02           H
ATOM   4052  HZ2 LYS A 276      28.824  60.578  15.771  1.00  0.02           H
ATOM   4053  HZ3 LYS A 276      27.959  60.339  17.167  1.00  0.02           H
ATOM   4054  N   THR A 277      35.340  60.455  21.468  1.00 -0.11           N
ATOM   4055  CA  THR A 277      36.135  61.444  22.190  1.00 -0.11           C
ATOM   4056  C   THR A 277      37.037  60.827  23.238  1.00 -0.11           C
ATOM   4057  O   THR A 277      36.777  59.732  23.738  1.00 -0.11           O
ATOM   4058  CB  THR A 277      35.359  62.559  22.956  1.00 -0.11           C
ATOM   4059  CG2 THR A 277      34.320  63.177  22.027  1.00 -0.11           C
ATOM   4060  OG1 THR A 277      34.734  62.273  24.208  1.00 -0.11           O
ATOM   4061  H   THR A 277      34.918  59.714  22.011  1.00 -0.11           H
ATOM   4062  HA  THR A 277      36.706  62.036  21.475  1.00 -0.11           H
ATOM   4063  HB  THR A 277      36.132  63.305  23.139  1.00 -0.11           H
ATOM   4064  HG1 THR A 277      35.346  61.804  24.780  1.00 -0.11           H
ATOM   4065 HG21 THR A 277      34.848  63.350  21.089  1.00 -0.11           H
ATOM   4066 HG22 THR A 277      33.866  64.058  22.480  1.00 -0.11           H
ATOM   4067 HG23 THR A 277      33.593  62.390  21.827  1.00 -0.11           H
ATOM   4068  N   ARG A 278      38.144  61.479  23.571  1.00 -0.03           N
ATOM   4069  CA  ARG A 278      39.201  60.916  24.457  1.00 -0.03           C
ATOM   4070  C   ARG A 278      39.571  62.091  25.359  1.00 -0.03           C
ATOM   4071  O   ARG A 278      39.219  63.234  25.123  1.00 -0.03           O
ATOM   4072  CB  ARG A 278      40.490  60.248  23.739  1.00 -0.03           C
ATOM   4073  CG  ARG A 278      40.284  58.822  23.258  1.00 -0.03           C
ATOM   4074  CD  ARG A 278      41.464  58.215  22.464  1.00 -0.03           C
ATOM   4075  NE  ARG A 278      41.114  56.843  22.090  1.00 -0.03           N
ATOM   4076  CZ  ARG A 278      41.630  55.716  22.472  1.00 -0.03           C
ATOM   4077  NH1 ARG A 278      42.517  55.586  23.393  1.00 -0.03           N
ATOM   4078  NH2 ARG A 278      41.212  54.632  21.891  1.00 -0.03           N
ATOM   4079  H   ARG A 278      38.306  62.421  23.246  1.00 -0.03           H
ATOM   4080  HA  ARG A 278      38.792  60.137  25.101  1.00 -0.03           H
ATOM   4081  HB2 ARG A 278      40.767  60.843  22.868  1.00 -0.03           H
ATOM   4082  HB3 ARG A 278      41.287  60.144  24.475  1.00 -0.03           H
ATOM   4083  HG2 ARG A 278      40.024  58.201  24.115  1.00 -0.03           H
ATOM   4084  HG3 ARG A 278      39.389  58.908  22.641  1.00 -0.03           H
ATOM   4085  HD2 ARG A 278      41.700  58.782  21.564  1.00 -0.03           H
ATOM   4086  HD3 ARG A 278      42.400  58.190  23.022  1.00 -0.03           H
ATOM   4087  HE  ARG A 278      40.496  56.768  21.295  1.00 -0.03           H
ATOM   4088 HH11 ARG A 278      42.683  56.352  24.030  1.00 -0.03           H
ATOM   4089 HH12 ARG A 278      42.835  54.668  23.667  1.00 -0.03           H
ATOM   4090 HH21 ARG A 278      40.675  54.660  21.036  1.00 -0.03           H
ATOM   4091 HH22 ARG A 278      41.616  53.724  22.075  1.00 -0.03           H
ATOM   4092  N   PHE A 279      40.283  61.724  26.377  1.00 -0.19           N
ATOM   4093  CA  PHE A 279      40.719  62.618  27.456  1.00 -0.19           C
ATOM   4094  C   PHE A 279      42.190  62.474  27.777  1.00 -0.19           C
ATOM   4095  O   PHE A 279      42.702  61.323  27.859  1.00 -0.19           O
ATOM   4096  CB  PHE A 279      39.892  62.328  28.674  1.00 -0.19           C
ATOM   4097  CG  PHE A 279      40.246  63.102  29.937  1.00 -0.19           C
ATOM   4098  CD1 PHE A 279      40.171  64.496  29.965  1.00 -0.19           C
ATOM   4099  CD2 PHE A 279      40.650  62.481  31.166  1.00 -0.19           C
ATOM   4100  CE1 PHE A 279      40.365  65.281  31.101  1.00 -0.19           C
ATOM   4101  CE2 PHE A 279      40.860  63.234  32.286  1.00 -0.19           C
ATOM   4102  CZ  PHE A 279      40.649  64.595  32.257  1.00 -0.19           C
ATOM   4103  H   PHE A 279      40.610  60.769  26.392  1.00 -0.19           H
ATOM   4104  HA  PHE A 279      40.522  63.640  27.131  1.00 -0.19           H
ATOM   4105  HB2 PHE A 279      38.845  62.475  28.409  1.00 -0.19           H
ATOM   4106  HB3 PHE A 279      40.143  61.293  28.907  1.00 -0.19           H
ATOM   4107  HD1 PHE A 279      39.884  65.056  29.087  1.00 -0.19           H
ATOM   4108  HD2 PHE A 279      40.651  61.401  31.195  1.00 -0.19           H
ATOM   4109  HE1 PHE A 279      40.254  66.354  31.048  1.00 -0.19           H
ATOM   4110  HE2 PHE A 279      41.243  62.850  33.220  1.00 -0.19           H
ATOM   4111  HZ  PHE A 279      40.753  65.121  33.195  1.00 -0.19           H
ATOM   4112  N   PHE A 280      42.944  63.572  27.727  1.00 -0.02           N
ATOM   4113  CA  PHE A 280      44.345  63.600  27.847  1.00 -0.02           C
ATOM   4114  C   PHE A 280      44.690  64.548  29.020  1.00 -0.02           C
ATOM   4115  O   PHE A 280      43.871  65.260  29.571  1.00 -0.02           O
ATOM   4116  CB  PHE A 280      45.042  64.008  26.530  1.00 -0.02           C
ATOM   4117  CG  PHE A 280      44.789  65.456  26.041  1.00 -0.02           C
ATOM   4118  CD1 PHE A 280      45.696  66.475  26.451  1.00 -0.02           C
ATOM   4119  CD2 PHE A 280      43.687  65.836  25.154  1.00 -0.02           C
ATOM   4120  CE1 PHE A 280      45.614  67.772  26.003  1.00 -0.02           C
ATOM   4121  CE2 PHE A 280      43.587  67.166  24.642  1.00 -0.02           C
ATOM   4122  CZ  PHE A 280      44.572  68.097  25.059  1.00 -0.02           C
ATOM   4123  H   PHE A 280      42.544  64.455  28.013  1.00 -0.02           H
ATOM   4124  HA  PHE A 280      44.696  62.603  28.113  1.00 -0.02           H
ATOM   4125  HB2 PHE A 280      46.126  63.900  26.574  1.00 -0.02           H
ATOM   4126  HB3 PHE A 280      44.823  63.251  25.776  1.00 -0.02           H
ATOM   4127  HD1 PHE A 280      46.380  66.226  27.249  1.00 -0.02           H
ATOM   4128  HD2 PHE A 280      43.047  65.092  24.703  1.00 -0.02           H
ATOM   4129  HE1 PHE A 280      46.248  68.526  26.445  1.00 -0.02           H
ATOM   4130  HE2 PHE A 280      42.835  67.473  23.930  1.00 -0.02           H
ATOM   4131  HZ  PHE A 280      44.481  69.139  24.790  1.00 -0.02           H
ATOM   4132  N   MET A 281      45.996  64.610  29.254  1.00  0.01           N
ATOM   4133  CA  MET A 281      46.734  65.691  30.019  1.00  0.01           C
ATOM   4134  C   MET A 281      48.057  65.985  29.296  1.00  0.01           C
ATOM   4135  O   MET A 281      48.753  65.046  28.849  1.00  0.01           O
ATOM   4136  CB  MET A 281      47.028  65.196  31.409  1.00  0.01           C
ATOM   4137  CG  MET A 281      47.815  66.131  32.356  1.00  0.01           C
ATOM   4138  SD  MET A 281      47.847  65.341  33.999  1.00  0.01           S
ATOM   4139  CE  MET A 281      48.872  63.926  33.618  1.00  0.01           C
ATOM   4140  H   MET A 281      46.502  63.848  28.826  1.00  0.01           H
ATOM   4141  HA  MET A 281      46.129  66.593  30.106  1.00  0.01           H
ATOM   4142  HB2 MET A 281      46.059  64.995  31.866  1.00  0.01           H
ATOM   4143  HB3 MET A 281      47.569  64.252  31.342  1.00  0.01           H
ATOM   4144  HG2 MET A 281      48.748  66.447  31.888  1.00  0.01           H
ATOM   4145  HG3 MET A 281      47.233  67.030  32.557  1.00  0.01           H
ATOM   4146  HE1 MET A 281      49.374  63.509  34.491  1.00  0.01           H
ATOM   4147  HE2 MET A 281      48.301  63.165  33.086  1.00  0.01           H
ATOM   4148  HE3 MET A 281      49.528  64.293  32.828  1.00  0.01           H
ATOM   4149  N   ALA A 282      48.422  67.222  29.235  1.00  0.00           N
ATOM   4150  CA  ALA A 282      49.737  67.718  28.844  1.00  0.00           C
ATOM   4151  C   ALA A 282      50.482  68.777  29.733  1.00  0.00           C
ATOM   4152  O   ALA A 282      49.952  69.848  30.063  1.00  0.00           O
ATOM   4153  CB  ALA A 282      49.700  68.208  27.375  1.00  0.00           C
ATOM   4154  H   ALA A 282      47.760  67.876  29.627  1.00  0.00           H
ATOM   4155  HA  ALA A 282      50.348  66.818  28.908  1.00  0.00           H
ATOM   4156  HB1 ALA A 282      50.690  68.542  27.065  1.00  0.00           H
ATOM   4157  HB2 ALA A 282      49.058  69.083  27.282  1.00  0.00           H
ATOM   4158  HB3 ALA A 282      49.332  67.338  26.831  1.00  0.00           H
ATOM   4159  N   THR A 283      51.776  68.518  29.922  1.00  0.01           N
ATOM   4160  CA  THR A 283      52.728  69.517  30.520  1.00  0.01           C
ATOM   4161  C   THR A 283      53.236  70.373  29.407  1.00  0.01           C
ATOM   4162  O   THR A 283      53.613  69.961  28.308  1.00  0.01           O
ATOM   4163  CB  THR A 283      53.914  68.709  31.193  1.00  0.01           C
ATOM   4164  CG2 THR A 283      54.807  69.657  31.961  1.00  0.01           C
ATOM   4165  OG1 THR A 283      53.381  67.795  32.201  1.00  0.01           O
ATOM   4166  H   THR A 283      52.252  67.733  29.500  1.00  0.01           H
ATOM   4167  HA  THR A 283      52.233  70.124  31.278  1.00  0.01           H
ATOM   4168  HB  THR A 283      54.465  68.182  30.415  1.00  0.01           H
ATOM   4169  HG1 THR A 283      54.088  67.648  32.834  1.00  0.01           H
ATOM   4170 HG21 THR A 283      54.290  70.006  32.855  1.00  0.01           H
ATOM   4171 HG22 THR A 283      55.037  70.617  31.500  1.00  0.01           H
ATOM   4172 HG23 THR A 283      55.638  69.134  32.436  1.00  0.01           H
ATOM   4173  N   LEU A 284      53.160  71.654  29.742  1.00  0.00           N
ATOM   4174  CA  LEU A 284      53.669  72.769  28.922  1.00  0.00           C
ATOM   4175  C   LEU A 284      54.616  73.793  29.691  1.00  0.00           C
ATOM   4176  O   LEU A 284      54.660  73.802  30.904  1.00  0.00           O
ATOM   4177  CB  LEU A 284      52.455  73.676  28.565  1.00  0.00           C
ATOM   4178  CG  LEU A 284      51.133  73.092  28.125  1.00  0.00           C
ATOM   4179  CD1 LEU A 284      50.201  74.282  27.758  1.00  0.00           C
ATOM   4180  CD2 LEU A 284      51.148  72.152  26.867  1.00  0.00           C
ATOM   4181  H   LEU A 284      52.800  71.970  30.632  1.00  0.00           H
ATOM   4182  HA  LEU A 284      54.168  72.326  28.060  1.00  0.00           H
ATOM   4183  HB2 LEU A 284      52.188  74.352  29.377  1.00  0.00           H
ATOM   4184  HB3 LEU A 284      52.731  74.341  27.746  1.00  0.00           H
ATOM   4185  HG  LEU A 284      50.649  72.609  28.973  1.00  0.00           H
ATOM   4186 HD11 LEU A 284      50.132  74.984  28.589  1.00  0.00           H
ATOM   4187 HD12 LEU A 284      49.210  73.901  27.510  1.00  0.00           H
ATOM   4188 HD13 LEU A 284      50.526  74.826  26.871  1.00  0.00           H
ATOM   4189 HD21 LEU A 284      51.374  72.769  25.998  1.00  0.00           H
ATOM   4190 HD22 LEU A 284      51.915  71.378  26.901  1.00  0.00           H
ATOM   4191 HD23 LEU A 284      50.167  71.693  26.743  1.00  0.00           H
ATOM   4192  N   ARG A 285      55.260  74.707  28.942  1.00  0.00           N
ATOM   4193  CA  ARG A 285      56.058  75.806  29.526  1.00  0.00           C
ATOM   4194  C   ARG A 285      55.894  77.229  28.977  1.00  0.00           C
ATOM   4195  O   ARG A 285      55.960  77.484  27.855  1.00  0.00           O
ATOM   4196  CB  ARG A 285      57.518  75.337  29.708  1.00  0.00           C
ATOM   4197  CG  ARG A 285      58.311  76.119  30.784  1.00  0.00           C
ATOM   4198  CD  ARG A 285      59.789  75.830  30.653  1.00  0.00           C
ATOM   4199  NE  ARG A 285      60.153  74.531  31.257  1.00  0.00           N
ATOM   4200  CZ  ARG A 285      60.057  74.226  32.560  1.00  0.00           C
ATOM   4201  NH1 ARG A 285      59.748  75.095  33.486  1.00  0.00           N
ATOM   4202  NH2 ARG A 285      60.206  72.999  32.978  1.00  0.00           N
ATOM   4203  H   ARG A 285      55.164  74.599  27.943  1.00  0.00           H
ATOM   4204  HA  ARG A 285      55.749  75.908  30.566  1.00  0.00           H
ATOM   4205  HB2 ARG A 285      57.450  74.315  30.082  1.00  0.00           H
ATOM   4206  HB3 ARG A 285      58.039  75.346  28.751  1.00  0.00           H
ATOM   4207  HG2 ARG A 285      58.171  77.199  30.750  1.00  0.00           H
ATOM   4208  HG3 ARG A 285      57.916  75.909  31.778  1.00  0.00           H
ATOM   4209  HD2 ARG A 285      60.121  75.828  29.615  1.00  0.00           H
ATOM   4210  HD3 ARG A 285      60.290  76.627  31.202  1.00  0.00           H
ATOM   4211  HE  ARG A 285      60.499  73.830  30.618  1.00  0.00           H
ATOM   4212 HH11 ARG A 285      59.747  76.074  33.239  1.00  0.00           H
ATOM   4213 HH12 ARG A 285      59.503  74.764  34.408  1.00  0.00           H
ATOM   4214 HH21 ARG A 285      60.402  72.194  32.400  1.00  0.00           H
ATOM   4215 HH22 ARG A 285      59.755  72.840  33.867  1.00  0.00           H
ATOM   4216  N   LYS A 286      55.776  78.213  29.838  1.00  0.00           N
ATOM   4217  CA  LYS A 286      55.960  79.588  29.430  1.00  0.00           C
ATOM   4218  C   LYS A 286      57.477  79.976  29.268  1.00  0.00           C
ATOM   4219  O   LYS A 286      58.262  79.697  30.171  1.00  0.00           O
ATOM   4220  CB  LYS A 286      55.236  80.492  30.362  1.00  0.00           C
ATOM   4221  CG  LYS A 286      55.710  81.914  30.147  1.00  0.00           C
ATOM   4222  CD  LYS A 286      54.814  82.837  30.900  1.00  0.00           C
ATOM   4223  CE  LYS A 286      55.367  84.205  30.659  1.00  0.00           C
ATOM   4224  NZ  LYS A 286      54.547  85.253  31.267  1.00  0.00           N
ATOM   4225  H   LYS A 286      55.902  78.033  30.824  1.00  0.00           H
ATOM   4226  HA  LYS A 286      55.486  79.702  28.455  1.00  0.00           H
ATOM   4227  HB2 LYS A 286      54.166  80.418  30.165  1.00  0.00           H
ATOM   4228  HB3 LYS A 286      55.466  80.190  31.384  1.00  0.00           H
ATOM   4229  HG2 LYS A 286      56.738  81.995  30.500  1.00  0.00           H
ATOM   4230  HG3 LYS A 286      55.756  82.164  29.088  1.00  0.00           H
ATOM   4231  HD2 LYS A 286      53.786  82.714  30.558  1.00  0.00           H
ATOM   4232  HD3 LYS A 286      54.766  82.724  31.983  1.00  0.00           H
ATOM   4233  HE2 LYS A 286      56.378  84.176  31.065  1.00  0.00           H
ATOM   4234  HE3 LYS A 286      55.395  84.582  29.637  1.00  0.00           H
ATOM   4235  HZ1 LYS A 286      54.664  85.267  32.270  1.00  0.00           H
ATOM   4236  HZ2 LYS A 286      53.543  85.192  31.176  1.00  0.00           H
ATOM   4237  HZ3 LYS A 286      54.709  86.180  30.900  1.00  0.00           H
ATOM   4238  N   PRO A 287      57.856  80.477  28.110  1.00  0.00           N
ATOM   4239  CA  PRO A 287      59.309  80.597  27.739  1.00  0.00           C
ATOM   4240  C   PRO A 287      60.189  81.239  28.833  1.00  0.00           C
ATOM   4241  O   PRO A 287      59.809  82.174  29.502  1.00  0.00           O
ATOM   4242  CB  PRO A 287      59.187  81.469  26.468  1.00  0.00           C
ATOM   4243  CG  PRO A 287      57.940  80.978  25.762  1.00  0.00           C
ATOM   4244  CD  PRO A 287      57.028  80.580  26.908  1.00  0.00           C
ATOM   4245  HA  PRO A 287      59.612  79.570  27.537  1.00  0.00           H
ATOM   4246  HB2 PRO A 287      59.050  82.543  26.590  1.00  0.00           H
ATOM   4247  HB3 PRO A 287      60.071  81.369  25.838  1.00  0.00           H
ATOM   4248  HG2 PRO A 287      57.482  81.838  25.274  1.00  0.00           H
ATOM   4249  HG3 PRO A 287      58.060  80.075  25.163  1.00  0.00           H
ATOM   4250  HD2 PRO A 287      56.236  81.319  27.031  1.00  0.00           H
ATOM   4251  HD3 PRO A 287      56.551  79.658  26.578  1.00  0.00           H
ATOM   4252  N   ALA A 288      61.457  80.816  28.846  1.00  0.00           N
ATOM   4253  CA  ALA A 288      62.512  81.338  29.796  1.00  0.00           C
ATOM   4254  C   ALA A 288      63.038  82.727  29.308  1.00  0.00           C
ATOM   4255  O   ALA A 288      62.723  83.108  28.236  1.00  0.00           O
ATOM   4256  CB  ALA A 288      63.620  80.302  29.895  1.00  0.00           C
ATOM   4257  H   ALA A 288      61.766  80.130  28.173  1.00  0.00           H
ATOM   4258  HA  ALA A 288      62.248  81.496  30.842  1.00  0.00           H
ATOM   4259  HB1 ALA A 288      63.876  79.988  28.884  1.00  0.00           H
ATOM   4260  HB2 ALA A 288      63.294  79.447  30.487  1.00  0.00           H
ATOM   4261  HB3 ALA A 288      64.541  80.579  30.408  1.00  0.00           H
ATOM   4262  N   VAL A 289      63.800  83.416  30.158  1.00  0.00           N
ATOM   4263  CA  VAL A 289      64.557  84.638  29.732  1.00  0.00           C
ATOM   4264  C   VAL A 289      65.930  84.271  29.280  1.00  0.00           C
ATOM   4265  O   VAL A 289      66.661  83.440  29.883  1.00  0.00           O
ATOM   4266  CB  VAL A 289      64.566  85.642  30.870  1.00  0.00           C
ATOM   4267  CG1 VAL A 289      63.162  86.111  31.240  1.00  0.00           C
ATOM   4268  CG2 VAL A 289      65.223  85.221  32.207  1.00  0.00           C
ATOM   4269  H   VAL A 289      63.969  83.025  31.074  1.00  0.00           H
ATOM   4270  HA  VAL A 289      64.044  85.112  28.895  1.00  0.00           H
ATOM   4271  HB  VAL A 289      65.187  86.499  30.609  1.00  0.00           H
ATOM   4272 HG11 VAL A 289      62.563  86.478  30.406  1.00  0.00           H
ATOM   4273 HG12 VAL A 289      62.548  85.329  31.686  1.00  0.00           H
ATOM   4274 HG13 VAL A 289      63.160  86.976  31.903  1.00  0.00           H
ATOM   4275 HG21 VAL A 289      66.259  84.974  31.976  1.00  0.00           H
ATOM   4276 HG22 VAL A 289      64.669  84.421  32.697  1.00  0.00           H
ATOM   4277 HG23 VAL A 289      65.188  86.082  32.875  1.00  0.00           H
ATOM   4278  N   LEU A 290      66.405  84.924  28.222  1.00  0.00           N
ATOM   4279  CA  LEU A 290      67.734  84.686  27.607  1.00  0.00           C
ATOM   4280  C   LEU A 290      68.825  85.165  28.522  1.00  0.00           C
ATOM   4281  O   LEU A 290      68.892  86.375  28.699  1.00  0.00           O
ATOM   4282  CB  LEU A 290      67.861  85.311  26.226  1.00  0.00           C
ATOM   4283  CG  LEU A 290      69.027  85.007  25.269  1.00  0.00           C
ATOM   4284  CD1 LEU A 290      70.141  85.917  25.601  1.00  0.00           C
ATOM   4285  CD2 LEU A 290      69.505  83.565  25.351  1.00  0.00           C
ATOM   4286  OXT LEU A 290      69.595  84.313  29.067  1.00  0.00           O
ATOM   4287  H   LEU A 290      65.795  85.542  27.705  1.00  0.00           H
ATOM   4288  HA  LEU A 290      67.799  83.609  27.452  1.00  0.00           H
ATOM   4289  HB2 LEU A 290      66.952  85.094  25.666  1.00  0.00           H
ATOM   4290  HB3 LEU A 290      67.647  86.373  26.341  1.00  0.00           H
ATOM   4291  HG  LEU A 290      68.610  85.181  24.277  1.00  0.00           H
ATOM   4292 HD11 LEU A 290      69.742  86.929  25.656  1.00  0.00           H
ATOM   4293 HD12 LEU A 290      70.958  85.990  24.883  1.00  0.00           H
ATOM   4294 HD13 LEU A 290      70.507  85.699  26.604  1.00  0.00           H
ATOM   4295 HD21 LEU A 290      70.048  83.380  26.278  1.00  0.00           H
ATOM   4296 HD22 LEU A 290      68.641  82.930  25.156  1.00  0.00           H
ATOM   4297 HD23 LEU A 290      70.157  83.385  24.497  1.00  0.00           H
TER    4298      LEU A 290 
ATOM   4299  N   GLN B   9      30.994  84.327  22.688  1.00  0.07           N
ATOM   4300  CA  GLN B   9      31.540  83.776  21.415  1.00  0.07           C
ATOM   4301  C   GLN B   9      30.977  82.363  21.151  1.00  0.07           C
ATOM   4302  O   GLN B   9      30.411  82.287  20.044  1.00  0.07           O
ATOM   4303  CB  GLN B   9      33.056  83.744  21.340  1.00  0.07           C
ATOM   4304  CG  GLN B   9      33.647  85.064  20.874  1.00  0.07           C
ATOM   4305  CD  GLN B   9      33.349  85.469  19.454  1.00  0.07           C
ATOM   4306  NE2 GLN B   9      34.067  86.457  18.969  1.00  0.07           N
ATOM   4307  OE1 GLN B   9      32.456  84.871  18.807  1.00  0.07           O
ATOM   4308  HA  GLN B   9      31.104  84.406  20.640  1.00  0.07           H
ATOM   4309  HB2 GLN B   9      33.488  83.480  22.305  1.00  0.07           H
ATOM   4310  HB3 GLN B   9      33.308  82.967  20.617  1.00  0.07           H
ATOM   4311  HG2 GLN B   9      33.103  85.831  21.426  1.00  0.07           H
ATOM   4312  HG3 GLN B   9      34.683  85.047  21.211  1.00  0.07           H
ATOM   4313 HE21 GLN B   9      33.885  86.618  17.988  1.00  0.07           H
ATOM   4314 HE22 GLN B   9      34.641  87.102  19.493  1.00  0.07           H
ATOM   4315  H1  GLN B   9      31.276  83.698  23.426  1.00  0.07           H
ATOM   4316  H2  GLN B   9      31.238  85.300  22.809  1.00  0.07           H
ATOM   4317  H3  GLN B   9      29.985  84.300  22.652  1.00  0.07           H
ATOM   4318  N   GLN B  10      31.269  81.294  21.983  1.00  0.02           N
ATOM   4319  CA  GLN B  10      30.720  79.989  21.696  1.00  0.02           C
ATOM   4320  C   GLN B  10      29.295  79.844  22.224  1.00  0.02           C
ATOM   4321  O   GLN B  10      28.633  80.789  22.690  1.00  0.02           O
ATOM   4322  CB  GLN B  10      31.624  78.934  22.298  1.00  0.02           C
ATOM   4323  CG  GLN B  10      33.066  78.794  21.799  1.00  0.02           C
ATOM   4324  CD  GLN B  10      34.027  79.920  22.257  1.00  0.02           C
ATOM   4325  NE2 GLN B  10      35.256  79.867  21.729  1.00  0.02           N
ATOM   4326  OE1 GLN B  10      33.666  80.881  22.874  1.00  0.02           O
ATOM   4327  H   GLN B  10      31.817  81.406  22.824  1.00  0.02           H
ATOM   4328  HA  GLN B  10      30.768  79.943  20.608  1.00  0.02           H
ATOM   4329  HB2 GLN B  10      31.535  79.091  23.373  1.00  0.02           H
ATOM   4330  HB3 GLN B  10      31.264  77.932  22.066  1.00  0.02           H
ATOM   4331  HG2 GLN B  10      33.424  77.968  22.413  1.00  0.02           H
ATOM   4332  HG3 GLN B  10      33.148  78.539  20.743  1.00  0.02           H
ATOM   4333 HE21 GLN B  10      35.963  80.578  21.857  1.00  0.02           H
ATOM   4334 HE22 GLN B  10      35.468  79.120  21.083  1.00  0.02           H
ATOM   4335  N   GLN B  11      28.697  78.638  22.079  1.00  0.01           N
ATOM   4336  CA  GLN B  11      27.231  78.406  22.212  1.00  0.01           C
ATOM   4337  C   GLN B  11      26.553  78.728  23.513  1.00  0.01           C
ATOM   4338  O   GLN B  11      25.313  78.902  23.442  1.00  0.01           O
ATOM   4339  CB  GLN B  11      26.923  76.925  21.754  1.00  0.01           C
ATOM   4340  CG  GLN B  11      27.513  75.818  22.576  1.00  0.01           C
ATOM   4341  CD  GLN B  11      27.017  74.409  22.022  1.00  0.01           C
ATOM   4342  NE2 GLN B  11      27.510  73.355  22.619  1.00  0.01           N
ATOM   4343  OE1 GLN B  11      26.228  74.206  21.038  1.00  0.01           O
ATOM   4344  H   GLN B  11      29.116  77.823  21.654  1.00  0.01           H
ATOM   4345  HA  GLN B  11      26.811  78.996  21.397  1.00  0.01           H
ATOM   4346  HB2 GLN B  11      25.840  76.833  21.845  1.00  0.01           H
ATOM   4347  HB3 GLN B  11      27.035  76.805  20.677  1.00  0.01           H
ATOM   4348  HG2 GLN B  11      28.578  75.930  22.373  1.00  0.01           H
ATOM   4349  HG3 GLN B  11      27.361  75.924  23.650  1.00  0.01           H
ATOM   4350 HE21 GLN B  11      27.339  72.434  22.243  1.00  0.01           H
ATOM   4351 HE22 GLN B  11      28.142  73.422  23.404  1.00  0.01           H
ATOM   4352  N   VAL B  12      27.313  79.036  24.570  1.00 -0.01           N
ATOM   4353  CA  VAL B  12      26.870  79.695  25.817  1.00 -0.01           C
ATOM   4354  C   VAL B  12      27.885  80.769  26.198  1.00 -0.01           C
ATOM   4355  O   VAL B  12      29.032  80.863  25.675  1.00 -0.01           O
ATOM   4356  CB  VAL B  12      26.614  78.653  26.934  1.00 -0.01           C
ATOM   4357  CG1 VAL B  12      25.978  77.343  26.623  1.00 -0.01           C
ATOM   4358  CG2 VAL B  12      27.975  78.238  27.452  1.00 -0.01           C
ATOM   4359  H   VAL B  12      28.300  79.164  24.394  1.00 -0.01           H
ATOM   4360  HA  VAL B  12      25.950  80.241  25.611  1.00 -0.01           H
ATOM   4361  HB  VAL B  12      25.990  79.153  27.675  1.00 -0.01           H
ATOM   4362 HG11 VAL B  12      25.008  77.667  26.247  1.00 -0.01           H
ATOM   4363 HG12 VAL B  12      26.510  76.805  25.839  1.00 -0.01           H
ATOM   4364 HG13 VAL B  12      25.861  76.782  27.550  1.00 -0.01           H
ATOM   4365 HG21 VAL B  12      28.642  77.922  26.650  1.00 -0.01           H
ATOM   4366 HG22 VAL B  12      27.886  77.398  28.141  1.00 -0.01           H
ATOM   4367 HG23 VAL B  12      28.304  79.100  28.031  1.00 -0.01           H
ATOM   4368  N   THR B  13      27.525  81.585  27.211  1.00  0.00           N
ATOM   4369  CA  THR B  13      28.348  82.471  27.990  1.00  0.00           C
ATOM   4370  C   THR B  13      28.716  81.869  29.349  1.00  0.00           C
ATOM   4371  O   THR B  13      28.045  81.013  29.882  1.00  0.00           O
ATOM   4372  CB  THR B  13      27.629  83.842  28.234  1.00  0.00           C
ATOM   4373  CG2 THR B  13      27.258  84.572  26.875  1.00  0.00           C
ATOM   4374  OG1 THR B  13      26.468  83.808  29.005  1.00  0.00           O
ATOM   4375  H   THR B  13      26.607  81.519  27.626  1.00  0.00           H
ATOM   4376  HA  THR B  13      29.270  82.681  27.448  1.00  0.00           H
ATOM   4377  HB  THR B  13      28.315  84.456  28.817  1.00  0.00           H
ATOM   4378  HG1 THR B  13      25.913  83.150  28.579  1.00  0.00           H
ATOM   4379 HG21 THR B  13      26.503  83.950  26.395  1.00  0.00           H
ATOM   4380 HG22 THR B  13      28.143  84.761  26.268  1.00  0.00           H
ATOM   4381 HG23 THR B  13      26.682  85.484  27.035  1.00  0.00           H
ATOM   4382  N   ALA B  14      29.848  82.243  29.930  1.00 -0.01           N
ATOM   4383  CA  ALA B  14      30.355  81.656  31.226  1.00 -0.01           C
ATOM   4384  C   ALA B  14      29.470  81.925  32.428  1.00 -0.01           C
ATOM   4385  O   ALA B  14      29.495  81.279  33.415  1.00 -0.01           O
ATOM   4386  CB  ALA B  14      31.800  82.140  31.439  1.00 -0.01           C
ATOM   4387  H   ALA B  14      30.368  82.989  29.490  1.00 -0.01           H
ATOM   4388  HA  ALA B  14      30.466  80.582  31.082  1.00 -0.01           H
ATOM   4389  HB1 ALA B  14      32.396  81.694  30.642  1.00 -0.01           H
ATOM   4390  HB2 ALA B  14      32.202  81.681  32.342  1.00 -0.01           H
ATOM   4391  HB3 ALA B  14      31.892  83.223  31.520  1.00 -0.01           H
ATOM   4392  N   ASP B  15      28.610  82.969  32.319  1.00  0.00           N
ATOM   4393  CA  ASP B  15      27.533  83.355  33.281  1.00  0.00           C
ATOM   4394  C   ASP B  15      26.404  82.332  33.285  1.00  0.00           C
ATOM   4395  O   ASP B  15      25.794  82.156  34.361  1.00  0.00           O
ATOM   4396  CB  ASP B  15      26.896  84.669  32.834  1.00  0.00           C
ATOM   4397  CG  ASP B  15      27.817  85.901  32.873  1.00  0.00           C
ATOM   4398  OD1 ASP B  15      28.885  85.823  33.499  1.00  0.00           O
ATOM   4399  OD2 ASP B  15      27.362  86.899  32.270  1.00  0.00           O
ATOM   4400  H   ASP B  15      28.720  83.478  31.453  1.00  0.00           H
ATOM   4401  HA  ASP B  15      27.931  83.557  34.275  1.00  0.00           H
ATOM   4402  HB2 ASP B  15      26.441  84.648  31.844  1.00  0.00           H
ATOM   4403  HB3 ASP B  15      25.992  84.866  33.410  1.00  0.00           H
ATOM   4404  N   GLU B  16      26.192  81.552  32.185  1.00  0.00           N
ATOM   4405  CA  GLU B  16      25.328  80.309  32.186  1.00  0.00           C
ATOM   4406  C   GLU B  16      25.976  79.025  32.801  1.00  0.00           C
ATOM   4407  O   GLU B  16      25.377  78.287  33.576  1.00  0.00           O
ATOM   4408  CB  GLU B  16      24.749  79.970  30.795  1.00  0.00           C
ATOM   4409  CG  GLU B  16      23.986  81.189  30.154  1.00  0.00           C
ATOM   4410  CD  GLU B  16      24.127  81.119  28.605  1.00  0.00           C
ATOM   4411  OE1 GLU B  16      24.834  81.990  28.011  1.00  0.00           O
ATOM   4412  OE2 GLU B  16      23.569  80.155  28.018  1.00  0.00           O
ATOM   4413  H   GLU B  16      26.689  81.745  31.327  1.00  0.00           H
ATOM   4414  HA  GLU B  16      24.500  80.493  32.871  1.00  0.00           H
ATOM   4415  HB2 GLU B  16      25.607  79.930  30.124  1.00  0.00           H
ATOM   4416  HB3 GLU B  16      24.123  79.078  30.783  1.00  0.00           H
ATOM   4417  HG2 GLU B  16      22.965  81.119  30.531  1.00  0.00           H
ATOM   4418  HG3 GLU B  16      24.419  82.097  30.573  1.00  0.00           H
ATOM   4419  N   VAL B  17      27.319  78.903  32.597  1.00 -0.05           N
ATOM   4420  CA  VAL B  17      28.201  77.881  33.273  1.00 -0.05           C
ATOM   4421  C   VAL B  17      28.263  78.088  34.794  1.00 -0.05           C
ATOM   4422  O   VAL B  17      28.069  77.149  35.531  1.00 -0.05           O
ATOM   4423  CB  VAL B  17      29.636  77.921  32.641  1.00 -0.05           C
ATOM   4424  CG1 VAL B  17      30.540  76.951  33.382  1.00 -0.05           C
ATOM   4425  CG2 VAL B  17      29.728  77.692  31.134  1.00 -0.05           C
ATOM   4426  H   VAL B  17      27.718  79.671  32.077  1.00 -0.05           H
ATOM   4427  HA  VAL B  17      27.739  76.913  33.078  1.00 -0.05           H
ATOM   4428  HB  VAL B  17      30.110  78.892  32.790  1.00 -0.05           H
ATOM   4429 HG11 VAL B  17      30.698  77.119  34.448  1.00 -0.05           H
ATOM   4430 HG12 VAL B  17      30.027  75.991  33.312  1.00 -0.05           H
ATOM   4431 HG13 VAL B  17      31.484  76.890  32.841  1.00 -0.05           H
ATOM   4432 HG21 VAL B  17      29.816  76.644  30.846  1.00 -0.05           H
ATOM   4433 HG22 VAL B  17      30.552  78.212  30.645  1.00 -0.05           H
ATOM   4434 HG23 VAL B  17      28.853  78.134  30.657  1.00 -0.05           H
ATOM   4435  N   GLY B  18      28.439  79.306  35.218  1.00  0.02           N
ATOM   4436  CA  GLY B  18      28.490  79.635  36.682  1.00  0.02           C
ATOM   4437  C   GLY B  18      27.103  79.353  37.366  1.00  0.02           C
ATOM   4438  O   GLY B  18      27.166  78.748  38.443  1.00  0.02           O
ATOM   4439  H   GLY B  18      28.680  80.010  34.535  1.00  0.02           H
ATOM   4440  HA2 GLY B  18      29.308  79.266  37.301  1.00  0.02           H
ATOM   4441  HA3 GLY B  18      28.658  80.711  36.739  1.00  0.02           H
ATOM   4442  N   ASP B  19      26.001  79.760  36.780  1.00  0.00           N
ATOM   4443  CA  ASP B  19      24.652  79.598  37.363  1.00  0.00           C
ATOM   4444  C   ASP B  19      24.323  78.055  37.372  1.00  0.00           C
ATOM   4445  O   ASP B  19      23.701  77.650  38.362  1.00  0.00           O
ATOM   4446  CB  ASP B  19      23.640  80.388  36.498  1.00  0.00           C
ATOM   4447  CG  ASP B  19      22.350  80.678  37.252  1.00  0.00           C
ATOM   4448  OD1 ASP B  19      22.277  81.373  38.288  1.00  0.00           O
ATOM   4449  OD2 ASP B  19      21.328  80.144  36.744  1.00  0.00           O
ATOM   4450  H   ASP B  19      26.109  80.203  35.879  1.00  0.00           H
ATOM   4451  HA  ASP B  19      24.690  79.878  38.416  1.00  0.00           H
ATOM   4452  HB2 ASP B  19      24.133  81.323  36.233  1.00  0.00           H
ATOM   4453  HB3 ASP B  19      23.371  79.789  35.628  1.00  0.00           H
ATOM   4454  N   TRP B  20      24.788  77.237  36.442  1.00  0.05           N
ATOM   4455  CA  TRP B  20      24.572  75.782  36.570  1.00  0.05           C
ATOM   4456  C   TRP B  20      25.371  75.173  37.759  1.00  0.05           C
ATOM   4457  O   TRP B  20      24.844  74.369  38.569  1.00  0.05           O
ATOM   4458  CB  TRP B  20      25.104  75.250  35.214  1.00  0.05           C
ATOM   4459  CG  TRP B  20      24.909  73.810  34.923  1.00  0.05           C
ATOM   4460  CD1 TRP B  20      23.764  73.157  34.704  1.00  0.05           C
ATOM   4461  CD2 TRP B  20      25.953  72.821  34.909  1.00  0.05           C
ATOM   4462  CE2 TRP B  20      25.345  71.556  34.598  1.00  0.05           C
ATOM   4463  CE3 TRP B  20      27.393  72.861  35.011  1.00  0.05           C
ATOM   4464  NE1 TRP B  20      24.028  71.842  34.549  1.00  0.05           N
ATOM   4465  CZ2 TRP B  20      26.129  70.418  34.572  1.00  0.05           C
ATOM   4466  CZ3 TRP B  20      28.186  71.725  34.802  1.00  0.05           C
ATOM   4467  CH2 TRP B  20      27.553  70.496  34.549  1.00  0.05           C
ATOM   4468  H   TRP B  20      25.210  77.630  35.613  1.00  0.05           H
ATOM   4469  HA  TRP B  20      23.510  75.544  36.632  1.00  0.05           H
ATOM   4470  HB2 TRP B  20      24.606  75.745  34.380  1.00  0.05           H
ATOM   4471  HB3 TRP B  20      26.161  75.510  35.263  1.00  0.05           H
ATOM   4472  HD1 TRP B  20      22.771  73.582  34.674  1.00  0.05           H
ATOM   4473  HE1 TRP B  20      23.267  71.210  34.343  1.00  0.05           H
ATOM   4474  HE3 TRP B  20      27.883  73.784  35.282  1.00  0.05           H
ATOM   4475  HZ2 TRP B  20      25.681  69.442  34.455  1.00  0.05           H
ATOM   4476  HZ3 TRP B  20      29.234  71.776  35.059  1.00  0.05           H
ATOM   4477  HH2 TRP B  20      28.107  69.572  34.469  1.00  0.05           H
ATOM   4478  N   TYR B  21      26.632  75.655  38.016  1.00 -0.06           N
ATOM   4479  CA  TYR B  21      27.420  75.275  39.200  1.00 -0.06           C
ATOM   4480  C   TYR B  21      26.910  75.768  40.613  1.00 -0.06           C
ATOM   4481  O   TYR B  21      26.885  74.979  41.566  1.00 -0.06           O
ATOM   4482  CB  TYR B  21      28.847  75.792  38.958  1.00 -0.06           C
ATOM   4483  CG  TYR B  21      29.690  74.840  38.135  1.00 -0.06           C
ATOM   4484  CD1 TYR B  21      30.028  73.600  38.692  1.00 -0.06           C
ATOM   4485  CD2 TYR B  21      30.176  75.196  36.873  1.00 -0.06           C
ATOM   4486  CE1 TYR B  21      30.915  72.758  37.984  1.00 -0.06           C
ATOM   4487  CE2 TYR B  21      31.047  74.311  36.182  1.00 -0.06           C
ATOM   4488  CZ  TYR B  21      31.403  73.111  36.772  1.00 -0.06           C
ATOM   4489  OH  TYR B  21      32.130  72.250  36.022  1.00 -0.06           O
ATOM   4490  H   TYR B  21      27.012  76.406  37.458  1.00 -0.06           H
ATOM   4491  HA  TYR B  21      27.510  74.192  39.283  1.00 -0.06           H
ATOM   4492  HB2 TYR B  21      28.845  76.815  38.580  1.00 -0.06           H
ATOM   4493  HB3 TYR B  21      29.409  76.002  39.868  1.00 -0.06           H
ATOM   4494  HD1 TYR B  21      29.750  73.260  39.679  1.00 -0.06           H
ATOM   4495  HD2 TYR B  21      29.955  76.147  36.411  1.00 -0.06           H
ATOM   4496  HE1 TYR B  21      31.225  71.825  38.431  1.00 -0.06           H
ATOM   4497  HE2 TYR B  21      31.414  74.593  35.206  1.00 -0.06           H
ATOM   4498  HH  TYR B  21      32.497  72.539  35.184  1.00 -0.06           H
ATOM   4499  N   ASP B  22      26.337  76.951  40.656  1.00  0.04           N
ATOM   4500  CA  ASP B  22      25.612  77.505  41.820  1.00  0.04           C
ATOM   4501  C   ASP B  22      24.223  76.919  42.099  1.00  0.04           C
ATOM   4502  O   ASP B  22      23.929  76.695  43.315  1.00  0.04           O
ATOM   4503  CB  ASP B  22      25.518  78.981  41.554  1.00  0.04           C
ATOM   4504  CG  ASP B  22      26.760  79.810  41.522  1.00  0.04           C
ATOM   4505  OD1 ASP B  22      27.769  79.346  42.115  1.00  0.04           O
ATOM   4506  OD2 ASP B  22      26.678  80.998  41.086  1.00  0.04           O
ATOM   4507  H   ASP B  22      26.223  77.509  39.823  1.00  0.04           H
ATOM   4508  HA  ASP B  22      26.355  77.484  42.616  1.00  0.04           H
ATOM   4509  HB2 ASP B  22      25.078  79.052  40.559  1.00  0.04           H
ATOM   4510  HB3 ASP B  22      24.833  79.376  42.305  1.00  0.04           H
ATOM   4511  N   LYS B  23      23.414  76.429  41.061  1.00  0.00           N
ATOM   4512  CA  LYS B  23      22.137  75.714  41.244  1.00  0.00           C
ATOM   4513  C   LYS B  23      22.266  74.174  41.421  1.00  0.00           C
ATOM   4514  O   LYS B  23      21.437  73.647  42.164  1.00  0.00           O
ATOM   4515  CB  LYS B  23      21.248  75.998  40.015  1.00  0.00           C
ATOM   4516  CG  LYS B  23      20.773  77.462  39.905  1.00  0.00           C
ATOM   4517  CD  LYS B  23      19.878  77.590  38.676  1.00  0.00           C
ATOM   4518  CE  LYS B  23      19.241  78.990  38.445  1.00  0.00           C
ATOM   4519  NZ  LYS B  23      17.922  79.175  39.108  1.00  0.00           N
ATOM   4520  H   LYS B  23      23.728  76.503  40.104  1.00  0.00           H
ATOM   4521  HA  LYS B  23      21.709  76.000  42.205  1.00  0.00           H
ATOM   4522  HB2 LYS B  23      21.715  75.589  39.120  1.00  0.00           H
ATOM   4523  HB3 LYS B  23      20.309  75.457  40.125  1.00  0.00           H
ATOM   4524  HG2 LYS B  23      20.179  77.650  40.800  1.00  0.00           H
ATOM   4525  HG3 LYS B  23      21.594  78.180  39.931  1.00  0.00           H
ATOM   4526  HD2 LYS B  23      20.549  77.322  37.860  1.00  0.00           H
ATOM   4527  HD3 LYS B  23      19.164  76.766  38.679  1.00  0.00           H
ATOM   4528  HE2 LYS B  23      19.924  79.778  38.763  1.00  0.00           H
ATOM   4529  HE3 LYS B  23      19.181  79.189  37.375  1.00  0.00           H
ATOM   4530  HZ1 LYS B  23      17.524  80.055  38.812  1.00  0.00           H
ATOM   4531  HZ2 LYS B  23      18.115  79.211  40.098  1.00  0.00           H
ATOM   4532  HZ3 LYS B  23      17.271  78.457  38.823  1.00  0.00           H
ATOM   4533  N   PHE B  24      23.101  73.536  40.606  1.00 -0.01           N
ATOM   4534  CA  PHE B  24      23.203  72.020  40.353  1.00 -0.01           C
ATOM   4535  C   PHE B  24      24.549  71.425  40.742  1.00 -0.01           C
ATOM   4536  O   PHE B  24      24.638  70.259  41.030  1.00 -0.01           O
ATOM   4537  CB  PHE B  24      22.758  71.767  38.927  1.00 -0.01           C
ATOM   4538  CG  PHE B  24      21.427  72.309  38.364  1.00 -0.01           C
ATOM   4539  CD1 PHE B  24      20.190  71.758  38.711  1.00 -0.01           C
ATOM   4540  CD2 PHE B  24      21.461  73.263  37.325  1.00 -0.01           C
ATOM   4541  CE1 PHE B  24      18.994  72.208  38.115  1.00 -0.01           C
ATOM   4542  CE2 PHE B  24      20.258  73.768  36.764  1.00 -0.01           C
ATOM   4543  CZ  PHE B  24      19.048  73.234  37.129  1.00 -0.01           C
ATOM   4544  H   PHE B  24      23.532  74.119  39.903  1.00 -0.01           H
ATOM   4545  HA  PHE B  24      22.526  71.487  41.020  1.00 -0.01           H
ATOM   4546  HB2 PHE B  24      23.555  72.245  38.357  1.00 -0.01           H
ATOM   4547  HB3 PHE B  24      22.773  70.695  38.732  1.00 -0.01           H
ATOM   4548  HD1 PHE B  24      20.074  70.868  39.312  1.00 -0.01           H
ATOM   4549  HD2 PHE B  24      22.394  73.788  37.180  1.00 -0.01           H
ATOM   4550  HE1 PHE B  24      18.061  71.753  38.411  1.00 -0.01           H
ATOM   4551  HE2 PHE B  24      20.304  74.623  36.105  1.00 -0.01           H
ATOM   4552  HZ  PHE B  24      18.124  73.683  36.798  1.00 -0.01           H
ATOM   4553  N   GLY B  25      25.601  72.230  40.726  1.00  0.01           N
ATOM   4554  CA  GLY B  25      26.990  71.845  40.804  1.00  0.01           C
ATOM   4555  C   GLY B  25      27.429  71.107  42.080  1.00  0.01           C
ATOM   4556  O   GLY B  25      28.518  70.554  42.173  1.00  0.01           O
ATOM   4557  H   GLY B  25      25.466  73.162  40.361  1.00  0.01           H
ATOM   4558  HA2 GLY B  25      27.051  71.093  40.017  1.00  0.01           H
ATOM   4559  HA3 GLY B  25      27.600  72.729  40.614  1.00  0.01           H
ATOM   4560  N   GLU B  26      26.584  70.975  43.077  1.00 -0.01           N
ATOM   4561  CA  GLU B  26      26.669  69.980  44.171  1.00 -0.01           C
ATOM   4562  C   GLU B  26      26.748  68.542  43.699  1.00 -0.01           C
ATOM   4563  O   GLU B  26      27.408  67.779  44.369  1.00 -0.01           O
ATOM   4564  CB  GLU B  26      25.464  70.115  45.093  1.00 -0.01           C
ATOM   4565  CG  GLU B  26      25.646  69.431  46.468  1.00 -0.01           C
ATOM   4566  CD  GLU B  26      26.734  70.130  47.383  1.00 -0.01           C
ATOM   4567  OE1 GLU B  26      27.312  71.233  47.053  1.00 -0.01           O
ATOM   4568  OE2 GLU B  26      27.003  69.555  48.492  1.00 -0.01           O
ATOM   4569  H   GLU B  26      25.830  71.643  43.149  1.00 -0.01           H
ATOM   4570  HA  GLU B  26      27.591  70.231  44.696  1.00 -0.01           H
ATOM   4571  HB2 GLU B  26      25.326  71.180  45.280  1.00 -0.01           H
ATOM   4572  HB3 GLU B  26      24.632  69.667  44.549  1.00 -0.01           H
ATOM   4573  HG2 GLU B  26      24.638  69.437  46.883  1.00 -0.01           H
ATOM   4574  HG3 GLU B  26      25.864  68.379  46.282  1.00 -0.01           H
ATOM   4575  N   VAL B  27      26.193  68.152  42.591  1.00 -0.16           N
ATOM   4576  CA  VAL B  27      25.837  66.771  42.149  1.00 -0.16           C
ATOM   4577  C   VAL B  27      27.078  65.871  42.088  1.00 -0.16           C
ATOM   4578  O   VAL B  27      27.091  64.659  42.350  1.00 -0.16           O
ATOM   4579  CB  VAL B  27      25.033  66.955  40.858  1.00 -0.16           C
ATOM   4580  CG1 VAL B  27      25.869  67.560  39.677  1.00 -0.16           C
ATOM   4581  CG2 VAL B  27      24.487  65.641  40.373  1.00 -0.16           C
ATOM   4582  H   VAL B  27      25.645  68.885  42.164  1.00 -0.16           H
ATOM   4583  HA  VAL B  27      25.152  66.264  42.828  1.00 -0.16           H
ATOM   4584  HB  VAL B  27      24.131  67.533  41.057  1.00 -0.16           H
ATOM   4585 HG11 VAL B  27      26.730  66.898  39.589  1.00 -0.16           H
ATOM   4586 HG12 VAL B  27      25.302  67.827  38.785  1.00 -0.16           H
ATOM   4587 HG13 VAL B  27      26.296  68.475  40.088  1.00 -0.16           H
ATOM   4588 HG21 VAL B  27      23.767  65.257  41.095  1.00 -0.16           H
ATOM   4589 HG22 VAL B  27      25.268  64.886  40.276  1.00 -0.16           H
ATOM   4590 HG23 VAL B  27      24.034  65.781  39.392  1.00 -0.16           H
ATOM   4591  N   TYR B  28      28.208  66.507  41.785  1.00 -0.45           N
ATOM   4592  CA  TYR B  28      29.589  66.030  41.818  1.00 -0.45           C
ATOM   4593  C   TYR B  28      30.019  65.528  43.212  1.00 -0.45           C
ATOM   4594  O   TYR B  28      30.583  64.424  43.318  1.00 -0.45           O
ATOM   4595  CB  TYR B  28      30.596  66.975  41.106  1.00 -0.45           C
ATOM   4596  CG  TYR B  28      30.236  67.107  39.624  1.00 -0.45           C
ATOM   4597  CD1 TYR B  28      30.377  65.975  38.790  1.00 -0.45           C
ATOM   4598  CD2 TYR B  28      29.618  68.301  39.169  1.00 -0.45           C
ATOM   4599  CE1 TYR B  28      29.688  65.914  37.576  1.00 -0.45           C
ATOM   4600  CE2 TYR B  28      29.174  68.337  37.803  1.00 -0.45           C
ATOM   4601  CZ  TYR B  28      29.192  67.140  37.030  1.00 -0.45           C
ATOM   4602  OH  TYR B  28      28.735  67.159  35.745  1.00 -0.45           O
ATOM   4603  H   TYR B  28      28.184  67.494  41.572  1.00 -0.45           H
ATOM   4604  HA  TYR B  28      29.537  65.153  41.171  1.00 -0.45           H
ATOM   4605  HB2 TYR B  28      30.492  67.963  41.554  1.00 -0.45           H
ATOM   4606  HB3 TYR B  28      31.630  66.643  41.206  1.00 -0.45           H
ATOM   4607  HD1 TYR B  28      30.904  65.097  39.134  1.00 -0.45           H
ATOM   4608  HD2 TYR B  28      29.540  69.200  39.763  1.00 -0.45           H
ATOM   4609  HE1 TYR B  28      29.622  65.039  36.947  1.00 -0.45           H
ATOM   4610  HE2 TYR B  28      28.698  69.256  37.494  1.00 -0.45           H
ATOM   4611  HH  TYR B  28      28.485  66.291  35.418  1.00 -0.45           H
ATOM   4612  N   HID B  29      29.623  66.253  44.274  1.00  0.10           N
ATOM   4613  CA  HID B  29      29.757  65.858  45.641  1.00  0.10           C
ATOM   4614  C   HID B  29      28.668  65.042  46.223  1.00  0.10           C
ATOM   4615  O   HID B  29      28.749  64.621  47.395  1.00  0.10           O
ATOM   4616  CB  HID B  29      30.099  67.163  46.528  1.00  0.10           C
ATOM   4617  CG  HID B  29      31.039  68.253  45.986  1.00  0.10           C
ATOM   4618  CD2 HID B  29      30.816  69.554  45.943  1.00  0.10           C
ATOM   4619  ND1 HID B  29      32.269  67.968  45.494  1.00  0.10           N
ATOM   4620  CE1 HID B  29      32.758  69.089  44.975  1.00  0.10           C
ATOM   4621  NE2 HID B  29      31.942  70.114  45.243  1.00  0.10           N
ATOM   4622  H   HID B  29      29.137  67.131  44.159  1.00  0.10           H
ATOM   4623  HA  HID B  29      30.586  65.159  45.536  1.00  0.10           H
ATOM   4624  HB2 HID B  29      29.149  67.604  46.829  1.00  0.10           H
ATOM   4625  HB3 HID B  29      30.483  66.757  47.464  1.00  0.10           H
ATOM   4626  HD1 HID B  29      32.866  67.156  45.554  1.00  0.10           H
ATOM   4627  HD2 HID B  29      29.999  70.152  46.320  1.00  0.10           H
ATOM   4628  HE1 HID B  29      33.771  69.115  44.602  1.00  0.10           H
ATOM   4629  N   LEU B  30      27.764  64.683  45.378  1.00 -0.02           N
ATOM   4630  CA  LEU B  30      26.837  63.573  45.630  1.00 -0.02           C
ATOM   4631  C   LEU B  30      27.216  62.282  44.904  1.00 -0.02           C
ATOM   4632  O   LEU B  30      26.524  61.307  44.976  1.00 -0.02           O
ATOM   4633  CB  LEU B  30      25.333  64.006  45.311  1.00 -0.02           C
ATOM   4634  CG  LEU B  30      24.971  65.401  45.811  1.00 -0.02           C
ATOM   4635  CD1 LEU B  30      23.558  65.843  45.378  1.00 -0.02           C
ATOM   4636  CD2 LEU B  30      25.062  65.727  47.250  1.00 -0.02           C
ATOM   4637  H   LEU B  30      27.581  65.212  44.537  1.00 -0.02           H
ATOM   4638  HA  LEU B  30      26.908  63.311  46.686  1.00 -0.02           H
ATOM   4639  HB2 LEU B  30      25.194  63.889  44.236  1.00 -0.02           H
ATOM   4640  HB3 LEU B  30      24.649  63.273  45.737  1.00 -0.02           H
ATOM   4641  HG  LEU B  30      25.608  66.159  45.356  1.00 -0.02           H
ATOM   4642 HD11 LEU B  30      23.412  65.854  44.298  1.00 -0.02           H
ATOM   4643 HD12 LEU B  30      23.434  66.845  45.788  1.00 -0.02           H
ATOM   4644 HD13 LEU B  30      22.752  65.264  45.829  1.00 -0.02           H
ATOM   4645 HD21 LEU B  30      24.329  65.130  47.791  1.00 -0.02           H
ATOM   4646 HD22 LEU B  30      26.018  65.366  47.630  1.00 -0.02           H
ATOM   4647 HD23 LEU B  30      24.978  66.798  47.434  1.00 -0.02           H
ATOM   4648  N   THR B  31      28.278  62.344  44.119  1.00 -0.09           N
ATOM   4649  CA  THR B  31      28.734  61.280  43.306  1.00 -0.09           C
ATOM   4650  C   THR B  31      30.304  61.036  43.273  1.00 -0.09           C
ATOM   4651  O   THR B  31      30.755  59.961  43.706  1.00 -0.09           O
ATOM   4652  CB  THR B  31      28.404  61.438  41.813  1.00 -0.09           C
ATOM   4653  CG2 THR B  31      26.987  60.889  41.567  1.00 -0.09           C
ATOM   4654  OG1 THR B  31      28.484  62.757  41.447  1.00 -0.09           O
ATOM   4655  H   THR B  31      28.708  63.243  43.958  1.00 -0.09           H
ATOM   4656  HA  THR B  31      28.178  60.422  43.685  1.00 -0.09           H
ATOM   4657  HB  THR B  31      29.075  60.853  41.185  1.00 -0.09           H
ATOM   4658  HG1 THR B  31      27.650  63.151  41.715  1.00 -0.09           H
ATOM   4659 HG21 THR B  31      26.346  61.129  42.414  1.00 -0.09           H
ATOM   4660 HG22 THR B  31      27.008  59.806  41.443  1.00 -0.09           H
ATOM   4661 HG23 THR B  31      26.583  61.303  40.643  1.00 -0.09           H
ATOM   4662  N   LEU B  32      31.111  61.969  42.716  1.00 -0.36           N
ATOM   4663  CA  LEU B  32      32.553  61.921  42.631  1.00 -0.36           C
ATOM   4664  C   LEU B  32      33.370  62.163  43.902  1.00 -0.36           C
ATOM   4665  O   LEU B  32      34.461  61.633  43.940  1.00 -0.36           O
ATOM   4666  CB  LEU B  32      33.136  62.794  41.575  1.00 -0.36           C
ATOM   4667  CG  LEU B  32      32.398  62.771  40.270  1.00 -0.36           C
ATOM   4668  CD1 LEU B  32      33.066  63.677  39.349  1.00 -0.36           C
ATOM   4669  CD2 LEU B  32      32.187  61.419  39.606  1.00 -0.36           C
ATOM   4670  H   LEU B  32      30.664  62.831  42.438  1.00 -0.36           H
ATOM   4671  HA  LEU B  32      32.833  60.919  42.308  1.00 -0.36           H
ATOM   4672  HB2 LEU B  32      33.095  63.844  41.866  1.00 -0.36           H
ATOM   4673  HB3 LEU B  32      34.183  62.510  41.467  1.00 -0.36           H
ATOM   4674  HG  LEU B  32      31.384  63.144  40.411  1.00 -0.36           H
ATOM   4675 HD11 LEU B  32      33.208  64.652  39.815  1.00 -0.36           H
ATOM   4676 HD12 LEU B  32      32.522  63.810  38.413  1.00 -0.36           H
ATOM   4677 HD13 LEU B  32      34.041  63.228  39.158  1.00 -0.36           H
ATOM   4678 HD21 LEU B  32      33.118  60.855  39.651  1.00 -0.36           H
ATOM   4679 HD22 LEU B  32      31.481  60.832  40.194  1.00 -0.36           H
ATOM   4680 HD23 LEU B  32      31.813  61.538  38.589  1.00 -0.36           H
ATOM   4681  N   GLY B  33      32.911  62.978  44.896  1.00  0.02           N
ATOM   4682  CA  GLY B  33      33.562  63.164  46.182  1.00  0.02           C
ATOM   4683  C   GLY B  33      33.788  64.639  46.570  1.00  0.02           C
ATOM   4684  O   GLY B  33      32.868  65.406  46.231  1.00  0.02           O
ATOM   4685  H   GLY B  33      32.081  63.499  44.650  1.00  0.02           H
ATOM   4686  HA2 GLY B  33      33.084  62.655  47.019  1.00  0.02           H
ATOM   4687  HA3 GLY B  33      34.529  62.663  46.153  1.00  0.02           H
ATOM   4688  N   GLU B  34      34.843  65.015  47.338  1.00  0.00           N
ATOM   4689  CA  GLU B  34      34.861  66.377  47.913  1.00  0.00           C
ATOM   4690  C   GLU B  34      35.572  67.448  47.042  1.00  0.00           C
ATOM   4691  O   GLU B  34      35.298  68.684  47.176  1.00  0.00           O
ATOM   4692  CB  GLU B  34      35.516  66.205  49.269  1.00  0.00           C
ATOM   4693  CG  GLU B  34      34.625  65.418  50.224  1.00  0.00           C
ATOM   4694  CD  GLU B  34      35.081  65.638  51.683  1.00  0.00           C
ATOM   4695  OE1 GLU B  34      35.173  64.684  52.454  1.00  0.00           O
ATOM   4696  OE2 GLU B  34      35.532  66.817  52.035  1.00  0.00           O
ATOM   4697  H   GLU B  34      35.625  64.422  47.577  1.00  0.00           H
ATOM   4698  HA  GLU B  34      33.864  66.754  48.143  1.00  0.00           H
ATOM   4699  HB2 GLU B  34      36.485  65.706  49.296  1.00  0.00           H
ATOM   4700  HB3 GLU B  34      35.796  67.161  49.711  1.00  0.00           H
ATOM   4701  HG2 GLU B  34      33.608  65.770  50.052  1.00  0.00           H
ATOM   4702  HG3 GLU B  34      34.542  64.369  49.942  1.00  0.00           H
ATOM   4703  N   SER B  35      36.461  66.996  46.110  1.00 -0.19           N
ATOM   4704  CA  SER B  35      36.961  67.892  44.999  1.00 -0.19           C
ATOM   4705  C   SER B  35      35.933  67.825  43.870  1.00 -0.19           C
ATOM   4706  O   SER B  35      35.027  67.019  43.921  1.00 -0.19           O
ATOM   4707  CB  SER B  35      38.289  67.363  44.431  1.00 -0.19           C
ATOM   4708  OG  SER B  35      39.360  67.632  45.372  1.00 -0.19           O
ATOM   4709  H   SER B  35      36.514  66.000  45.953  1.00 -0.19           H
ATOM   4710  HA  SER B  35      37.057  68.931  45.313  1.00 -0.19           H
ATOM   4711  HB2 SER B  35      38.160  66.297  44.243  1.00 -0.19           H
ATOM   4712  HB3 SER B  35      38.628  67.905  43.549  1.00 -0.19           H
ATOM   4713  HG  SER B  35      39.910  66.845  45.395  1.00 -0.19           H
ATOM   4714  N   VAL B  36      36.022  68.683  42.882  1.00 -0.19           N
ATOM   4715  CA  VAL B  36      35.184  68.550  41.699  1.00 -0.19           C
ATOM   4716  C   VAL B  36      35.802  67.631  40.649  1.00 -0.19           C
ATOM   4717  O   VAL B  36      35.034  66.885  40.012  1.00 -0.19           O
ATOM   4718  CB  VAL B  36      34.828  70.012  41.119  1.00 -0.19           C
ATOM   4719  CG1 VAL B  36      33.717  70.040  40.107  1.00 -0.19           C
ATOM   4720  CG2 VAL B  36      34.464  71.136  42.152  1.00 -0.19           C
ATOM   4721  H   VAL B  36      36.739  69.395  42.884  1.00 -0.19           H
ATOM   4722  HA  VAL B  36      34.225  68.153  42.031  1.00 -0.19           H
ATOM   4723  HB  VAL B  36      35.663  70.401  40.536  1.00 -0.19           H
ATOM   4724 HG11 VAL B  36      32.751  69.822  40.562  1.00 -0.19           H
ATOM   4725 HG12 VAL B  36      33.812  70.958  39.526  1.00 -0.19           H
ATOM   4726 HG13 VAL B  36      33.843  69.180  39.450  1.00 -0.19           H
ATOM   4727 HG21 VAL B  36      34.343  72.073  41.608  1.00 -0.19           H
ATOM   4728 HG22 VAL B  36      35.275  71.261  42.869  1.00 -0.19           H
ATOM   4729 HG23 VAL B  36      33.547  70.871  42.678  1.00 -0.19           H
ATOM   4730  N   HID B  37      37.116  67.610  40.427  1.00 -1.01           N
ATOM   4731  CA  HID B  37      37.796  66.798  39.402  1.00 -1.01           C
ATOM   4732  C   HID B  37      37.449  65.262  39.358  1.00 -1.01           C
ATOM   4733  O   HID B  37      36.908  64.613  40.328  1.00 -1.01           O
ATOM   4734  CB  HID B  37      39.269  67.236  39.427  1.00 -1.01           C
ATOM   4735  CG  HID B  37      40.008  66.719  40.601  1.00 -1.01           C
ATOM   4736  CD2 HID B  37      41.001  67.342  41.276  1.00 -1.01           C
ATOM   4737  ND1 HID B  37      39.957  65.466  41.180  1.00 -1.01           N
ATOM   4738  CE1 HID B  37      40.995  65.314  42.054  1.00 -1.01           C
ATOM   4739  NE2 HID B  37      41.671  66.423  42.139  1.00 -1.01           N
ATOM   4740  H   HID B  37      37.715  68.197  40.989  1.00 -1.01           H
ATOM   4741  HA  HID B  37      37.453  67.143  38.426  1.00 -1.01           H
ATOM   4742  HB2 HID B  37      39.816  66.779  38.602  1.00 -1.01           H
ATOM   4743  HB3 HID B  37      39.469  68.304  39.345  1.00 -1.01           H
ATOM   4744  HD1 HID B  37      39.474  64.689  40.751  1.00 -1.01           H
ATOM   4745  HD2 HID B  37      41.280  68.360  41.048  1.00 -1.01           H
ATOM   4746  HE1 HID B  37      41.318  64.356  42.433  1.00 -1.01           H
ATOM   4747  N   CYS B  38      37.922  64.641  38.270  1.00 -0.86           N
ATOM   4748  CA  CYS B  38      37.856  63.228  38.107  1.00 -0.86           C
ATOM   4749  C   CYS B  38      38.522  62.332  39.254  1.00 -0.86           C
ATOM   4750  O   CYS B  38      39.337  62.846  40.058  1.00 -0.86           O
ATOM   4751  CB  CYS B  38      38.291  62.836  36.692  1.00 -0.86           C
ATOM   4752  SG  CYS B  38      37.511  63.852  35.459  1.00 -0.86           S
ATOM   4753  H   CYS B  38      38.457  65.198  37.619  1.00 -0.86           H
ATOM   4754  HA  CYS B  38      36.795  62.977  38.112  1.00 -0.86           H
ATOM   4755  HB2 CYS B  38      39.380  62.800  36.685  1.00 -0.86           H
ATOM   4756  HB3 CYS B  38      37.930  61.808  36.655  1.00 -0.86           H
ATOM   4757  HG  CYS B  38      38.212  64.938  35.796  1.00 -0.86           H
ATOM   4758  N   GLY B  39      38.218  61.046  39.263  1.00  0.03           N
ATOM   4759  CA  GLY B  39      38.800  60.009  40.152  1.00  0.03           C
ATOM   4760  C   GLY B  39      39.813  59.186  39.341  1.00  0.03           C
ATOM   4761  O   GLY B  39      39.667  58.947  38.130  1.00  0.03           O
ATOM   4762  H   GLY B  39      37.535  60.735  38.587  1.00  0.03           H
ATOM   4763  HA2 GLY B  39      39.366  60.364  41.013  1.00  0.03           H
ATOM   4764  HA3 GLY B  39      38.075  59.273  40.499  1.00  0.03           H
ATOM   4765  N   LEU B  40      40.897  58.711  40.016  1.00  0.04           N
ATOM   4766  CA  LEU B  40      41.886  57.741  39.554  1.00  0.04           C
ATOM   4767  C   LEU B  40      41.440  56.330  39.908  1.00  0.04           C
ATOM   4768  O   LEU B  40      41.467  55.948  41.049  1.00  0.04           O
ATOM   4769  CB  LEU B  40      43.305  58.016  40.060  1.00  0.04           C
ATOM   4770  CG  LEU B  40      44.373  57.455  39.167  1.00  0.04           C
ATOM   4771  CD1 LEU B  40      44.689  58.242  37.911  1.00  0.04           C
ATOM   4772  CD2 LEU B  40      45.654  57.581  39.933  1.00  0.04           C
ATOM   4773  H   LEU B  40      40.905  58.948  40.998  1.00  0.04           H
ATOM   4774  HA  LEU B  40      41.822  57.912  38.479  1.00  0.04           H
ATOM   4775  HB2 LEU B  40      43.484  59.076  40.243  1.00  0.04           H
ATOM   4776  HB3 LEU B  40      43.340  57.562  41.050  1.00  0.04           H
ATOM   4777  HG  LEU B  40      44.286  56.390  38.949  1.00  0.04           H
ATOM   4778 HD11 LEU B  40      43.737  58.375  37.398  1.00  0.04           H
ATOM   4779 HD12 LEU B  40      45.498  57.842  37.299  1.00  0.04           H
ATOM   4780 HD13 LEU B  40      45.080  59.194  38.269  1.00  0.04           H
ATOM   4781 HD21 LEU B  40      45.775  58.631  40.199  1.00  0.04           H
ATOM   4782 HD22 LEU B  40      45.801  57.042  40.870  1.00  0.04           H
ATOM   4783 HD23 LEU B  40      46.530  57.418  39.306  1.00  0.04           H
ATOM   4784  N   TRP B  41      41.139  55.625  38.808  1.00  0.02           N
ATOM   4785  CA  TRP B  41      40.744  54.205  38.755  1.00  0.02           C
ATOM   4786  C   TRP B  41      41.860  53.337  38.100  1.00  0.02           C
ATOM   4787  O   TRP B  41      42.102  52.222  38.602  1.00  0.02           O
ATOM   4788  CB  TRP B  41      39.405  54.116  38.120  1.00  0.02           C
ATOM   4789  CG  TRP B  41      38.507  55.190  38.584  1.00  0.02           C
ATOM   4790  CD1 TRP B  41      38.194  56.352  37.957  1.00  0.02           C
ATOM   4791  CD2 TRP B  41      37.790  55.240  39.862  1.00  0.02           C
ATOM   4792  CE2 TRP B  41      36.936  56.390  39.830  1.00  0.02           C
ATOM   4793  CE3 TRP B  41      37.725  54.424  41.012  1.00  0.02           C
ATOM   4794  NE1 TRP B  41      37.139  56.933  38.568  1.00  0.02           N
ATOM   4795  CZ2 TRP B  41      35.991  56.634  40.769  1.00  0.02           C
ATOM   4796  CZ3 TRP B  41      36.785  54.726  41.984  1.00  0.02           C
ATOM   4797  CH2 TRP B  41      35.974  55.841  41.875  1.00  0.02           C
ATOM   4798  H   TRP B  41      41.285  56.079  37.918  1.00  0.02           H
ATOM   4799  HA  TRP B  41      40.657  53.828  39.774  1.00  0.02           H
ATOM   4800  HB2 TRP B  41      39.528  54.183  37.039  1.00  0.02           H
ATOM   4801  HB3 TRP B  41      38.910  53.165  38.316  1.00  0.02           H
ATOM   4802  HD1 TRP B  41      38.650  56.618  37.015  1.00  0.02           H
ATOM   4803  HE1 TRP B  41      36.726  57.783  38.213  1.00  0.02           H
ATOM   4804  HE3 TRP B  41      38.335  53.538  41.107  1.00  0.02           H
ATOM   4805  HZ2 TRP B  41      35.405  57.539  40.711  1.00  0.02           H
ATOM   4806  HZ3 TRP B  41      36.726  54.117  42.874  1.00  0.02           H
ATOM   4807  HH2 TRP B  41      35.314  56.093  42.692  1.00  0.02           H
ATOM   4808  N   PHE B  42      42.485  53.873  37.017  1.00  0.00           N
ATOM   4809  CA  PHE B  42      43.697  53.303  36.370  1.00  0.00           C
ATOM   4810  C   PHE B  42      44.977  54.050  36.782  1.00  0.00           C
ATOM   4811  O   PHE B  42      45.040  55.221  36.417  1.00  0.00           O
ATOM   4812  CB  PHE B  42      43.541  53.240  34.746  1.00  0.00           C
ATOM   4813  CG  PHE B  42      42.505  52.300  34.215  1.00  0.00           C
ATOM   4814  CD1 PHE B  42      41.137  52.502  34.532  1.00  0.00           C
ATOM   4815  CD2 PHE B  42      42.838  51.243  33.308  1.00  0.00           C
ATOM   4816  CE1 PHE B  42      40.176  51.684  33.904  1.00  0.00           C
ATOM   4817  CE2 PHE B  42      41.876  50.433  32.721  1.00  0.00           C
ATOM   4818  CZ  PHE B  42      40.538  50.712  32.972  1.00  0.00           C
ATOM   4819  H   PHE B  42      42.199  54.807  36.757  1.00  0.00           H
ATOM   4820  HA  PHE B  42      43.781  52.258  36.668  1.00  0.00           H
ATOM   4821  HB2 PHE B  42      43.302  54.241  34.388  1.00  0.00           H
ATOM   4822  HB3 PHE B  42      44.564  53.025  34.439  1.00  0.00           H
ATOM   4823  HD1 PHE B  42      40.865  53.221  35.290  1.00  0.00           H
ATOM   4824  HD2 PHE B  42      43.885  51.117  33.072  1.00  0.00           H
ATOM   4825  HE1 PHE B  42      39.165  51.970  34.155  1.00  0.00           H
ATOM   4826  HE2 PHE B  42      42.097  49.597  32.073  1.00  0.00           H
ATOM   4827  HZ  PHE B  42      39.806  50.163  32.399  1.00  0.00           H
ATOM   4828  N   PRO B  43      45.919  53.383  37.433  1.00  0.00           N
ATOM   4829  CA  PRO B  43      47.172  53.956  37.704  1.00  0.00           C
ATOM   4830  C   PRO B  43      47.877  54.541  36.472  1.00  0.00           C
ATOM   4831  O   PRO B  43      47.647  54.168  35.318  1.00  0.00           O
ATOM   4832  CB  PRO B  43      48.112  52.929  38.360  1.00  0.00           C
ATOM   4833  CG  PRO B  43      47.584  51.609  37.728  1.00  0.00           C
ATOM   4834  CD  PRO B  43      46.056  51.932  37.614  1.00  0.00           C
ATOM   4835  HA  PRO B  43      46.996  54.782  38.393  1.00  0.00           H
ATOM   4836  HB2 PRO B  43      49.189  53.025  38.221  1.00  0.00           H
ATOM   4837  HB3 PRO B  43      47.756  52.844  39.387  1.00  0.00           H
ATOM   4838  HG2 PRO B  43      47.946  51.366  36.729  1.00  0.00           H
ATOM   4839  HG3 PRO B  43      47.692  50.741  38.378  1.00  0.00           H
ATOM   4840  HD2 PRO B  43      45.745  51.393  36.719  1.00  0.00           H
ATOM   4841  HD3 PRO B  43      45.530  51.603  38.510  1.00  0.00           H
ATOM   4842  N   PRO B  44      48.763  55.511  36.596  1.00  0.00           N
ATOM   4843  CA  PRO B  44      49.548  56.081  35.449  1.00  0.00           C
ATOM   4844  C   PRO B  44      50.307  55.024  34.592  1.00  0.00           C
ATOM   4845  O   PRO B  44      50.455  55.170  33.407  1.00  0.00           O
ATOM   4846  CB  PRO B  44      50.493  57.138  36.045  1.00  0.00           C
ATOM   4847  CG  PRO B  44      49.585  57.708  37.185  1.00  0.00           C
ATOM   4848  CD  PRO B  44      48.913  56.407  37.687  1.00  0.00           C
ATOM   4849  HA  PRO B  44      48.854  56.600  34.787  1.00  0.00           H
ATOM   4850  HB2 PRO B  44      51.337  56.590  36.465  1.00  0.00           H
ATOM   4851  HB3 PRO B  44      50.757  57.923  35.336  1.00  0.00           H
ATOM   4852  HG2 PRO B  44      50.100  58.301  37.942  1.00  0.00           H
ATOM   4853  HG3 PRO B  44      48.832  58.323  36.694  1.00  0.00           H
ATOM   4854  HD2 PRO B  44      49.577  55.895  38.384  1.00  0.00           H
ATOM   4855  HD3 PRO B  44      47.941  56.559  38.156  1.00  0.00           H
ATOM   4856  N   ASP B  45      50.834  53.927  35.178  1.00  0.00           N
ATOM   4857  CA  ASP B  45      51.549  52.864  34.398  1.00  0.00           C
ATOM   4858  C   ASP B  45      50.567  51.887  33.656  1.00  0.00           C
ATOM   4859  O   ASP B  45      51.120  50.905  33.131  1.00  0.00           O
ATOM   4860  CB  ASP B  45      52.610  52.139  35.275  1.00  0.00           C
ATOM   4861  CG  ASP B  45      52.038  51.169  36.211  1.00  0.00           C
ATOM   4862  OD1 ASP B  45      51.044  51.479  36.862  1.00  0.00           O
ATOM   4863  OD2 ASP B  45      52.666  50.110  36.404  1.00  0.00           O
ATOM   4864  H   ASP B  45      50.641  53.719  36.147  1.00  0.00           H
ATOM   4865  HA  ASP B  45      52.031  53.362  33.557  1.00  0.00           H
ATOM   4866  HB2 ASP B  45      53.232  51.644  34.528  1.00  0.00           H
ATOM   4867  HB3 ASP B  45      53.371  52.768  35.738  1.00  0.00           H
ATOM   4868  N   ALA B  46      49.250  52.039  33.723  1.00  0.00           N
ATOM   4869  CA  ALA B  46      48.420  51.034  33.075  1.00  0.00           C
ATOM   4870  C   ALA B  46      48.303  51.298  31.539  1.00  0.00           C
ATOM   4871  O   ALA B  46      47.890  52.342  31.123  1.00  0.00           O
ATOM   4872  CB  ALA B  46      47.137  51.194  33.768  1.00  0.00           C
ATOM   4873  H   ALA B  46      48.871  52.798  34.271  1.00  0.00           H
ATOM   4874  HA  ALA B  46      48.883  50.108  33.413  1.00  0.00           H
ATOM   4875  HB1 ALA B  46      46.908  52.259  33.733  1.00  0.00           H
ATOM   4876  HB2 ALA B  46      47.444  50.862  34.760  1.00  0.00           H
ATOM   4877  HB3 ALA B  46      46.310  50.634  33.332  1.00  0.00           H
ATOM   4878  N   PRO B  47      48.645  50.248  30.712  1.00  0.00           N
ATOM   4879  CA  PRO B  47      48.506  50.353  29.288  1.00  0.00           C
ATOM   4880  C   PRO B  47      46.985  50.659  28.902  1.00  0.00           C
ATOM   4881  O   PRO B  47      45.986  50.180  29.456  1.00  0.00           O
ATOM   4882  CB  PRO B  47      49.073  49.118  28.606  1.00  0.00           C
ATOM   4883  CG  PRO B  47      49.302  48.116  29.769  1.00  0.00           C
ATOM   4884  CD  PRO B  47      49.270  48.967  31.045  1.00  0.00           C
ATOM   4885  HA  PRO B  47      49.101  51.177  28.894  1.00  0.00           H
ATOM   4886  HB2 PRO B  47      48.345  48.681  27.922  1.00  0.00           H
ATOM   4887  HB3 PRO B  47      50.034  49.302  28.125  1.00  0.00           H
ATOM   4888  HG2 PRO B  47      48.574  47.305  29.784  1.00  0.00           H
ATOM   4889  HG3 PRO B  47      50.282  47.665  29.618  1.00  0.00           H
ATOM   4890  HD2 PRO B  47      48.698  48.418  31.793  1.00  0.00           H
ATOM   4891  HD3 PRO B  47      50.312  49.110  31.331  1.00  0.00           H
ATOM   4892  N   VAL B  48      46.797  51.510  27.885  1.00  0.01           N
ATOM   4893  CA  VAL B  48      45.486  51.990  27.477  1.00  0.01           C
ATOM   4894  C   VAL B  48      44.598  50.822  27.043  1.00  0.01           C
ATOM   4895  O   VAL B  48      45.076  50.067  26.174  1.00  0.01           O
ATOM   4896  CB  VAL B  48      45.541  52.985  26.326  1.00  0.01           C
ATOM   4897  CG1 VAL B  48      44.128  53.617  26.205  1.00  0.01           C
ATOM   4898  CG2 VAL B  48      46.493  54.105  26.605  1.00  0.01           C
ATOM   4899  H   VAL B  48      47.618  51.893  27.439  1.00  0.01           H
ATOM   4900  HA  VAL B  48      45.007  52.404  28.364  1.00  0.01           H
ATOM   4901  HB  VAL B  48      45.687  52.451  25.386  1.00  0.01           H
ATOM   4902 HG11 VAL B  48      44.160  54.201  25.285  1.00  0.01           H
ATOM   4903 HG12 VAL B  48      43.297  52.936  26.017  1.00  0.01           H
ATOM   4904 HG13 VAL B  48      43.875  54.281  27.031  1.00  0.01           H
ATOM   4905 HG21 VAL B  48      46.856  54.561  25.684  1.00  0.01           H
ATOM   4906 HG22 VAL B  48      47.352  53.770  27.187  1.00  0.01           H
ATOM   4907 HG23 VAL B  48      45.975  54.828  27.234  1.00  0.01           H
ATOM   4908  N   PRO B  49      43.350  50.617  27.578  1.00  0.00           N
ATOM   4909  CA  PRO B  49      42.398  49.577  27.249  1.00  0.00           C
ATOM   4910  C   PRO B  49      41.970  49.486  25.736  1.00  0.00           C
ATOM   4911  O   PRO B  49      41.769  50.575  25.096  1.00  0.00           O
ATOM   4912  CB  PRO B  49      41.181  49.679  28.214  1.00  0.00           C
ATOM   4913  CG  PRO B  49      41.838  50.524  29.335  1.00  0.00           C
ATOM   4914  CD  PRO B  49      42.728  51.441  28.543  1.00  0.00           C
ATOM   4915  HA  PRO B  49      42.900  48.658  27.550  1.00  0.00           H
ATOM   4916  HB2 PRO B  49      40.386  50.307  27.812  1.00  0.00           H
ATOM   4917  HB3 PRO B  49      40.792  48.701  28.498  1.00  0.00           H
ATOM   4918  HG2 PRO B  49      41.046  51.045  29.873  1.00  0.00           H
ATOM   4919  HG3 PRO B  49      42.498  49.902  29.940  1.00  0.00           H
ATOM   4920  HD2 PRO B  49      42.140  52.225  28.066  1.00  0.00           H
ATOM   4921  HD3 PRO B  49      43.492  51.781  29.243  1.00  0.00           H
ATOM   4922  N   GLN B  50      41.752  48.265  25.151  1.00  0.00           N
ATOM   4923  CA  GLN B  50      41.296  48.060  23.762  1.00  0.00           C
ATOM   4924  C   GLN B  50      39.844  48.501  23.578  1.00  0.00           C
ATOM   4925  O   GLN B  50      39.480  48.553  22.366  1.00  0.00           O
ATOM   4926  CB  GLN B  50      41.350  46.553  23.349  1.00  0.00           C
ATOM   4927  CG  GLN B  50      42.805  45.887  23.407  1.00  0.00           C
ATOM   4928  CD  GLN B  50      43.728  46.189  22.276  1.00  0.00           C
ATOM   4929  NE2 GLN B  50      44.918  45.695  22.324  1.00  0.00           N
ATOM   4930  OE1 GLN B  50      43.448  47.000  21.386  1.00  0.00           O
ATOM   4931  H   GLN B  50      41.772  47.403  25.677  1.00  0.00           H
ATOM   4932  HA  GLN B  50      41.912  48.670  23.102  1.00  0.00           H
ATOM   4933  HB2 GLN B  50      40.640  46.047  24.003  1.00  0.00           H
ATOM   4934  HB3 GLN B  50      40.946  46.387  22.351  1.00  0.00           H
ATOM   4935  HG2 GLN B  50      43.257  46.275  24.320  1.00  0.00           H
ATOM   4936  HG3 GLN B  50      42.759  44.799  23.444  1.00  0.00           H
ATOM   4937 HE21 GLN B  50      45.417  45.604  21.451  1.00  0.00           H
ATOM   4938 HE22 GLN B  50      45.105  45.001  23.034  1.00  0.00           H
ATOM   4939  N   ASP B  51      39.021  48.822  24.633  1.00  0.01           N
ATOM   4940  CA  ASP B  51      37.978  49.830  24.517  1.00  0.01           C
ATOM   4941  C   ASP B  51      37.591  50.207  25.977  1.00  0.01           C
ATOM   4942  O   ASP B  51      37.844  49.506  26.931  1.00  0.01           O
ATOM   4943  CB  ASP B  51      36.759  49.462  23.660  1.00  0.01           C
ATOM   4944  CG  ASP B  51      36.045  48.147  23.815  1.00  0.01           C
ATOM   4945  OD1 ASP B  51      35.466  47.811  22.755  1.00  0.01           O
ATOM   4946  OD2 ASP B  51      36.025  47.503  24.865  1.00  0.01           O
ATOM   4947  H   ASP B  51      39.418  48.588  25.532  1.00  0.01           H
ATOM   4948  HA  ASP B  51      38.430  50.667  23.984  1.00  0.01           H
ATOM   4949  HB2 ASP B  51      36.024  50.248  23.828  1.00  0.01           H
ATOM   4950  HB3 ASP B  51      37.047  49.531  22.611  1.00  0.01           H
ATOM   4951  N   MET B  52      36.857  51.296  26.100  1.00 -0.01           N
ATOM   4952  CA  MET B  52      36.365  51.915  27.371  1.00 -0.01           C
ATOM   4953  C   MET B  52      34.954  51.443  27.695  1.00 -0.01           C
ATOM   4954  O   MET B  52      34.210  52.021  28.406  1.00 -0.01           O
ATOM   4955  CB  MET B  52      36.458  53.463  27.346  1.00 -0.01           C
ATOM   4956  CG  MET B  52      37.937  54.046  27.275  1.00 -0.01           C
ATOM   4957  SD  MET B  52      38.421  54.297  25.535  1.00 -0.01           S
ATOM   4958  CE  MET B  52      39.771  53.096  25.441  1.00 -0.01           C
ATOM   4959  H   MET B  52      36.579  51.702  25.218  1.00 -0.01           H
ATOM   4960  HA  MET B  52      36.899  51.542  28.245  1.00 -0.01           H
ATOM   4961  HB2 MET B  52      35.949  53.738  26.423  1.00 -0.01           H
ATOM   4962  HB3 MET B  52      36.006  54.015  28.171  1.00 -0.01           H
ATOM   4963  HG2 MET B  52      38.057  54.942  27.884  1.00 -0.01           H
ATOM   4964  HG3 MET B  52      38.528  53.286  27.787  1.00 -0.01           H
ATOM   4965  HE1 MET B  52      39.371  52.156  25.060  1.00 -0.01           H
ATOM   4966  HE2 MET B  52      40.539  53.362  24.714  1.00 -0.01           H
ATOM   4967  HE3 MET B  52      40.189  53.116  26.447  1.00 -0.01           H
ATOM   4968  N   GLU B  53      34.634  50.245  27.153  1.00  0.00           N
ATOM   4969  CA  GLU B  53      33.379  49.489  27.546  1.00  0.00           C
ATOM   4970  C   GLU B  53      33.525  48.953  29.042  1.00  0.00           C
ATOM   4971  O   GLU B  53      34.599  48.428  29.398  1.00  0.00           O
ATOM   4972  CB  GLU B  53      33.016  48.311  26.623  1.00  0.00           C
ATOM   4973  CG  GLU B  53      32.843  48.619  25.171  1.00  0.00           C
ATOM   4974  CD  GLU B  53      31.503  49.307  24.798  1.00  0.00           C
ATOM   4975  OE1 GLU B  53      31.341  49.678  23.608  1.00  0.00           O
ATOM   4976  OE2 GLU B  53      30.577  49.561  25.636  1.00  0.00           O
ATOM   4977  H   GLU B  53      35.287  49.791  26.532  1.00  0.00           H
ATOM   4978  HA  GLU B  53      32.580  50.229  27.508  1.00  0.00           H
ATOM   4979  HB2 GLU B  53      33.650  47.440  26.786  1.00  0.00           H
ATOM   4980  HB3 GLU B  53      32.056  47.856  26.868  1.00  0.00           H
ATOM   4981  HG2 GLU B  53      33.647  49.289  24.866  1.00  0.00           H
ATOM   4982  HG3 GLU B  53      32.945  47.682  24.623  1.00  0.00           H
ATOM   4983  N   LEU B  54      32.464  49.022  29.809  1.00  0.00           N
ATOM   4984  CA  LEU B  54      32.689  48.936  31.240  1.00  0.00           C
ATOM   4985  C   LEU B  54      33.117  47.490  31.641  1.00  0.00           C
ATOM   4986  O   LEU B  54      34.029  47.327  32.461  1.00  0.00           O
ATOM   4987  CB  LEU B  54      31.412  49.322  31.981  1.00  0.00           C
ATOM   4988  CG  LEU B  54      31.430  49.235  33.470  1.00  0.00           C
ATOM   4989  CD1 LEU B  54      32.622  50.089  34.030  1.00  0.00           C
ATOM   4990  CD2 LEU B  54      30.081  49.722  34.004  1.00  0.00           C
ATOM   4991  H   LEU B  54      31.728  49.616  29.455  1.00  0.00           H
ATOM   4992  HA  LEU B  54      33.480  49.613  31.564  1.00  0.00           H
ATOM   4993  HB2 LEU B  54      31.081  50.288  31.599  1.00  0.00           H
ATOM   4994  HB3 LEU B  54      30.699  48.544  31.708  1.00  0.00           H
ATOM   4995  HG  LEU B  54      31.552  48.187  33.743  1.00  0.00           H
ATOM   4996 HD11 LEU B  54      33.548  49.574  33.773  1.00  0.00           H
ATOM   4997 HD12 LEU B  54      32.550  50.195  35.112  1.00  0.00           H
ATOM   4998 HD13 LEU B  54      32.599  51.079  33.574  1.00  0.00           H
ATOM   4999 HD21 LEU B  54      29.820  50.703  33.606  1.00  0.00           H
ATOM   5000 HD22 LEU B  54      29.340  48.971  33.729  1.00  0.00           H
ATOM   5001 HD23 LEU B  54      30.108  49.740  35.094  1.00  0.00           H
ATOM   5002  N   VAL B  55      32.667  46.473  30.878  1.00  0.00           N
ATOM   5003  CA  VAL B  55      33.278  45.119  30.947  1.00  0.00           C
ATOM   5004  C   VAL B  55      34.789  45.007  30.591  1.00  0.00           C
ATOM   5005  O   VAL B  55      35.526  44.146  31.091  1.00  0.00           O
ATOM   5006  CB  VAL B  55      32.363  44.137  30.176  1.00  0.00           C
ATOM   5007  CG1 VAL B  55      32.738  44.108  28.666  1.00  0.00           C
ATOM   5008  CG2 VAL B  55      32.516  42.729  30.665  1.00  0.00           C
ATOM   5009  H   VAL B  55      31.962  46.729  30.202  1.00  0.00           H
ATOM   5010  HA  VAL B  55      33.105  44.846  31.989  1.00  0.00           H
ATOM   5011  HB  VAL B  55      31.349  44.496  30.352  1.00  0.00           H
ATOM   5012 HG11 VAL B  55      32.087  43.495  28.042  1.00  0.00           H
ATOM   5013 HG12 VAL B  55      32.751  45.101  28.217  1.00  0.00           H
ATOM   5014 HG13 VAL B  55      33.698  43.627  28.478  1.00  0.00           H
ATOM   5015 HG21 VAL B  55      31.929  42.003  30.102  1.00  0.00           H
ATOM   5016 HG22 VAL B  55      32.279  42.695  31.729  1.00  0.00           H
ATOM   5017 HG23 VAL B  55      33.526  42.359  30.488  1.00  0.00           H
ATOM   5018  N   THR B  56      35.301  45.901  29.708  1.00  0.01           N
ATOM   5019  CA  THR B  56      36.683  45.915  29.273  1.00  0.01           C
ATOM   5020  C   THR B  56      37.566  46.618  30.259  1.00  0.01           C
ATOM   5021  O   THR B  56      38.743  46.314  30.357  1.00  0.01           O
ATOM   5022  CB  THR B  56      36.843  46.735  27.933  1.00  0.01           C
ATOM   5023  CG2 THR B  56      38.199  46.500  27.373  1.00  0.01           C
ATOM   5024  OG1 THR B  56      35.951  46.150  27.004  1.00  0.01           O
ATOM   5025  H   THR B  56      34.638  46.609  29.425  1.00  0.01           H
ATOM   5026  HA  THR B  56      37.005  44.878  29.172  1.00  0.01           H
ATOM   5027  HB  THR B  56      36.659  47.789  28.139  1.00  0.01           H
ATOM   5028  HG1 THR B  56      36.049  46.815  26.319  1.00  0.01           H
ATOM   5029 HG21 THR B  56      38.915  47.149  27.877  1.00  0.01           H
ATOM   5030 HG22 THR B  56      38.165  46.813  26.329  1.00  0.01           H
ATOM   5031 HG23 THR B  56      38.479  45.451  27.461  1.00  0.01           H
ATOM   5032  N   MET B  57      36.986  47.633  30.866  1.00  0.01           N
ATOM   5033  CA  MET B  57      37.595  48.379  31.991  1.00  0.01           C
ATOM   5034  C   MET B  57      37.679  47.517  33.228  1.00  0.01           C
ATOM   5035  O   MET B  57      38.749  47.483  33.882  1.00  0.01           O
ATOM   5036  CB  MET B  57      36.770  49.642  32.355  1.00  0.01           C
ATOM   5037  CG  MET B  57      36.947  50.656  31.204  1.00  0.01           C
ATOM   5038  SD  MET B  57      36.611  52.401  31.577  1.00  0.01           S
ATOM   5039  CE  MET B  57      34.813  52.388  31.701  1.00  0.01           C
ATOM   5040  H   MET B  57      36.070  47.984  30.622  1.00  0.01           H
ATOM   5041  HA  MET B  57      38.629  48.627  31.755  1.00  0.01           H
ATOM   5042  HB2 MET B  57      35.719  49.528  32.619  1.00  0.01           H
ATOM   5043  HB3 MET B  57      37.274  50.120  33.195  1.00  0.01           H
ATOM   5044  HG2 MET B  57      37.954  50.623  30.788  1.00  0.01           H
ATOM   5045  HG3 MET B  57      36.342  50.307  30.367  1.00  0.01           H
ATOM   5046  HE1 MET B  57      34.425  51.407  31.977  1.00  0.01           H
ATOM   5047  HE2 MET B  57      34.400  53.149  32.363  1.00  0.01           H
ATOM   5048  HE3 MET B  57      34.324  52.564  30.743  1.00  0.01           H
ATOM   5049  N   SER B  58      36.589  46.799  33.480  1.00  0.00           N
ATOM   5050  CA  SER B  58      36.605  45.766  34.544  1.00  0.00           C
ATOM   5051  C   SER B  58      37.671  44.646  34.192  1.00  0.00           C
ATOM   5052  O   SER B  58      38.421  44.269  35.097  1.00  0.00           O
ATOM   5053  CB  SER B  58      35.208  45.263  34.967  1.00  0.00           C
ATOM   5054  OG  SER B  58      35.353  44.552  36.200  1.00  0.00           O
ATOM   5055  H   SER B  58      35.836  46.863  32.810  1.00  0.00           H
ATOM   5056  HA  SER B  58      36.971  46.296  35.424  1.00  0.00           H
ATOM   5057  HB2 SER B  58      34.673  46.210  35.026  1.00  0.00           H
ATOM   5058  HB3 SER B  58      34.758  44.664  34.175  1.00  0.00           H
ATOM   5059  HG  SER B  58      35.328  43.637  35.910  1.00  0.00           H
ATOM   5060  N   SER B  59      37.675  44.160  32.943  1.00  0.00           N
ATOM   5061  CA  SER B  59      38.629  43.112  32.632  1.00  0.00           C
ATOM   5062  C   SER B  59      40.119  43.455  32.965  1.00  0.00           C
ATOM   5063  O   SER B  59      40.924  42.599  33.309  1.00  0.00           O
[truncated: 286,961 more chars]
