# Supplementary material for: Total enzymatic synthesis of cis-α-irone from a simple carbon source
Source: Nat Commun. 2022 Dec 2;13:7421. doi: 10.1038/s41467-022-35232-2 (PMC9715568; doi:10.1038/s41467-022-35232-2)
Supplement: Supplementary file 5 — Supplementary Data 2 [file 41467_2022_35232_MOESM5_ESM.zip › structures_mmgbsa/pMT1_wt/pMT1_1SR_SAH_final_mmgbsa_renum.pdb]

ATOM      1  N   GLN A  10      25.142  25.132  55.856  1.00  0.00           N
ATOM      2  CA  GLN A  10      25.259  25.494  54.400  1.00  0.00           C
ATOM      3  C   GLN A  10      23.880  25.662  53.794  1.00  0.00           C
ATOM      4  O   GLN A  10      22.981  24.893  54.111  1.00  0.00           O
ATOM      5  CB  GLN A  10      26.036  24.466  53.648  1.00  0.00           C
ATOM      6  CG  GLN A  10      27.496  24.136  53.852  1.00  0.00           C
ATOM      7  CD  GLN A  10      28.371  25.337  54.130  1.00  0.00           C
ATOM      8  NE2 GLN A  10      29.118  25.740  53.127  1.00  0.00           N
ATOM      9  OE1 GLN A  10      28.343  25.980  55.225  1.00  0.00           O
ATOM     10  HA  GLN A  10      25.733  26.470  54.300  1.00  0.00           H
ATOM     11  HB2 GLN A  10      25.548  23.494  53.714  1.00  0.00           H
ATOM     12  HB3 GLN A  10      26.030  24.818  52.617  1.00  0.00           H
ATOM     13  HG2 GLN A  10      27.602  23.478  54.714  1.00  0.00           H
ATOM     14  HG3 GLN A  10      27.830  23.612  52.956  1.00  0.00           H
ATOM     15 HE21 GLN A  10      29.600  26.617  53.259  1.00  0.00           H
ATOM     16 HE22 GLN A  10      28.966  25.357  52.204  1.00  0.00           H
ATOM     17  H1  GLN A  10      24.831  24.186  56.028  1.00  0.00           H
ATOM     18  H2  GLN A  10      25.991  25.283  56.383  1.00  0.00           H
ATOM     19  H3  GLN A  10      24.473  25.731  56.317  1.00  0.00           H
ATOM     20  N   GLN A  11      23.760  26.574  52.832  1.00  0.00           N
ATOM     21  CA  GLN A  11      22.480  26.973  52.249  1.00  0.00           C
ATOM     22  C   GLN A  11      22.532  26.893  50.741  1.00  0.00           C
ATOM     23  O   GLN A  11      21.459  27.134  50.130  1.00  0.00           O
ATOM     24  CB  GLN A  11      22.104  28.362  52.836  1.00  0.00           C
ATOM     25  CG  GLN A  11      22.740  29.561  52.213  1.00  0.00           C
ATOM     26  CD  GLN A  11      22.234  30.867  52.868  1.00  0.00           C
ATOM     27  NE2 GLN A  11      22.855  31.934  52.389  1.00  0.00           N
ATOM     28  OE1 GLN A  11      21.291  30.901  53.650  1.00  0.00           O
ATOM     29  H   GLN A  11      24.528  27.222  52.730  1.00  0.00           H
ATOM     30  HA  GLN A  11      21.723  26.265  52.586  1.00  0.00           H
ATOM     31  HB2 GLN A  11      21.042  28.542  52.672  1.00  0.00           H
ATOM     32  HB3 GLN A  11      22.239  28.316  53.917  1.00  0.00           H
ATOM     33  HG2 GLN A  11      23.824  29.583  52.329  1.00  0.00           H
ATOM     34  HG3 GLN A  11      22.405  29.565  51.176  1.00  0.00           H
ATOM     35 HE21 GLN A  11      22.383  32.798  52.613  1.00  0.00           H
ATOM     36 HE22 GLN A  11      23.541  31.932  51.648  1.00  0.00           H
ATOM     37  N   VAL A  12      23.697  26.624  50.155  1.00  0.00           N
ATOM     38  CA  VAL A  12      23.755  26.090  48.819  1.00  0.00           C
ATOM     39  C   VAL A  12      24.999  25.210  48.677  1.00  0.00           C
ATOM     40  O   VAL A  12      26.104  25.604  49.081  1.00  0.00           O
ATOM     41  CB  VAL A  12      23.588  27.196  47.781  1.00  0.00           C
ATOM     42  CG1 VAL A  12      24.711  28.163  47.811  1.00  0.00           C
ATOM     43  CG2 VAL A  12      23.432  26.715  46.344  1.00  0.00           C
ATOM     44  H   VAL A  12      24.534  26.379  50.663  1.00  0.00           H
ATOM     45  HA  VAL A  12      22.902  25.430  48.658  1.00  0.00           H
ATOM     46  HB  VAL A  12      22.718  27.779  48.083  1.00  0.00           H
ATOM     47 HG11 VAL A  12      24.510  28.976  47.114  1.00  0.00           H
ATOM     48 HG12 VAL A  12      24.675  28.633  48.793  1.00  0.00           H
ATOM     49 HG13 VAL A  12      25.659  27.716  47.511  1.00  0.00           H
ATOM     50 HG21 VAL A  12      24.226  26.059  45.987  1.00  0.00           H
ATOM     51 HG22 VAL A  12      23.229  27.579  45.710  1.00  0.00           H
ATOM     52 HG23 VAL A  12      22.577  26.045  46.436  1.00  0.00           H
ATOM     53  N   THR A  13      24.854  24.033  48.056  1.00  0.00           N
ATOM     54  CA  THR A  13      26.037  23.098  47.834  1.00  0.00           C
ATOM     55  C   THR A  13      27.022  23.721  46.840  1.00  0.00           C
ATOM     56  O   THR A  13      26.640  24.511  46.004  1.00  0.00           O
ATOM     57  CB  THR A  13      25.615  21.805  47.240  1.00  0.00           C
ATOM     58  CG2 THR A  13      25.124  21.618  45.857  1.00  0.00           C
ATOM     59  OG1 THR A  13      26.734  20.915  47.417  1.00  0.00           O
ATOM     60  H   THR A  13      23.914  23.747  47.823  1.00  0.00           H
ATOM     61  HA  THR A  13      26.506  22.799  48.772  1.00  0.00           H
ATOM     62  HB  THR A  13      24.831  21.474  47.921  1.00  0.00           H
ATOM     63  HG1 THR A  13      26.579  20.401  48.213  1.00  0.00           H
ATOM     64 HG21 THR A  13      25.809  21.823  45.034  1.00  0.00           H
ATOM     65 HG22 THR A  13      24.208  22.195  45.738  1.00  0.00           H
ATOM     66 HG23 THR A  13      24.868  20.566  45.730  1.00  0.00           H
ATOM     67  N   ALA A  14      28.298  23.393  46.992  1.00  0.00           N
ATOM     68  CA  ALA A  14      29.439  24.065  46.323  1.00  0.00           C
ATOM     69  C   ALA A  14      29.454  23.813  44.804  1.00  0.00           C
ATOM     70  O   ALA A  14      29.861  24.662  43.986  1.00  0.00           O
ATOM     71  CB  ALA A  14      30.756  23.435  46.848  1.00  0.00           C
ATOM     72  H   ALA A  14      28.516  22.706  47.700  1.00  0.00           H
ATOM     73  HA  ALA A  14      29.388  25.143  46.478  1.00  0.00           H
ATOM     74  HB1 ALA A  14      31.473  24.178  46.498  1.00  0.00           H
ATOM     75  HB2 ALA A  14      31.016  22.476  46.400  1.00  0.00           H
ATOM     76  HB3 ALA A  14      30.795  23.520  47.934  1.00  0.00           H
ATOM     77  N   ASP A  15      28.941  22.641  44.471  1.00  0.00           N
ATOM     78  CA  ASP A  15      28.803  22.128  43.110  1.00  0.00           C
ATOM     79  C   ASP A  15      27.789  22.974  42.225  1.00  0.00           C
ATOM     80  O   ASP A  15      27.989  23.138  41.001  1.00  0.00           O
ATOM     81  CB  ASP A  15      28.352  20.668  43.259  1.00  0.00           C
ATOM     82  CG  ASP A  15      28.447  19.794  41.998  1.00  0.00           C
ATOM     83  OD1 ASP A  15      28.140  20.179  40.825  1.00  0.00           O
ATOM     84  OD2 ASP A  15      28.995  18.678  42.082  1.00  0.00           O
ATOM     85  H   ASP A  15      28.431  22.083  45.141  1.00  0.00           H
ATOM     86  HA  ASP A  15      29.798  22.207  42.672  1.00  0.00           H
ATOM     87  HB2 ASP A  15      28.879  20.145  44.057  1.00  0.00           H
ATOM     88  HB3 ASP A  15      27.323  20.642  43.619  1.00  0.00           H
ATOM     89  N   GLU A  16      26.700  23.519  42.862  1.00  0.00           N
ATOM     90  CA  GLU A  16      25.722  24.430  42.204  1.00  0.00           C
ATOM     91  C   GLU A  16      26.225  25.829  41.870  1.00  0.00           C
ATOM     92  O   GLU A  16      25.789  26.405  40.855  1.00  0.00           O
ATOM     93  CB  GLU A  16      24.471  24.570  43.138  1.00  0.00           C
ATOM     94  CG  GLU A  16      23.398  25.610  42.819  1.00  0.00           C
ATOM     95  CD  GLU A  16      22.439  25.177  41.656  1.00  0.00           C
ATOM     96  OE1 GLU A  16      21.542  25.993  41.260  1.00  0.00           O
ATOM     97  OE2 GLU A  16      22.499  23.978  41.154  1.00  0.00           O
ATOM     98  H   GLU A  16      26.681  23.418  43.867  1.00  0.00           H
ATOM     99  HA  GLU A  16      25.209  23.972  41.358  1.00  0.00           H
ATOM    100  HB2 GLU A  16      23.985  23.601  43.255  1.00  0.00           H
ATOM    101  HB3 GLU A  16      24.854  24.737  44.145  1.00  0.00           H
ATOM    102  HG2 GLU A  16      22.782  25.688  43.714  1.00  0.00           H
ATOM    103  HG3 GLU A  16      23.920  26.558  42.685  1.00  0.00           H
ATOM    104  N   VAL A  17      27.094  26.277  42.708  1.00  0.00           N
ATOM    105  CA  VAL A  17      27.819  27.557  42.496  1.00  0.00           C
ATOM    106  C   VAL A  17      28.947  27.283  41.499  1.00  0.00           C
ATOM    107  O   VAL A  17      29.255  28.093  40.625  1.00  0.00           O
ATOM    108  CB  VAL A  17      28.315  28.173  43.849  1.00  0.00           C
ATOM    109  CG1 VAL A  17      28.905  29.572  43.632  1.00  0.00           C
ATOM    110  CG2 VAL A  17      27.297  28.187  44.943  1.00  0.00           C
ATOM    111  H   VAL A  17      27.316  25.720  43.520  1.00  0.00           H
ATOM    112  HA  VAL A  17      27.223  28.246  41.899  1.00  0.00           H
ATOM    113  HB  VAL A  17      29.113  27.521  44.202  1.00  0.00           H
ATOM    114 HG11 VAL A  17      29.870  29.428  43.148  1.00  0.00           H
ATOM    115 HG12 VAL A  17      28.150  30.067  43.021  1.00  0.00           H
ATOM    116 HG13 VAL A  17      29.024  30.033  44.613  1.00  0.00           H
ATOM    117 HG21 VAL A  17      26.448  28.628  44.420  1.00  0.00           H
ATOM    118 HG22 VAL A  17      27.459  28.878  45.770  1.00  0.00           H
ATOM    119 HG23 VAL A  17      27.218  27.144  45.250  1.00  0.00           H
ATOM    120  N   GLY A  18      29.459  26.067  41.435  1.00  0.00           N
ATOM    121  CA  GLY A  18      30.267  25.557  40.302  1.00  0.00           C
ATOM    122  C   GLY A  18      29.499  25.648  38.951  1.00  0.00           C
ATOM    123  O   GLY A  18      30.027  26.136  37.976  1.00  0.00           O
ATOM    124  H   GLY A  18      29.206  25.348  42.097  1.00  0.00           H
ATOM    125  HA2 GLY A  18      31.118  26.235  40.243  1.00  0.00           H
ATOM    126  HA3 GLY A  18      30.582  24.530  40.486  1.00  0.00           H
ATOM    127  N   ASP A  19      28.224  25.200  38.934  1.00  0.00           N
ATOM    128  CA  ASP A  19      27.331  25.277  37.802  1.00  0.00           C
ATOM    129  C   ASP A  19      26.932  26.745  37.489  1.00  0.00           C
ATOM    130  O   ASP A  19      26.585  27.075  36.367  1.00  0.00           O
ATOM    131  CB  ASP A  19      26.060  24.372  37.964  1.00  0.00           C
ATOM    132  CG  ASP A  19      26.201  22.850  38.100  1.00  0.00           C
ATOM    133  OD1 ASP A  19      25.213  22.198  38.482  1.00  0.00           O
ATOM    134  OD2 ASP A  19      27.246  22.269  37.769  1.00  0.00           O
ATOM    135  H   ASP A  19      27.906  24.798  39.804  1.00  0.00           H
ATOM    136  HA  ASP A  19      27.810  24.812  36.941  1.00  0.00           H
ATOM    137  HB2 ASP A  19      25.552  24.797  38.830  1.00  0.00           H
ATOM    138  HB3 ASP A  19      25.407  24.492  37.100  1.00  0.00           H
ATOM    139  N   TRP A  20      26.940  27.662  38.461  1.00  0.00           N
ATOM    140  CA  TRP A  20      26.617  29.113  38.201  1.00  0.00           C
ATOM    141  C   TRP A  20      27.800  29.611  37.425  1.00  0.00           C
ATOM    142  O   TRP A  20      27.627  30.444  36.511  1.00  0.00           O
ATOM    143  CB  TRP A  20      26.323  29.922  39.516  1.00  0.00           C
ATOM    144  CG  TRP A  20      25.842  31.248  39.191  1.00  0.00           C
ATOM    145  CD1 TRP A  20      24.536  31.564  39.098  1.00  0.00           C
ATOM    146  CD2 TRP A  20      26.597  32.452  38.937  1.00  0.00           C
ATOM    147  CE2 TRP A  20      25.715  33.426  38.622  1.00  0.00           C
ATOM    148  CE3 TRP A  20      27.961  32.860  38.974  1.00  0.00           C
ATOM    149  NE1 TRP A  20      24.478  32.852  38.668  1.00  0.00           N
ATOM    150  CZ2 TRP A  20      26.119  34.783  38.308  1.00  0.00           C
ATOM    151  CZ3 TRP A  20      28.398  34.126  38.686  1.00  0.00           C
ATOM    152  CH2 TRP A  20      27.480  35.075  38.271  1.00  0.00           C
ATOM    153  H   TRP A  20      26.911  27.430  39.443  1.00  0.00           H
ATOM    154  HA  TRP A  20      25.767  29.224  37.528  1.00  0.00           H
ATOM    155  HB2 TRP A  20      25.571  29.360  40.069  1.00  0.00           H
ATOM    156  HB3 TRP A  20      27.213  30.029  40.135  1.00  0.00           H
ATOM    157  HD1 TRP A  20      23.723  30.886  39.312  1.00  0.00           H
ATOM    158  HE1 TRP A  20      23.586  33.227  38.379  1.00  0.00           H
ATOM    159  HE3 TRP A  20      28.599  32.078  39.360  1.00  0.00           H
ATOM    160  HZ2 TRP A  20      25.389  35.548  38.092  1.00  0.00           H
ATOM    161  HZ3 TRP A  20      29.435  34.392  38.824  1.00  0.00           H
ATOM    162  HH2 TRP A  20      27.784  36.054  37.930  1.00  0.00           H
ATOM    163  N   TYR A  21      29.021  29.211  37.755  1.00  0.00           N
ATOM    164  CA  TYR A  21      30.246  29.741  37.057  1.00  0.00           C
ATOM    165  C   TYR A  21      30.529  29.069  35.707  1.00  0.00           C
ATOM    166  O   TYR A  21      31.143  29.593  34.804  1.00  0.00           O
ATOM    167  CB  TYR A  21      31.440  29.754  38.007  1.00  0.00           C
ATOM    168  CG  TYR A  21      31.534  30.807  39.088  1.00  0.00           C
ATOM    169  CD1 TYR A  21      31.337  30.508  40.456  1.00  0.00           C
ATOM    170  CD2 TYR A  21      31.890  32.067  38.747  1.00  0.00           C
ATOM    171  CE1 TYR A  21      31.590  31.501  41.372  1.00  0.00           C
ATOM    172  CE2 TYR A  21      32.298  33.041  39.636  1.00  0.00           C
ATOM    173  CZ  TYR A  21      32.102  32.765  40.986  1.00  0.00           C
ATOM    174  OH  TYR A  21      32.466  33.580  41.967  1.00  0.00           O
ATOM    175  H   TYR A  21      29.182  28.612  38.552  1.00  0.00           H
ATOM    176  HA  TYR A  21      30.055  30.786  36.811  1.00  0.00           H
ATOM    177  HB2 TYR A  21      31.384  28.742  38.408  1.00  0.00           H
ATOM    178  HB3 TYR A  21      32.365  29.814  37.434  1.00  0.00           H
ATOM    179  HD1 TYR A  21      30.996  29.512  40.696  1.00  0.00           H
ATOM    180  HD2 TYR A  21      32.092  32.298  37.712  1.00  0.00           H
ATOM    181  HE1 TYR A  21      31.498  31.286  42.426  1.00  0.00           H
ATOM    182  HE2 TYR A  21      32.696  34.016  39.395  1.00  0.00           H
ATOM    183  HH  TYR A  21      32.968  34.349  41.688  1.00  0.00           H
ATOM    184  N   ASP A  22      29.939  27.906  35.507  1.00  0.00           N
ATOM    185  CA  ASP A  22      29.783  27.223  34.238  1.00  0.00           C
ATOM    186  C   ASP A  22      28.687  27.716  33.266  1.00  0.00           C
ATOM    187  O   ASP A  22      29.045  27.900  32.084  1.00  0.00           O
ATOM    188  CB  ASP A  22      29.587  25.722  34.516  1.00  0.00           C
ATOM    189  CG  ASP A  22      30.766  24.985  35.095  1.00  0.00           C
ATOM    190  OD1 ASP A  22      31.883  25.524  34.924  1.00  0.00           O
ATOM    191  OD2 ASP A  22      30.569  23.859  35.615  1.00  0.00           O
ATOM    192  H   ASP A  22      29.529  27.380  36.266  1.00  0.00           H
ATOM    193  HA  ASP A  22      30.725  27.241  33.691  1.00  0.00           H
ATOM    194  HB2 ASP A  22      28.769  25.517  35.207  1.00  0.00           H
ATOM    195  HB3 ASP A  22      29.430  25.206  33.568  1.00  0.00           H
ATOM    196  N   LYS A  23      27.449  27.925  33.756  1.00  0.00           N
ATOM    197  CA  LYS A  23      26.341  28.609  33.023  1.00  0.00           C
ATOM    198  C   LYS A  23      26.522  30.111  32.898  1.00  0.00           C
ATOM    199  O   LYS A  23      26.303  30.690  31.876  1.00  0.00           O
ATOM    200  CB  LYS A  23      24.993  28.174  33.615  1.00  0.00           C
ATOM    201  CG  LYS A  23      24.338  26.859  33.214  1.00  0.00           C
ATOM    202  CD  LYS A  23      23.202  26.434  34.134  1.00  0.00           C
ATOM    203  CE  LYS A  23      23.565  26.046  35.542  1.00  0.00           C
ATOM    204  NZ  LYS A  23      22.312  25.681  36.249  1.00  0.00           N
ATOM    205  H   LYS A  23      27.323  27.609  34.707  1.00  0.00           H
ATOM    206  HA  LYS A  23      26.369  28.302  31.977  1.00  0.00           H
ATOM    207  HB2 LYS A  23      25.161  28.155  34.692  1.00  0.00           H
ATOM    208  HB3 LYS A  23      24.306  28.982  33.365  1.00  0.00           H
ATOM    209  HG2 LYS A  23      23.941  26.896  32.200  1.00  0.00           H
ATOM    210  HG3 LYS A  23      25.026  26.032  33.383  1.00  0.00           H
ATOM    211  HD2 LYS A  23      22.462  27.233  34.162  1.00  0.00           H
ATOM    212  HD3 LYS A  23      22.831  25.536  33.640  1.00  0.00           H
ATOM    213  HE2 LYS A  23      24.114  25.119  35.376  1.00  0.00           H
ATOM    214  HE3 LYS A  23      24.207  26.729  36.098  1.00  0.00           H
ATOM    215  HZ1 LYS A  23      21.612  26.354  35.971  1.00  0.00           H
ATOM    216  HZ2 LYS A  23      22.375  25.679  37.257  1.00  0.00           H
ATOM    217  HZ3 LYS A  23      22.055  24.785  35.861  1.00  0.00           H
ATOM    218  N   PHE A  24      26.876  30.865  33.965  1.00  0.00           N
ATOM    219  CA  PHE A  24      26.710  32.371  34.017  1.00  0.00           C
ATOM    220  C   PHE A  24      27.988  33.188  34.297  1.00  0.00           C
ATOM    221  O   PHE A  24      28.037  34.328  33.958  1.00  0.00           O
ATOM    222  CB  PHE A  24      25.678  32.525  35.122  1.00  0.00           C
ATOM    223  CG  PHE A  24      24.312  31.879  34.977  1.00  0.00           C
ATOM    224  CD1 PHE A  24      23.454  32.474  34.051  1.00  0.00           C
ATOM    225  CD2 PHE A  24      23.876  30.856  35.812  1.00  0.00           C
ATOM    226  CE1 PHE A  24      22.116  32.046  34.009  1.00  0.00           C
ATOM    227  CE2 PHE A  24      22.518  30.487  35.804  1.00  0.00           C
ATOM    228  CZ  PHE A  24      21.622  31.106  34.906  1.00  0.00           C
ATOM    229  H   PHE A  24      26.911  30.396  34.858  1.00  0.00           H
ATOM    230  HA  PHE A  24      26.398  32.732  33.037  1.00  0.00           H
ATOM    231  HB2 PHE A  24      26.071  32.193  36.083  1.00  0.00           H
ATOM    232  HB3 PHE A  24      25.580  33.599  35.278  1.00  0.00           H
ATOM    233  HD1 PHE A  24      23.830  33.289  33.452  1.00  0.00           H
ATOM    234  HD2 PHE A  24      24.524  30.478  36.588  1.00  0.00           H
ATOM    235  HE1 PHE A  24      21.446  32.440  33.259  1.00  0.00           H
ATOM    236  HE2 PHE A  24      22.261  29.683  36.478  1.00  0.00           H
ATOM    237  HZ  PHE A  24      20.588  30.794  34.914  1.00  0.00           H
ATOM    238  N   GLY A  25      29.054  32.527  34.856  1.00  0.00           N
ATOM    239  CA  GLY A  25      30.403  33.004  35.109  1.00  0.00           C
ATOM    240  C   GLY A  25      31.201  33.945  34.114  1.00  0.00           C
ATOM    241  O   GLY A  25      32.007  34.804  34.450  1.00  0.00           O
ATOM    242  H   GLY A  25      28.863  31.550  35.027  1.00  0.00           H
ATOM    243  HA2 GLY A  25      30.557  33.541  36.045  1.00  0.00           H
ATOM    244  HA3 GLY A  25      31.044  32.123  35.117  1.00  0.00           H
ATOM    245  N   GLU A  26      30.672  33.936  32.877  1.00  0.00           N
ATOM    246  CA  GLU A  26      31.183  34.753  31.795  1.00  0.00           C
ATOM    247  C   GLU A  26      30.946  36.259  32.133  1.00  0.00           C
ATOM    248  O   GLU A  26      31.765  37.130  31.798  1.00  0.00           O
ATOM    249  CB  GLU A  26      30.457  34.407  30.439  1.00  0.00           C
ATOM    250  CG  GLU A  26      30.510  32.872  30.150  1.00  0.00           C
ATOM    251  CD  GLU A  26      31.920  32.206  30.058  1.00  0.00           C
ATOM    252  OE1 GLU A  26      32.163  31.081  30.543  1.00  0.00           O
ATOM    253  OE2 GLU A  26      32.850  32.651  29.340  1.00  0.00           O
ATOM    254  H   GLU A  26      29.963  33.258  32.636  1.00  0.00           H
ATOM    255  HA  GLU A  26      32.268  34.652  31.812  1.00  0.00           H
ATOM    256  HB2 GLU A  26      29.444  34.793  30.328  1.00  0.00           H
ATOM    257  HB3 GLU A  26      31.013  35.018  29.727  1.00  0.00           H
ATOM    258  HG2 GLU A  26      29.891  32.430  30.932  1.00  0.00           H
ATOM    259  HG3 GLU A  26      30.031  32.757  29.178  1.00  0.00           H
ATOM    260  N   VAL A  27      29.899  36.581  32.873  1.00  0.00           N
ATOM    261  CA  VAL A  27      29.613  38.036  33.249  1.00  0.00           C
ATOM    262  C   VAL A  27      30.576  38.550  34.357  1.00  0.00           C
ATOM    263  O   VAL A  27      30.839  39.718  34.435  1.00  0.00           O
ATOM    264  CB  VAL A  27      28.164  38.239  33.573  1.00  0.00           C
ATOM    265  CG1 VAL A  27      27.706  37.652  34.908  1.00  0.00           C
ATOM    266  CG2 VAL A  27      27.856  39.725  33.479  1.00  0.00           C
ATOM    267  H   VAL A  27      29.131  35.939  33.007  1.00  0.00           H
ATOM    268  HA  VAL A  27      29.817  38.580  32.327  1.00  0.00           H
ATOM    269  HB  VAL A  27      27.591  37.614  32.888  1.00  0.00           H
ATOM    270 HG11 VAL A  27      28.248  38.191  35.686  1.00  0.00           H
ATOM    271 HG12 VAL A  27      26.621  37.694  35.010  1.00  0.00           H
ATOM    272 HG13 VAL A  27      27.960  36.594  34.962  1.00  0.00           H
ATOM    273 HG21 VAL A  27      27.993  40.221  34.440  1.00  0.00           H
ATOM    274 HG22 VAL A  27      26.812  39.873  33.203  1.00  0.00           H
ATOM    275 HG23 VAL A  27      28.517  40.191  32.747  1.00  0.00           H
ATOM    276  N   TYR A  28      31.350  37.617  35.030  1.00  0.00           N
ATOM    277  CA  TYR A  28      32.477  38.011  35.815  1.00  0.00           C
ATOM    278  C   TYR A  28      33.760  38.149  35.032  1.00  0.00           C
ATOM    279  O   TYR A  28      34.473  39.086  35.304  1.00  0.00           O
ATOM    280  CB  TYR A  28      32.581  36.997  36.936  1.00  0.00           C
ATOM    281  CG  TYR A  28      33.545  37.446  38.040  1.00  0.00           C
ATOM    282  CD1 TYR A  28      34.960  37.383  37.867  1.00  0.00           C
ATOM    283  CD2 TYR A  28      33.012  37.911  39.262  1.00  0.00           C
ATOM    284  CE1 TYR A  28      35.809  37.914  38.892  1.00  0.00           C
ATOM    285  CE2 TYR A  28      33.877  38.351  40.307  1.00  0.00           C
ATOM    286  CZ  TYR A  28      35.288  38.324  40.153  1.00  0.00           C
ATOM    287  OH  TYR A  28      36.156  38.499  41.195  1.00  0.00           O
ATOM    288  H   TYR A  28      31.220  36.621  34.926  1.00  0.00           H
ATOM    289  HA  TYR A  28      32.287  38.993  36.249  1.00  0.00           H
ATOM    290  HB2 TYR A  28      31.650  36.738  37.440  1.00  0.00           H
ATOM    291  HB3 TYR A  28      32.965  36.080  36.488  1.00  0.00           H
ATOM    292  HD1 TYR A  28      35.362  36.922  36.977  1.00  0.00           H
ATOM    293  HD2 TYR A  28      31.943  38.013  39.376  1.00  0.00           H
ATOM    294  HE1 TYR A  28      36.881  37.853  38.779  1.00  0.00           H
ATOM    295  HE2 TYR A  28      33.533  38.655  41.284  1.00  0.00           H
ATOM    296  HH  TYR A  28      37.054  38.352  40.889  1.00  0.00           H
ATOM    297  N   HID A  29      34.088  37.358  34.094  1.00  0.00           N
ATOM    298  CA  HID A  29      35.177  37.667  33.163  1.00  0.00           C
ATOM    299  C   HID A  29      34.943  38.868  32.270  1.00  0.00           C
ATOM    300  O   HID A  29      35.812  39.687  32.200  1.00  0.00           O
ATOM    301  CB  HID A  29      35.476  36.453  32.361  1.00  0.00           C
ATOM    302  CG  HID A  29      35.864  35.354  33.268  1.00  0.00           C
ATOM    303  CD2 HID A  29      35.351  34.086  33.456  1.00  0.00           C
ATOM    304  ND1 HID A  29      36.916  35.500  34.182  1.00  0.00           N
ATOM    305  CE1 HID A  29      37.069  34.393  34.811  1.00  0.00           C
ATOM    306  NE2 HID A  29      36.167  33.509  34.431  1.00  0.00           N
ATOM    307  H   HID A  29      33.503  36.536  34.040  1.00  0.00           H
ATOM    308  HA  HID A  29      36.020  37.982  33.778  1.00  0.00           H
ATOM    309  HB2 HID A  29      34.581  36.119  31.835  1.00  0.00           H
ATOM    310  HB3 HID A  29      36.277  36.738  31.678  1.00  0.00           H
ATOM    311  HD1 HID A  29      37.606  36.238  34.173  1.00  0.00           H
ATOM    312  HD2 HID A  29      34.513  33.600  32.979  1.00  0.00           H
ATOM    313  HE1 HID A  29      37.876  34.218  35.507  1.00  0.00           H
ATOM    314  N   LEU A  30      33.790  39.022  31.562  1.00  0.00           N
ATOM    315  CA  LEU A  30      33.540  40.095  30.639  1.00  0.00           C
ATOM    316  C   LEU A  30      33.466  41.488  31.289  1.00  0.00           C
ATOM    317  O   LEU A  30      33.261  42.454  30.581  1.00  0.00           O
ATOM    318  CB  LEU A  30      32.358  39.854  29.694  1.00  0.00           C
ATOM    319  CG  LEU A  30      32.560  38.609  28.782  1.00  0.00           C
ATOM    320  CD1 LEU A  30      31.178  38.386  28.049  1.00  0.00           C
ATOM    321  CD2 LEU A  30      33.521  39.054  27.643  1.00  0.00           C
ATOM    322  H   LEU A  30      33.091  38.293  31.589  1.00  0.00           H
ATOM    323  HA  LEU A  30      34.421  40.196  30.005  1.00  0.00           H
ATOM    324  HB2 LEU A  30      31.500  39.741  30.358  1.00  0.00           H
ATOM    325  HB3 LEU A  30      32.072  40.728  29.108  1.00  0.00           H
ATOM    326  HG  LEU A  30      32.953  37.769  29.354  1.00  0.00           H
ATOM    327 HD11 LEU A  30      31.184  37.503  27.410  1.00  0.00           H
ATOM    328 HD12 LEU A  30      30.967  39.235  27.398  1.00  0.00           H
ATOM    329 HD13 LEU A  30      30.442  38.143  28.815  1.00  0.00           H
ATOM    330 HD21 LEU A  30      33.625  38.149  27.045  1.00  0.00           H
ATOM    331 HD22 LEU A  30      33.022  39.822  27.052  1.00  0.00           H
ATOM    332 HD23 LEU A  30      34.512  39.342  27.994  1.00  0.00           H
ATOM    333  N   THR A  31      33.690  41.593  32.578  1.00  0.00           N
ATOM    334  CA  THR A  31      33.718  42.871  33.384  1.00  0.00           C
ATOM    335  C   THR A  31      34.945  43.119  34.198  1.00  0.00           C
ATOM    336  O   THR A  31      35.234  44.292  34.537  1.00  0.00           O
ATOM    337  CB  THR A  31      32.525  42.937  34.293  1.00  0.00           C
ATOM    338  CG2 THR A  31      31.179  42.849  33.549  1.00  0.00           C
ATOM    339  OG1 THR A  31      32.478  41.883  35.219  1.00  0.00           O
ATOM    340  H   THR A  31      33.753  40.755  33.138  1.00  0.00           H
ATOM    341  HA  THR A  31      33.831  43.752  32.752  1.00  0.00           H
ATOM    342  HB  THR A  31      32.418  43.890  34.811  1.00  0.00           H
ATOM    343  HG1 THR A  31      31.692  41.345  35.101  1.00  0.00           H
ATOM    344 HG21 THR A  31      31.130  43.639  32.798  1.00  0.00           H
ATOM    345 HG22 THR A  31      30.351  42.953  34.250  1.00  0.00           H
ATOM    346 HG23 THR A  31      31.021  41.887  33.063  1.00  0.00           H
ATOM    347  N   LEU A  32      35.761  42.113  34.431  1.00  0.00           N
ATOM    348  CA  LEU A  32      36.852  42.123  35.448  1.00  0.00           C
ATOM    349  C   LEU A  32      38.195  41.503  35.062  1.00  0.00           C
ATOM    350  O   LEU A  32      39.136  41.818  35.766  1.00  0.00           O
ATOM    351  CB  LEU A  32      36.348  41.473  36.786  1.00  0.00           C
ATOM    352  CG  LEU A  32      35.121  42.166  37.458  1.00  0.00           C
ATOM    353  CD1 LEU A  32      34.145  41.152  37.985  1.00  0.00           C
ATOM    354  CD2 LEU A  32      35.602  43.009  38.644  1.00  0.00           C
ATOM    355  H   LEU A  32      35.570  41.163  34.145  1.00  0.00           H
ATOM    356  HA  LEU A  32      37.094  43.164  35.661  1.00  0.00           H
ATOM    357  HB2 LEU A  32      36.085  40.462  36.476  1.00  0.00           H
ATOM    358  HB3 LEU A  32      37.198  41.403  37.464  1.00  0.00           H
ATOM    359  HG  LEU A  32      34.550  42.768  36.752  1.00  0.00           H
ATOM    360 HD11 LEU A  32      33.285  41.622  38.462  1.00  0.00           H
ATOM    361 HD12 LEU A  32      34.733  40.505  38.637  1.00  0.00           H
ATOM    362 HD13 LEU A  32      33.749  40.522  37.189  1.00  0.00           H
ATOM    363 HD21 LEU A  32      34.781  43.388  39.252  1.00  0.00           H
ATOM    364 HD22 LEU A  32      36.245  42.309  39.177  1.00  0.00           H
ATOM    365 HD23 LEU A  32      36.338  43.761  38.357  1.00  0.00           H
ATOM    366  N   GLY A  33      38.231  40.622  34.088  1.00  0.00           N
ATOM    367  CA  GLY A  33      39.495  40.004  33.638  1.00  0.00           C
ATOM    368  C   GLY A  33      39.462  38.477  33.670  1.00  0.00           C
ATOM    369  O   GLY A  33      38.401  37.833  33.789  1.00  0.00           O
ATOM    370  H   GLY A  33      37.362  40.308  33.681  1.00  0.00           H
ATOM    371  HA2 GLY A  33      39.745  40.468  32.684  1.00  0.00           H
ATOM    372  HA3 GLY A  33      40.338  40.372  34.223  1.00  0.00           H
ATOM    373  N   GLU A  34      40.584  37.897  33.349  1.00  0.00           N
ATOM    374  CA  GLU A  34      40.701  36.487  32.959  1.00  0.00           C
ATOM    375  C   GLU A  34      40.625  35.488  34.108  1.00  0.00           C
ATOM    376  O   GLU A  34      40.275  34.355  33.902  1.00  0.00           O
ATOM    377  CB  GLU A  34      42.052  36.307  32.276  1.00  0.00           C
ATOM    378  CG  GLU A  34      42.125  37.048  30.928  1.00  0.00           C
ATOM    379  CD  GLU A  34      42.205  36.142  29.738  1.00  0.00           C
ATOM    380  OE1 GLU A  34      41.492  35.097  29.809  1.00  0.00           O
ATOM    381  OE2 GLU A  34      43.137  36.424  29.014  1.00  0.00           O
ATOM    382  H   GLU A  34      41.392  38.494  33.244  1.00  0.00           H
ATOM    383  HA  GLU A  34      39.944  36.193  32.232  1.00  0.00           H
ATOM    384  HB2 GLU A  34      42.887  36.699  32.858  1.00  0.00           H
ATOM    385  HB3 GLU A  34      42.199  35.235  32.146  1.00  0.00           H
ATOM    386  HG2 GLU A  34      41.232  37.659  30.797  1.00  0.00           H
ATOM    387  HG3 GLU A  34      42.959  37.750  30.923  1.00  0.00           H
ATOM    388  N   SER A  35      40.739  35.875  35.401  1.00  0.00           N
ATOM    389  CA  SER A  35      40.695  35.122  36.671  1.00  0.00           C
ATOM    390  C   SER A  35      39.443  35.304  37.470  1.00  0.00           C
ATOM    391  O   SER A  35      38.689  36.255  37.171  1.00  0.00           O
ATOM    392  CB  SER A  35      42.029  35.336  37.438  1.00  0.00           C
ATOM    393  OG  SER A  35      42.192  34.358  38.381  1.00  0.00           O
ATOM    394  H   SER A  35      40.824  36.877  35.486  1.00  0.00           H
ATOM    395  HA  SER A  35      40.681  34.112  36.261  1.00  0.00           H
ATOM    396  HB2 SER A  35      42.879  35.389  36.757  1.00  0.00           H
ATOM    397  HB3 SER A  35      41.931  36.325  37.886  1.00  0.00           H
ATOM    398  HG  SER A  35      42.576  34.836  39.120  1.00  0.00           H
ATOM    399  N   VAL A  36      39.201  34.474  38.528  1.00  0.00           N
ATOM    400  CA  VAL A  36      37.925  34.603  39.430  1.00  0.00           C
ATOM    401  C   VAL A  36      38.001  35.236  40.852  1.00  0.00           C
ATOM    402  O   VAL A  36      36.942  35.527  41.402  1.00  0.00           O
ATOM    403  CB  VAL A  36      37.179  33.288  39.370  1.00  0.00           C
ATOM    404  CG1 VAL A  36      37.631  32.105  40.248  1.00  0.00           C
ATOM    405  CG2 VAL A  36      35.695  33.543  39.675  1.00  0.00           C
ATOM    406  H   VAL A  36      39.896  33.742  38.583  1.00  0.00           H
ATOM    407  HA  VAL A  36      37.218  35.302  38.983  1.00  0.00           H
ATOM    408  HB  VAL A  36      37.151  32.905  38.350  1.00  0.00           H
ATOM    409 HG11 VAL A  36      37.274  32.244  41.269  1.00  0.00           H
ATOM    410 HG12 VAL A  36      37.103  31.195  39.965  1.00  0.00           H
ATOM    411 HG13 VAL A  36      38.714  32.016  40.158  1.00  0.00           H
ATOM    412 HG21 VAL A  36      35.290  34.451  39.227  1.00  0.00           H
ATOM    413 HG22 VAL A  36      35.542  33.696  40.743  1.00  0.00           H
ATOM    414 HG23 VAL A  36      35.084  32.701  39.351  1.00  0.00           H
ATOM    415  N   HID A  37      39.168  35.551  41.347  1.00  0.00           N
ATOM    416  CA  HID A  37      39.411  36.346  42.639  1.00  0.00           C
ATOM    417  C   HID A  37      39.141  37.824  42.334  1.00  0.00           C
ATOM    418  O   HID A  37      38.940  38.219  41.190  1.00  0.00           O
ATOM    419  CB  HID A  37      40.859  36.117  42.998  1.00  0.00           C
ATOM    420  CG  HID A  37      41.913  36.302  41.942  1.00  0.00           C
ATOM    421  CD2 HID A  37      42.632  35.290  41.295  1.00  0.00           C
ATOM    422  ND1 HID A  37      42.142  37.508  41.358  1.00  0.00           N
ATOM    423  CE1 HID A  37      43.145  37.296  40.495  1.00  0.00           C
ATOM    424  NE2 HID A  37      43.383  36.000  40.336  1.00  0.00           N
ATOM    425  H   HID A  37      39.954  35.394  40.733  1.00  0.00           H
ATOM    426  HA  HID A  37      38.858  35.966  43.497  1.00  0.00           H
ATOM    427  HB2 HID A  37      41.190  36.664  43.880  1.00  0.00           H
ATOM    428  HB3 HID A  37      40.925  35.099  43.382  1.00  0.00           H
ATOM    429  HD1 HID A  37      41.695  38.359  41.669  1.00  0.00           H
ATOM    430  HD2 HID A  37      42.714  34.264  41.622  1.00  0.00           H
ATOM    431  HE1 HID A  37      43.523  38.087  39.864  1.00  0.00           H
ATOM    432  N   CYS A  38      39.215  38.647  43.391  1.00  0.00           N
ATOM    433  CA  CYS A  38      39.254  40.131  43.341  1.00  0.00           C
ATOM    434  C   CYS A  38      40.549  40.791  42.769  1.00  0.00           C
ATOM    435  O   CYS A  38      41.491  40.037  42.406  1.00  0.00           O
ATOM    436  CB  CYS A  38      38.924  40.613  44.796  1.00  0.00           C
ATOM    437  SG  CYS A  38      37.383  40.141  45.462  1.00  0.00           S
ATOM    438  H   CYS A  38      39.161  38.228  44.308  1.00  0.00           H
ATOM    439  HA  CYS A  38      38.461  40.387  42.639  1.00  0.00           H
ATOM    440  HB2 CYS A  38      39.698  40.108  45.374  1.00  0.00           H
ATOM    441  HB3 CYS A  38      39.082  41.684  44.920  1.00  0.00           H
ATOM    442  HG  CYS A  38      37.713  38.849  45.549  1.00  0.00           H
ATOM    443  N   GLY A  39      40.519  42.086  42.607  1.00  0.00           N
ATOM    444  CA  GLY A  39      41.683  42.846  42.147  1.00  0.00           C
ATOM    445  C   GLY A  39      42.311  43.588  43.359  1.00  0.00           C
ATOM    446  O   GLY A  39      41.588  44.013  44.257  1.00  0.00           O
ATOM    447  H   GLY A  39      39.664  42.588  42.801  1.00  0.00           H
ATOM    448  HA2 GLY A  39      42.415  42.143  41.750  1.00  0.00           H
ATOM    449  HA3 GLY A  39      41.396  43.535  41.352  1.00  0.00           H
ATOM    450  N   LEU A  40      43.655  43.756  43.372  1.00  0.00           N
ATOM    451  CA  LEU A  40      44.242  44.647  44.400  1.00  0.00           C
ATOM    452  C   LEU A  40      44.122  46.163  44.005  1.00  0.00           C
ATOM    453  O   LEU A  40      44.955  46.700  43.298  1.00  0.00           O
ATOM    454  CB  LEU A  40      45.698  44.303  44.774  1.00  0.00           C
ATOM    455  CG  LEU A  40      45.934  44.747  46.216  1.00  0.00           C
ATOM    456  CD1 LEU A  40      45.429  43.660  47.189  1.00  0.00           C
ATOM    457  CD2 LEU A  40      47.396  45.171  46.381  1.00  0.00           C
ATOM    458  H   LEU A  40      44.165  43.478  42.546  1.00  0.00           H
ATOM    459  HA  LEU A  40      43.646  44.534  45.306  1.00  0.00           H
ATOM    460  HB2 LEU A  40      45.787  43.225  44.641  1.00  0.00           H
ATOM    461  HB3 LEU A  40      46.324  44.691  43.970  1.00  0.00           H
ATOM    462  HG  LEU A  40      45.352  45.648  46.412  1.00  0.00           H
ATOM    463 HD11 LEU A  40      46.124  42.821  47.161  1.00  0.00           H
ATOM    464 HD12 LEU A  40      44.391  43.381  47.010  1.00  0.00           H
ATOM    465 HD13 LEU A  40      45.456  44.133  48.171  1.00  0.00           H
ATOM    466 HD21 LEU A  40      47.986  44.255  46.339  1.00  0.00           H
ATOM    467 HD22 LEU A  40      47.747  45.803  45.566  1.00  0.00           H
ATOM    468 HD23 LEU A  40      47.553  45.574  47.382  1.00  0.00           H
ATOM    469  N   TRP A  41      43.199  46.869  44.637  1.00 -0.01           N
ATOM    470  CA  TRP A  41      42.929  48.251  44.404  1.00 -0.01           C
ATOM    471  C   TRP A  41      43.623  49.163  45.406  1.00 -0.01           C
ATOM    472  O   TRP A  41      43.718  50.351  45.227  1.00 -0.01           O
ATOM    473  CB  TRP A  41      41.430  48.618  44.403  1.00 -0.01           C
ATOM    474  CG  TRP A  41      40.623  47.761  43.452  1.00 -0.01           C
ATOM    475  CD1 TRP A  41      40.156  46.542  43.754  1.00 -0.01           C
ATOM    476  CD2 TRP A  41      40.395  47.891  42.017  1.00 -0.01           C
ATOM    477  CE2 TRP A  41      39.552  46.838  41.596  1.00 -0.01           C
ATOM    478  CE3 TRP A  41      40.852  48.755  40.959  1.00 -0.01           C
ATOM    479  NE1 TRP A  41      39.408  46.025  42.719  1.00 -0.01           N
ATOM    480  CZ2 TRP A  41      39.080  46.677  40.274  1.00 -0.01           C
ATOM    481  CZ3 TRP A  41      40.236  48.727  39.683  1.00 -0.01           C
ATOM    482  CH2 TRP A  41      39.439  47.666  39.312  1.00 -0.01           C
ATOM    483  H   TRP A  41      42.632  46.348  45.290  1.00 -0.01           H
ATOM    484  HA  TRP A  41      43.277  48.451  43.391  1.00 -0.01           H
ATOM    485  HB2 TRP A  41      41.076  48.445  45.419  1.00 -0.01           H
ATOM    486  HB3 TRP A  41      41.353  49.673  44.142  1.00 -0.01           H
ATOM    487  HD1 TRP A  41      40.378  46.163  44.741  1.00 -0.01           H
ATOM    488  HE1 TRP A  41      38.823  45.206  42.805  1.00 -0.01           H
ATOM    489  HE3 TRP A  41      41.562  49.561  41.073  1.00 -0.01           H
ATOM    490  HZ2 TRP A  41      38.351  45.921  40.023  1.00 -0.01           H
ATOM    491  HZ3 TRP A  41      40.499  49.541  39.023  1.00 -0.01           H
ATOM    492  HH2 TRP A  41      38.980  47.628  38.334  1.00 -0.01           H
ATOM    493  N   PHE A  42      44.093  48.624  46.535  1.00  0.00           N
ATOM    494  CA  PHE A  42      44.653  49.384  47.660  1.00  0.00           C
ATOM    495  C   PHE A  42      46.054  48.891  47.867  1.00  0.00           C
ATOM    496  O   PHE A  42      46.260  47.800  48.409  1.00  0.00           O
ATOM    497  CB  PHE A  42      43.678  49.403  48.899  1.00  0.00           C
ATOM    498  CG  PHE A  42      42.486  50.269  48.772  1.00  0.00           C
ATOM    499  CD1 PHE A  42      41.300  49.792  48.242  1.00  0.00           C
ATOM    500  CD2 PHE A  42      42.580  51.631  49.207  1.00  0.00           C
ATOM    501  CE1 PHE A  42      40.194  50.626  48.047  1.00  0.00           C
ATOM    502  CE2 PHE A  42      41.438  52.414  49.157  1.00  0.00           C
ATOM    503  CZ  PHE A  42      40.249  51.931  48.538  1.00  0.00           C
ATOM    504  H   PHE A  42      43.985  47.623  46.611  1.00  0.00           H
ATOM    505  HA  PHE A  42      44.782  50.416  47.334  1.00  0.00           H
ATOM    506  HB2 PHE A  42      43.344  48.417  49.222  1.00  0.00           H
ATOM    507  HB3 PHE A  42      44.259  49.841  49.710  1.00  0.00           H
ATOM    508  HD1 PHE A  42      41.232  48.733  48.045  1.00  0.00           H
ATOM    509  HD2 PHE A  42      43.496  51.955  49.677  1.00  0.00           H
ATOM    510  HE1 PHE A  42      39.233  50.326  47.656  1.00  0.00           H
ATOM    511  HE2 PHE A  42      41.507  53.450  49.454  1.00  0.00           H
ATOM    512  HZ  PHE A  42      39.481  52.643  48.274  1.00  0.00           H
ATOM    513  N   PRO A  43      47.059  49.738  47.514  1.00  0.00           N
ATOM    514  CA  PRO A  43      48.481  49.397  47.855  1.00  0.00           C
ATOM    515  C   PRO A  43      48.725  48.972  49.286  1.00  0.00           C
ATOM    516  O   PRO A  43      48.097  49.560  50.149  1.00  0.00           O
ATOM    517  CB  PRO A  43      49.362  50.551  47.362  1.00  0.00           C
ATOM    518  CG  PRO A  43      48.519  51.182  46.267  1.00  0.00           C
ATOM    519  CD  PRO A  43      47.118  51.077  46.874  1.00  0.00           C
ATOM    520  HA  PRO A  43      48.703  48.562  47.190  1.00  0.00           H
ATOM    521  HB2 PRO A  43      49.357  51.219  48.223  1.00  0.00           H
ATOM    522  HB3 PRO A  43      50.295  50.136  46.984  1.00  0.00           H
ATOM    523  HG2 PRO A  43      48.836  52.211  46.102  1.00  0.00           H
ATOM    524  HG3 PRO A  43      48.536  50.654  45.313  1.00  0.00           H
ATOM    525  HD2 PRO A  43      46.981  51.918  47.554  1.00  0.00           H
ATOM    526  HD3 PRO A  43      46.480  51.120  45.991  1.00  0.00           H
ATOM    527  N   PRO A  44      49.505  47.903  49.574  1.00  0.00           N
ATOM    528  CA  PRO A  44      49.681  47.486  50.960  1.00  0.00           C
ATOM    529  C   PRO A  44      50.353  48.511  51.831  1.00  0.00           C
ATOM    530  O   PRO A  44      50.358  48.490  53.074  1.00  0.00           O
ATOM    531  CB  PRO A  44      50.745  46.333  50.939  1.00  0.00           C
ATOM    532  CG  PRO A  44      51.489  46.545  49.589  1.00  0.00           C
ATOM    533  CD  PRO A  44      50.415  47.245  48.641  1.00  0.00           C
ATOM    534  HA  PRO A  44      48.807  47.113  51.494  1.00  0.00           H
ATOM    535  HB2 PRO A  44      51.478  46.328  51.745  1.00  0.00           H
ATOM    536  HB3 PRO A  44      50.290  45.345  51.008  1.00  0.00           H
ATOM    537  HG2 PRO A  44      52.299  47.259  49.739  1.00  0.00           H
ATOM    538  HG3 PRO A  44      51.803  45.561  49.242  1.00  0.00           H
ATOM    539  HD2 PRO A  44      50.890  47.957  47.966  1.00  0.00           H
ATOM    540  HD3 PRO A  44      49.952  46.465  48.038  1.00  0.00           H
ATOM    541  N   ASP A  45      51.122  49.444  51.232  1.00  0.00           N
ATOM    542  CA  ASP A  45      51.660  50.653  51.940  1.00  0.00           C
ATOM    543  C   ASP A  45      50.688  51.768  52.198  1.00  0.00           C
ATOM    544  O   ASP A  45      50.952  52.555  53.097  1.00  0.00           O
ATOM    545  CB  ASP A  45      52.786  51.314  51.036  1.00  0.00           C
ATOM    546  CG  ASP A  45      52.301  51.538  49.623  1.00  0.00           C
ATOM    547  OD1 ASP A  45      52.257  52.635  49.168  1.00  0.00           O
ATOM    548  OD2 ASP A  45      52.023  50.537  48.913  1.00  0.00           O
ATOM    549  H   ASP A  45      51.242  49.459  50.229  1.00  0.00           H
ATOM    550  HA  ASP A  45      52.061  50.347  52.906  1.00  0.00           H
ATOM    551  HB2 ASP A  45      53.018  52.279  51.488  1.00  0.00           H
ATOM    552  HB3 ASP A  45      53.584  50.573  50.996  1.00  0.00           H
ATOM    553  N   ALA A  46      49.678  51.906  51.359  1.00  0.00           N
ATOM    554  CA  ALA A  46      48.633  53.000  51.327  1.00  0.00           C
ATOM    555  C   ALA A  46      47.667  53.160  52.456  1.00  0.00           C
ATOM    556  O   ALA A  46      47.317  52.101  52.915  1.00  0.00           O
ATOM    557  CB  ALA A  46      47.931  53.199  49.996  1.00  0.00           C
ATOM    558  H   ALA A  46      49.534  51.180  50.673  1.00  0.00           H
ATOM    559  HA  ALA A  46      49.202  53.929  51.377  1.00  0.00           H
ATOM    560  HB1 ALA A  46      47.081  52.527  49.872  1.00  0.00           H
ATOM    561  HB2 ALA A  46      48.698  52.985  49.253  1.00  0.00           H
ATOM    562  HB3 ALA A  46      47.656  54.248  49.884  1.00  0.00           H
ATOM    563  N   PRO A  47      47.288  54.390  52.939  1.00  0.00           N
ATOM    564  CA  PRO A  47      46.226  54.435  53.887  1.00  0.00           C
ATOM    565  C   PRO A  47      44.868  54.134  53.160  1.00  0.00           C
ATOM    566  O   PRO A  47      44.664  54.425  52.020  1.00  0.00           O
ATOM    567  CB  PRO A  47      46.183  55.879  54.448  1.00  0.00           C
ATOM    568  CG  PRO A  47      46.743  56.753  53.244  1.00  0.00           C
ATOM    569  CD  PRO A  47      47.778  55.748  52.697  1.00  0.00           C
ATOM    570  HA  PRO A  47      46.329  53.720  54.704  1.00  0.00           H
ATOM    571  HB2 PRO A  47      45.167  56.162  54.722  1.00  0.00           H
ATOM    572  HB3 PRO A  47      46.923  55.962  55.244  1.00  0.00           H
ATOM    573  HG2 PRO A  47      45.913  56.854  52.545  1.00  0.00           H
ATOM    574  HG3 PRO A  47      47.213  57.691  53.540  1.00  0.00           H
ATOM    575  HD2 PRO A  47      47.756  55.933  51.623  1.00  0.00           H
ATOM    576  HD3 PRO A  47      48.757  55.849  53.165  1.00  0.00           H
ATOM    577  N   VAL A  48      44.027  53.474  53.948  1.00  0.00           N
ATOM    578  CA  VAL A  48      42.669  52.987  53.474  1.00  0.00           C
ATOM    579  C   VAL A  48      41.622  53.965  53.940  1.00  0.00           C
ATOM    580  O   VAL A  48      41.807  54.503  55.005  1.00  0.00           O
ATOM    581  CB  VAL A  48      42.563  51.510  54.036  1.00  0.00           C
ATOM    582  CG1 VAL A  48      41.168  50.971  53.796  1.00  0.00           C
ATOM    583  CG2 VAL A  48      43.591  50.524  53.459  1.00  0.00           C
ATOM    584  H   VAL A  48      44.243  53.235  54.905  1.00  0.00           H
ATOM    585  HA  VAL A  48      42.584  52.994  52.387  1.00  0.00           H
ATOM    586  HB  VAL A  48      42.728  51.568  55.112  1.00  0.00           H
ATOM    587 HG11 VAL A  48      40.396  51.595  54.246  1.00  0.00           H
ATOM    588 HG12 VAL A  48      41.056  50.941  52.712  1.00  0.00           H
ATOM    589 HG13 VAL A  48      41.144  49.996  54.282  1.00  0.00           H
ATOM    590 HG21 VAL A  48      44.538  51.011  53.692  1.00  0.00           H
ATOM    591 HG22 VAL A  48      43.619  50.390  52.377  1.00  0.00           H
ATOM    592 HG23 VAL A  48      43.387  49.613  54.023  1.00  0.00           H
ATOM    593  N   PRO A  49      40.508  54.237  53.296  1.00  0.00           N
ATOM    594  CA  PRO A  49      39.454  55.046  53.921  1.00  0.00           C
ATOM    595  C   PRO A  49      38.814  54.383  55.096  1.00  0.00           C
ATOM    596  O   PRO A  49      38.843  53.156  55.297  1.00  0.00           O
ATOM    597  CB  PRO A  49      38.465  55.346  52.759  1.00  0.00           C
ATOM    598  CG  PRO A  49      38.578  54.121  51.880  1.00  0.00           C
ATOM    599  CD  PRO A  49      40.056  53.780  52.011  1.00  0.00           C
ATOM    600  HA  PRO A  49      39.898  56.010  54.169  1.00  0.00           H
ATOM    601  HB2 PRO A  49      37.411  55.412  53.026  1.00  0.00           H
ATOM    602  HB3 PRO A  49      38.744  56.232  52.189  1.00  0.00           H
ATOM    603  HG2 PRO A  49      37.902  53.403  52.345  1.00  0.00           H
ATOM    604  HG3 PRO A  49      38.375  54.365  50.837  1.00  0.00           H
ATOM    605  HD2 PRO A  49      40.253  52.720  51.849  1.00  0.00           H
ATOM    606  HD3 PRO A  49      40.593  54.273  51.199  1.00  0.00           H
ATOM    607  N   GLN A  50      38.105  55.202  55.843  1.00  0.00           N
ATOM    608  CA  GLN A  50      37.294  54.712  56.909  1.00  0.00           C
ATOM    609  C   GLN A  50      36.125  53.854  56.432  1.00  0.00           C
ATOM    610  O   GLN A  50      35.653  53.006  57.159  1.00  0.00           O
ATOM    611  CB  GLN A  50      36.898  55.936  57.812  1.00  0.00           C
ATOM    612  CG  GLN A  50      38.040  56.494  58.615  1.00  0.00           C
ATOM    613  CD  GLN A  50      38.874  55.541  59.498  1.00  0.00           C
ATOM    614  NE2 GLN A  50      40.126  55.262  59.214  1.00  0.00           N
ATOM    615  OE1 GLN A  50      38.361  54.860  60.369  1.00  0.00           O
ATOM    616  H   GLN A  50      38.029  56.183  55.615  1.00  0.00           H
ATOM    617  HA  GLN A  50      37.879  54.075  57.573  1.00  0.00           H
ATOM    618  HB2 GLN A  50      36.335  56.714  57.295  1.00  0.00           H
ATOM    619  HB3 GLN A  50      36.247  55.437  58.529  1.00  0.00           H
ATOM    620  HG2 GLN A  50      38.761  56.900  57.906  1.00  0.00           H
ATOM    621  HG3 GLN A  50      37.615  57.257  59.268  1.00  0.00           H
ATOM    622 HE21 GLN A  50      40.639  54.542  59.703  1.00  0.00           H
ATOM    623 HE22 GLN A  50      40.522  55.617  58.355  1.00  0.00           H
ATOM    624  N   ASP A  51      35.584  54.098  55.233  1.00  0.00           N
ATOM    625  CA  ASP A  51      34.309  53.355  54.805  1.00  0.00           C
ATOM    626  C   ASP A  51      34.325  52.835  53.318  1.00  0.00           C
ATOM    627  O   ASP A  51      34.838  53.494  52.429  1.00  0.00           O
ATOM    628  CB  ASP A  51      33.107  54.291  55.021  1.00  0.00           C
ATOM    629  CG  ASP A  51      31.769  53.598  55.141  1.00  0.00           C
ATOM    630  OD1 ASP A  51      31.692  52.392  55.481  1.00  0.00           O
ATOM    631  OD2 ASP A  51      30.756  54.331  54.957  1.00  0.00           O
ATOM    632  H   ASP A  51      36.018  54.658  54.513  1.00  0.00           H
ATOM    633  HA  ASP A  51      34.120  52.503  55.458  1.00  0.00           H
ATOM    634  HB2 ASP A  51      33.239  54.899  55.915  1.00  0.00           H
ATOM    635  HB3 ASP A  51      33.120  54.904  54.119  1.00  0.00           H
ATOM    636  N   MET A  52      33.644  51.729  53.092  1.00  0.00           N
ATOM    637  CA  MET A  52      33.528  50.994  51.791  1.00  0.00           C
ATOM    638  C   MET A  52      32.598  51.753  50.772  1.00  0.00           C
ATOM    639  O   MET A  52      32.634  51.414  49.602  1.00  0.00           O
ATOM    640  CB  MET A  52      32.892  49.618  52.062  1.00  0.00           C
ATOM    641  CG  MET A  52      33.806  48.787  52.984  1.00  0.00           C
ATOM    642  SD  MET A  52      35.503  48.377  52.589  1.00  0.00           S
ATOM    643  CE  MET A  52      36.387  49.472  53.793  1.00  0.00           C
ATOM    644  H   MET A  52      33.288  51.243  53.903  1.00  0.00           H
ATOM    645  HA  MET A  52      34.476  50.998  51.253  1.00  0.00           H
ATOM    646  HB2 MET A  52      31.915  49.676  52.542  1.00  0.00           H
ATOM    647  HB3 MET A  52      32.764  49.099  51.112  1.00  0.00           H
ATOM    648  HG2 MET A  52      33.710  49.325  53.927  1.00  0.00           H
ATOM    649  HG3 MET A  52      33.257  47.847  53.030  1.00  0.00           H
ATOM    650  HE1 MET A  52      37.449  49.232  53.846  1.00  0.00           H
ATOM    651  HE2 MET A  52      36.309  50.514  53.482  1.00  0.00           H
ATOM    652  HE3 MET A  52      35.900  49.276  54.749  1.00  0.00           H
ATOM    653  N   GLU A  53      31.774  52.723  51.212  1.00  0.00           N
ATOM    654  CA  GLU A  53      30.926  53.629  50.428  1.00  0.00           C
ATOM    655  C   GLU A  53      31.751  54.331  49.331  1.00  0.00           C
ATOM    656  O   GLU A  53      32.732  54.989  49.602  1.00  0.00           O
ATOM    657  CB  GLU A  53      30.321  54.777  51.324  1.00  0.00           C
ATOM    658  CG  GLU A  53      29.395  55.869  50.707  1.00  0.00           C
ATOM    659  CD  GLU A  53      28.006  55.227  50.349  1.00  0.00           C
ATOM    660  OE1 GLU A  53      27.347  55.816  49.457  1.00  0.00           O
ATOM    661  OE2 GLU A  53      27.504  54.326  51.009  1.00  0.00           O
ATOM    662  H   GLU A  53      31.830  52.948  52.195  1.00  0.00           H
ATOM    663  HA  GLU A  53      30.104  53.070  49.981  1.00  0.00           H
ATOM    664  HB2 GLU A  53      29.775  54.285  52.130  1.00  0.00           H
ATOM    665  HB3 GLU A  53      31.157  55.261  51.829  1.00  0.00           H
ATOM    666  HG2 GLU A  53      29.208  56.659  51.434  1.00  0.00           H
ATOM    667  HG3 GLU A  53      29.933  56.325  49.876  1.00  0.00           H
ATOM    668  N   LEU A  54      31.340  54.207  48.036  1.00 -0.01           N
ATOM    669  CA  LEU A  54      32.217  54.495  46.869  1.00 -0.01           C
ATOM    670  C   LEU A  54      32.682  56.072  46.943  1.00 -0.01           C
ATOM    671  O   LEU A  54      33.829  56.426  46.820  1.00 -0.01           O
ATOM    672  CB  LEU A  54      31.565  53.989  45.519  1.00 -0.01           C
ATOM    673  CG  LEU A  54      32.356  54.378  44.271  1.00 -0.01           C
ATOM    674  CD1 LEU A  54      33.819  53.919  44.272  1.00 -0.01           C
ATOM    675  CD2 LEU A  54      31.634  53.885  42.999  1.00 -0.01           C
ATOM    676  H   LEU A  54      30.620  53.517  47.877  1.00 -0.01           H
ATOM    677  HA  LEU A  54      33.124  53.914  47.035  1.00 -0.01           H
ATOM    678  HB2 LEU A  54      31.464  52.910  45.633  1.00 -0.01           H
ATOM    679  HB3 LEU A  54      30.577  54.436  45.415  1.00 -0.01           H
ATOM    680  HG  LEU A  54      32.431  55.466  44.256  1.00 -0.01           H
ATOM    681 HD11 LEU A  54      34.205  54.194  43.290  1.00 -0.01           H
ATOM    682 HD12 LEU A  54      33.914  52.852  44.471  1.00 -0.01           H
ATOM    683 HD13 LEU A  54      34.288  54.521  45.050  1.00 -0.01           H
ATOM    684 HD21 LEU A  54      30.592  54.181  43.117  1.00 -0.01           H
ATOM    685 HD22 LEU A  54      32.123  54.269  42.104  1.00 -0.01           H
ATOM    686 HD23 LEU A  54      31.563  52.798  42.966  1.00 -0.01           H
ATOM    687  N   VAL A  55      31.758  56.981  47.218  1.00 -0.01           N
ATOM    688  CA  VAL A  55      32.029  58.400  47.209  1.00 -0.01           C
ATOM    689  C   VAL A  55      32.966  58.793  48.412  1.00 -0.01           C
ATOM    690  O   VAL A  55      33.840  59.662  48.251  1.00 -0.01           O
ATOM    691  CB  VAL A  55      30.762  59.240  47.136  1.00 -0.01           C
ATOM    692  CG1 VAL A  55      29.961  59.337  48.498  1.00 -0.01           C
ATOM    693  CG2 VAL A  55      31.001  60.673  46.640  1.00 -0.01           C
ATOM    694  H   VAL A  55      30.795  56.692  47.317  1.00 -0.01           H
ATOM    695  HA  VAL A  55      32.638  58.545  46.317  1.00 -0.01           H
ATOM    696  HB  VAL A  55      30.066  58.796  46.424  1.00 -0.01           H
ATOM    697 HG11 VAL A  55      29.076  59.965  48.398  1.00 -0.01           H
ATOM    698 HG12 VAL A  55      29.688  58.338  48.837  1.00 -0.01           H
ATOM    699 HG13 VAL A  55      30.510  59.777  49.331  1.00 -0.01           H
ATOM    700 HG21 VAL A  55      31.707  61.218  47.267  1.00 -0.01           H
ATOM    701 HG22 VAL A  55      30.066  61.233  46.651  1.00 -0.01           H
ATOM    702 HG23 VAL A  55      31.324  60.652  45.599  1.00 -0.01           H
ATOM    703  N   THR A  56      32.935  58.074  49.555  1.00  0.01           N
ATOM    704  CA  THR A  56      33.976  58.063  50.580  1.00  0.01           C
ATOM    705  C   THR A  56      35.311  57.561  50.085  1.00  0.01           C
ATOM    706  O   THR A  56      36.298  58.329  50.097  1.00  0.01           O
ATOM    707  CB  THR A  56      33.528  57.255  51.870  1.00  0.01           C
ATOM    708  CG2 THR A  56      34.403  57.187  53.077  1.00  0.01           C
ATOM    709  OG1 THR A  56      32.282  57.911  52.246  1.00  0.01           O
ATOM    710  H   THR A  56      32.143  57.461  49.688  1.00  0.01           H
ATOM    711  HA  THR A  56      34.143  59.080  50.935  1.00  0.01           H
ATOM    712  HB  THR A  56      33.258  56.254  51.532  1.00  0.01           H
ATOM    713  HG1 THR A  56      32.531  58.726  52.688  1.00  0.01           H
ATOM    714 HG21 THR A  56      34.838  58.145  53.359  1.00  0.01           H
ATOM    715 HG22 THR A  56      35.287  56.583  52.868  1.00  0.01           H
ATOM    716 HG23 THR A  56      33.843  56.775  53.917  1.00  0.01           H
ATOM    717  N   MET A  57      35.371  56.411  49.429  1.00  0.01           N
ATOM    718  CA  MET A  57      36.566  55.850  48.806  1.00  0.01           C
ATOM    719  C   MET A  57      37.211  56.752  47.823  1.00  0.01           C
ATOM    720  O   MET A  57      38.367  57.142  47.853  1.00  0.01           O
ATOM    721  CB  MET A  57      36.310  54.513  48.164  1.00  0.01           C
ATOM    722  CG  MET A  57      35.872  53.382  49.167  1.00  0.01           C
ATOM    723  SD  MET A  57      36.459  51.630  48.752  1.00  0.01           S
ATOM    724  CE  MET A  57      35.272  51.416  47.427  1.00  0.01           C
ATOM    725  H   MET A  57      34.506  55.924  49.244  1.00  0.01           H
ATOM    726  HA  MET A  57      37.261  55.742  49.638  1.00  0.01           H
ATOM    727  HB2 MET A  57      35.632  54.576  47.312  1.00  0.01           H
ATOM    728  HB3 MET A  57      37.232  54.118  47.738  1.00  0.01           H
ATOM    729  HG2 MET A  57      36.388  53.728  50.063  1.00  0.01           H
ATOM    730  HG3 MET A  57      34.819  53.411  49.448  1.00  0.01           H
ATOM    731  HE1 MET A  57      34.370  51.831  47.876  1.00  0.01           H
ATOM    732  HE2 MET A  57      35.660  51.976  46.576  1.00  0.01           H
ATOM    733  HE3 MET A  57      35.047  50.382  47.163  1.00  0.01           H
ATOM    734  N   SER A  58      36.366  57.459  47.047  1.00 -0.01           N
ATOM    735  CA  SER A  58      36.802  58.552  46.157  1.00 -0.01           C
ATOM    736  C   SER A  58      37.272  59.789  46.867  1.00 -0.01           C
ATOM    737  O   SER A  58      38.153  60.455  46.363  1.00 -0.01           O
ATOM    738  CB  SER A  58      35.687  58.834  45.207  1.00 -0.01           C
ATOM    739  OG  SER A  58      36.115  59.668  44.117  1.00 -0.01           O
ATOM    740  H   SER A  58      35.382  57.249  47.139  1.00 -0.01           H
ATOM    741  HA  SER A  58      37.585  58.130  45.527  1.00 -0.01           H
ATOM    742  HB2 SER A  58      35.364  57.853  44.859  1.00 -0.01           H
ATOM    743  HB3 SER A  58      34.936  59.503  45.625  1.00 -0.01           H
ATOM    744  HG  SER A  58      35.621  60.464  44.327  1.00 -0.01           H
ATOM    745  N   SER A  59      36.645  60.204  47.922  1.00  0.02           N
ATOM    746  CA  SER A  59      36.996  61.418  48.715  1.00  0.02           C
ATOM    747  C   SER A  59      38.343  61.228  49.421  1.00  0.02           C
ATOM    748  O   SER A  59      38.899  62.283  49.749  1.00  0.02           O
ATOM    749  CB  SER A  59      35.821  61.652  49.727  1.00  0.02           C
ATOM    750  OG  SER A  59      34.617  62.099  49.194  1.00  0.02           O
ATOM    751  H   SER A  59      35.798  59.705  48.152  1.00  0.02           H
ATOM    752  HA  SER A  59      37.064  62.343  48.142  1.00  0.02           H
ATOM    753  HB2 SER A  59      35.632  60.709  50.241  1.00  0.02           H
ATOM    754  HB3 SER A  59      36.218  62.420  50.391  1.00  0.02           H
ATOM    755  HG  SER A  59      34.271  61.393  48.644  1.00  0.02           H
ATOM    756  N   GLN A  60      38.842  60.002  49.588  1.00  0.01           N
ATOM    757  CA  GLN A  60      40.175  59.655  50.051  1.00  0.01           C
ATOM    758  C   GLN A  60      41.106  59.605  48.840  1.00  0.01           C
ATOM    759  O   GLN A  60      42.270  59.932  49.044  1.00  0.01           O
ATOM    760  CB  GLN A  60      40.128  58.390  50.870  1.00  0.01           C
ATOM    761  CG  GLN A  60      41.398  58.246  51.749  1.00  0.01           C
ATOM    762  CD  GLN A  60      42.299  57.087  51.148  1.00  0.01           C
ATOM    763  NE2 GLN A  60      43.342  56.822  51.855  1.00  0.01           N
ATOM    764  OE1 GLN A  60      42.049  56.476  50.114  1.00  0.01           O
ATOM    765  H   GLN A  60      38.193  59.271  49.332  1.00  0.01           H
ATOM    766  HA  GLN A  60      40.601  60.494  50.601  1.00  0.01           H
ATOM    767  HB2 GLN A  60      39.230  58.360  51.487  1.00  0.01           H
ATOM    768  HB3 GLN A  60      39.977  57.597  50.137  1.00  0.01           H
ATOM    769  HG2 GLN A  60      41.910  59.208  51.715  1.00  0.01           H
ATOM    770  HG3 GLN A  60      40.993  58.145  52.756  1.00  0.01           H
ATOM    771 HE21 GLN A  60      43.907  56.008  51.658  1.00  0.01           H
ATOM    772 HE22 GLN A  60      43.472  57.309  52.730  1.00  0.01           H
ATOM    773  N   ALA A  61      40.692  59.200  47.586  1.00 -0.02           N
ATOM    774  CA  ALA A  61      41.542  59.243  46.388  1.00 -0.02           C
ATOM    775  C   ALA A  61      41.838  60.716  46.009  1.00 -0.02           C
ATOM    776  O   ALA A  61      42.918  61.062  45.552  1.00 -0.02           O
ATOM    777  CB  ALA A  61      40.864  58.554  45.204  1.00 -0.02           C
ATOM    778  H   ALA A  61      39.829  58.676  47.576  1.00 -0.02           H
ATOM    779  HA  ALA A  61      42.427  58.757  46.798  1.00 -0.02           H
ATOM    780  HB1 ALA A  61      41.525  58.575  44.338  1.00 -0.02           H
ATOM    781  HB2 ALA A  61      39.847  58.926  45.082  1.00 -0.02           H
ATOM    782  HB3 ALA A  61      40.847  57.478  45.380  1.00 -0.02           H
ATOM    783  N   GLN A  62      40.910  61.659  46.246  1.00 -0.06           N
ATOM    784  CA  GLN A  62      41.083  63.095  46.022  1.00 -0.06           C
ATOM    785  C   GLN A  62      42.000  63.638  47.101  1.00 -0.06           C
ATOM    786  O   GLN A  62      42.735  64.606  46.929  1.00 -0.06           O
ATOM    787  CB  GLN A  62      39.656  63.715  46.073  1.00 -0.06           C
ATOM    788  CG  GLN A  62      38.864  63.716  44.785  1.00 -0.06           C
ATOM    789  CD  GLN A  62      37.710  64.609  44.824  1.00 -0.06           C
ATOM    790  NE2 GLN A  62      37.142  64.854  43.678  1.00 -0.06           N
ATOM    791  OE1 GLN A  62      37.292  65.206  45.828  1.00 -0.06           O
ATOM    792  H   GLN A  62      39.989  61.292  46.443  1.00 -0.06           H
ATOM    793  HA  GLN A  62      41.550  63.364  45.074  1.00 -0.06           H
ATOM    794  HB2 GLN A  62      39.073  63.191  46.831  1.00 -0.06           H
ATOM    795  HB3 GLN A  62      39.777  64.727  46.461  1.00 -0.06           H
ATOM    796  HG2 GLN A  62      39.561  64.070  44.025  1.00 -0.06           H
ATOM    797  HG3 GLN A  62      38.547  62.685  44.632  1.00 -0.06           H
ATOM    798 HE21 GLN A  62      36.409  65.548  43.676  1.00 -0.06           H
ATOM    799 HE22 GLN A  62      37.442  64.433  42.810  1.00 -0.06           H
ATOM    800  N   ASP A  63      41.954  63.049  48.332  1.00  0.00           N
ATOM    801  CA  ASP A  63      42.772  63.568  49.486  1.00  0.00           C
ATOM    802  C   ASP A  63      44.271  63.128  49.435  1.00  0.00           C
ATOM    803  O   ASP A  63      45.111  63.833  50.017  1.00  0.00           O
ATOM    804  CB  ASP A  63      42.161  63.161  50.806  1.00  0.00           C
ATOM    805  CG  ASP A  63      42.567  63.956  52.003  1.00  0.00           C
ATOM    806  OD1 ASP A  63      42.147  63.554  53.132  1.00  0.00           O
ATOM    807  OD2 ASP A  63      43.144  65.074  51.940  1.00  0.00           O
ATOM    808  H   ASP A  63      41.231  62.378  48.551  1.00  0.00           H
ATOM    809  HA  ASP A  63      42.665  64.652  49.453  1.00  0.00           H
ATOM    810  HB2 ASP A  63      41.083  63.250  50.668  1.00  0.00           H
ATOM    811  HB3 ASP A  63      42.421  62.116  50.970  1.00  0.00           H
ATOM    812  N   ARG A  64      44.599  61.956  48.789  1.00  0.02           N
ATOM    813  CA  ARG A  64      45.900  61.490  48.447  1.00  0.02           C
ATOM    814  C   ARG A  64      46.401  62.195  47.187  1.00  0.02           C
ATOM    815  O   ARG A  64      47.593  62.594  47.121  1.00  0.02           O
ATOM    816  CB  ARG A  64      45.987  59.933  48.263  1.00  0.02           C
ATOM    817  CG  ARG A  64      45.911  59.324  49.632  1.00  0.02           C
ATOM    818  CD  ARG A  64      46.064  57.830  49.417  1.00  0.02           C
ATOM    819  NE  ARG A  64      47.391  57.532  48.858  1.00  0.02           N
ATOM    820  CZ  ARG A  64      47.649  56.796  47.789  1.00  0.02           C
ATOM    821  NH1 ARG A  64      46.829  56.310  46.842  1.00  0.02           N
ATOM    822  NH2 ARG A  64      48.893  56.579  47.571  1.00  0.02           N
ATOM    823  H   ARG A  64      43.814  61.418  48.450  1.00  0.02           H
ATOM    824  HA  ARG A  64      46.540  61.827  49.262  1.00  0.02           H
ATOM    825  HB2 ARG A  64      45.107  59.750  47.645  1.00  0.02           H
ATOM    826  HB3 ARG A  64      46.918  59.633  47.783  1.00  0.02           H
ATOM    827  HG2 ARG A  64      46.780  59.649  50.205  1.00  0.02           H
ATOM    828  HG3 ARG A  64      44.924  59.580  50.015  1.00  0.02           H
ATOM    829  HD2 ARG A  64      46.021  57.320  50.379  1.00  0.02           H
ATOM    830  HD3 ARG A  64      45.283  57.558  48.707  1.00  0.02           H
ATOM    831  HE  ARG A  64      48.171  57.658  49.487  1.00  0.02           H
ATOM    832 HH11 ARG A  64      45.840  56.496  46.764  1.00  0.02           H
ATOM    833 HH12 ARG A  64      47.194  55.672  46.148  1.00  0.02           H
ATOM    834 HH21 ARG A  64      49.542  56.788  48.315  1.00  0.02           H
ATOM    835 HH22 ARG A  64      49.076  55.915  46.832  1.00  0.02           H
ATOM    836  N   TYR A  65      45.526  62.661  46.311  1.00 -0.03           N
ATOM    837  CA  TYR A  65      45.928  63.479  45.181  1.00 -0.03           C
ATOM    838  C   TYR A  65      46.420  64.907  45.429  1.00 -0.03           C
ATOM    839  O   TYR A  65      47.388  65.372  44.864  1.00 -0.03           O
ATOM    840  CB  TYR A  65      44.719  63.559  44.241  1.00 -0.03           C
ATOM    841  CG  TYR A  65      44.904  64.122  42.866  1.00 -0.03           C
ATOM    842  CD1 TYR A  65      44.699  65.500  42.751  1.00 -0.03           C
ATOM    843  CD2 TYR A  65      45.452  63.365  41.824  1.00 -0.03           C
ATOM    844  CE1 TYR A  65      44.936  66.119  41.521  1.00 -0.03           C
ATOM    845  CE2 TYR A  65      45.536  63.936  40.577  1.00 -0.03           C
ATOM    846  CZ  TYR A  65      45.387  65.327  40.418  1.00 -0.03           C
ATOM    847  OH  TYR A  65      45.547  65.936  39.170  1.00 -0.03           O
ATOM    848  H   TYR A  65      44.544  62.427  46.335  1.00 -0.03           H
ATOM    849  HA  TYR A  65      46.728  62.924  44.692  1.00 -0.03           H
ATOM    850  HB2 TYR A  65      44.294  62.560  44.139  1.00 -0.03           H
ATOM    851  HB3 TYR A  65      43.955  64.130  44.769  1.00 -0.03           H
ATOM    852  HD1 TYR A  65      44.421  66.136  43.579  1.00 -0.03           H
ATOM    853  HD2 TYR A  65      45.723  62.334  42.002  1.00 -0.03           H
ATOM    854  HE1 TYR A  65      44.812  67.180  41.363  1.00 -0.03           H
ATOM    855  HE2 TYR A  65      45.945  63.378  39.747  1.00 -0.03           H
ATOM    856  HH  TYR A  65      44.883  66.586  38.926  1.00 -0.03           H
ATOM    857  N   THR A  66      45.834  65.612  46.386  1.00  0.02           N
ATOM    858  CA  THR A  66      46.135  67.025  46.705  1.00  0.02           C
ATOM    859  C   THR A  66      47.464  67.074  47.489  1.00  0.02           C
ATOM    860  O   THR A  66      48.169  68.031  47.403  1.00  0.02           O
ATOM    861  CB  THR A  66      44.985  67.709  47.448  1.00  0.02           C
ATOM    862  CG2 THR A  66      43.981  68.264  46.528  1.00  0.02           C
ATOM    863  OG1 THR A  66      44.476  66.949  48.525  1.00  0.02           O
ATOM    864  H   THR A  66      45.066  65.172  46.873  1.00  0.02           H
ATOM    865  HA  THR A  66      46.331  67.586  45.791  1.00  0.02           H
ATOM    866  HB  THR A  66      45.565  68.584  47.742  1.00  0.02           H
ATOM    867  HG1 THR A  66      43.599  67.288  48.717  1.00  0.02           H
ATOM    868 HG21 THR A  66      43.220  68.721  47.160  1.00  0.02           H
ATOM    869 HG22 THR A  66      43.540  67.470  45.925  1.00  0.02           H
ATOM    870 HG23 THR A  66      44.453  68.971  45.846  1.00  0.02           H
ATOM    871  N   ASP A  67      47.772  66.048  48.289  1.00  0.00           N
ATOM    872  CA  ASP A  67      49.073  65.950  48.956  1.00  0.00           C
ATOM    873  C   ASP A  67      50.166  65.719  47.928  1.00  0.00           C
ATOM    874  O   ASP A  67      51.234  66.301  48.086  1.00  0.00           O
ATOM    875  CB  ASP A  67      49.158  64.690  49.812  1.00  0.00           C
ATOM    876  CG  ASP A  67      48.435  64.794  51.149  1.00  0.00           C
ATOM    877  OD1 ASP A  67      47.815  65.800  51.569  1.00  0.00           O
ATOM    878  OD2 ASP A  67      48.537  63.804  51.824  1.00  0.00           O
ATOM    879  H   ASP A  67      47.064  65.333  48.374  1.00  0.00           H
ATOM    880  HA  ASP A  67      49.245  66.822  49.587  1.00  0.00           H
ATOM    881  HB2 ASP A  67      48.830  63.807  49.263  1.00  0.00           H
ATOM    882  HB3 ASP A  67      50.222  64.586  50.023  1.00  0.00           H
ATOM    883  N   TYR A  68      49.967  64.899  46.939  1.00  0.00           N
ATOM    884  CA  TYR A  68      50.944  64.615  45.874  1.00  0.00           C
ATOM    885  C   TYR A  68      51.200  65.757  45.038  1.00  0.00           C
ATOM    886  O   TYR A  68      52.351  65.850  44.605  1.00  0.00           O
ATOM    887  CB  TYR A  68      50.386  63.463  44.966  1.00  0.00           C
ATOM    888  CG  TYR A  68      51.169  63.097  43.730  1.00  0.00           C
ATOM    889  CD1 TYR A  68      52.477  62.517  43.862  1.00  0.00           C
ATOM    890  CD2 TYR A  68      50.566  63.298  42.471  1.00  0.00           C
ATOM    891  CE1 TYR A  68      53.202  62.222  42.676  1.00  0.00           C
ATOM    892  CE2 TYR A  68      51.280  62.956  41.343  1.00  0.00           C
ATOM    893  CZ  TYR A  68      52.579  62.368  41.432  1.00  0.00           C
ATOM    894  OH  TYR A  68      53.241  61.993  40.277  1.00  0.00           O
ATOM    895  H   TYR A  68      49.069  64.437  46.912  1.00  0.00           H
ATOM    896  HA  TYR A  68      51.906  64.466  46.365  1.00  0.00           H
ATOM    897  HB2 TYR A  68      50.326  62.555  45.565  1.00  0.00           H
ATOM    898  HB3 TYR A  68      49.410  63.762  44.582  1.00  0.00           H
ATOM    899  HD1 TYR A  68      52.974  62.437  44.818  1.00  0.00           H
ATOM    900  HD2 TYR A  68      49.556  63.677  42.406  1.00  0.00           H
ATOM    901  HE1 TYR A  68      54.146  61.698  42.710  1.00  0.00           H
ATOM    902  HE2 TYR A  68      50.848  63.042  40.357  1.00  0.00           H
ATOM    903  HH  TYR A  68      54.156  61.744  40.425  1.00  0.00           H
ATOM    904  N   LEU A  69      50.257  66.689  44.848  1.00  0.00           N
ATOM    905  CA  LEU A  69      50.443  68.010  44.266  1.00  0.00           C
ATOM    906  C   LEU A  69      51.162  69.042  45.118  1.00  0.00           C
ATOM    907  O   LEU A  69      52.124  69.715  44.670  1.00  0.00           O
ATOM    908  CB  LEU A  69      49.145  68.545  43.670  1.00  0.00           C
ATOM    909  CG  LEU A  69      48.850  68.019  42.196  1.00  0.00           C
ATOM    910  CD1 LEU A  69      48.938  66.525  41.965  1.00  0.00           C
ATOM    911  CD2 LEU A  69      47.434  68.502  41.799  1.00  0.00           C
ATOM    912  H   LEU A  69      49.341  66.589  45.264  1.00  0.00           H
ATOM    913  HA  LEU A  69      51.196  67.834  43.497  1.00  0.00           H
ATOM    914  HB2 LEU A  69      48.418  68.143  44.376  1.00  0.00           H
ATOM    915  HB3 LEU A  69      49.115  69.633  43.611  1.00  0.00           H
ATOM    916  HG  LEU A  69      49.512  68.440  41.439  1.00  0.00           H
ATOM    917 HD11 LEU A  69      49.913  66.107  42.212  1.00  0.00           H
ATOM    918 HD12 LEU A  69      48.606  66.216  40.974  1.00  0.00           H
ATOM    919 HD13 LEU A  69      48.239  66.000  42.616  1.00  0.00           H
ATOM    920 HD21 LEU A  69      47.165  68.087  40.828  1.00  0.00           H
ATOM    921 HD22 LEU A  69      46.785  68.172  42.610  1.00  0.00           H
ATOM    922 HD23 LEU A  69      47.435  69.590  41.735  1.00  0.00           H
ATOM    923  N   ILE A  70      50.832  69.037  46.388  1.00  0.00           N
ATOM    924  CA  ILE A  70      51.602  69.883  47.326  1.00  0.00           C
ATOM    925  C   ILE A  70      53.035  69.438  47.412  1.00  0.00           C
ATOM    926  O   ILE A  70      53.987  70.236  47.355  1.00  0.00           O
ATOM    927  CB  ILE A  70      50.894  69.791  48.748  1.00  0.00           C
ATOM    928  CG1 ILE A  70      49.585  70.546  48.671  1.00  0.00           C
ATOM    929  CG2 ILE A  70      51.776  70.434  49.842  1.00  0.00           C
ATOM    930  CD1 ILE A  70      48.669  70.419  49.929  1.00  0.00           C
ATOM    931  H   ILE A  70      50.187  68.404  46.838  1.00  0.00           H
ATOM    932  HA  ILE A  70      51.659  70.932  47.035  1.00  0.00           H
ATOM    933  HB  ILE A  70      50.637  68.747  48.930  1.00  0.00           H
ATOM    934 HG12 ILE A  70      49.810  71.611  48.615  1.00  0.00           H
ATOM    935 HG13 ILE A  70      48.992  70.299  47.791  1.00  0.00           H
ATOM    936 HG21 ILE A  70      51.398  70.398  50.864  1.00  0.00           H
ATOM    937 HG22 ILE A  70      51.852  71.472  49.519  1.00  0.00           H
ATOM    938 HG23 ILE A  70      52.783  70.017  49.853  1.00  0.00           H
ATOM    939 HD11 ILE A  70      49.261  70.822  50.751  1.00  0.00           H
ATOM    940 HD12 ILE A  70      48.473  69.365  50.127  1.00  0.00           H
ATOM    941 HD13 ILE A  70      47.739  70.935  49.690  1.00  0.00           H
ATOM    942  N   GLU A  71      53.276  68.124  47.451  1.00  0.00           N
ATOM    943  CA  GLU A  71      54.646  67.531  47.417  1.00  0.00           C
ATOM    944  C   GLU A  71      55.336  67.693  46.086  1.00  0.00           C
ATOM    945  O   GLU A  71      56.552  67.870  46.082  1.00  0.00           O
ATOM    946  CB  GLU A  71      54.564  66.047  47.634  1.00  0.00           C
ATOM    947  CG  GLU A  71      55.933  65.280  47.672  1.00  0.00           C
ATOM    948  CD  GLU A  71      56.703  65.492  48.971  1.00  0.00           C
ATOM    949  OE1 GLU A  71      56.102  66.026  49.908  1.00  0.00           O
ATOM    950  OE2 GLU A  71      57.938  65.173  48.932  1.00  0.00           O
ATOM    951  H   GLU A  71      52.463  67.531  47.541  1.00  0.00           H
ATOM    952  HA  GLU A  71      55.248  67.970  48.213  1.00  0.00           H
ATOM    953  HB2 GLU A  71      54.053  65.907  48.586  1.00  0.00           H
ATOM    954  HB3 GLU A  71      53.988  65.618  46.814  1.00  0.00           H
ATOM    955  HG2 GLU A  71      55.695  64.225  47.534  1.00  0.00           H
ATOM    956  HG3 GLU A  71      56.614  65.556  46.867  1.00  0.00           H
ATOM    957  N   THR A  72      54.653  67.547  44.941  1.00  0.01           N
ATOM    958  CA  THR A  72      55.262  67.946  43.658  1.00  0.01           C
ATOM    959  C   THR A  72      55.686  69.394  43.532  1.00  0.01           C
ATOM    960  O   THR A  72      56.598  69.702  42.863  1.00  0.01           O
ATOM    961  CB  THR A  72      54.410  67.400  42.490  1.00  0.01           C
ATOM    962  CG2 THR A  72      55.223  67.458  41.206  1.00  0.01           C
ATOM    963  OG1 THR A  72      54.257  66.007  42.603  1.00  0.01           O
ATOM    964  H   THR A  72      53.728  67.144  44.995  1.00  0.01           H
ATOM    965  HA  THR A  72      56.233  67.451  43.651  1.00  0.01           H
ATOM    966  HB  THR A  72      53.505  67.969  42.276  1.00  0.01           H
ATOM    967  HG1 THR A  72      53.642  65.848  43.322  1.00  0.01           H
ATOM    968 HG21 THR A  72      54.699  66.859  40.462  1.00  0.01           H
ATOM    969 HG22 THR A  72      56.173  66.967  41.420  1.00  0.01           H
ATOM    970 HG23 THR A  72      55.274  68.482  40.836  1.00  0.01           H
ATOM    971  N   LEU A  73      54.953  70.416  44.112  1.00  0.00           N
ATOM    972  CA  LEU A  73      55.210  71.859  43.983  1.00  0.00           C
ATOM    973  C   LEU A  73      56.248  72.228  45.074  1.00  0.00           C
ATOM    974  O   LEU A  73      57.213  73.018  44.870  1.00  0.00           O
ATOM    975  CB  LEU A  73      53.953  72.647  44.063  1.00  0.00           C
ATOM    976  CG  LEU A  73      53.992  74.185  44.018  1.00  0.00           C
ATOM    977  CD1 LEU A  73      54.367  74.597  42.585  1.00  0.00           C
ATOM    978  CD2 LEU A  73      52.701  74.914  44.464  1.00  0.00           C
ATOM    979  H   LEU A  73      54.017  70.269  44.462  1.00  0.00           H
ATOM    980  HA  LEU A  73      55.620  72.016  42.986  1.00  0.00           H
ATOM    981  HB2 LEU A  73      53.178  72.402  43.336  1.00  0.00           H
ATOM    982  HB3 LEU A  73      53.643  72.440  45.087  1.00  0.00           H
ATOM    983  HG  LEU A  73      54.747  74.453  44.758  1.00  0.00           H
ATOM    984 HD11 LEU A  73      54.874  75.562  42.572  1.00  0.00           H
ATOM    985 HD12 LEU A  73      53.507  74.791  41.944  1.00  0.00           H
ATOM    986 HD13 LEU A  73      55.122  73.903  42.215  1.00  0.00           H
ATOM    987 HD21 LEU A  73      52.946  75.965  44.620  1.00  0.00           H
ATOM    988 HD22 LEU A  73      51.915  74.838  43.713  1.00  0.00           H
ATOM    989 HD23 LEU A  73      52.236  74.568  45.388  1.00  0.00           H
ATOM    990  N   ASP A  74      56.019  71.611  46.243  1.00  0.00           N
ATOM    991  CA  ASP A  74      56.739  71.937  47.429  1.00  0.00           C
ATOM    992  C   ASP A  74      56.627  73.458  47.803  1.00  0.00           C
ATOM    993  O   ASP A  74      57.675  74.101  47.970  1.00  0.00           O
ATOM    994  CB  ASP A  74      58.195  71.488  47.216  1.00  0.00           C
ATOM    995  CG  ASP A  74      59.048  71.638  48.442  1.00  0.00           C
ATOM    996  OD1 ASP A  74      60.286  71.805  48.324  1.00  0.00           O
ATOM    997  OD2 ASP A  74      58.550  71.615  49.582  1.00  0.00           O
ATOM    998  H   ASP A  74      55.218  71.006  46.360  1.00  0.00           H
ATOM    999  HA  ASP A  74      56.288  71.307  48.196  1.00  0.00           H
ATOM   1000  HB2 ASP A  74      58.292  70.448  46.905  1.00  0.00           H
ATOM   1001  HB3 ASP A  74      58.664  72.122  46.463  1.00  0.00           H
ATOM   1002  N   PRO A  75      55.466  74.180  48.008  1.00  0.00           N
ATOM   1003  CA  PRO A  75      55.451  75.615  48.308  1.00  0.00           C
ATOM   1004  C   PRO A  75      55.961  75.951  49.757  1.00  0.00           C
ATOM   1005  O   PRO A  75      55.696  75.271  50.714  1.00  0.00           O
ATOM   1006  CB  PRO A  75      53.949  75.932  48.178  1.00  0.00           C
ATOM   1007  CG  PRO A  75      53.226  74.684  48.654  1.00  0.00           C
ATOM   1008  CD  PRO A  75      54.144  73.614  47.977  1.00  0.00           C
ATOM   1009  HA  PRO A  75      56.007  76.135  47.528  1.00  0.00           H
ATOM   1010  HB2 PRO A  75      53.602  76.752  48.807  1.00  0.00           H
ATOM   1011  HB3 PRO A  75      53.694  76.157  47.142  1.00  0.00           H
ATOM   1012  HG2 PRO A  75      53.265  74.572  49.737  1.00  0.00           H
ATOM   1013  HG3 PRO A  75      52.187  74.636  48.329  1.00  0.00           H
ATOM   1014  HD2 PRO A  75      54.223  72.729  48.608  1.00  0.00           H
ATOM   1015  HD3 PRO A  75      53.762  73.465  46.967  1.00  0.00           H
ATOM   1016  N   LYS A  76      56.757  77.054  49.933  1.00  0.00           N
ATOM   1017  CA  LYS A  76      57.628  77.298  51.056  1.00  0.00           C
ATOM   1018  C   LYS A  76      57.090  78.230  52.214  1.00  0.00           C
ATOM   1019  O   LYS A  76      56.065  78.898  52.035  1.00  0.00           O
ATOM   1020  CB  LYS A  76      58.880  77.981  50.468  1.00  0.00           C
ATOM   1021  CG  LYS A  76      59.649  77.349  49.339  1.00  0.00           C
ATOM   1022  CD  LYS A  76      60.535  76.118  49.637  1.00  0.00           C
ATOM   1023  CE  LYS A  76      61.233  75.700  48.299  1.00  0.00           C
ATOM   1024  NZ  LYS A  76      60.442  74.638  47.624  1.00  0.00           N
ATOM   1025  H   LYS A  76      56.920  77.704  49.177  1.00  0.00           H
ATOM   1026  HA  LYS A  76      57.857  76.309  51.452  1.00  0.00           H
ATOM   1027  HB2 LYS A  76      58.612  79.014  50.250  1.00  0.00           H
ATOM   1028  HB3 LYS A  76      59.587  77.915  51.296  1.00  0.00           H
ATOM   1029  HG2 LYS A  76      58.931  76.969  48.613  1.00  0.00           H
ATOM   1030  HG3 LYS A  76      60.295  78.123  48.925  1.00  0.00           H
ATOM   1031  HD2 LYS A  76      61.237  76.368  50.433  1.00  0.00           H
ATOM   1032  HD3 LYS A  76      59.891  75.320  50.008  1.00  0.00           H
ATOM   1033  HE2 LYS A  76      61.293  76.637  47.745  1.00  0.00           H
ATOM   1034  HE3 LYS A  76      62.277  75.508  48.548  1.00  0.00           H
ATOM   1035  HZ1 LYS A  76      59.513  75.006  47.476  1.00  0.00           H
ATOM   1036  HZ2 LYS A  76      60.363  73.797  48.177  1.00  0.00           H
ATOM   1037  HZ3 LYS A  76      60.767  74.413  46.695  1.00  0.00           H
ATOM   1038  N   ALA A  77      57.731  78.141  53.390  1.00  0.00           N
ATOM   1039  CA  ALA A  77      57.218  78.964  54.537  1.00  0.00           C
ATOM   1040  C   ALA A  77      57.256  80.486  54.108  1.00  0.00           C
ATOM   1041  O   ALA A  77      58.180  80.989  53.434  1.00  0.00           O
ATOM   1042  CB  ALA A  77      58.174  78.696  55.684  1.00  0.00           C
ATOM   1043  H   ALA A  77      58.583  77.604  53.477  1.00  0.00           H
ATOM   1044  HA  ALA A  77      56.227  78.666  54.879  1.00  0.00           H
ATOM   1045  HB1 ALA A  77      58.064  77.649  55.963  1.00  0.00           H
ATOM   1046  HB2 ALA A  77      57.955  79.348  56.529  1.00  0.00           H
ATOM   1047  HB3 ALA A  77      59.226  78.684  55.396  1.00  0.00           H
ATOM   1048  N   GLY A  78      56.241  81.280  54.488  1.00  0.00           N
ATOM   1049  CA  GLY A  78      56.165  82.672  54.033  1.00  0.00           C
ATOM   1050  C   GLY A  78      55.601  82.883  52.622  1.00  0.00           C
ATOM   1051  O   GLY A  78      55.229  84.029  52.379  1.00  0.00           O
ATOM   1052  H   GLY A  78      55.424  80.844  54.890  1.00  0.00           H
ATOM   1053  HA2 GLY A  78      55.483  83.125  54.753  1.00  0.00           H
ATOM   1054  HA3 GLY A  78      57.113  83.186  54.190  1.00  0.00           H
ATOM   1055  N   GLN A  79      55.429  81.904  51.751  1.00  0.00           N
ATOM   1056  CA  GLN A  79      54.783  82.107  50.490  1.00  0.00           C
ATOM   1057  C   GLN A  79      53.252  82.379  50.502  1.00  0.00           C
ATOM   1058  O   GLN A  79      52.519  81.945  51.366  1.00  0.00           O
ATOM   1059  CB  GLN A  79      55.291  80.980  49.535  1.00  0.00           C
ATOM   1060  CG  GLN A  79      56.719  81.207  49.065  1.00  0.00           C
ATOM   1061  CD  GLN A  79      57.101  80.160  48.037  1.00  0.00           C
ATOM   1062  NE2 GLN A  79      58.263  80.297  47.506  1.00  0.00           N
ATOM   1063  OE1 GLN A  79      56.403  79.239  47.638  1.00  0.00           O
ATOM   1064  H   GLN A  79      55.734  80.980  52.022  1.00  0.00           H
ATOM   1065  HA  GLN A  79      55.252  83.041  50.179  1.00  0.00           H
ATOM   1066  HB2 GLN A  79      55.105  79.982  49.932  1.00  0.00           H
ATOM   1067  HB3 GLN A  79      54.638  81.020  48.663  1.00  0.00           H
ATOM   1068  HG2 GLN A  79      56.766  82.197  48.611  1.00  0.00           H
ATOM   1069  HG3 GLN A  79      57.420  81.288  49.895  1.00  0.00           H
ATOM   1070 HE21 GLN A  79      58.526  79.672  46.758  1.00  0.00           H
ATOM   1071 HE22 GLN A  79      58.989  80.874  47.905  1.00  0.00           H
ATOM   1072  N   HID A  80      52.871  83.149  49.486  1.00  0.00           N
ATOM   1073  CA  HID A  80      51.448  83.425  48.968  1.00  0.00           C
ATOM   1074  C   HID A  80      51.186  82.745  47.628  1.00  0.00           C
ATOM   1075  O   HID A  80      51.589  83.187  46.579  1.00  0.00           O
ATOM   1076  CB  HID A  80      51.226  84.928  48.963  1.00  0.00           C
ATOM   1077  CG  HID A  80      49.777  85.350  48.871  1.00  0.00           C
ATOM   1078  CD2 HID A  80      48.625  84.713  49.251  1.00  0.00           C
ATOM   1079  ND1 HID A  80      49.396  86.640  48.485  1.00  0.00           N
ATOM   1080  CE1 HID A  80      48.032  86.757  48.583  1.00  0.00           C
ATOM   1081  NE2 HID A  80      47.495  85.588  49.079  1.00  0.00           N
ATOM   1082  H   HID A  80      53.573  83.523  48.864  1.00  0.00           H
ATOM   1083  HA  HID A  80      50.728  83.137  49.735  1.00  0.00           H
ATOM   1084  HB2 HID A  80      51.725  85.352  49.835  1.00  0.00           H
ATOM   1085  HB3 HID A  80      51.714  85.243  48.041  1.00  0.00           H
ATOM   1086  HD1 HID A  80      50.029  87.395  48.265  1.00  0.00           H
ATOM   1087  HD2 HID A  80      48.516  83.677  49.537  1.00  0.00           H
ATOM   1088  HE1 HID A  80      47.469  87.672  48.471  1.00  0.00           H
ATOM   1089  N   LEU A  81      50.370  81.723  47.704  1.00  0.01           N
ATOM   1090  CA  LEU A  81      49.882  80.987  46.503  1.00  0.01           C
ATOM   1091  C   LEU A  81      48.734  81.721  45.766  1.00  0.01           C
ATOM   1092  O   LEU A  81      47.994  82.340  46.489  1.00  0.01           O
ATOM   1093  CB  LEU A  81      49.485  79.519  46.883  1.00  0.01           C
ATOM   1094  CG  LEU A  81      48.974  78.638  45.816  1.00  0.01           C
ATOM   1095  CD1 LEU A  81      50.002  78.281  44.744  1.00  0.01           C
ATOM   1096  CD2 LEU A  81      48.331  77.378  46.320  1.00  0.01           C
ATOM   1097  H   LEU A  81      50.149  81.405  48.637  1.00  0.01           H
ATOM   1098  HA  LEU A  81      50.604  80.823  45.703  1.00  0.01           H
ATOM   1099  HB2 LEU A  81      50.329  78.990  47.327  1.00  0.01           H
ATOM   1100  HB3 LEU A  81      48.665  79.570  47.599  1.00  0.01           H
ATOM   1101  HG  LEU A  81      48.161  79.204  45.360  1.00  0.01           H
ATOM   1102 HD11 LEU A  81      49.526  77.609  44.030  1.00  0.01           H
ATOM   1103 HD12 LEU A  81      50.866  77.738  45.128  1.00  0.01           H
ATOM   1104 HD13 LEU A  81      50.296  79.224  44.284  1.00  0.01           H
ATOM   1105 HD21 LEU A  81      47.578  77.591  47.078  1.00  0.01           H
ATOM   1106 HD22 LEU A  81      47.780  76.947  45.484  1.00  0.01           H
ATOM   1107 HD23 LEU A  81      49.070  76.668  46.692  1.00  0.01           H
ATOM   1108  N   LEU A  82      48.683  81.481  44.444  1.00  0.00           N
ATOM   1109  CA  LEU A  82      47.440  81.725  43.654  1.00  0.00           C
ATOM   1110  C   LEU A  82      46.782  80.437  43.140  1.00  0.00           C
ATOM   1111  O   LEU A  82      47.360  79.785  42.320  1.00  0.00           O
ATOM   1112  CB  LEU A  82      47.806  82.643  42.505  1.00  0.00           C
ATOM   1113  CG  LEU A  82      46.632  83.108  41.612  1.00  0.00           C
ATOM   1114  CD1 LEU A  82      45.490  83.773  42.287  1.00  0.00           C
ATOM   1115  CD2 LEU A  82      47.212  83.931  40.480  1.00  0.00           C
ATOM   1116  H   LEU A  82      49.473  81.090  43.950  1.00  0.00           H
ATOM   1117  HA  LEU A  82      46.682  82.213  44.267  1.00  0.00           H
ATOM   1118  HB2 LEU A  82      48.176  83.548  42.987  1.00  0.00           H
ATOM   1119  HB3 LEU A  82      48.545  82.108  41.909  1.00  0.00           H
ATOM   1120  HG  LEU A  82      46.209  82.337  40.967  1.00  0.00           H
ATOM   1121 HD11 LEU A  82      45.790  84.629  42.892  1.00  0.00           H
ATOM   1122 HD12 LEU A  82      44.861  83.064  42.825  1.00  0.00           H
ATOM   1123 HD13 LEU A  82      44.897  84.183  41.470  1.00  0.00           H
ATOM   1124 HD21 LEU A  82      47.829  83.272  39.869  1.00  0.00           H
ATOM   1125 HD22 LEU A  82      46.469  84.252  39.750  1.00  0.00           H
ATOM   1126 HD23 LEU A  82      47.698  84.851  40.804  1.00  0.00           H
ATOM   1127  N   ASP A  83      45.540  80.122  43.428  1.00 -0.04           N
ATOM   1128  CA  ASP A  83      44.751  78.968  42.991  1.00 -0.04           C
ATOM   1129  C   ASP A  83      43.771  79.286  41.800  1.00 -0.04           C
ATOM   1130  O   ASP A  83      42.678  79.897  41.940  1.00 -0.04           O
ATOM   1131  CB  ASP A  83      44.098  78.306  44.248  1.00 -0.04           C
ATOM   1132  CG  ASP A  83      43.613  76.864  43.884  1.00 -0.04           C
ATOM   1133  OD1 ASP A  83      43.514  76.568  42.683  1.00 -0.04           O
ATOM   1134  OD2 ASP A  83      43.274  76.076  44.810  1.00 -0.04           O
ATOM   1135  H   ASP A  83      45.109  80.811  44.029  1.00 -0.04           H
ATOM   1136  HA  ASP A  83      45.404  78.177  42.621  1.00 -0.04           H
ATOM   1137  HB2 ASP A  83      44.809  78.259  45.072  1.00 -0.04           H
ATOM   1138  HB3 ASP A  83      43.268  78.918  44.599  1.00 -0.04           H
ATOM   1139  N   ILE A  84      44.228  78.987  40.579  1.00 -0.05           N
ATOM   1140  CA  ILE A  84      43.468  79.219  39.350  1.00 -0.05           C
ATOM   1141  C   ILE A  84      42.387  78.170  39.084  1.00 -0.05           C
ATOM   1142  O   ILE A  84      42.705  76.995  38.845  1.00 -0.05           O
ATOM   1143  CB  ILE A  84      44.487  79.480  38.104  1.00 -0.05           C
ATOM   1144  CG1 ILE A  84      45.498  80.650  38.310  1.00 -0.05           C
ATOM   1145  CG2 ILE A  84      43.711  79.729  36.787  1.00 -0.05           C
ATOM   1146  CD1 ILE A  84      46.187  81.291  37.128  1.00 -0.05           C
ATOM   1147  H   ILE A  84      45.167  78.627  40.493  1.00 -0.05           H
ATOM   1148  HA  ILE A  84      42.925  80.150  39.513  1.00 -0.05           H
ATOM   1149  HB  ILE A  84      44.973  78.506  38.055  1.00 -0.05           H
ATOM   1150 HG12 ILE A  84      44.902  81.472  38.707  1.00 -0.05           H
ATOM   1151 HG13 ILE A  84      46.276  80.380  39.024  1.00 -0.05           H
ATOM   1152 HG21 ILE A  84      43.108  78.845  36.580  1.00 -0.05           H
ATOM   1153 HG22 ILE A  84      44.454  79.868  36.001  1.00 -0.05           H
ATOM   1154 HG23 ILE A  84      43.061  80.603  36.811  1.00 -0.05           H
ATOM   1155 HD11 ILE A  84      45.497  81.879  36.524  1.00 -0.05           H
ATOM   1156 HD12 ILE A  84      46.743  80.652  36.441  1.00 -0.05           H
ATOM   1157 HD13 ILE A  84      46.951  81.959  37.527  1.00 -0.05           H
ATOM   1158  N   GLY A  85      41.129  78.656  39.127  1.00 -0.04           N
ATOM   1159  CA  GLY A  85      39.899  77.881  39.027  1.00 -0.04           C
ATOM   1160  C   GLY A  85      39.791  77.055  40.258  1.00 -0.04           C
ATOM   1161  O   GLY A  85      39.791  75.855  40.155  1.00 -0.04           O
ATOM   1162  H   GLY A  85      41.051  79.658  39.229  1.00 -0.04           H
ATOM   1163  HA2 GLY A  85      39.061  78.577  39.070  1.00 -0.04           H
ATOM   1164  HA3 GLY A  85      39.993  77.255  38.140  1.00 -0.04           H
ATOM   1165  N   CYS A  86      39.881  77.665  41.474  1.00 -0.02           N
ATOM   1166  CA  CYS A  86      39.998  76.884  42.706  1.00 -0.02           C
ATOM   1167  C   CYS A  86      38.909  75.851  43.057  1.00 -0.02           C
ATOM   1168  O   CYS A  86      39.033  75.121  43.998  1.00 -0.02           O
ATOM   1169  CB  CYS A  86      40.438  77.856  43.846  1.00 -0.02           C
ATOM   1170  SG  CYS A  86      39.201  79.056  44.262  1.00 -0.02           S
ATOM   1171  H   CYS A  86      39.804  78.664  41.598  1.00 -0.02           H
ATOM   1172  HA  CYS A  86      40.860  76.251  42.496  1.00 -0.02           H
ATOM   1173  HB2 CYS A  86      40.654  77.394  44.809  1.00 -0.02           H
ATOM   1174  HB3 CYS A  86      41.285  78.457  43.514  1.00 -0.02           H
ATOM   1175  HG  CYS A  86      38.315  78.159  44.704  1.00 -0.02           H
ATOM   1176  N   GLY A  87      37.822  75.781  42.289  1.00 -0.02           N
ATOM   1177  CA  GLY A  87      36.706  74.878  42.607  1.00 -0.02           C
ATOM   1178  C   GLY A  87      35.922  75.371  43.871  1.00 -0.02           C
ATOM   1179  O   GLY A  87      35.975  76.586  44.198  1.00 -0.02           O
ATOM   1180  H   GLY A  87      37.678  76.364  41.477  1.00 -0.02           H
ATOM   1181  HA2 GLY A  87      35.969  74.854  41.805  1.00 -0.02           H
ATOM   1182  HA3 GLY A  87      37.137  73.902  42.833  1.00 -0.02           H
ATOM   1183  N   THR A  88      35.396  74.413  44.657  1.00  0.02           N
ATOM   1184  CA  THR A  88      34.729  74.766  45.982  1.00  0.02           C
ATOM   1185  C   THR A  88      35.643  75.194  47.127  1.00  0.02           C
ATOM   1186  O   THR A  88      35.371  75.116  48.328  1.00  0.02           O
ATOM   1187  CB  THR A  88      34.093  73.532  46.466  1.00  0.02           C
ATOM   1188  CG2 THR A  88      32.897  73.156  45.563  1.00  0.02           C
ATOM   1189  OG1 THR A  88      34.941  72.425  46.520  1.00  0.02           O
ATOM   1190  H   THR A  88      35.302  73.462  44.332  1.00  0.02           H
ATOM   1191  HA  THR A  88      33.966  75.522  45.795  1.00  0.02           H
ATOM   1192  HB  THR A  88      33.716  73.565  47.488  1.00  0.02           H
ATOM   1193  HG1 THR A  88      35.244  72.136  45.656  1.00  0.02           H
ATOM   1194 HG21 THR A  88      33.313  72.977  44.572  1.00  0.02           H
ATOM   1195 HG22 THR A  88      32.153  73.953  45.570  1.00  0.02           H
ATOM   1196 HG23 THR A  88      32.342  72.330  46.007  1.00  0.02           H
ATOM   1197  N   GLY A  89      36.807  75.598  46.746  1.00  0.01           N
ATOM   1198  CA  GLY A  89      37.867  76.112  47.631  1.00  0.01           C
ATOM   1199  C   GLY A  89      38.721  74.987  48.373  1.00  0.01           C
ATOM   1200  O   GLY A  89      39.682  75.307  49.057  1.00  0.01           O
ATOM   1201  H   GLY A  89      37.081  75.459  45.784  1.00  0.01           H
ATOM   1202  HA2 GLY A  89      38.448  76.896  47.147  1.00  0.01           H
ATOM   1203  HA3 GLY A  89      37.496  76.572  48.547  1.00  0.01           H
ATOM   1204  N   ARG A  90      38.311  73.693  48.225  1.00  0.03           N
ATOM   1205  CA  ARG A  90      38.998  72.507  48.850  1.00  0.03           C
ATOM   1206  C   ARG A  90      40.447  72.478  48.533  1.00  0.03           C
ATOM   1207  O   ARG A  90      41.193  72.429  49.466  1.00  0.03           O
ATOM   1208  CB  ARG A  90      38.238  71.261  48.291  1.00  0.03           C
ATOM   1209  CG  ARG A  90      38.759  69.975  49.059  1.00  0.03           C
ATOM   1210  CD  ARG A  90      38.218  69.852  50.452  1.00  0.03           C
ATOM   1211  NE  ARG A  90      38.565  68.532  51.102  1.00  0.03           N
ATOM   1212  CZ  ARG A  90      38.323  68.214  52.387  1.00  0.03           C
ATOM   1213  NH1 ARG A  90      37.542  68.985  53.067  1.00  0.03           N
ATOM   1214  NH2 ARG A  90      38.844  67.204  52.988  1.00  0.03           N
ATOM   1215  H   ARG A  90      37.519  73.490  47.632  1.00  0.03           H
ATOM   1216  HA  ARG A  90      38.886  72.622  49.928  1.00  0.03           H
ATOM   1217  HB2 ARG A  90      37.151  71.340  48.302  1.00  0.03           H
ATOM   1218  HB3 ARG A  90      38.523  71.069  47.256  1.00  0.03           H
ATOM   1219  HG2 ARG A  90      38.257  69.174  48.516  1.00  0.03           H
ATOM   1220  HG3 ARG A  90      39.830  69.822  48.931  1.00  0.03           H
ATOM   1221  HD2 ARG A  90      38.524  70.680  51.092  1.00  0.03           H
ATOM   1222  HD3 ARG A  90      37.140  70.002  50.406  1.00  0.03           H
ATOM   1223  HE  ARG A  90      39.027  67.818  50.557  1.00  0.03           H
ATOM   1224 HH11 ARG A  90      36.846  69.571  52.628  1.00  0.03           H
ATOM   1225 HH12 ARG A  90      37.441  68.812  54.057  1.00  0.03           H
ATOM   1226 HH21 ARG A  90      39.207  66.402  52.493  1.00  0.03           H
ATOM   1227 HH22 ARG A  90      38.658  67.033  53.966  1.00  0.03           H
ATOM   1228  N   THR A  91      40.835  72.698  47.309  1.00  0.00           N
ATOM   1229  CA  THR A  91      42.282  72.804  46.975  1.00  0.00           C
ATOM   1230  C   THR A  91      43.057  73.866  47.675  1.00  0.00           C
ATOM   1231  O   THR A  91      44.023  73.475  48.372  1.00  0.00           O
ATOM   1232  CB  THR A  91      42.450  72.767  45.437  1.00  0.00           C
ATOM   1233  CG2 THR A  91      41.928  71.397  44.891  1.00  0.00           C
ATOM   1234  OG1 THR A  91      41.693  73.841  44.843  1.00  0.00           O
ATOM   1235  H   THR A  91      40.254  72.598  46.490  1.00  0.00           H
ATOM   1236  HA  THR A  91      42.695  71.860  47.332  1.00  0.00           H
ATOM   1237  HB  THR A  91      43.512  72.755  45.189  1.00  0.00           H
ATOM   1238  HG1 THR A  91      42.243  74.625  44.905  1.00  0.00           H
ATOM   1239 HG21 THR A  91      42.271  70.478  45.365  1.00  0.00           H
ATOM   1240 HG22 THR A  91      42.000  71.325  43.806  1.00  0.00           H
ATOM   1241 HG23 THR A  91      40.859  71.337  45.094  1.00  0.00           H
ATOM   1242  N   ALA A  92      42.588  75.116  47.621  1.00  0.00           N
ATOM   1243  CA  ALA A  92      43.249  76.251  48.271  1.00  0.00           C
ATOM   1244  C   ALA A  92      43.431  76.127  49.793  1.00  0.00           C
ATOM   1245  O   ALA A  92      44.406  76.614  50.434  1.00  0.00           O
ATOM   1246  CB  ALA A  92      42.380  77.476  47.830  1.00  0.00           C
ATOM   1247  H   ALA A  92      41.811  75.335  47.014  1.00  0.00           H
ATOM   1248  HA  ALA A  92      44.228  76.352  47.802  1.00  0.00           H
ATOM   1249  HB1 ALA A  92      41.304  77.451  48.002  1.00  0.00           H
ATOM   1250  HB2 ALA A  92      42.392  77.574  46.744  1.00  0.00           H
ATOM   1251  HB3 ALA A  92      42.908  78.335  48.245  1.00  0.00           H
ATOM   1252  N   LEU A  93      42.372  75.453  50.338  1.00  0.01           N
ATOM   1253  CA  LEU A  93      42.265  75.213  51.757  1.00  0.01           C
ATOM   1254  C   LEU A  93      43.323  74.223  52.171  1.00  0.01           C
ATOM   1255  O   LEU A  93      44.149  74.485  53.018  1.00  0.01           O
ATOM   1256  CB  LEU A  93      40.809  74.799  52.117  1.00  0.01           C
ATOM   1257  CG  LEU A  93      40.585  73.972  53.398  1.00  0.01           C
ATOM   1258  CD1 LEU A  93      40.484  74.929  54.657  1.00  0.01           C
ATOM   1259  CD2 LEU A  93      39.381  72.962  53.415  1.00  0.01           C
ATOM   1260  H   LEU A  93      41.546  75.465  49.756  1.00  0.01           H
ATOM   1261  HA  LEU A  93      42.495  76.174  52.215  1.00  0.01           H
ATOM   1262  HB2 LEU A  93      40.205  75.702  52.023  1.00  0.01           H
ATOM   1263  HB3 LEU A  93      40.509  74.110  51.328  1.00  0.01           H
ATOM   1264  HG  LEU A  93      41.437  73.303  53.515  1.00  0.01           H
ATOM   1265 HD11 LEU A  93      40.544  74.370  55.591  1.00  0.01           H
ATOM   1266 HD12 LEU A  93      39.563  75.512  54.650  1.00  0.01           H
ATOM   1267 HD13 LEU A  93      41.369  75.565  54.669  1.00  0.01           H
ATOM   1268 HD21 LEU A  93      39.498  72.141  52.708  1.00  0.01           H
ATOM   1269 HD22 LEU A  93      39.340  72.565  54.430  1.00  0.01           H
ATOM   1270 HD23 LEU A  93      38.499  73.536  53.133  1.00  0.01           H
ATOM   1271  N   LYS A  94      43.337  73.036  51.547  1.00  0.02           N
ATOM   1272  CA  LYS A  94      44.373  72.026  51.707  1.00  0.02           C
ATOM   1273  C   LYS A  94      45.761  72.552  51.602  1.00  0.02           C
ATOM   1274  O   LYS A  94      46.468  72.310  52.578  1.00  0.02           O
ATOM   1275  CB  LYS A  94      44.092  70.843  50.762  1.00  0.02           C
ATOM   1276  CG  LYS A  94      44.986  69.628  51.101  1.00  0.02           C
ATOM   1277  CD  LYS A  94      44.587  68.872  52.345  1.00  0.02           C
ATOM   1278  CE  LYS A  94      45.430  67.539  52.451  1.00  0.02           C
ATOM   1279  NZ  LYS A  94      45.239  66.567  51.279  1.00  0.02           N
ATOM   1280  H   LYS A  94      42.755  73.023  50.721  1.00  0.02           H
ATOM   1281  HA  LYS A  94      44.296  71.649  52.727  1.00  0.02           H
ATOM   1282  HB2 LYS A  94      43.054  70.578  50.964  1.00  0.02           H
ATOM   1283  HB3 LYS A  94      44.201  71.218  49.744  1.00  0.02           H
ATOM   1284  HG2 LYS A  94      44.888  68.924  50.275  1.00  0.02           H
ATOM   1285  HG3 LYS A  94      46.014  69.965  51.239  1.00  0.02           H
ATOM   1286  HD2 LYS A  94      44.720  69.348  53.316  1.00  0.02           H
ATOM   1287  HD3 LYS A  94      43.519  68.652  52.337  1.00  0.02           H
ATOM   1288  HE2 LYS A  94      46.503  67.676  52.584  1.00  0.02           H
ATOM   1289  HE3 LYS A  94      44.961  67.028  53.292  1.00  0.02           H
ATOM   1290  HZ1 LYS A  94      45.975  65.878  51.331  1.00  0.02           H
ATOM   1291  HZ2 LYS A  94      45.087  67.087  50.426  1.00  0.02           H
ATOM   1292  HZ3 LYS A  94      44.418  65.994  51.411  1.00  0.02           H
ATOM   1293  N   ALA A  95      46.053  73.425  50.674  1.00  0.00           N
ATOM   1294  CA  ALA A  95      47.378  74.009  50.475  1.00  0.00           C
ATOM   1295  C   ALA A  95      47.782  74.898  51.682  1.00  0.00           C
ATOM   1296  O   ALA A  95      48.882  74.719  52.252  1.00  0.00           O
ATOM   1297  CB  ALA A  95      47.215  74.927  49.244  1.00  0.00           C
ATOM   1298  H   ALA A  95      45.304  73.605  50.021  1.00  0.00           H
ATOM   1299  HA  ALA A  95      48.127  73.228  50.342  1.00  0.00           H
ATOM   1300  HB1 ALA A  95      47.444  74.397  48.320  1.00  0.00           H
ATOM   1301  HB2 ALA A  95      47.975  75.708  49.283  1.00  0.00           H
ATOM   1302  HB3 ALA A  95      46.253  75.403  49.055  1.00  0.00           H
ATOM   1303  N   ALA A  96      46.895  75.706  52.287  1.00  0.00           N
ATOM   1304  CA  ALA A  96      47.063  76.479  53.469  1.00  0.00           C
ATOM   1305  C   ALA A  96      47.330  75.611  54.725  1.00  0.00           C
ATOM   1306  O   ALA A  96      48.183  75.976  55.551  1.00  0.00           O
ATOM   1307  CB  ALA A  96      45.884  77.487  53.692  1.00  0.00           C
ATOM   1308  H   ALA A  96      46.223  76.020  51.601  1.00  0.00           H
ATOM   1309  HA  ALA A  96      47.941  77.109  53.333  1.00  0.00           H
ATOM   1310  HB1 ALA A  96      45.704  78.036  52.768  1.00  0.00           H
ATOM   1311  HB2 ALA A  96      46.059  78.157  54.533  1.00  0.00           H
ATOM   1312  HB3 ALA A  96      44.957  76.916  53.757  1.00  0.00           H
ATOM   1313  N   ARG A  97      46.549  74.565  54.861  1.00  0.00           N
ATOM   1314  CA  ARG A  97      46.579  73.652  56.015  1.00  0.00           C
ATOM   1315  C   ARG A  97      47.984  73.114  56.283  1.00  0.00           C
ATOM   1316  O   ARG A  97      48.645  73.352  57.273  1.00  0.00           O
ATOM   1317  CB  ARG A  97      45.583  72.410  55.810  1.00  0.00           C
ATOM   1318  CG  ARG A  97      44.153  72.731  56.001  1.00  0.00           C
ATOM   1319  CD  ARG A  97      43.381  71.458  56.355  1.00  0.00           C
ATOM   1320  NE  ARG A  97      43.528  71.169  57.755  1.00  0.00           N
ATOM   1321  CZ  ARG A  97      42.617  70.673  58.569  1.00  0.00           C
ATOM   1322  NH1 ARG A  97      41.492  70.388  58.178  1.00  0.00           N
ATOM   1323  NH2 ARG A  97      42.900  70.508  59.831  1.00  0.00           N
ATOM   1324  H   ARG A  97      45.836  74.386  54.168  1.00  0.00           H
ATOM   1325  HA  ARG A  97      46.338  74.262  56.886  1.00  0.00           H
ATOM   1326  HB2 ARG A  97      45.708  71.807  54.911  1.00  0.00           H
ATOM   1327  HB3 ARG A  97      45.905  71.658  56.530  1.00  0.00           H
ATOM   1328  HG2 ARG A  97      44.123  73.405  56.857  1.00  0.00           H
ATOM   1329  HG3 ARG A  97      43.821  73.131  55.043  1.00  0.00           H
ATOM   1330  HD2 ARG A  97      42.314  71.593  56.175  1.00  0.00           H
ATOM   1331  HD3 ARG A  97      43.749  70.646  55.728  1.00  0.00           H
ATOM   1332  HE  ARG A  97      44.340  71.597  58.178  1.00  0.00           H
ATOM   1333 HH11 ARG A  97      41.230  70.540  57.215  1.00  0.00           H
ATOM   1334 HH12 ARG A  97      40.843  69.940  58.808  1.00  0.00           H
ATOM   1335 HH21 ARG A  97      43.821  70.635  60.224  1.00  0.00           H
ATOM   1336 HH22 ARG A  97      42.175  70.311  60.506  1.00  0.00           H
ATOM   1337  N   GLN A  98      48.452  72.247  55.404  1.00  0.00           N
ATOM   1338  CA  GLN A  98      49.674  71.442  55.656  1.00  0.00           C
ATOM   1339  C   GLN A  98      50.993  72.184  55.715  1.00  0.00           C
ATOM   1340  O   GLN A  98      51.880  71.967  56.489  1.00  0.00           O
ATOM   1341  CB  GLN A  98      49.801  70.421  54.476  1.00  0.00           C
ATOM   1342  CG  GLN A  98      50.828  69.289  54.736  1.00  0.00           C
ATOM   1343  CD  GLN A  98      51.431  68.746  53.435  1.00  0.00           C
ATOM   1344  NE2 GLN A  98      50.864  67.694  52.929  1.00  0.00           N
ATOM   1345  OE1 GLN A  98      52.411  69.295  52.950  1.00  0.00           O
ATOM   1346  H   GLN A  98      47.859  72.100  54.599  1.00  0.00           H
ATOM   1347  HA  GLN A  98      49.671  70.799  56.536  1.00  0.00           H
ATOM   1348  HB2 GLN A  98      48.870  69.907  54.237  1.00  0.00           H
ATOM   1349  HB3 GLN A  98      49.990  70.980  53.560  1.00  0.00           H
ATOM   1350  HG2 GLN A  98      51.735  69.670  55.204  1.00  0.00           H
ATOM   1351  HG3 GLN A  98      50.420  68.565  55.441  1.00  0.00           H
ATOM   1352 HE21 GLN A  98      51.183  67.357  52.032  1.00  0.00           H
ATOM   1353 HE22 GLN A  98      50.026  67.384  53.398  1.00  0.00           H
ATOM   1354  N   ARG A  99      51.066  73.262  54.894  1.00  0.00           N
ATOM   1355  CA  ARG A  99      52.294  74.080  54.698  1.00  0.00           C
ATOM   1356  C   ARG A  99      52.415  75.376  55.426  1.00  0.00           C
ATOM   1357  O   ARG A  99      53.547  75.948  55.503  1.00  0.00           O
ATOM   1358  CB  ARG A  99      52.581  74.255  53.148  1.00  0.00           C
ATOM   1359  CG  ARG A  99      52.781  72.899  52.481  1.00  0.00           C
ATOM   1360  CD  ARG A  99      53.996  72.096  52.875  1.00  0.00           C
ATOM   1361  NE  ARG A  99      54.505  71.081  51.936  1.00  0.00           N
ATOM   1362  CZ  ARG A  99      55.638  71.079  51.173  1.00  0.00           C
ATOM   1363  NH1 ARG A  99      56.322  72.204  50.890  1.00  0.00           N
ATOM   1364  NH2 ARG A  99      56.198  70.002  50.625  1.00  0.00           N
ATOM   1365  H   ARG A  99      50.373  73.364  54.167  1.00  0.00           H
ATOM   1366  HA  ARG A  99      53.088  73.527  55.200  1.00  0.00           H
ATOM   1367  HB2 ARG A  99      51.725  74.722  52.660  1.00  0.00           H
ATOM   1368  HB3 ARG A  99      53.391  74.961  52.968  1.00  0.00           H
ATOM   1369  HG2 ARG A  99      51.876  72.293  52.520  1.00  0.00           H
ATOM   1370  HG3 ARG A  99      53.021  73.082  51.433  1.00  0.00           H
ATOM   1371  HD2 ARG A  99      54.786  72.801  53.134  1.00  0.00           H
ATOM   1372  HD3 ARG A  99      53.784  71.585  53.814  1.00  0.00           H
ATOM   1373  HE  ARG A  99      53.961  70.232  51.891  1.00  0.00           H
ATOM   1374 HH11 ARG A  99      55.946  73.119  51.095  1.00  0.00           H
ATOM   1375 HH12 ARG A  99      57.150  72.118  50.318  1.00  0.00           H
ATOM   1376 HH21 ARG A  99      55.665  69.154  50.752  1.00  0.00           H
ATOM   1377 HH22 ARG A  99      57.085  70.094  50.150  1.00  0.00           H
ATOM   1378  N   GLY A 100      51.291  75.835  55.954  1.00  0.00           N
ATOM   1379  CA  GLY A 100      51.284  77.074  56.738  1.00  0.00           C
ATOM   1380  C   GLY A 100      51.219  78.311  55.946  1.00  0.00           C
ATOM   1381  O   GLY A 100      51.421  79.428  56.442  1.00  0.00           O
ATOM   1382  H   GLY A 100      50.466  75.260  55.860  1.00  0.00           H
ATOM   1383  HA2 GLY A 100      50.493  76.962  57.479  1.00  0.00           H
ATOM   1384  HA3 GLY A 100      52.186  77.067  57.349  1.00  0.00           H
ATOM   1385  N   ILE A 101      51.181  78.097  54.585  1.00  0.00           N
ATOM   1386  CA  ILE A 101      51.139  79.211  53.645  1.00  0.00           C
ATOM   1387  C   ILE A 101      49.842  79.992  53.585  1.00  0.00           C
ATOM   1388  O   ILE A 101      48.780  79.608  54.140  1.00  0.00           O
ATOM   1389  CB  ILE A 101      51.474  78.750  52.211  1.00  0.00           C
ATOM   1390  CG1 ILE A 101      50.591  77.735  51.542  1.00  0.00           C
ATOM   1391  CG2 ILE A 101      52.948  78.234  52.054  1.00  0.00           C
ATOM   1392  CD1 ILE A 101      50.883  77.085  50.200  1.00  0.00           C
ATOM   1393  H   ILE A 101      50.831  77.188  54.319  1.00  0.00           H
ATOM   1394  HA  ILE A 101      51.840  79.960  54.012  1.00  0.00           H
ATOM   1395  HB  ILE A 101      51.267  79.600  51.561  1.00  0.00           H
ATOM   1396 HG12 ILE A 101      50.570  76.928  52.275  1.00  0.00           H
ATOM   1397 HG13 ILE A 101      49.587  78.161  51.552  1.00  0.00           H
ATOM   1398 HG21 ILE A 101      53.631  78.958  52.498  1.00  0.00           H
ATOM   1399 HG22 ILE A 101      53.204  78.161  50.997  1.00  0.00           H
ATOM   1400 HG23 ILE A 101      53.079  77.209  52.402  1.00  0.00           H
ATOM   1401 HD11 ILE A 101      51.922  76.775  50.089  1.00  0.00           H
ATOM   1402 HD12 ILE A 101      50.723  77.830  49.420  1.00  0.00           H
ATOM   1403 HD13 ILE A 101      50.179  76.255  50.145  1.00  0.00           H
ATOM   1404  N   ALA A 102      49.906  81.138  52.881  1.00  0.00           N
ATOM   1405  CA  ALA A 102      48.767  81.930  52.451  1.00  0.00           C
ATOM   1406  C   ALA A 102      48.343  81.427  51.063  1.00  0.00           C
ATOM   1407  O   ALA A 102      49.183  81.069  50.208  1.00  0.00           O
ATOM   1408  CB  ALA A 102      49.024  83.468  52.424  1.00  0.00           C
ATOM   1409  H   ALA A 102      50.828  81.380  52.548  1.00  0.00           H
ATOM   1410  HA  ALA A 102      47.935  81.820  53.147  1.00  0.00           H
ATOM   1411  HB1 ALA A 102      49.509  83.812  53.338  1.00  0.00           H
ATOM   1412  HB2 ALA A 102      48.057  83.970  52.389  1.00  0.00           H
ATOM   1413  HB3 ALA A 102      49.688  83.776  51.616  1.00  0.00           H
ATOM   1414  N   VAL A 103      47.023  81.558  50.733  1.00  0.01           N
ATOM   1415  CA  VAL A 103      46.494  81.319  49.388  1.00  0.01           C
ATOM   1416  C   VAL A 103      45.459  82.433  48.953  1.00  0.01           C
ATOM   1417  O   VAL A 103      44.740  83.017  49.752  1.00  0.01           O
ATOM   1418  CB  VAL A 103      45.928  79.877  49.116  1.00  0.01           C
ATOM   1419  CG1 VAL A 103      45.700  79.540  47.651  1.00  0.01           C
ATOM   1420  CG2 VAL A 103      46.754  78.861  49.853  1.00  0.01           C
ATOM   1421  H   VAL A 103      46.325  81.753  51.436  1.00  0.01           H
ATOM   1422  HA  VAL A 103      47.310  81.522  48.695  1.00  0.01           H
ATOM   1423  HB  VAL A 103      44.969  79.842  49.633  1.00  0.01           H
ATOM   1424 HG11 VAL A 103      46.548  79.936  47.093  1.00  0.01           H
ATOM   1425 HG12 VAL A 103      45.586  78.474  47.453  1.00  0.01           H
ATOM   1426 HG13 VAL A 103      44.827  80.147  47.411  1.00  0.01           H
ATOM   1427 HG21 VAL A 103      47.787  78.864  49.504  1.00  0.01           H
ATOM   1428 HG22 VAL A 103      46.269  77.908  49.642  1.00  0.01           H
ATOM   1429 HG23 VAL A 103      46.627  79.119  50.904  1.00  0.01           H
ATOM   1430  N   THR A 104      45.388  82.744  47.634  1.00  0.00           N
ATOM   1431  CA  THR A 104      44.243  83.409  46.981  1.00  0.00           C
ATOM   1432  C   THR A 104      43.532  82.388  46.066  1.00  0.00           C
ATOM   1433  O   THR A 104      44.267  81.658  45.445  1.00  0.00           O
ATOM   1434  CB  THR A 104      44.765  84.600  46.181  1.00  0.00           C
ATOM   1435  CG2 THR A 104      43.714  85.254  45.315  1.00  0.00           C
ATOM   1436  OG1 THR A 104      45.292  85.491  47.045  1.00  0.00           O
ATOM   1437  H   THR A 104      46.054  82.300  47.018  1.00  0.00           H
ATOM   1438  HA  THR A 104      43.495  83.742  47.701  1.00  0.00           H
ATOM   1439  HB  THR A 104      45.585  84.265  45.544  1.00  0.00           H
ATOM   1440  HG1 THR A 104      46.069  85.178  47.514  1.00  0.00           H
ATOM   1441 HG21 THR A 104      42.936  85.619  45.985  1.00  0.00           H
ATOM   1442 HG22 THR A 104      43.264  84.596  44.571  1.00  0.00           H
ATOM   1443 HG23 THR A 104      44.150  86.120  44.816  1.00  0.00           H
ATOM   1444  N   GLY A 105      42.185  82.336  45.939  1.00  0.01           N
ATOM   1445  CA  GLY A 105      41.528  81.373  45.043  1.00  0.01           C
ATOM   1446  C   GLY A 105      40.557  82.030  44.039  1.00  0.01           C
ATOM   1447  O   GLY A 105      39.598  82.725  44.475  1.00  0.01           O
ATOM   1448  H   GLY A 105      41.760  82.994  46.578  1.00  0.01           H
ATOM   1449  HA2 GLY A 105      42.234  80.743  44.501  1.00  0.01           H
ATOM   1450  HA3 GLY A 105      40.928  80.702  45.657  1.00  0.01           H
ATOM   1451  N   VAL A 106      40.779  81.839  42.687  1.00 -0.01           N
ATOM   1452  CA  VAL A 106      39.977  82.565  41.660  1.00 -0.01           C
ATOM   1453  C   VAL A 106      39.172  81.412  40.924  1.00 -0.01           C
ATOM   1454  O   VAL A 106      39.612  80.315  40.639  1.00 -0.01           O
ATOM   1455  CB  VAL A 106      40.899  83.290  40.606  1.00 -0.01           C
ATOM   1456  CG1 VAL A 106      40.199  83.693  39.298  1.00 -0.01           C
ATOM   1457  CG2 VAL A 106      41.592  84.551  41.234  1.00 -0.01           C
ATOM   1458  H   VAL A 106      41.490  81.172  42.423  1.00 -0.01           H
ATOM   1459  HA  VAL A 106      39.278  83.271  42.108  1.00 -0.01           H
ATOM   1460  HB  VAL A 106      41.648  82.551  40.322  1.00 -0.01           H
ATOM   1461 HG11 VAL A 106      40.807  84.328  38.653  1.00 -0.01           H
ATOM   1462 HG12 VAL A 106      39.886  82.910  38.608  1.00 -0.01           H
ATOM   1463 HG13 VAL A 106      39.370  84.330  39.607  1.00 -0.01           H
ATOM   1464 HG21 VAL A 106      41.914  84.337  42.253  1.00 -0.01           H
ATOM   1465 HG22 VAL A 106      40.802  85.302  41.252  1.00 -0.01           H
ATOM   1466 HG23 VAL A 106      42.299  84.892  40.477  1.00 -0.01           H
ATOM   1467  N   ALA A 107      37.890  81.701  40.604  1.00 -0.02           N
ATOM   1468  CA  ALA A 107      37.068  80.874  39.714  1.00 -0.02           C
ATOM   1469  C   ALA A 107      35.911  81.722  39.050  1.00 -0.02           C
ATOM   1470  O   ALA A 107      35.466  82.726  39.592  1.00 -0.02           O
ATOM   1471  CB  ALA A 107      36.504  79.691  40.514  1.00 -0.02           C
ATOM   1472  H   ALA A 107      37.564  82.653  40.693  1.00 -0.02           H
ATOM   1473  HA  ALA A 107      37.756  80.570  38.925  1.00 -0.02           H
ATOM   1474  HB1 ALA A 107      35.926  79.870  41.420  1.00 -0.02           H
ATOM   1475  HB2 ALA A 107      37.324  78.998  40.700  1.00 -0.02           H
ATOM   1476  HB3 ALA A 107      35.827  79.269  39.771  1.00 -0.02           H
ATOM   1477  N   VAL A 108      35.463  81.347  37.850  1.00 -0.01           N
ATOM   1478  CA  VAL A 108      34.340  82.040  37.222  1.00 -0.01           C
ATOM   1479  C   VAL A 108      32.956  81.695  37.864  1.00 -0.01           C
ATOM   1480  O   VAL A 108      31.962  82.352  37.488  1.00 -0.01           O
ATOM   1481  CB  VAL A 108      34.313  81.824  35.683  1.00 -0.01           C
ATOM   1482  CG1 VAL A 108      35.348  82.642  34.798  1.00 -0.01           C
ATOM   1483  CG2 VAL A 108      34.424  80.355  35.299  1.00 -0.01           C
ATOM   1484  H   VAL A 108      35.872  80.551  37.380  1.00 -0.01           H
ATOM   1485  HA  VAL A 108      34.624  83.080  37.382  1.00 -0.01           H
ATOM   1486  HB  VAL A 108      33.277  81.992  35.388  1.00 -0.01           H
ATOM   1487 HG11 VAL A 108      36.360  82.546  35.191  1.00 -0.01           H
ATOM   1488 HG12 VAL A 108      35.185  82.439  33.740  1.00 -0.01           H
ATOM   1489 HG13 VAL A 108      34.978  83.649  34.990  1.00 -0.01           H
ATOM   1490 HG21 VAL A 108      35.446  80.084  35.562  1.00 -0.01           H
ATOM   1491 HG22 VAL A 108      34.259  80.216  34.231  1.00 -0.01           H
ATOM   1492 HG23 VAL A 108      33.682  79.793  35.865  1.00 -0.01           H
ATOM   1493  N   SER A 109      32.962  80.589  38.549  1.00 -0.01           N
ATOM   1494  CA  SER A 109      31.743  80.178  39.249  1.00 -0.01           C
ATOM   1495  C   SER A 109      31.586  81.017  40.517  1.00 -0.01           C
ATOM   1496  O   SER A 109      32.426  81.100  41.372  1.00 -0.01           O
ATOM   1497  CB  SER A 109      31.834  78.718  39.470  1.00 -0.01           C
ATOM   1498  OG  SER A 109      30.810  78.265  40.374  1.00 -0.01           O
ATOM   1499  H   SER A 109      33.813  80.089  38.763  1.00 -0.01           H
ATOM   1500  HA  SER A 109      30.908  80.222  38.549  1.00 -0.01           H
ATOM   1501  HB2 SER A 109      31.771  78.220  38.503  1.00 -0.01           H
ATOM   1502  HB3 SER A 109      32.785  78.470  39.941  1.00 -0.01           H
ATOM   1503  HG  SER A 109      29.938  78.539  40.080  1.00 -0.01           H
ATOM   1504  N   LYS A 110      30.395  81.640  40.579  1.00  0.01           N
ATOM   1505  CA  LYS A 110      29.982  82.353  41.803  1.00  0.01           C
ATOM   1506  C   LYS A 110      29.772  81.367  42.986  1.00  0.01           C
ATOM   1507  O   LYS A 110      30.172  81.630  44.114  1.00  0.01           O
ATOM   1508  CB  LYS A 110      28.793  83.315  41.381  1.00  0.01           C
ATOM   1509  CG  LYS A 110      27.493  82.550  41.195  1.00  0.01           C
ATOM   1510  CD  LYS A 110      26.434  83.443  40.545  1.00  0.01           C
ATOM   1511  CE  LYS A 110      25.154  82.680  40.277  1.00  0.01           C
ATOM   1512  NZ  LYS A 110      24.407  82.127  41.442  1.00  0.01           N
ATOM   1513  H   LYS A 110      29.674  81.546  39.879  1.00  0.01           H
ATOM   1514  HA  LYS A 110      30.827  82.992  42.057  1.00  0.01           H
ATOM   1515  HB2 LYS A 110      28.626  84.066  42.153  1.00  0.01           H
ATOM   1516  HB3 LYS A 110      29.063  83.797  40.442  1.00  0.01           H
ATOM   1517  HG2 LYS A 110      27.741  81.726  40.526  1.00  0.01           H
ATOM   1518  HG3 LYS A 110      27.203  82.336  42.223  1.00  0.01           H
ATOM   1519  HD2 LYS A 110      26.269  84.269  41.237  1.00  0.01           H
ATOM   1520  HD3 LYS A 110      26.862  83.889  39.648  1.00  0.01           H
ATOM   1521  HE2 LYS A 110      24.591  83.325  39.603  1.00  0.01           H
ATOM   1522  HE3 LYS A 110      25.421  81.803  39.687  1.00  0.01           H
ATOM   1523  HZ1 LYS A 110      24.972  81.402  41.860  1.00  0.01           H
ATOM   1524  HZ2 LYS A 110      23.487  81.746  41.277  1.00  0.01           H
ATOM   1525  HZ3 LYS A 110      24.280  82.910  42.068  1.00  0.01           H
ATOM   1526  N   GLU A 111      29.288  80.140  42.690  1.00  0.00           N
ATOM   1527  CA  GLU A 111      28.789  79.080  43.634  1.00  0.00           C
ATOM   1528  C   GLU A 111      29.878  78.213  44.243  1.00  0.00           C
ATOM   1529  O   GLU A 111      29.745  77.774  45.351  1.00  0.00           O
ATOM   1530  CB  GLU A 111      27.884  78.147  42.923  1.00  0.00           C
ATOM   1531  CG  GLU A 111      26.561  78.840  42.455  1.00  0.00           C
ATOM   1532  CD  GLU A 111      25.816  79.482  43.644  1.00  0.00           C
ATOM   1533  OE1 GLU A 111      25.183  80.559  43.468  1.00  0.00           O
ATOM   1534  OE2 GLU A 111      25.917  78.987  44.788  1.00  0.00           O
ATOM   1535  H   GLU A 111      29.070  80.021  41.710  1.00  0.00           H
ATOM   1536  HA  GLU A 111      28.237  79.590  44.423  1.00  0.00           H
ATOM   1537  HB2 GLU A 111      28.418  77.669  42.101  1.00  0.00           H
ATOM   1538  HB3 GLU A 111      27.616  77.363  43.631  1.00  0.00           H
ATOM   1539  HG2 GLU A 111      26.900  79.641  41.798  1.00  0.00           H
ATOM   1540  HG3 GLU A 111      25.908  78.164  41.902  1.00  0.00           H
ATOM   1541  N   GLN A 112      30.915  78.050  43.479  1.00 -0.03           N
ATOM   1542  CA  GLN A 112      32.210  77.354  43.879  1.00 -0.03           C
ATOM   1543  C   GLN A 112      33.020  78.303  44.752  1.00 -0.03           C
ATOM   1544  O   GLN A 112      33.555  77.816  45.753  1.00 -0.03           O
ATOM   1545  CB  GLN A 112      32.926  76.990  42.588  1.00 -0.03           C
ATOM   1546  CG  GLN A 112      32.255  75.772  41.880  1.00 -0.03           C
ATOM   1547  CD  GLN A 112      33.120  75.200  40.756  1.00 -0.03           C
ATOM   1548  NE2 GLN A 112      33.235  73.917  40.525  1.00 -0.03           N
ATOM   1549  OE1 GLN A 112      33.791  75.926  40.040  1.00 -0.03           O
ATOM   1550  H   GLN A 112      30.859  78.392  42.530  1.00 -0.03           H
ATOM   1551  HA  GLN A 112      32.013  76.467  44.482  1.00 -0.03           H
ATOM   1552  HB2 GLN A 112      32.767  77.794  41.870  1.00 -0.03           H
ATOM   1553  HB3 GLN A 112      33.964  76.750  42.820  1.00 -0.03           H
ATOM   1554  HG2 GLN A 112      32.011  75.004  42.613  1.00 -0.03           H
ATOM   1555  HG3 GLN A 112      31.296  76.052  41.445  1.00 -0.03           H
ATOM   1556 HE21 GLN A 112      33.913  73.521  39.891  1.00 -0.03           H
ATOM   1557 HE22 GLN A 112      32.665  73.281  41.063  1.00 -0.03           H
ATOM   1558  N   ILE A 113      33.005  79.637  44.512  1.00  0.01           N
ATOM   1559  CA  ILE A 113      33.485  80.725  45.442  1.00  0.01           C
ATOM   1560  C   ILE A 113      32.542  81.029  46.609  1.00  0.01           C
ATOM   1561  O   ILE A 113      33.045  81.433  47.608  1.00  0.01           O
ATOM   1562  CB  ILE A 113      33.744  82.011  44.577  1.00  0.01           C
ATOM   1563  CG1 ILE A 113      34.854  81.810  43.487  1.00  0.01           C
ATOM   1564  CG2 ILE A 113      34.346  83.171  45.478  1.00  0.01           C
ATOM   1565  CD1 ILE A 113      36.261  81.407  43.965  1.00  0.01           C
ATOM   1566  H   ILE A 113      32.688  79.954  43.607  1.00  0.01           H
ATOM   1567  HA  ILE A 113      34.469  80.470  45.836  1.00  0.01           H
ATOM   1568  HB  ILE A 113      32.797  82.354  44.158  1.00  0.01           H
ATOM   1569 HG12 ILE A 113      34.638  81.075  42.712  1.00  0.01           H
ATOM   1570 HG13 ILE A 113      34.927  82.786  43.007  1.00  0.01           H
ATOM   1571 HG21 ILE A 113      34.749  83.934  44.813  1.00  0.01           H
ATOM   1572 HG22 ILE A 113      35.170  82.845  46.113  1.00  0.01           H
ATOM   1573 HG23 ILE A 113      33.602  83.720  46.056  1.00  0.01           H
ATOM   1574 HD11 ILE A 113      36.606  82.226  44.596  1.00  0.01           H
ATOM   1575 HD12 ILE A 113      36.970  81.316  43.142  1.00  0.01           H
ATOM   1576 HD13 ILE A 113      36.306  80.392  44.357  1.00  0.01           H
ATOM   1577  N   ALA A 114      31.259  80.677  46.609  1.00  0.00           N
ATOM   1578  CA  ALA A 114      30.336  80.919  47.682  1.00  0.00           C
ATOM   1579  C   ALA A 114      30.501  79.753  48.636  1.00  0.00           C
ATOM   1580  O   ALA A 114      30.734  80.107  49.799  1.00  0.00           O
ATOM   1581  CB  ALA A 114      28.929  81.072  47.050  1.00  0.00           C
ATOM   1582  H   ALA A 114      30.894  80.188  45.805  1.00  0.00           H
ATOM   1583  HA  ALA A 114      30.603  81.887  48.107  1.00  0.00           H
ATOM   1584  HB1 ALA A 114      28.947  81.839  46.275  1.00  0.00           H
ATOM   1585  HB2 ALA A 114      28.126  81.301  47.750  1.00  0.00           H
ATOM   1586  HB3 ALA A 114      28.658  80.092  46.658  1.00  0.00           H
ATOM   1587  N   ALA A 115      30.556  78.461  48.146  1.00  0.00           N
ATOM   1588  CA  ALA A 115      31.075  77.269  48.877  1.00  0.00           C
ATOM   1589  C   ALA A 115      32.435  77.533  49.536  1.00  0.00           C
ATOM   1590  O   ALA A 115      32.644  77.248  50.733  1.00  0.00           O
ATOM   1591  CB  ALA A 115      31.126  76.048  47.897  1.00  0.00           C
ATOM   1592  H   ALA A 115      30.368  78.255  47.175  1.00  0.00           H
ATOM   1593  HA  ALA A 115      30.399  77.138  49.722  1.00  0.00           H
ATOM   1594  HB1 ALA A 115      31.547  75.145  48.339  1.00  0.00           H
ATOM   1595  HB2 ALA A 115      31.580  76.341  46.950  1.00  0.00           H
ATOM   1596  HB3 ALA A 115      30.093  75.822  47.635  1.00  0.00           H
ATOM   1597  N   ALA A 116      33.337  78.194  48.791  1.00  0.00           N
ATOM   1598  CA  ALA A 116      34.705  78.510  49.321  1.00  0.00           C
ATOM   1599  C   ALA A 116      34.643  79.531  50.459  1.00  0.00           C
ATOM   1600  O   ALA A 116      35.373  79.408  51.448  1.00  0.00           O
ATOM   1601  CB  ALA A 116      35.617  78.929  48.204  1.00  0.00           C
ATOM   1602  H   ALA A 116      33.152  78.328  47.807  1.00  0.00           H
ATOM   1603  HA  ALA A 116      35.166  77.591  49.682  1.00  0.00           H
ATOM   1604  HB1 ALA A 116      36.678  78.986  48.447  1.00  0.00           H
ATOM   1605  HB2 ALA A 116      35.258  79.902  47.869  1.00  0.00           H
ATOM   1606  HB3 ALA A 116      35.521  78.314  47.308  1.00  0.00           H
ATOM   1607  N   ASN A 117      33.822  80.552  50.431  1.00  0.00           N
ATOM   1608  CA  ASN A 117      33.822  81.505  51.531  1.00  0.00           C
ATOM   1609  C   ASN A 117      33.287  80.790  52.800  1.00  0.00           C
ATOM   1610  O   ASN A 117      33.730  81.018  53.926  1.00  0.00           O
ATOM   1611  CB  ASN A 117      32.876  82.608  51.046  1.00  0.00           C
ATOM   1612  CG  ASN A 117      33.601  83.746  50.372  1.00  0.00           C
ATOM   1613  ND2 ASN A 117      33.876  83.737  49.078  1.00  0.00           N
ATOM   1614  OD1 ASN A 117      33.969  84.758  50.931  1.00  0.00           O
ATOM   1615  H   ASN A 117      33.305  80.854  49.618  1.00  0.00           H
ATOM   1616  HA  ASN A 117      34.858  81.843  51.579  1.00  0.00           H
ATOM   1617  HB2 ASN A 117      32.172  82.249  50.295  1.00  0.00           H
ATOM   1618  HB3 ASN A 117      32.336  82.985  51.915  1.00  0.00           H
ATOM   1619 HD21 ASN A 117      33.811  82.856  48.588  1.00  0.00           H
ATOM   1620 HD22 ASN A 117      34.255  84.628  48.792  1.00  0.00           H
ATOM   1621  N   ARG A 118      32.222  79.954  52.632  1.00  0.01           N
ATOM   1622  CA  ARG A 118      31.725  79.015  53.669  1.00  0.01           C
ATOM   1623  C   ARG A 118      32.789  77.985  54.133  1.00  0.01           C
ATOM   1624  O   ARG A 118      32.927  77.801  55.342  1.00  0.01           O
ATOM   1625  CB  ARG A 118      30.446  78.332  53.138  1.00  0.01           C
ATOM   1626  CG  ARG A 118      29.318  79.304  52.861  1.00  0.01           C
ATOM   1627  CD  ARG A 118      27.936  78.634  52.600  1.00  0.01           C
ATOM   1628  NE  ARG A 118      27.975  77.682  51.443  1.00  0.01           N
ATOM   1629  CZ  ARG A 118      27.571  77.879  50.235  1.00  0.01           C
ATOM   1630  NH1 ARG A 118      26.990  78.936  49.789  1.00  0.01           N
ATOM   1631  NH2 ARG A 118      27.753  76.974  49.344  1.00  0.01           N
ATOM   1632  H   ARG A 118      31.800  80.039  51.719  1.00  0.01           H
ATOM   1633  HA  ARG A 118      31.557  79.631  54.552  1.00  0.01           H
ATOM   1634  HB2 ARG A 118      30.625  77.870  52.167  1.00  0.01           H
ATOM   1635  HB3 ARG A 118      30.166  77.593  53.889  1.00  0.01           H
ATOM   1636  HG2 ARG A 118      29.161  79.975  53.706  1.00  0.01           H
ATOM   1637  HG3 ARG A 118      29.588  79.965  52.037  1.00  0.01           H
ATOM   1638  HD2 ARG A 118      27.621  78.087  53.489  1.00  0.01           H
ATOM   1639  HD3 ARG A 118      27.157  79.385  52.466  1.00  0.01           H
ATOM   1640  HE  ARG A 118      28.342  76.754  51.598  1.00  0.01           H
ATOM   1641 HH11 ARG A 118      26.981  79.688  50.464  1.00  0.01           H
ATOM   1642 HH12 ARG A 118      26.519  79.039  48.902  1.00  0.01           H
ATOM   1643 HH21 ARG A 118      28.047  76.089  49.732  1.00  0.01           H
ATOM   1644 HH22 ARG A 118      27.499  77.110  48.376  1.00  0.01           H
ATOM   1645  N   LEU A 119      33.518  77.359  53.265  1.00  0.00           N
ATOM   1646  CA  LEU A 119      34.582  76.420  53.706  1.00  0.00           C
ATOM   1647  C   LEU A 119      35.688  77.102  54.497  1.00  0.00           C
ATOM   1648  O   LEU A 119      36.129  76.537  55.489  1.00  0.00           O
ATOM   1649  CB  LEU A 119      35.058  75.671  52.417  1.00  0.00           C
ATOM   1650  CG  LEU A 119      36.033  74.509  52.535  1.00  0.00           C
ATOM   1651  CD1 LEU A 119      35.308  73.542  53.464  1.00  0.00           C
ATOM   1652  CD2 LEU A 119      36.211  73.826  51.119  1.00  0.00           C
ATOM   1653  H   LEU A 119      33.395  77.660  52.309  1.00  0.00           H
ATOM   1654  HA  LEU A 119      34.098  75.732  54.399  1.00  0.00           H
ATOM   1655  HB2 LEU A 119      34.142  75.320  51.940  1.00  0.00           H
ATOM   1656  HB3 LEU A 119      35.521  76.356  51.707  1.00  0.00           H
ATOM   1657  HG  LEU A 119      36.992  74.802  52.962  1.00  0.00           H
ATOM   1658 HD11 LEU A 119      34.252  73.482  53.201  1.00  0.00           H
ATOM   1659 HD12 LEU A 119      35.496  73.984  54.442  1.00  0.00           H
ATOM   1660 HD13 LEU A 119      35.836  72.592  53.373  1.00  0.00           H
ATOM   1661 HD21 LEU A 119      36.725  72.865  51.134  1.00  0.00           H
ATOM   1662 HD22 LEU A 119      35.267  73.519  50.667  1.00  0.00           H
ATOM   1663 HD23 LEU A 119      36.678  74.550  50.453  1.00  0.00           H
ATOM   1664  N   ALA A 120      36.195  78.254  54.125  1.00  0.00           N
ATOM   1665  CA  ALA A 120      37.189  78.904  54.859  1.00  0.00           C
ATOM   1666  C   ALA A 120      36.762  79.391  56.197  1.00  0.00           C
ATOM   1667  O   ALA A 120      37.587  79.257  57.082  1.00  0.00           O
ATOM   1668  CB  ALA A 120      37.742  80.058  53.998  1.00  0.00           C
ATOM   1669  H   ALA A 120      35.786  78.745  53.344  1.00  0.00           H
ATOM   1670  HA  ALA A 120      38.015  78.209  55.010  1.00  0.00           H
ATOM   1671  HB1 ALA A 120      38.565  80.568  54.497  1.00  0.00           H
ATOM   1672  HB2 ALA A 120      36.957  80.772  53.750  1.00  0.00           H
ATOM   1673  HB3 ALA A 120      38.219  79.742  53.070  1.00  0.00           H
ATOM   1674  N   ALA A 121      35.497  79.768  56.451  1.00  0.00           N
ATOM   1675  CA  ALA A 121      34.934  80.074  57.729  1.00  0.00           C
ATOM   1676  C   ALA A 121      34.753  78.792  58.591  1.00  0.00           C
ATOM   1677  O   ALA A 121      35.286  78.633  59.711  1.00  0.00           O
ATOM   1678  CB  ALA A 121      33.493  80.592  57.485  1.00  0.00           C
ATOM   1679  H   ALA A 121      34.813  79.870  55.715  1.00  0.00           H
ATOM   1680  HA  ALA A 121      35.510  80.868  58.206  1.00  0.00           H
ATOM   1681  HB1 ALA A 121      32.876  80.652  58.382  1.00  0.00           H
ATOM   1682  HB2 ALA A 121      33.053  79.858  56.810  1.00  0.00           H
ATOM   1683  HB3 ALA A 121      33.583  81.611  57.110  1.00  0.00           H
ATOM   1684  N   GLY A 122      34.196  77.712  58.051  1.00  0.00           N
ATOM   1685  CA  GLY A 122      33.963  76.387  58.695  1.00  0.00           C
ATOM   1686  C   GLY A 122      35.292  75.783  59.237  1.00  0.00           C
ATOM   1687  O   GLY A 122      35.490  75.322  60.389  1.00  0.00           O
ATOM   1688  H   GLY A 122      33.978  77.712  57.065  1.00  0.00           H
ATOM   1689  HA2 GLY A 122      33.131  76.439  59.398  1.00  0.00           H
ATOM   1690  HA3 GLY A 122      33.654  75.686  57.919  1.00  0.00           H
ATOM   1691  N   HID A 123      36.359  75.935  58.470  1.00  0.00           N
ATOM   1692  CA  HID A 123      37.736  75.530  58.849  1.00  0.00           C
ATOM   1693  C   HID A 123      38.578  76.603  59.551  1.00  0.00           C
ATOM   1694  O   HID A 123      39.760  76.414  59.717  1.00  0.00           O
ATOM   1695  CB  HID A 123      38.399  74.862  57.636  1.00  0.00           C
ATOM   1696  CG  HID A 123      38.089  73.447  57.396  1.00  0.00           C
ATOM   1697  CD2 HID A 123      38.914  72.447  57.520  1.00  0.00           C
ATOM   1698  ND1 HID A 123      36.960  72.897  56.864  1.00  0.00           N
ATOM   1699  CE1 HID A 123      37.057  71.566  56.696  1.00  0.00           C
ATOM   1700  NE2 HID A 123      38.315  71.264  57.125  1.00  0.00           N
ATOM   1701  H   HID A 123      36.174  76.284  57.540  1.00  0.00           H
ATOM   1702  HA  HID A 123      37.640  74.758  59.613  1.00  0.00           H
ATOM   1703  HB2 HID A 123      38.175  75.460  56.753  1.00  0.00           H
ATOM   1704  HB3 HID A 123      39.480  74.904  57.771  1.00  0.00           H
ATOM   1705  HD1 HID A 123      36.087  73.341  56.615  1.00  0.00           H
ATOM   1706  HD2 HID A 123      39.935  72.480  57.870  1.00  0.00           H
ATOM   1707  HE1 HID A 123      36.233  70.986  56.310  1.00  0.00           H
ATOM   1708  N   GLY A 124      38.027  77.788  59.963  1.00  0.00           N
ATOM   1709  CA  GLY A 124      38.742  78.880  60.767  1.00  0.00           C
ATOM   1710  C   GLY A 124      40.113  79.409  60.255  1.00  0.00           C
ATOM   1711  O   GLY A 124      41.050  79.532  61.057  1.00  0.00           O
ATOM   1712  H   GLY A 124      37.069  78.079  59.827  1.00  0.00           H
ATOM   1713  HA2 GLY A 124      38.110  79.755  60.911  1.00  0.00           H
ATOM   1714  HA3 GLY A 124      39.042  78.458  61.726  1.00  0.00           H
ATOM   1715  N   LEU A 125      40.228  79.585  58.896  1.00  0.00           N
ATOM   1716  CA  LEU A 125      41.432  79.767  58.108  1.00  0.00           C
ATOM   1717  C   LEU A 125      41.239  81.055  57.245  1.00  0.00           C
ATOM   1718  O   LEU A 125      42.024  81.281  56.363  1.00  0.00           O
ATOM   1719  CB  LEU A 125      41.738  78.522  57.366  1.00  0.00           C
ATOM   1720  CG  LEU A 125      42.852  77.716  57.981  1.00  0.00           C
ATOM   1721  CD1 LEU A 125      42.790  76.186  57.691  1.00  0.00           C
ATOM   1722  CD2 LEU A 125      44.269  78.181  57.848  1.00  0.00           C
ATOM   1723  H   LEU A 125      39.303  79.635  58.493  1.00  0.00           H
ATOM   1724  HA  LEU A 125      42.234  79.996  58.810  1.00  0.00           H
ATOM   1725  HB2 LEU A 125      40.779  78.006  57.321  1.00  0.00           H
ATOM   1726  HB3 LEU A 125      42.020  78.700  56.328  1.00  0.00           H
ATOM   1727  HG  LEU A 125      42.712  77.787  59.060  1.00  0.00           H
ATOM   1728 HD11 LEU A 125      43.602  75.652  58.184  1.00  0.00           H
ATOM   1729 HD12 LEU A 125      42.721  76.111  56.606  1.00  0.00           H
ATOM   1730 HD13 LEU A 125      41.939  75.860  58.289  1.00  0.00           H
ATOM   1731 HD21 LEU A 125      44.364  79.209  58.196  1.00  0.00           H
ATOM   1732 HD22 LEU A 125      44.905  77.520  58.437  1.00  0.00           H
ATOM   1733 HD23 LEU A 125      44.509  78.150  56.785  1.00  0.00           H
ATOM   1734  N   THR A 126      40.273  81.936  57.682  1.00  0.00           N
ATOM   1735  CA  THR A 126      39.969  83.213  56.924  1.00  0.00           C
ATOM   1736  C   THR A 126      41.154  84.230  56.934  1.00  0.00           C
ATOM   1737  O   THR A 126      41.251  85.099  56.016  1.00  0.00           O
ATOM   1738  CB  THR A 126      38.720  83.899  57.433  1.00  0.00           C
ATOM   1739  CG2 THR A 126      37.505  82.974  57.596  1.00  0.00           C
ATOM   1740  OG1 THR A 126      38.914  84.553  58.688  1.00  0.00           O
ATOM   1741  H   THR A 126      39.661  81.668  58.439  1.00  0.00           H
ATOM   1742  HA  THR A 126      39.867  82.948  55.872  1.00  0.00           H
ATOM   1743  HB  THR A 126      38.556  84.657  56.666  1.00  0.00           H
ATOM   1744  HG1 THR A 126      38.883  83.891  59.383  1.00  0.00           H
ATOM   1745 HG21 THR A 126      37.457  82.455  58.553  1.00  0.00           H
ATOM   1746 HG22 THR A 126      37.399  82.333  56.721  1.00  0.00           H
ATOM   1747 HG23 THR A 126      36.643  83.640  57.650  1.00  0.00           H
ATOM   1748  N   GLU A 127      41.958  84.111  57.938  1.00  0.00           N
ATOM   1749  CA  GLU A 127      43.252  84.839  58.014  1.00  0.00           C
ATOM   1750  C   GLU A 127      44.312  84.391  56.855  1.00  0.00           C
ATOM   1751  O   GLU A 127      45.202  85.171  56.530  1.00  0.00           O
ATOM   1752  CB  GLU A 127      43.988  84.476  59.366  1.00  0.00           C
ATOM   1753  CG  GLU A 127      43.283  85.149  60.587  1.00  0.00           C
ATOM   1754  CD  GLU A 127      42.068  84.531  61.083  1.00  0.00           C
ATOM   1755  OE1 GLU A 127      41.048  85.227  61.392  1.00  0.00           O
ATOM   1756  OE2 GLU A 127      42.046  83.286  61.295  1.00  0.00           O
ATOM   1757  H   GLU A 127      41.777  83.478  58.704  1.00  0.00           H
ATOM   1758  HA  GLU A 127      43.148  85.917  57.891  1.00  0.00           H
ATOM   1759  HB2 GLU A 127      44.016  83.391  59.468  1.00  0.00           H
ATOM   1760  HB3 GLU A 127      45.001  84.871  59.292  1.00  0.00           H
ATOM   1761  HG2 GLU A 127      43.988  85.337  61.397  1.00  0.00           H
ATOM   1762  HG3 GLU A 127      43.039  86.141  60.208  1.00  0.00           H
ATOM   1763  N   ARG A 128      44.222  83.177  56.321  1.00  0.00           N
ATOM   1764  CA  ARG A 128      45.178  82.639  55.384  1.00  0.00           C
ATOM   1765  C   ARG A 128      44.621  82.211  53.995  1.00  0.00           C
ATOM   1766  O   ARG A 128      45.358  81.749  53.110  1.00  0.00           O
ATOM   1767  CB  ARG A 128      45.868  81.314  56.005  1.00  0.00           C
ATOM   1768  CG  ARG A 128      47.001  81.672  56.912  1.00  0.00           C
ATOM   1769  CD  ARG A 128      47.697  80.461  57.557  1.00  0.00           C
ATOM   1770  NE  ARG A 128      48.834  80.955  58.325  1.00  0.00           N
ATOM   1771  CZ  ARG A 128      49.706  80.210  58.942  1.00  0.00           C
ATOM   1772  NH1 ARG A 128      49.538  78.935  59.244  1.00  0.00           N
ATOM   1773  NH2 ARG A 128      50.784  80.751  59.372  1.00  0.00           N
ATOM   1774  H   ARG A 128      43.409  82.597  56.471  1.00  0.00           H
ATOM   1775  HA  ARG A 128      45.980  83.331  55.125  1.00  0.00           H
ATOM   1776  HB2 ARG A 128      45.048  80.813  56.521  1.00  0.00           H
ATOM   1777  HB3 ARG A 128      46.310  80.618  55.292  1.00  0.00           H
ATOM   1778  HG2 ARG A 128      47.749  82.282  56.405  1.00  0.00           H
ATOM   1779  HG3 ARG A 128      46.626  82.249  57.758  1.00  0.00           H
ATOM   1780  HD2 ARG A 128      46.950  79.969  58.181  1.00  0.00           H
ATOM   1781  HD3 ARG A 128      48.005  79.770  56.772  1.00  0.00           H
ATOM   1782  HE  ARG A 128      49.106  81.922  58.220  1.00  0.00           H
ATOM   1783 HH11 ARG A 128      48.712  78.499  58.861  1.00  0.00           H
ATOM   1784 HH12 ARG A 128      50.286  78.397  59.659  1.00  0.00           H
ATOM   1785 HH21 ARG A 128      50.800  81.750  59.523  1.00  0.00           H
ATOM   1786 HH22 ARG A 128      51.452  80.190  59.882  1.00  0.00           H
ATOM   1787  N   LEU A 129      43.280  82.347  53.888  1.00  0.00           N
ATOM   1788  CA  LEU A 129      42.514  82.207  52.672  1.00  0.00           C
ATOM   1789  C   LEU A 129      41.892  83.497  52.198  1.00  0.00           C
ATOM   1790  O   LEU A 129      41.501  84.183  53.154  1.00  0.00           O
ATOM   1791  CB  LEU A 129      41.460  81.108  52.851  1.00  0.00           C
ATOM   1792  CG  LEU A 129      42.066  79.684  53.135  1.00  0.00           C
ATOM   1793  CD1 LEU A 129      40.926  78.642  53.231  1.00  0.00           C
ATOM   1794  CD2 LEU A 129      42.968  79.357  51.936  1.00  0.00           C
ATOM   1795  H   LEU A 129      42.722  82.810  54.591  1.00  0.00           H
ATOM   1796  HA  LEU A 129      43.211  81.922  51.884  1.00  0.00           H
ATOM   1797  HB2 LEU A 129      40.832  81.353  53.708  1.00  0.00           H
ATOM   1798  HB3 LEU A 129      40.853  81.078  51.946  1.00  0.00           H
ATOM   1799  HG  LEU A 129      42.750  79.587  53.978  1.00  0.00           H
ATOM   1800 HD11 LEU A 129      40.303  78.613  52.337  1.00  0.00           H
ATOM   1801 HD12 LEU A 129      40.380  78.768  54.166  1.00  0.00           H
ATOM   1802 HD13 LEU A 129      41.470  77.698  53.273  1.00  0.00           H
ATOM   1803 HD21 LEU A 129      43.274  78.316  52.045  1.00  0.00           H
ATOM   1804 HD22 LEU A 129      42.564  79.311  50.925  1.00  0.00           H
ATOM   1805 HD23 LEU A 129      43.936  79.859  51.939  1.00  0.00           H
ATOM   1806  N   THR A 130      41.676  83.671  50.876  1.00  0.00           N
ATOM   1807  CA  THR A 130      40.790  84.756  50.373  1.00  0.00           C
ATOM   1808  C   THR A 130      40.422  84.440  48.881  1.00  0.00           C
ATOM   1809  O   THR A 130      41.122  83.687  48.208  1.00  0.00           O
ATOM   1810  CB  THR A 130      41.440  86.160  50.491  1.00  0.00           C
ATOM   1811  CG2 THR A 130      42.623  86.311  49.543  1.00  0.00           C
ATOM   1812  OG1 THR A 130      40.441  87.085  50.059  1.00  0.00           O
ATOM   1813  H   THR A 130      42.076  83.076  50.164  1.00  0.00           H
ATOM   1814  HA  THR A 130      39.863  84.675  50.940  1.00  0.00           H
ATOM   1815  HB  THR A 130      41.798  86.472  51.472  1.00  0.00           H
ATOM   1816  HG1 THR A 130      39.976  87.256  50.881  1.00  0.00           H
ATOM   1817 HG21 THR A 130      42.900  87.363  49.610  1.00  0.00           H
ATOM   1818 HG22 THR A 130      42.401  86.138  48.490  1.00  0.00           H
ATOM   1819 HG23 THR A 130      43.410  85.643  49.892  1.00  0.00           H
ATOM   1820  N   PHE A 131      39.251  84.907  48.390  1.00  0.00           N
ATOM   1821  CA  PHE A 131      38.636  84.541  47.127  1.00  0.00           C
ATOM   1822  C   PHE A 131      37.935  85.573  46.280  1.00  0.00           C
ATOM   1823  O   PHE A 131      37.258  86.485  46.810  1.00  0.00           O
ATOM   1824  CB  PHE A 131      37.606  83.415  47.467  1.00  0.00           C
ATOM   1825  CG  PHE A 131      38.211  82.178  48.225  1.00  0.00           C
ATOM   1826  CD1 PHE A 131      38.770  81.138  47.538  1.00  0.00           C
ATOM   1827  CD2 PHE A 131      38.162  82.156  49.647  1.00  0.00           C
ATOM   1828  CE1 PHE A 131      39.294  80.002  48.139  1.00  0.00           C
ATOM   1829  CE2 PHE A 131      38.623  80.986  50.287  1.00  0.00           C
ATOM   1830  CZ  PHE A 131      39.269  79.973  49.548  1.00  0.00           C
ATOM   1831  H   PHE A 131      38.751  85.551  48.986  1.00  0.00           H
ATOM   1832  HA  PHE A 131      39.444  84.036  46.598  1.00  0.00           H
ATOM   1833  HB2 PHE A 131      36.832  83.857  48.095  1.00  0.00           H
ATOM   1834  HB3 PHE A 131      37.153  82.951  46.591  1.00  0.00           H
ATOM   1835  HD1 PHE A 131      38.595  81.177  46.473  1.00  0.00           H
ATOM   1836  HD2 PHE A 131      37.794  82.969  50.255  1.00  0.00           H
ATOM   1837  HE1 PHE A 131      39.612  79.239  47.445  1.00  0.00           H
ATOM   1838  HE2 PHE A 131      38.565  80.936  51.364  1.00  0.00           H
ATOM   1839  HZ  PHE A 131      39.620  79.094  50.068  1.00  0.00           H
ATOM   1840  N   GLU A 132      37.949  85.283  44.974  1.00  0.00           N
ATOM   1841  CA  GLU A 132      37.530  86.311  44.007  1.00  0.00           C
ATOM   1842  C   GLU A 132      36.890  85.674  42.757  1.00  0.00           C
ATOM   1843  O   GLU A 132      37.486  84.871  42.034  1.00  0.00           O
ATOM   1844  CB  GLU A 132      38.756  87.104  43.733  1.00  0.00           C
ATOM   1845  CG  GLU A 132      38.716  88.064  42.550  1.00  0.00           C
ATOM   1846  CD  GLU A 132      37.977  89.388  42.734  1.00  0.00           C
ATOM   1847  OE1 GLU A 132      38.378  90.483  42.245  1.00  0.00           O
ATOM   1848  OE2 GLU A 132      36.843  89.335  43.264  1.00  0.00           O
ATOM   1849  H   GLU A 132      38.279  84.377  44.673  1.00  0.00           H
ATOM   1850  HA  GLU A 132      36.794  86.978  44.456  1.00  0.00           H
ATOM   1851  HB2 GLU A 132      39.012  87.677  44.624  1.00  0.00           H
ATOM   1852  HB3 GLU A 132      39.653  86.506  43.571  1.00  0.00           H
ATOM   1853  HG2 GLU A 132      39.744  88.257  42.240  1.00  0.00           H
ATOM   1854  HG3 GLU A 132      38.250  87.542  41.714  1.00  0.00           H
ATOM   1855  N   VAL A 133      35.652  86.051  42.392  1.00  0.00           N
ATOM   1856  CA  VAL A 133      34.926  85.585  41.174  1.00  0.00           C
ATOM   1857  C   VAL A 133      35.350  86.312  39.874  1.00  0.00           C
ATOM   1858  O   VAL A 133      34.871  87.360  39.467  1.00  0.00           O
ATOM   1859  CB  VAL A 133      33.455  85.805  41.351  1.00  0.00           C
ATOM   1860  CG1 VAL A 133      32.634  85.428  40.082  1.00  0.00           C
ATOM   1861  CG2 VAL A 133      32.885  85.215  42.609  1.00  0.00           C
ATOM   1862  H   VAL A 133      35.177  86.724  42.975  1.00  0.00           H
ATOM   1863  HA  VAL A 133      35.178  84.527  41.102  1.00  0.00           H
ATOM   1864  HB  VAL A 133      33.343  86.875  41.525  1.00  0.00           H
ATOM   1865 HG11 VAL A 133      32.417  84.359  40.097  1.00  0.00           H
ATOM   1866 HG12 VAL A 133      31.785  86.108  40.014  1.00  0.00           H
ATOM   1867 HG13 VAL A 133      33.195  85.576  39.159  1.00  0.00           H
ATOM   1868 HG21 VAL A 133      31.864  85.566  42.761  1.00  0.00           H
ATOM   1869 HG22 VAL A 133      33.524  85.313  43.487  1.00  0.00           H
ATOM   1870 HG23 VAL A 133      32.742  84.140  42.504  1.00  0.00           H
ATOM   1871  N   ALA A 134      36.430  85.803  39.221  1.00  0.00           N
ATOM   1872  CA  ALA A 134      36.935  86.335  37.950  1.00  0.00           C
ATOM   1873  C   ALA A 134      37.636  85.248  37.045  1.00  0.00           C
ATOM   1874  O   ALA A 134      37.845  84.043  37.427  1.00  0.00           O
ATOM   1875  CB  ALA A 134      37.982  87.467  38.305  1.00  0.00           C
ATOM   1876  H   ALA A 134      36.826  84.948  39.583  1.00  0.00           H
ATOM   1877  HA  ALA A 134      36.079  86.689  37.375  1.00  0.00           H
ATOM   1878  HB1 ALA A 134      37.555  88.242  38.942  1.00  0.00           H
ATOM   1879  HB2 ALA A 134      38.519  87.869  37.446  1.00  0.00           H
ATOM   1880  HB3 ALA A 134      38.700  86.997  38.977  1.00  0.00           H
ATOM   1881  N   ASP A 135      38.056  85.706  35.862  1.00 -0.02           N
ATOM   1882  CA  ASP A 135      38.665  84.841  34.800  1.00 -0.02           C
ATOM   1883  C   ASP A 135      40.150  84.850  34.935  1.00 -0.02           C
ATOM   1884  O   ASP A 135      40.757  85.911  35.121  1.00 -0.02           O
ATOM   1885  CB  ASP A 135      38.180  85.474  33.454  1.00 -0.02           C
ATOM   1886  CG  ASP A 135      38.497  84.803  32.169  1.00 -0.02           C
ATOM   1887  OD1 ASP A 135      38.989  83.711  32.253  1.00 -0.02           O
ATOM   1888  OD2 ASP A 135      38.242  85.433  31.121  1.00 -0.02           O
ATOM   1889  H   ASP A 135      38.148  86.710  35.797  1.00 -0.02           H
ATOM   1890  HA  ASP A 135      38.243  83.839  34.725  1.00 -0.02           H
ATOM   1891  HB2 ASP A 135      37.094  85.513  33.543  1.00 -0.02           H
ATOM   1892  HB3 ASP A 135      38.558  86.496  33.441  1.00 -0.02           H
ATOM   1893  N   ALA A 136      40.698  83.667  34.684  1.00  0.01           N
ATOM   1894  CA  ALA A 136      42.055  83.304  34.481  1.00  0.01           C
ATOM   1895  C   ALA A 136      42.789  84.156  33.356  1.00  0.01           C
ATOM   1896  O   ALA A 136      43.964  84.518  33.425  1.00  0.01           O
ATOM   1897  CB  ALA A 136      42.119  81.809  34.268  1.00  0.01           C
ATOM   1898  H   ALA A 136      40.055  82.909  34.506  1.00  0.01           H
ATOM   1899  HA  ALA A 136      42.515  83.678  35.396  1.00  0.01           H
ATOM   1900  HB1 ALA A 136      41.858  81.280  35.184  1.00  0.01           H
ATOM   1901  HB2 ALA A 136      43.167  81.654  34.011  1.00  0.01           H
ATOM   1902  HB3 ALA A 136      41.504  81.523  33.415  1.00  0.01           H
ATOM   1903  N   MET A 137      42.009  84.385  32.287  1.00  0.00           N
ATOM   1904  CA  MET A 137      42.517  85.241  31.181  1.00  0.00           C
ATOM   1905  C   MET A 137      42.373  86.784  31.371  1.00  0.00           C
ATOM   1906  O   MET A 137      42.951  87.508  30.526  1.00  0.00           O
ATOM   1907  CB  MET A 137      41.868  84.755  29.869  1.00  0.00           C
ATOM   1908  CG  MET A 137      42.283  83.327  29.608  1.00  0.00           C
ATOM   1909  SD  MET A 137      41.237  82.594  28.348  1.00  0.00           S
ATOM   1910  CE  MET A 137      39.670  82.393  29.201  1.00  0.00           C
ATOM   1911  H   MET A 137      41.081  83.987  32.260  1.00  0.00           H
ATOM   1912  HA  MET A 137      43.582  85.017  31.117  1.00  0.00           H
ATOM   1913  HB2 MET A 137      40.798  84.746  30.076  1.00  0.00           H
ATOM   1914  HB3 MET A 137      42.232  85.384  29.057  1.00  0.00           H
ATOM   1915  HG2 MET A 137      43.333  83.236  29.332  1.00  0.00           H
ATOM   1916  HG3 MET A 137      42.134  82.771  30.534  1.00  0.00           H
ATOM   1917  HE1 MET A 137      38.946  81.908  28.546  1.00  0.00           H
ATOM   1918  HE2 MET A 137      39.728  81.788  30.105  1.00  0.00           H
ATOM   1919  HE3 MET A 137      39.306  83.362  29.540  1.00  0.00           H
ATOM   1920  N   ARG A 138      41.722  87.255  32.427  1.00  0.01           N
ATOM   1921  CA  ARG A 138      41.499  88.650  32.819  1.00  0.01           C
ATOM   1922  C   ARG A 138      41.689  88.943  34.340  1.00  0.01           C
ATOM   1923  O   ARG A 138      40.845  89.615  34.970  1.00  0.01           O
ATOM   1924  CB  ARG A 138      40.157  89.109  32.346  1.00  0.01           C
ATOM   1925  CG  ARG A 138      39.786  89.042  30.860  1.00  0.01           C
ATOM   1926  CD  ARG A 138      38.329  89.451  30.708  1.00  0.01           C
ATOM   1927  NE  ARG A 138      37.455  88.307  31.043  1.00  0.01           N
ATOM   1928  CZ  ARG A 138      36.192  88.198  30.999  1.00  0.01           C
ATOM   1929  NH1 ARG A 138      35.377  89.136  30.666  1.00  0.01           N
ATOM   1930  NH2 ARG A 138      35.744  86.991  31.318  1.00  0.01           N
ATOM   1931  H   ARG A 138      41.544  86.535  33.112  1.00  0.01           H
ATOM   1932  HA  ARG A 138      42.198  89.269  32.255  1.00  0.01           H
ATOM   1933  HB2 ARG A 138      39.355  88.564  32.843  1.00  0.01           H
ATOM   1934  HB3 ARG A 138      39.989  90.155  32.603  1.00  0.01           H
ATOM   1935  HG2 ARG A 138      40.440  89.775  30.389  1.00  0.01           H
ATOM   1936  HG3 ARG A 138      39.900  88.088  30.346  1.00  0.01           H
ATOM   1937  HD2 ARG A 138      38.007  90.320  31.283  1.00  0.01           H
ATOM   1938  HD3 ARG A 138      38.077  89.647  29.666  1.00  0.01           H
ATOM   1939  HE  ARG A 138      37.901  87.424  31.244  1.00  0.01           H
ATOM   1940 HH11 ARG A 138      35.682  90.021  30.287  1.00  0.01           H
ATOM   1941 HH12 ARG A 138      34.391  88.948  30.555  1.00  0.01           H
ATOM   1942 HH21 ARG A 138      36.350  86.184  31.313  1.00  0.01           H
ATOM   1943 HH22 ARG A 138      34.749  86.822  31.334  1.00  0.01           H
ATOM   1944  N   LEU A 139      42.676  88.313  34.995  1.00  0.00           N
ATOM   1945  CA  LEU A 139      42.928  88.498  36.448  1.00  0.00           C
ATOM   1946  C   LEU A 139      43.003  90.034  36.837  1.00  0.00           C
ATOM   1947  O   LEU A 139      43.717  90.760  36.144  1.00  0.00           O
ATOM   1948  CB  LEU A 139      44.265  87.718  36.870  1.00  0.00           C
ATOM   1949  CG  LEU A 139      44.165  86.170  36.652  1.00  0.00           C
ATOM   1950  CD1 LEU A 139      45.506  85.500  36.950  1.00  0.00           C
ATOM   1951  CD2 LEU A 139      43.169  85.652  37.690  1.00  0.00           C
ATOM   1952  H   LEU A 139      43.266  87.666  34.493  1.00  0.00           H
ATOM   1953  HA  LEU A 139      42.024  88.115  36.922  1.00  0.00           H
ATOM   1954  HB2 LEU A 139      45.158  88.179  36.448  1.00  0.00           H
ATOM   1955  HB3 LEU A 139      44.296  87.993  37.924  1.00  0.00           H
ATOM   1956  HG  LEU A 139      43.903  85.927  35.622  1.00  0.00           H
ATOM   1957 HD11 LEU A 139      45.323  84.425  36.944  1.00  0.00           H
ATOM   1958 HD12 LEU A 139      45.894  85.734  37.941  1.00  0.00           H
ATOM   1959 HD13 LEU A 139      46.234  85.821  36.206  1.00  0.00           H
ATOM   1960 HD21 LEU A 139      42.199  86.133  37.565  1.00  0.00           H
ATOM   1961 HD22 LEU A 139      42.933  84.603  37.512  1.00  0.00           H
ATOM   1962 HD23 LEU A 139      43.467  85.825  38.725  1.00  0.00           H
ATOM   1963  N   PRO A 140      42.323  90.527  37.884  1.00  0.00           N
ATOM   1964  CA  PRO A 140      42.268  91.938  38.276  1.00  0.00           C
ATOM   1965  C   PRO A 140      43.601  92.524  38.826  1.00  0.00           C
ATOM   1966  O   PRO A 140      43.689  93.725  38.919  1.00  0.00           O
ATOM   1967  CB  PRO A 140      41.191  92.054  39.359  1.00  0.00           C
ATOM   1968  CG  PRO A 140      41.034  90.606  39.973  1.00  0.00           C
ATOM   1969  CD  PRO A 140      41.602  89.702  38.835  1.00  0.00           C
ATOM   1970  HA  PRO A 140      41.977  92.605  37.465  1.00  0.00           H
ATOM   1971  HB2 PRO A 140      41.551  92.787  40.082  1.00  0.00           H
ATOM   1972  HB3 PRO A 140      40.261  92.245  38.824  1.00  0.00           H
ATOM   1973  HG2 PRO A 140      41.679  90.599  40.852  1.00  0.00           H
ATOM   1974  HG3 PRO A 140      40.088  90.310  40.427  1.00  0.00           H
ATOM   1975  HD2 PRO A 140      42.257  88.982  39.327  1.00  0.00           H
ATOM   1976  HD3 PRO A 140      40.781  89.202  38.321  1.00  0.00           H
ATOM   1977  N   TYR A 141      44.480  91.635  39.260  1.00  0.00           N
ATOM   1978  CA  TYR A 141      45.549  92.019  40.138  1.00  0.00           C
ATOM   1979  C   TYR A 141      46.684  92.884  39.444  1.00  0.00           C
ATOM   1980  O   TYR A 141      46.676  92.970  38.183  1.00  0.00           O
ATOM   1981  CB  TYR A 141      46.048  90.587  40.674  1.00  0.00           C
ATOM   1982  CG  TYR A 141      44.935  90.011  41.565  1.00  0.00           C
ATOM   1983  CD1 TYR A 141      44.625  90.610  42.796  1.00  0.00           C
ATOM   1984  CD2 TYR A 141      44.275  88.847  41.160  1.00  0.00           C
ATOM   1985  CE1 TYR A 141      43.525  90.106  43.552  1.00  0.00           C
ATOM   1986  CE2 TYR A 141      43.320  88.293  42.019  1.00  0.00           C
ATOM   1987  CZ  TYR A 141      42.922  88.947  43.175  1.00  0.00           C
ATOM   1988  OH  TYR A 141      41.916  88.453  43.862  1.00  0.00           O
ATOM   1989  H   TYR A 141      44.302  90.641  39.230  1.00  0.00           H
ATOM   1990  HA  TYR A 141      45.196  92.635  40.965  1.00  0.00           H
ATOM   1991  HB2 TYR A 141      46.336  89.870  39.904  1.00  0.00           H
ATOM   1992  HB3 TYR A 141      46.895  90.604  41.359  1.00  0.00           H
ATOM   1993  HD1 TYR A 141      45.195  91.443  43.180  1.00  0.00           H
ATOM   1994  HD2 TYR A 141      44.568  88.273  40.294  1.00  0.00           H
ATOM   1995  HE1 TYR A 141      43.285  90.589  44.488  1.00  0.00           H
ATOM   1996  HE2 TYR A 141      42.934  87.307  41.806  1.00  0.00           H
ATOM   1997  HH  TYR A 141      41.403  87.770  43.424  1.00  0.00           H
ATOM   1998  N   GLU A 142      47.677  93.398  40.171  1.00  0.00           N
ATOM   1999  CA  GLU A 142      48.820  94.049  39.587  1.00  0.00           C
ATOM   2000  C   GLU A 142      49.960  93.101  39.267  1.00  0.00           C
ATOM   2001  O   GLU A 142      50.047  91.975  39.804  1.00  0.00           O
ATOM   2002  CB  GLU A 142      49.336  95.108  40.631  1.00  0.00           C
ATOM   2003  CG  GLU A 142      49.059  96.560  40.185  1.00  0.00           C
ATOM   2004  CD  GLU A 142      49.630  97.078  38.846  1.00  0.00           C
ATOM   2005  OE1 GLU A 142      49.117  98.106  38.274  1.00  0.00           O
ATOM   2006  OE2 GLU A 142      50.539  96.474  38.256  1.00  0.00           O
ATOM   2007  H   GLU A 142      47.613  93.246  41.167  1.00  0.00           H
ATOM   2008  HA  GLU A 142      48.552  94.504  38.633  1.00  0.00           H
ATOM   2009  HB2 GLU A 142      48.616  95.012  41.444  1.00  0.00           H
ATOM   2010  HB3 GLU A 142      50.385  95.000  40.906  1.00  0.00           H
ATOM   2011  HG2 GLU A 142      47.988  96.715  40.051  1.00  0.00           H
ATOM   2012  HG3 GLU A 142      49.450  97.133  41.026  1.00  0.00           H
ATOM   2013  N   ASP A 143      50.875  93.497  38.353  1.00  0.00           N
ATOM   2014  CA  ASP A 143      52.000  92.705  38.013  1.00  0.00           C
ATOM   2015  C   ASP A 143      52.911  92.447  39.200  1.00  0.00           C
ATOM   2016  O   ASP A 143      53.159  93.299  40.045  1.00  0.00           O
ATOM   2017  CB  ASP A 143      52.874  93.490  36.975  1.00  0.00           C
ATOM   2018  CG  ASP A 143      52.217  94.030  35.635  1.00  0.00           C
ATOM   2019  OD1 ASP A 143      50.983  93.782  35.379  1.00  0.00           O
ATOM   2020  OD2 ASP A 143      52.915  94.728  34.880  1.00  0.00           O
ATOM   2021  H   ASP A 143      50.705  94.359  37.855  1.00  0.00           H
ATOM   2022  HA  ASP A 143      51.562  91.758  37.697  1.00  0.00           H
ATOM   2023  HB2 ASP A 143      53.299  94.361  37.473  1.00  0.00           H
ATOM   2024  HB3 ASP A 143      53.658  92.786  36.696  1.00  0.00           H
ATOM   2025  N   GLU A 144      53.442  91.223  39.276  1.00  0.00           N
ATOM   2026  CA  GLU A 144      54.373  90.725  40.300  1.00  0.00           C
ATOM   2027  C   GLU A 144      53.765  90.555  41.667  1.00  0.00           C
ATOM   2028  O   GLU A 144      54.420  90.772  42.650  1.00  0.00           O
ATOM   2029  CB  GLU A 144      55.809  91.289  40.266  1.00  0.00           C
ATOM   2030  CG  GLU A 144      56.287  91.755  38.898  1.00  0.00           C
ATOM   2031  CD  GLU A 144      57.758  91.965  38.884  1.00  0.00           C
ATOM   2032  OE1 GLU A 144      58.308  91.884  37.749  1.00  0.00           O
ATOM   2033  OE2 GLU A 144      58.321  92.206  39.998  1.00  0.00           O
ATOM   2034  H   GLU A 144      53.334  90.636  38.461  1.00  0.00           H
ATOM   2035  HA  GLU A 144      54.483  89.689  39.981  1.00  0.00           H
ATOM   2036  HB2 GLU A 144      55.853  92.147  40.937  1.00  0.00           H
ATOM   2037  HB3 GLU A 144      56.397  90.456  40.648  1.00  0.00           H
ATOM   2038  HG2 GLU A 144      56.073  90.888  38.273  1.00  0.00           H
ATOM   2039  HG3 GLU A 144      55.799  92.664  38.546  1.00  0.00           H
ATOM   2040  N   SER A 145      52.463  90.249  41.772  1.00  0.00           N
ATOM   2041  CA  SER A 145      51.786  90.120  43.050  1.00  0.00           C
ATOM   2042  C   SER A 145      51.899  88.870  43.927  1.00  0.00           C
ATOM   2043  O   SER A 145      51.448  88.783  45.082  1.00  0.00           O
ATOM   2044  CB  SER A 145      50.243  90.301  42.881  1.00  0.00           C
ATOM   2045  OG  SER A 145      50.000  91.661  42.592  1.00  0.00           O
ATOM   2046  H   SER A 145      51.970  89.993  40.929  1.00  0.00           H
ATOM   2047  HA  SER A 145      52.109  90.866  43.776  1.00  0.00           H
ATOM   2048  HB2 SER A 145      49.962  89.657  42.048  1.00  0.00           H
ATOM   2049  HB3 SER A 145      49.744  90.000  43.803  1.00  0.00           H
ATOM   2050  HG  SER A 145      50.043  91.766  41.639  1.00  0.00           H
ATOM   2051  N   PHE A 146      52.490  87.799  43.341  1.00  0.00           N
ATOM   2052  CA  PHE A 146      52.386  86.390  43.806  1.00  0.00           C
ATOM   2053  C   PHE A 146      53.711  85.652  43.663  1.00  0.00           C
ATOM   2054  O   PHE A 146      54.408  85.693  42.626  1.00  0.00           O
ATOM   2055  CB  PHE A 146      51.235  85.690  43.015  1.00  0.00           C
ATOM   2056  CG  PHE A 146      49.950  86.126  43.484  1.00  0.00           C
ATOM   2057  CD1 PHE A 146      49.450  85.568  44.663  1.00  0.00           C
ATOM   2058  CD2 PHE A 146      49.075  86.972  42.743  1.00  0.00           C
ATOM   2059  CE1 PHE A 146      48.179  85.943  45.065  1.00  0.00           C
ATOM   2060  CE2 PHE A 146      47.875  87.458  43.190  1.00  0.00           C
ATOM   2061  CZ  PHE A 146      47.407  86.899  44.349  1.00  0.00           C
ATOM   2062  H   PHE A 146      52.787  87.895  42.380  1.00  0.00           H
ATOM   2063  HA  PHE A 146      52.101  86.400  44.858  1.00  0.00           H
ATOM   2064  HB2 PHE A 146      51.275  85.988  41.967  1.00  0.00           H
ATOM   2065  HB3 PHE A 146      51.274  84.613  43.177  1.00  0.00           H
ATOM   2066  HD1 PHE A 146      50.095  84.910  45.226  1.00  0.00           H
ATOM   2067  HD2 PHE A 146      49.464  87.475  41.870  1.00  0.00           H
ATOM   2068  HE1 PHE A 146      47.778  85.526  45.976  1.00  0.00           H
ATOM   2069  HE2 PHE A 146      47.284  88.203  42.679  1.00  0.00           H
ATOM   2070  HZ  PHE A 146      46.366  87.074  44.576  1.00  0.00           H
ATOM   2071  N   ASP A 147      53.991  84.731  44.574  1.00  0.00           N
ATOM   2072  CA  ASP A 147      55.186  83.902  44.719  1.00  0.00           C
ATOM   2073  C   ASP A 147      55.092  82.691  43.722  1.00  0.00           C
ATOM   2074  O   ASP A 147      56.042  82.314  43.033  1.00  0.00           O
ATOM   2075  CB  ASP A 147      55.438  83.512  46.196  1.00  0.00           C
ATOM   2076  CG  ASP A 147      55.473  84.713  47.084  1.00  0.00           C
ATOM   2077  OD1 ASP A 147      54.936  84.572  48.207  1.00  0.00           O
ATOM   2078  OD2 ASP A 147      56.110  85.785  46.849  1.00  0.00           O
ATOM   2079  H   ASP A 147      53.305  84.617  45.307  1.00  0.00           H
ATOM   2080  HA  ASP A 147      55.965  84.570  44.349  1.00  0.00           H
ATOM   2081  HB2 ASP A 147      54.599  82.860  46.438  1.00  0.00           H
ATOM   2082  HB3 ASP A 147      56.373  82.952  46.208  1.00  0.00           H
ATOM   2083  N   CYS A 148      53.955  81.977  43.739  1.00  0.01           N
ATOM   2084  CA  CYS A 148      53.703  80.623  43.163  1.00  0.01           C
ATOM   2085  C   CYS A 148      52.202  80.547  42.773  1.00  0.01           C
ATOM   2086  O   CYS A 148      51.363  81.298  43.364  1.00  0.01           O
ATOM   2087  CB  CYS A 148      54.116  79.542  44.138  1.00  0.01           C
ATOM   2088  SG  CYS A 148      53.719  79.782  45.909  1.00  0.01           S
ATOM   2089  H   CYS A 148      53.264  82.466  44.289  1.00  0.01           H
ATOM   2090  HA  CYS A 148      54.350  80.569  42.288  1.00  0.01           H
ATOM   2091  HB2 CYS A 148      53.829  78.570  43.738  1.00  0.01           H
ATOM   2092  HB3 CYS A 148      55.205  79.521  44.183  1.00  0.01           H
ATOM   2093  HG  CYS A 148      54.952  79.486  46.327  1.00  0.01           H
ATOM   2094  N   ALA A 149      51.866  79.580  41.899  1.00  0.01           N
ATOM   2095  CA  ALA A 149      50.510  79.384  41.302  1.00  0.01           C
ATOM   2096  C   ALA A 149      50.231  77.846  41.115  1.00  0.01           C
ATOM   2097  O   ALA A 149      51.161  77.042  40.785  1.00  0.01           O
ATOM   2098  CB  ALA A 149      50.352  80.213  40.053  1.00  0.01           C
ATOM   2099  H   ALA A 149      52.659  79.050  41.566  1.00  0.01           H
ATOM   2100  HA  ALA A 149      49.797  79.697  42.065  1.00  0.01           H
ATOM   2101  HB1 ALA A 149      51.169  79.942  39.385  1.00  0.01           H
ATOM   2102  HB2 ALA A 149      50.467  81.290  40.169  1.00  0.01           H
ATOM   2103  HB3 ALA A 149      49.382  80.053  39.581  1.00  0.01           H
ATOM   2104  N   TRP A 150      48.947  77.458  41.000  1.00 -0.01           N
ATOM   2105  CA  TRP A 150      48.618  76.144  40.408  1.00 -0.01           C
ATOM   2106  C   TRP A 150      47.233  76.191  39.737  1.00 -0.01           C
ATOM   2107  O   TRP A 150      46.510  77.142  39.890  1.00 -0.01           O
ATOM   2108  CB  TRP A 150      48.824  75.002  41.424  1.00 -0.01           C
ATOM   2109  CG  TRP A 150      47.878  74.881  42.629  1.00 -0.01           C
ATOM   2110  CD1 TRP A 150      46.618  75.466  42.765  1.00 -0.01           C
ATOM   2111  CD2 TRP A 150      48.021  73.983  43.794  1.00 -0.01           C
ATOM   2112  CE2 TRP A 150      46.837  74.064  44.595  1.00 -0.01           C
ATOM   2113  CE3 TRP A 150      49.012  73.008  44.167  1.00 -0.01           C
ATOM   2114  NE1 TRP A 150      46.056  74.985  43.934  1.00 -0.01           N
ATOM   2115  CZ2 TRP A 150      46.688  73.315  45.776  1.00 -0.01           C
ATOM   2116  CZ3 TRP A 150      48.870  72.226  45.293  1.00 -0.01           C
ATOM   2117  CH2 TRP A 150      47.779  72.496  46.184  1.00 -0.01           C
ATOM   2118  H   TRP A 150      48.196  78.059  41.309  1.00 -0.01           H
ATOM   2119  HA  TRP A 150      49.281  76.016  39.552  1.00 -0.01           H
ATOM   2120  HB2 TRP A 150      48.742  74.027  40.945  1.00 -0.01           H
ATOM   2121  HB3 TRP A 150      49.855  75.104  41.762  1.00 -0.01           H
ATOM   2122  HD1 TRP A 150      46.061  76.086  42.078  1.00 -0.01           H
ATOM   2123  HE1 TRP A 150      45.164  75.311  44.278  1.00 -0.01           H
ATOM   2124  HE3 TRP A 150      49.808  72.888  43.447  1.00 -0.01           H
ATOM   2125  HZ2 TRP A 150      45.755  73.443  46.305  1.00 -0.01           H
ATOM   2126  HZ3 TRP A 150      49.706  71.590  45.546  1.00 -0.01           H
ATOM   2127  HH2 TRP A 150      47.744  71.908  47.088  1.00 -0.01           H
ATOM   2128  N   ALA A 151      46.830  75.206  38.959  1.00 -0.07           N
ATOM   2129  CA  ALA A 151      45.658  75.179  38.061  1.00 -0.07           C
ATOM   2130  C   ALA A 151      45.170  73.786  37.789  1.00 -0.07           C
ATOM   2131  O   ALA A 151      45.339  73.232  36.746  1.00 -0.07           O
ATOM   2132  CB  ALA A 151      45.993  75.839  36.728  1.00 -0.07           C
ATOM   2133  H   ALA A 151      47.481  74.439  38.874  1.00 -0.07           H
ATOM   2134  HA  ALA A 151      44.859  75.695  38.593  1.00 -0.07           H
ATOM   2135  HB1 ALA A 151      46.325  75.202  35.909  1.00 -0.07           H
ATOM   2136  HB2 ALA A 151      46.627  76.709  36.902  1.00 -0.07           H
ATOM   2137  HB3 ALA A 151      45.065  76.312  36.409  1.00 -0.07           H
ATOM   2138  N   ILE A 152      44.593  73.178  38.826  1.00 -0.14           N
ATOM   2139  CA  ILE A 152      44.285  71.784  38.929  1.00 -0.14           C
ATOM   2140  C   ILE A 152      42.982  71.611  38.140  1.00 -0.14           C
ATOM   2141  O   ILE A 152      41.863  72.017  38.562  1.00 -0.14           O
ATOM   2142  CB  ILE A 152      44.239  71.416  40.376  1.00 -0.14           C
ATOM   2143  CG1 ILE A 152      45.480  71.909  41.210  1.00 -0.14           C
ATOM   2144  CG2 ILE A 152      44.010  69.912  40.543  1.00 -0.14           C
ATOM   2145  CD1 ILE A 152      45.442  71.535  42.747  1.00 -0.14           C
ATOM   2146  H   ILE A 152      44.374  73.768  39.616  1.00 -0.14           H
ATOM   2147  HA  ILE A 152      45.063  71.167  38.479  1.00 -0.14           H
ATOM   2148  HB  ILE A 152      43.439  72.060  40.741  1.00 -0.14           H
ATOM   2149 HG12 ILE A 152      46.395  71.438  40.851  1.00 -0.14           H
ATOM   2150 HG13 ILE A 152      45.496  72.998  41.172  1.00 -0.14           H
ATOM   2151 HG21 ILE A 152      43.348  69.686  39.707  1.00 -0.14           H
ATOM   2152 HG22 ILE A 152      43.564  69.603  41.488  1.00 -0.14           H
ATOM   2153 HG23 ILE A 152      44.842  69.243  40.325  1.00 -0.14           H
ATOM   2154 HD11 ILE A 152      46.402  71.653  43.249  1.00 -0.14           H
ATOM   2155 HD12 ILE A 152      45.275  70.467  42.888  1.00 -0.14           H
ATOM   2156 HD13 ILE A 152      44.659  72.115  43.235  1.00 -0.14           H
ATOM   2157  N   GLU A 153      43.081  71.133  36.882  1.00 -0.09           N
ATOM   2158  CA  GLU A 153      42.031  70.844  35.920  1.00 -0.09           C
ATOM   2159  C   GLU A 153      41.140  71.948  35.455  1.00 -0.09           C
ATOM   2160  O   GLU A 153      40.211  71.777  34.671  1.00 -0.09           O
ATOM   2161  CB  GLU A 153      41.304  69.570  36.222  1.00 -0.09           C
ATOM   2162  CG  GLU A 153      42.338  68.333  36.177  1.00 -0.09           C
ATOM   2163  CD  GLU A 153      42.480  67.541  37.452  1.00 -0.09           C
ATOM   2164  OE1 GLU A 153      41.552  66.821  37.831  1.00 -0.09           O
ATOM   2165  OE2 GLU A 153      43.556  67.467  38.082  1.00 -0.09           O
ATOM   2166  H   GLU A 153      44.007  71.073  36.484  1.00 -0.09           H
ATOM   2167  HA  GLU A 153      42.515  70.650  34.963  1.00 -0.09           H
ATOM   2168  HB2 GLU A 153      40.913  69.591  37.239  1.00 -0.09           H
ATOM   2169  HB3 GLU A 153      40.455  69.390  35.563  1.00 -0.09           H
ATOM   2170  HG2 GLU A 153      41.862  67.702  35.427  1.00 -0.09           H
ATOM   2171  HG3 GLU A 153      43.345  68.628  35.881  1.00 -0.09           H
ATOM   2172  N   SER A 154      41.315  73.209  35.912  1.00 -0.22           N
ATOM   2173  CA  SER A 154      40.679  74.473  35.477  1.00 -0.22           C
ATOM   2174  C   SER A 154      41.186  74.849  34.067  1.00 -0.22           C
ATOM   2175  O   SER A 154      40.420  75.461  33.294  1.00 -0.22           O
ATOM   2176  CB  SER A 154      41.068  75.488  36.542  1.00 -0.22           C
ATOM   2177  OG  SER A 154      42.467  75.533  36.747  1.00 -0.22           O
ATOM   2178  H   SER A 154      41.858  73.283  36.760  1.00 -0.22           H
ATOM   2179  HA  SER A 154      39.610  74.375  35.285  1.00 -0.22           H
ATOM   2180  HB2 SER A 154      40.661  76.456  36.249  1.00 -0.22           H
ATOM   2181  HB3 SER A 154      40.574  75.206  37.471  1.00 -0.22           H
ATOM   2182  HG  SER A 154      42.607  76.138  37.479  1.00 -0.22           H
ATOM   2183  N   LEU A 155      42.428  74.572  33.606  1.00 -0.09           N
ATOM   2184  CA  LEU A 155      42.824  74.889  32.290  1.00 -0.09           C
ATOM   2185  C   LEU A 155      41.951  74.188  31.189  1.00 -0.09           C
ATOM   2186  O   LEU A 155      41.883  74.622  30.081  1.00 -0.09           O
ATOM   2187  CB  LEU A 155      44.177  74.284  31.968  1.00 -0.09           C
ATOM   2188  CG  LEU A 155      45.334  74.898  32.805  1.00 -0.09           C
ATOM   2189  CD1 LEU A 155      46.597  74.366  32.144  1.00 -0.09           C
ATOM   2190  CD2 LEU A 155      45.460  76.425  32.582  1.00 -0.09           C
ATOM   2191  H   LEU A 155      43.155  74.140  34.158  1.00 -0.09           H
ATOM   2192  HA  LEU A 155      42.892  75.955  32.075  1.00 -0.09           H
ATOM   2193  HB2 LEU A 155      44.173  73.197  32.045  1.00 -0.09           H
ATOM   2194  HB3 LEU A 155      44.421  74.465  30.922  1.00 -0.09           H
ATOM   2195  HG  LEU A 155      45.292  74.606  33.854  1.00 -0.09           H
ATOM   2196 HD11 LEU A 155      46.532  74.636  31.090  1.00 -0.09           H
ATOM   2197 HD12 LEU A 155      46.592  73.293  32.335  1.00 -0.09           H
ATOM   2198 HD13 LEU A 155      47.513  74.833  32.506  1.00 -0.09           H
ATOM   2199 HD21 LEU A 155      44.567  76.987  32.855  1.00 -0.09           H
ATOM   2200 HD22 LEU A 155      46.343  76.776  33.115  1.00 -0.09           H
ATOM   2201 HD23 LEU A 155      45.592  76.687  31.532  1.00 -0.09           H
ATOM   2202  N   CYS A 156      41.200  73.121  31.578  1.00 -0.93           N
ATOM   2203  CA  CYS A 156      40.363  72.358  30.672  1.00 -0.93           C
ATOM   2204  C   CYS A 156      39.136  73.121  30.090  1.00 -0.93           C
ATOM   2205  O   CYS A 156      38.383  72.547  29.336  1.00 -0.93           O
ATOM   2206  CB  CYS A 156      39.890  71.035  31.355  1.00 -0.93           C
ATOM   2207  SG  CYS A 156      41.228  70.121  32.109  1.00 -0.93           S
ATOM   2208  H   CYS A 156      41.261  72.873  32.555  1.00 -0.93           H
ATOM   2209  HA  CYS A 156      40.947  71.972  29.837  1.00 -0.93           H
ATOM   2210  HB2 CYS A 156      39.269  71.437  32.155  1.00 -0.93           H
ATOM   2211  HB3 CYS A 156      39.218  70.516  30.670  1.00 -0.93           H
ATOM   2212  HG  CYS A 156      40.529  69.860  33.218  1.00 -0.93           H
ATOM   2213  N   HID A 157      38.947  74.431  30.254  1.00 -0.42           N
ATOM   2214  CA  HID A 157      37.886  75.258  29.584  1.00 -0.42           C
ATOM   2215  C   HID A 157      38.391  76.666  29.191  1.00 -0.42           C
ATOM   2216  O   HID A 157      37.541  77.518  28.837  1.00 -0.42           O
ATOM   2217  CB  HID A 157      36.717  75.369  30.575  1.00 -0.42           C
ATOM   2218  CG  HID A 157      36.126  74.068  31.024  1.00 -0.42           C
ATOM   2219  CD2 HID A 157      36.153  73.589  32.320  1.00 -0.42           C
ATOM   2220  ND1 HID A 157      35.269  73.257  30.291  1.00 -0.42           N
ATOM   2221  CE1 HID A 157      34.887  72.234  31.061  1.00 -0.42           C
ATOM   2222  NE2 HID A 157      35.319  72.462  32.320  1.00 -0.42           N
ATOM   2223  H   HID A 157      39.646  74.828  30.866  1.00 -0.42           H
ATOM   2224  HA  HID A 157      37.512  74.736  28.703  1.00 -0.42           H
ATOM   2225  HB2 HID A 157      37.140  75.944  31.399  1.00 -0.42           H
ATOM   2226  HB3 HID A 157      35.955  75.941  30.046  1.00 -0.42           H
ATOM   2227  HD1 HID A 157      35.105  73.404  29.306  1.00 -0.42           H
ATOM   2228  HD2 HID A 157      36.739  73.918  33.165  1.00 -0.42           H
ATOM   2229  HE1 HID A 157      34.229  71.435  30.753  1.00 -0.42           H
ATOM   2230  N   MET A 158      39.714  76.902  29.150  1.00 -0.01           N
ATOM   2231  CA  MET A 158      40.275  78.298  29.080  1.00 -0.01           C
ATOM   2232  C   MET A 158      41.418  78.363  28.099  1.00 -0.01           C
ATOM   2233  O   MET A 158      42.100  77.402  27.821  1.00 -0.01           O
ATOM   2234  CB  MET A 158      40.703  78.890  30.410  1.00 -0.01           C
ATOM   2235  CG  MET A 158      41.645  78.018  31.178  1.00 -0.01           C
ATOM   2236  SD  MET A 158      42.543  78.984  32.402  1.00 -0.01           S
ATOM   2237  CE  MET A 158      41.354  78.555  33.756  1.00 -0.01           C
ATOM   2238  H   MET A 158      40.410  76.194  29.341  1.00 -0.01           H
ATOM   2239  HA  MET A 158      39.479  78.912  28.659  1.00 -0.01           H
ATOM   2240  HB2 MET A 158      41.202  79.845  30.250  1.00 -0.01           H
ATOM   2241  HB3 MET A 158      39.834  79.122  31.027  1.00 -0.01           H
ATOM   2242  HG2 MET A 158      41.081  77.217  31.656  1.00 -0.01           H
ATOM   2243  HG3 MET A 158      42.465  77.633  30.571  1.00 -0.01           H
ATOM   2244  HE1 MET A 158      40.696  77.705  33.572  1.00 -0.01           H
ATOM   2245  HE2 MET A 158      41.882  78.232  34.653  1.00 -0.01           H
ATOM   2246  HE3 MET A 158      40.712  79.430  33.855  1.00 -0.01           H
ATOM   2247  N   ASP A 159      41.698  79.581  27.517  1.00 -0.01           N
ATOM   2248  CA  ASP A 159      42.718  79.716  26.407  1.00 -0.01           C
ATOM   2249  C   ASP A 159      44.199  79.802  26.972  1.00 -0.01           C
ATOM   2250  O   ASP A 159      44.520  80.718  27.774  1.00 -0.01           O
ATOM   2251  CB  ASP A 159      42.468  80.802  25.416  1.00 -0.01           C
ATOM   2252  CG  ASP A 159      41.063  80.758  24.855  1.00 -0.01           C
ATOM   2253  OD1 ASP A 159      40.513  81.857  24.577  1.00 -0.01           O
ATOM   2254  OD2 ASP A 159      40.554  79.616  24.612  1.00 -0.01           O
ATOM   2255  H   ASP A 159      41.149  80.395  27.754  1.00 -0.01           H
ATOM   2256  HA  ASP A 159      42.823  78.824  25.789  1.00 -0.01           H
ATOM   2257  HB2 ASP A 159      42.766  81.759  25.844  1.00 -0.01           H
ATOM   2258  HB3 ASP A 159      43.045  80.502  24.542  1.00 -0.01           H
ATOM   2259  N   ARG A 160      45.080  78.871  26.629  1.00  0.00           N
ATOM   2260  CA  ARG A 160      46.299  78.714  27.382  1.00  0.00           C
ATOM   2261  C   ARG A 160      47.322  79.888  27.161  1.00  0.00           C
ATOM   2262  O   ARG A 160      47.914  80.277  28.142  1.00  0.00           O
ATOM   2263  CB  ARG A 160      46.979  77.337  27.027  1.00  0.00           C
ATOM   2264  CG  ARG A 160      46.265  76.013  27.433  1.00  0.00           C
ATOM   2265  CD  ARG A 160      44.726  75.944  27.453  1.00  0.00           C
ATOM   2266  NE  ARG A 160      44.275  74.579  27.690  1.00  0.00           N
ATOM   2267  CZ  ARG A 160      43.135  74.064  27.376  1.00  0.00           C
ATOM   2268  NH1 ARG A 160      42.112  74.773  26.967  1.00  0.00           N
ATOM   2269  NH2 ARG A 160      42.985  72.804  27.583  1.00  0.00           N
ATOM   2270  H   ARG A 160      44.978  78.339  25.776  1.00  0.00           H
ATOM   2271  HA  ARG A 160      46.008  78.743  28.433  1.00  0.00           H
ATOM   2272  HB2 ARG A 160      47.139  77.248  25.952  1.00  0.00           H
ATOM   2273  HB3 ARG A 160      47.947  77.403  27.523  1.00  0.00           H
ATOM   2274  HG2 ARG A 160      46.680  75.155  26.904  1.00  0.00           H
ATOM   2275  HG3 ARG A 160      46.582  75.821  28.458  1.00  0.00           H
ATOM   2276  HD2 ARG A 160      44.362  76.591  28.252  1.00  0.00           H
ATOM   2277  HD3 ARG A 160      44.311  76.406  26.558  1.00  0.00           H
ATOM   2278  HE  ARG A 160      44.867  73.829  28.018  1.00  0.00           H
ATOM   2279 HH11 ARG A 160      42.165  75.780  27.029  1.00  0.00           H
ATOM   2280 HH12 ARG A 160      41.238  74.297  26.797  1.00  0.00           H
ATOM   2281 HH21 ARG A 160      43.704  72.291  28.073  1.00  0.00           H
ATOM   2282 HH22 ARG A 160      42.070  72.377  27.587  1.00  0.00           H
ATOM   2283  N   ALA A 161      47.382  80.408  25.914  1.00  0.00           N
ATOM   2284  CA  ALA A 161      48.294  81.555  25.566  1.00  0.00           C
ATOM   2285  C   ALA A 161      47.975  82.810  26.423  1.00  0.00           C
ATOM   2286  O   ALA A 161      48.913  83.428  27.029  1.00  0.00           O
ATOM   2287  CB  ALA A 161      48.342  81.668  24.095  1.00  0.00           C
ATOM   2288  H   ALA A 161      46.825  79.982  25.186  1.00  0.00           H
ATOM   2289  HA  ALA A 161      49.265  81.234  25.944  1.00  0.00           H
ATOM   2290  HB1 ALA A 161      48.657  80.707  23.688  1.00  0.00           H
ATOM   2291  HB2 ALA A 161      49.131  82.379  23.850  1.00  0.00           H
ATOM   2292  HB3 ALA A 161      47.337  81.953  23.787  1.00  0.00           H
ATOM   2293  N   LYS A 162      46.678  83.134  26.614  1.00  0.02           N
ATOM   2294  CA  LYS A 162      46.192  84.248  27.460  1.00  0.02           C
ATOM   2295  C   LYS A 162      46.349  83.893  28.975  1.00  0.02           C
ATOM   2296  O   LYS A 162      46.939  84.764  29.685  1.00  0.02           O
ATOM   2297  CB  LYS A 162      44.777  84.726  27.054  1.00  0.02           C
ATOM   2298  CG  LYS A 162      44.739  85.363  25.654  1.00  0.02           C
ATOM   2299  CD  LYS A 162      43.309  85.752  25.290  1.00  0.02           C
ATOM   2300  CE  LYS A 162      42.507  84.487  25.167  1.00  0.02           C
ATOM   2301  NZ  LYS A 162      41.161  84.741  24.723  1.00  0.02           N
ATOM   2302  H   LYS A 162      45.933  82.616  26.169  1.00  0.02           H
ATOM   2303  HA  LYS A 162      46.837  85.098  27.239  1.00  0.02           H
ATOM   2304  HB2 LYS A 162      44.140  83.844  26.977  1.00  0.02           H
ATOM   2305  HB3 LYS A 162      44.353  85.463  27.736  1.00  0.02           H
ATOM   2306  HG2 LYS A 162      45.422  86.207  25.561  1.00  0.02           H
ATOM   2307  HG3 LYS A 162      45.083  84.684  24.873  1.00  0.02           H
ATOM   2308  HD2 LYS A 162      42.866  86.407  26.041  1.00  0.02           H
ATOM   2309  HD3 LYS A 162      43.254  86.280  24.339  1.00  0.02           H
ATOM   2310  HE2 LYS A 162      43.028  83.751  24.554  1.00  0.02           H
ATOM   2311  HE3 LYS A 162      42.412  84.007  26.141  1.00  0.02           H
ATOM   2312  HZ1 LYS A 162      41.075  85.416  23.976  1.00  0.02           H
ATOM   2313  HZ2 LYS A 162      40.646  85.087  25.520  1.00  0.02           H
ATOM   2314  HZ3 LYS A 162      40.853  83.833  24.406  1.00  0.02           H
ATOM   2315  N   ALA A 163      45.930  82.649  29.412  1.00  0.01           N
ATOM   2316  CA  ALA A 163      45.950  82.298  30.793  1.00  0.01           C
ATOM   2317  C   ALA A 163      47.349  82.176  31.361  1.00  0.01           C
ATOM   2318  O   ALA A 163      47.552  82.631  32.460  1.00  0.01           O
ATOM   2319  CB  ALA A 163      45.438  80.838  31.006  1.00  0.01           C
ATOM   2320  H   ALA A 163      45.505  81.988  28.778  1.00  0.01           H
ATOM   2321  HA  ALA A 163      45.273  83.011  31.263  1.00  0.01           H
ATOM   2322  HB1 ALA A 163      45.891  80.128  30.313  1.00  0.01           H
ATOM   2323  HB2 ALA A 163      44.369  80.829  30.790  1.00  0.01           H
ATOM   2324  HB3 ALA A 163      45.689  80.453  31.994  1.00  0.01           H
ATOM   2325  N   LEU A 164      48.296  81.663  30.613  1.00  0.00           N
ATOM   2326  CA  LEU A 164      49.667  81.487  31.122  1.00  0.00           C
ATOM   2327  C   LEU A 164      50.521  82.710  31.043  1.00  0.00           C
ATOM   2328  O   LEU A 164      51.390  82.934  31.918  1.00  0.00           O
ATOM   2329  CB  LEU A 164      50.268  80.297  30.445  1.00  0.00           C
ATOM   2330  CG  LEU A 164      49.736  78.926  30.864  1.00  0.00           C
ATOM   2331  CD1 LEU A 164      50.211  77.769  30.072  1.00  0.00           C
ATOM   2332  CD2 LEU A 164      50.085  78.611  32.330  1.00  0.00           C
ATOM   2333  H   LEU A 164      48.017  81.366  29.689  1.00  0.00           H
ATOM   2334  HA  LEU A 164      49.701  81.310  32.197  1.00  0.00           H
ATOM   2335  HB2 LEU A 164      50.054  80.357  29.378  1.00  0.00           H
ATOM   2336  HB3 LEU A 164      51.333  80.262  30.675  1.00  0.00           H
ATOM   2337  HG  LEU A 164      48.649  79.015  30.854  1.00  0.00           H
ATOM   2338 HD11 LEU A 164      49.694  76.846  30.334  1.00  0.00           H
ATOM   2339 HD12 LEU A 164      51.276  77.644  30.266  1.00  0.00           H
ATOM   2340 HD13 LEU A 164      50.098  77.837  28.990  1.00  0.00           H
ATOM   2341 HD21 LEU A 164      49.569  79.294  33.004  1.00  0.00           H
ATOM   2342 HD22 LEU A 164      49.687  77.614  32.519  1.00  0.00           H
ATOM   2343 HD23 LEU A 164      51.161  78.707  32.472  1.00  0.00           H
ATOM   2344  N   GLY A 165      50.401  83.410  29.952  1.00  0.00           N
ATOM   2345  CA  GLY A 165      50.946  84.767  29.846  1.00  0.00           C
ATOM   2346  C   GLY A 165      50.432  85.737  30.942  1.00  0.00           C
ATOM   2347  O   GLY A 165      51.202  86.497  31.558  1.00  0.00           O
ATOM   2348  H   GLY A 165      49.760  83.074  29.247  1.00  0.00           H
ATOM   2349  HA2 GLY A 165      52.023  84.748  29.682  1.00  0.00           H
ATOM   2350  HA3 GLY A 165      50.561  85.179  28.914  1.00  0.00           H
ATOM   2351  N   GLU A 166      49.169  85.664  31.403  1.00  0.00           N
ATOM   2352  CA  GLU A 166      48.607  86.438  32.568  1.00  0.00           C
ATOM   2353  C   GLU A 166      49.068  85.876  33.897  1.00  0.00           C
ATOM   2354  O   GLU A 166      49.531  86.651  34.741  1.00  0.00           O
ATOM   2355  CB  GLU A 166      47.050  86.363  32.559  1.00  0.00           C
ATOM   2356  CG  GLU A 166      46.495  87.408  33.545  1.00  0.00           C
ATOM   2357  CD  GLU A 166      46.460  88.841  33.083  1.00  0.00           C
ATOM   2358  OE1 GLU A 166      47.064  89.236  32.052  1.00  0.00           O
ATOM   2359  OE2 GLU A 166      45.899  89.623  33.836  1.00  0.00           O
ATOM   2360  H   GLU A 166      48.475  85.118  30.913  1.00  0.00           H
ATOM   2361  HA  GLU A 166      48.769  87.513  32.493  1.00  0.00           H
ATOM   2362  HB2 GLU A 166      46.704  86.568  31.546  1.00  0.00           H
ATOM   2363  HB3 GLU A 166      46.775  85.350  32.851  1.00  0.00           H
ATOM   2364  HG2 GLU A 166      45.500  87.109  33.875  1.00  0.00           H
ATOM   2365  HG3 GLU A 166      47.125  87.482  34.432  1.00  0.00           H
ATOM   2366  N   ALA A 167      49.138  84.531  34.079  1.00  0.00           N
ATOM   2367  CA  ALA A 167      49.755  83.976  35.225  1.00  0.00           C
ATOM   2368  C   ALA A 167      51.201  84.483  35.383  1.00  0.00           C
ATOM   2369  O   ALA A 167      51.549  85.021  36.408  1.00  0.00           O
ATOM   2370  CB  ALA A 167      49.665  82.449  35.150  1.00  0.00           C
ATOM   2371  H   ALA A 167      48.739  83.989  33.326  1.00  0.00           H
ATOM   2372  HA  ALA A 167      49.226  84.386  36.085  1.00  0.00           H
ATOM   2373  HB1 ALA A 167      49.970  82.075  34.172  1.00  0.00           H
ATOM   2374  HB2 ALA A 167      48.588  82.301  35.231  1.00  0.00           H
ATOM   2375  HB3 ALA A 167      50.175  81.956  35.977  1.00  0.00           H
ATOM   2376  N   TRP A 168      52.028  84.371  34.383  1.00  0.00           N
ATOM   2377  CA  TRP A 168      53.372  84.960  34.282  1.00  0.00           C
ATOM   2378  C   TRP A 168      53.425  86.386  34.752  1.00  0.00           C
ATOM   2379  O   TRP A 168      54.383  86.737  35.433  1.00  0.00           O
ATOM   2380  CB  TRP A 168      53.931  84.787  32.828  1.00  0.00           C
ATOM   2381  CG  TRP A 168      55.393  84.927  32.737  1.00  0.00           C
ATOM   2382  CD1 TRP A 168      56.215  83.813  32.620  1.00  0.00           C
ATOM   2383  CD2 TRP A 168      56.267  86.071  32.778  1.00  0.00           C
ATOM   2384  CE2 TRP A 168      57.583  85.575  32.541  1.00  0.00           C
ATOM   2385  CE3 TRP A 168      56.168  87.482  32.988  1.00  0.00           C
ATOM   2386  NE1 TRP A 168      57.521  84.211  32.458  1.00  0.00           N
ATOM   2387  CZ2 TRP A 168      58.680  86.420  32.304  1.00  0.00           C
ATOM   2388  CZ3 TRP A 168      57.293  88.364  32.918  1.00  0.00           C
ATOM   2389  CH2 TRP A 168      58.528  87.821  32.501  1.00  0.00           C
ATOM   2390  H   TRP A 168      51.714  83.795  33.615  1.00  0.00           H
ATOM   2391  HA  TRP A 168      53.983  84.314  34.913  1.00  0.00           H
ATOM   2392  HB2 TRP A 168      53.626  83.811  32.451  1.00  0.00           H
ATOM   2393  HB3 TRP A 168      53.543  85.637  32.266  1.00  0.00           H
ATOM   2394  HD1 TRP A 168      55.878  82.788  32.680  1.00  0.00           H
ATOM   2395  HE1 TRP A 168      58.242  83.543  32.224  1.00  0.00           H
ATOM   2396  HE3 TRP A 168      55.169  87.844  33.178  1.00  0.00           H
ATOM   2397  HZ2 TRP A 168      59.697  86.148  32.061  1.00  0.00           H
ATOM   2398  HZ3 TRP A 168      57.237  89.422  33.124  1.00  0.00           H
ATOM   2399  HH2 TRP A 168      59.403  88.451  32.449  1.00  0.00           H
ATOM   2400  N   ARG A 169      52.476  87.191  34.305  1.00  0.00           N
ATOM   2401  CA  ARG A 169      52.393  88.659  34.650  1.00  0.00           C
ATOM   2402  C   ARG A 169      52.229  88.806  36.182  1.00  0.00           C
ATOM   2403  O   ARG A 169      52.835  89.659  36.811  1.00  0.00           O
ATOM   2404  CB  ARG A 169      51.242  89.348  33.951  1.00  0.00           C
ATOM   2405  CG  ARG A 169      51.203  90.892  34.241  1.00  0.00           C
ATOM   2406  CD  ARG A 169      49.943  91.467  33.548  1.00  0.00           C
ATOM   2407  NE  ARG A 169      48.681  91.140  34.308  1.00  0.00           N
ATOM   2408  CZ  ARG A 169      48.098  91.714  35.347  1.00  0.00           C
ATOM   2409  NH1 ARG A 169      48.684  92.541  36.190  1.00  0.00           N
ATOM   2410  NH2 ARG A 169      46.926  91.290  35.680  1.00  0.00           N
ATOM   2411  H   ARG A 169      51.682  86.803  33.815  1.00  0.00           H
ATOM   2412  HA  ARG A 169      53.342  89.145  34.424  1.00  0.00           H
ATOM   2413  HB2 ARG A 169      51.258  89.104  32.889  1.00  0.00           H
ATOM   2414  HB3 ARG A 169      50.317  88.892  34.305  1.00  0.00           H
ATOM   2415  HG2 ARG A 169      51.161  91.276  35.260  1.00  0.00           H
ATOM   2416  HG3 ARG A 169      52.091  91.313  33.772  1.00  0.00           H
ATOM   2417  HD2 ARG A 169      50.169  92.533  33.505  1.00  0.00           H
ATOM   2418  HD3 ARG A 169      49.975  91.145  32.507  1.00  0.00           H
ATOM   2419  HE  ARG A 169      48.110  90.453  33.838  1.00  0.00           H
ATOM   2420 HH11 ARG A 169      49.577  92.952  35.961  1.00  0.00           H
ATOM   2421 HH12 ARG A 169      48.109  92.942  36.917  1.00  0.00           H
ATOM   2422 HH21 ARG A 169      46.541  90.519  35.152  1.00  0.00           H
ATOM   2423 HH22 ARG A 169      46.356  91.735  36.385  1.00  0.00           H
ATOM   2424  N   VAL A 170      51.274  88.101  36.779  1.00  0.00           N
ATOM   2425  CA  VAL A 170      51.057  88.237  38.238  1.00  0.00           C
ATOM   2426  C   VAL A 170      52.108  87.431  39.059  1.00  0.00           C
ATOM   2427  O   VAL A 170      52.254  87.730  40.254  1.00  0.00           O
ATOM   2428  CB  VAL A 170      49.565  87.774  38.687  1.00  0.00           C
ATOM   2429  CG1 VAL A 170      48.500  88.649  38.106  1.00  0.00           C
ATOM   2430  CG2 VAL A 170      49.220  86.328  38.231  1.00  0.00           C
ATOM   2431  H   VAL A 170      50.691  87.484  36.231  1.00  0.00           H
ATOM   2432  HA  VAL A 170      51.237  89.255  38.584  1.00  0.00           H
ATOM   2433  HB  VAL A 170      49.491  87.933  39.762  1.00  0.00           H
ATOM   2434 HG11 VAL A 170      48.582  88.505  37.029  1.00  0.00           H
ATOM   2435 HG12 VAL A 170      47.461  88.400  38.323  1.00  0.00           H
ATOM   2436 HG13 VAL A 170      48.688  89.709  38.277  1.00  0.00           H
ATOM   2437 HG21 VAL A 170      48.276  86.106  38.729  1.00  0.00           H
ATOM   2438 HG22 VAL A 170      49.856  85.521  38.595  1.00  0.00           H
ATOM   2439 HG23 VAL A 170      48.976  86.278  37.170  1.00  0.00           H
ATOM   2440  N   LEU A 171      52.788  86.493  38.474  1.00  0.00           N
ATOM   2441  CA  LEU A 171      53.971  85.922  39.187  1.00  0.00           C
ATOM   2442  C   LEU A 171      55.131  86.857  39.313  1.00  0.00           C
ATOM   2443  O   LEU A 171      55.419  87.671  38.429  1.00  0.00           O
ATOM   2444  CB  LEU A 171      54.493  84.578  38.579  1.00  0.00           C
ATOM   2445  CG  LEU A 171      53.540  83.382  38.632  1.00  0.00           C
ATOM   2446  CD1 LEU A 171      54.026  82.191  37.858  1.00  0.00           C
ATOM   2447  CD2 LEU A 171      53.458  82.892  40.081  1.00  0.00           C
ATOM   2448  H   LEU A 171      52.580  86.064  37.583  1.00  0.00           H
ATOM   2449  HA  LEU A 171      53.567  85.768  40.188  1.00  0.00           H
ATOM   2450  HB2 LEU A 171      54.605  84.781  37.514  1.00  0.00           H
ATOM   2451  HB3 LEU A 171      55.419  84.285  39.075  1.00  0.00           H
ATOM   2452  HG  LEU A 171      52.553  83.720  38.317  1.00  0.00           H
ATOM   2453 HD11 LEU A 171      53.734  82.368  36.822  1.00  0.00           H
ATOM   2454 HD12 LEU A 171      53.437  81.349  38.220  1.00  0.00           H
ATOM   2455 HD13 LEU A 171      55.091  82.020  38.013  1.00  0.00           H
ATOM   2456 HD21 LEU A 171      53.007  81.902  40.146  1.00  0.00           H
ATOM   2457 HD22 LEU A 171      54.487  82.738  40.403  1.00  0.00           H
ATOM   2458 HD23 LEU A 171      52.992  83.598  40.768  1.00  0.00           H
ATOM   2459  N   LYS A 172      55.792  86.774  40.414  1.00  0.00           N
ATOM   2460  CA  LYS A 172      57.139  87.417  40.598  1.00  0.00           C
ATOM   2461  C   LYS A 172      58.198  86.610  39.879  1.00  0.00           C
ATOM   2462  O   LYS A 172      58.011  85.435  39.612  1.00  0.00           O
ATOM   2463  CB  LYS A 172      57.481  87.276  42.086  1.00  0.00           C
ATOM   2464  CG  LYS A 172      56.579  88.158  43.018  1.00  0.00           C
ATOM   2465  CD  LYS A 172      56.936  87.978  44.504  1.00  0.00           C
ATOM   2466  CE  LYS A 172      56.019  88.749  45.427  1.00  0.00           C
ATOM   2467  NZ  LYS A 172      56.358  88.621  46.812  1.00  0.00           N
ATOM   2468  H   LYS A 172      55.371  86.211  41.140  1.00  0.00           H
ATOM   2469  HA  LYS A 172      57.146  88.467  40.308  1.00  0.00           H
ATOM   2470  HB2 LYS A 172      57.452  86.240  42.424  1.00  0.00           H
ATOM   2471  HB3 LYS A 172      58.514  87.530  42.325  1.00  0.00           H
ATOM   2472  HG2 LYS A 172      56.624  89.241  42.902  1.00  0.00           H
ATOM   2473  HG3 LYS A 172      55.524  87.912  42.893  1.00  0.00           H
ATOM   2474  HD2 LYS A 172      56.936  86.917  44.753  1.00  0.00           H
ATOM   2475  HD3 LYS A 172      57.910  88.442  44.656  1.00  0.00           H
ATOM   2476  HE2 LYS A 172      56.131  89.811  45.208  1.00  0.00           H
ATOM   2477  HE3 LYS A 172      54.954  88.596  45.249  1.00  0.00           H
ATOM   2478  HZ1 LYS A 172      57.367  88.660  46.860  1.00  0.00           H
ATOM   2479  HZ2 LYS A 172      56.013  87.735  47.153  1.00  0.00           H
ATOM   2480  HZ3 LYS A 172      56.014  89.361  47.407  1.00  0.00           H
ATOM   2481  N   PRO A 173      59.295  87.313  39.474  1.00  0.00           N
ATOM   2482  CA  PRO A 173      60.475  86.622  38.867  1.00  0.00           C
ATOM   2483  C   PRO A 173      61.063  85.423  39.634  1.00  0.00           C
ATOM   2484  O   PRO A 173      61.264  85.441  40.872  1.00  0.00           O
ATOM   2485  CB  PRO A 173      61.673  87.643  38.731  1.00  0.00           C
ATOM   2486  CG  PRO A 173      60.917  88.983  38.966  1.00  0.00           C
ATOM   2487  CD  PRO A 173      59.461  88.782  39.511  1.00  0.00           C
ATOM   2488  HA  PRO A 173      60.174  86.410  37.841  1.00  0.00           H
ATOM   2489  HB2 PRO A 173      62.416  87.538  39.522  1.00  0.00           H
ATOM   2490  HB3 PRO A 173      62.168  87.619  37.760  1.00  0.00           H
ATOM   2491  HG2 PRO A 173      61.426  89.746  39.556  1.00  0.00           H
ATOM   2492  HG3 PRO A 173      60.638  89.451  38.022  1.00  0.00           H
ATOM   2493  HD2 PRO A 173      59.362  89.150  40.532  1.00  0.00           H
ATOM   2494  HD3 PRO A 173      58.641  89.264  38.979  1.00  0.00           H
ATOM   2495  N   GLY A 174      61.285  84.307  38.938  1.00  0.00           N
ATOM   2496  CA  GLY A 174      61.743  83.024  39.580  1.00  0.00           C
ATOM   2497  C   GLY A 174      60.549  82.175  40.234  1.00  0.00           C
ATOM   2498  O   GLY A 174      60.769  81.040  40.733  1.00  0.00           O
ATOM   2499  H   GLY A 174      61.183  84.388  37.936  1.00  0.00           H
ATOM   2500  HA2 GLY A 174      62.338  82.431  38.885  1.00  0.00           H
ATOM   2501  HA3 GLY A 174      62.510  83.296  40.306  1.00  0.00           H
ATOM   2502  N   GLY A 175      59.364  82.693  40.166  1.00  0.00           N
ATOM   2503  CA  GLY A 175      58.131  82.022  40.680  1.00  0.00           C
ATOM   2504  C   GLY A 175      57.673  80.694  40.026  1.00  0.00           C
ATOM   2505  O   GLY A 175      57.686  80.540  38.819  1.00  0.00           O
ATOM   2506  H   GLY A 175      59.183  83.518  39.612  1.00  0.00           H
ATOM   2507  HA2 GLY A 175      58.282  81.630  41.686  1.00  0.00           H
ATOM   2508  HA3 GLY A 175      57.318  82.747  40.694  1.00  0.00           H
ATOM   2509  N   ASP A 176      57.149  79.802  40.827  1.00  0.00           N
ATOM   2510  CA  ASP A 176      56.728  78.505  40.351  1.00  0.00           C
ATOM   2511  C   ASP A 176      55.271  78.483  39.922  1.00  0.00           C
ATOM   2512  O   ASP A 176      54.402  79.100  40.532  1.00  0.00           O
ATOM   2513  CB  ASP A 176      56.948  77.379  41.483  1.00  0.00           C
ATOM   2514  CG  ASP A 176      58.333  77.107  42.115  1.00  0.00           C
ATOM   2515  OD1 ASP A 176      59.336  77.599  41.548  1.00  0.00           O
ATOM   2516  OD2 ASP A 176      58.393  76.388  43.121  1.00  0.00           O
ATOM   2517  H   ASP A 176      56.936  80.012  41.792  1.00  0.00           H
ATOM   2518  HA  ASP A 176      57.360  78.238  39.503  1.00  0.00           H
ATOM   2519  HB2 ASP A 176      56.309  77.559  42.348  1.00  0.00           H
ATOM   2520  HB3 ASP A 176      56.645  76.450  41.000  1.00  0.00           H
ATOM   2521  N   LEU A 177      54.925  77.584  38.960  1.00  0.01           N
ATOM   2522  CA  LEU A 177      53.520  77.259  38.566  1.00  0.01           C
ATOM   2523  C   LEU A 177      53.356  75.737  38.462  1.00  0.01           C
ATOM   2524  O   LEU A 177      54.290  75.158  37.901  1.00  0.01           O
ATOM   2525  CB  LEU A 177      53.312  77.991  37.228  1.00  0.01           C
ATOM   2526  CG  LEU A 177      51.949  77.673  36.576  1.00  0.01           C
ATOM   2527  CD1 LEU A 177      50.723  77.785  37.429  1.00  0.01           C
ATOM   2528  CD2 LEU A 177      51.657  78.559  35.376  1.00  0.01           C
ATOM   2529  H   LEU A 177      55.537  76.904  38.534  1.00  0.01           H
ATOM   2530  HA  LEU A 177      52.739  77.593  39.248  1.00  0.01           H
ATOM   2531  HB2 LEU A 177      53.233  79.051  37.467  1.00  0.01           H
ATOM   2532  HB3 LEU A 177      54.113  77.685  36.555  1.00  0.01           H
ATOM   2533  HG  LEU A 177      52.097  76.661  36.198  1.00  0.01           H
ATOM   2534 HD11 LEU A 177      49.895  77.401  36.833  1.00  0.01           H
ATOM   2535 HD12 LEU A 177      50.460  78.811  37.684  1.00  0.01           H
ATOM   2536 HD13 LEU A 177      50.808  77.204  38.348  1.00  0.01           H
ATOM   2537 HD21 LEU A 177      50.750  78.130  34.950  1.00  0.01           H
ATOM   2538 HD22 LEU A 177      51.537  79.590  35.709  1.00  0.01           H
ATOM   2539 HD23 LEU A 177      52.489  78.534  34.672  1.00  0.01           H
ATOM   2540  N   LEU A 178      52.322  75.035  38.879  1.00 -0.01           N
ATOM   2541  CA  LEU A 178      52.007  73.656  38.441  1.00 -0.01           C
ATOM   2542  C   LEU A 178      50.679  73.625  37.777  1.00 -0.01           C
ATOM   2543  O   LEU A 178      49.653  73.964  38.442  1.00 -0.01           O
ATOM   2544  CB  LEU A 178      52.078  72.797  39.751  1.00 -0.01           C
ATOM   2545  CG  LEU A 178      51.744  71.332  39.506  1.00 -0.01           C
ATOM   2546  CD1 LEU A 178      52.403  70.379  40.506  1.00 -0.01           C
ATOM   2547  CD2 LEU A 178      50.269  71.016  39.520  1.00 -0.01           C
ATOM   2548  H   LEU A 178      51.575  75.477  39.396  1.00 -0.01           H
ATOM   2549  HA  LEU A 178      52.758  73.314  37.729  1.00 -0.01           H
ATOM   2550  HB2 LEU A 178      53.112  72.907  40.077  1.00 -0.01           H
ATOM   2551  HB3 LEU A 178      51.420  73.187  40.528  1.00 -0.01           H
ATOM   2552  HG  LEU A 178      52.214  71.138  38.542  1.00 -0.01           H
ATOM   2553 HD11 LEU A 178      52.988  69.577  40.056  1.00 -0.01           H
ATOM   2554 HD12 LEU A 178      51.695  70.033  41.259  1.00 -0.01           H
ATOM   2555 HD13 LEU A 178      53.133  71.053  40.955  1.00 -0.01           H
ATOM   2556 HD21 LEU A 178      49.887  71.202  38.516  1.00 -0.01           H
ATOM   2557 HD22 LEU A 178      49.992  69.976  39.693  1.00 -0.01           H
ATOM   2558 HD23 LEU A 178      49.678  71.628  40.202  1.00 -0.01           H
ATOM   2559  N   VAL A 179      50.643  73.075  36.590  1.00  0.00           N
ATOM   2560  CA  VAL A 179      49.426  72.931  35.764  1.00  0.00           C
ATOM   2561  C   VAL A 179      49.033  71.476  35.553  1.00  0.00           C
ATOM   2562  O   VAL A 179      49.925  70.611  35.510  1.00  0.00           O
ATOM   2563  CB  VAL A 179      49.521  73.682  34.434  1.00  0.00           C
ATOM   2564  CG1 VAL A 179      49.506  75.225  34.571  1.00  0.00           C
ATOM   2565  CG2 VAL A 179      50.667  73.393  33.483  1.00  0.00           C
ATOM   2566  H   VAL A 179      51.481  72.602  36.282  1.00  0.00           H
ATOM   2567  HA  VAL A 179      48.579  73.374  36.287  1.00  0.00           H
ATOM   2568  HB  VAL A 179      48.636  73.397  33.865  1.00  0.00           H
ATOM   2569 HG11 VAL A 179      50.453  75.548  35.004  1.00  0.00           H
ATOM   2570 HG12 VAL A 179      49.573  75.607  33.553  1.00  0.00           H
ATOM   2571 HG13 VAL A 179      48.608  75.591  35.069  1.00  0.00           H
ATOM   2572 HG21 VAL A 179      50.777  72.359  33.157  1.00  0.00           H
ATOM   2573 HG22 VAL A 179      51.614  73.519  34.009  1.00  0.00           H
ATOM   2574 HG23 VAL A 179      50.608  74.082  32.641  1.00  0.00           H
ATOM   2575  N   LEU A 180      47.706  71.252  35.243  1.00 -0.16           N
ATOM   2576  CA  LEU A 180      47.132  70.047  34.699  1.00 -0.16           C
ATOM   2577  C   LEU A 180      46.148  70.460  33.607  1.00 -0.16           C
ATOM   2578  O   LEU A 180      45.235  71.249  33.702  1.00 -0.16           O
ATOM   2579  CB  LEU A 180      46.442  69.122  35.739  1.00 -0.16           C
ATOM   2580  CG  LEU A 180      47.402  68.615  36.828  1.00 -0.16           C
ATOM   2581  CD1 LEU A 180      47.156  69.299  38.099  1.00 -0.16           C
ATOM   2582  CD2 LEU A 180      47.208  67.111  36.918  1.00 -0.16           C
ATOM   2583  H   LEU A 180      47.043  71.979  35.468  1.00 -0.16           H
ATOM   2584  HA  LEU A 180      47.934  69.548  34.154  1.00 -0.16           H
ATOM   2585  HB2 LEU A 180      45.588  69.660  36.152  1.00 -0.16           H
ATOM   2586  HB3 LEU A 180      45.919  68.282  35.281  1.00 -0.16           H
ATOM   2587  HG  LEU A 180      48.437  68.765  36.521  1.00 -0.16           H
ATOM   2588 HD11 LEU A 180      47.384  70.362  38.031  1.00 -0.16           H
ATOM   2589 HD12 LEU A 180      47.850  68.861  38.816  1.00 -0.16           H
ATOM   2590 HD13 LEU A 180      46.119  69.079  38.354  1.00 -0.16           H
ATOM   2591 HD21 LEU A 180      47.578  66.692  37.853  1.00 -0.16           H
ATOM   2592 HD22 LEU A 180      46.133  66.945  36.846  1.00 -0.16           H
ATOM   2593 HD23 LEU A 180      47.705  66.724  36.028  1.00 -0.16           H
ATOM   2594  N   GLU A 181      46.392  69.767  32.452  1.00 -0.52           N
ATOM   2595  CA  GLU A 181      45.974  70.024  31.137  1.00 -0.52           C
ATOM   2596  C   GLU A 181      45.494  68.781  30.399  1.00 -0.52           C
ATOM   2597  O   GLU A 181      46.010  67.673  30.701  1.00 -0.52           O
ATOM   2598  CB  GLU A 181      47.253  70.615  30.517  1.00 -0.52           C
ATOM   2599  CG  GLU A 181      47.276  70.796  29.016  1.00 -0.52           C
ATOM   2600  CD  GLU A 181      46.302  71.855  28.495  1.00 -0.52           C
ATOM   2601  OE1 GLU A 181      46.534  72.405  27.396  1.00 -0.52           O
ATOM   2602  OE2 GLU A 181      45.200  72.013  29.051  1.00 -0.52           O
ATOM   2603  H   GLU A 181      47.148  69.102  32.531  1.00 -0.52           H
ATOM   2604  HA  GLU A 181      45.158  70.744  31.191  1.00 -0.52           H
ATOM   2605  HB2 GLU A 181      47.450  71.578  30.990  1.00 -0.52           H
ATOM   2606  HB3 GLU A 181      48.135  70.056  30.831  1.00 -0.52           H
ATOM   2607  HG2 GLU A 181      48.321  71.041  28.828  1.00 -0.52           H
ATOM   2608  HG3 GLU A 181      47.220  69.909  28.386  1.00 -0.52           H
ATOM   2609  N   SER A 182      44.478  68.912  29.568  1.00 -0.79           N
ATOM   2610  CA  SER A 182      43.984  67.852  28.712  1.00 -0.79           C
ATOM   2611  C   SER A 182      44.470  68.024  27.214  1.00 -0.79           C
ATOM   2612  O   SER A 182      44.855  69.139  26.866  1.00 -0.79           O
ATOM   2613  CB  SER A 182      42.490  67.952  28.842  1.00 -0.79           C
ATOM   2614  OG  SER A 182      41.786  66.846  28.347  1.00 -0.79           O
ATOM   2615  H   SER A 182      44.299  69.857  29.259  1.00 -0.79           H
ATOM   2616  HA  SER A 182      44.271  66.863  29.072  1.00 -0.79           H
ATOM   2617  HB2 SER A 182      42.219  68.192  29.870  1.00 -0.79           H
ATOM   2618  HB3 SER A 182      42.256  68.806  28.207  1.00 -0.79           H
ATOM   2619  HG  SER A 182      41.480  66.414  29.148  1.00 -0.79           H
ATOM   2620  N   VAL A 183      44.670  66.968  26.447  1.00 -0.03           N
ATOM   2621  CA  VAL A 183      45.202  67.069  25.135  1.00 -0.03           C
ATOM   2622  C   VAL A 183      44.572  66.075  24.192  1.00 -0.03           C
ATOM   2623  O   VAL A 183      44.458  64.888  24.582  1.00 -0.03           O
ATOM   2624  CB  VAL A 183      46.695  67.056  25.124  1.00 -0.03           C
ATOM   2625  CG1 VAL A 183      47.338  65.761  25.641  1.00 -0.03           C
ATOM   2626  CG2 VAL A 183      47.235  67.504  23.812  1.00 -0.03           C
ATOM   2627  H   VAL A 183      44.609  66.049  26.861  1.00 -0.03           H
ATOM   2628  HA  VAL A 183      44.816  68.027  24.786  1.00 -0.03           H
ATOM   2629  HB  VAL A 183      47.007  67.846  25.807  1.00 -0.03           H
ATOM   2630 HG11 VAL A 183      46.928  64.902  25.110  1.00 -0.03           H
ATOM   2631 HG12 VAL A 183      48.378  65.871  25.333  1.00 -0.03           H
ATOM   2632 HG13 VAL A 183      47.201  65.501  26.691  1.00 -0.03           H
ATOM   2633 HG21 VAL A 183      46.536  68.180  23.320  1.00 -0.03           H
ATOM   2634 HG22 VAL A 183      47.462  66.712  23.099  1.00 -0.03           H
ATOM   2635 HG23 VAL A 183      48.142  68.015  24.135  1.00 -0.03           H
ATOM   2636  N   VAL A 184      44.229  66.508  22.975  1.00  0.00           N
ATOM   2637  CA  VAL A 184      43.797  65.624  21.906  1.00  0.00           C
ATOM   2638  C   VAL A 184      44.956  65.003  21.113  1.00  0.00           C
ATOM   2639  O   VAL A 184      45.740  65.690  20.560  1.00  0.00           O
ATOM   2640  CB  VAL A 184      42.785  66.416  20.992  1.00  0.00           C
ATOM   2641  CG1 VAL A 184      42.529  65.628  19.705  1.00  0.00           C
ATOM   2642  CG2 VAL A 184      41.435  66.637  21.791  1.00  0.00           C
ATOM   2643  H   VAL A 184      44.517  67.442  22.719  1.00  0.00           H
ATOM   2644  HA  VAL A 184      43.277  64.775  22.350  1.00  0.00           H
ATOM   2645  HB  VAL A 184      43.136  67.406  20.701  1.00  0.00           H
ATOM   2646 HG11 VAL A 184      43.451  65.733  19.131  1.00  0.00           H
ATOM   2647 HG12 VAL A 184      42.283  64.585  19.900  1.00  0.00           H
ATOM   2648 HG13 VAL A 184      41.746  66.111  19.120  1.00  0.00           H
ATOM   2649 HG21 VAL A 184      41.092  65.693  22.214  1.00  0.00           H
ATOM   2650 HG22 VAL A 184      40.569  66.966  21.217  1.00  0.00           H
ATOM   2651 HG23 VAL A 184      41.616  67.353  22.592  1.00  0.00           H
ATOM   2652  N   THR A 185      45.044  63.694  21.040  1.00  0.00           N
ATOM   2653  CA  THR A 185      46.126  62.844  20.404  1.00  0.00           C
ATOM   2654  C   THR A 185      45.704  62.457  18.937  1.00  0.00           C
ATOM   2655  O   THR A 185      46.554  62.344  18.083  1.00  0.00           O
ATOM   2656  CB  THR A 185      46.449  61.684  21.314  1.00  0.00           C
ATOM   2657  CG2 THR A 185      46.890  62.226  22.691  1.00  0.00           C
ATOM   2658  OG1 THR A 185      45.242  60.955  21.449  1.00  0.00           O
ATOM   2659  H   THR A 185      44.562  63.155  21.746  1.00  0.00           H
ATOM   2660  HA  THR A 185      46.984  63.485  20.205  1.00  0.00           H
ATOM   2661  HB  THR A 185      47.260  61.115  20.861  1.00  0.00           H
ATOM   2662  HG1 THR A 185      45.526  60.055  21.276  1.00  0.00           H
ATOM   2663 HG21 THR A 185      47.525  61.438  23.097  1.00  0.00           H
ATOM   2664 HG22 THR A 185      46.002  62.366  23.306  1.00  0.00           H
ATOM   2665 HG23 THR A 185      47.444  63.161  22.605  1.00  0.00           H
ATOM   2666  N   GLU A 186      44.406  62.454  18.628  1.00  0.01           N
ATOM   2667  CA  GLU A 186      43.848  62.357  17.289  1.00  0.01           C
ATOM   2668  C   GLU A 186      42.484  63.130  17.132  1.00  0.01           C
ATOM   2669  O   GLU A 186      41.653  63.126  18.022  1.00  0.01           O
ATOM   2670  CB  GLU A 186      43.700  60.886  16.785  1.00  0.01           C
ATOM   2671  CG  GLU A 186      43.238  60.642  15.297  1.00  0.01           C
ATOM   2672  CD  GLU A 186      44.184  61.387  14.364  1.00  0.01           C
ATOM   2673  OE1 GLU A 186      45.114  60.823  13.754  1.00  0.01           O
ATOM   2674  OE2 GLU A 186      43.987  62.603  14.239  1.00  0.01           O
ATOM   2675  H   GLU A 186      43.776  62.403  19.415  1.00  0.01           H
ATOM   2676  HA  GLU A 186      44.487  62.919  16.609  1.00  0.01           H
ATOM   2677  HB2 GLU A 186      44.710  60.478  16.829  1.00  0.01           H
ATOM   2678  HB3 GLU A 186      43.118  60.353  17.536  1.00  0.01           H
ATOM   2679  HG2 GLU A 186      43.230  59.582  15.042  1.00  0.01           H
ATOM   2680  HG3 GLU A 186      42.231  61.021  15.122  1.00  0.01           H
ATOM   2681  N   GLU A 187      42.234  63.767  15.995  1.00  0.01           N
ATOM   2682  CA  GLU A 187      41.202  64.790  15.850  1.00  0.01           C
ATOM   2683  C   GLU A 187      39.790  64.220  16.153  1.00  0.01           C
ATOM   2684  O   GLU A 187      39.395  63.103  15.699  1.00  0.01           O
ATOM   2685  CB  GLU A 187      41.348  65.333  14.416  1.00  0.01           C
ATOM   2686  CG  GLU A 187      40.226  66.403  14.203  1.00  0.01           C
ATOM   2687  CD  GLU A 187      40.436  67.225  12.849  1.00  0.01           C
ATOM   2688  OE1 GLU A 187      41.594  67.435  12.497  1.00  0.01           O
ATOM   2689  OE2 GLU A 187      39.398  67.665  12.300  1.00  0.01           O
ATOM   2690  H   GLU A 187      42.797  63.629  15.168  1.00  0.01           H
ATOM   2691  HA  GLU A 187      41.431  65.604  16.538  1.00  0.01           H
ATOM   2692  HB2 GLU A 187      42.367  65.691  14.270  1.00  0.01           H
ATOM   2693  HB3 GLU A 187      41.233  64.474  13.755  1.00  0.01           H
ATOM   2694  HG2 GLU A 187      39.246  65.930  14.272  1.00  0.01           H
ATOM   2695  HG3 GLU A 187      40.332  67.125  15.012  1.00  0.01           H
ATOM   2696  N   LEU A 188      38.951  65.052  16.821  1.00 -0.01           N
ATOM   2697  CA  LEU A 188      37.553  64.875  17.175  1.00 -0.01           C
ATOM   2698  C   LEU A 188      36.639  65.182  15.959  1.00 -0.01           C
ATOM   2699  O   LEU A 188      36.655  66.308  15.392  1.00 -0.01           O
ATOM   2700  CB  LEU A 188      37.168  65.611  18.415  1.00 -0.01           C
ATOM   2701  CG  LEU A 188      38.042  65.412  19.685  1.00 -0.01           C
ATOM   2702  CD1 LEU A 188      37.537  66.314  20.809  1.00 -0.01           C
ATOM   2703  CD2 LEU A 188      37.981  64.041  20.387  1.00 -0.01           C
ATOM   2704  H   LEU A 188      39.370  65.921  17.121  1.00 -0.01           H
ATOM   2705  HA  LEU A 188      37.477  63.812  17.405  1.00 -0.01           H
ATOM   2706  HB2 LEU A 188      37.160  66.663  18.130  1.00 -0.01           H
ATOM   2707  HB3 LEU A 188      36.136  65.341  18.643  1.00 -0.01           H
ATOM   2708  HG  LEU A 188      39.105  65.625  19.566  1.00 -0.01           H
ATOM   2709 HD11 LEU A 188      37.741  67.332  20.475  1.00 -0.01           H
ATOM   2710 HD12 LEU A 188      38.195  66.161  21.664  1.00 -0.01           H
ATOM   2711 HD13 LEU A 188      36.487  66.117  21.023  1.00 -0.01           H
ATOM   2712 HD21 LEU A 188      38.819  63.848  21.057  1.00 -0.01           H
ATOM   2713 HD22 LEU A 188      37.028  63.884  20.893  1.00 -0.01           H
ATOM   2714 HD23 LEU A 188      38.077  63.326  19.570  1.00 -0.01           H
ATOM   2715  N   THR A 189      35.752  64.219  15.589  1.00  0.00           N
ATOM   2716  CA  THR A 189      34.500  64.509  14.713  1.00  0.00           C
ATOM   2717  C   THR A 189      33.425  65.271  15.488  1.00  0.00           C
ATOM   2718  O   THR A 189      33.493  65.438  16.718  1.00  0.00           O
ATOM   2719  CB  THR A 189      33.966  63.124  14.234  1.00  0.00           C
ATOM   2720  CG2 THR A 189      34.915  62.339  13.376  1.00  0.00           C
ATOM   2721  OG1 THR A 189      33.531  62.367  15.368  1.00  0.00           O
ATOM   2722  H   THR A 189      35.774  63.280  15.962  1.00  0.00           H
ATOM   2723  HA  THR A 189      34.769  65.129  13.857  1.00  0.00           H
ATOM   2724  HB  THR A 189      33.020  63.297  13.721  1.00  0.00           H
ATOM   2725  HG1 THR A 189      34.307  62.051  15.836  1.00  0.00           H
ATOM   2726 HG21 THR A 189      35.668  61.898  14.029  1.00  0.00           H
ATOM   2727 HG22 THR A 189      35.246  62.971  12.552  1.00  0.00           H
ATOM   2728 HG23 THR A 189      34.428  61.489  12.899  1.00  0.00           H
ATOM   2729  N   GLU A 190      32.363  65.624  14.834  1.00  0.01           N
ATOM   2730  CA  GLU A 190      31.439  66.584  15.456  1.00  0.01           C
ATOM   2731  C   GLU A 190      30.692  65.763  16.647  1.00  0.01           C
ATOM   2732  O   GLU A 190      30.511  66.355  17.740  1.00  0.01           O
ATOM   2733  CB  GLU A 190      30.409  67.066  14.405  1.00  0.01           C
ATOM   2734  CG  GLU A 190      29.561  68.146  15.013  1.00  0.01           C
ATOM   2735  CD  GLU A 190      28.222  67.648  15.662  1.00  0.01           C
ATOM   2736  OE1 GLU A 190      27.423  68.396  16.277  1.00  0.01           O
ATOM   2737  OE2 GLU A 190      27.898  66.496  15.320  1.00  0.01           O
ATOM   2738  H   GLU A 190      32.284  65.365  13.860  1.00  0.01           H
ATOM   2739  HA  GLU A 190      32.001  67.394  15.921  1.00  0.01           H
ATOM   2740  HB2 GLU A 190      30.935  67.611  13.621  1.00  0.01           H
ATOM   2741  HB3 GLU A 190      29.831  66.250  13.970  1.00  0.01           H
ATOM   2742  HG2 GLU A 190      30.275  68.696  15.628  1.00  0.01           H
ATOM   2743  HG3 GLU A 190      29.361  68.848  14.203  1.00  0.01           H
ATOM   2744  N   PRO A 191      30.340  64.456  16.470  1.00  0.00           N
ATOM   2745  CA  PRO A 191      29.882  63.600  17.535  1.00  0.00           C
ATOM   2746  C   PRO A 191      30.857  63.285  18.731  1.00  0.00           C
ATOM   2747  O   PRO A 191      30.416  62.807  19.805  1.00  0.00           O
ATOM   2748  CB  PRO A 191      29.513  62.273  16.946  1.00  0.00           C
ATOM   2749  CG  PRO A 191      29.296  62.503  15.411  1.00  0.00           C
ATOM   2750  CD  PRO A 191      30.194  63.743  15.180  1.00  0.00           C
ATOM   2751  HA  PRO A 191      28.971  63.985  17.993  1.00  0.00           H
ATOM   2752  HB2 PRO A 191      30.340  61.563  16.942  1.00  0.00           H
ATOM   2753  HB3 PRO A 191      28.685  61.789  17.466  1.00  0.00           H
ATOM   2754  HG2 PRO A 191      29.516  61.628  14.800  1.00  0.00           H
ATOM   2755  HG3 PRO A 191      28.276  62.777  15.143  1.00  0.00           H
ATOM   2756  HD2 PRO A 191      31.122  63.415  14.713  1.00  0.00           H
ATOM   2757  HD3 PRO A 191      29.652  64.345  14.451  1.00  0.00           H
ATOM   2758  N   GLU A 192      32.112  63.610  18.491  1.00  0.00           N
ATOM   2759  CA  GLU A 192      33.150  63.510  19.514  1.00  0.00           C
ATOM   2760  C   GLU A 192      33.347  64.961  20.137  1.00  0.00           C
ATOM   2761  O   GLU A 192      33.514  64.989  21.345  1.00  0.00           O
ATOM   2762  CB  GLU A 192      34.434  62.906  19.045  1.00  0.00           C
ATOM   2763  CG  GLU A 192      34.415  61.318  18.792  1.00  0.00           C
ATOM   2764  CD  GLU A 192      35.520  60.932  17.788  1.00  0.00           C
ATOM   2765  OE1 GLU A 192      35.896  61.775  16.979  1.00  0.00           O
ATOM   2766  OE2 GLU A 192      36.068  59.844  17.729  1.00  0.00           O
ATOM   2767  H   GLU A 192      32.388  63.814  17.541  1.00  0.00           H
ATOM   2768  HA  GLU A 192      32.803  62.829  20.292  1.00  0.00           H
ATOM   2769  HB2 GLU A 192      34.787  63.396  18.138  1.00  0.00           H
ATOM   2770  HB3 GLU A 192      35.182  63.069  19.820  1.00  0.00           H
ATOM   2771  HG2 GLU A 192      34.403  60.740  19.716  1.00  0.00           H
ATOM   2772  HG3 GLU A 192      33.475  61.164  18.262  1.00  0.00           H
ATOM   2773  N   THR A 193      33.185  66.110  19.413  1.00 -0.01           N
ATOM   2774  CA  THR A 193      33.171  67.480  20.037  1.00 -0.01           C
ATOM   2775  C   THR A 193      31.920  67.611  20.844  1.00 -0.01           C
ATOM   2776  O   THR A 193      31.979  68.262  21.907  1.00 -0.01           O
ATOM   2777  CB  THR A 193      33.006  68.445  18.876  1.00 -0.01           C
ATOM   2778  CG2 THR A 193      32.906  69.966  19.232  1.00 -0.01           C
ATOM   2779  OG1 THR A 193      34.052  68.474  17.924  1.00 -0.01           O
ATOM   2780  H   THR A 193      32.943  66.009  18.438  1.00 -0.01           H
ATOM   2781  HA  THR A 193      34.025  67.720  20.670  1.00 -0.01           H
ATOM   2782  HB  THR A 193      32.072  68.255  18.348  1.00 -0.01           H
ATOM   2783  HG1 THR A 193      34.261  67.601  17.584  1.00 -0.01           H
ATOM   2784 HG21 THR A 193      33.283  70.607  18.435  1.00 -0.01           H
ATOM   2785 HG22 THR A 193      33.490  70.173  20.129  1.00 -0.01           H
ATOM   2786 HG23 THR A 193      31.841  70.103  19.417  1.00 -0.01           H
ATOM   2787  N   ALA A 194      30.793  67.039  20.438  1.00 -0.01           N
ATOM   2788  CA  ALA A 194      29.522  67.028  21.046  1.00 -0.01           C
ATOM   2789  C   ALA A 194      29.537  66.593  22.519  1.00 -0.01           C
ATOM   2790  O   ALA A 194      28.570  66.954  23.281  1.00 -0.01           O
ATOM   2791  CB  ALA A 194      28.598  66.186  20.131  1.00 -0.01           C
ATOM   2792  H   ALA A 194      30.810  66.791  19.459  1.00 -0.01           H
ATOM   2793  HA  ALA A 194      29.268  68.087  21.001  1.00 -0.01           H
ATOM   2794  HB1 ALA A 194      29.173  65.270  20.000  1.00 -0.01           H
ATOM   2795  HB2 ALA A 194      28.396  66.574  19.133  1.00 -0.01           H
ATOM   2796  HB3 ALA A 194      27.596  65.956  20.494  1.00 -0.01           H
ATOM   2797  N   LEU A 195      30.524  65.687  22.895  1.00 -0.05           N
ATOM   2798  CA  LEU A 195      30.617  65.148  24.279  1.00 -0.05           C
ATOM   2799  C   LEU A 195      30.887  66.283  25.314  1.00 -0.05           C
ATOM   2800  O   LEU A 195      30.054  66.508  26.210  1.00 -0.05           O
ATOM   2801  CB  LEU A 195      31.732  64.140  24.359  1.00 -0.05           C
ATOM   2802  CG  LEU A 195      31.534  62.994  23.343  1.00 -0.05           C
ATOM   2803  CD1 LEU A 195      32.865  62.260  23.227  1.00 -0.05           C
ATOM   2804  CD2 LEU A 195      30.330  62.147  23.844  1.00 -0.05           C
ATOM   2805  H   LEU A 195      31.165  65.369  22.183  1.00 -0.05           H
ATOM   2806  HA  LEU A 195      29.693  64.672  24.606  1.00 -0.05           H
ATOM   2807  HB2 LEU A 195      32.710  64.576  24.153  1.00 -0.05           H
ATOM   2808  HB3 LEU A 195      31.744  63.766  25.382  1.00 -0.05           H
ATOM   2809  HG  LEU A 195      31.322  63.272  22.310  1.00 -0.05           H
ATOM   2810 HD11 LEU A 195      32.814  61.395  22.565  1.00 -0.05           H
ATOM   2811 HD12 LEU A 195      33.330  61.956  24.165  1.00 -0.05           H
ATOM   2812 HD13 LEU A 195      33.597  62.945  22.799  1.00 -0.05           H
ATOM   2813 HD21 LEU A 195      30.495  61.752  24.846  1.00 -0.05           H
ATOM   2814 HD22 LEU A 195      29.394  62.702  23.905  1.00 -0.05           H
ATOM   2815 HD23 LEU A 195      30.146  61.254  23.247  1.00 -0.05           H
ATOM   2816  N   PHE A 196      31.906  67.097  25.035  1.00 -0.50           N
ATOM   2817  CA  PHE A 196      32.180  68.203  25.956  1.00 -0.50           C
ATOM   2818  C   PHE A 196      31.144  69.289  26.014  1.00 -0.50           C
ATOM   2819  O   PHE A 196      31.000  69.885  27.078  1.00 -0.50           O
ATOM   2820  CB  PHE A 196      33.474  68.809  25.521  1.00 -0.50           C
ATOM   2821  CG  PHE A 196      34.576  67.670  25.472  1.00 -0.50           C
ATOM   2822  CD1 PHE A 196      34.655  66.765  24.425  1.00 -0.50           C
ATOM   2823  CD2 PHE A 196      35.464  67.474  26.582  1.00 -0.50           C
ATOM   2824  CE1 PHE A 196      35.617  65.728  24.459  1.00 -0.50           C
ATOM   2825  CE2 PHE A 196      36.540  66.525  26.530  1.00 -0.50           C
ATOM   2826  CZ  PHE A 196      36.599  65.693  25.453  1.00 -0.50           C
ATOM   2827  H   PHE A 196      32.389  67.076  24.148  1.00 -0.50           H
ATOM   2828  HA  PHE A 196      32.309  67.819  26.968  1.00 -0.50           H
ATOM   2829  HB2 PHE A 196      33.359  69.254  24.533  1.00 -0.50           H
ATOM   2830  HB3 PHE A 196      33.733  69.515  26.309  1.00 -0.50           H
ATOM   2831  HD1 PHE A 196      33.988  66.785  23.575  1.00 -0.50           H
ATOM   2832  HD2 PHE A 196      35.428  68.090  27.469  1.00 -0.50           H
ATOM   2833  HE1 PHE A 196      35.780  65.089  23.604  1.00 -0.50           H
ATOM   2834  HE2 PHE A 196      37.333  66.555  27.262  1.00 -0.50           H
ATOM   2835  HZ  PHE A 196      37.328  64.897  25.400  1.00 -0.50           H
ATOM   2836  N   GLU A 197      30.268  69.438  24.982  1.00  0.05           N
ATOM   2837  CA  GLU A 197      29.073  70.347  24.973  1.00  0.05           C
ATOM   2838  C   GLU A 197      27.894  69.794  25.674  1.00  0.05           C
ATOM   2839  O   GLU A 197      26.976  70.557  25.982  1.00  0.05           O
ATOM   2840  CB  GLU A 197      28.639  70.727  23.563  1.00  0.05           C
ATOM   2841  CG  GLU A 197      29.851  71.236  22.731  1.00  0.05           C
ATOM   2842  CD  GLU A 197      29.407  71.775  21.347  1.00  0.05           C
ATOM   2843  OE1 GLU A 197      28.271  71.419  20.939  1.00  0.05           O
ATOM   2844  OE2 GLU A 197      30.199  72.466  20.642  1.00  0.05           O
ATOM   2845  H   GLU A 197      30.549  68.981  24.126  1.00  0.05           H
ATOM   2846  HA  GLU A 197      29.353  71.333  25.343  1.00  0.05           H
ATOM   2847  HB2 GLU A 197      28.251  69.839  23.063  1.00  0.05           H
ATOM   2848  HB3 GLU A 197      27.857  71.487  23.548  1.00  0.05           H
ATOM   2849  HG2 GLU A 197      30.372  72.049  23.237  1.00  0.05           H
ATOM   2850  HG3 GLU A 197      30.593  70.445  22.625  1.00  0.05           H
ATOM   2851  N   THR A 198      27.874  68.511  26.005  1.00 -0.04           N
ATOM   2852  CA  THR A 198      26.656  67.863  26.684  1.00 -0.04           C
ATOM   2853  C   THR A 198      27.068  67.393  28.096  1.00 -0.04           C
ATOM   2854  O   THR A 198      26.352  67.756  29.084  1.00 -0.04           O
ATOM   2855  CB  THR A 198      25.983  66.808  25.759  1.00 -0.04           C
ATOM   2856  CG2 THR A 198      25.432  67.441  24.537  1.00 -0.04           C
ATOM   2857  OG1 THR A 198      26.892  65.812  25.224  1.00 -0.04           O
ATOM   2858  H   THR A 198      28.654  67.903  25.800  1.00 -0.04           H
ATOM   2859  HA  THR A 198      25.974  68.709  26.771  1.00 -0.04           H
ATOM   2860  HB  THR A 198      25.227  66.304  26.360  1.00 -0.04           H
ATOM   2861  HG1 THR A 198      27.332  66.304  24.527  1.00 -0.04           H
ATOM   2862 HG21 THR A 198      24.497  67.859  24.912  1.00 -0.04           H
ATOM   2863 HG22 THR A 198      25.276  66.638  23.817  1.00 -0.04           H
ATOM   2864 HG23 THR A 198      26.037  68.235  24.099  1.00 -0.04           H
ATOM   2865  N   LEU A 199      28.193  66.661  28.335  1.00 -0.14           N
ATOM   2866  CA  LEU A 199      28.662  66.159  29.640  1.00 -0.14           C
ATOM   2867  C   LEU A 199      29.280  67.358  30.424  1.00 -0.14           C
ATOM   2868  O   LEU A 199      29.219  67.318  31.611  1.00 -0.14           O
ATOM   2869  CB  LEU A 199      29.673  65.126  29.337  1.00 -0.14           C
ATOM   2870  CG  LEU A 199      29.192  63.650  29.130  1.00 -0.14           C
ATOM   2871  CD1 LEU A 199      28.431  63.384  27.772  1.00 -0.14           C
ATOM   2872  CD2 LEU A 199      30.395  62.774  29.158  1.00 -0.14           C
ATOM   2873  H   LEU A 199      28.677  66.344  27.508  1.00 -0.14           H
ATOM   2874  HA  LEU A 199      27.882  65.662  30.217  1.00 -0.14           H
ATOM   2875  HB2 LEU A 199      30.418  65.509  28.640  1.00 -0.14           H
ATOM   2876  HB3 LEU A 199      30.198  65.045  30.289  1.00 -0.14           H
ATOM   2877  HG  LEU A 199      28.410  63.301  29.805  1.00 -0.14           H
ATOM   2878 HD11 LEU A 199      27.600  64.054  27.553  1.00 -0.14           H
ATOM   2879 HD12 LEU A 199      28.131  62.339  27.702  1.00 -0.14           H
ATOM   2880 HD13 LEU A 199      29.112  63.473  26.925  1.00 -0.14           H
ATOM   2881 HD21 LEU A 199      31.144  63.090  28.432  1.00 -0.14           H
ATOM   2882 HD22 LEU A 199      30.881  62.845  30.131  1.00 -0.14           H
ATOM   2883 HD23 LEU A 199      30.043  61.746  29.075  1.00 -0.14           H
ATOM   2884  N   TYR A 200      29.842  68.385  29.753  1.00 -1.29           N
ATOM   2885  CA  TYR A 200      30.629  69.425  30.386  1.00 -1.29           C
ATOM   2886  C   TYR A 200      30.245  70.849  29.855  1.00 -1.29           C
ATOM   2887  O   TYR A 200      29.297  71.162  29.026  1.00 -1.29           O
ATOM   2888  CB  TYR A 200      32.115  69.093  30.202  1.00 -1.29           C
ATOM   2889  CG  TYR A 200      32.530  67.652  30.418  1.00 -1.29           C
ATOM   2890  CD1 TYR A 200      32.350  67.069  31.701  1.00 -1.29           C
ATOM   2891  CD2 TYR A 200      33.302  66.927  29.511  1.00 -1.29           C
ATOM   2892  CE1 TYR A 200      32.630  65.745  31.901  1.00 -1.29           C
ATOM   2893  CE2 TYR A 200      33.499  65.541  29.694  1.00 -1.29           C
ATOM   2894  CZ  TYR A 200      33.178  64.963  30.906  1.00 -1.29           C
ATOM   2895  OH  TYR A 200      33.598  63.742  31.180  1.00 -1.29           O
ATOM   2896  H   TYR A 200      29.732  68.395  28.750  1.00 -1.29           H
ATOM   2897  HA  TYR A 200      30.451  69.406  31.461  1.00 -1.29           H
ATOM   2898  HB2 TYR A 200      32.392  69.421  29.200  1.00 -1.29           H
ATOM   2899  HB3 TYR A 200      32.737  69.652  30.901  1.00 -1.29           H
ATOM   2900  HD1 TYR A 200      31.885  67.632  32.497  1.00 -1.29           H
ATOM   2901  HD2 TYR A 200      33.593  67.446  28.610  1.00 -1.29           H
ATOM   2902  HE1 TYR A 200      32.618  65.266  32.869  1.00 -1.29           H
ATOM   2903  HE2 TYR A 200      33.986  65.016  28.886  1.00 -1.29           H
ATOM   2904  HH  TYR A 200      33.523  63.509  32.109  1.00 -1.29           H
ATOM   2905  N   ALA A 201      31.018  71.822  30.333  1.00 -0.20           N
ATOM   2906  CA  ALA A 201      30.901  73.295  29.994  1.00 -0.20           C
ATOM   2907  C   ALA A 201      31.340  73.810  28.574  1.00 -0.20           C
ATOM   2908  O   ALA A 201      31.584  74.979  28.369  1.00 -0.20           O
ATOM   2909  CB  ALA A 201      31.692  74.104  31.056  1.00 -0.20           C
ATOM   2910  H   ALA A 201      31.704  71.684  31.062  1.00 -0.20           H
ATOM   2911  HA  ALA A 201      29.869  73.637  30.069  1.00 -0.20           H
ATOM   2912  HB1 ALA A 201      32.751  73.844  31.047  1.00 -0.20           H
ATOM   2913  HB2 ALA A 201      31.354  73.893  32.071  1.00 -0.20           H
ATOM   2914  HB3 ALA A 201      31.500  75.164  30.889  1.00 -0.20           H
ATOM   2915  N   ALA A 202      31.554  72.775  27.747  1.00 -0.01           N
ATOM   2916  CA  ALA A 202      32.298  72.802  26.458  1.00 -0.01           C
ATOM   2917  C   ALA A 202      33.773  73.309  26.572  1.00 -0.01           C
ATOM   2918  O   ALA A 202      34.278  73.135  27.612  1.00 -0.01           O
ATOM   2919  CB  ALA A 202      31.428  73.605  25.419  1.00 -0.01           C
ATOM   2920  H   ALA A 202      31.241  71.879  28.093  1.00 -0.01           H
ATOM   2921  HA  ALA A 202      32.369  71.787  26.068  1.00 -0.01           H
ATOM   2922  HB1 ALA A 202      31.497  74.659  25.692  1.00 -0.01           H
ATOM   2923  HB2 ALA A 202      30.414  73.208  25.466  1.00 -0.01           H
ATOM   2924  HB3 ALA A 202      31.853  73.365  24.445  1.00 -0.01           H
ATOM   2925  N   ASN A 203      34.320  73.869  25.491  1.00  0.07           N
ATOM   2926  CA  ASN A 203      35.743  74.130  25.273  1.00  0.07           C
ATOM   2927  C   ASN A 203      36.545  72.853  25.327  1.00  0.07           C
ATOM   2928  O   ASN A 203      37.125  72.462  26.339  1.00  0.07           O
ATOM   2929  CB  ASN A 203      36.176  75.356  26.101  1.00  0.07           C
ATOM   2930  CG  ASN A 203      35.449  76.639  25.809  1.00  0.07           C
ATOM   2931  ND2 ASN A 203      35.499  77.629  26.582  1.00  0.07           N
ATOM   2932  OD1 ASN A 203      34.812  76.902  24.815  1.00  0.07           O
ATOM   2933  H   ASN A 203      33.726  74.057  24.695  1.00  0.07           H
ATOM   2934  HA  ASN A 203      35.703  74.515  24.254  1.00  0.07           H
ATOM   2935  HB2 ASN A 203      36.003  75.194  27.165  1.00  0.07           H
ATOM   2936  HB3 ASN A 203      37.239  75.499  25.911  1.00  0.07           H
ATOM   2937 HD21 ASN A 203      36.067  77.580  27.416  1.00  0.07           H
ATOM   2938 HD22 ASN A 203      34.895  78.429  26.457  1.00  0.07           H
ATOM   2939  N   VAL A 204      36.643  72.222  24.194  1.00 -0.11           N
ATOM   2940  CA  VAL A 204      37.303  70.927  23.893  1.00 -0.11           C
ATOM   2941  C   VAL A 204      38.865  71.067  23.995  1.00 -0.11           C
ATOM   2942  O   VAL A 204      39.421  72.165  23.866  1.00 -0.11           O
ATOM   2943  CB  VAL A 204      36.991  70.340  22.531  1.00 -0.11           C
ATOM   2944  CG1 VAL A 204      35.547  69.792  22.364  1.00 -0.11           C
ATOM   2945  CG2 VAL A 204      37.413  71.215  21.333  1.00 -0.11           C
ATOM   2946  H   VAL A 204      36.317  72.772  23.413  1.00 -0.11           H
ATOM   2947  HA  VAL A 204      36.877  70.262  24.644  1.00 -0.11           H
ATOM   2948  HB  VAL A 204      37.575  69.420  22.550  1.00 -0.11           H
ATOM   2949 HG11 VAL A 204      35.431  69.233  21.436  1.00 -0.11           H
ATOM   2950 HG12 VAL A 204      35.393  69.132  23.218  1.00 -0.11           H
ATOM   2951 HG13 VAL A 204      34.801  70.572  22.511  1.00 -0.11           H
ATOM   2952 HG21 VAL A 204      38.409  71.647  21.431  1.00 -0.11           H
ATOM   2953 HG22 VAL A 204      36.638  71.976  21.240  1.00 -0.11           H
ATOM   2954 HG23 VAL A 204      37.319  70.483  20.531  1.00 -0.11           H
ATOM   2955  N   PRO A 205      39.635  70.037  24.293  1.00 -0.12           N
ATOM   2956  CA  PRO A 205      41.011  70.123  24.527  1.00 -0.12           C
ATOM   2957  C   PRO A 205      41.898  70.467  23.336  1.00 -0.12           C
ATOM   2958  O   PRO A 205      41.589  70.042  22.235  1.00 -0.12           O
ATOM   2959  CB  PRO A 205      41.440  68.825  25.177  1.00 -0.12           C
ATOM   2960  CG  PRO A 205      40.161  68.121  25.606  1.00 -0.12           C
ATOM   2961  CD  PRO A 205      39.247  68.637  24.500  1.00 -0.12           C
ATOM   2962  HA  PRO A 205      41.089  70.978  25.198  1.00 -0.12           H
ATOM   2963  HB2 PRO A 205      41.971  68.223  24.439  1.00 -0.12           H
ATOM   2964  HB3 PRO A 205      42.155  68.969  25.987  1.00 -0.12           H
ATOM   2965  HG2 PRO A 205      40.141  67.039  25.739  1.00 -0.12           H
ATOM   2966  HG3 PRO A 205      39.944  68.579  26.571  1.00 -0.12           H
ATOM   2967  HD2 PRO A 205      39.487  68.008  23.643  1.00 -0.12           H
ATOM   2968  HD3 PRO A 205      38.182  68.495  24.685  1.00 -0.12           H
ATOM   2969  N   PRO A 206      43.062  71.136  23.530  1.00  0.00           N
ATOM   2970  CA  PRO A 206      43.963  71.470  22.364  1.00  0.00           C
ATOM   2971  C   PRO A 206      44.636  70.240  21.712  1.00  0.00           C
ATOM   2972  O   PRO A 206      44.668  69.078  22.146  1.00  0.00           O
ATOM   2973  CB  PRO A 206      45.025  72.369  23.025  1.00  0.00           C
ATOM   2974  CG  PRO A 206      44.829  72.348  24.560  1.00  0.00           C
ATOM   2975  CD  PRO A 206      43.364  71.878  24.702  1.00  0.00           C
ATOM   2976  HA  PRO A 206      43.374  72.085  21.683  1.00  0.00           H
ATOM   2977  HB2 PRO A 206      46.061  72.099  22.822  1.00  0.00           H
ATOM   2978  HB3 PRO A 206      44.859  73.390  22.683  1.00  0.00           H
ATOM   2979  HG2 PRO A 206      45.467  71.653  25.106  1.00  0.00           H
ATOM   2980  HG3 PRO A 206      44.891  73.311  25.067  1.00  0.00           H
ATOM   2981  HD2 PRO A 206      43.238  71.209  25.554  1.00  0.00           H
ATOM   2982  HD3 PRO A 206      42.662  72.710  24.737  1.00  0.00           H
ATOM   2983  N   ARG A 207      45.177  70.505  20.502  1.00  0.01           N
ATOM   2984  CA  ARG A 207      46.063  69.674  19.733  1.00  0.01           C
ATOM   2985  C   ARG A 207      47.439  69.313  20.294  1.00  0.01           C
ATOM   2986  O   ARG A 207      48.047  70.133  20.907  1.00  0.01           O
ATOM   2987  CB  ARG A 207      46.180  70.103  18.330  1.00  0.01           C
ATOM   2988  CG  ARG A 207      44.844  70.159  17.595  1.00  0.01           C
ATOM   2989  CD  ARG A 207      44.315  68.785  17.307  1.00  0.01           C
ATOM   2990  NE  ARG A 207      44.986  68.130  16.153  1.00  0.01           N
ATOM   2991  CZ  ARG A 207      44.482  67.918  14.974  1.00  0.01           C
ATOM   2992  NH1 ARG A 207      43.390  68.537  14.518  1.00  0.01           N
ATOM   2993  NH2 ARG A 207      45.127  67.106  14.114  1.00  0.01           N
ATOM   2994  H   ARG A 207      45.167  71.473  20.217  1.00  0.01           H
ATOM   2995  HA  ARG A 207      45.580  68.697  19.701  1.00  0.01           H
ATOM   2996  HB2 ARG A 207      46.635  71.092  18.384  1.00  0.01           H
ATOM   2997  HB3 ARG A 207      46.795  69.373  17.804  1.00  0.01           H
ATOM   2998  HG2 ARG A 207      44.122  70.608  18.278  1.00  0.01           H
ATOM   2999  HG3 ARG A 207      44.874  70.859  16.760  1.00  0.01           H
ATOM   3000  HD2 ARG A 207      44.429  68.104  18.150  1.00  0.01           H
ATOM   3001  HD3 ARG A 207      43.228  68.788  17.221  1.00  0.01           H
ATOM   3002  HE  ARG A 207      45.857  67.662  16.362  1.00  0.01           H
ATOM   3003 HH11 ARG A 207      42.823  69.194  15.034  1.00  0.01           H
ATOM   3004 HH12 ARG A 207      43.006  68.241  13.632  1.00  0.01           H
ATOM   3005 HH21 ARG A 207      46.006  66.689  14.387  1.00  0.01           H
ATOM   3006 HH22 ARG A 207      44.790  67.264  13.175  1.00  0.01           H
ATOM   3007  N   LEU A 208      47.868  68.096  20.117  1.00  0.00           N
ATOM   3008  CA  LEU A 208      49.025  67.465  20.710  1.00  0.00           C
ATOM   3009  C   LEU A 208      50.384  68.172  20.570  1.00  0.00           C
ATOM   3010  O   LEU A 208      51.369  67.902  21.280  1.00  0.00           O
ATOM   3011  CB  LEU A 208      49.031  65.984  20.194  1.00  0.00           C
ATOM   3012  CG  LEU A 208      50.144  65.011  20.658  1.00  0.00           C
ATOM   3013  CD1 LEU A 208      50.256  65.014  22.161  1.00  0.00           C
ATOM   3014  CD2 LEU A 208      49.881  63.567  20.102  1.00  0.00           C
ATOM   3015  H   LEU A 208      47.273  67.550  19.511  1.00  0.00           H
ATOM   3016  HA  LEU A 208      48.847  67.428  21.785  1.00  0.00           H
ATOM   3017  HB2 LEU A 208      48.120  65.391  20.281  1.00  0.00           H
ATOM   3018  HB3 LEU A 208      49.186  66.028  19.116  1.00  0.00           H
ATOM   3019  HG  LEU A 208      51.093  65.338  20.233  1.00  0.00           H
ATOM   3020 HD11 LEU A 208      50.558  65.994  22.531  1.00  0.00           H
ATOM   3021 HD12 LEU A 208      51.064  64.331  22.422  1.00  0.00           H
ATOM   3022 HD13 LEU A 208      49.386  64.685  22.729  1.00  0.00           H
ATOM   3023 HD21 LEU A 208      50.835  63.075  20.288  1.00  0.00           H
ATOM   3024 HD22 LEU A 208      49.162  62.969  20.663  1.00  0.00           H
ATOM   3025 HD23 LEU A 208      49.665  63.587  19.034  1.00  0.00           H
ATOM   3026  N   GLY A 209      50.533  69.062  19.644  1.00  0.00           N
ATOM   3027  CA  GLY A 209      51.777  69.867  19.456  1.00  0.00           C
ATOM   3028  C   GLY A 209      51.624  71.354  19.790  1.00  0.00           C
ATOM   3029  O   GLY A 209      52.339  72.235  19.304  1.00  0.00           O
ATOM   3030  H   GLY A 209      49.826  69.245  18.946  1.00  0.00           H
ATOM   3031  HA2 GLY A 209      52.670  69.478  19.946  1.00  0.00           H
ATOM   3032  HA3 GLY A 209      52.030  69.881  18.396  1.00  0.00           H
ATOM   3033  N   GLU A 210      50.619  71.678  20.660  1.00  0.02           N
ATOM   3034  CA  GLU A 210      50.288  73.037  21.123  1.00  0.02           C
ATOM   3035  C   GLU A 210      51.001  73.455  22.451  1.00  0.02           C
ATOM   3036  O   GLU A 210      51.359  74.614  22.511  1.00  0.02           O
ATOM   3037  CB  GLU A 210      48.716  73.352  21.323  1.00  0.02           C
ATOM   3038  CG  GLU A 210      47.992  73.193  19.915  1.00  0.02           C
ATOM   3039  CD  GLU A 210      48.434  74.118  18.773  1.00  0.02           C
ATOM   3040  OE1 GLU A 210      47.902  74.087  17.636  1.00  0.02           O
ATOM   3041  OE2 GLU A 210      49.256  74.996  18.968  1.00  0.02           O
ATOM   3042  H   GLU A 210      49.906  70.974  20.782  1.00  0.02           H
ATOM   3043  HA  GLU A 210      50.505  73.757  20.335  1.00  0.02           H
ATOM   3044  HB2 GLU A 210      48.450  72.671  22.131  1.00  0.02           H
ATOM   3045  HB3 GLU A 210      48.716  74.376  21.695  1.00  0.02           H
ATOM   3046  HG2 GLU A 210      48.211  72.192  19.544  1.00  0.02           H
ATOM   3047  HG3 GLU A 210      46.934  73.391  20.087  1.00  0.02           H
ATOM   3048  N   PHE A 211      51.041  72.545  23.493  1.00 -0.02           N
ATOM   3049  CA  PHE A 211      51.451  72.965  24.849  1.00 -0.02           C
ATOM   3050  C   PHE A 211      52.873  73.560  24.910  1.00 -0.02           C
ATOM   3051  O   PHE A 211      53.147  74.686  25.400  1.00 -0.02           O
ATOM   3052  CB  PHE A 211      51.310  71.812  25.791  1.00 -0.02           C
ATOM   3053  CG  PHE A 211      51.445  72.090  27.213  1.00 -0.02           C
ATOM   3054  CD1 PHE A 211      50.436  72.828  27.932  1.00 -0.02           C
ATOM   3055  CD2 PHE A 211      52.573  71.573  27.872  1.00 -0.02           C
ATOM   3056  CE1 PHE A 211      50.667  73.165  29.294  1.00 -0.02           C
ATOM   3057  CE2 PHE A 211      52.752  71.869  29.228  1.00 -0.02           C
ATOM   3058  CZ  PHE A 211      51.807  72.629  29.962  1.00 -0.02           C
ATOM   3059  H   PHE A 211      50.577  71.667  23.308  1.00 -0.02           H
ATOM   3060  HA  PHE A 211      50.804  73.751  25.238  1.00 -0.02           H
ATOM   3061  HB2 PHE A 211      50.306  71.400  25.687  1.00 -0.02           H
ATOM   3062  HB3 PHE A 211      51.892  70.962  25.437  1.00 -0.02           H
ATOM   3063  HD1 PHE A 211      49.562  73.164  27.395  1.00 -0.02           H
ATOM   3064  HD2 PHE A 211      53.306  71.064  27.264  1.00 -0.02           H
ATOM   3065  HE1 PHE A 211      49.941  73.648  29.930  1.00 -0.02           H
ATOM   3066  HE2 PHE A 211      53.665  71.577  29.726  1.00 -0.02           H
ATOM   3067  HZ  PHE A 211      52.049  72.967  30.959  1.00 -0.02           H
ATOM   3068  N   PHE A 212      53.831  72.772  24.440  1.00 -0.01           N
ATOM   3069  CA  PHE A 212      55.243  73.155  24.692  1.00 -0.01           C
ATOM   3070  C   PHE A 212      55.702  74.521  24.115  1.00 -0.01           C
ATOM   3071  O   PHE A 212      56.578  75.190  24.670  1.00 -0.01           O
ATOM   3072  CB  PHE A 212      56.159  72.100  24.092  1.00 -0.01           C
ATOM   3073  CG  PHE A 212      55.738  70.612  24.478  1.00 -0.01           C
ATOM   3074  CD1 PHE A 212      55.708  70.202  25.782  1.00 -0.01           C
ATOM   3075  CD2 PHE A 212      55.271  69.758  23.487  1.00 -0.01           C
ATOM   3076  CE1 PHE A 212      55.308  68.843  26.129  1.00 -0.01           C
ATOM   3077  CE2 PHE A 212      54.954  68.434  23.772  1.00 -0.01           C
ATOM   3078  CZ  PHE A 212      55.074  67.955  25.068  1.00 -0.01           C
ATOM   3079  H   PHE A 212      53.567  71.906  23.994  1.00 -0.01           H
ATOM   3080  HA  PHE A 212      55.381  73.142  25.773  1.00 -0.01           H
ATOM   3081  HB2 PHE A 212      56.266  72.209  23.013  1.00 -0.01           H
ATOM   3082  HB3 PHE A 212      57.195  72.235  24.404  1.00 -0.01           H
ATOM   3083  HD1 PHE A 212      55.943  70.916  26.558  1.00 -0.01           H
ATOM   3084  HD2 PHE A 212      55.143  70.085  22.466  1.00 -0.01           H
ATOM   3085  HE1 PHE A 212      55.287  68.525  27.161  1.00 -0.01           H
ATOM   3086  HE2 PHE A 212      54.553  67.697  23.091  1.00 -0.01           H
ATOM   3087  HZ  PHE A 212      54.943  66.910  25.310  1.00 -0.01           H
ATOM   3088  N   ASP A 213      55.100  74.863  22.984  1.00  0.00           N
ATOM   3089  CA  ASP A 213      55.482  76.146  22.311  1.00  0.00           C
ATOM   3090  C   ASP A 213      54.583  77.287  22.918  1.00  0.00           C
ATOM   3091  O   ASP A 213      55.019  78.441  22.899  1.00  0.00           O
ATOM   3092  CB  ASP A 213      55.317  76.027  20.813  1.00  0.00           C
ATOM   3093  CG  ASP A 213      56.278  75.036  20.133  1.00  0.00           C
ATOM   3094  OD1 ASP A 213      55.910  74.015  19.522  1.00  0.00           O
ATOM   3095  OD2 ASP A 213      57.515  75.250  20.208  1.00  0.00           O
ATOM   3096  H   ASP A 213      54.344  74.305  22.612  1.00  0.00           H
ATOM   3097  HA  ASP A 213      56.519  76.350  22.577  1.00  0.00           H
ATOM   3098  HB2 ASP A 213      54.327  75.645  20.562  1.00  0.00           H
ATOM   3099  HB3 ASP A 213      55.359  77.049  20.437  1.00  0.00           H
ATOM   3100  N   ILE A 214      53.442  76.996  23.524  1.00  0.01           N
ATOM   3101  CA  ILE A 214      52.636  77.952  24.323  1.00  0.01           C
ATOM   3102  C   ILE A 214      53.429  78.180  25.621  1.00  0.01           C
ATOM   3103  O   ILE A 214      53.697  79.372  25.957  1.00  0.01           O
ATOM   3104  CB  ILE A 214      51.223  77.434  24.507  1.00  0.01           C
ATOM   3105  CG1 ILE A 214      50.456  77.985  23.330  1.00  0.01           C
ATOM   3106  CG2 ILE A 214      50.579  77.676  25.927  1.00  0.01           C
ATOM   3107  CD1 ILE A 214      49.002  77.369  23.227  1.00  0.01           C
ATOM   3108  H   ILE A 214      52.941  76.151  23.289  1.00  0.01           H
ATOM   3109  HA  ILE A 214      52.646  78.889  23.767  1.00  0.01           H
ATOM   3110  HB  ILE A 214      51.130  76.348  24.508  1.00  0.01           H
ATOM   3111 HG12 ILE A 214      50.381  79.068  23.434  1.00  0.01           H
ATOM   3112 HG13 ILE A 214      50.998  77.756  22.412  1.00  0.01           H
ATOM   3113 HG21 ILE A 214      49.528  77.399  26.011  1.00  0.01           H
ATOM   3114 HG22 ILE A 214      50.743  78.732  26.143  1.00  0.01           H
ATOM   3115 HG23 ILE A 214      50.917  76.977  26.692  1.00  0.01           H
ATOM   3116 HD11 ILE A 214      48.340  77.746  24.006  1.00  0.01           H
ATOM   3117 HD12 ILE A 214      49.105  76.316  23.492  1.00  0.01           H
ATOM   3118 HD13 ILE A 214      48.496  77.549  22.279  1.00  0.01           H
ATOM   3119  N   VAL A 215      53.899  77.184  26.383  1.00  0.00           N
ATOM   3120  CA  VAL A 215      54.607  77.432  27.616  1.00  0.00           C
ATOM   3121  C   VAL A 215      55.951  78.242  27.399  1.00  0.00           C
ATOM   3122  O   VAL A 215      56.298  79.180  28.151  1.00  0.00           O
ATOM   3123  CB  VAL A 215      54.882  76.013  28.236  1.00  0.00           C
ATOM   3124  CG1 VAL A 215      55.876  76.144  29.418  1.00  0.00           C
ATOM   3125  CG2 VAL A 215      53.642  75.429  28.845  1.00  0.00           C
ATOM   3126  H   VAL A 215      53.611  76.258  26.099  1.00  0.00           H
ATOM   3127  HA  VAL A 215      53.980  78.012  28.294  1.00  0.00           H
ATOM   3128  HB  VAL A 215      55.179  75.241  27.527  1.00  0.00           H
ATOM   3129 HG11 VAL A 215      55.739  75.219  29.977  1.00  0.00           H
ATOM   3130 HG12 VAL A 215      56.924  76.230  29.131  1.00  0.00           H
ATOM   3131 HG13 VAL A 215      55.600  77.037  29.980  1.00  0.00           H
ATOM   3132 HG21 VAL A 215      53.031  76.154  29.383  1.00  0.00           H
ATOM   3133 HG22 VAL A 215      53.890  74.526  29.403  1.00  0.00           H
ATOM   3134 HG23 VAL A 215      52.968  75.222  28.014  1.00  0.00           H
ATOM   3135  N   SER A 216      56.689  77.786  26.352  1.00  0.00           N
ATOM   3136  CA  SER A 216      57.812  78.541  25.871  1.00  0.00           C
ATOM   3137  C   SER A 216      57.514  79.964  25.439  1.00  0.00           C
ATOM   3138  O   SER A 216      58.308  80.956  25.652  1.00  0.00           O
ATOM   3139  CB  SER A 216      58.446  77.871  24.703  1.00  0.00           C
ATOM   3140  OG  SER A 216      59.689  78.420  24.366  1.00  0.00           O
ATOM   3141  H   SER A 216      56.247  77.053  25.816  1.00  0.00           H
ATOM   3142  HA  SER A 216      58.565  78.605  26.656  1.00  0.00           H
ATOM   3143  HB2 SER A 216      58.601  76.801  24.838  1.00  0.00           H
ATOM   3144  HB3 SER A 216      57.853  77.975  23.795  1.00  0.00           H
ATOM   3145  HG  SER A 216      60.176  78.227  25.170  1.00  0.00           H
ATOM   3146  N   GLY A 217      56.294  80.248  24.918  1.00  0.00           N
ATOM   3147  CA  GLY A 217      55.917  81.610  24.545  1.00  0.00           C
ATOM   3148  C   GLY A 217      55.420  82.465  25.730  1.00  0.00           C
ATOM   3149  O   GLY A 217      55.767  83.652  25.909  1.00  0.00           O
ATOM   3150  H   GLY A 217      55.618  79.499  24.870  1.00  0.00           H
ATOM   3151  HA2 GLY A 217      56.705  82.203  24.080  1.00  0.00           H
ATOM   3152  HA3 GLY A 217      55.175  81.491  23.755  1.00  0.00           H
ATOM   3153  N   ALA A 218      54.660  81.891  26.638  1.00  0.00           N
ATOM   3154  CA  ALA A 218      54.309  82.425  27.974  1.00  0.00           C
ATOM   3155  C   ALA A 218      55.555  82.748  28.865  1.00  0.00           C
ATOM   3156  O   ALA A 218      55.521  83.612  29.767  1.00  0.00           O
ATOM   3157  CB  ALA A 218      53.439  81.394  28.678  1.00  0.00           C
ATOM   3158  H   ALA A 218      54.271  80.981  26.439  1.00  0.00           H
ATOM   3159  HA  ALA A 218      53.680  83.306  27.847  1.00  0.00           H
ATOM   3160  HB1 ALA A 218      53.087  81.904  29.575  1.00  0.00           H
ATOM   3161  HB2 ALA A 218      54.010  80.520  28.989  1.00  0.00           H
ATOM   3162  HB3 ALA A 218      52.531  81.227  28.098  1.00  0.00           H
ATOM   3163  N   GLY A 219      56.728  82.220  28.504  1.00  0.00           N
ATOM   3164  CA  GLY A 219      58.016  82.540  29.031  1.00  0.00           C
ATOM   3165  C   GLY A 219      58.458  81.710  30.280  1.00  0.00           C
ATOM   3166  O   GLY A 219      59.026  82.333  31.194  1.00  0.00           O
ATOM   3167  H   GLY A 219      56.688  81.418  27.891  1.00  0.00           H
ATOM   3168  HA2 GLY A 219      58.730  82.395  28.220  1.00  0.00           H
ATOM   3169  HA3 GLY A 219      58.122  83.593  29.292  1.00  0.00           H
ATOM   3170  N   PHE A 220      58.191  80.393  30.360  1.00 -0.01           N
ATOM   3171  CA  PHE A 220      58.561  79.516  31.482  1.00 -0.01           C
ATOM   3172  C   PHE A 220      59.671  78.496  31.105  1.00 -0.01           C
ATOM   3173  O   PHE A 220      59.761  78.056  29.988  1.00 -0.01           O
ATOM   3174  CB  PHE A 220      57.431  78.695  32.093  1.00 -0.01           C
ATOM   3175  CG  PHE A 220      56.278  79.504  32.559  1.00 -0.01           C
ATOM   3176  CD1 PHE A 220      56.097  79.605  33.965  1.00 -0.01           C
ATOM   3177  CD2 PHE A 220      55.330  80.065  31.716  1.00 -0.01           C
ATOM   3178  CE1 PHE A 220      54.996  80.321  34.530  1.00 -0.01           C
ATOM   3179  CE2 PHE A 220      54.281  80.804  32.287  1.00 -0.01           C
ATOM   3180  CZ  PHE A 220      54.142  80.992  33.684  1.00 -0.01           C
ATOM   3181  H   PHE A 220      57.832  80.095  29.465  1.00 -0.01           H
ATOM   3182  HA  PHE A 220      59.019  80.138  32.250  1.00 -0.01           H
ATOM   3183  HB2 PHE A 220      57.035  78.028  31.326  1.00 -0.01           H
ATOM   3184  HB3 PHE A 220      57.807  77.963  32.807  1.00 -0.01           H
ATOM   3185  HD1 PHE A 220      56.782  79.084  34.617  1.00 -0.01           H
ATOM   3186  HD2 PHE A 220      55.463  80.035  30.645  1.00 -0.01           H
ATOM   3187  HE1 PHE A 220      54.854  80.479  35.589  1.00 -0.01           H
ATOM   3188  HE2 PHE A 220      53.617  81.259  31.567  1.00 -0.01           H
ATOM   3189  HZ  PHE A 220      53.323  81.558  34.102  1.00 -0.01           H
ATOM   3190  N   HID A 221      60.488  78.147  32.084  1.00  0.00           N
ATOM   3191  CA  HID A 221      61.283  76.911  32.095  1.00  0.00           C
ATOM   3192  C   HID A 221      60.381  75.697  32.597  1.00  0.00           C
ATOM   3193  O   HID A 221      59.501  75.886  33.414  1.00  0.00           O
ATOM   3194  CB  HID A 221      62.490  77.119  33.002  1.00  0.00           C
ATOM   3195  CG  HID A 221      63.413  78.214  32.565  1.00  0.00           C
ATOM   3196  CD2 HID A 221      63.482  79.453  33.071  1.00  0.00           C
ATOM   3197  ND1 HID A 221      64.326  78.138  31.561  1.00  0.00           N
ATOM   3198  CE1 HID A 221      64.903  79.364  31.512  1.00  0.00           C
ATOM   3199  NE2 HID A 221      64.422  80.233  32.389  1.00  0.00           N
ATOM   3200  H   HID A 221      60.123  78.491  32.961  1.00  0.00           H
ATOM   3201  HA  HID A 221      61.693  76.679  31.113  1.00  0.00           H
ATOM   3202  HB2 HID A 221      62.024  77.286  33.973  1.00  0.00           H
ATOM   3203  HB3 HID A 221      63.097  76.221  33.118  1.00  0.00           H
ATOM   3204  HD1 HID A 221      64.552  77.294  31.056  1.00  0.00           H
ATOM   3205  HD2 HID A 221      62.976  79.812  33.955  1.00  0.00           H
ATOM   3206  HE1 HID A 221      65.715  79.614  30.846  1.00  0.00           H
ATOM   3207  N   THR A 222      60.737  74.471  32.321  1.00  0.00           N
ATOM   3208  CA  THR A 222      60.118  73.230  32.847  1.00  0.00           C
ATOM   3209  C   THR A 222      61.040  72.482  33.884  1.00  0.00           C
ATOM   3210  O   THR A 222      62.117  71.990  33.605  1.00  0.00           O
ATOM   3211  CB  THR A 222      59.690  72.258  31.666  1.00  0.00           C
ATOM   3212  CG2 THR A 222      59.232  70.844  32.162  1.00  0.00           C
ATOM   3213  OG1 THR A 222      58.675  72.839  30.906  1.00  0.00           O
ATOM   3214  H   THR A 222      61.653  74.397  31.904  1.00  0.00           H
ATOM   3215  HA  THR A 222      59.207  73.449  33.403  1.00  0.00           H
ATOM   3216  HB  THR A 222      60.639  72.145  31.142  1.00  0.00           H
ATOM   3217  HG1 THR A 222      59.069  73.675  30.646  1.00  0.00           H
ATOM   3218 HG21 THR A 222      60.116  70.406  32.626  1.00  0.00           H
ATOM   3219 HG22 THR A 222      58.864  70.235  31.337  1.00  0.00           H
ATOM   3220 HG23 THR A 222      58.515  70.902  32.981  1.00  0.00           H
ATOM   3221  N   LEU A 223      60.521  72.181  35.076  1.00  0.00           N
ATOM   3222  CA  LEU A 223      61.043  71.382  36.103  1.00  0.00           C
ATOM   3223  C   LEU A 223      60.735  69.890  35.750  1.00  0.00           C
ATOM   3224  O   LEU A 223      61.667  69.137  35.752  1.00  0.00           O
ATOM   3225  CB  LEU A 223      60.624  71.796  37.538  1.00  0.00           C
ATOM   3226  CG  LEU A 223      60.974  73.283  37.887  1.00  0.00           C
ATOM   3227  CD1 LEU A 223      60.256  73.779  39.072  1.00  0.00           C
ATOM   3228  CD2 LEU A 223      62.504  73.379  38.132  1.00  0.00           C
ATOM   3229  H   LEU A 223      59.536  72.396  35.123  1.00  0.00           H
ATOM   3230  HA  LEU A 223      62.124  71.519  36.137  1.00  0.00           H
ATOM   3231  HB2 LEU A 223      59.556  71.729  37.746  1.00  0.00           H
ATOM   3232  HB3 LEU A 223      61.088  71.049  38.182  1.00  0.00           H
ATOM   3233  HG  LEU A 223      60.820  73.948  37.038  1.00  0.00           H
ATOM   3234 HD11 LEU A 223      60.660  73.338  39.983  1.00  0.00           H
ATOM   3235 HD12 LEU A 223      59.247  73.373  38.998  1.00  0.00           H
ATOM   3236 HD13 LEU A 223      60.290  74.865  39.155  1.00  0.00           H
ATOM   3237 HD21 LEU A 223      63.092  73.025  37.286  1.00  0.00           H
ATOM   3238 HD22 LEU A 223      62.822  74.403  38.328  1.00  0.00           H
ATOM   3239 HD23 LEU A 223      62.762  72.882  39.067  1.00  0.00           H
ATOM   3240  N   SER A 224      59.469  69.571  35.550  1.00  0.00           N
ATOM   3241  CA  SER A 224      59.088  68.223  35.570  1.00  0.00           C
ATOM   3242  C   SER A 224      57.704  68.078  34.910  1.00  0.00           C
ATOM   3243  O   SER A 224      56.991  69.054  34.772  1.00  0.00           O
ATOM   3244  CB  SER A 224      59.083  67.718  37.010  1.00  0.00           C
ATOM   3245  OG  SER A 224      58.230  68.483  37.869  1.00  0.00           O
ATOM   3246  H   SER A 224      58.778  70.298  35.427  1.00  0.00           H
ATOM   3247  HA  SER A 224      59.778  67.535  35.081  1.00  0.00           H
ATOM   3248  HB2 SER A 224      58.823  66.662  37.084  1.00  0.00           H
ATOM   3249  HB3 SER A 224      60.113  67.786  37.359  1.00  0.00           H
ATOM   3250  HG  SER A 224      57.294  68.278  37.804  1.00  0.00           H
ATOM   3251  N   LEU A 225      57.282  66.855  34.539  1.00  0.01           N
ATOM   3252  CA  LEU A 225      56.006  66.384  34.099  1.00  0.01           C
ATOM   3253  C   LEU A 225      55.683  64.964  34.555  1.00  0.01           C
ATOM   3254  O   LEU A 225      56.515  64.162  34.926  1.00  0.01           O
ATOM   3255  CB  LEU A 225      55.802  66.406  32.586  1.00  0.01           C
ATOM   3256  CG  LEU A 225      55.950  67.679  31.756  1.00  0.01           C
ATOM   3257  CD1 LEU A 225      57.393  67.784  31.181  1.00  0.01           C
ATOM   3258  CD2 LEU A 225      55.075  67.784  30.525  1.00  0.01           C
ATOM   3259  H   LEU A 225      58.045  66.193  34.521  1.00  0.01           H
ATOM   3260  HA  LEU A 225      55.286  66.971  34.670  1.00  0.01           H
ATOM   3261  HB2 LEU A 225      56.402  65.630  32.109  1.00  0.01           H
ATOM   3262  HB3 LEU A 225      54.813  66.008  32.360  1.00  0.01           H
ATOM   3263  HG  LEU A 225      55.823  68.507  32.454  1.00  0.01           H
ATOM   3264 HD11 LEU A 225      57.535  68.648  30.533  1.00  0.01           H
ATOM   3265 HD12 LEU A 225      57.513  66.893  30.566  1.00  0.01           H
ATOM   3266 HD13 LEU A 225      58.113  67.918  31.988  1.00  0.01           H
ATOM   3267 HD21 LEU A 225      54.008  67.925  30.694  1.00  0.01           H
ATOM   3268 HD22 LEU A 225      55.543  68.579  29.946  1.00  0.01           H
ATOM   3269 HD23 LEU A 225      55.153  66.872  29.933  1.00  0.01           H
ATOM   3270  N   LYS A 226      54.382  64.623  34.296  1.00  0.01           N
ATOM   3271  CA  LYS A 226      53.760  63.388  34.867  1.00  0.01           C
ATOM   3272  C   LYS A 226      52.483  63.013  34.003  1.00  0.01           C
ATOM   3273  O   LYS A 226      51.695  63.906  33.674  1.00  0.01           O
ATOM   3274  CB  LYS A 226      53.468  63.520  36.372  1.00  0.01           C
ATOM   3275  CG  LYS A 226      52.368  62.655  37.006  1.00  0.01           C
ATOM   3276  CD  LYS A 226      52.758  61.096  37.173  1.00  0.01           C
ATOM   3277  CE  LYS A 226      51.727  60.408  38.013  1.00  0.01           C
ATOM   3278  NZ  LYS A 226      51.582  59.074  37.577  1.00  0.01           N
ATOM   3279  H   LYS A 226      53.751  65.307  33.903  1.00  0.01           H
ATOM   3280  HA  LYS A 226      54.518  62.617  34.736  1.00  0.01           H
ATOM   3281  HB2 LYS A 226      54.370  63.383  36.970  1.00  0.01           H
ATOM   3282  HB3 LYS A 226      53.190  64.546  36.613  1.00  0.01           H
ATOM   3283  HG2 LYS A 226      52.126  63.009  38.008  1.00  0.01           H
ATOM   3284  HG3 LYS A 226      51.522  62.806  36.335  1.00  0.01           H
ATOM   3285  HD2 LYS A 226      52.725  60.507  36.257  1.00  0.01           H
ATOM   3286  HD3 LYS A 226      53.750  60.923  37.591  1.00  0.01           H
ATOM   3287  HE2 LYS A 226      51.997  60.425  39.069  1.00  0.01           H
ATOM   3288  HE3 LYS A 226      50.735  60.835  37.869  1.00  0.01           H
ATOM   3289  HZ1 LYS A 226      51.456  59.157  36.579  1.00  0.01           H
ATOM   3290  HZ2 LYS A 226      50.836  58.585  38.051  1.00  0.01           H
ATOM   3291  HZ3 LYS A 226      52.350  58.451  37.783  1.00  0.01           H
ATOM   3292  N   ASP A 227      52.325  61.780  33.579  1.00  0.01           N
ATOM   3293  CA  ASP A 227      51.076  61.129  33.004  1.00  0.01           C
ATOM   3294  C   ASP A 227      50.066  60.889  34.150  1.00  0.01           C
ATOM   3295  O   ASP A 227      50.521  60.422  35.161  1.00  0.01           O
ATOM   3296  CB  ASP A 227      51.387  59.803  32.354  1.00  0.01           C
ATOM   3297  CG  ASP A 227      50.207  59.262  31.552  1.00  0.01           C
ATOM   3298  OD1 ASP A 227      49.184  59.951  31.374  1.00  0.01           O
ATOM   3299  OD2 ASP A 227      50.398  58.128  31.018  1.00  0.01           O
ATOM   3300  H   ASP A 227      52.980  61.118  33.971  1.00  0.01           H
ATOM   3301  HA  ASP A 227      50.614  61.807  32.287  1.00  0.01           H
ATOM   3302  HB2 ASP A 227      52.315  59.940  31.799  1.00  0.01           H
ATOM   3303  HB3 ASP A 227      51.703  59.158  33.174  1.00  0.01           H
ATOM   3304  N   LEU A 228      48.765  61.116  33.932  1.00 -0.03           N
ATOM   3305  CA  LEU A 228      47.723  60.650  34.882  1.00 -0.03           C
ATOM   3306  C   LEU A 228      46.521  60.130  34.141  1.00 -0.03           C
ATOM   3307  O   LEU A 228      45.501  59.871  34.716  1.00 -0.03           O
ATOM   3308  CB  LEU A 228      47.310  61.867  35.821  1.00 -0.03           C
ATOM   3309  CG  LEU A 228      48.365  62.226  36.887  1.00 -0.03           C
ATOM   3310  CD1 LEU A 228      48.152  63.660  37.466  1.00 -0.03           C
ATOM   3311  CD2 LEU A 228      48.207  61.339  38.102  1.00 -0.03           C
ATOM   3312  H   LEU A 228      48.459  61.585  33.091  1.00 -0.03           H
ATOM   3313  HA  LEU A 228      48.110  59.833  35.490  1.00 -0.03           H
ATOM   3314  HB2 LEU A 228      47.328  62.694  35.111  1.00 -0.03           H
ATOM   3315  HB3 LEU A 228      46.335  61.759  36.296  1.00 -0.03           H
ATOM   3316  HG  LEU A 228      49.383  62.211  36.499  1.00 -0.03           H
ATOM   3317 HD11 LEU A 228      48.753  63.823  38.361  1.00 -0.03           H
ATOM   3318 HD12 LEU A 228      47.085  63.714  37.682  1.00 -0.03           H
ATOM   3319 HD13 LEU A 228      48.398  64.377  36.683  1.00 -0.03           H
ATOM   3320 HD21 LEU A 228      48.246  60.297  37.785  1.00 -0.03           H
ATOM   3321 HD22 LEU A 228      48.989  61.578  38.823  1.00 -0.03           H
ATOM   3322 HD23 LEU A 228      47.215  61.468  38.536  1.00 -0.03           H
ATOM   3323  N   SER A 229      46.628  59.800  32.850  1.00 -0.03           N
ATOM   3324  CA  SER A 229      45.467  59.477  31.957  1.00 -0.03           C
ATOM   3325  C   SER A 229      44.566  58.307  32.386  1.00 -0.03           C
ATOM   3326  O   SER A 229      43.344  58.416  32.408  1.00 -0.03           O
ATOM   3327  CB  SER A 229      45.913  59.233  30.470  1.00 -0.03           C
ATOM   3328  OG  SER A 229      46.887  60.174  29.996  1.00 -0.03           O
ATOM   3329  H   SER A 229      47.465  60.139  32.397  1.00 -0.03           H
ATOM   3330  HA  SER A 229      44.828  60.354  31.858  1.00 -0.03           H
ATOM   3331  HB2 SER A 229      46.276  58.209  30.383  1.00 -0.03           H
ATOM   3332  HB3 SER A 229      45.067  59.312  29.788  1.00 -0.03           H
ATOM   3333  HG  SER A 229      47.729  59.993  30.421  1.00 -0.03           H
ATOM   3334  N   ALA A 230      45.265  57.251  32.918  1.00 -0.02           N
ATOM   3335  CA  ALA A 230      44.694  56.071  33.667  1.00 -0.02           C
ATOM   3336  C   ALA A 230      44.093  56.299  35.029  1.00 -0.02           C
ATOM   3337  O   ALA A 230      43.132  55.644  35.433  1.00 -0.02           O
ATOM   3338  CB  ALA A 230      45.761  54.998  33.817  1.00 -0.02           C
ATOM   3339  H   ALA A 230      46.271  57.193  32.852  1.00 -0.02           H
ATOM   3340  HA  ALA A 230      43.868  55.755  33.030  1.00 -0.02           H
ATOM   3341  HB1 ALA A 230      46.303  54.802  32.893  1.00 -0.02           H
ATOM   3342  HB2 ALA A 230      45.299  54.108  34.244  1.00 -0.02           H
ATOM   3343  HB3 ALA A 230      46.546  55.362  34.480  1.00 -0.02           H
ATOM   3344  N   ASN A 231      44.644  57.227  35.759  1.00 -0.07           N
ATOM   3345  CA  ASN A 231      44.203  57.805  37.024  1.00 -0.07           C
ATOM   3346  C   ASN A 231      42.946  58.702  36.832  1.00 -0.07           C
ATOM   3347  O   ASN A 231      42.021  58.686  37.657  1.00 -0.07           O
ATOM   3348  CB  ASN A 231      45.391  58.527  37.761  1.00 -0.07           C
ATOM   3349  CG  ASN A 231      46.286  57.554  38.530  1.00 -0.07           C
ATOM   3350  ND2 ASN A 231      47.307  57.089  37.848  1.00 -0.07           N
ATOM   3351  OD1 ASN A 231      45.972  57.120  39.622  1.00 -0.07           O
ATOM   3352  H   ASN A 231      45.584  57.442  35.458  1.00 -0.07           H
ATOM   3353  HA  ASN A 231      43.895  56.944  37.618  1.00 -0.07           H
ATOM   3354  HB2 ASN A 231      46.008  58.977  36.983  1.00 -0.07           H
ATOM   3355  HB3 ASN A 231      45.056  59.287  38.466  1.00 -0.07           H
ATOM   3356 HD21 ASN A 231      47.375  57.547  36.950  1.00 -0.07           H
ATOM   3357 HD22 ASN A 231      48.138  56.797  38.341  1.00 -0.07           H
ATOM   3358  N   LEU A 232      42.831  59.497  35.761  1.00 -1.14           N
ATOM   3359  CA  LEU A 232      41.608  60.210  35.378  1.00 -1.14           C
ATOM   3360  C   LEU A 232      40.507  59.228  34.894  1.00 -1.14           C
ATOM   3361  O   LEU A 232      39.367  59.279  35.313  1.00 -1.14           O
ATOM   3362  CB  LEU A 232      41.951  61.283  34.329  1.00 -1.14           C
ATOM   3363  CG  LEU A 232      40.769  62.014  33.709  1.00 -1.14           C
ATOM   3364  CD1 LEU A 232      39.979  62.726  34.736  1.00 -1.14           C
ATOM   3365  CD2 LEU A 232      41.130  63.012  32.633  1.00 -1.14           C
ATOM   3366  H   LEU A 232      43.537  59.494  35.039  1.00 -1.14           H
ATOM   3367  HA  LEU A 232      41.232  60.694  36.279  1.00 -1.14           H
ATOM   3368  HB2 LEU A 232      42.467  62.090  34.849  1.00 -1.14           H
ATOM   3369  HB3 LEU A 232      42.674  60.915  33.601  1.00 -1.14           H
ATOM   3370  HG  LEU A 232      40.065  61.295  33.290  1.00 -1.14           H
ATOM   3371 HD11 LEU A 232      40.603  63.507  35.171  1.00 -1.14           H
ATOM   3372 HD12 LEU A 232      39.547  61.975  35.398  1.00 -1.14           H
ATOM   3373 HD13 LEU A 232      39.123  63.208  34.264  1.00 -1.14           H
ATOM   3374 HD21 LEU A 232      40.290  63.553  32.196  1.00 -1.14           H
ATOM   3375 HD22 LEU A 232      41.768  63.786  33.060  1.00 -1.14           H
ATOM   3376 HD23 LEU A 232      41.471  62.404  31.795  1.00 -1.14           H
ATOM   3377  N   ALA A 233      40.851  58.173  34.171  1.00 -0.01           N
ATOM   3378  CA  ALA A 233      39.945  57.108  33.796  1.00 -0.01           C
ATOM   3379  C   ALA A 233      39.323  56.328  34.997  1.00 -0.01           C
ATOM   3380  O   ALA A 233      38.089  56.098  34.930  1.00 -0.01           O
ATOM   3381  CB  ALA A 233      40.667  56.049  32.973  1.00 -0.01           C
ATOM   3382  H   ALA A 233      41.741  58.187  33.692  1.00 -0.01           H
ATOM   3383  HA  ALA A 233      39.078  57.472  33.244  1.00 -0.01           H
ATOM   3384  HB1 ALA A 233      40.004  55.304  32.535  1.00 -0.01           H
ATOM   3385  HB2 ALA A 233      41.420  55.530  33.565  1.00 -0.01           H
ATOM   3386  HB3 ALA A 233      41.237  56.534  32.181  1.00 -0.01           H
ATOM   3387  N   MET A 234      40.106  56.041  36.014  1.00 -0.05           N
ATOM   3388  CA  MET A 234      39.558  55.453  37.239  1.00 -0.05           C
ATOM   3389  C   MET A 234      38.608  56.413  37.899  1.00 -0.05           C
ATOM   3390  O   MET A 234      37.580  56.015  38.415  1.00 -0.05           O
ATOM   3391  CB  MET A 234      40.725  55.205  38.222  1.00 -0.05           C
ATOM   3392  CG  MET A 234      41.514  53.961  37.976  1.00 -0.05           C
ATOM   3393  SD  MET A 234      40.569  52.356  38.200  1.00 -0.05           S
ATOM   3394  CE  MET A 234      40.074  52.532  39.949  1.00 -0.05           C
ATOM   3395  H   MET A 234      41.081  56.299  36.058  1.00 -0.05           H
ATOM   3396  HA  MET A 234      39.001  54.578  36.905  1.00 -0.05           H
ATOM   3397  HB2 MET A 234      41.491  55.980  38.234  1.00 -0.05           H
ATOM   3398  HB3 MET A 234      40.322  55.227  39.234  1.00 -0.05           H
ATOM   3399  HG2 MET A 234      41.958  53.962  36.980  1.00 -0.05           H
ATOM   3400  HG3 MET A 234      42.260  54.008  38.769  1.00 -0.05           H
ATOM   3401  HE1 MET A 234      39.172  53.145  39.963  1.00 -0.05           H
ATOM   3402  HE2 MET A 234      39.908  51.535  40.358  1.00 -0.05           H
ATOM   3403  HE3 MET A 234      40.853  53.029  40.526  1.00 -0.05           H
ATOM   3404  N   THR A 235      39.025  57.717  37.838  1.00 -0.29           N
ATOM   3405  CA  THR A 235      38.197  58.817  38.439  1.00 -0.29           C
ATOM   3406  C   THR A 235      36.699  58.993  37.808  1.00 -0.29           C
ATOM   3407  O   THR A 235      35.657  58.965  38.493  1.00 -0.29           O
ATOM   3408  CB  THR A 235      38.973  60.181  38.450  1.00 -0.29           C
ATOM   3409  CG2 THR A 235      38.178  61.347  38.978  1.00 -0.29           C
ATOM   3410  OG1 THR A 235      40.150  60.135  39.234  1.00 -0.29           O
ATOM   3411  H   THR A 235      39.983  57.933  37.604  1.00 -0.29           H
ATOM   3412  HA  THR A 235      37.973  58.525  39.465  1.00 -0.29           H
ATOM   3413  HB  THR A 235      39.290  60.312  37.415  1.00 -0.29           H
ATOM   3414  HG1 THR A 235      40.893  59.974  38.648  1.00 -0.29           H
ATOM   3415 HG21 THR A 235      37.894  61.063  39.991  1.00 -0.29           H
ATOM   3416 HG22 THR A 235      37.271  61.608  38.433  1.00 -0.29           H
ATOM   3417 HG23 THR A 235      38.916  62.148  39.019  1.00 -0.29           H
ATOM   3418  N   MET A 236      36.719  58.954  36.431  1.00 -0.54           N
ATOM   3419  CA  MET A 236      35.644  59.025  35.459  1.00 -0.54           C
ATOM   3420  C   MET A 236      34.792  57.779  35.433  1.00 -0.54           C
ATOM   3421  O   MET A 236      33.633  57.871  35.013  1.00 -0.54           O
ATOM   3422  CB  MET A 236      36.278  59.334  34.131  1.00 -0.54           C
ATOM   3423  CG  MET A 236      35.265  59.845  33.049  1.00 -0.54           C
ATOM   3424  SD  MET A 236      35.812  61.083  31.909  1.00 -0.54           S
ATOM   3425  CE  MET A 236      36.859  60.015  30.854  1.00 -0.54           C
ATOM   3426  H   MET A 236      37.627  58.926  35.990  1.00 -0.54           H
ATOM   3427  HA  MET A 236      35.014  59.899  35.625  1.00 -0.54           H
ATOM   3428  HB2 MET A 236      36.913  60.207  34.282  1.00 -0.54           H
ATOM   3429  HB3 MET A 236      36.754  58.414  33.793  1.00 -0.54           H
ATOM   3430  HG2 MET A 236      34.706  59.092  32.493  1.00 -0.54           H
ATOM   3431  HG3 MET A 236      34.497  60.268  33.698  1.00 -0.54           H
ATOM   3432  HE1 MET A 236      36.193  59.274  30.412  1.00 -0.54           H
ATOM   3433  HE2 MET A 236      37.350  60.544  30.037  1.00 -0.54           H
ATOM   3434  HE3 MET A 236      37.573  59.444  31.446  1.00 -0.54           H
ATOM   3435  N   ASN A 237      35.219  56.619  36.033  1.00  0.02           N
ATOM   3436  CA  ASN A 237      34.409  55.413  36.383  1.00  0.02           C
ATOM   3437  C   ASN A 237      33.575  55.585  37.650  1.00  0.02           C
ATOM   3438  O   ASN A 237      32.494  55.035  37.750  1.00  0.02           O
ATOM   3439  CB  ASN A 237      35.273  54.133  36.363  1.00  0.02           C
ATOM   3440  CG  ASN A 237      35.787  53.856  34.944  1.00  0.02           C
ATOM   3441  ND2 ASN A 237      37.009  53.387  34.718  1.00  0.02           N
ATOM   3442  OD1 ASN A 237      35.032  53.796  33.989  1.00  0.02           O
ATOM   3443  H   ASN A 237      36.168  56.485  36.352  1.00  0.02           H
ATOM   3444  HA  ASN A 237      33.628  55.335  35.625  1.00  0.02           H
ATOM   3445  HB2 ASN A 237      36.141  54.299  37.002  1.00  0.02           H
ATOM   3446  HB3 ASN A 237      34.779  53.240  36.745  1.00  0.02           H
ATOM   3447 HD21 ASN A 237      37.716  53.364  35.439  1.00  0.02           H
ATOM   3448 HD22 ASN A 237      37.224  53.096  33.776  1.00  0.02           H
ATOM   3449  N   VAL A 238      34.072  56.319  38.685  1.00 -0.06           N
ATOM   3450  CA  VAL A 238      33.273  56.638  39.875  1.00 -0.06           C
ATOM   3451  C   VAL A 238      32.121  57.512  39.543  1.00 -0.06           C
ATOM   3452  O   VAL A 238      31.055  57.234  40.037  1.00 -0.06           O
ATOM   3453  CB  VAL A 238      34.263  57.125  41.029  1.00 -0.06           C
ATOM   3454  CG1 VAL A 238      33.444  57.297  42.321  1.00 -0.06           C
ATOM   3455  CG2 VAL A 238      35.384  56.083  41.329  1.00 -0.06           C
ATOM   3456  H   VAL A 238      35.013  56.683  38.650  1.00 -0.06           H
ATOM   3457  HA  VAL A 238      32.953  55.687  40.302  1.00 -0.06           H
ATOM   3458  HB  VAL A 238      34.767  58.039  40.714  1.00 -0.06           H
ATOM   3459 HG11 VAL A 238      33.063  58.314  42.424  1.00 -0.06           H
ATOM   3460 HG12 VAL A 238      32.609  56.604  42.424  1.00 -0.06           H
ATOM   3461 HG13 VAL A 238      34.113  57.151  43.168  1.00 -0.06           H
ATOM   3462 HG21 VAL A 238      34.898  55.142  41.587  1.00 -0.06           H
ATOM   3463 HG22 VAL A 238      35.964  56.521  42.142  1.00 -0.06           H
ATOM   3464 HG23 VAL A 238      36.039  55.909  40.475  1.00 -0.06           H
ATOM   3465  N   PHE A 239      32.354  58.581  38.747  1.00 -0.02           N
ATOM   3466  CA  PHE A 239      31.307  59.390  38.166  1.00 -0.02           C
ATOM   3467  C   PHE A 239      30.264  58.584  37.377  1.00 -0.02           C
ATOM   3468  O   PHE A 239      29.104  58.691  37.577  1.00 -0.02           O
ATOM   3469  CB  PHE A 239      32.012  60.462  37.315  1.00 -0.02           C
ATOM   3470  CG  PHE A 239      31.275  61.038  36.172  1.00 -0.02           C
ATOM   3471  CD1 PHE A 239      30.086  61.724  36.448  1.00 -0.02           C
ATOM   3472  CD2 PHE A 239      31.641  60.755  34.900  1.00 -0.02           C
ATOM   3473  CE1 PHE A 239      29.228  62.089  35.383  1.00 -0.02           C
ATOM   3474  CE2 PHE A 239      30.825  61.071  33.808  1.00 -0.02           C
ATOM   3475  CZ  PHE A 239      29.562  61.691  34.060  1.00 -0.02           C
ATOM   3476  H   PHE A 239      33.277  58.910  38.502  1.00 -0.02           H
ATOM   3477  HA  PHE A 239      30.699  59.858  38.939  1.00 -0.02           H
ATOM   3478  HB2 PHE A 239      32.351  61.268  37.966  1.00 -0.02           H
ATOM   3479  HB3 PHE A 239      32.918  60.010  36.910  1.00 -0.02           H
ATOM   3480  HD1 PHE A 239      29.749  62.034  37.427  1.00 -0.02           H
ATOM   3481  HD2 PHE A 239      32.588  60.291  34.667  1.00 -0.02           H
ATOM   3482  HE1 PHE A 239      28.284  62.610  35.458  1.00 -0.02           H
ATOM   3483  HE2 PHE A 239      31.042  60.792  32.787  1.00 -0.02           H
ATOM   3484  HZ  PHE A 239      28.882  61.791  33.227  1.00 -0.02           H
ATOM   3485  N   ALA A 240      30.692  57.646  36.526  1.00  0.01           N
ATOM   3486  CA  ALA A 240      29.746  56.790  35.783  1.00  0.01           C
ATOM   3487  C   ALA A 240      28.842  55.939  36.631  1.00  0.01           C
ATOM   3488  O   ALA A 240      27.630  55.879  36.428  1.00  0.01           O
ATOM   3489  CB  ALA A 240      30.484  55.891  34.830  1.00  0.01           C
ATOM   3490  H   ALA A 240      31.692  57.580  36.400  1.00  0.01           H
ATOM   3491  HA  ALA A 240      29.117  57.449  35.185  1.00  0.01           H
ATOM   3492  HB1 ALA A 240      29.787  55.150  34.439  1.00  0.01           H
ATOM   3493  HB2 ALA A 240      31.235  55.477  35.504  1.00  0.01           H
ATOM   3494  HB3 ALA A 240      30.949  56.408  33.990  1.00  0.01           H
ATOM   3495  N   LEU A 241      29.358  55.246  37.602  1.00  0.01           N
ATOM   3496  CA  LEU A 241      28.616  54.432  38.560  1.00  0.01           C
ATOM   3497  C   LEU A 241      27.657  55.255  39.447  1.00  0.01           C
ATOM   3498  O   LEU A 241      26.543  54.854  39.820  1.00  0.01           O
ATOM   3499  CB  LEU A 241      29.418  53.394  39.327  1.00  0.01           C
ATOM   3500  CG  LEU A 241      28.651  52.319  40.203  1.00  0.01           C
ATOM   3501  CD1 LEU A 241      27.658  51.527  39.321  1.00  0.01           C
ATOM   3502  CD2 LEU A 241      29.591  51.356  40.757  1.00  0.01           C
ATOM   3503  H   LEU A 241      30.367  55.201  37.615  1.00  0.01           H
ATOM   3504  HA  LEU A 241      27.889  53.860  37.983  1.00  0.01           H
ATOM   3505  HB2 LEU A 241      30.023  52.802  38.640  1.00  0.01           H
ATOM   3506  HB3 LEU A 241      30.012  54.017  39.996  1.00  0.01           H
ATOM   3507  HG  LEU A 241      28.144  52.828  41.023  1.00  0.01           H
ATOM   3508 HD11 LEU A 241      26.726  52.034  39.071  1.00  0.01           H
ATOM   3509 HD12 LEU A 241      27.330  50.679  39.922  1.00  0.01           H
ATOM   3510 HD13 LEU A 241      28.116  51.229  38.378  1.00  0.01           H
ATOM   3511 HD21 LEU A 241      30.475  51.784  41.227  1.00  0.01           H
ATOM   3512 HD22 LEU A 241      28.971  50.880  41.517  1.00  0.01           H
ATOM   3513 HD23 LEU A 241      29.890  50.676  39.958  1.00  0.01           H
ATOM   3514  N   GLY A 242      28.089  56.455  39.899  1.00 -0.01           N
ATOM   3515  CA  GLY A 242      27.133  57.393  40.514  1.00 -0.01           C
ATOM   3516  C   GLY A 242      26.084  57.849  39.567  1.00 -0.01           C
ATOM   3517  O   GLY A 242      24.968  57.806  40.070  1.00 -0.01           O
ATOM   3518  H   GLY A 242      28.969  56.806  39.549  1.00 -0.01           H
ATOM   3519  HA2 GLY A 242      26.618  56.925  41.354  1.00 -0.01           H
ATOM   3520  HA3 GLY A 242      27.729  58.229  40.878  1.00 -0.01           H
ATOM   3521  N   VAL A 243      26.373  58.101  38.306  1.00 -0.01           N
ATOM   3522  CA  VAL A 243      25.338  58.497  37.407  1.00 -0.01           C
ATOM   3523  C   VAL A 243      24.415  57.349  37.067  1.00 -0.01           C
ATOM   3524  O   VAL A 243      23.194  57.598  37.040  1.00 -0.01           O
ATOM   3525  CB  VAL A 243      26.042  59.094  36.080  1.00 -0.01           C
ATOM   3526  CG1 VAL A 243      25.140  58.866  34.855  1.00 -0.01           C
ATOM   3527  CG2 VAL A 243      26.296  60.601  36.297  1.00 -0.01           C
ATOM   3528  H   VAL A 243      27.329  58.290  38.038  1.00 -0.01           H
ATOM   3529  HA  VAL A 243      24.706  59.300  37.788  1.00 -0.01           H
ATOM   3530  HB  VAL A 243      26.989  58.566  35.971  1.00 -0.01           H
ATOM   3531 HG11 VAL A 243      25.575  59.298  33.954  1.00 -0.01           H
ATOM   3532 HG12 VAL A 243      24.998  57.821  34.580  1.00 -0.01           H
ATOM   3533 HG13 VAL A 243      24.211  59.404  35.045  1.00 -0.01           H
ATOM   3534 HG21 VAL A 243      25.301  61.029  36.427  1.00 -0.01           H
ATOM   3535 HG22 VAL A 243      26.688  60.976  35.351  1.00 -0.01           H
ATOM   3536 HG23 VAL A 243      26.925  60.823  37.158  1.00 -0.01           H
ATOM   3537  N   TYR A 244      24.909  56.122  36.997  1.00  0.01           N
ATOM   3538  CA  TYR A 244      24.028  54.950  36.708  1.00  0.01           C
ATOM   3539  C   TYR A 244      23.197  54.595  37.905  1.00  0.01           C
ATOM   3540  O   TYR A 244      21.979  54.392  37.815  1.00  0.01           O
ATOM   3541  CB  TYR A 244      24.915  53.800  36.244  1.00  0.01           C
ATOM   3542  CG  TYR A 244      25.397  53.680  34.792  1.00  0.01           C
ATOM   3543  CD1 TYR A 244      24.447  53.453  33.836  1.00  0.01           C
ATOM   3544  CD2 TYR A 244      26.751  53.689  34.425  1.00  0.01           C
ATOM   3545  CE1 TYR A 244      24.751  53.214  32.493  1.00  0.01           C
ATOM   3546  CE2 TYR A 244      27.098  53.486  33.079  1.00  0.01           C
ATOM   3547  CZ  TYR A 244      26.100  53.266  32.142  1.00  0.01           C
ATOM   3548  OH  TYR A 244      26.433  53.013  30.863  1.00  0.01           O
ATOM   3549  H   TYR A 244      25.911  56.023  36.924  1.00  0.01           H
ATOM   3550  HA  TYR A 244      23.405  55.244  35.864  1.00  0.01           H
ATOM   3551  HB2 TYR A 244      25.803  53.828  36.877  1.00  0.01           H
ATOM   3552  HB3 TYR A 244      24.526  52.794  36.400  1.00  0.01           H
ATOM   3553  HD1 TYR A 244      23.412  53.353  34.127  1.00  0.01           H
ATOM   3554  HD2 TYR A 244      27.487  53.768  35.212  1.00  0.01           H
ATOM   3555  HE1 TYR A 244      24.024  52.980  31.729  1.00  0.01           H
ATOM   3556  HE2 TYR A 244      28.151  53.493  32.839  1.00  0.01           H
ATOM   3557  HH  TYR A 244      25.684  53.047  30.264  1.00  0.01           H
ATOM   3558  N   SER A 245      23.785  54.675  39.101  1.00  0.01           N
ATOM   3559  CA  SER A 245      23.045  54.251  40.316  1.00  0.01           C
ATOM   3560  C   SER A 245      21.965  55.326  40.786  1.00  0.01           C
ATOM   3561  O   SER A 245      20.850  55.093  41.154  1.00  0.01           O
ATOM   3562  CB  SER A 245      23.872  53.846  41.532  1.00  0.01           C
ATOM   3563  OG  SER A 245      24.800  54.822  41.909  1.00  0.01           O
ATOM   3564  H   SER A 245      24.766  54.912  39.134  1.00  0.01           H
ATOM   3565  HA  SER A 245      22.555  53.341  39.971  1.00  0.01           H
ATOM   3566  HB2 SER A 245      23.248  53.577  42.384  1.00  0.01           H
ATOM   3567  HB3 SER A 245      24.425  52.946  41.264  1.00  0.01           H
ATOM   3568  HG  SER A 245      25.552  54.767  41.315  1.00  0.01           H
ATOM   3569  N   ARG A 246      22.389  56.610  40.544  1.00  0.02           N
ATOM   3570  CA  ARG A 246      21.527  57.773  40.898  1.00  0.02           C
ATOM   3571  C   ARG A 246      20.722  58.438  39.747  1.00  0.02           C
ATOM   3572  O   ARG A 246      20.259  59.591  39.890  1.00  0.02           O
ATOM   3573  CB  ARG A 246      22.375  58.792  41.691  1.00  0.02           C
ATOM   3574  CG  ARG A 246      22.928  58.114  42.971  1.00  0.02           C
ATOM   3575  CD  ARG A 246      23.983  58.995  43.683  1.00  0.02           C
ATOM   3576  NE  ARG A 246      23.505  60.326  44.213  1.00  0.02           N
ATOM   3577  CZ  ARG A 246      24.115  61.064  45.090  1.00  0.02           C
ATOM   3578  NH1 ARG A 246      25.342  60.795  45.419  1.00  0.02           N
ATOM   3579  NH2 ARG A 246      23.535  61.989  45.711  1.00  0.02           N
ATOM   3580  H   ARG A 246      23.319  56.829  40.218  1.00  0.02           H
ATOM   3581  HA  ARG A 246      20.704  57.382  41.496  1.00  0.02           H
ATOM   3582  HB2 ARG A 246      23.160  59.215  41.064  1.00  0.02           H
ATOM   3583  HB3 ARG A 246      21.707  59.586  42.026  1.00  0.02           H
ATOM   3584  HG2 ARG A 246      22.055  58.069  43.621  1.00  0.02           H
ATOM   3585  HG3 ARG A 246      23.338  57.120  42.795  1.00  0.02           H
ATOM   3586  HD2 ARG A 246      24.385  58.381  44.490  1.00  0.02           H
ATOM   3587  HD3 ARG A 246      24.768  59.235  42.965  1.00  0.02           H
ATOM   3588  HE  ARG A 246      22.509  60.384  44.367  1.00  0.02           H
ATOM   3589 HH11 ARG A 246      25.869  60.097  44.914  1.00  0.02           H
ATOM   3590 HH12 ARG A 246      25.801  61.304  46.160  1.00  0.02           H
ATOM   3591 HH21 ARG A 246      22.531  62.027  45.607  1.00  0.02           H
ATOM   3592 HH22 ARG A 246      24.054  62.464  46.436  1.00  0.02           H
ATOM   3593  N   ARG A 247      20.570  57.862  38.512  1.00  0.00           N
ATOM   3594  CA  ARG A 247      19.927  58.469  37.306  1.00  0.00           C
ATOM   3595  C   ARG A 247      18.566  59.115  37.593  1.00  0.00           C
ATOM   3596  O   ARG A 247      18.362  60.249  37.163  1.00  0.00           O
ATOM   3597  CB  ARG A 247      19.621  57.462  36.125  1.00  0.00           C
ATOM   3598  CG  ARG A 247      19.111  58.090  34.797  1.00  0.00           C
ATOM   3599  CD  ARG A 247      18.652  57.072  33.723  1.00  0.00           C
ATOM   3600  NE  ARG A 247      18.117  57.752  32.532  1.00  0.00           N
ATOM   3601  CZ  ARG A 247      17.727  57.090  31.548  1.00  0.00           C
ATOM   3602  NH1 ARG A 247      17.822  55.798  31.361  1.00  0.00           N
ATOM   3603  NH2 ARG A 247      17.068  57.678  30.664  1.00  0.00           N
ATOM   3604  H   ARG A 247      21.087  56.998  38.428  1.00  0.00           H
ATOM   3605  HA  ARG A 247      20.610  59.232  36.933  1.00  0.00           H
ATOM   3606  HB2 ARG A 247      20.526  56.866  36.009  1.00  0.00           H
ATOM   3607  HB3 ARG A 247      18.831  56.885  36.606  1.00  0.00           H
ATOM   3608  HG2 ARG A 247      18.177  58.631  34.950  1.00  0.00           H
ATOM   3609  HG3 ARG A 247      19.793  58.802  34.331  1.00  0.00           H
ATOM   3610  HD2 ARG A 247      19.571  56.554  33.449  1.00  0.00           H
ATOM   3611  HD3 ARG A 247      17.931  56.385  34.167  1.00  0.00           H
ATOM   3612  HE  ARG A 247      17.982  58.753  32.507  1.00  0.00           H
ATOM   3613 HH11 ARG A 247      18.322  55.211  32.014  1.00  0.00           H
ATOM   3614 HH12 ARG A 247      17.712  55.383  30.447  1.00  0.00           H
ATOM   3615 HH21 ARG A 247      17.126  58.685  30.619  1.00  0.00           H
ATOM   3616 HH22 ARG A 247      16.660  57.244  29.848  1.00  0.00           H
ATOM   3617  N   ALA A 248      17.645  58.446  38.338  1.00  0.00           N
ATOM   3618  CA  ALA A 248      16.330  58.931  38.752  1.00  0.00           C
ATOM   3619  C   ALA A 248      16.400  60.039  39.755  1.00  0.00           C
ATOM   3620  O   ALA A 248      15.513  60.902  39.836  1.00  0.00           O
ATOM   3621  CB  ALA A 248      15.470  57.801  39.369  1.00  0.00           C
ATOM   3622  H   ALA A 248      17.938  57.533  38.656  1.00  0.00           H
ATOM   3623  HA  ALA A 248      15.804  59.395  37.918  1.00  0.00           H
ATOM   3624  HB1 ALA A 248      15.268  57.064  38.592  1.00  0.00           H
ATOM   3625  HB2 ALA A 248      14.516  58.188  39.726  1.00  0.00           H
ATOM   3626  HB3 ALA A 248      16.104  57.337  40.125  1.00  0.00           H
ATOM   3627  N   GLU A 249      17.382  60.090  40.666  1.00  0.00           N
ATOM   3628  CA  GLU A 249      17.675  61.234  41.576  1.00  0.00           C
ATOM   3629  C   GLU A 249      18.029  62.518  40.805  1.00  0.00           C
ATOM   3630  O   GLU A 249      17.502  63.543  41.124  1.00  0.00           O
ATOM   3631  CB  GLU A 249      18.873  60.851  42.455  1.00  0.00           C
ATOM   3632  CG  GLU A 249      18.855  61.481  43.829  1.00  0.00           C
ATOM   3633  CD  GLU A 249      20.204  61.443  44.598  1.00  0.00           C
ATOM   3634  OE1 GLU A 249      20.942  62.490  44.634  1.00  0.00           O
ATOM   3635  OE2 GLU A 249      20.653  60.318  45.002  1.00  0.00           O
ATOM   3636  H   GLU A 249      18.175  59.469  40.588  1.00  0.00           H
ATOM   3637  HA  GLU A 249      16.873  61.426  42.289  1.00  0.00           H
ATOM   3638  HB2 GLU A 249      18.770  59.797  42.711  1.00  0.00           H
ATOM   3639  HB3 GLU A 249      19.833  61.050  41.978  1.00  0.00           H
ATOM   3640  HG2 GLU A 249      18.511  62.509  43.712  1.00  0.00           H
ATOM   3641  HG3 GLU A 249      18.069  61.016  44.425  1.00  0.00           H
ATOM   3642  N   PHE A 250      18.831  62.299  39.753  1.00  0.00           N
ATOM   3643  CA  PHE A 250      19.401  63.313  38.870  1.00  0.00           C
ATOM   3644  C   PHE A 250      18.392  64.018  37.933  1.00  0.00           C
ATOM   3645  O   PHE A 250      18.451  65.211  37.667  1.00  0.00           O
ATOM   3646  CB  PHE A 250      20.658  62.795  38.175  1.00  0.00           C
ATOM   3647  CG  PHE A 250      21.854  62.432  39.088  1.00  0.00           C
ATOM   3648  CD1 PHE A 250      22.943  61.805  38.481  1.00  0.00           C
ATOM   3649  CD2 PHE A 250      21.815  62.598  40.515  1.00  0.00           C
ATOM   3650  CE1 PHE A 250      24.024  61.335  39.250  1.00  0.00           C
ATOM   3651  CE2 PHE A 250      22.926  62.215  41.244  1.00  0.00           C
ATOM   3652  CZ  PHE A 250      24.002  61.511  40.701  1.00  0.00           C
ATOM   3653  H   PHE A 250      19.029  61.322  39.592  1.00  0.00           H
ATOM   3654  HA  PHE A 250      19.811  64.075  39.532  1.00  0.00           H
ATOM   3655  HB2 PHE A 250      20.396  61.908  37.599  1.00  0.00           H
ATOM   3656  HB3 PHE A 250      21.088  63.603  37.582  1.00  0.00           H
ATOM   3657  HD1 PHE A 250      23.047  61.582  37.429  1.00  0.00           H
ATOM   3658  HD2 PHE A 250      20.982  63.043  41.040  1.00  0.00           H
ATOM   3659  HE1 PHE A 250      24.887  60.777  38.917  1.00  0.00           H
ATOM   3660  HE2 PHE A 250      22.795  62.377  42.303  1.00  0.00           H
ATOM   3661  HZ  PHE A 250      24.770  61.056  41.310  1.00  0.00           H
ATOM   3662  N   THR A 251      17.389  63.224  37.442  1.00  0.00           N
ATOM   3663  CA  THR A 251      16.251  63.716  36.582  1.00  0.00           C
ATOM   3664  C   THR A 251      15.423  64.781  37.294  1.00  0.00           C
ATOM   3665  O   THR A 251      14.897  65.664  36.609  1.00  0.00           O
ATOM   3666  CB  THR A 251      15.168  62.693  36.115  1.00  0.00           C
ATOM   3667  CG2 THR A 251      15.900  61.622  35.396  1.00  0.00           C
ATOM   3668  OG1 THR A 251      14.523  62.115  37.194  1.00  0.00           O
ATOM   3669  H   THR A 251      17.479  62.247  37.680  1.00  0.00           H
ATOM   3670  HA  THR A 251      16.689  64.156  35.686  1.00  0.00           H
ATOM   3671  HB  THR A 251      14.509  63.231  35.432  1.00  0.00           H
ATOM   3672  HG1 THR A 251      13.898  62.736  37.575  1.00  0.00           H
ATOM   3673 HG21 THR A 251      16.440  60.995  36.106  1.00  0.00           H
ATOM   3674 HG22 THR A 251      16.507  62.073  34.611  1.00  0.00           H
ATOM   3675 HG23 THR A 251      15.128  61.122  34.811  1.00  0.00           H
ATOM   3676  N   GLU A 252      15.352  64.748  38.633  1.00  0.00           N
ATOM   3677  CA  GLU A 252      14.704  65.708  39.434  1.00  0.00           C
ATOM   3678  C   GLU A 252      15.546  66.969  39.778  1.00  0.00           C
ATOM   3679  O   GLU A 252      15.031  68.143  39.805  1.00  0.00           O
ATOM   3680  CB  GLU A 252      14.306  64.983  40.774  1.00  0.00           C
ATOM   3681  CG  GLU A 252      13.562  63.656  40.591  1.00  0.00           C
ATOM   3682  CD  GLU A 252      12.339  63.896  39.754  1.00  0.00           C
ATOM   3683  OE1 GLU A 252      12.490  63.914  38.512  1.00  0.00           O
ATOM   3684  OE2 GLU A 252      11.219  64.090  40.278  1.00  0.00           O
ATOM   3685  H   GLU A 252      15.789  63.963  39.095  1.00  0.00           H
ATOM   3686  HA  GLU A 252      13.788  66.029  38.938  1.00  0.00           H
ATOM   3687  HB2 GLU A 252      15.166  64.774  41.410  1.00  0.00           H
ATOM   3688  HB3 GLU A 252      13.617  65.649  41.293  1.00  0.00           H
ATOM   3689  HG2 GLU A 252      14.258  62.964  40.117  1.00  0.00           H
ATOM   3690  HG3 GLU A 252      13.304  63.130  41.510  1.00  0.00           H
ATOM   3691  N   ARG A 253      16.883  66.811  39.848  1.00  0.01           N
ATOM   3692  CA  ARG A 253      17.858  67.907  40.079  1.00  0.01           C
ATOM   3693  C   ARG A 253      18.067  68.807  38.873  1.00  0.01           C
ATOM   3694  O   ARG A 253      18.488  69.982  39.062  1.00  0.01           O
ATOM   3695  CB  ARG A 253      19.109  67.246  40.482  1.00  0.01           C
ATOM   3696  CG  ARG A 253      19.099  66.624  41.933  1.00  0.01           C
ATOM   3697  CD  ARG A 253      20.469  65.960  42.403  1.00  0.01           C
ATOM   3698  NE  ARG A 253      20.489  65.205  43.670  1.00  0.01           N
ATOM   3699  CZ  ARG A 253      20.427  65.630  44.973  1.00  0.01           C
ATOM   3700  NH1 ARG A 253      20.202  66.851  45.415  1.00  0.01           N
ATOM   3701  NH2 ARG A 253      20.666  64.828  45.970  1.00  0.01           N
ATOM   3702  H   ARG A 253      17.182  65.852  39.752  1.00  0.01           H
ATOM   3703  HA  ARG A 253      17.511  68.574  40.868  1.00  0.01           H
ATOM   3704  HB2 ARG A 253      19.252  66.379  39.837  1.00  0.01           H
ATOM   3705  HB3 ARG A 253      19.949  67.935  40.397  1.00  0.01           H
ATOM   3706  HG2 ARG A 253      19.039  67.390  42.706  1.00  0.01           H
ATOM   3707  HG3 ARG A 253      18.305  65.880  41.998  1.00  0.01           H
ATOM   3708  HD2 ARG A 253      20.602  65.163  41.672  1.00  0.01           H
ATOM   3709  HD3 ARG A 253      21.300  66.647  42.239  1.00  0.01           H
ATOM   3710  HE  ARG A 253      20.718  64.222  43.650  1.00  0.01           H
ATOM   3711 HH11 ARG A 253      20.014  67.607  44.772  1.00  0.01           H
ATOM   3712 HH12 ARG A 253      20.265  67.060  46.401  1.00  0.01           H
ATOM   3713 HH21 ARG A 253      20.954  63.877  45.788  1.00  0.01           H
ATOM   3714 HH22 ARG A 253      20.742  65.206  46.904  1.00  0.01           H
ATOM   3715  N   PHE A 254      17.966  68.225  37.667  1.00  0.01           N
ATOM   3716  CA  PHE A 254      18.481  68.811  36.451  1.00  0.01           C
ATOM   3717  C   PHE A 254      17.507  68.740  35.207  1.00  0.01           C
ATOM   3718  O   PHE A 254      17.926  69.265  34.146  1.00  0.01           O
ATOM   3719  CB  PHE A 254      19.805  68.071  36.091  1.00  0.01           C
ATOM   3720  CG  PHE A 254      20.871  67.846  37.165  1.00  0.01           C
ATOM   3721  CD1 PHE A 254      21.311  68.874  38.083  1.00  0.01           C
ATOM   3722  CD2 PHE A 254      21.536  66.608  37.229  1.00  0.01           C
ATOM   3723  CE1 PHE A 254      22.190  68.582  39.101  1.00  0.01           C
ATOM   3724  CE2 PHE A 254      22.327  66.292  38.348  1.00  0.01           C
ATOM   3725  CZ  PHE A 254      22.666  67.235  39.296  1.00  0.01           C
ATOM   3726  H   PHE A 254      17.867  67.220  37.712  1.00  0.01           H
ATOM   3727  HA  PHE A 254      18.792  69.852  36.538  1.00  0.01           H
ATOM   3728  HB2 PHE A 254      19.483  67.077  35.778  1.00  0.01           H
ATOM   3729  HB3 PHE A 254      20.139  68.515  35.154  1.00  0.01           H
ATOM   3730  HD1 PHE A 254      20.903  69.873  38.024  1.00  0.01           H
ATOM   3731  HD2 PHE A 254      21.371  65.922  36.411  1.00  0.01           H
ATOM   3732  HE1 PHE A 254      22.369  69.313  39.875  1.00  0.01           H
ATOM   3733  HE2 PHE A 254      22.796  65.321  38.407  1.00  0.01           H
ATOM   3734  HZ  PHE A 254      23.414  67.129  40.068  1.00  0.01           H
ATOM   3735  N   GLY A 255      16.342  68.031  35.237  1.00  0.00           N
ATOM   3736  CA  GLY A 255      15.690  67.560  34.065  1.00  0.00           C
ATOM   3737  C   GLY A 255      16.320  66.500  33.237  1.00  0.00           C
ATOM   3738  O   GLY A 255      17.535  66.491  33.065  1.00  0.00           O
ATOM   3739  H   GLY A 255      15.960  67.789  36.140  1.00  0.00           H
ATOM   3740  HA2 GLY A 255      14.764  67.125  34.440  1.00  0.00           H
ATOM   3741  HA3 GLY A 255      15.432  68.405  33.426  1.00  0.00           H
ATOM   3742  N   ALA A 256      15.476  65.508  32.802  1.00  0.00           N
ATOM   3743  CA  ALA A 256      15.861  64.270  32.128  1.00  0.00           C
ATOM   3744  C   ALA A 256      16.645  64.490  30.793  1.00  0.00           C
ATOM   3745  O   ALA A 256      17.525  63.629  30.518  1.00  0.00           O
ATOM   3746  CB  ALA A 256      14.666  63.380  31.945  1.00  0.00           C
ATOM   3747  H   ALA A 256      14.506  65.585  33.070  1.00  0.00           H
ATOM   3748  HA  ALA A 256      16.593  63.763  32.757  1.00  0.00           H
ATOM   3749  HB1 ALA A 256      14.260  63.060  32.905  1.00  0.00           H
ATOM   3750  HB2 ALA A 256      15.078  62.515  31.426  1.00  0.00           H
ATOM   3751  HB3 ALA A 256      13.918  63.754  31.246  1.00  0.00           H
ATOM   3752  N   GLU A 257      16.471  65.674  30.109  1.00  0.00           N
ATOM   3753  CA  GLU A 257      17.226  65.923  28.816  1.00  0.00           C
ATOM   3754  C   GLU A 257      18.750  66.074  28.957  1.00  0.00           C
ATOM   3755  O   GLU A 257      19.513  65.539  28.175  1.00  0.00           O
ATOM   3756  CB  GLU A 257      16.774  67.222  28.077  1.00  0.00           C
ATOM   3757  CG  GLU A 257      15.470  67.187  27.283  1.00  0.00           C
ATOM   3758  CD  GLU A 257      14.241  66.748  28.101  1.00  0.00           C
ATOM   3759  OE1 GLU A 257      13.345  65.995  27.575  1.00  0.00           O
ATOM   3760  OE2 GLU A 257      14.065  67.154  29.263  1.00  0.00           O
ATOM   3761  H   GLU A 257      15.680  66.258  30.341  1.00  0.00           H
ATOM   3762  HA  GLU A 257      17.076  65.082  28.139  1.00  0.00           H
ATOM   3763  HB2 GLU A 257      16.851  68.127  28.680  1.00  0.00           H
ATOM   3764  HB3 GLU A 257      17.590  67.321  27.361  1.00  0.00           H
ATOM   3765  HG2 GLU A 257      15.380  68.205  26.905  1.00  0.00           H
ATOM   3766  HG3 GLU A 257      15.691  66.439  26.521  1.00  0.00           H
ATOM   3767  N   PHE A 258      19.210  66.699  30.090  1.00  0.01           N
ATOM   3768  CA  PHE A 258      20.627  66.619  30.523  1.00  0.01           C
ATOM   3769  C   PHE A 258      21.077  65.241  30.930  1.00  0.01           C
ATOM   3770  O   PHE A 258      22.301  64.998  30.738  1.00  0.01           O
ATOM   3771  CB  PHE A 258      21.030  67.713  31.524  1.00  0.01           C
ATOM   3772  CG  PHE A 258      22.416  67.686  32.171  1.00  0.01           C
ATOM   3773  CD1 PHE A 258      23.565  67.921  31.386  1.00  0.01           C
ATOM   3774  CD2 PHE A 258      22.530  67.407  33.580  1.00  0.01           C
ATOM   3775  CE1 PHE A 258      24.803  67.794  31.960  1.00  0.01           C
ATOM   3776  CE2 PHE A 258      23.794  67.480  34.190  1.00  0.01           C
ATOM   3777  CZ  PHE A 258      24.913  67.557  33.378  1.00  0.01           C
ATOM   3778  H   PHE A 258      18.523  67.048  30.744  1.00  0.01           H
ATOM   3779  HA  PHE A 258      21.286  66.777  29.669  1.00  0.01           H
ATOM   3780  HB2 PHE A 258      20.839  68.665  31.028  1.00  0.01           H
ATOM   3781  HB3 PHE A 258      20.363  67.688  32.386  1.00  0.01           H
ATOM   3782  HD1 PHE A 258      23.527  68.222  30.350  1.00  0.01           H
ATOM   3783  HD2 PHE A 258      21.615  67.369  34.154  1.00  0.01           H
ATOM   3784  HE1 PHE A 258      25.754  67.928  31.465  1.00  0.01           H
ATOM   3785  HE2 PHE A 258      23.787  67.282  35.252  1.00  0.01           H
ATOM   3786  HZ  PHE A 258      25.902  67.606  33.809  1.00  0.01           H
ATOM   3787  N   VAL A 259      20.293  64.465  31.617  1.00  0.00           N
ATOM   3788  CA  VAL A 259      20.758  63.198  32.205  1.00  0.00           C
ATOM   3789  C   VAL A 259      20.839  62.182  31.092  1.00  0.00           C
ATOM   3790  O   VAL A 259      21.894  61.605  30.855  1.00  0.00           O
ATOM   3791  CB  VAL A 259      19.833  62.642  33.318  1.00  0.00           C
ATOM   3792  CG1 VAL A 259      20.464  61.372  33.943  1.00  0.00           C
ATOM   3793  CG2 VAL A 259      19.634  63.731  34.402  1.00  0.00           C
ATOM   3794  H   VAL A 259      19.344  64.735  31.834  1.00  0.00           H
ATOM   3795  HA  VAL A 259      21.793  63.324  32.520  1.00  0.00           H
ATOM   3796  HB  VAL A 259      18.866  62.519  32.831  1.00  0.00           H
ATOM   3797 HG11 VAL A 259      19.836  60.979  34.743  1.00  0.00           H
ATOM   3798 HG12 VAL A 259      20.540  60.606  33.172  1.00  0.00           H
ATOM   3799 HG13 VAL A 259      21.486  61.524  34.291  1.00  0.00           H
ATOM   3800 HG21 VAL A 259      20.561  64.182  34.756  1.00  0.00           H
ATOM   3801 HG22 VAL A 259      19.141  63.177  35.201  1.00  0.00           H
ATOM   3802 HG23 VAL A 259      18.878  64.469  34.134  1.00  0.00           H
ATOM   3803  N   ASP A 260      19.784  62.131  30.260  1.00  0.00           N
ATOM   3804  CA  ASP A 260      19.821  61.453  28.914  1.00  0.00           C
ATOM   3805  C   ASP A 260      21.063  61.896  28.031  1.00  0.00           C
ATOM   3806  O   ASP A 260      21.661  60.991  27.469  1.00  0.00           O
ATOM   3807  CB  ASP A 260      18.512  61.714  28.091  1.00  0.00           C
ATOM   3808  CG  ASP A 260      17.314  61.014  28.721  1.00  0.00           C
ATOM   3809  OD1 ASP A 260      17.511  60.044  29.473  1.00  0.00           O
ATOM   3810  OD2 ASP A 260      16.159  61.339  28.400  1.00  0.00           O
ATOM   3811  H   ASP A 260      19.102  62.865  30.388  1.00  0.00           H
ATOM   3812  HA  ASP A 260      20.018  60.396  29.097  1.00  0.00           H
ATOM   3813  HB2 ASP A 260      18.345  62.782  28.232  1.00  0.00           H
ATOM   3814  HB3 ASP A 260      18.476  61.510  27.021  1.00  0.00           H
ATOM   3815  N   GLY A 261      21.411  63.170  27.948  1.00  0.00           N
ATOM   3816  CA  GLY A 261      22.608  63.611  27.204  1.00  0.00           C
ATOM   3817  C   GLY A 261      23.975  63.075  27.767  1.00  0.00           C
ATOM   3818  O   GLY A 261      24.879  62.636  27.099  1.00  0.00           O
ATOM   3819  H   GLY A 261      20.822  63.873  28.371  1.00  0.00           H
ATOM   3820  HA2 GLY A 261      22.553  63.330  26.152  1.00  0.00           H
ATOM   3821  HA3 GLY A 261      22.566  64.700  27.208  1.00  0.00           H
ATOM   3822  N   LEU A 262      24.043  63.141  29.080  1.00 -0.02           N
ATOM   3823  CA  LEU A 262      25.217  62.707  29.907  1.00 -0.02           C
ATOM   3824  C   LEU A 262      25.381  61.180  29.786  1.00 -0.02           C
ATOM   3825  O   LEU A 262      26.532  60.698  29.647  1.00 -0.02           O
ATOM   3826  CB  LEU A 262      24.877  63.294  31.317  1.00 -0.02           C
ATOM   3827  CG  LEU A 262      25.909  63.137  32.475  1.00 -0.02           C
ATOM   3828  CD1 LEU A 262      27.111  64.123  32.450  1.00 -0.02           C
ATOM   3829  CD2 LEU A 262      25.219  63.125  33.850  1.00 -0.02           C
ATOM   3830  H   LEU A 262      23.307  63.523  29.657  1.00 -0.02           H
ATOM   3831  HA  LEU A 262      26.155  63.142  29.564  1.00 -0.02           H
ATOM   3832  HB2 LEU A 262      24.614  64.351  31.266  1.00 -0.02           H
ATOM   3833  HB3 LEU A 262      23.951  62.776  31.566  1.00 -0.02           H
ATOM   3834  HG  LEU A 262      26.293  62.121  32.386  1.00 -0.02           H
ATOM   3835 HD11 LEU A 262      26.733  65.133  32.292  1.00 -0.02           H
ATOM   3836 HD12 LEU A 262      27.820  63.874  31.660  1.00 -0.02           H
ATOM   3837 HD13 LEU A 262      27.602  64.137  33.423  1.00 -0.02           H
ATOM   3838 HD21 LEU A 262      25.986  63.027  34.618  1.00 -0.02           H
ATOM   3839 HD22 LEU A 262      24.666  64.058  33.958  1.00 -0.02           H
ATOM   3840 HD23 LEU A 262      24.587  62.237  33.860  1.00 -0.02           H
ATOM   3841  N   LEU A 263      24.283  60.371  29.757  1.00  0.01           N
ATOM   3842  CA  LEU A 263      24.330  58.902  29.494  1.00  0.01           C
ATOM   3843  C   LEU A 263      24.560  58.434  28.029  1.00  0.01           C
ATOM   3844  O   LEU A 263      25.273  57.459  27.708  1.00  0.01           O
ATOM   3845  CB  LEU A 263      23.018  58.279  30.105  1.00  0.01           C
ATOM   3846  CG  LEU A 263      22.675  56.782  29.832  1.00  0.01           C
ATOM   3847  CD1 LEU A 263      23.737  55.767  30.358  1.00  0.01           C
ATOM   3848  CD2 LEU A 263      21.282  56.378  30.327  1.00  0.01           C
ATOM   3849  H   LEU A 263      23.375  60.792  29.888  1.00  0.01           H
ATOM   3850  HA  LEU A 263      25.134  58.557  30.143  1.00  0.01           H
ATOM   3851  HB2 LEU A 263      23.075  58.431  31.183  1.00  0.01           H
ATOM   3852  HB3 LEU A 263      22.217  58.856  29.642  1.00  0.01           H
ATOM   3853  HG  LEU A 263      22.670  56.744  28.742  1.00  0.01           H
ATOM   3854 HD11 LEU A 263      24.535  55.649  29.626  1.00  0.01           H
ATOM   3855 HD12 LEU A 263      23.349  54.764  30.536  1.00  0.01           H
ATOM   3856 HD13 LEU A 263      24.162  56.115  31.300  1.00  0.01           H
ATOM   3857 HD21 LEU A 263      20.636  57.200  30.017  1.00  0.01           H
ATOM   3858 HD22 LEU A 263      21.025  55.336  30.135  1.00  0.01           H
ATOM   3859 HD23 LEU A 263      21.213  56.492  31.409  1.00  0.01           H
ATOM   3860  N   ALA A 264      23.920  59.209  27.176  1.00  0.00           N
ATOM   3861  CA  ALA A 264      24.045  59.120  25.736  1.00  0.00           C
ATOM   3862  C   ALA A 264      25.555  59.118  25.349  1.00  0.00           C
ATOM   3863  O   ALA A 264      25.874  58.194  24.647  1.00  0.00           O
ATOM   3864  CB  ALA A 264      23.259  60.218  25.041  1.00  0.00           C
ATOM   3865  H   ALA A 264      23.398  59.981  27.566  1.00  0.00           H
ATOM   3866  HA  ALA A 264      23.596  58.188  25.393  1.00  0.00           H
ATOM   3867  HB1 ALA A 264      23.705  60.297  24.050  1.00  0.00           H
ATOM   3868  HB2 ALA A 264      23.429  61.174  25.537  1.00  0.00           H
ATOM   3869  HB3 ALA A 264      22.192  60.053  24.893  1.00  0.00           H
ATOM   3870  N   GLY A 265      26.463  59.950  25.939  1.00 -0.01           N
ATOM   3871  CA  GLY A 265      27.896  60.023  25.704  1.00 -0.01           C
ATOM   3872  C   GLY A 265      28.822  59.338  26.624  1.00 -0.01           C
ATOM   3873  O   GLY A 265      30.006  59.306  26.367  1.00 -0.01           O
ATOM   3874  H   GLY A 265      26.008  60.504  26.650  1.00 -0.01           H
ATOM   3875  HA2 GLY A 265      28.003  59.496  24.755  1.00 -0.01           H
ATOM   3876  HA3 GLY A 265      28.247  61.037  25.516  1.00 -0.01           H
ATOM   3877  N   LEU A 266      28.329  58.671  27.643  1.00 -0.02           N
ATOM   3878  CA  LEU A 266      29.136  57.991  28.766  1.00 -0.02           C
ATOM   3879  C   LEU A 266      30.193  56.978  28.359  1.00 -0.02           C
ATOM   3880  O   LEU A 266      31.323  57.029  28.763  1.00 -0.02           O
ATOM   3881  CB  LEU A 266      27.984  57.473  29.731  1.00 -0.02           C
ATOM   3882  CG  LEU A 266      28.362  57.207  31.239  1.00 -0.02           C
ATOM   3883  CD1 LEU A 266      29.449  58.222  31.693  1.00 -0.02           C
ATOM   3884  CD2 LEU A 266      27.126  57.204  32.105  1.00 -0.02           C
ATOM   3885  H   LEU A 266      27.365  58.927  27.806  1.00 -0.02           H
ATOM   3886  HA  LEU A 266      29.679  58.774  29.296  1.00 -0.02           H
ATOM   3887  HB2 LEU A 266      27.212  58.230  29.873  1.00 -0.02           H
ATOM   3888  HB3 LEU A 266      27.396  56.615  29.406  1.00 -0.02           H
ATOM   3889  HG  LEU A 266      28.878  56.254  31.353  1.00 -0.02           H
ATOM   3890 HD11 LEU A 266      29.505  58.242  32.781  1.00 -0.02           H
ATOM   3891 HD12 LEU A 266      29.408  59.275  31.414  1.00 -0.02           H
ATOM   3892 HD13 LEU A 266      30.432  57.930  31.324  1.00 -0.02           H
ATOM   3893 HD21 LEU A 266      26.473  56.366  31.863  1.00 -0.02           H
ATOM   3894 HD22 LEU A 266      27.465  57.087  33.134  1.00 -0.02           H
ATOM   3895 HD23 LEU A 266      26.660  58.186  32.027  1.00 -0.02           H
ATOM   3896  N   GLY A 267      29.755  56.049  27.451  1.00  0.00           N
ATOM   3897  CA  GLY A 267      30.642  55.053  26.794  1.00  0.00           C
ATOM   3898  C   GLY A 267      31.716  55.751  25.886  1.00  0.00           C
ATOM   3899  O   GLY A 267      32.952  55.448  25.957  1.00  0.00           O
ATOM   3900  H   GLY A 267      28.763  56.023  27.264  1.00  0.00           H
ATOM   3901  HA2 GLY A 267      31.184  54.514  27.571  1.00  0.00           H
ATOM   3902  HA3 GLY A 267      30.093  54.308  26.217  1.00  0.00           H
ATOM   3903  N   SER A 268      31.331  56.788  25.187  1.00 -0.02           N
ATOM   3904  CA  SER A 268      32.074  57.544  24.128  1.00 -0.02           C
ATOM   3905  C   SER A 268      32.958  58.643  24.707  1.00 -0.02           C
ATOM   3906  O   SER A 268      33.976  59.057  24.042  1.00 -0.02           O
ATOM   3907  CB  SER A 268      31.135  58.116  23.039  1.00 -0.02           C
ATOM   3908  OG  SER A 268      31.682  58.905  21.992  1.00 -0.02           O
ATOM   3909  H   SER A 268      30.341  56.984  25.211  1.00 -0.02           H
ATOM   3910  HA  SER A 268      32.759  56.948  23.524  1.00 -0.02           H
ATOM   3911  HB2 SER A 268      30.484  57.316  22.687  1.00 -0.02           H
ATOM   3912  HB3 SER A 268      30.430  58.750  23.576  1.00 -0.02           H
ATOM   3913  HG  SER A 268      32.090  58.194  21.493  1.00 -0.02           H
ATOM   3914  N   ALA A 269      32.720  59.119  25.917  1.00 -0.09           N
ATOM   3915  CA  ALA A 269      33.705  59.914  26.727  1.00 -0.09           C
ATOM   3916  C   ALA A 269      34.827  59.044  27.299  1.00 -0.09           C
ATOM   3917  O   ALA A 269      35.981  59.399  27.189  1.00 -0.09           O
ATOM   3918  CB  ALA A 269      32.897  60.758  27.750  1.00 -0.09           C
ATOM   3919  H   ALA A 269      31.810  58.915  26.304  1.00 -0.09           H
ATOM   3920  HA  ALA A 269      34.255  60.588  26.070  1.00 -0.09           H
ATOM   3921  HB1 ALA A 269      33.526  61.476  28.276  1.00 -0.09           H
ATOM   3922  HB2 ALA A 269      32.277  60.140  28.400  1.00 -0.09           H
ATOM   3923  HB3 ALA A 269      32.214  61.354  27.145  1.00 -0.09           H
ATOM   3924  N   GLN A 270      34.555  57.885  27.846  1.00  0.00           N
ATOM   3925  CA  GLN A 270      35.644  56.940  28.331  1.00  0.00           C
ATOM   3926  C   GLN A 270      36.430  56.299  27.164  1.00  0.00           C
ATOM   3927  O   GLN A 270      37.665  56.084  27.314  1.00  0.00           O
ATOM   3928  CB  GLN A 270      35.034  55.808  29.235  1.00  0.00           C
ATOM   3929  CG  GLN A 270      36.090  55.209  30.052  1.00  0.00           C
ATOM   3930  CD  GLN A 270      36.460  56.040  31.319  1.00  0.00           C
ATOM   3931  NE2 GLN A 270      37.306  55.481  32.198  1.00  0.00           N
ATOM   3932  OE1 GLN A 270      35.894  57.089  31.622  1.00  0.00           O
ATOM   3933  H   GLN A 270      33.612  57.521  27.853  1.00  0.00           H
ATOM   3934  HA  GLN A 270      36.368  57.585  28.830  1.00  0.00           H
ATOM   3935  HB2 GLN A 270      34.181  56.191  29.796  1.00  0.00           H
ATOM   3936  HB3 GLN A 270      34.673  55.008  28.588  1.00  0.00           H
ATOM   3937  HG2 GLN A 270      35.771  54.233  30.417  1.00  0.00           H
ATOM   3938  HG3 GLN A 270      36.985  54.969  29.479  1.00  0.00           H
ATOM   3939 HE21 GLN A 270      37.512  55.794  33.136  1.00  0.00           H
ATOM   3940 HE22 GLN A 270      37.497  54.497  32.077  1.00  0.00           H
ATOM   3941  N   GLU A 271      35.803  56.073  26.057  1.00  0.00           N
ATOM   3942  CA  GLU A 271      36.368  55.696  24.780  1.00  0.00           C
ATOM   3943  C   GLU A 271      37.211  56.698  24.005  1.00  0.00           C
ATOM   3944  O   GLU A 271      38.306  56.530  23.549  1.00  0.00           O
ATOM   3945  CB  GLU A 271      35.233  55.176  23.883  1.00  0.00           C
ATOM   3946  CG  GLU A 271      35.731  54.719  22.490  1.00  0.00           C
ATOM   3947  CD  GLU A 271      34.672  53.971  21.801  1.00  0.00           C
ATOM   3948  OE1 GLU A 271      34.998  53.355  20.733  1.00  0.00           O
ATOM   3949  OE2 GLU A 271      33.506  54.238  22.023  1.00  0.00           O
ATOM   3950  H   GLU A 271      34.794  56.098  26.095  1.00  0.00           H
ATOM   3951  HA  GLU A 271      36.970  54.808  24.974  1.00  0.00           H
ATOM   3952  HB2 GLU A 271      34.753  54.350  24.408  1.00  0.00           H
ATOM   3953  HB3 GLU A 271      34.490  55.935  23.636  1.00  0.00           H
ATOM   3954  HG2 GLU A 271      36.028  55.562  21.866  1.00  0.00           H
ATOM   3955  HG3 GLU A 271      36.627  54.115  22.638  1.00  0.00           H
ATOM   3956  N   THR A 272      36.721  57.945  23.875  1.00 -0.07           N
ATOM   3957  CA  THR A 272      37.532  59.134  23.526  1.00 -0.07           C
ATOM   3958  C   THR A 272      38.713  59.273  24.478  1.00 -0.07           C
ATOM   3959  O   THR A 272      39.839  59.476  24.034  1.00 -0.07           O
ATOM   3960  CB  THR A 272      36.729  60.425  23.432  1.00 -0.07           C
ATOM   3961  CG2 THR A 272      37.440  61.685  22.846  1.00 -0.07           C
ATOM   3962  OG1 THR A 272      35.723  60.220  22.510  1.00 -0.07           O
ATOM   3963  H   THR A 272      35.947  58.090  24.507  1.00 -0.07           H
ATOM   3964  HA  THR A 272      37.978  59.098  22.532  1.00 -0.07           H
ATOM   3965  HB  THR A 272      36.228  60.698  24.361  1.00 -0.07           H
ATOM   3966  HG1 THR A 272      34.947  59.863  22.948  1.00 -0.07           H
ATOM   3967 HG21 THR A 272      37.856  61.431  21.871  1.00 -0.07           H
ATOM   3968 HG22 THR A 272      38.383  61.735  23.391  1.00 -0.07           H
ATOM   3969 HG23 THR A 272      36.878  62.586  23.092  1.00 -0.07           H
ATOM   3970  N   LEU A 273      38.542  59.028  25.783  1.00 -0.29           N
ATOM   3971  CA  LEU A 273      39.725  58.960  26.641  1.00 -0.29           C
ATOM   3972  C   LEU A 273      40.625  57.791  26.256  1.00 -0.29           C
ATOM   3973  O   LEU A 273      41.803  57.960  26.250  1.00 -0.29           O
ATOM   3974  CB  LEU A 273      39.400  59.111  28.138  1.00 -0.29           C
ATOM   3975  CG  LEU A 273      40.613  58.879  29.039  1.00 -0.29           C
ATOM   3976  CD1 LEU A 273      41.745  59.964  28.961  1.00 -0.29           C
ATOM   3977  CD2 LEU A 273      40.004  59.003  30.416  1.00 -0.29           C
ATOM   3978  H   LEU A 273      37.635  58.833  26.181  1.00 -0.29           H
ATOM   3979  HA  LEU A 273      40.313  59.867  26.494  1.00 -0.29           H
ATOM   3980  HB2 LEU A 273      38.987  60.101  28.328  1.00 -0.29           H
ATOM   3981  HB3 LEU A 273      38.681  58.331  28.389  1.00 -0.29           H
ATOM   3982  HG  LEU A 273      40.968  57.869  28.837  1.00 -0.29           H
ATOM   3983 HD11 LEU A 273      42.342  59.851  29.866  1.00 -0.29           H
ATOM   3984 HD12 LEU A 273      41.424  61.003  28.880  1.00 -0.29           H
ATOM   3985 HD13 LEU A 273      42.359  59.763  28.083  1.00 -0.29           H
ATOM   3986 HD21 LEU A 273      40.717  58.585  31.126  1.00 -0.29           H
ATOM   3987 HD22 LEU A 273      39.718  60.045  30.562  1.00 -0.29           H
ATOM   3988 HD23 LEU A 273      39.179  58.292  30.472  1.00 -0.29           H
ATOM   3989  N   ILE A 274      40.156  56.622  26.022  1.00  0.02           N
ATOM   3990  CA  ILE A 274      40.966  55.434  25.665  1.00  0.02           C
ATOM   3991  C   ILE A 274      41.765  55.669  24.394  1.00  0.02           C
ATOM   3992  O   ILE A 274      42.974  55.433  24.381  1.00  0.02           O
ATOM   3993  CB  ILE A 274      40.104  54.120  25.582  1.00  0.02           C
ATOM   3994  CG1 ILE A 274      39.858  53.572  27.016  1.00  0.02           C
ATOM   3995  CG2 ILE A 274      40.618  52.968  24.674  1.00  0.02           C
ATOM   3996  CD1 ILE A 274      38.601  52.696  27.228  1.00  0.02           C
ATOM   3997  H   ILE A 274      39.229  56.469  26.392  1.00  0.02           H
ATOM   3998  HA  ILE A 274      41.613  55.354  26.539  1.00  0.02           H
ATOM   3999  HB  ILE A 274      39.092  54.420  25.313  1.00  0.02           H
ATOM   4000 HG12 ILE A 274      40.734  53.035  27.380  1.00  0.02           H
ATOM   4001 HG13 ILE A 274      39.602  54.371  27.712  1.00  0.02           H
ATOM   4002 HG21 ILE A 274      41.485  52.505  25.145  1.00  0.02           H
ATOM   4003 HG22 ILE A 274      40.818  53.338  23.668  1.00  0.02           H
ATOM   4004 HG23 ILE A 274      39.836  52.221  24.537  1.00  0.02           H
ATOM   4005 HD11 ILE A 274      38.754  51.669  26.896  1.00  0.02           H
ATOM   4006 HD12 ILE A 274      37.708  53.142  26.791  1.00  0.02           H
ATOM   4007 HD13 ILE A 274      38.424  52.483  28.282  1.00  0.02           H
ATOM   4008  N   ARG A 275      41.150  56.224  23.277  1.00  0.02           N
ATOM   4009  CA  ARG A 275      41.764  56.279  21.924  1.00  0.02           C
ATOM   4010  C   ARG A 275      42.243  57.655  21.521  1.00  0.02           C
ATOM   4011  O   ARG A 275      43.013  57.668  20.499  1.00  0.02           O
ATOM   4012  CB  ARG A 275      40.697  55.744  20.970  1.00  0.02           C
ATOM   4013  CG  ARG A 275      41.071  55.674  19.576  1.00  0.02           C
ATOM   4014  CD  ARG A 275      40.133  54.781  18.706  1.00  0.02           C
ATOM   4015  NE  ARG A 275      38.762  55.346  18.524  1.00  0.02           N
ATOM   4016  CZ  ARG A 275      37.607  54.899  19.057  1.00  0.02           C
ATOM   4017  NH1 ARG A 275      37.507  53.856  19.831  1.00  0.02           N
ATOM   4018  NH2 ARG A 275      36.483  55.477  18.825  1.00  0.02           N
ATOM   4019  H   ARG A 275      40.153  56.373  23.343  1.00  0.02           H
ATOM   4020  HA  ARG A 275      42.638  55.632  22.003  1.00  0.02           H
ATOM   4021  HB2 ARG A 275      40.454  54.703  21.184  1.00  0.02           H
ATOM   4022  HB3 ARG A 275      39.771  56.318  21.011  1.00  0.02           H
ATOM   4023  HG2 ARG A 275      41.081  56.685  19.168  1.00  0.02           H
ATOM   4024  HG3 ARG A 275      42.091  55.293  19.613  1.00  0.02           H
ATOM   4025  HD2 ARG A 275      40.496  54.809  17.679  1.00  0.02           H
ATOM   4026  HD3 ARG A 275      40.234  53.748  19.038  1.00  0.02           H
ATOM   4027  HE  ARG A 275      38.597  56.167  17.960  1.00  0.02           H
ATOM   4028 HH11 ARG A 275      38.353  53.309  19.905  1.00  0.02           H
ATOM   4029 HH12 ARG A 275      36.619  53.523  20.177  1.00  0.02           H
ATOM   4030 HH21 ARG A 275      36.598  56.394  18.418  1.00  0.02           H
ATOM   4031 HH22 ARG A 275      35.674  55.072  19.275  1.00  0.02           H
ATOM   4032  N   LYS A 276      41.792  58.742  22.086  1.00  0.01           N
ATOM   4033  CA  LYS A 276      41.928  60.161  21.511  1.00  0.01           C
ATOM   4034  C   LYS A 276      42.362  61.260  22.518  1.00  0.01           C
ATOM   4035  O   LYS A 276      42.535  62.410  22.107  1.00  0.01           O
ATOM   4036  CB  LYS A 276      40.626  60.447  20.717  1.00  0.01           C
ATOM   4037  CG  LYS A 276      40.751  60.096  19.271  1.00  0.01           C
ATOM   4038  CD  LYS A 276      39.535  60.553  18.476  1.00  0.01           C
ATOM   4039  CE  LYS A 276      39.670  60.284  16.965  1.00  0.01           C
ATOM   4040  NZ  LYS A 276      38.454  60.645  16.264  1.00  0.01           N
ATOM   4041  H   LYS A 276      41.169  58.613  22.870  1.00  0.01           H
ATOM   4042  HA  LYS A 276      42.693  60.270  20.741  1.00  0.01           H
ATOM   4043  HB2 LYS A 276      39.848  59.830  21.167  1.00  0.01           H
ATOM   4044  HB3 LYS A 276      40.446  61.509  20.884  1.00  0.01           H
ATOM   4045  HG2 LYS A 276      41.676  60.573  18.948  1.00  0.01           H
ATOM   4046  HG3 LYS A 276      40.771  59.011  19.172  1.00  0.01           H
ATOM   4047  HD2 LYS A 276      38.571  60.237  18.877  1.00  0.01           H
ATOM   4048  HD3 LYS A 276      39.494  61.641  18.524  1.00  0.01           H
ATOM   4049  HE2 LYS A 276      40.366  60.959  16.466  1.00  0.01           H
ATOM   4050  HE3 LYS A 276      39.977  59.269  16.711  1.00  0.01           H
ATOM   4051  HZ1 LYS A 276      38.512  60.498  15.266  1.00  0.01           H
ATOM   4052  HZ2 LYS A 276      38.283  61.637  16.345  1.00  0.01           H
ATOM   4053  HZ3 LYS A 276      37.557  60.288  16.561  1.00  0.01           H
ATOM   4054  N   THR A 277      42.407  61.034  23.771  1.00 -0.12           N
ATOM   4055  CA  THR A 277      42.694  61.977  24.766  1.00 -0.12           C
ATOM   4056  C   THR A 277      43.628  61.463  25.834  1.00 -0.12           C
ATOM   4057  O   THR A 277      43.726  60.265  26.184  1.00 -0.12           O
ATOM   4058  CB  THR A 277      41.372  62.484  25.333  1.00 -0.12           C
ATOM   4059  CG2 THR A 277      41.597  63.402  26.526  1.00 -0.12           C
ATOM   4060  OG1 THR A 277      40.687  63.283  24.428  1.00 -0.12           O
ATOM   4061  H   THR A 277      42.197  60.130  24.170  1.00 -0.12           H
ATOM   4062  HA  THR A 277      43.130  62.834  24.251  1.00 -0.12           H
ATOM   4063  HB  THR A 277      40.803  61.594  25.598  1.00 -0.12           H
ATOM   4064  HG1 THR A 277      40.682  62.918  23.540  1.00 -0.12           H
ATOM   4065 HG21 THR A 277      42.073  64.347  26.264  1.00 -0.12           H
ATOM   4066 HG22 THR A 277      42.119  62.904  27.343  1.00 -0.12           H
ATOM   4067 HG23 THR A 277      40.609  63.671  26.902  1.00 -0.12           H
ATOM   4068  N   ARG A 278      44.576  62.313  26.133  1.00 -0.01           N
ATOM   4069  CA  ARG A 278      45.596  62.140  27.142  1.00 -0.01           C
ATOM   4070  C   ARG A 278      45.647  63.370  28.167  1.00 -0.01           C
ATOM   4071  O   ARG A 278      45.257  64.496  27.864  1.00 -0.01           O
ATOM   4072  CB  ARG A 278      47.067  61.796  26.646  1.00 -0.01           C
ATOM   4073  CG  ARG A 278      47.175  60.413  26.015  1.00 -0.01           C
ATOM   4074  CD  ARG A 278      48.573  59.828  26.069  1.00 -0.01           C
ATOM   4075  NE  ARG A 278      49.586  60.374  25.150  1.00 -0.01           N
ATOM   4076  CZ  ARG A 278      49.895  60.032  23.887  1.00 -0.01           C
ATOM   4077  NH1 ARG A 278      49.518  58.977  23.294  1.00 -0.01           N
ATOM   4078  NH2 ARG A 278      50.668  60.802  23.206  1.00 -0.01           N
ATOM   4079  H   ARG A 278      44.541  63.209  25.667  1.00 -0.01           H
ATOM   4080  HA  ARG A 278      45.350  61.292  27.783  1.00 -0.01           H
ATOM   4081  HB2 ARG A 278      47.457  62.456  25.871  1.00 -0.01           H
ATOM   4082  HB3 ARG A 278      47.696  61.884  27.532  1.00 -0.01           H
ATOM   4083  HG2 ARG A 278      46.517  59.690  26.496  1.00 -0.01           H
ATOM   4084  HG3 ARG A 278      46.704  60.318  25.037  1.00 -0.01           H
ATOM   4085  HD2 ARG A 278      48.850  59.834  27.123  1.00 -0.01           H
ATOM   4086  HD3 ARG A 278      48.544  58.746  25.941  1.00 -0.01           H
ATOM   4087  HE  ARG A 278      50.002  61.237  25.470  1.00 -0.01           H
ATOM   4088 HH11 ARG A 278      48.883  58.317  23.720  1.00 -0.01           H
ATOM   4089 HH12 ARG A 278      49.904  58.801  22.377  1.00 -0.01           H
ATOM   4090 HH21 ARG A 278      51.257  61.405  23.763  1.00 -0.01           H
ATOM   4091 HH22 ARG A 278      51.070  60.447  22.350  1.00 -0.01           H
ATOM   4092  N   PHE A 279      46.128  63.081  29.380  1.00 -0.23           N
ATOM   4093  CA  PHE A 279      45.973  63.998  30.519  1.00 -0.23           C
ATOM   4094  C   PHE A 279      47.243  63.929  31.376  1.00 -0.23           C
ATOM   4095  O   PHE A 279      47.833  62.831  31.494  1.00 -0.23           O
ATOM   4096  CB  PHE A 279      44.683  63.598  31.304  1.00 -0.23           C
ATOM   4097  CG  PHE A 279      44.519  64.317  32.685  1.00 -0.23           C
ATOM   4098  CD1 PHE A 279      44.234  65.715  32.599  1.00 -0.23           C
ATOM   4099  CD2 PHE A 279      44.595  63.616  33.887  1.00 -0.23           C
ATOM   4100  CE1 PHE A 279      44.218  66.425  33.764  1.00 -0.23           C
ATOM   4101  CE2 PHE A 279      44.475  64.353  35.051  1.00 -0.23           C
ATOM   4102  CZ  PHE A 279      44.289  65.719  35.045  1.00 -0.23           C
ATOM   4103  H   PHE A 279      46.393  62.142  29.641  1.00 -0.23           H
ATOM   4104  HA  PHE A 279      45.854  65.016  30.151  1.00 -0.23           H
ATOM   4105  HB2 PHE A 279      43.787  63.790  30.712  1.00 -0.23           H
ATOM   4106  HB3 PHE A 279      44.766  62.519  31.431  1.00 -0.23           H
ATOM   4107  HD1 PHE A 279      43.960  66.235  31.693  1.00 -0.23           H
ATOM   4108  HD2 PHE A 279      44.734  62.547  33.960  1.00 -0.23           H
ATOM   4109  HE1 PHE A 279      44.170  67.504  33.785  1.00 -0.23           H
ATOM   4110  HE2 PHE A 279      44.707  63.853  35.980  1.00 -0.23           H
ATOM   4111  HZ  PHE A 279      44.331  66.276  35.970  1.00 -0.23           H
ATOM   4112  N   PHE A 280      47.678  65.110  31.803  1.00 -0.07           N
ATOM   4113  CA  PHE A 280      49.057  65.223  32.341  1.00 -0.07           C
ATOM   4114  C   PHE A 280      49.251  66.464  33.179  1.00 -0.07           C
ATOM   4115  O   PHE A 280      48.487  67.426  32.986  1.00 -0.07           O
ATOM   4116  CB  PHE A 280      50.008  65.294  31.120  1.00 -0.07           C
ATOM   4117  CG  PHE A 280      50.018  66.439  30.193  1.00 -0.07           C
ATOM   4118  CD1 PHE A 280      48.978  66.654  29.220  1.00 -0.07           C
ATOM   4119  CD2 PHE A 280      51.128  67.322  30.273  1.00 -0.07           C
ATOM   4120  CE1 PHE A 280      48.976  67.770  28.428  1.00 -0.07           C
ATOM   4121  CE2 PHE A 280      51.088  68.465  29.462  1.00 -0.07           C
ATOM   4122  CZ  PHE A 280      50.040  68.665  28.526  1.00 -0.07           C
ATOM   4123  H   PHE A 280      47.102  65.930  31.677  1.00 -0.07           H
ATOM   4124  HA  PHE A 280      49.254  64.278  32.847  1.00 -0.07           H
ATOM   4125  HB2 PHE A 280      50.993  65.024  31.500  1.00 -0.07           H
ATOM   4126  HB3 PHE A 280      49.716  64.423  30.533  1.00 -0.07           H
ATOM   4127  HD1 PHE A 280      48.190  65.934  29.057  1.00 -0.07           H
ATOM   4128  HD2 PHE A 280      51.826  67.145  31.079  1.00 -0.07           H
ATOM   4129  HE1 PHE A 280      48.237  67.945  27.660  1.00 -0.07           H
ATOM   4130  HE2 PHE A 280      51.853  69.219  29.569  1.00 -0.07           H
ATOM   4131  HZ  PHE A 280      50.066  69.494  27.834  1.00 -0.07           H
ATOM   4132  N   MET A 281      50.324  66.453  33.952  1.00  0.01           N
ATOM   4133  CA  MET A 281      50.989  67.507  34.761  1.00  0.01           C
ATOM   4134  C   MET A 281      52.245  68.122  34.120  1.00  0.01           C
ATOM   4135  O   MET A 281      53.046  67.306  33.545  1.00  0.01           O
ATOM   4136  CB  MET A 281      51.334  66.924  36.165  1.00  0.01           C
ATOM   4137  CG  MET A 281      51.720  67.931  37.228  1.00  0.01           C
ATOM   4138  SD  MET A 281      52.267  67.109  38.765  1.00  0.01           S
ATOM   4139  CE  MET A 281      50.714  66.425  39.414  1.00  0.01           C
ATOM   4140  H   MET A 281      50.836  65.583  33.996  1.00  0.01           H
ATOM   4141  HA  MET A 281      50.218  68.256  34.944  1.00  0.01           H
ATOM   4142  HB2 MET A 281      50.397  66.423  36.409  1.00  0.01           H
ATOM   4143  HB3 MET A 281      52.177  66.235  36.112  1.00  0.01           H
ATOM   4144  HG2 MET A 281      52.566  68.485  36.820  1.00  0.01           H
ATOM   4145  HG3 MET A 281      50.945  68.686  37.359  1.00  0.01           H
ATOM   4146  HE1 MET A 281      51.005  65.943  40.348  1.00  0.01           H
ATOM   4147  HE2 MET A 281      49.947  67.162  39.649  1.00  0.01           H
ATOM   4148  HE3 MET A 281      50.187  65.750  38.740  1.00  0.01           H
ATOM   4149  N   ALA A 282      52.459  69.423  34.335  1.00 -0.01           N
ATOM   4150  CA  ALA A 282      53.845  70.051  34.217  1.00 -0.01           C
ATOM   4151  C   ALA A 282      54.092  70.934  35.416  1.00 -0.01           C
ATOM   4152  O   ALA A 282      53.233  71.766  35.724  1.00 -0.01           O
ATOM   4153  CB  ALA A 282      53.895  70.828  32.867  1.00 -0.01           C
ATOM   4154  H   ALA A 282      51.749  69.980  34.789  1.00 -0.01           H
ATOM   4155  HA  ALA A 282      54.643  69.322  34.076  1.00 -0.01           H
ATOM   4156  HB1 ALA A 282      54.919  71.199  32.821  1.00 -0.01           H
ATOM   4157  HB2 ALA A 282      53.186  71.654  32.913  1.00 -0.01           H
ATOM   4158  HB3 ALA A 282      53.825  70.163  32.007  1.00 -0.01           H
ATOM   4159  N   THR A 283      55.236  70.882  36.036  1.00  0.01           N
ATOM   4160  CA  THR A 283      55.772  71.958  36.891  1.00  0.01           C
ATOM   4161  C   THR A 283      56.681  72.933  36.189  1.00  0.01           C
ATOM   4162  O   THR A 283      57.670  72.498  35.551  1.00  0.01           O
ATOM   4163  CB  THR A 283      56.267  71.423  38.303  1.00  0.01           C
ATOM   4164  CG2 THR A 283      56.318  72.383  39.512  1.00  0.01           C
ATOM   4165  OG1 THR A 283      55.424  70.408  38.752  1.00  0.01           O
ATOM   4166  H   THR A 283      55.854  70.173  35.667  1.00  0.01           H
ATOM   4167  HA  THR A 283      54.919  72.618  37.049  1.00  0.01           H
ATOM   4168  HB  THR A 283      57.187  70.877  38.096  1.00  0.01           H
ATOM   4169  HG1 THR A 283      55.503  69.682  38.129  1.00  0.01           H
ATOM   4170 HG21 THR A 283      55.366  72.885  39.681  1.00  0.01           H
ATOM   4171 HG22 THR A 283      56.916  73.246  39.218  1.00  0.01           H
ATOM   4172 HG23 THR A 283      56.834  71.916  40.352  1.00  0.01           H
ATOM   4173  N   LEU A 284      56.416  74.242  36.375  1.00  0.00           N
ATOM   4174  CA  LEU A 284      56.973  75.285  35.559  1.00  0.00           C
ATOM   4175  C   LEU A 284      57.613  76.374  36.458  1.00  0.00           C
ATOM   4176  O   LEU A 284      57.288  76.541  37.658  1.00  0.00           O
ATOM   4177  CB  LEU A 284      55.979  75.814  34.542  1.00  0.00           C
ATOM   4178  CG  LEU A 284      55.210  74.865  33.610  1.00  0.00           C
ATOM   4179  CD1 LEU A 284      54.166  75.576  32.783  1.00  0.00           C
ATOM   4180  CD2 LEU A 284      56.165  74.031  32.690  1.00  0.00           C
ATOM   4181  H   LEU A 284      55.791  74.550  37.106  1.00  0.00           H
ATOM   4182  HA  LEU A 284      57.735  74.805  34.946  1.00  0.00           H
ATOM   4183  HB2 LEU A 284      55.195  76.267  35.149  1.00  0.00           H
ATOM   4184  HB3 LEU A 284      56.468  76.590  33.953  1.00  0.00           H
ATOM   4185  HG  LEU A 284      54.713  74.110  34.220  1.00  0.00           H
ATOM   4186 HD11 LEU A 284      54.657  76.459  32.375  1.00  0.00           H
ATOM   4187 HD12 LEU A 284      53.341  75.957  33.385  1.00  0.00           H
ATOM   4188 HD13 LEU A 284      53.692  74.857  32.114  1.00  0.00           H
ATOM   4189 HD21 LEU A 284      55.600  73.317  32.091  1.00  0.00           H
ATOM   4190 HD22 LEU A 284      56.728  74.758  32.105  1.00  0.00           H
ATOM   4191 HD23 LEU A 284      56.882  73.506  33.321  1.00  0.00           H
ATOM   4192  N   ARG A 285      58.506  77.189  35.834  1.00  0.00           N
ATOM   4193  CA  ARG A 285      59.131  78.248  36.572  1.00  0.00           C
ATOM   4194  C   ARG A 285      59.370  79.499  35.727  1.00  0.00           C
ATOM   4195  O   ARG A 285      59.905  79.479  34.624  1.00  0.00           O
ATOM   4196  CB  ARG A 285      60.478  77.805  37.262  1.00  0.00           C
ATOM   4197  CG  ARG A 285      61.152  78.875  38.139  1.00  0.00           C
ATOM   4198  CD  ARG A 285      62.208  78.237  38.970  1.00  0.00           C
ATOM   4199  NE  ARG A 285      61.722  77.529  40.135  1.00  0.00           N
ATOM   4200  CZ  ARG A 285      62.390  76.652  40.846  1.00  0.00           C
ATOM   4201  NH1 ARG A 285      63.657  76.494  40.565  1.00  0.00           N
ATOM   4202  NH2 ARG A 285      61.909  75.979  41.829  1.00  0.00           N
ATOM   4203  H   ARG A 285      58.804  76.920  34.907  1.00  0.00           H
ATOM   4204  HA  ARG A 285      58.474  78.644  37.345  1.00  0.00           H
ATOM   4205  HB2 ARG A 285      60.257  76.952  37.903  1.00  0.00           H
ATOM   4206  HB3 ARG A 285      61.181  77.437  36.514  1.00  0.00           H
ATOM   4207  HG2 ARG A 285      61.608  79.613  37.478  1.00  0.00           H
ATOM   4208  HG3 ARG A 285      60.412  79.352  38.782  1.00  0.00           H
ATOM   4209  HD2 ARG A 285      62.875  77.626  38.361  1.00  0.00           H
ATOM   4210  HD3 ARG A 285      62.803  79.073  39.338  1.00  0.00           H
ATOM   4211  HE  ARG A 285      60.740  77.594  40.363  1.00  0.00           H
ATOM   4212 HH11 ARG A 285      64.065  77.169  39.933  1.00  0.00           H
ATOM   4213 HH12 ARG A 285      64.142  75.806  41.124  1.00  0.00           H
ATOM   4214 HH21 ARG A 285      60.917  76.132  41.946  1.00  0.00           H
ATOM   4215 HH22 ARG A 285      62.424  75.336  42.413  1.00  0.00           H
ATOM   4216  N   LYS A 286      58.878  80.665  36.102  1.00  0.00           N
ATOM   4217  CA  LYS A 286      59.150  81.909  35.520  1.00  0.00           C
ATOM   4218  C   LYS A 286      60.586  82.350  35.783  1.00  0.00           C
ATOM   4219  O   LYS A 286      61.033  82.165  36.911  1.00  0.00           O
ATOM   4220  CB  LYS A 286      58.078  82.868  35.888  1.00  0.00           C
ATOM   4221  CG  LYS A 286      58.547  84.319  36.040  1.00  0.00           C
ATOM   4222  CD  LYS A 286      57.390  85.232  36.049  1.00  0.00           C
ATOM   4223  CE  LYS A 286      57.852  86.674  35.915  1.00  0.00           C
ATOM   4224  NZ  LYS A 286      56.881  87.751  36.069  1.00  0.00           N
ATOM   4225  H   LYS A 286      58.444  80.621  37.013  1.00  0.00           H
ATOM   4226  HA  LYS A 286      59.113  81.788  34.437  1.00  0.00           H
ATOM   4227  HB2 LYS A 286      57.266  82.915  35.163  1.00  0.00           H
ATOM   4228  HB3 LYS A 286      57.673  82.619  36.869  1.00  0.00           H
ATOM   4229  HG2 LYS A 286      59.098  84.370  36.979  1.00  0.00           H
ATOM   4230  HG3 LYS A 286      59.159  84.604  35.184  1.00  0.00           H
ATOM   4231  HD2 LYS A 286      56.776  85.031  35.172  1.00  0.00           H
ATOM   4232  HD3 LYS A 286      56.844  85.193  36.992  1.00  0.00           H
ATOM   4233  HE2 LYS A 286      58.652  86.896  36.622  1.00  0.00           H
ATOM   4234  HE3 LYS A 286      58.289  86.802  34.924  1.00  0.00           H
ATOM   4235  HZ1 LYS A 286      57.185  88.674  35.793  1.00  0.00           H
ATOM   4236  HZ2 LYS A 286      56.626  87.813  37.044  1.00  0.00           H
ATOM   4237  HZ3 LYS A 286      56.009  87.563  35.595  1.00  0.00           H
ATOM   4238  N   PRO A 287      61.360  82.958  34.792  1.00  0.00           N
ATOM   4239  CA  PRO A 287      62.766  83.348  35.004  1.00  0.00           C
ATOM   4240  C   PRO A 287      62.950  84.458  36.094  1.00  0.00           C
ATOM   4241  O   PRO A 287      62.086  85.250  36.394  1.00  0.00           O
ATOM   4242  CB  PRO A 287      63.308  83.770  33.602  1.00  0.00           C
ATOM   4243  CG  PRO A 287      62.037  84.033  32.739  1.00  0.00           C
ATOM   4244  CD  PRO A 287      61.007  83.098  33.395  1.00  0.00           C
ATOM   4245  HA  PRO A 287      63.324  82.533  35.466  1.00  0.00           H
ATOM   4246  HB2 PRO A 287      63.954  84.644  33.699  1.00  0.00           H
ATOM   4247  HB3 PRO A 287      63.866  82.950  33.151  1.00  0.00           H
ATOM   4248  HG2 PRO A 287      61.629  85.030  32.906  1.00  0.00           H
ATOM   4249  HG3 PRO A 287      62.185  83.892  31.668  1.00  0.00           H
ATOM   4250  HD2 PRO A 287      60.037  83.586  33.311  1.00  0.00           H
ATOM   4251  HD3 PRO A 287      60.976  82.129  32.896  1.00  0.00           H
ATOM   4252  N   ALA A 288      64.189  84.600  36.565  1.00  0.00           N
ATOM   4253  CA  ALA A 288      64.593  85.296  37.801  1.00  0.00           C
ATOM   4254  C   ALA A 288      65.610  86.396  37.432  1.00  0.00           C
ATOM   4255  O   ALA A 288      66.116  86.456  36.343  1.00  0.00           O
ATOM   4256  CB  ALA A 288      65.160  84.264  38.836  1.00  0.00           C
ATOM   4257  H   ALA A 288      64.934  84.182  36.026  1.00  0.00           H
ATOM   4258  HA  ALA A 288      63.705  85.792  38.194  1.00  0.00           H
ATOM   4259  HB1 ALA A 288      65.628  84.738  39.699  1.00  0.00           H
ATOM   4260  HB2 ALA A 288      65.953  83.759  38.283  1.00  0.00           H
ATOM   4261  HB3 ALA A 288      64.445  83.500  39.141  1.00  0.00           H
ATOM   4262  N   VAL A 289      65.779  87.383  38.341  1.00  0.00           N
ATOM   4263  CA  VAL A 289      66.555  88.710  38.143  1.00  0.00           C
ATOM   4264  C   VAL A 289      67.745  88.939  39.027  1.00  0.00           C
ATOM   4265  O   VAL A 289      68.515  89.883  38.870  1.00  0.00           O
ATOM   4266  CB  VAL A 289      65.632  89.922  38.196  1.00  0.00           C
ATOM   4267  CG1 VAL A 289      64.501  89.899  37.189  1.00  0.00           C
ATOM   4268  CG2 VAL A 289      64.953  90.009  39.567  1.00  0.00           C
ATOM   4269  H   VAL A 289      65.420  87.180  39.262  1.00  0.00           H
ATOM   4270  HA  VAL A 289      66.907  88.609  37.117  1.00  0.00           H
ATOM   4271  HB  VAL A 289      66.084  90.883  37.953  1.00  0.00           H
ATOM   4272 HG11 VAL A 289      63.764  90.680  37.372  1.00  0.00           H
ATOM   4273 HG12 VAL A 289      64.862  90.011  36.166  1.00  0.00           H
ATOM   4274 HG13 VAL A 289      63.867  89.012  37.174  1.00  0.00           H
ATOM   4275 HG21 VAL A 289      65.636  90.149  40.405  1.00  0.00           H
ATOM   4276 HG22 VAL A 289      64.351  89.116  39.734  1.00  0.00           H
ATOM   4277 HG23 VAL A 289      64.396  90.944  39.625  1.00  0.00           H
ATOM   4278  N   LEU A 290      67.967  88.039  39.995  1.00  0.00           N
ATOM   4279  CA  LEU A 290      69.036  88.262  41.063  1.00  0.00           C
ATOM   4280  C   LEU A 290      69.676  86.915  41.396  1.00  0.00           C
ATOM   4281  O   LEU A 290      70.898  86.914  41.365  1.00  0.00           O
ATOM   4282  CB  LEU A 290      68.498  89.026  42.272  1.00  0.00           C
ATOM   4283  CG  LEU A 290      68.231  90.561  42.190  1.00  0.00           C
ATOM   4284  CD1 LEU A 290      67.857  91.095  43.527  1.00  0.00           C
ATOM   4285  CD2 LEU A 290      69.425  91.359  41.776  1.00  0.00           C
ATOM   4286  OXT LEU A 290      68.970  85.916  41.460  1.00  0.00           O
ATOM   4287  H   LEU A 290      67.368  87.235  40.113  1.00  0.00           H
ATOM   4288  HA  LEU A 290      69.831  88.811  40.559  1.00  0.00           H
ATOM   4289  HB2 LEU A 290      67.535  88.599  42.549  1.00  0.00           H
ATOM   4290  HB3 LEU A 290      69.241  88.873  43.055  1.00  0.00           H
ATOM   4291  HG  LEU A 290      67.468  90.748  41.435  1.00  0.00           H
ATOM   4292 HD11 LEU A 290      66.816  90.885  43.771  1.00  0.00           H
ATOM   4293 HD12 LEU A 290      67.906  92.183  43.545  1.00  0.00           H
ATOM   4294 HD13 LEU A 290      68.524  90.727  44.307  1.00  0.00           H
ATOM   4295 HD21 LEU A 290      69.215  92.426  41.706  1.00  0.00           H
ATOM   4296 HD22 LEU A 290      70.109  91.225  42.613  1.00  0.00           H
ATOM   4297 HD23 LEU A 290      69.885  90.904  40.899  1.00  0.00           H
TER    4298      LEU A 290 
ATOM   4299  N   GLN B   9      38.132  81.841  23.102  1.00  0.08           N
ATOM   4300  CA  GLN B   9      37.675  80.460  23.506  1.00  0.08           C
ATOM   4301  C   GLN B   9      37.278  79.610  22.415  1.00  0.08           C
ATOM   4302  O   GLN B   9      36.674  80.077  21.483  1.00  0.08           O
ATOM   4303  CB  GLN B   9      36.589  80.516  24.619  1.00  0.08           C
ATOM   4304  CG  GLN B   9      37.333  80.648  25.997  1.00  0.08           C
ATOM   4305  CD  GLN B   9      37.394  82.181  26.338  1.00  0.08           C
ATOM   4306  NE2 GLN B   9      38.568  82.703  26.240  1.00  0.08           N
ATOM   4307  OE1 GLN B   9      36.480  82.883  26.679  1.00  0.08           O
ATOM   4308  HA  GLN B   9      38.597  79.968  23.817  1.00  0.08           H
ATOM   4309  HB2 GLN B   9      35.897  81.345  24.476  1.00  0.08           H
ATOM   4310  HB3 GLN B   9      35.978  79.616  24.690  1.00  0.08           H
ATOM   4311  HG2 GLN B   9      36.720  80.074  26.692  1.00  0.08           H
ATOM   4312  HG3 GLN B   9      38.343  80.240  25.949  1.00  0.08           H
ATOM   4313 HE21 GLN B   9      38.687  83.591  26.707  1.00  0.08           H
ATOM   4314 HE22 GLN B   9      39.421  82.241  25.959  1.00  0.08           H
ATOM   4315  H1  GLN B   9      38.982  81.801  22.558  1.00  0.08           H
ATOM   4316  H2  GLN B   9      37.438  82.302  22.531  1.00  0.08           H
ATOM   4317  H3  GLN B   9      38.332  82.484  23.854  1.00  0.08           H
ATOM   4318  N   GLN B  10      37.402  78.322  22.517  1.00  0.02           N
ATOM   4319  CA  GLN B  10      37.230  77.360  21.408  1.00  0.02           C
ATOM   4320  C   GLN B  10      35.768  77.236  20.877  1.00  0.02           C
ATOM   4321  O   GLN B  10      35.479  77.009  19.669  1.00  0.02           O
ATOM   4322  CB  GLN B  10      37.874  75.954  21.855  1.00  0.02           C
ATOM   4323  CG  GLN B  10      37.709  74.825  20.798  1.00  0.02           C
ATOM   4324  CD  GLN B  10      38.372  75.130  19.489  1.00  0.02           C
ATOM   4325  NE2 GLN B  10      38.234  74.363  18.454  1.00  0.02           N
ATOM   4326  OE1 GLN B  10      39.179  76.072  19.361  1.00  0.02           O
ATOM   4327  H   GLN B  10      37.797  77.987  23.384  1.00  0.02           H
ATOM   4328  HA  GLN B  10      37.833  77.676  20.557  1.00  0.02           H
ATOM   4329  HB2 GLN B  10      38.884  76.097  22.239  1.00  0.02           H
ATOM   4330  HB3 GLN B  10      37.265  75.466  22.616  1.00  0.02           H
ATOM   4331  HG2 GLN B  10      38.179  73.916  21.175  1.00  0.02           H
ATOM   4332  HG3 GLN B  10      36.646  74.761  20.566  1.00  0.02           H
ATOM   4333 HE21 GLN B  10      38.765  74.541  17.614  1.00  0.02           H
ATOM   4334 HE22 GLN B  10      37.652  73.541  18.534  1.00  0.02           H
ATOM   4335  N   GLN B  11      34.838  77.401  21.856  1.00  0.02           N
ATOM   4336  CA  GLN B  11      33.417  77.254  21.612  1.00  0.02           C
ATOM   4337  C   GLN B  11      32.488  78.361  22.299  1.00  0.02           C
ATOM   4338  O   GLN B  11      31.759  79.017  21.602  1.00  0.02           O
ATOM   4339  CB  GLN B  11      32.930  75.724  21.936  1.00  0.02           C
ATOM   4340  CG  GLN B  11      33.513  74.649  21.050  1.00  0.02           C
ATOM   4341  CD  GLN B  11      33.733  73.295  21.722  1.00  0.02           C
ATOM   4342  NE2 GLN B  11      32.789  72.396  21.660  1.00  0.02           N
ATOM   4343  OE1 GLN B  11      34.724  73.072  22.409  1.00  0.02           O
ATOM   4344  H   GLN B  11      35.157  77.363  22.814  1.00  0.02           H
ATOM   4345  HA  GLN B  11      33.361  77.313  20.525  1.00  0.02           H
ATOM   4346  HB2 GLN B  11      33.325  75.505  22.928  1.00  0.02           H
ATOM   4347  HB3 GLN B  11      31.843  75.763  21.866  1.00  0.02           H
ATOM   4348  HG2 GLN B  11      32.796  74.442  20.256  1.00  0.02           H
ATOM   4349  HG3 GLN B  11      34.457  75.018  20.647  1.00  0.02           H
ATOM   4350 HE21 GLN B  11      32.817  71.582  22.257  1.00  0.02           H
ATOM   4351 HE22 GLN B  11      31.941  72.532  21.129  1.00  0.02           H
ATOM   4352  N   VAL B  12      32.747  78.685  23.583  1.00 -0.02           N
ATOM   4353  CA  VAL B  12      31.875  79.494  24.481  1.00 -0.02           C
ATOM   4354  C   VAL B  12      32.763  80.316  25.291  1.00 -0.02           C
ATOM   4355  O   VAL B  12      33.773  79.808  25.764  1.00 -0.02           O
ATOM   4356  CB  VAL B  12      30.861  78.582  25.212  1.00 -0.02           C
ATOM   4357  CG1 VAL B  12      30.073  77.705  24.222  1.00 -0.02           C
ATOM   4358  CG2 VAL B  12      31.483  77.855  26.413  1.00 -0.02           C
ATOM   4359  H   VAL B  12      33.551  78.264  24.025  1.00 -0.02           H
ATOM   4360  HA  VAL B  12      31.265  80.116  23.826  1.00 -0.02           H
ATOM   4361  HB  VAL B  12      30.164  79.310  25.628  1.00 -0.02           H
ATOM   4362 HG11 VAL B  12      29.729  78.246  23.341  1.00 -0.02           H
ATOM   4363 HG12 VAL B  12      30.726  76.856  24.017  1.00 -0.02           H
ATOM   4364 HG13 VAL B  12      29.195  77.349  24.760  1.00 -0.02           H
ATOM   4365 HG21 VAL B  12      32.395  77.305  26.182  1.00 -0.02           H
ATOM   4366 HG22 VAL B  12      30.816  77.044  26.708  1.00 -0.02           H
ATOM   4367 HG23 VAL B  12      31.692  78.530  27.243  1.00 -0.02           H
ATOM   4368  N   THR B  13      32.378  81.588  25.585  1.00  0.00           N
ATOM   4369  CA  THR B  13      33.085  82.511  26.471  1.00  0.00           C
ATOM   4370  C   THR B  13      33.261  81.946  27.811  1.00  0.00           C
ATOM   4371  O   THR B  13      32.397  81.139  28.270  1.00  0.00           O
ATOM   4372  CB  THR B  13      32.456  83.894  26.436  1.00  0.00           C
ATOM   4373  CG2 THR B  13      32.390  84.470  25.094  1.00  0.00           C
ATOM   4374  OG1 THR B  13      31.197  83.803  26.939  1.00  0.00           O
ATOM   4375  H   THR B  13      31.447  81.799  25.256  1.00  0.00           H
ATOM   4376  HA  THR B  13      34.084  82.622  26.048  1.00  0.00           H
ATOM   4377  HB  THR B  13      33.005  84.547  27.114  1.00  0.00           H
ATOM   4378  HG1 THR B  13      30.710  83.127  26.462  1.00  0.00           H
ATOM   4379 HG21 THR B  13      31.767  85.356  24.971  1.00  0.00           H
ATOM   4380 HG22 THR B  13      32.090  83.758  24.324  1.00  0.00           H
ATOM   4381 HG23 THR B  13      33.400  84.830  24.898  1.00  0.00           H
ATOM   4382  N   ALA B  14      34.400  82.233  28.481  1.00 -0.01           N
ATOM   4383  CA  ALA B  14      34.619  82.028  29.962  1.00 -0.01           C
ATOM   4384  C   ALA B  14      33.388  82.400  30.890  1.00 -0.01           C
ATOM   4385  O   ALA B  14      33.249  81.831  31.971  1.00 -0.01           O
ATOM   4386  CB  ALA B  14      35.896  82.850  30.410  1.00 -0.01           C
ATOM   4387  H   ALA B  14      35.122  82.597  27.876  1.00 -0.01           H
ATOM   4388  HA  ALA B  14      34.841  80.965  30.054  1.00 -0.01           H
ATOM   4389  HB1 ALA B  14      36.794  82.540  29.875  1.00 -0.01           H
ATOM   4390  HB2 ALA B  14      36.082  82.731  31.478  1.00 -0.01           H
ATOM   4391  HB3 ALA B  14      35.707  83.883  30.117  1.00 -0.01           H
ATOM   4392  N   ASP B  15      32.627  83.399  30.468  1.00  0.00           N
ATOM   4393  CA  ASP B  15      31.407  84.008  31.150  1.00  0.00           C
ATOM   4394  C   ASP B  15      30.260  82.861  31.148  1.00  0.00           C
ATOM   4395  O   ASP B  15      29.544  82.755  32.115  1.00  0.00           O
ATOM   4396  CB  ASP B  15      30.855  85.293  30.490  1.00  0.00           C
ATOM   4397  CG  ASP B  15      31.893  86.300  29.958  1.00  0.00           C
ATOM   4398  OD1 ASP B  15      32.904  86.582  30.650  1.00  0.00           O
ATOM   4399  OD2 ASP B  15      31.775  86.848  28.838  1.00  0.00           O
ATOM   4400  H   ASP B  15      32.950  83.894  29.649  1.00  0.00           H
ATOM   4401  HA  ASP B  15      31.625  84.344  32.164  1.00  0.00           H
ATOM   4402  HB2 ASP B  15      30.283  84.943  29.630  1.00  0.00           H
ATOM   4403  HB3 ASP B  15      30.173  85.868  31.116  1.00  0.00           H
ATOM   4404  N   GLU B  16      30.129  82.098  30.064  1.00 -0.01           N
ATOM   4405  CA  GLU B  16      29.244  80.936  30.021  1.00 -0.01           C
ATOM   4406  C   GLU B  16      29.768  79.632  30.691  1.00 -0.01           C
ATOM   4407  O   GLU B  16      28.976  78.763  31.135  1.00 -0.01           O
ATOM   4408  CB  GLU B  16      28.898  80.568  28.535  1.00 -0.01           C
ATOM   4409  CG  GLU B  16      28.319  81.792  27.705  1.00 -0.01           C
ATOM   4410  CD  GLU B  16      28.421  81.659  26.193  1.00 -0.01           C
ATOM   4411  OE1 GLU B  16      27.626  80.872  25.670  1.00 -0.01           O
ATOM   4412  OE2 GLU B  16      29.365  82.162  25.659  1.00 -0.01           O
ATOM   4413  H   GLU B  16      30.860  82.168  29.371  1.00 -0.01           H
ATOM   4414  HA  GLU B  16      28.352  81.200  30.588  1.00 -0.01           H
ATOM   4415  HB2 GLU B  16      29.737  80.124  27.999  1.00 -0.01           H
ATOM   4416  HB3 GLU B  16      28.079  79.850  28.574  1.00 -0.01           H
ATOM   4417  HG2 GLU B  16      27.265  81.927  27.949  1.00 -0.01           H
ATOM   4418  HG3 GLU B  16      28.870  82.654  28.082  1.00 -0.01           H
ATOM   4419  N   VAL B  17      31.109  79.515  30.864  1.00 -0.07           N
ATOM   4420  CA  VAL B  17      31.716  78.402  31.630  1.00 -0.07           C
ATOM   4421  C   VAL B  17      31.318  78.556  33.098  1.00 -0.07           C
ATOM   4422  O   VAL B  17      30.877  77.586  33.668  1.00 -0.07           O
ATOM   4423  CB  VAL B  17      33.276  78.356  31.387  1.00 -0.07           C
ATOM   4424  CG1 VAL B  17      33.951  77.433  32.292  1.00 -0.07           C
ATOM   4425  CG2 VAL B  17      33.563  78.058  29.943  1.00 -0.07           C
ATOM   4426  H   VAL B  17      31.673  80.267  30.497  1.00 -0.07           H
ATOM   4427  HA  VAL B  17      31.300  77.447  31.310  1.00 -0.07           H
ATOM   4428  HB  VAL B  17      33.612  79.372  31.594  1.00 -0.07           H
ATOM   4429 HG11 VAL B  17      33.633  76.400  32.149  1.00 -0.07           H
ATOM   4430 HG12 VAL B  17      35.002  77.501  32.010  1.00 -0.07           H
ATOM   4431 HG13 VAL B  17      33.768  77.720  33.327  1.00 -0.07           H
ATOM   4432 HG21 VAL B  17      33.062  77.140  29.635  1.00 -0.07           H
ATOM   4433 HG22 VAL B  17      34.634  78.032  29.744  1.00 -0.07           H
ATOM   4434 HG23 VAL B  17      33.130  78.857  29.341  1.00 -0.07           H
ATOM   4435  N   GLY B  18      31.405  79.758  33.631  1.00  0.03           N
ATOM   4436  CA  GLY B  18      30.818  80.067  34.976  1.00  0.03           C
ATOM   4437  C   GLY B  18      29.348  79.593  35.104  1.00  0.03           C
ATOM   4438  O   GLY B  18      28.992  78.706  35.931  1.00  0.03           O
ATOM   4439  H   GLY B  18      31.859  80.441  33.042  1.00  0.03           H
ATOM   4440  HA2 GLY B  18      31.494  79.773  35.779  1.00  0.03           H
ATOM   4441  HA3 GLY B  18      30.890  81.154  35.003  1.00  0.03           H
ATOM   4442  N   ASP B  19      28.520  80.042  34.201  1.00  0.00           N
ATOM   4443  CA  ASP B  19      27.087  79.702  34.222  1.00  0.00           C
ATOM   4444  C   ASP B  19      26.748  78.229  34.024  1.00  0.00           C
ATOM   4445  O   ASP B  19      25.620  77.818  34.129  1.00  0.00           O
ATOM   4446  CB  ASP B  19      26.384  80.473  33.138  1.00  0.00           C
ATOM   4447  CG  ASP B  19      26.371  81.986  33.410  1.00  0.00           C
ATOM   4448  OD1 ASP B  19      25.995  82.408  34.541  1.00  0.00           O
ATOM   4449  OD2 ASP B  19      26.510  82.798  32.490  1.00  0.00           O
ATOM   4450  H   ASP B  19      28.803  80.665  33.458  1.00  0.00           H
ATOM   4451  HA  ASP B  19      26.865  80.015  35.242  1.00  0.00           H
ATOM   4452  HB2 ASP B  19      26.758  80.155  32.165  1.00  0.00           H
ATOM   4453  HB3 ASP B  19      25.321  80.241  33.080  1.00  0.00           H
ATOM   4454  N   TRP B  20      27.710  77.399  33.644  1.00  0.04           N
ATOM   4455  CA  TRP B  20      27.550  75.964  33.713  1.00  0.04           C
ATOM   4456  C   TRP B  20      28.012  75.380  35.090  1.00  0.04           C
ATOM   4457  O   TRP B  20      27.302  74.551  35.627  1.00  0.04           O
ATOM   4458  CB  TRP B  20      28.328  75.317  32.555  1.00  0.04           C
ATOM   4459  CG  TRP B  20      28.156  73.812  32.403  1.00  0.04           C
ATOM   4460  CD1 TRP B  20      27.256  73.148  31.594  1.00  0.04           C
ATOM   4461  CD2 TRP B  20      28.838  72.703  33.103  1.00  0.04           C
ATOM   4462  CE2 TRP B  20      28.292  71.477  32.731  1.00  0.04           C
ATOM   4463  CE3 TRP B  20      29.840  72.614  34.102  1.00  0.04           C
ATOM   4464  NE1 TRP B  20      27.352  71.769  31.728  1.00  0.04           N
ATOM   4465  CZ2 TRP B  20      28.725  70.237  33.328  1.00  0.04           C
ATOM   4466  CZ3 TRP B  20      30.372  71.419  34.627  1.00  0.04           C
ATOM   4467  CH2 TRP B  20      29.770  70.233  34.258  1.00  0.04           C
ATOM   4468  H   TRP B  20      28.609  77.760  33.358  1.00  0.04           H
ATOM   4469  HA  TRP B  20      26.510  75.643  33.649  1.00  0.04           H
ATOM   4470  HB2 TRP B  20      28.032  75.726  31.590  1.00  0.04           H
ATOM   4471  HB3 TRP B  20      29.363  75.629  32.695  1.00  0.04           H
ATOM   4472  HD1 TRP B  20      26.589  73.624  30.891  1.00  0.04           H
ATOM   4473  HE1 TRP B  20      26.902  71.130  31.088  1.00  0.04           H
ATOM   4474  HE3 TRP B  20      30.295  73.559  34.359  1.00  0.04           H
ATOM   4475  HZ2 TRP B  20      28.202  69.350  33.003  1.00  0.04           H
ATOM   4476  HZ3 TRP B  20      31.185  71.426  35.338  1.00  0.04           H
ATOM   4477  HH2 TRP B  20      30.268  69.328  34.571  1.00  0.04           H
ATOM   4478  N   TYR B  21      29.145  75.771  35.648  1.00  0.06           N
ATOM   4479  CA  TYR B  21      29.497  75.323  37.011  1.00  0.06           C
ATOM   4480  C   TYR B  21      28.437  75.760  38.077  1.00  0.06           C
ATOM   4481  O   TYR B  21      28.023  74.860  38.800  1.00  0.06           O
ATOM   4482  CB  TYR B  21      30.850  75.915  37.458  1.00  0.06           C
ATOM   4483  CG  TYR B  21      31.972  75.083  36.958  1.00  0.06           C
ATOM   4484  CD1 TYR B  21      32.066  73.765  37.478  1.00  0.06           C
ATOM   4485  CD2 TYR B  21      32.734  75.465  35.816  1.00  0.06           C
ATOM   4486  CE1 TYR B  21      33.047  72.914  37.001  1.00  0.06           C
ATOM   4487  CE2 TYR B  21      33.546  74.507  35.183  1.00  0.06           C
ATOM   4488  CZ  TYR B  21      33.731  73.219  35.778  1.00  0.06           C
ATOM   4489  OH  TYR B  21      34.316  72.197  35.108  1.00  0.06           O
ATOM   4490  H   TYR B  21      29.591  76.606  35.295  1.00  0.06           H
ATOM   4491  HA  TYR B  21      29.692  74.260  37.150  1.00  0.06           H
ATOM   4492  HB2 TYR B  21      30.890  76.899  36.991  1.00  0.06           H
ATOM   4493  HB3 TYR B  21      30.946  76.018  38.539  1.00  0.06           H
ATOM   4494  HD1 TYR B  21      31.443  73.521  38.326  1.00  0.06           H
ATOM   4495  HD2 TYR B  21      32.609  76.468  35.437  1.00  0.06           H
ATOM   4496  HE1 TYR B  21      33.188  71.950  37.466  1.00  0.06           H
ATOM   4497  HE2 TYR B  21      33.966  74.652  34.199  1.00  0.06           H
ATOM   4498  HH  TYR B  21      34.623  72.390  34.219  1.00  0.06           H
ATOM   4499  N   ASP B  22      27.845  76.937  37.963  1.00  0.05           N
ATOM   4500  CA  ASP B  22      26.708  77.422  38.783  1.00  0.05           C
ATOM   4501  C   ASP B  22      25.371  76.677  38.521  1.00  0.05           C
ATOM   4502  O   ASP B  22      24.424  77.064  39.139  1.00  0.05           O
ATOM   4503  CB  ASP B  22      26.584  78.909  38.449  1.00  0.05           C
ATOM   4504  CG  ASP B  22      27.866  79.791  38.871  1.00  0.05           C
ATOM   4505  OD1 ASP B  22      28.548  79.324  39.899  1.00  0.05           O
ATOM   4506  OD2 ASP B  22      28.116  80.809  38.190  1.00  0.05           O
ATOM   4507  H   ASP B  22      28.157  77.518  37.198  1.00  0.05           H
ATOM   4508  HA  ASP B  22      26.997  77.337  39.831  1.00  0.05           H
ATOM   4509  HB2 ASP B  22      26.453  79.045  37.375  1.00  0.05           H
ATOM   4510  HB3 ASP B  22      25.742  79.368  38.967  1.00  0.05           H
ATOM   4511  N   LYS B  23      25.344  75.653  37.706  1.00 -0.01           N
ATOM   4512  CA  LYS B  23      24.204  74.757  37.516  1.00 -0.01           C
ATOM   4513  C   LYS B  23      24.447  73.261  37.282  1.00 -0.01           C
ATOM   4514  O   LYS B  23      24.096  72.451  38.121  1.00 -0.01           O
ATOM   4515  CB  LYS B  23      23.287  75.317  36.332  1.00 -0.01           C
ATOM   4516  CG  LYS B  23      21.880  74.696  36.274  1.00 -0.01           C
ATOM   4517  CD  LYS B  23      20.951  75.163  35.171  1.00 -0.01           C
ATOM   4518  CE  LYS B  23      20.443  76.558  35.516  1.00 -0.01           C
ATOM   4519  NZ  LYS B  23      19.271  76.919  34.668  1.00 -0.01           N
ATOM   4520  H   LYS B  23      26.249  75.398  37.338  1.00 -0.01           H
ATOM   4521  HA  LYS B  23      23.658  74.839  38.456  1.00 -0.01           H
ATOM   4522  HB2 LYS B  23      23.083  76.380  36.464  1.00 -0.01           H
ATOM   4523  HB3 LYS B  23      23.805  75.196  35.381  1.00 -0.01           H
ATOM   4524  HG2 LYS B  23      21.979  73.625  36.093  1.00 -0.01           H
ATOM   4525  HG3 LYS B  23      21.347  74.705  37.224  1.00 -0.01           H
ATOM   4526  HD2 LYS B  23      21.436  75.129  34.195  1.00 -0.01           H
ATOM   4527  HD3 LYS B  23      20.163  74.421  35.047  1.00 -0.01           H
ATOM   4528  HE2 LYS B  23      20.083  76.492  36.542  1.00 -0.01           H
ATOM   4529  HE3 LYS B  23      21.274  77.259  35.441  1.00 -0.01           H
ATOM   4530  HZ1 LYS B  23      18.716  77.697  34.993  1.00 -0.01           H
ATOM   4531  HZ2 LYS B  23      18.721  76.072  34.707  1.00 -0.01           H
ATOM   4532  HZ3 LYS B  23      19.472  77.069  33.690  1.00 -0.01           H
ATOM   4533  N   PHE B  24      25.104  72.864  36.208  1.00 -0.04           N
ATOM   4534  CA  PHE B  24      25.274  71.437  35.927  1.00 -0.04           C
ATOM   4535  C   PHE B  24      26.429  70.714  36.664  1.00 -0.04           C
ATOM   4536  O   PHE B  24      26.446  69.486  36.778  1.00 -0.04           O
ATOM   4537  CB  PHE B  24      25.287  71.187  34.427  1.00 -0.04           C
ATOM   4538  CG  PHE B  24      24.029  71.609  33.622  1.00 -0.04           C
ATOM   4539  CD1 PHE B  24      22.842  70.887  33.818  1.00 -0.04           C
ATOM   4540  CD2 PHE B  24      23.973  72.865  32.916  1.00 -0.04           C
ATOM   4541  CE1 PHE B  24      21.723  71.170  32.992  1.00 -0.04           C
ATOM   4542  CE2 PHE B  24      22.830  73.138  32.126  1.00 -0.04           C
ATOM   4543  CZ  PHE B  24      21.795  72.231  32.072  1.00 -0.04           C
ATOM   4544  H   PHE B  24      25.525  73.527  35.573  1.00 -0.04           H
ATOM   4545  HA  PHE B  24      24.487  70.779  36.296  1.00 -0.04           H
ATOM   4546  HB2 PHE B  24      26.108  71.866  34.197  1.00 -0.04           H
ATOM   4547  HB3 PHE B  24      25.579  70.149  34.270  1.00 -0.04           H
ATOM   4548  HD1 PHE B  24      22.867  70.094  34.551  1.00 -0.04           H
ATOM   4549  HD2 PHE B  24      24.809  73.549  32.912  1.00 -0.04           H
ATOM   4550  HE1 PHE B  24      20.799  70.616  33.068  1.00 -0.04           H
ATOM   4551  HE2 PHE B  24      22.808  74.066  31.574  1.00 -0.04           H
ATOM   4552  HZ  PHE B  24      20.987  72.394  31.373  1.00 -0.04           H
ATOM   4553  N   GLY B  25      27.474  71.377  37.093  1.00  0.00           N
ATOM   4554  CA  GLY B  25      28.562  70.838  37.890  1.00  0.00           C
ATOM   4555  C   GLY B  25      28.206  70.094  39.195  1.00  0.00           C
ATOM   4556  O   GLY B  25      29.016  69.182  39.513  1.00  0.00           O
ATOM   4557  H   GLY B  25      27.496  72.356  36.846  1.00  0.00           H
ATOM   4558  HA2 GLY B  25      29.113  70.165  37.233  1.00  0.00           H
ATOM   4559  HA3 GLY B  25      29.250  71.657  38.102  1.00  0.00           H
ATOM   4560  N   GLU B  26      27.087  70.362  39.830  1.00  0.00           N
ATOM   4561  CA  GLU B  26      26.585  69.450  40.884  1.00  0.00           C
ATOM   4562  C   GLU B  26      26.620  67.926  40.603  1.00  0.00           C
ATOM   4563  O   GLU B  26      26.750  67.125  41.479  1.00  0.00           O
ATOM   4564  CB  GLU B  26      25.148  69.874  41.147  1.00  0.00           C
ATOM   4565  CG  GLU B  26      25.011  71.256  41.809  1.00  0.00           C
ATOM   4566  CD  GLU B  26      25.344  71.166  43.354  1.00  0.00           C
ATOM   4567  OE1 GLU B  26      26.453  70.656  43.740  1.00  0.00           O
ATOM   4568  OE2 GLU B  26      24.384  71.306  44.156  1.00  0.00           O
ATOM   4569  H   GLU B  26      26.481  71.154  39.675  1.00  0.00           H
ATOM   4570  HA  GLU B  26      27.242  69.589  41.742  1.00  0.00           H
ATOM   4571  HB2 GLU B  26      24.586  69.855  40.213  1.00  0.00           H
ATOM   4572  HB3 GLU B  26      24.689  69.183  41.854  1.00  0.00           H
ATOM   4573  HG2 GLU B  26      25.715  71.953  41.355  1.00  0.00           H
ATOM   4574  HG3 GLU B  26      23.960  71.497  41.650  1.00  0.00           H
ATOM   4575  N   VAL B  27      26.374  67.475  39.323  1.00 -0.13           N
ATOM   4576  CA  VAL B  27      26.373  66.006  39.054  1.00 -0.13           C
ATOM   4577  C   VAL B  27      27.768  65.336  39.250  1.00 -0.13           C
ATOM   4578  O   VAL B  27      27.819  64.202  39.772  1.00 -0.13           O
ATOM   4579  CB  VAL B  27      25.822  65.768  37.608  1.00 -0.13           C
ATOM   4580  CG1 VAL B  27      26.930  65.959  36.565  1.00 -0.13           C
ATOM   4581  CG2 VAL B  27      25.290  64.338  37.428  1.00 -0.13           C
ATOM   4582  H   VAL B  27      26.449  68.158  38.582  1.00 -0.13           H
ATOM   4583  HA  VAL B  27      25.674  65.627  39.800  1.00 -0.13           H
ATOM   4584  HB  VAL B  27      25.039  66.519  37.498  1.00 -0.13           H
ATOM   4585 HG11 VAL B  27      26.407  65.868  35.613  1.00 -0.13           H
ATOM   4586 HG12 VAL B  27      27.418  66.929  36.671  1.00 -0.13           H
ATOM   4587 HG13 VAL B  27      27.566  65.074  36.561  1.00 -0.13           H
ATOM   4588 HG21 VAL B  27      26.089  63.612  37.578  1.00 -0.13           H
ATOM   4589 HG22 VAL B  27      24.679  64.139  36.547  1.00 -0.13           H
ATOM   4590 HG23 VAL B  27      24.536  64.080  38.172  1.00 -0.13           H
ATOM   4591  N   TYR B  28      28.834  66.089  39.017  1.00 -0.46           N
ATOM   4592  CA  TYR B  28      30.175  65.730  39.419  1.00 -0.46           C
ATOM   4593  C   TYR B  28      30.329  65.902  40.945  1.00 -0.46           C
ATOM   4594  O   TYR B  28      30.666  64.924  41.576  1.00 -0.46           O
ATOM   4595  CB  TYR B  28      31.162  66.567  38.547  1.00 -0.46           C
ATOM   4596  CG  TYR B  28      31.042  66.319  37.062  1.00 -0.46           C
ATOM   4597  CD1 TYR B  28      31.594  65.067  36.556  1.00 -0.46           C
ATOM   4598  CD2 TYR B  28      30.228  67.159  36.335  1.00 -0.46           C
ATOM   4599  CE1 TYR B  28      31.210  64.705  35.244  1.00 -0.46           C
ATOM   4600  CE2 TYR B  28      29.883  66.778  35.040  1.00 -0.46           C
ATOM   4601  CZ  TYR B  28      30.397  65.569  34.442  1.00 -0.46           C
ATOM   4602  OH  TYR B  28      29.922  65.131  33.224  1.00 -0.46           O
ATOM   4603  H   TYR B  28      28.642  67.021  38.679  1.00 -0.46           H
ATOM   4604  HA  TYR B  28      30.244  64.667  39.189  1.00 -0.46           H
ATOM   4605  HB2 TYR B  28      31.067  67.612  38.844  1.00 -0.46           H
ATOM   4606  HB3 TYR B  28      32.121  66.169  38.880  1.00 -0.46           H
ATOM   4607  HD1 TYR B  28      32.344  64.528  37.116  1.00 -0.46           H
ATOM   4608  HD2 TYR B  28      29.845  68.078  36.751  1.00 -0.46           H
ATOM   4609  HE1 TYR B  28      31.489  63.729  34.875  1.00 -0.46           H
ATOM   4610  HE2 TYR B  28      29.087  67.326  34.557  1.00 -0.46           H
ATOM   4611  HH  TYR B  28      29.478  65.873  32.807  1.00 -0.46           H
ATOM   4612  N   HID B  29      29.995  67.005  41.523  1.00  0.08           N
ATOM   4613  CA  HID B  29      30.194  67.260  43.045  1.00  0.08           C
ATOM   4614  C   HID B  29      29.516  66.216  43.925  1.00  0.08           C
ATOM   4615  O   HID B  29      29.945  65.887  44.998  1.00  0.08           O
ATOM   4616  CB  HID B  29      29.736  68.664  43.457  1.00  0.08           C
ATOM   4617  CG  HID B  29      30.554  69.866  42.836  1.00  0.08           C
ATOM   4618  CD2 HID B  29      31.739  70.371  43.311  1.00  0.08           C
ATOM   4619  ND1 HID B  29      30.342  70.422  41.623  1.00  0.08           N
ATOM   4620  CE1 HID B  29      31.398  71.289  41.365  1.00  0.08           C
ATOM   4621  NE2 HID B  29      32.243  71.257  42.438  1.00  0.08           N
ATOM   4622  H   HID B  29      29.705  67.739  40.892  1.00  0.08           H
ATOM   4623  HA  HID B  29      31.270  67.280  43.218  1.00  0.08           H
ATOM   4624  HB2 HID B  29      28.689  68.814  43.192  1.00  0.08           H
ATOM   4625  HB3 HID B  29      29.786  68.793  44.538  1.00  0.08           H
ATOM   4626  HD1 HID B  29      29.557  70.177  41.037  1.00  0.08           H
ATOM   4627  HD2 HID B  29      32.205  70.009  44.215  1.00  0.08           H
ATOM   4628  HE1 HID B  29      31.461  71.792  40.411  1.00  0.08           H
ATOM   4629  N   LEU B  30      28.373  65.712  43.434  1.00  0.00           N
ATOM   4630  CA  LEU B  30      27.664  64.594  44.101  1.00  0.00           C
ATOM   4631  C   LEU B  30      28.332  63.208  43.984  1.00  0.00           C
ATOM   4632  O   LEU B  30      28.262  62.375  44.929  1.00  0.00           O
ATOM   4633  CB  LEU B  30      26.200  64.552  43.589  1.00  0.00           C
ATOM   4634  CG  LEU B  30      25.233  65.628  44.131  1.00  0.00           C
ATOM   4635  CD1 LEU B  30      23.766  65.268  43.960  1.00  0.00           C
ATOM   4636  CD2 LEU B  30      25.320  65.907  45.640  1.00  0.00           C
ATOM   4637  H   LEU B  30      28.109  66.005  42.505  1.00  0.00           H
ATOM   4638  HA  LEU B  30      27.663  64.912  45.143  1.00  0.00           H
ATOM   4639  HB2 LEU B  30      26.247  64.660  42.505  1.00  0.00           H
ATOM   4640  HB3 LEU B  30      25.740  63.587  43.801  1.00  0.00           H
ATOM   4641  HG  LEU B  30      25.482  66.572  43.646  1.00  0.00           H
ATOM   4642 HD11 LEU B  30      23.452  64.534  44.702  1.00  0.00           H
ATOM   4643 HD12 LEU B  30      23.589  65.005  42.917  1.00  0.00           H
ATOM   4644 HD13 LEU B  30      23.121  66.123  44.167  1.00  0.00           H
ATOM   4645 HD21 LEU B  30      24.586  66.553  46.122  1.00  0.00           H
ATOM   4646 HD22 LEU B  30      25.185  64.886  45.998  1.00  0.00           H
ATOM   4647 HD23 LEU B  30      26.325  66.249  45.889  1.00  0.00           H
ATOM   4648  N   THR B  31      28.994  62.938  42.863  1.00 -0.05           N
ATOM   4649  CA  THR B  31      29.629  61.643  42.540  1.00 -0.05           C
ATOM   4650  C   THR B  31      31.129  61.477  42.689  1.00 -0.05           C
ATOM   4651  O   THR B  31      31.573  60.312  42.817  1.00 -0.05           O
ATOM   4652  CB  THR B  31      29.352  61.319  41.017  1.00 -0.05           C
ATOM   4653  CG2 THR B  31      27.885  61.033  40.847  1.00 -0.05           C
ATOM   4654  OG1 THR B  31      29.784  62.162  40.060  1.00 -0.05           O
ATOM   4655  H   THR B  31      29.141  63.701  42.218  1.00 -0.05           H
ATOM   4656  HA  THR B  31      29.215  60.785  43.070  1.00 -0.05           H
ATOM   4657  HB  THR B  31      29.883  60.384  40.837  1.00 -0.05           H
ATOM   4658  HG1 THR B  31      29.163  62.893  40.044  1.00 -0.05           H
ATOM   4659 HG21 THR B  31      27.459  60.387  41.616  1.00 -0.05           H
ATOM   4660 HG22 THR B  31      27.885  60.657  39.824  1.00 -0.05           H
ATOM   4661 HG23 THR B  31      27.341  61.971  40.738  1.00 -0.05           H
ATOM   4662  N   LEU B  32      31.937  62.549  42.796  1.00 -0.19           N
ATOM   4663  CA  LEU B  32      33.429  62.452  42.897  1.00 -0.19           C
ATOM   4664  C   LEU B  32      33.878  62.601  44.342  1.00 -0.19           C
ATOM   4665  O   LEU B  32      34.697  61.842  44.885  1.00 -0.19           O
ATOM   4666  CB  LEU B  32      33.974  63.471  41.967  1.00 -0.19           C
ATOM   4667  CG  LEU B  32      33.805  63.211  40.495  1.00 -0.19           C
ATOM   4668  CD1 LEU B  32      34.331  64.377  39.659  1.00 -0.19           C
ATOM   4669  CD2 LEU B  32      34.561  61.847  40.084  1.00 -0.19           C
ATOM   4670  H   LEU B  32      31.497  63.428  42.560  1.00 -0.19           H
ATOM   4671  HA  LEU B  32      33.703  61.470  42.511  1.00 -0.19           H
ATOM   4672  HB2 LEU B  32      33.624  64.488  42.140  1.00 -0.19           H
ATOM   4673  HB3 LEU B  32      35.046  63.575  42.131  1.00 -0.19           H
ATOM   4674  HG  LEU B  32      32.744  63.078  40.287  1.00 -0.19           H
ATOM   4675 HD11 LEU B  32      35.399  64.315  39.452  1.00 -0.19           H
ATOM   4676 HD12 LEU B  32      34.210  65.331  40.172  1.00 -0.19           H
ATOM   4677 HD13 LEU B  32      33.780  64.430  38.720  1.00 -0.19           H
ATOM   4678 HD21 LEU B  32      34.513  61.725  39.002  1.00 -0.19           H
ATOM   4679 HD22 LEU B  32      35.535  61.961  40.560  1.00 -0.19           H
ATOM   4680 HD23 LEU B  32      34.140  60.910  40.450  1.00 -0.19           H
ATOM   4681  N   GLY B  33      33.342  63.607  45.062  1.00  0.02           N
ATOM   4682  CA  GLY B  33      33.836  63.941  46.388  1.00  0.02           C
ATOM   4683  C   GLY B  33      33.742  65.490  46.619  1.00  0.02           C
ATOM   4684  O   GLY B  33      32.744  66.122  46.217  1.00  0.02           O
ATOM   4685  H   GLY B  33      32.596  64.168  44.676  1.00  0.02           H
ATOM   4686  HA2 GLY B  33      33.250  63.458  47.170  1.00  0.02           H
ATOM   4687  HA3 GLY B  33      34.839  63.598  46.643  1.00  0.02           H
ATOM   4688  N   GLU B  34      34.615  65.945  47.473  1.00  0.00           N
ATOM   4689  CA  GLU B  34      34.562  67.345  47.933  1.00  0.00           C
ATOM   4690  C   GLU B  34      34.561  68.448  46.844  1.00  0.00           C
ATOM   4691  O   GLU B  34      34.050  69.506  47.084  1.00  0.00           O
ATOM   4692  CB  GLU B  34      35.618  67.674  49.029  1.00  0.00           C
ATOM   4693  CG  GLU B  34      35.644  66.592  50.144  1.00  0.00           C
ATOM   4694  CD  GLU B  34      34.297  66.278  50.858  1.00  0.00           C
ATOM   4695  OE1 GLU B  34      33.338  67.026  50.792  1.00  0.00           O
ATOM   4696  OE2 GLU B  34      34.228  65.306  51.613  1.00  0.00           O
ATOM   4697  H   GLU B  34      35.140  65.338  48.087  1.00  0.00           H
ATOM   4698  HA  GLU B  34      33.608  67.395  48.459  1.00  0.00           H
ATOM   4699  HB2 GLU B  34      36.633  67.684  48.633  1.00  0.00           H
ATOM   4700  HB3 GLU B  34      35.428  68.686  49.384  1.00  0.00           H
ATOM   4701  HG2 GLU B  34      36.103  65.674  49.779  1.00  0.00           H
ATOM   4702  HG3 GLU B  34      36.364  66.977  50.866  1.00  0.00           H
ATOM   4703  N   SER B  35      35.198  68.132  45.719  1.00 -0.15           N
ATOM   4704  CA  SER B  35      35.419  69.024  44.498  1.00 -0.15           C
ATOM   4705  C   SER B  35      35.573  68.015  43.282  1.00 -0.15           C
ATOM   4706  O   SER B  35      35.289  66.832  43.405  1.00 -0.15           O
ATOM   4707  CB  SER B  35      36.531  70.101  44.718  1.00 -0.15           C
ATOM   4708  OG  SER B  35      35.986  71.301  44.139  1.00 -0.15           O
ATOM   4709  H   SER B  35      35.574  67.200  45.616  1.00 -0.15           H
ATOM   4710  HA  SER B  35      34.546  69.618  44.229  1.00 -0.15           H
ATOM   4711  HB2 SER B  35      36.699  70.233  45.787  1.00 -0.15           H
ATOM   4712  HB3 SER B  35      37.481  69.855  44.245  1.00 -0.15           H
ATOM   4713  HG  SER B  35      36.549  71.479  43.382  1.00 -0.15           H
ATOM   4714  N   VAL B  36      35.905  68.580  42.094  1.00 -0.42           N
ATOM   4715  CA  VAL B  36      35.849  67.774  40.879  1.00 -0.42           C
ATOM   4716  C   VAL B  36      37.234  67.710  40.100  1.00 -0.42           C
ATOM   4717  O   VAL B  36      37.274  67.618  38.893  1.00 -0.42           O
ATOM   4718  CB  VAL B  36      34.725  68.329  39.990  1.00 -0.42           C
ATOM   4719  CG1 VAL B  36      33.365  68.144  40.720  1.00 -0.42           C
ATOM   4720  CG2 VAL B  36      34.768  69.844  39.639  1.00 -0.42           C
ATOM   4721  H   VAL B  36      35.983  69.566  41.892  1.00 -0.42           H
ATOM   4722  HA  VAL B  36      35.686  66.717  41.089  1.00 -0.42           H
ATOM   4723  HB  VAL B  36      34.667  67.927  38.978  1.00 -0.42           H
ATOM   4724 HG11 VAL B  36      33.284  67.057  40.714  1.00 -0.42           H
ATOM   4725 HG12 VAL B  36      33.164  68.631  41.675  1.00 -0.42           H
ATOM   4726 HG13 VAL B  36      32.627  68.536  40.019  1.00 -0.42           H
ATOM   4727 HG21 VAL B  36      34.766  70.426  40.561  1.00 -0.42           H
ATOM   4728 HG22 VAL B  36      33.812  70.034  39.152  1.00 -0.42           H
ATOM   4729 HG23 VAL B  36      35.578  70.229  39.019  1.00 -0.42           H
ATOM   4730  N   HID B  37      38.311  67.844  40.877  1.00 -0.35           N
ATOM   4731  CA  HID B  37      39.625  67.357  40.493  1.00 -0.35           C
ATOM   4732  C   HID B  37      39.755  65.830  40.485  1.00 -0.35           C
ATOM   4733  O   HID B  37      38.910  65.217  41.142  1.00 -0.35           O
ATOM   4734  CB  HID B  37      40.706  68.116  41.332  1.00 -0.35           C
ATOM   4735  CG  HID B  37      40.749  67.780  42.856  1.00 -0.35           C
ATOM   4736  CD2 HID B  37      40.267  68.446  43.961  1.00 -0.35           C
ATOM   4737  ND1 HID B  37      41.224  66.572  43.316  1.00 -0.35           N
ATOM   4738  CE1 HID B  37      41.168  66.590  44.679  1.00 -0.35           C
ATOM   4739  NE2 HID B  37      40.486  67.612  45.138  1.00 -0.35           N
ATOM   4740  H   HID B  37      38.083  68.058  41.838  1.00 -0.35           H
ATOM   4741  HA  HID B  37      39.842  67.695  39.480  1.00 -0.35           H
ATOM   4742  HB2 HID B  37      41.701  67.991  40.905  1.00 -0.35           H
ATOM   4743  HB3 HID B  37      40.580  69.191  41.202  1.00 -0.35           H
ATOM   4744  HD1 HID B  37      41.674  65.867  42.750  1.00 -0.35           H
ATOM   4745  HD2 HID B  37      39.847  69.440  44.016  1.00 -0.35           H
ATOM   4746  HE1 HID B  37      41.588  65.821  45.310  1.00 -0.35           H
ATOM   4747  N   CYS B  38      40.736  65.277  39.783  1.00 -0.22           N
ATOM   4748  CA  CYS B  38      41.215  63.919  39.774  1.00 -0.22           C
ATOM   4749  C   CYS B  38      41.541  63.335  41.172  1.00 -0.22           C
ATOM   4750  O   CYS B  38      41.864  64.111  42.093  1.00 -0.22           O
ATOM   4751  CB  CYS B  38      42.403  63.815  38.852  1.00 -0.22           C
ATOM   4752  SG  CYS B  38      42.693  62.157  38.250  1.00 -0.22           S
ATOM   4753  H   CYS B  38      41.348  65.891  39.264  1.00 -0.22           H
ATOM   4754  HA  CYS B  38      40.430  63.354  39.271  1.00 -0.22           H
ATOM   4755  HB2 CYS B  38      42.250  64.405  37.949  1.00 -0.22           H
ATOM   4756  HB3 CYS B  38      43.304  64.037  39.424  1.00 -0.22           H
ATOM   4757  HG  CYS B  38      43.562  61.813  39.204  1.00 -0.22           H
ATOM   4758  N   GLY B  39      41.544  62.014  41.245  1.00  0.02           N
ATOM   4759  CA  GLY B  39      42.060  61.227  42.367  1.00  0.02           C
ATOM   4760  C   GLY B  39      43.356  60.547  41.971  1.00  0.02           C
ATOM   4761  O   GLY B  39      43.621  60.291  40.783  1.00  0.02           O
ATOM   4762  H   GLY B  39      41.274  61.542  40.394  1.00  0.02           H
ATOM   4763  HA2 GLY B  39      42.136  61.761  43.314  1.00  0.02           H
ATOM   4764  HA3 GLY B  39      41.334  60.419  42.462  1.00  0.02           H
ATOM   4765  N   LEU B  40      44.180  60.194  42.938  1.00  0.02           N
ATOM   4766  CA  LEU B  40      45.265  59.237  42.842  1.00  0.02           C
ATOM   4767  C   LEU B  40      44.703  57.845  43.206  1.00  0.02           C
ATOM   4768  O   LEU B  40      44.069  57.701  44.273  1.00  0.02           O
ATOM   4769  CB  LEU B  40      46.422  59.710  43.742  1.00  0.02           C
ATOM   4770  CG  LEU B  40      47.655  58.772  43.747  1.00  0.02           C
ATOM   4771  CD1 LEU B  40      48.430  58.863  42.408  1.00  0.02           C
ATOM   4772  CD2 LEU B  40      48.592  59.002  44.915  1.00  0.02           C
ATOM   4773  H   LEU B  40      43.869  60.511  43.845  1.00  0.02           H
ATOM   4774  HA  LEU B  40      45.647  59.191  41.822  1.00  0.02           H
ATOM   4775  HB2 LEU B  40      46.755  60.739  43.605  1.00  0.02           H
ATOM   4776  HB3 LEU B  40      46.020  59.637  44.752  1.00  0.02           H
ATOM   4777  HG  LEU B  40      47.131  57.816  43.759  1.00  0.02           H
ATOM   4778 HD11 LEU B  40      48.764  59.890  42.262  1.00  0.02           H
ATOM   4779 HD12 LEU B  40      47.848  58.426  41.596  1.00  0.02           H
ATOM   4780 HD13 LEU B  40      49.380  58.333  42.335  1.00  0.02           H
ATOM   4781 HD21 LEU B  40      47.956  59.020  45.800  1.00  0.02           H
ATOM   4782 HD22 LEU B  40      49.217  58.134  45.126  1.00  0.02           H
ATOM   4783 HD23 LEU B  40      49.034  59.999  44.927  1.00  0.02           H
ATOM   4784  N   TRP B  41      44.867  56.914  42.291  1.00  0.00           N
ATOM   4785  CA  TRP B  41      44.328  55.522  42.394  1.00  0.00           C
ATOM   4786  C   TRP B  41      45.469  54.490  42.136  1.00  0.00           C
ATOM   4787  O   TRP B  41      45.420  53.351  42.601  1.00  0.00           O
ATOM   4788  CB  TRP B  41      43.142  55.426  41.300  1.00  0.00           C
ATOM   4789  CG  TRP B  41      42.013  56.353  41.411  1.00  0.00           C
ATOM   4790  CD1 TRP B  41      41.903  57.440  40.727  1.00  0.00           C
ATOM   4791  CD2 TRP B  41      40.787  56.221  42.238  1.00  0.00           C
ATOM   4792  CE2 TRP B  41      39.959  57.412  42.093  1.00  0.00           C
ATOM   4793  CE3 TRP B  41      40.227  55.143  42.958  1.00  0.00           C
ATOM   4794  NE1 TRP B  41      40.725  58.077  41.138  1.00  0.00           N
ATOM   4795  CZ2 TRP B  41      38.700  57.583  42.735  1.00  0.00           C
ATOM   4796  CZ3 TRP B  41      39.040  55.352  43.643  1.00  0.00           C
ATOM   4797  CH2 TRP B  41      38.208  56.500  43.486  1.00  0.00           C
ATOM   4798  H   TRP B  41      45.502  57.048  41.517  1.00  0.00           H
ATOM   4799  HA  TRP B  41      43.931  55.492  43.408  1.00  0.00           H
ATOM   4800  HB2 TRP B  41      43.587  55.523  40.309  1.00  0.00           H
ATOM   4801  HB3 TRP B  41      42.694  54.455  41.513  1.00  0.00           H
ATOM   4802  HD1 TRP B  41      42.535  57.861  39.959  1.00  0.00           H
ATOM   4803  HE1 TRP B  41      40.476  58.956  40.708  1.00  0.00           H
ATOM   4804  HE3 TRP B  41      40.772  54.214  43.044  1.00  0.00           H
ATOM   4805  HZ2 TRP B  41      38.050  58.424  42.546  1.00  0.00           H
ATOM   4806  HZ3 TRP B  41      38.623  54.554  44.239  1.00  0.00           H
ATOM   4807  HH2 TRP B  41      37.212  56.616  43.887  1.00  0.00           H
ATOM   4808  N   PHE B  42      46.479  54.891  41.320  1.00  0.00           N
ATOM   4809  CA  PHE B  42      47.628  53.995  40.972  1.00  0.00           C
ATOM   4810  C   PHE B  42      48.928  54.648  41.406  1.00  0.00           C
ATOM   4811  O   PHE B  42      49.078  55.917  41.355  1.00  0.00           O
ATOM   4812  CB  PHE B  42      47.689  53.628  39.481  1.00  0.00           C
ATOM   4813  CG  PHE B  42      46.453  53.004  38.863  1.00  0.00           C
ATOM   4814  CD1 PHE B  42      45.887  53.641  37.731  1.00  0.00           C
ATOM   4815  CD2 PHE B  42      45.944  51.811  39.356  1.00  0.00           C
ATOM   4816  CE1 PHE B  42      44.768  53.100  37.150  1.00  0.00           C
ATOM   4817  CE2 PHE B  42      44.756  51.300  38.778  1.00  0.00           C
ATOM   4818  CZ  PHE B  42      44.192  51.884  37.633  1.00  0.00           C
ATOM   4819  H   PHE B  42      46.387  55.788  40.865  1.00  0.00           H
ATOM   4820  HA  PHE B  42      47.315  53.085  41.483  1.00  0.00           H
ATOM   4821  HB2 PHE B  42      47.944  54.537  38.936  1.00  0.00           H
ATOM   4822  HB3 PHE B  42      48.526  52.954  39.300  1.00  0.00           H
ATOM   4823  HD1 PHE B  42      46.456  54.425  37.253  1.00  0.00           H
ATOM   4824  HD2 PHE B  42      46.427  51.388  40.225  1.00  0.00           H
ATOM   4825  HE1 PHE B  42      44.397  53.613  36.275  1.00  0.00           H
ATOM   4826  HE2 PHE B  42      44.373  50.382  39.198  1.00  0.00           H
ATOM   4827  HZ  PHE B  42      43.301  51.583  37.100  1.00  0.00           H
ATOM   4828  N   PRO B  43      49.981  53.888  41.945  1.00  0.00           N
ATOM   4829  CA  PRO B  43      51.022  54.539  42.865  1.00  0.00           C
ATOM   4830  C   PRO B  43      51.849  55.541  42.089  1.00  0.00           C
ATOM   4831  O   PRO B  43      52.218  55.306  40.998  1.00  0.00           O
ATOM   4832  CB  PRO B  43      51.826  53.307  43.402  1.00  0.00           C
ATOM   4833  CG  PRO B  43      50.857  52.177  43.364  1.00  0.00           C
ATOM   4834  CD  PRO B  43      50.047  52.417  42.129  1.00  0.00           C
ATOM   4835  HA  PRO B  43      50.602  54.987  43.766  1.00  0.00           H
ATOM   4836  HB2 PRO B  43      52.637  53.093  42.706  1.00  0.00           H
ATOM   4837  HB3 PRO B  43      52.191  53.403  44.424  1.00  0.00           H
ATOM   4838  HG2 PRO B  43      51.367  51.215  43.319  1.00  0.00           H
ATOM   4839  HG3 PRO B  43      50.213  52.275  44.237  1.00  0.00           H
ATOM   4840  HD2 PRO B  43      50.446  51.953  41.227  1.00  0.00           H
ATOM   4841  HD3 PRO B  43      49.060  51.988  42.305  1.00  0.00           H
ATOM   4842  N   PRO B  44      52.164  56.667  42.728  1.00  0.00           N
ATOM   4843  CA  PRO B  44      52.724  57.848  42.025  1.00  0.00           C
ATOM   4844  C   PRO B  44      54.049  57.573  41.260  1.00  0.00           C
ATOM   4845  O   PRO B  44      54.473  58.338  40.405  1.00  0.00           O
ATOM   4846  CB  PRO B  44      52.991  58.876  43.150  1.00  0.00           C
ATOM   4847  CG  PRO B  44      53.150  58.011  44.377  1.00  0.00           C
ATOM   4848  CD  PRO B  44      52.180  56.869  44.157  1.00  0.00           C
ATOM   4849  HA  PRO B  44      51.946  58.171  41.333  1.00  0.00           H
ATOM   4850  HB2 PRO B  44      53.815  59.569  42.980  1.00  0.00           H
ATOM   4851  HB3 PRO B  44      52.023  59.341  43.341  1.00  0.00           H
ATOM   4852  HG2 PRO B  44      54.161  57.609  44.317  1.00  0.00           H
ATOM   4853  HG3 PRO B  44      52.871  58.498  45.312  1.00  0.00           H
ATOM   4854  HD2 PRO B  44      52.511  55.907  44.548  1.00  0.00           H
ATOM   4855  HD3 PRO B  44      51.191  57.027  44.587  1.00  0.00           H
ATOM   4856  N   ASP B  45      54.716  56.465  41.573  1.00  0.00           N
ATOM   4857  CA  ASP B  45      55.986  56.062  41.041  1.00  0.00           C
ATOM   4858  C   ASP B  45      55.993  54.635  40.398  1.00  0.00           C
ATOM   4859  O   ASP B  45      57.086  54.306  39.914  1.00  0.00           O
ATOM   4860  CB  ASP B  45      56.964  56.130  42.190  1.00  0.00           C
ATOM   4861  CG  ASP B  45      56.399  55.568  43.530  1.00  0.00           C
ATOM   4862  OD1 ASP B  45      56.759  56.115  44.565  1.00  0.00           O
ATOM   4863  OD2 ASP B  45      55.558  54.648  43.547  1.00  0.00           O
ATOM   4864  H   ASP B  45      54.404  55.907  42.356  1.00  0.00           H
ATOM   4865  HA  ASP B  45      56.314  56.709  40.228  1.00  0.00           H
ATOM   4866  HB2 ASP B  45      57.917  55.707  41.871  1.00  0.00           H
ATOM   4867  HB3 ASP B  45      57.222  57.183  42.306  1.00  0.00           H
ATOM   4868  N   ALA B  46      54.889  53.859  40.483  1.00  0.00           N
ATOM   4869  CA  ALA B  46      54.762  52.500  39.823  1.00  0.00           C
ATOM   4870  C   ALA B  46      54.618  52.468  38.321  1.00  0.00           C
ATOM   4871  O   ALA B  46      54.089  53.450  37.780  1.00  0.00           O
ATOM   4872  CB  ALA B  46      53.542  51.720  40.492  1.00  0.00           C
ATOM   4873  H   ALA B  46      54.172  54.079  41.159  1.00  0.00           H
ATOM   4874  HA  ALA B  46      55.683  51.992  40.106  1.00  0.00           H
ATOM   4875  HB1 ALA B  46      52.557  52.043  40.155  1.00  0.00           H
ATOM   4876  HB2 ALA B  46      53.680  51.563  41.562  1.00  0.00           H
ATOM   4877  HB3 ALA B  46      53.539  50.732  40.032  1.00  0.00           H
ATOM   4878  N   PRO B  47      54.853  51.366  37.560  1.00  0.00           N
ATOM   4879  CA  PRO B  47      54.394  51.262  36.171  1.00  0.00           C
ATOM   4880  C   PRO B  47      52.848  51.014  36.150  1.00  0.00           C
ATOM   4881  O   PRO B  47      52.247  50.382  37.064  1.00  0.00           O
ATOM   4882  CB  PRO B  47      55.179  50.125  35.540  1.00  0.00           C
ATOM   4883  CG  PRO B  47      55.218  49.233  36.779  1.00  0.00           C
ATOM   4884  CD  PRO B  47      55.514  50.198  37.876  1.00  0.00           C
ATOM   4885  HA  PRO B  47      54.579  52.155  35.574  1.00  0.00           H
ATOM   4886  HB2 PRO B  47      54.763  49.625  34.666  1.00  0.00           H
ATOM   4887  HB3 PRO B  47      56.178  50.462  35.263  1.00  0.00           H
ATOM   4888  HG2 PRO B  47      54.250  48.772  36.973  1.00  0.00           H
ATOM   4889  HG3 PRO B  47      55.965  48.448  36.656  1.00  0.00           H
ATOM   4890  HD2 PRO B  47      55.182  49.871  38.860  1.00  0.00           H
ATOM   4891  HD3 PRO B  47      56.572  50.409  38.034  1.00  0.00           H
ATOM   4892  N   VAL B  48      52.152  51.317  35.035  1.00  0.01           N
ATOM   4893  CA  VAL B  48      50.741  51.096  34.769  1.00  0.01           C
ATOM   4894  C   VAL B  48      50.595  50.517  33.368  1.00  0.01           C
ATOM   4895  O   VAL B  48      51.446  50.805  32.491  1.00  0.01           O
ATOM   4896  CB  VAL B  48      49.842  52.359  34.924  1.00  0.01           C
ATOM   4897  CG1 VAL B  48      49.470  52.601  36.430  1.00  0.01           C
ATOM   4898  CG2 VAL B  48      50.560  53.588  34.414  1.00  0.01           C
ATOM   4899  H   VAL B  48      52.591  51.640  34.185  1.00  0.01           H
ATOM   4900  HA  VAL B  48      50.487  50.258  35.419  1.00  0.01           H
ATOM   4901  HB  VAL B  48      48.897  52.167  34.416  1.00  0.01           H
ATOM   4902 HG11 VAL B  48      48.796  51.811  36.761  1.00  0.01           H
ATOM   4903 HG12 VAL B  48      50.355  52.645  37.065  1.00  0.01           H
ATOM   4904 HG13 VAL B  48      48.893  53.525  36.429  1.00  0.01           H
ATOM   4905 HG21 VAL B  48      51.419  53.864  35.025  1.00  0.01           H
ATOM   4906 HG22 VAL B  48      49.938  54.481  34.471  1.00  0.01           H
ATOM   4907 HG23 VAL B  48      50.767  53.369  33.366  1.00  0.01           H
ATOM   4908  N   PRO B  49      49.618  49.698  33.081  1.00  0.00           N
ATOM   4909  CA  PRO B  49      49.390  49.130  31.780  1.00  0.00           C
ATOM   4910  C   PRO B  49      49.365  50.049  30.554  1.00  0.00           C
ATOM   4911  O   PRO B  49      49.102  51.238  30.618  1.00  0.00           O
ATOM   4912  CB  PRO B  49      48.068  48.334  31.776  1.00  0.00           C
ATOM   4913  CG  PRO B  49      47.905  47.959  33.232  1.00  0.00           C
ATOM   4914  CD  PRO B  49      48.514  49.233  33.929  1.00  0.00           C
ATOM   4915  HA  PRO B  49      50.206  48.425  31.619  1.00  0.00           H
ATOM   4916  HB2 PRO B  49      47.208  48.865  31.367  1.00  0.00           H
ATOM   4917  HB3 PRO B  49      48.182  47.389  31.245  1.00  0.00           H
ATOM   4918  HG2 PRO B  49      46.871  47.785  33.531  1.00  0.00           H
ATOM   4919  HG3 PRO B  49      48.487  47.081  33.511  1.00  0.00           H
ATOM   4920  HD2 PRO B  49      47.762  50.020  33.860  1.00  0.00           H
ATOM   4921  HD3 PRO B  49      48.814  49.035  34.958  1.00  0.00           H
ATOM   4922  N   GLN B  50      49.516  49.532  29.342  1.00  0.00           N
ATOM   4923  CA  GLN B  50      49.613  50.357  28.118  1.00  0.00           C
ATOM   4924  C   GLN B  50      48.206  50.557  27.406  1.00  0.00           C
ATOM   4925  O   GLN B  50      48.127  51.273  26.456  1.00  0.00           O
ATOM   4926  CB  GLN B  50      50.659  49.848  27.133  1.00  0.00           C
ATOM   4927  CG  GLN B  50      52.126  49.894  27.521  1.00  0.00           C
ATOM   4928  CD  GLN B  50      52.564  48.922  28.606  1.00  0.00           C
ATOM   4929  NE2 GLN B  50      53.076  49.418  29.726  1.00  0.00           N
ATOM   4930  OE1 GLN B  50      52.631  47.722  28.405  1.00  0.00           O
ATOM   4931  H   GLN B  50      49.799  48.564  29.288  1.00  0.00           H
ATOM   4932  HA  GLN B  50      49.922  51.369  28.378  1.00  0.00           H
ATOM   4933  HB2 GLN B  50      50.460  48.788  26.972  1.00  0.00           H
ATOM   4934  HB3 GLN B  50      50.546  50.364  26.180  1.00  0.00           H
ATOM   4935  HG2 GLN B  50      52.715  49.637  26.641  1.00  0.00           H
ATOM   4936  HG3 GLN B  50      52.375  50.946  27.665  1.00  0.00           H
ATOM   4937 HE21 GLN B  50      53.649  48.726  30.188  1.00  0.00           H
ATOM   4938 HE22 GLN B  50      53.236  50.409  29.841  1.00  0.00           H
ATOM   4939  N   ASP B  51      47.141  50.017  27.937  1.00  0.01           N
ATOM   4940  CA  ASP B  51      45.680  50.321  27.663  1.00  0.01           C
ATOM   4941  C   ASP B  51      44.796  50.635  28.923  1.00  0.01           C
ATOM   4942  O   ASP B  51      45.152  50.248  30.020  1.00  0.01           O
ATOM   4943  CB  ASP B  51      45.106  49.104  26.888  1.00  0.01           C
ATOM   4944  CG  ASP B  51      43.523  49.107  26.721  1.00  0.01           C
ATOM   4945  OD1 ASP B  51      42.955  48.112  27.194  1.00  0.01           O
ATOM   4946  OD2 ASP B  51      42.847  49.995  26.198  1.00  0.01           O
ATOM   4947  H   ASP B  51      47.325  49.706  28.880  1.00  0.01           H
ATOM   4948  HA  ASP B  51      45.618  51.126  26.930  1.00  0.01           H
ATOM   4949  HB2 ASP B  51      45.506  49.091  25.874  1.00  0.01           H
ATOM   4950  HB3 ASP B  51      45.411  48.183  27.385  1.00  0.01           H
ATOM   4951  N   MET B  52      43.716  51.430  28.715  1.00  0.00           N
ATOM   4952  CA  MET B  52      42.880  52.050  29.783  1.00  0.00           C
ATOM   4953  C   MET B  52      41.429  51.570  29.848  1.00  0.00           C
ATOM   4954  O   MET B  52      40.530  52.138  30.484  1.00  0.00           O
ATOM   4955  CB  MET B  52      42.981  53.522  29.591  1.00  0.00           C
ATOM   4956  CG  MET B  52      44.402  54.007  29.836  1.00  0.00           C
ATOM   4957  SD  MET B  52      44.663  55.833  29.974  1.00  0.00           S
ATOM   4958  CE  MET B  52      43.701  56.610  28.608  1.00  0.00           C
ATOM   4959  H   MET B  52      43.581  51.845  27.804  1.00  0.00           H
ATOM   4960  HA  MET B  52      43.311  51.807  30.754  1.00  0.00           H
ATOM   4961  HB2 MET B  52      42.683  53.678  28.554  1.00  0.00           H
ATOM   4962  HB3 MET B  52      42.273  54.094  30.190  1.00  0.00           H
ATOM   4963  HG2 MET B  52      44.600  53.681  30.857  1.00  0.00           H
ATOM   4964  HG3 MET B  52      45.091  53.559  29.120  1.00  0.00           H
ATOM   4965  HE1 MET B  52      42.651  56.341  28.717  1.00  0.00           H
ATOM   4966  HE2 MET B  52      43.746  57.698  28.651  1.00  0.00           H
ATOM   4967  HE3 MET B  52      44.023  56.187  27.656  1.00  0.00           H
ATOM   4968  N   GLU B  53      41.069  50.469  29.152  1.00  0.00           N
ATOM   4969  CA  GLU B  53      39.754  49.844  29.225  1.00  0.00           C
ATOM   4970  C   GLU B  53      39.566  49.324  30.677  1.00  0.00           C
ATOM   4971  O   GLU B  53      40.502  48.684  31.168  1.00  0.00           O
ATOM   4972  CB  GLU B  53      39.719  48.670  28.224  1.00  0.00           C
ATOM   4973  CG  GLU B  53      38.481  47.725  28.266  1.00  0.00           C
ATOM   4974  CD  GLU B  53      37.211  48.490  27.948  1.00  0.00           C
ATOM   4975  OE1 GLU B  53      36.673  49.192  28.816  1.00  0.00           O
ATOM   4976  OE2 GLU B  53      36.800  48.381  26.770  1.00  0.00           O
ATOM   4977  H   GLU B  53      41.760  50.051  28.546  1.00  0.00           H
ATOM   4978  HA  GLU B  53      38.998  50.568  28.922  1.00  0.00           H
ATOM   4979  HB2 GLU B  53      39.869  49.080  27.226  1.00  0.00           H
ATOM   4980  HB3 GLU B  53      40.588  48.030  28.378  1.00  0.00           H
ATOM   4981  HG2 GLU B  53      38.692  46.872  27.622  1.00  0.00           H
ATOM   4982  HG3 GLU B  53      38.348  47.295  29.259  1.00  0.00           H
ATOM   4983  N   LEU B  54      38.427  49.396  31.333  1.00  0.00           N
ATOM   4984  CA  LEU B  54      38.278  48.922  32.747  1.00  0.00           C
ATOM   4985  C   LEU B  54      38.472  47.465  33.030  1.00  0.00           C
ATOM   4986  O   LEU B  54      39.031  47.142  34.074  1.00  0.00           O
ATOM   4987  CB  LEU B  54      36.928  49.430  33.302  1.00  0.00           C
ATOM   4988  CG  LEU B  54      36.861  49.229  34.820  1.00  0.00           C
ATOM   4989  CD1 LEU B  54      37.958  49.776  35.697  1.00  0.00           C
ATOM   4990  CD2 LEU B  54      35.623  49.941  35.304  1.00  0.00           C
ATOM   4991  H   LEU B  54      37.697  50.008  30.997  1.00  0.00           H
ATOM   4992  HA  LEU B  54      39.055  49.385  33.356  1.00  0.00           H
ATOM   4993  HB2 LEU B  54      36.792  50.495  33.115  1.00  0.00           H
ATOM   4994  HB3 LEU B  54      36.128  48.859  32.831  1.00  0.00           H
ATOM   4995  HG  LEU B  54      36.655  48.196  35.098  1.00  0.00           H
ATOM   4996 HD11 LEU B  54      38.257  50.763  35.343  1.00  0.00           H
ATOM   4997 HD12 LEU B  54      38.785  49.106  35.464  1.00  0.00           H
ATOM   4998 HD13 LEU B  54      37.605  49.760  36.728  1.00  0.00           H
ATOM   4999 HD21 LEU B  54      34.812  49.724  34.608  1.00  0.00           H
ATOM   5000 HD22 LEU B  54      35.296  49.529  36.258  1.00  0.00           H
ATOM   5001 HD23 LEU B  54      35.813  51.014  35.342  1.00  0.00           H
ATOM   5002  N   VAL B  55      38.116  46.600  32.061  1.00  0.00           N
ATOM   5003  CA  VAL B  55      38.473  45.184  32.083  1.00  0.00           C
ATOM   5004  C   VAL B  55      39.990  45.014  32.121  1.00  0.00           C
ATOM   5005  O   VAL B  55      40.540  44.225  32.911  1.00  0.00           O
ATOM   5006  CB  VAL B  55      37.837  44.413  30.794  1.00  0.00           C
ATOM   5007  CG1 VAL B  55      37.690  42.859  30.983  1.00  0.00           C
ATOM   5008  CG2 VAL B  55      36.391  44.920  30.589  1.00  0.00           C
ATOM   5009  H   VAL B  55      37.568  46.845  31.249  1.00  0.00           H
ATOM   5010  HA  VAL B  55      38.268  44.709  33.042  1.00  0.00           H
ATOM   5011  HB  VAL B  55      38.484  44.536  29.925  1.00  0.00           H
ATOM   5012 HG11 VAL B  55      37.204  42.360  30.144  1.00  0.00           H
ATOM   5013 HG12 VAL B  55      38.636  42.335  31.120  1.00  0.00           H
ATOM   5014 HG13 VAL B  55      37.152  42.591  31.892  1.00  0.00           H
ATOM   5015 HG21 VAL B  55      35.900  44.933  31.563  1.00  0.00           H
ATOM   5016 HG22 VAL B  55      35.866  44.237  29.922  1.00  0.00           H
ATOM   5017 HG23 VAL B  55      36.403  45.908  30.129  1.00  0.00           H
ATOM   5018  N   THR B  56      40.712  45.750  31.270  1.00  0.01           N
ATOM   5019  CA  THR B  56      42.185  45.718  31.313  1.00  0.01           C
ATOM   5020  C   THR B  56      42.800  46.257  32.584  1.00  0.01           C
ATOM   5021  O   THR B  56      43.713  45.641  33.073  1.00  0.01           O
ATOM   5022  CB  THR B  56      42.705  46.651  30.168  1.00  0.01           C
ATOM   5023  CG2 THR B  56      44.210  46.850  30.189  1.00  0.01           C
ATOM   5024  OG1 THR B  56      42.422  46.189  28.872  1.00  0.01           O
ATOM   5025  H   THR B  56      40.305  46.428  30.642  1.00  0.01           H
ATOM   5026  HA  THR B  56      42.478  44.670  31.260  1.00  0.01           H
ATOM   5027  HB  THR B  56      42.070  47.536  30.191  1.00  0.01           H
ATOM   5028  HG1 THR B  56      42.633  46.978  28.367  1.00  0.01           H
ATOM   5029 HG21 THR B  56      44.678  45.869  30.281  1.00  0.01           H
ATOM   5030 HG22 THR B  56      44.585  47.422  31.037  1.00  0.01           H
ATOM   5031 HG23 THR B  56      44.636  47.374  29.334  1.00  0.01           H
ATOM   5032  N   MET B  57      42.284  47.290  33.180  1.00  0.00           N
ATOM   5033  CA  MET B  57      42.809  47.871  34.427  1.00  0.00           C
ATOM   5034  C   MET B  57      42.517  47.068  35.720  1.00  0.00           C
ATOM   5035  O   MET B  57      43.328  46.938  36.620  1.00  0.00           O
ATOM   5036  CB  MET B  57      42.293  49.315  34.617  1.00  0.00           C
ATOM   5037  CG  MET B  57      42.331  50.269  33.430  1.00  0.00           C
ATOM   5038  SD  MET B  57      42.426  52.063  33.584  1.00  0.00           S
ATOM   5039  CE  MET B  57      40.764  52.324  34.279  1.00  0.00           C
ATOM   5040  H   MET B  57      41.553  47.746  32.653  1.00  0.00           H
ATOM   5041  HA  MET B  57      43.887  47.880  34.266  1.00  0.00           H
ATOM   5042  HB2 MET B  57      41.273  49.292  34.999  1.00  0.00           H
ATOM   5043  HB3 MET B  57      42.818  49.704  35.489  1.00  0.00           H
ATOM   5044  HG2 MET B  57      43.130  49.962  32.755  1.00  0.00           H
ATOM   5045  HG3 MET B  57      41.362  50.167  32.941  1.00  0.00           H
ATOM   5046  HE1 MET B  57      40.899  52.840  35.230  1.00  0.00           H
ATOM   5047  HE2 MET B  57      40.169  52.979  33.642  1.00  0.00           H
ATOM   5048  HE3 MET B  57      40.263  51.378  34.482  1.00  0.00           H
ATOM   5049  N   SER B  58      41.324  46.393  35.693  1.00  0.00           N
ATOM   5050  CA  SER B  58      40.787  45.372  36.614  1.00  0.00           C
ATOM   5051  C   SER B  58      41.578  44.060  36.472  1.00  0.00           C
ATOM   5052  O   SER B  58      41.652  43.313  37.453  1.00  0.00           O
ATOM   5053  CB  SER B  58      39.370  45.106  36.357  1.00  0.00           C
ATOM   5054  OG  SER B  58      38.806  44.233  37.321  1.00  0.00           O
ATOM   5055  H   SER B  58      40.752  46.468  34.864  1.00  0.00           H
ATOM   5056  HA  SER B  58      40.976  45.697  37.637  1.00  0.00           H
ATOM   5057  HB2 SER B  58      38.906  46.092  36.366  1.00  0.00           H
ATOM   5058  HB3 SER B  58      39.328  44.676  35.356  1.00  0.00           H
ATOM   5059  HG  SER B  58      39.015  43.330  37.071  1.00  0.00           H
ATOM   5060  N   SER B  59      42.096  43.752  35.234  1.00  0.00           N
ATOM   5061  CA  SER B  59      42.913  42.517  35.063  1.00  0.00           C
ATOM   5062  C   SER B  59      44.345  42.714  35.564  1.00  0.00           C
ATOM   5063  O   SER B  59      44.953  41.915  36.274  1.00  0.00           O
[truncated: 286,961 more chars]
