# Supplementary material for: Total enzymatic synthesis of cis-α-irone from a simple carbon source
Source: Nat Commun. 2022 Dec 2;13:7421. doi: 10.1038/s41467-022-35232-2 (PMC9715568; doi:10.1038/s41467-022-35232-2)
Supplement: Supplementary file 5 — Supplementary Data 2 [file 41467_2022_35232_MOESM5_ESM.zip › structures_mmgbsa/pMT1_wt/pMT1_1SR_SAH_ini_mmgbsa_renum.pdb]

ATOM      1  N   GLN A  10      25.920  25.331  56.425  1.00  0.00           N
ATOM      2  CA  GLN A  10      26.106  24.790  55.017  1.00  0.00           C
ATOM      3  C   GLN A  10      24.832  24.898  54.176  1.00  0.00           C
ATOM      4  O   GLN A  10      24.058  23.918  54.160  1.00  0.00           O
ATOM      5  CB  GLN A  10      26.504  23.289  54.972  1.00  0.00           C
ATOM      6  CG  GLN A  10      27.892  22.916  55.544  1.00  0.00           C
ATOM      7  CD  GLN A  10      27.833  22.551  57.046  1.00  0.00           C
ATOM      8  NE2 GLN A  10      28.760  21.744  57.512  1.00  0.00           N
ATOM      9  OE1 GLN A  10      26.892  22.934  57.794  1.00  0.00           O
ATOM     10  HA  GLN A  10      26.886  25.206  54.379  1.00  0.00           H
ATOM     11  HB2 GLN A  10      25.729  22.638  55.380  1.00  0.00           H
ATOM     12  HB3 GLN A  10      26.618  23.111  53.903  1.00  0.00           H
ATOM     13  HG2 GLN A  10      28.232  22.007  55.048  1.00  0.00           H
ATOM     14  HG3 GLN A  10      28.633  23.687  55.332  1.00  0.00           H
ATOM     15 HE21 GLN A  10      28.558  21.588  58.489  1.00  0.00           H
ATOM     16 HE22 GLN A  10      29.586  21.525  56.973  1.00  0.00           H
ATOM     17  H1  GLN A  10      26.852  25.318  56.815  1.00  0.00           H
ATOM     18  H2  GLN A  10      25.493  26.244  56.358  1.00  0.00           H
ATOM     19  H3  GLN A  10      25.327  24.682  56.922  1.00  0.00           H
ATOM     20  N   GLN A  11      24.700  26.083  53.565  1.00  0.00           N
ATOM     21  CA  GLN A  11      23.468  26.506  52.832  1.00  0.00           C
ATOM     22  C   GLN A  11      23.180  25.661  51.553  1.00  0.00           C
ATOM     23  O   GLN A  11      22.076  25.223  51.392  1.00  0.00           O
ATOM     24  CB  GLN A  11      23.542  28.050  52.622  1.00  0.00           C
ATOM     25  CG  GLN A  11      22.291  28.843  52.207  1.00  0.00           C
ATOM     26  CD  GLN A  11      22.369  30.381  52.392  1.00  0.00           C
ATOM     27  NE2 GLN A  11      21.223  30.998  52.566  1.00  0.00           N
ATOM     28  OE1 GLN A  11      23.472  30.974  52.436  1.00  0.00           O
ATOM     29  H   GLN A  11      25.517  26.676  53.557  1.00  0.00           H
ATOM     30  HA  GLN A  11      22.648  26.289  53.516  1.00  0.00           H
ATOM     31  HB2 GLN A  11      23.874  28.492  53.562  1.00  0.00           H
ATOM     32  HB3 GLN A  11      24.244  28.265  51.817  1.00  0.00           H
ATOM     33  HG2 GLN A  11      21.920  28.549  51.225  1.00  0.00           H
ATOM     34  HG3 GLN A  11      21.484  28.523  52.867  1.00  0.00           H
ATOM     35 HE21 GLN A  11      21.255  31.995  52.726  1.00  0.00           H
ATOM     36 HE22 GLN A  11      20.364  30.495  52.393  1.00  0.00           H
ATOM     37  N   VAL A  12      24.161  25.510  50.675  1.00  0.00           N
ATOM     38  CA  VAL A  12      24.102  24.566  49.516  1.00  0.00           C
ATOM     39  C   VAL A  12      25.417  24.078  49.050  1.00  0.00           C
ATOM     40  O   VAL A  12      26.410  24.754  49.138  1.00  0.00           O
ATOM     41  CB  VAL A  12      23.417  25.201  48.309  1.00  0.00           C
ATOM     42  CG1 VAL A  12      21.904  25.291  48.462  1.00  0.00           C
ATOM     43  CG2 VAL A  12      24.033  26.538  47.917  1.00  0.00           C
ATOM     44  H   VAL A  12      25.074  25.893  50.875  1.00  0.00           H
ATOM     45  HA  VAL A  12      23.499  23.685  49.733  1.00  0.00           H
ATOM     46  HB  VAL A  12      23.505  24.491  47.487  1.00  0.00           H
ATOM     47 HG11 VAL A  12      21.562  24.279  48.680  1.00  0.00           H
ATOM     48 HG12 VAL A  12      21.540  25.992  49.213  1.00  0.00           H
ATOM     49 HG13 VAL A  12      21.462  25.471  47.482  1.00  0.00           H
ATOM     50 HG21 VAL A  12      23.678  27.128  48.762  1.00  0.00           H
ATOM     51 HG22 VAL A  12      23.610  26.982  47.017  1.00  0.00           H
ATOM     52 HG23 VAL A  12      25.119  26.554  47.821  1.00  0.00           H
ATOM     53  N   THR A  13      25.405  22.803  48.628  1.00  0.00           N
ATOM     54  CA  THR A  13      26.616  22.011  48.245  1.00  0.00           C
ATOM     55  C   THR A  13      27.375  22.550  47.076  1.00  0.00           C
ATOM     56  O   THR A  13      26.793  23.199  46.243  1.00  0.00           O
ATOM     57  CB  THR A  13      26.225  20.532  47.894  1.00  0.00           C
ATOM     58  CG2 THR A  13      25.536  19.849  49.091  1.00  0.00           C
ATOM     59  OG1 THR A  13      25.341  20.590  46.815  1.00  0.00           O
ATOM     60  H   THR A  13      24.527  22.307  48.578  1.00  0.00           H
ATOM     61  HA  THR A  13      27.279  21.949  49.108  1.00  0.00           H
ATOM     62  HB  THR A  13      27.158  20.035  47.627  1.00  0.00           H
ATOM     63  HG1 THR A  13      24.531  20.978  47.154  1.00  0.00           H
ATOM     64 HG21 THR A  13      26.217  19.534  49.882  1.00  0.00           H
ATOM     65 HG22 THR A  13      24.869  19.071  48.721  1.00  0.00           H
ATOM     66 HG23 THR A  13      24.794  20.526  49.515  1.00  0.00           H
ATOM     67  N   ALA A  14      28.664  22.177  46.889  1.00  0.00           N
ATOM     68  CA  ALA A  14      29.408  22.540  45.669  1.00  0.00           C
ATOM     69  C   ALA A  14      28.765  21.896  44.468  1.00  0.00           C
ATOM     70  O   ALA A  14      29.068  22.294  43.315  1.00  0.00           O
ATOM     71  CB  ALA A  14      30.900  22.112  45.880  1.00  0.00           C
ATOM     72  H   ALA A  14      29.118  21.647  47.619  1.00  0.00           H
ATOM     73  HA  ALA A  14      29.358  23.628  45.634  1.00  0.00           H
ATOM     74  HB1 ALA A  14      31.540  22.266  45.011  1.00  0.00           H
ATOM     75  HB2 ALA A  14      30.930  21.105  46.295  1.00  0.00           H
ATOM     76  HB3 ALA A  14      31.284  22.754  46.672  1.00  0.00           H
ATOM     77  N   ASP A  15      28.033  20.821  44.625  1.00  0.00           N
ATOM     78  CA  ASP A  15      27.202  20.120  43.663  1.00  0.00           C
ATOM     79  C   ASP A  15      26.020  21.097  43.185  1.00  0.00           C
ATOM     80  O   ASP A  15      25.809  21.290  42.006  1.00  0.00           O
ATOM     81  CB  ASP A  15      26.632  18.804  44.225  1.00  0.00           C
ATOM     82  CG  ASP A  15      27.444  17.939  45.200  1.00  0.00           C
ATOM     83  OD1 ASP A  15      28.573  18.281  45.575  1.00  0.00           O
ATOM     84  OD2 ASP A  15      27.002  16.765  45.493  1.00  0.00           O
ATOM     85  H   ASP A  15      28.150  20.382  45.527  1.00  0.00           H
ATOM     86  HA  ASP A  15      27.836  19.816  42.830  1.00  0.00           H
ATOM     87  HB2 ASP A  15      25.740  19.092  44.783  1.00  0.00           H
ATOM     88  HB3 ASP A  15      26.227  18.258  43.373  1.00  0.00           H
ATOM     89  N   GLU A  16      25.212  21.634  44.089  1.00  0.00           N
ATOM     90  CA  GLU A  16      24.140  22.579  43.823  1.00  0.00           C
ATOM     91  C   GLU A  16      24.661  23.956  43.293  1.00  0.00           C
ATOM     92  O   GLU A  16      24.123  24.461  42.331  1.00  0.00           O
ATOM     93  CB  GLU A  16      23.246  22.772  45.032  1.00  0.00           C
ATOM     94  CG  GLU A  16      22.496  21.513  45.457  1.00  0.00           C
ATOM     95  CD  GLU A  16      22.066  21.655  46.943  1.00  0.00           C
ATOM     96  OE1 GLU A  16      22.887  21.441  47.764  1.00  0.00           O
ATOM     97  OE2 GLU A  16      20.814  21.743  47.213  1.00  0.00           O
ATOM     98  H   GLU A  16      25.398  21.497  45.072  1.00  0.00           H
ATOM     99  HA  GLU A  16      23.494  22.213  43.025  1.00  0.00           H
ATOM    100  HB2 GLU A  16      23.888  23.101  45.849  1.00  0.00           H
ATOM    101  HB3 GLU A  16      22.504  23.546  44.838  1.00  0.00           H
ATOM    102  HG2 GLU A  16      21.614  21.385  44.829  1.00  0.00           H
ATOM    103  HG3 GLU A  16      23.174  20.667  45.347  1.00  0.00           H
ATOM    104  N   VAL A  17      25.711  24.480  43.939  1.00  0.00           N
ATOM    105  CA  VAL A  17      26.386  25.644  43.405  1.00  0.00           C
ATOM    106  C   VAL A  17      26.952  25.521  41.928  1.00  0.00           C
ATOM    107  O   VAL A  17      26.960  26.503  41.216  1.00  0.00           O
ATOM    108  CB  VAL A  17      27.486  26.186  44.381  1.00  0.00           C
ATOM    109  CG1 VAL A  17      28.351  27.375  43.905  1.00  0.00           C
ATOM    110  CG2 VAL A  17      26.839  26.615  45.633  1.00  0.00           C
ATOM    111  H   VAL A  17      26.163  23.922  44.650  1.00  0.00           H
ATOM    112  HA  VAL A  17      25.602  26.400  43.460  1.00  0.00           H
ATOM    113  HB  VAL A  17      28.163  25.371  44.635  1.00  0.00           H
ATOM    114 HG11 VAL A  17      28.959  27.754  44.727  1.00  0.00           H
ATOM    115 HG12 VAL A  17      28.971  27.111  43.048  1.00  0.00           H
ATOM    116 HG13 VAL A  17      27.841  28.276  43.565  1.00  0.00           H
ATOM    117 HG21 VAL A  17      26.207  27.469  45.390  1.00  0.00           H
ATOM    118 HG22 VAL A  17      27.551  26.962  46.382  1.00  0.00           H
ATOM    119 HG23 VAL A  17      26.168  25.864  46.051  1.00  0.00           H
ATOM    120  N   GLY A  18      27.382  24.282  41.532  1.00  0.00           N
ATOM    121  CA  GLY A  18      27.940  24.054  40.207  1.00  0.00           C
ATOM    122  C   GLY A  18      26.864  24.171  39.142  1.00  0.00           C
ATOM    123  O   GLY A  18      27.128  24.739  38.051  1.00  0.00           O
ATOM    124  H   GLY A  18      27.323  23.490  42.156  1.00  0.00           H
ATOM    125  HA2 GLY A  18      28.680  24.838  40.042  1.00  0.00           H
ATOM    126  HA3 GLY A  18      28.320  23.036  40.125  1.00  0.00           H
ATOM    127  N   ASP A  19      25.654  23.773  39.535  1.00  0.00           N
ATOM    128  CA  ASP A  19      24.554  23.964  38.697  1.00  0.00           C
ATOM    129  C   ASP A  19      24.151  25.392  38.491  1.00  0.00           C
ATOM    130  O   ASP A  19      23.575  25.686  37.445  1.00  0.00           O
ATOM    131  CB  ASP A  19      23.308  23.195  39.157  1.00  0.00           C
ATOM    132  CG  ASP A  19      23.581  21.645  39.156  1.00  0.00           C
ATOM    133  OD1 ASP A  19      24.283  21.150  38.251  1.00  0.00           O
ATOM    134  OD2 ASP A  19      23.049  20.929  40.001  1.00  0.00           O
ATOM    135  H   ASP A  19      25.633  23.127  40.311  1.00  0.00           H
ATOM    136  HA  ASP A  19      24.804  23.489  37.748  1.00  0.00           H
ATOM    137  HB2 ASP A  19      22.872  23.472  40.117  1.00  0.00           H
ATOM    138  HB3 ASP A  19      22.573  23.331  38.364  1.00  0.00           H
ATOM    139  N   TRP A  20      24.389  26.267  39.501  1.00  0.00           N
ATOM    140  CA  TRP A  20      24.378  27.748  39.231  1.00  0.00           C
ATOM    141  C   TRP A  20      25.381  28.303  38.211  1.00  0.00           C
ATOM    142  O   TRP A  20      25.084  29.081  37.314  1.00  0.00           O
ATOM    143  CB  TRP A  20      24.405  28.534  40.602  1.00  0.00           C
ATOM    144  CG  TRP A  20      24.219  30.072  40.640  1.00  0.00           C
ATOM    145  CD1 TRP A  20      23.074  30.749  41.027  1.00  0.00           C
ATOM    146  CD2 TRP A  20      25.171  31.131  40.430  1.00  0.00           C
ATOM    147  CE2 TRP A  20      24.505  32.453  40.443  1.00  0.00           C
ATOM    148  CE3 TRP A  20      26.490  31.129  39.927  1.00  0.00           C
ATOM    149  NE1 TRP A  20      23.195  32.103  40.846  1.00  0.00           N
ATOM    150  CZ2 TRP A  20      25.242  33.659  40.167  1.00  0.00           C
ATOM    151  CZ3 TRP A  20      27.079  32.345  39.522  1.00  0.00           C
ATOM    152  CH2 TRP A  20      26.521  33.555  39.636  1.00  0.00           C
ATOM    153  H   TRP A  20      24.876  25.965  40.333  1.00  0.00           H
ATOM    154  HA  TRP A  20      23.412  27.916  38.754  1.00  0.00           H
ATOM    155  HB2 TRP A  20      23.767  28.082  41.363  1.00  0.00           H
ATOM    156  HB3 TRP A  20      25.414  28.307  40.944  1.00  0.00           H
ATOM    157  HD1 TRP A  20      22.113  30.307  41.242  1.00  0.00           H
ATOM    158  HE1 TRP A  20      22.453  32.752  41.068  1.00  0.00           H
ATOM    159  HE3 TRP A  20      26.942  30.170  39.722  1.00  0.00           H
ATOM    160  HZ2 TRP A  20      24.755  34.622  40.228  1.00  0.00           H
ATOM    161  HZ3 TRP A  20      28.091  32.246  39.158  1.00  0.00           H
ATOM    162  HH2 TRP A  20      27.112  34.405  39.328  1.00  0.00           H
ATOM    163  N   TYR A  21      26.657  27.874  38.337  1.00  0.00           N
ATOM    164  CA  TYR A  21      27.709  28.239  37.429  1.00  0.00           C
ATOM    165  C   TYR A  21      27.557  27.674  36.022  1.00  0.00           C
ATOM    166  O   TYR A  21      28.162  28.208  35.056  1.00  0.00           O
ATOM    167  CB  TYR A  21      29.084  27.985  38.024  1.00  0.00           C
ATOM    168  CG  TYR A  21      29.526  28.887  39.103  1.00  0.00           C
ATOM    169  CD1 TYR A  21      29.423  28.604  40.477  1.00  0.00           C
ATOM    170  CD2 TYR A  21      30.052  30.129  38.593  1.00  0.00           C
ATOM    171  CE1 TYR A  21      29.928  29.525  41.398  1.00  0.00           C
ATOM    172  CE2 TYR A  21      30.519  31.076  39.497  1.00  0.00           C
ATOM    173  CZ  TYR A  21      30.503  30.809  40.914  1.00  0.00           C
ATOM    174  OH  TYR A  21      31.174  31.595  41.755  1.00  0.00           O
ATOM    175  H   TYR A  21      26.996  27.241  39.048  1.00  0.00           H
ATOM    176  HA  TYR A  21      27.625  29.325  37.443  1.00  0.00           H
ATOM    177  HB2 TYR A  21      29.217  26.992  38.451  1.00  0.00           H
ATOM    178  HB3 TYR A  21      29.797  28.054  37.202  1.00  0.00           H
ATOM    179  HD1 TYR A  21      29.013  27.625  40.678  1.00  0.00           H
ATOM    180  HD2 TYR A  21      29.995  30.350  37.537  1.00  0.00           H
ATOM    181  HE1 TYR A  21      29.881  29.248  42.441  1.00  0.00           H
ATOM    182  HE2 TYR A  21      30.844  32.073  39.237  1.00  0.00           H
ATOM    183  HH  TYR A  21      31.182  32.496  41.423  1.00  0.00           H
ATOM    184  N   ASP A  22      26.819  26.605  35.841  1.00  0.00           N
ATOM    185  CA  ASP A  22      26.298  26.103  34.520  1.00  0.00           C
ATOM    186  C   ASP A  22      25.068  26.839  34.048  1.00  0.00           C
ATOM    187  O   ASP A  22      25.000  27.283  32.868  1.00  0.00           O
ATOM    188  CB  ASP A  22      25.931  24.595  34.763  1.00  0.00           C
ATOM    189  CG  ASP A  22      27.072  23.662  35.049  1.00  0.00           C
ATOM    190  OD1 ASP A  22      28.200  23.862  34.591  1.00  0.00           O
ATOM    191  OD2 ASP A  22      26.805  22.664  35.736  1.00  0.00           O
ATOM    192  H   ASP A  22      26.473  26.179  36.689  1.00  0.00           H
ATOM    193  HA  ASP A  22      27.101  26.200  33.788  1.00  0.00           H
ATOM    194  HB2 ASP A  22      25.254  24.448  35.604  1.00  0.00           H
ATOM    195  HB3 ASP A  22      25.457  24.198  33.865  1.00  0.00           H
ATOM    196  N   LYS A  23      24.080  27.095  34.901  1.00  0.00           N
ATOM    197  CA  LYS A  23      22.948  27.907  34.571  1.00  0.00           C
ATOM    198  C   LYS A  23      23.249  29.384  34.224  1.00  0.00           C
ATOM    199  O   LYS A  23      22.644  29.989  33.325  1.00  0.00           O
ATOM    200  CB  LYS A  23      21.879  27.774  35.645  1.00  0.00           C
ATOM    201  CG  LYS A  23      21.115  26.470  35.472  1.00  0.00           C
ATOM    202  CD  LYS A  23      19.899  26.252  36.397  1.00  0.00           C
ATOM    203  CE  LYS A  23      18.879  25.251  35.867  1.00  0.00           C
ATOM    204  NZ  LYS A  23      18.224  25.717  34.608  1.00  0.00           N
ATOM    205  H   LYS A  23      24.067  26.710  35.835  1.00  0.00           H
ATOM    206  HA  LYS A  23      22.546  27.510  33.639  1.00  0.00           H
ATOM    207  HB2 LYS A  23      22.343  27.809  36.630  1.00  0.00           H
ATOM    208  HB3 LYS A  23      21.140  28.574  35.631  1.00  0.00           H
ATOM    209  HG2 LYS A  23      20.826  26.395  34.424  1.00  0.00           H
ATOM    210  HG3 LYS A  23      21.850  25.682  35.634  1.00  0.00           H
ATOM    211  HD2 LYS A  23      20.361  25.830  37.290  1.00  0.00           H
ATOM    212  HD3 LYS A  23      19.423  27.215  36.585  1.00  0.00           H
ATOM    213  HE2 LYS A  23      19.351  24.274  35.762  1.00  0.00           H
ATOM    214  HE3 LYS A  23      18.046  25.213  36.570  1.00  0.00           H
ATOM    215  HZ1 LYS A  23      17.463  25.106  34.345  1.00  0.00           H
ATOM    216  HZ2 LYS A  23      18.840  25.713  33.808  1.00  0.00           H
ATOM    217  HZ3 LYS A  23      17.922  26.679  34.669  1.00  0.00           H
ATOM    218  N   PHE A  24      24.160  30.046  34.958  1.00  0.00           N
ATOM    219  CA  PHE A  24      24.157  31.496  35.244  1.00  0.00           C
ATOM    220  C   PHE A  24      25.601  32.087  35.288  1.00  0.00           C
ATOM    221  O   PHE A  24      25.730  33.248  34.881  1.00  0.00           O
ATOM    222  CB  PHE A  24      23.340  31.914  36.458  1.00  0.00           C
ATOM    223  CG  PHE A  24      21.826  31.627  36.485  1.00  0.00           C
ATOM    224  CD1 PHE A  24      20.946  32.220  35.599  1.00  0.00           C
ATOM    225  CD2 PHE A  24      21.363  30.713  37.562  1.00  0.00           C
ATOM    226  CE1 PHE A  24      19.597  31.973  35.668  1.00  0.00           C
ATOM    227  CE2 PHE A  24      20.028  30.406  37.594  1.00  0.00           C
ATOM    228  CZ  PHE A  24      19.175  31.001  36.626  1.00  0.00           C
ATOM    229  H   PHE A  24      24.558  29.563  35.751  1.00  0.00           H
ATOM    230  HA  PHE A  24      23.741  31.965  34.352  1.00  0.00           H
ATOM    231  HB2 PHE A  24      23.854  31.471  37.311  1.00  0.00           H
ATOM    232  HB3 PHE A  24      23.402  32.982  36.668  1.00  0.00           H
ATOM    233  HD1 PHE A  24      21.352  32.886  34.853  1.00  0.00           H
ATOM    234  HD2 PHE A  24      22.116  30.388  38.265  1.00  0.00           H
ATOM    235  HE1 PHE A  24      18.941  32.314  34.881  1.00  0.00           H
ATOM    236  HE2 PHE A  24      19.625  29.671  38.275  1.00  0.00           H
ATOM    237  HZ  PHE A  24      18.141  30.703  36.529  1.00  0.00           H
ATOM    238  N   GLY A  25      26.611  31.237  35.583  1.00  0.00           N
ATOM    239  CA  GLY A  25      28.061  31.596  35.724  1.00  0.00           C
ATOM    240  C   GLY A  25      28.695  32.397  34.501  1.00  0.00           C
ATOM    241  O   GLY A  25      29.746  33.002  34.747  1.00  0.00           O
ATOM    242  H   GLY A  25      26.308  30.277  35.665  1.00  0.00           H
ATOM    243  HA2 GLY A  25      28.110  32.223  36.614  1.00  0.00           H
ATOM    244  HA3 GLY A  25      28.615  30.676  35.910  1.00  0.00           H
ATOM    245  N   GLU A  26      28.090  32.482  33.311  1.00  0.00           N
ATOM    246  CA  GLU A  26      28.560  33.415  32.306  1.00  0.00           C
ATOM    247  C   GLU A  26      28.316  34.899  32.699  1.00  0.00           C
ATOM    248  O   GLU A  26      28.817  35.797  31.973  1.00  0.00           O
ATOM    249  CB  GLU A  26      27.972  32.977  30.921  1.00  0.00           C
ATOM    250  CG  GLU A  26      28.739  33.466  29.625  1.00  0.00           C
ATOM    251  CD  GLU A  26      28.246  32.733  28.376  1.00  0.00           C
ATOM    252  OE1 GLU A  26      27.207  31.980  28.448  1.00  0.00           O
ATOM    253  OE2 GLU A  26      28.762  33.015  27.274  1.00  0.00           O
ATOM    254  H   GLU A  26      27.219  31.985  33.194  1.00  0.00           H
ATOM    255  HA  GLU A  26      29.646  33.345  32.237  1.00  0.00           H
ATOM    256  HB2 GLU A  26      27.954  31.892  30.822  1.00  0.00           H
ATOM    257  HB3 GLU A  26      26.988  33.413  30.747  1.00  0.00           H
ATOM    258  HG2 GLU A  26      28.629  34.548  29.698  1.00  0.00           H
ATOM    259  HG3 GLU A  26      29.746  33.115  29.850  1.00  0.00           H
ATOM    260  N   VAL A  27      27.445  35.129  33.681  1.00  0.00           N
ATOM    261  CA  VAL A  27      27.082  36.553  34.133  1.00  0.00           C
ATOM    262  C   VAL A  27      28.376  37.327  34.550  1.00  0.00           C
ATOM    263  O   VAL A  27      28.432  38.559  34.270  1.00  0.00           O
ATOM    264  CB  VAL A  27      25.974  36.624  35.170  1.00  0.00           C
ATOM    265  CG1 VAL A  27      26.432  35.968  36.470  1.00  0.00           C
ATOM    266  CG2 VAL A  27      25.391  38.036  35.463  1.00  0.00           C
ATOM    267  H   VAL A  27      26.990  34.342  34.122  1.00  0.00           H
ATOM    268  HA  VAL A  27      26.640  37.013  33.249  1.00  0.00           H
ATOM    269  HB  VAL A  27      25.180  36.064  34.675  1.00  0.00           H
ATOM    270 HG11 VAL A  27      27.354  36.455  36.790  1.00  0.00           H
ATOM    271 HG12 VAL A  27      25.654  36.046  37.229  1.00  0.00           H
ATOM    272 HG13 VAL A  27      26.671  34.907  36.402  1.00  0.00           H
ATOM    273 HG21 VAL A  27      24.749  38.006  36.344  1.00  0.00           H
ATOM    274 HG22 VAL A  27      24.896  38.488  34.603  1.00  0.00           H
ATOM    275 HG23 VAL A  27      26.144  38.784  35.708  1.00  0.00           H
ATOM    276  N   TYR A  28      29.469  36.685  34.950  1.00  0.00           N
ATOM    277  CA  TYR A  28      30.787  37.271  35.085  1.00  0.00           C
ATOM    278  C   TYR A  28      31.501  37.741  33.771  1.00  0.00           C
ATOM    279  O   TYR A  28      32.247  38.736  33.859  1.00  0.00           O
ATOM    280  CB  TYR A  28      31.692  36.250  35.782  1.00  0.00           C
ATOM    281  CG  TYR A  28      31.482  35.902  37.258  1.00  0.00           C
ATOM    282  CD1 TYR A  28      32.347  36.488  38.216  1.00  0.00           C
ATOM    283  CD2 TYR A  28      30.450  35.016  37.596  1.00  0.00           C
ATOM    284  CE1 TYR A  28      32.220  36.206  39.587  1.00  0.00           C
ATOM    285  CE2 TYR A  28      30.368  34.682  38.963  1.00  0.00           C
ATOM    286  CZ  TYR A  28      31.206  35.257  39.927  1.00  0.00           C
ATOM    287  OH  TYR A  28      31.140  34.805  41.176  1.00  0.00           O
ATOM    288  H   TYR A  28      29.371  35.709  35.189  1.00  0.00           H
ATOM    289  HA  TYR A  28      30.674  38.135  35.739  1.00  0.00           H
ATOM    290  HB2 TYR A  28      31.819  35.339  35.197  1.00  0.00           H
ATOM    291  HB3 TYR A  28      32.681  36.653  35.563  1.00  0.00           H
ATOM    292  HD1 TYR A  28      32.974  37.334  37.975  1.00  0.00           H
ATOM    293  HD2 TYR A  28      29.771  34.572  36.883  1.00  0.00           H
ATOM    294  HE1 TYR A  28      32.957  36.585  40.279  1.00  0.00           H
ATOM    295  HE2 TYR A  28      29.714  33.886  39.288  1.00  0.00           H
ATOM    296  HH  TYR A  28      31.968  35.021  41.612  1.00  0.00           H
ATOM    297  N   HID A  29      31.184  37.153  32.645  1.00  0.00           N
ATOM    298  CA  HID A  29      31.775  37.443  31.404  1.00  0.00           C
ATOM    299  C   HID A  29      30.946  38.468  30.588  1.00  0.00           C
ATOM    300  O   HID A  29      31.483  39.213  29.789  1.00  0.00           O
ATOM    301  CB  HID A  29      31.882  36.128  30.560  1.00  0.00           C
ATOM    302  CG  HID A  29      32.671  35.070  31.252  1.00  0.00           C
ATOM    303  CD2 HID A  29      32.308  33.754  31.490  1.00  0.00           C
ATOM    304  ND1 HID A  29      33.809  35.300  32.014  1.00  0.00           N
ATOM    305  CE1 HID A  29      34.156  34.186  32.688  1.00  0.00           C
ATOM    306  NE2 HID A  29      33.251  33.208  32.413  1.00  0.00           N
ATOM    307  H   HID A  29      30.703  36.267  32.703  1.00  0.00           H
ATOM    308  HA  HID A  29      32.730  37.963  31.474  1.00  0.00           H
ATOM    309  HB2 HID A  29      30.839  35.834  30.441  1.00  0.00           H
ATOM    310  HB3 HID A  29      32.228  36.346  29.549  1.00  0.00           H
ATOM    311  HD1 HID A  29      34.224  36.197  32.221  1.00  0.00           H
ATOM    312  HD2 HID A  29      31.467  33.190  31.114  1.00  0.00           H
ATOM    313  HE1 HID A  29      34.873  34.221  33.494  1.00  0.00           H
ATOM    314  N   LEU A  30      29.626  38.578  30.803  1.00  0.00           N
ATOM    315  CA  LEU A  30      28.846  39.710  30.350  1.00  0.00           C
ATOM    316  C   LEU A  30      29.030  41.041  31.080  1.00  0.00           C
ATOM    317  O   LEU A  30      28.496  42.067  30.624  1.00  0.00           O
ATOM    318  CB  LEU A  30      27.335  39.327  30.412  1.00  0.00           C
ATOM    319  CG  LEU A  30      27.008  37.992  29.707  1.00  0.00           C
ATOM    320  CD1 LEU A  30      25.514  37.630  29.714  1.00  0.00           C
ATOM    321  CD2 LEU A  30      27.468  37.955  28.241  1.00  0.00           C
ATOM    322  H   LEU A  30      29.229  37.859  31.391  1.00  0.00           H
ATOM    323  HA  LEU A  30      29.165  39.866  29.320  1.00  0.00           H
ATOM    324  HB2 LEU A  30      27.039  39.270  31.460  1.00  0.00           H
ATOM    325  HB3 LEU A  30      26.685  40.101  30.006  1.00  0.00           H
ATOM    326  HG  LEU A  30      27.489  37.162  30.224  1.00  0.00           H
ATOM    327 HD11 LEU A  30      25.131  37.528  30.730  1.00  0.00           H
ATOM    328 HD12 LEU A  30      25.399  36.594  29.394  1.00  0.00           H
ATOM    329 HD13 LEU A  30      24.837  38.287  29.170  1.00  0.00           H
ATOM    330 HD21 LEU A  30      26.624  38.123  27.572  1.00  0.00           H
ATOM    331 HD22 LEU A  30      28.376  38.518  28.029  1.00  0.00           H
ATOM    332 HD23 LEU A  30      27.574  36.927  27.896  1.00  0.00           H
ATOM    333  N   THR A  31      29.774  41.040  32.190  1.00  0.00           N
ATOM    334  CA  THR A  31      29.759  42.128  33.242  1.00  0.00           C
ATOM    335  C   THR A  31      31.085  42.482  33.799  1.00  0.00           C
ATOM    336  O   THR A  31      31.368  43.627  34.117  1.00  0.00           O
ATOM    337  CB  THR A  31      28.878  41.822  34.382  1.00  0.00           C
ATOM    338  CG2 THR A  31      27.382  41.595  34.049  1.00  0.00           C
ATOM    339  OG1 THR A  31      29.413  40.738  35.113  1.00  0.00           O
ATOM    340  H   THR A  31      30.104  40.116  32.428  1.00  0.00           H
ATOM    341  HA  THR A  31      29.324  43.017  32.785  1.00  0.00           H
ATOM    342  HB  THR A  31      28.930  42.713  35.008  1.00  0.00           H
ATOM    343  HG1 THR A  31      29.053  39.881  34.873  1.00  0.00           H
ATOM    344 HG21 THR A  31      26.905  42.575  34.045  1.00  0.00           H
ATOM    345 HG22 THR A  31      26.975  40.892  34.775  1.00  0.00           H
ATOM    346 HG23 THR A  31      27.208  41.355  33.000  1.00  0.00           H
ATOM    347  N   LEU A  32      32.002  41.505  34.029  1.00  0.00           N
ATOM    348  CA  LEU A  32      33.321  41.663  34.772  1.00  0.00           C
ATOM    349  C   LEU A  32      34.508  41.263  33.923  1.00  0.00           C
ATOM    350  O   LEU A  32      35.626  41.588  34.301  1.00  0.00           O
ATOM    351  CB  LEU A  32      33.355  40.899  36.107  1.00  0.00           C
ATOM    352  CG  LEU A  32      32.257  41.365  37.056  1.00  0.00           C
ATOM    353  CD1 LEU A  32      32.306  40.384  38.192  1.00  0.00           C
ATOM    354  CD2 LEU A  32      32.612  42.800  37.555  1.00  0.00           C
ATOM    355  H   LEU A  32      31.663  40.555  33.983  1.00  0.00           H
ATOM    356  HA  LEU A  32      33.364  42.731  34.983  1.00  0.00           H
ATOM    357  HB2 LEU A  32      33.223  39.841  35.879  1.00  0.00           H
ATOM    358  HB3 LEU A  32      34.344  41.032  36.544  1.00  0.00           H
ATOM    359  HG  LEU A  32      31.295  41.493  36.560  1.00  0.00           H
ATOM    360 HD11 LEU A  32      31.839  39.470  37.824  1.00  0.00           H
ATOM    361 HD12 LEU A  32      31.785  40.718  39.089  1.00  0.00           H
ATOM    362 HD13 LEU A  32      33.310  40.098  38.504  1.00  0.00           H
ATOM    363 HD21 LEU A  32      33.459  42.706  38.234  1.00  0.00           H
ATOM    364 HD22 LEU A  32      32.807  43.465  36.713  1.00  0.00           H
ATOM    365 HD23 LEU A  32      31.740  43.175  38.089  1.00  0.00           H
ATOM    366  N   GLY A  33      34.353  40.778  32.756  1.00  0.00           N
ATOM    367  CA  GLY A  33      35.419  40.330  31.871  1.00  0.00           C
ATOM    368  C   GLY A  33      35.695  38.842  31.819  1.00  0.00           C
ATOM    369  O   GLY A  33      34.887  37.964  32.263  1.00  0.00           O
ATOM    370  H   GLY A  33      33.432  40.427  32.537  1.00  0.00           H
ATOM    371  HA2 GLY A  33      35.312  40.621  30.826  1.00  0.00           H
ATOM    372  HA3 GLY A  33      36.418  40.636  32.183  1.00  0.00           H
ATOM    373  N   GLU A  34      36.904  38.493  31.446  1.00  0.00           N
ATOM    374  CA  GLU A  34      37.294  37.153  30.885  1.00  0.00           C
ATOM    375  C   GLU A  34      37.594  36.144  31.972  1.00  0.00           C
ATOM    376  O   GLU A  34      38.115  35.055  31.709  1.00  0.00           O
ATOM    377  CB  GLU A  34      38.404  37.361  29.805  1.00  0.00           C
ATOM    378  CG  GLU A  34      37.857  37.908  28.525  1.00  0.00           C
ATOM    379  CD  GLU A  34      38.671  37.573  27.273  1.00  0.00           C
ATOM    380  OE1 GLU A  34      39.809  38.110  27.139  1.00  0.00           O
ATOM    381  OE2 GLU A  34      38.267  36.799  26.365  1.00  0.00           O
ATOM    382  H   GLU A  34      37.519  39.240  31.159  1.00  0.00           H
ATOM    383  HA  GLU A  34      36.377  36.724  30.484  1.00  0.00           H
ATOM    384  HB2 GLU A  34      39.263  37.909  30.191  1.00  0.00           H
ATOM    385  HB3 GLU A  34      38.803  36.350  29.724  1.00  0.00           H
ATOM    386  HG2 GLU A  34      36.852  37.529  28.337  1.00  0.00           H
ATOM    387  HG3 GLU A  34      37.790  38.993  28.600  1.00  0.00           H
ATOM    388  N   SER A  35      37.442  36.583  33.230  1.00  0.00           N
ATOM    389  CA  SER A  35      37.683  35.704  34.405  1.00  0.00           C
ATOM    390  C   SER A  35      36.464  35.745  35.420  1.00  0.00           C
ATOM    391  O   SER A  35      35.387  36.197  35.046  1.00  0.00           O
ATOM    392  CB  SER A  35      39.034  35.881  35.090  1.00  0.00           C
ATOM    393  OG  SER A  35      39.442  35.108  36.250  1.00  0.00           O
ATOM    394  H   SER A  35      36.894  37.423  33.347  1.00  0.00           H
ATOM    395  HA  SER A  35      37.730  34.683  34.028  1.00  0.00           H
ATOM    396  HB2 SER A  35      39.771  35.652  34.321  1.00  0.00           H
ATOM    397  HB3 SER A  35      39.125  36.956  35.247  1.00  0.00           H
ATOM    398  HG  SER A  35      40.063  35.597  36.795  1.00  0.00           H
ATOM    399  N   VAL A  36      36.682  35.173  36.553  1.00  0.00           N
ATOM    400  CA  VAL A  36      35.574  34.732  37.441  1.00  0.00           C
ATOM    401  C   VAL A  36      35.686  35.225  38.865  1.00  0.00           C
ATOM    402  O   VAL A  36      35.211  34.749  39.869  1.00  0.00           O
ATOM    403  CB  VAL A  36      35.448  33.205  37.307  1.00  0.00           C
ATOM    404  CG1 VAL A  36      34.236  32.548  37.989  1.00  0.00           C
ATOM    405  CG2 VAL A  36      35.381  32.606  35.874  1.00  0.00           C
ATOM    406  H   VAL A  36      37.614  34.835  36.744  1.00  0.00           H
ATOM    407  HA  VAL A  36      34.642  35.111  37.023  1.00  0.00           H
ATOM    408  HB  VAL A  36      36.343  32.799  37.777  1.00  0.00           H
ATOM    409 HG11 VAL A  36      33.349  32.910  37.469  1.00  0.00           H
ATOM    410 HG12 VAL A  36      34.348  31.463  37.977  1.00  0.00           H
ATOM    411 HG13 VAL A  36      34.138  32.935  39.003  1.00  0.00           H
ATOM    412 HG21 VAL A  36      36.355  32.839  35.441  1.00  0.00           H
ATOM    413 HG22 VAL A  36      34.494  33.093  35.470  1.00  0.00           H
ATOM    414 HG23 VAL A  36      35.219  31.528  35.895  1.00  0.00           H
ATOM    415  N   HID A  37      36.371  36.336  39.046  1.00  0.00           N
ATOM    416  CA  HID A  37      36.806  36.901  40.335  1.00  0.00           C
ATOM    417  C   HID A  37      36.620  38.420  40.387  1.00  0.00           C
ATOM    418  O   HID A  37      36.037  39.068  39.468  1.00  0.00           O
ATOM    419  CB  HID A  37      38.235  36.261  40.662  1.00  0.00           C
ATOM    420  CG  HID A  37      39.366  36.594  39.665  1.00  0.00           C
ATOM    421  CD2 HID A  37      40.203  35.719  39.092  1.00  0.00           C
ATOM    422  ND1 HID A  37      39.684  37.824  39.138  1.00  0.00           N
ATOM    423  CE1 HID A  37      40.681  37.635  38.253  1.00  0.00           C
ATOM    424  NE2 HID A  37      40.982  36.340  38.141  1.00  0.00           N
ATOM    425  H   HID A  37      36.661  36.835  38.217  1.00  0.00           H
ATOM    426  HA  HID A  37      36.182  36.579  41.169  1.00  0.00           H
ATOM    427  HB2 HID A  37      38.536  36.554  41.668  1.00  0.00           H
ATOM    428  HB3 HID A  37      38.230  35.172  40.717  1.00  0.00           H
ATOM    429  HD1 HID A  37      39.269  38.726  39.325  1.00  0.00           H
ATOM    430  HD2 HID A  37      40.267  34.648  39.221  1.00  0.00           H
ATOM    431  HE1 HID A  37      41.117  38.415  37.647  1.00  0.00           H
ATOM    432  N   CYS A  38      36.982  38.955  41.536  1.00  0.00           N
ATOM    433  CA  CYS A  38      37.068  40.372  41.747  1.00  0.00           C
ATOM    434  C   CYS A  38      38.028  41.043  40.745  1.00  0.00           C
ATOM    435  O   CYS A  38      38.963  40.417  40.193  1.00  0.00           O
ATOM    436  CB  CYS A  38      37.353  40.707  43.144  1.00  0.00           C
ATOM    437  SG  CYS A  38      35.907  40.312  44.234  1.00  0.00           S
ATOM    438  H   CYS A  38      37.322  38.422  42.325  1.00  0.00           H
ATOM    439  HA  CYS A  38      36.061  40.710  41.505  1.00  0.00           H
ATOM    440  HB2 CYS A  38      38.118  40.014  43.493  1.00  0.00           H
ATOM    441  HB3 CYS A  38      37.664  41.730  43.356  1.00  0.00           H
ATOM    442  HG  CYS A  38      35.957  39.013  43.922  1.00  0.00           H
ATOM    443  N   GLY A  39      37.931  42.342  40.655  1.00  0.00           N
ATOM    444  CA  GLY A  39      38.963  43.088  39.956  1.00  0.00           C
ATOM    445  C   GLY A  39      39.525  44.072  40.943  1.00  0.00           C
ATOM    446  O   GLY A  39      38.871  44.580  41.862  1.00  0.00           O
ATOM    447  H   GLY A  39      37.284  42.853  41.238  1.00  0.00           H
ATOM    448  HA2 GLY A  39      39.717  42.365  39.644  1.00  0.00           H
ATOM    449  HA3 GLY A  39      38.439  43.655  39.187  1.00  0.00           H
ATOM    450  N   LEU A  40      40.898  44.334  40.833  1.00  0.00           N
ATOM    451  CA  LEU A  40      41.611  45.293  41.658  1.00  0.00           C
ATOM    452  C   LEU A  40      41.337  46.743  41.138  1.00  0.00           C
ATOM    453  O   LEU A  40      41.834  47.167  40.090  1.00  0.00           O
ATOM    454  CB  LEU A  40      43.078  44.980  41.652  1.00  0.00           C
ATOM    455  CG  LEU A  40      43.663  45.645  42.880  1.00  0.00           C
ATOM    456  CD1 LEU A  40      43.501  44.811  44.109  1.00  0.00           C
ATOM    457  CD2 LEU A  40      45.167  46.013  42.778  1.00  0.00           C
ATOM    458  H   LEU A  40      41.363  44.219  39.944  1.00  0.00           H
ATOM    459  HA  LEU A  40      41.214  45.136  42.661  1.00  0.00           H
ATOM    460  HB2 LEU A  40      43.230  43.901  41.672  1.00  0.00           H
ATOM    461  HB3 LEU A  40      43.476  45.381  40.720  1.00  0.00           H
ATOM    462  HG  LEU A  40      43.108  46.548  43.136  1.00  0.00           H
ATOM    463 HD11 LEU A  40      42.532  45.096  44.520  1.00  0.00           H
ATOM    464 HD12 LEU A  40      44.284  45.167  44.779  1.00  0.00           H
ATOM    465 HD13 LEU A  40      43.678  43.748  43.947  1.00  0.00           H
ATOM    466 HD21 LEU A  40      45.793  45.201  42.408  1.00  0.00           H
ATOM    467 HD22 LEU A  40      45.253  46.846  42.080  1.00  0.00           H
ATOM    468 HD23 LEU A  40      45.659  46.357  43.688  1.00  0.00           H
ATOM    469  N   TRP A  41      40.534  47.532  41.831  1.00 -0.01           N
ATOM    470  CA  TRP A  41      40.213  48.931  41.455  1.00 -0.01           C
ATOM    471  C   TRP A  41      41.001  49.857  42.396  1.00 -0.01           C
ATOM    472  O   TRP A  41      41.081  51.047  42.106  1.00 -0.01           O
ATOM    473  CB  TRP A  41      38.740  49.055  41.620  1.00 -0.01           C
ATOM    474  CG  TRP A  41      38.026  48.220  40.606  1.00 -0.01           C
ATOM    475  CD1 TRP A  41      37.234  47.165  40.864  1.00 -0.01           C
ATOM    476  CD2 TRP A  41      38.021  48.408  39.149  1.00 -0.01           C
ATOM    477  CE2 TRP A  41      36.996  47.522  38.611  1.00 -0.01           C
ATOM    478  CE3 TRP A  41      38.667  49.280  38.156  1.00 -0.01           C
ATOM    479  NE1 TRP A  41      36.572  46.752  39.697  1.00 -0.01           N
ATOM    480  CZ2 TRP A  41      36.535  47.534  37.309  1.00 -0.01           C
ATOM    481  CZ3 TRP A  41      38.211  49.304  36.827  1.00 -0.01           C
ATOM    482  CH2 TRP A  41      37.160  48.398  36.390  1.00 -0.01           C
ATOM    483  H   TRP A  41      40.199  47.249  42.741  1.00 -0.01           H
ATOM    484  HA  TRP A  41      40.298  49.170  40.395  1.00 -0.01           H
ATOM    485  HB2 TRP A  41      38.581  48.759  42.657  1.00 -0.01           H
ATOM    486  HB3 TRP A  41      38.391  50.087  41.637  1.00 -0.01           H
ATOM    487  HD1 TRP A  41      37.097  46.711  41.834  1.00 -0.01           H
ATOM    488  HE1 TRP A  41      35.838  46.059  39.688  1.00 -0.01           H
ATOM    489  HE3 TRP A  41      39.530  49.888  38.380  1.00 -0.01           H
ATOM    490  HZ2 TRP A  41      35.673  46.932  37.061  1.00 -0.01           H
ATOM    491  HZ3 TRP A  41      38.762  49.963  36.172  1.00 -0.01           H
ATOM    492  HH2 TRP A  41      36.856  48.250  35.364  1.00 -0.01           H
ATOM    493  N   PHE A  42      41.542  49.315  43.473  1.00  0.00           N
ATOM    494  CA  PHE A  42      42.213  50.077  44.556  1.00  0.00           C
ATOM    495  C   PHE A  42      43.705  49.665  44.722  1.00  0.00           C
ATOM    496  O   PHE A  42      43.926  48.476  45.157  1.00  0.00           O
ATOM    497  CB  PHE A  42      41.486  49.974  45.896  1.00  0.00           C
ATOM    498  CG  PHE A  42      40.351  50.928  45.746  1.00  0.00           C
ATOM    499  CD1 PHE A  42      39.082  50.552  45.351  1.00  0.00           C
ATOM    500  CD2 PHE A  42      40.618  52.262  46.116  1.00  0.00           C
ATOM    501  CE1 PHE A  42      38.030  51.495  45.346  1.00  0.00           C
ATOM    502  CE2 PHE A  42      39.551  53.196  46.101  1.00  0.00           C
ATOM    503  CZ  PHE A  42      38.296  52.849  45.674  1.00  0.00           C
ATOM    504  H   PHE A  42      41.417  48.331  43.665  1.00  0.00           H
ATOM    505  HA  PHE A  42      42.093  51.118  44.256  1.00  0.00           H
ATOM    506  HB2 PHE A  42      41.098  48.966  46.039  1.00  0.00           H
ATOM    507  HB3 PHE A  42      42.111  50.265  46.741  1.00  0.00           H
ATOM    508  HD1 PHE A  42      38.903  49.495  45.223  1.00  0.00           H
ATOM    509  HD2 PHE A  42      41.604  52.556  46.443  1.00  0.00           H
ATOM    510  HE1 PHE A  42      37.027  51.105  45.254  1.00  0.00           H
ATOM    511  HE2 PHE A  42      39.748  54.217  46.391  1.00  0.00           H
ATOM    512  HZ  PHE A  42      37.454  53.525  45.709  1.00  0.00           H
ATOM    513  N   PRO A  43      44.808  50.457  44.468  1.00  0.00           N
ATOM    514  CA  PRO A  43      46.139  49.942  44.372  1.00  0.00           C
ATOM    515  C   PRO A  43      46.643  49.341  45.698  1.00  0.00           C
ATOM    516  O   PRO A  43      46.024  49.595  46.756  1.00  0.00           O
ATOM    517  CB  PRO A  43      47.036  51.166  43.950  1.00  0.00           C
ATOM    518  CG  PRO A  43      46.015  52.104  43.266  1.00  0.00           C
ATOM    519  CD  PRO A  43      44.708  51.816  44.039  1.00  0.00           C
ATOM    520  HA  PRO A  43      46.219  49.157  43.620  1.00  0.00           H
ATOM    521  HB2 PRO A  43      47.491  51.732  44.763  1.00  0.00           H
ATOM    522  HB3 PRO A  43      47.828  50.844  43.275  1.00  0.00           H
ATOM    523  HG2 PRO A  43      46.306  53.142  43.428  1.00  0.00           H
ATOM    524  HG3 PRO A  43      45.829  51.883  42.215  1.00  0.00           H
ATOM    525  HD2 PRO A  43      44.669  52.598  44.797  1.00  0.00           H
ATOM    526  HD3 PRO A  43      43.796  51.972  43.464  1.00  0.00           H
ATOM    527  N   PRO A  44      47.621  48.400  45.649  1.00  0.00           N
ATOM    528  CA  PRO A  44      47.988  47.555  46.817  1.00  0.00           C
ATOM    529  C   PRO A  44      48.515  48.337  48.025  1.00  0.00           C
ATOM    530  O   PRO A  44      48.103  48.086  49.106  1.00  0.00           O
ATOM    531  CB  PRO A  44      48.782  46.407  46.283  1.00  0.00           C
ATOM    532  CG  PRO A  44      49.188  46.890  44.913  1.00  0.00           C
ATOM    533  CD  PRO A  44      48.215  47.971  44.460  1.00  0.00           C
ATOM    534  HA  PRO A  44      47.087  47.043  47.154  1.00  0.00           H
ATOM    535  HB2 PRO A  44      49.618  46.129  46.924  1.00  0.00           H
ATOM    536  HB3 PRO A  44      48.054  45.615  46.105  1.00  0.00           H
ATOM    537  HG2 PRO A  44      50.125  47.395  45.145  1.00  0.00           H
ATOM    538  HG3 PRO A  44      49.395  46.033  44.272  1.00  0.00           H
ATOM    539  HD2 PRO A  44      48.812  48.736  43.963  1.00  0.00           H
ATOM    540  HD3 PRO A  44      47.479  47.545  43.778  1.00  0.00           H
ATOM    541  N   ASP A  45      49.144  49.487  47.700  1.00  0.00           N
ATOM    542  CA  ASP A  45      49.580  50.458  48.816  1.00  0.00           C
ATOM    543  C   ASP A  45      48.381  51.068  49.585  1.00  0.00           C
ATOM    544  O   ASP A  45      48.544  51.449  50.709  1.00  0.00           O
ATOM    545  CB  ASP A  45      50.642  51.450  48.273  1.00  0.00           C
ATOM    546  CG  ASP A  45      50.130  52.573  47.480  1.00  0.00           C
ATOM    547  OD1 ASP A  45      49.861  52.410  46.231  1.00  0.00           O
ATOM    548  OD2 ASP A  45      50.133  53.759  47.912  1.00  0.00           O
ATOM    549  H   ASP A  45      49.379  49.766  46.758  1.00  0.00           H
ATOM    550  HA  ASP A  45      49.993  49.836  49.610  1.00  0.00           H
ATOM    551  HB2 ASP A  45      51.176  51.860  49.131  1.00  0.00           H
ATOM    552  HB3 ASP A  45      51.442  50.920  47.755  1.00  0.00           H
ATOM    553  N   ALA A  46      47.128  51.114  48.994  1.00  0.00           N
ATOM    554  CA  ALA A  46      46.084  52.070  49.475  1.00  0.00           C
ATOM    555  C   ALA A  46      45.437  51.646  50.799  1.00  0.00           C
ATOM    556  O   ALA A  46      45.319  50.473  51.036  1.00  0.00           O
ATOM    557  CB  ALA A  46      44.972  52.212  48.371  1.00  0.00           C
ATOM    558  H   ALA A  46      46.798  50.694  48.137  1.00  0.00           H
ATOM    559  HA  ALA A  46      46.515  53.060  49.622  1.00  0.00           H
ATOM    560  HB1 ALA A  46      44.207  52.922  48.685  1.00  0.00           H
ATOM    561  HB2 ALA A  46      44.574  51.215  48.185  1.00  0.00           H
ATOM    562  HB3 ALA A  46      45.468  52.787  47.588  1.00  0.00           H
ATOM    563  N   PRO A  47      44.972  52.635  51.643  1.00  0.00           N
ATOM    564  CA  PRO A  47      44.161  52.256  52.806  1.00  0.00           C
ATOM    565  C   PRO A  47      42.698  51.768  52.538  1.00  0.00           C
ATOM    566  O   PRO A  47      42.307  51.765  51.387  1.00  0.00           O
ATOM    567  CB  PRO A  47      44.263  53.489  53.707  1.00  0.00           C
ATOM    568  CG  PRO A  47      44.571  54.672  52.720  1.00  0.00           C
ATOM    569  CD  PRO A  47      45.165  54.052  51.493  1.00  0.00           C
ATOM    570  HA  PRO A  47      44.746  51.500  53.329  1.00  0.00           H
ATOM    571  HB2 PRO A  47      43.357  53.707  54.272  1.00  0.00           H
ATOM    572  HB3 PRO A  47      45.034  53.249  54.439  1.00  0.00           H
ATOM    573  HG2 PRO A  47      43.645  55.155  52.407  1.00  0.00           H
ATOM    574  HG3 PRO A  47      45.254  55.291  53.302  1.00  0.00           H
ATOM    575  HD2 PRO A  47      44.675  54.488  50.622  1.00  0.00           H
ATOM    576  HD3 PRO A  47      46.220  54.325  51.485  1.00  0.00           H
ATOM    577  N   VAL A  48      41.944  51.399  53.552  1.00  0.00           N
ATOM    578  CA  VAL A  48      40.509  51.063  53.419  1.00  0.00           C
ATOM    579  C   VAL A  48      39.783  52.456  53.500  1.00  0.00           C
ATOM    580  O   VAL A  48      40.038  53.211  54.442  1.00  0.00           O
ATOM    581  CB  VAL A  48      40.019  50.136  54.550  1.00  0.00           C
ATOM    582  CG1 VAL A  48      38.572  49.661  54.343  1.00  0.00           C
ATOM    583  CG2 VAL A  48      40.923  48.941  54.810  1.00  0.00           C
ATOM    584  H   VAL A  48      42.313  51.345  54.491  1.00  0.00           H
ATOM    585  HA  VAL A  48      40.319  50.541  52.481  1.00  0.00           H
ATOM    586  HB  VAL A  48      39.989  50.674  55.497  1.00  0.00           H
ATOM    587 HG11 VAL A  48      37.985  50.538  54.071  1.00  0.00           H
ATOM    588 HG12 VAL A  48      38.439  48.863  53.613  1.00  0.00           H
ATOM    589 HG13 VAL A  48      38.291  49.295  55.331  1.00  0.00           H
ATOM    590 HG21 VAL A  48      40.779  48.330  53.919  1.00  0.00           H
ATOM    591 HG22 VAL A  48      40.664  48.419  55.731  1.00  0.00           H
ATOM    592 HG23 VAL A  48      41.962  49.263  54.873  1.00  0.00           H
ATOM    593  N   PRO A  49      38.975  52.781  52.470  1.00  0.00           N
ATOM    594  CA  PRO A  49      38.102  53.940  52.486  1.00  0.00           C
ATOM    595  C   PRO A  49      37.291  53.937  53.773  1.00  0.00           C
ATOM    596  O   PRO A  49      36.884  52.916  54.276  1.00  0.00           O
ATOM    597  CB  PRO A  49      37.191  53.768  51.273  1.00  0.00           C
ATOM    598  CG  PRO A  49      38.049  53.111  50.254  1.00  0.00           C
ATOM    599  CD  PRO A  49      38.915  52.208  51.123  1.00  0.00           C
ATOM    600  HA  PRO A  49      38.722  54.832  52.396  1.00  0.00           H
ATOM    601  HB2 PRO A  49      36.370  53.108  51.553  1.00  0.00           H
ATOM    602  HB3 PRO A  49      36.749  54.729  51.012  1.00  0.00           H
ATOM    603  HG2 PRO A  49      37.455  52.715  49.430  1.00  0.00           H
ATOM    604  HG3 PRO A  49      38.677  53.928  49.901  1.00  0.00           H
ATOM    605  HD2 PRO A  49      38.409  51.253  51.263  1.00  0.00           H
ATOM    606  HD3 PRO A  49      39.866  52.060  50.610  1.00  0.00           H
ATOM    607  N   GLN A  50      37.047  55.094  54.306  1.00  0.00           N
ATOM    608  CA  GLN A  50      36.183  55.315  55.519  1.00  0.00           C
ATOM    609  C   GLN A  50      34.786  54.643  55.430  1.00  0.00           C
ATOM    610  O   GLN A  50      34.317  54.126  56.435  1.00  0.00           O
ATOM    611  CB  GLN A  50      36.027  56.838  55.649  1.00  0.00           C
ATOM    612  CG  GLN A  50      37.264  57.627  56.177  1.00  0.00           C
ATOM    613  CD  GLN A  50      37.400  57.426  57.691  1.00  0.00           C
ATOM    614  NE2 GLN A  50      37.210  58.533  58.388  1.00  0.00           N
ATOM    615  OE1 GLN A  50      37.586  56.309  58.218  1.00  0.00           O
ATOM    616  H   GLN A  50      37.305  55.859  53.699  1.00  0.00           H
ATOM    617  HA  GLN A  50      36.757  54.935  56.364  1.00  0.00           H
ATOM    618  HB2 GLN A  50      35.700  57.301  54.718  1.00  0.00           H
ATOM    619  HB3 GLN A  50      35.264  56.971  56.415  1.00  0.00           H
ATOM    620  HG2 GLN A  50      38.153  57.394  55.590  1.00  0.00           H
ATOM    621  HG3 GLN A  50      37.076  58.695  56.060  1.00  0.00           H
ATOM    622 HE21 GLN A  50      36.999  58.515  59.376  1.00  0.00           H
ATOM    623 HE22 GLN A  50      37.328  59.414  57.908  1.00  0.00           H
ATOM    624  N   ASP A  51      34.158  54.524  54.255  1.00  0.00           N
ATOM    625  CA  ASP A  51      32.928  53.752  54.043  1.00  0.00           C
ATOM    626  C   ASP A  51      33.002  53.082  52.663  1.00  0.00           C
ATOM    627  O   ASP A  51      33.689  53.630  51.798  1.00  0.00           O
ATOM    628  CB  ASP A  51      31.693  54.634  54.123  1.00  0.00           C
ATOM    629  CG  ASP A  51      31.569  55.282  55.442  1.00  0.00           C
ATOM    630  OD1 ASP A  51      31.263  54.614  56.438  1.00  0.00           O
ATOM    631  OD2 ASP A  51      31.789  56.472  55.377  1.00  0.00           O
ATOM    632  H   ASP A  51      34.572  54.881  53.406  1.00  0.00           H
ATOM    633  HA  ASP A  51      32.862  53.037  54.863  1.00  0.00           H
ATOM    634  HB2 ASP A  51      31.676  55.400  53.348  1.00  0.00           H
ATOM    635  HB3 ASP A  51      30.878  53.937  53.925  1.00  0.00           H
ATOM    636  N   MET A  52      32.375  51.905  52.445  1.00  0.00           N
ATOM    637  CA  MET A  52      32.149  51.270  51.143  1.00  0.00           C
ATOM    638  C   MET A  52      31.005  51.892  50.333  1.00  0.00           C
ATOM    639  O   MET A  52      30.464  51.353  49.360  1.00  0.00           O
ATOM    640  CB  MET A  52      31.787  49.751  51.384  1.00  0.00           C
ATOM    641  CG  MET A  52      32.835  49.048  52.223  1.00  0.00           C
ATOM    642  SD  MET A  52      34.494  48.931  51.561  1.00  0.00           S
ATOM    643  CE  MET A  52      35.513  50.056  52.577  1.00  0.00           C
ATOM    644  H   MET A  52      31.955  51.552  53.293  1.00  0.00           H
ATOM    645  HA  MET A  52      33.093  51.413  50.618  1.00  0.00           H
ATOM    646  HB2 MET A  52      30.832  49.665  51.902  1.00  0.00           H
ATOM    647  HB3 MET A  52      31.689  49.192  50.453  1.00  0.00           H
ATOM    648  HG2 MET A  52      32.908  49.574  53.175  1.00  0.00           H
ATOM    649  HG3 MET A  52      32.473  48.046  52.453  1.00  0.00           H
ATOM    650  HE1 MET A  52      35.253  49.779  53.599  1.00  0.00           H
ATOM    651  HE2 MET A  52      36.545  49.803  52.334  1.00  0.00           H
ATOM    652  HE3 MET A  52      35.203  51.098  52.493  1.00  0.00           H
ATOM    653  N   GLU A  53      30.440  53.031  50.785  1.00  0.00           N
ATOM    654  CA  GLU A  53      29.607  54.033  50.059  1.00  0.00           C
ATOM    655  C   GLU A  53      30.302  54.655  48.873  1.00  0.00           C
ATOM    656  O   GLU A  53      31.271  55.364  49.031  1.00  0.00           O
ATOM    657  CB  GLU A  53      29.290  55.129  51.105  1.00  0.00           C
ATOM    658  CG  GLU A  53      28.454  54.729  52.329  1.00  0.00           C
ATOM    659  CD  GLU A  53      26.965  54.787  52.145  1.00  0.00           C
ATOM    660  OE1 GLU A  53      26.183  54.633  53.096  1.00  0.00           O
ATOM    661  OE2 GLU A  53      26.528  54.973  50.964  1.00  0.00           O
ATOM    662  H   GLU A  53      30.844  53.494  51.587  1.00  0.00           H
ATOM    663  HA  GLU A  53      28.653  53.599  49.757  1.00  0.00           H
ATOM    664  HB2 GLU A  53      30.185  55.638  51.464  1.00  0.00           H
ATOM    665  HB3 GLU A  53      28.777  55.955  50.614  1.00  0.00           H
ATOM    666  HG2 GLU A  53      28.741  53.742  52.692  1.00  0.00           H
ATOM    667  HG3 GLU A  53      28.757  55.458  53.081  1.00  0.00           H
ATOM    668  N   LEU A  54      29.737  54.520  47.692  1.00 -0.01           N
ATOM    669  CA  LEU A  54      30.508  54.678  46.425  1.00 -0.01           C
ATOM    670  C   LEU A  54      31.261  56.034  46.297  1.00 -0.01           C
ATOM    671  O   LEU A  54      32.463  56.050  45.935  1.00 -0.01           O
ATOM    672  CB  LEU A  54      29.647  54.459  45.156  1.00 -0.01           C
ATOM    673  CG  LEU A  54      30.491  54.440  43.803  1.00 -0.01           C
ATOM    674  CD1 LEU A  54      31.595  53.421  43.872  1.00 -0.01           C
ATOM    675  CD2 LEU A  54      29.650  54.240  42.509  1.00 -0.01           C
ATOM    676  H   LEU A  54      28.896  53.976  47.561  1.00 -0.01           H
ATOM    677  HA  LEU A  54      31.294  53.927  46.353  1.00 -0.01           H
ATOM    678  HB2 LEU A  54      29.229  53.456  45.248  1.00 -0.01           H
ATOM    679  HB3 LEU A  54      28.840  55.189  45.110  1.00 -0.01           H
ATOM    680  HG  LEU A  54      30.965  55.411  43.659  1.00 -0.01           H
ATOM    681 HD11 LEU A  54      31.213  52.409  44.005  1.00 -0.01           H
ATOM    682 HD12 LEU A  54      32.370  53.726  44.575  1.00 -0.01           H
ATOM    683 HD13 LEU A  54      32.079  53.424  42.895  1.00 -0.01           H
ATOM    684 HD21 LEU A  54      29.320  53.211  42.371  1.00 -0.01           H
ATOM    685 HD22 LEU A  54      28.771  54.884  42.507  1.00 -0.01           H
ATOM    686 HD23 LEU A  54      30.263  54.575  41.672  1.00 -0.01           H
ATOM    687  N   VAL A  55      30.577  57.131  46.572  1.00 -0.01           N
ATOM    688  CA  VAL A  55      31.176  58.456  46.490  1.00 -0.01           C
ATOM    689  C   VAL A  55      32.307  58.694  47.500  1.00 -0.01           C
ATOM    690  O   VAL A  55      33.298  59.315  47.040  1.00 -0.01           O
ATOM    691  CB  VAL A  55      30.125  59.592  46.580  1.00 -0.01           C
ATOM    692  CG1 VAL A  55      29.024  59.365  47.528  1.00 -0.01           C
ATOM    693  CG2 VAL A  55      30.774  60.959  46.725  1.00 -0.01           C
ATOM    694  H   VAL A  55      29.748  57.077  47.146  1.00 -0.01           H
ATOM    695  HA  VAL A  55      31.722  58.505  45.548  1.00 -0.01           H
ATOM    696  HB  VAL A  55      29.696  59.443  45.589  1.00 -0.01           H
ATOM    697 HG11 VAL A  55      29.344  58.963  48.489  1.00 -0.01           H
ATOM    698 HG12 VAL A  55      28.411  60.263  47.608  1.00 -0.01           H
ATOM    699 HG13 VAL A  55      28.327  58.602  47.182  1.00 -0.01           H
ATOM    700 HG21 VAL A  55      31.570  60.992  45.982  1.00 -0.01           H
ATOM    701 HG22 VAL A  55      31.113  61.103  47.751  1.00 -0.01           H
ATOM    702 HG23 VAL A  55      30.122  61.815  46.548  1.00 -0.01           H
ATOM    703  N   THR A  56      32.260  58.098  48.705  1.00  0.01           N
ATOM    704  CA  THR A  56      33.485  58.139  49.599  1.00  0.01           C
ATOM    705  C   THR A  56      34.656  57.379  49.044  1.00  0.01           C
ATOM    706  O   THR A  56      35.762  57.771  49.244  1.00  0.01           O
ATOM    707  CB  THR A  56      33.220  57.504  50.972  1.00  0.01           C
ATOM    708  CG2 THR A  56      34.314  56.955  51.831  1.00  0.01           C
ATOM    709  OG1 THR A  56      32.467  58.395  51.730  1.00  0.01           O
ATOM    710  H   THR A  56      31.607  57.328  48.742  1.00  0.01           H
ATOM    711  HA  THR A  56      33.777  59.171  49.791  1.00  0.01           H
ATOM    712  HB  THR A  56      32.595  56.655  50.695  1.00  0.01           H
ATOM    713  HG1 THR A  56      31.596  58.418  51.327  1.00  0.01           H
ATOM    714 HG21 THR A  56      34.732  56.032  51.429  1.00  0.01           H
ATOM    715 HG22 THR A  56      33.845  56.771  52.797  1.00  0.01           H
ATOM    716 HG23 THR A  56      35.110  57.697  51.900  1.00  0.01           H
ATOM    717  N   MET A  57      34.355  56.194  48.386  1.00  0.01           N
ATOM    718  CA  MET A  57      35.412  55.469  47.669  1.00  0.01           C
ATOM    719  C   MET A  57      36.073  56.248  46.523  1.00  0.01           C
ATOM    720  O   MET A  57      37.284  56.303  46.457  1.00  0.01           O
ATOM    721  CB  MET A  57      34.916  54.083  47.095  1.00  0.01           C
ATOM    722  CG  MET A  57      34.318  53.084  48.162  1.00  0.01           C
ATOM    723  SD  MET A  57      34.133  51.299  47.698  1.00  0.01           S
ATOM    724  CE  MET A  57      32.855  51.458  46.436  1.00  0.01           C
ATOM    725  H   MET A  57      33.385  55.947  48.254  1.00  0.01           H
ATOM    726  HA  MET A  57      36.154  55.244  48.436  1.00  0.01           H
ATOM    727  HB2 MET A  57      34.245  54.264  46.255  1.00  0.01           H
ATOM    728  HB3 MET A  57      35.762  53.493  46.744  1.00  0.01           H
ATOM    729  HG2 MET A  57      35.034  53.155  48.980  1.00  0.01           H
ATOM    730  HG3 MET A  57      33.349  53.508  48.427  1.00  0.01           H
ATOM    731  HE1 MET A  57      33.275  51.596  45.440  1.00  0.01           H
ATOM    732  HE2 MET A  57      32.438  50.453  46.368  1.00  0.01           H
ATOM    733  HE3 MET A  57      32.055  52.109  46.790  1.00  0.01           H
ATOM    734  N   SER A  58      35.289  56.864  45.741  1.00 -0.01           N
ATOM    735  CA  SER A  58      35.766  57.753  44.669  1.00 -0.01           C
ATOM    736  C   SER A  58      36.406  58.979  45.256  1.00 -0.01           C
ATOM    737  O   SER A  58      37.389  59.435  44.679  1.00 -0.01           O
ATOM    738  CB  SER A  58      34.603  58.272  43.823  1.00 -0.01           C
ATOM    739  OG  SER A  58      35.119  58.948  42.659  1.00 -0.01           O
ATOM    740  H   SER A  58      34.303  56.831  45.958  1.00 -0.01           H
ATOM    741  HA  SER A  58      36.494  57.241  44.039  1.00 -0.01           H
ATOM    742  HB2 SER A  58      33.920  57.475  43.529  1.00 -0.01           H
ATOM    743  HB3 SER A  58      34.025  58.894  44.507  1.00 -0.01           H
ATOM    744  HG  SER A  58      35.053  59.895  42.800  1.00 -0.01           H
ATOM    745  N   SER A  59      36.056  59.459  46.427  1.00  0.02           N
ATOM    746  CA  SER A  59      36.762  60.525  47.180  1.00  0.02           C
ATOM    747  C   SER A  59      38.195  60.067  47.514  1.00  0.02           C
ATOM    748  O   SER A  59      39.085  60.896  47.272  1.00  0.02           O
ATOM    749  CB  SER A  59      35.987  61.027  48.309  1.00  0.02           C
ATOM    750  OG  SER A  59      36.379  62.365  48.681  1.00  0.02           O
ATOM    751  H   SER A  59      35.225  59.106  46.880  1.00  0.02           H
ATOM    752  HA  SER A  59      36.839  61.395  46.529  1.00  0.02           H
ATOM    753  HB2 SER A  59      34.953  61.019  47.964  1.00  0.02           H
ATOM    754  HB3 SER A  59      36.038  60.301  49.120  1.00  0.02           H
ATOM    755  HG  SER A  59      37.248  62.288  49.081  1.00  0.02           H
ATOM    756  N   GLN A  60      38.507  58.810  47.968  1.00  0.01           N
ATOM    757  CA  GLN A  60      39.891  58.429  48.119  1.00  0.01           C
ATOM    758  C   GLN A  60      40.670  58.154  46.813  1.00  0.01           C
ATOM    759  O   GLN A  60      41.818  58.466  46.713  1.00  0.01           O
ATOM    760  CB  GLN A  60      39.865  57.172  49.040  1.00  0.01           C
ATOM    761  CG  GLN A  60      41.222  56.663  49.528  1.00  0.01           C
ATOM    762  CD  GLN A  60      41.462  55.197  49.289  1.00  0.01           C
ATOM    763  NE2 GLN A  60      41.722  54.452  50.329  1.00  0.01           N
ATOM    764  OE1 GLN A  60      41.331  54.713  48.165  1.00  0.01           O
ATOM    765  H   GLN A  60      37.741  58.281  48.358  1.00  0.01           H
ATOM    766  HA  GLN A  60      40.483  59.214  48.590  1.00  0.01           H
ATOM    767  HB2 GLN A  60      39.329  57.455  49.946  1.00  0.01           H
ATOM    768  HB3 GLN A  60      39.248  56.405  48.572  1.00  0.01           H
ATOM    769  HG2 GLN A  60      42.046  57.214  49.075  1.00  0.01           H
ATOM    770  HG3 GLN A  60      41.169  56.797  50.609  1.00  0.01           H
ATOM    771 HE21 GLN A  60      41.905  53.458  50.327  1.00  0.01           H
ATOM    772 HE22 GLN A  60      41.773  54.879  51.242  1.00  0.01           H
ATOM    773  N   ALA A  61      39.984  57.630  45.755  1.00 -0.02           N
ATOM    774  CA  ALA A  61      40.438  57.677  44.345  1.00 -0.02           C
ATOM    775  C   ALA A  61      40.612  59.154  43.878  1.00 -0.02           C
ATOM    776  O   ALA A  61      41.463  59.383  43.026  1.00 -0.02           O
ATOM    777  CB  ALA A  61      39.537  56.820  43.535  1.00 -0.02           C
ATOM    778  H   ALA A  61      39.018  57.393  45.936  1.00 -0.02           H
ATOM    779  HA  ALA A  61      41.439  57.249  44.286  1.00 -0.02           H
ATOM    780  HB1 ALA A  61      39.542  55.800  43.920  1.00 -0.02           H
ATOM    781  HB2 ALA A  61      40.001  56.754  42.551  1.00 -0.02           H
ATOM    782  HB3 ALA A  61      38.500  57.154  43.579  1.00 -0.02           H
ATOM    783  N   GLN A  62      39.947  60.219  44.444  1.00 -0.06           N
ATOM    784  CA  GLN A  62      40.249  61.641  44.161  1.00 -0.06           C
ATOM    785  C   GLN A  62      41.553  62.063  44.801  1.00 -0.06           C
ATOM    786  O   GLN A  62      42.444  62.680  44.185  1.00 -0.06           O
ATOM    787  CB  GLN A  62      39.109  62.627  44.587  1.00 -0.06           C
ATOM    788  CG  GLN A  62      37.945  62.783  43.536  1.00 -0.06           C
ATOM    789  CD  GLN A  62      36.958  63.782  44.038  1.00 -0.06           C
ATOM    790  NE2 GLN A  62      36.086  64.276  43.228  1.00 -0.06           N
ATOM    791  OE1 GLN A  62      36.974  64.148  45.219  1.00 -0.06           O
ATOM    792  H   GLN A  62      39.123  60.025  44.995  1.00 -0.06           H
ATOM    793  HA  GLN A  62      40.359  61.710  43.079  1.00 -0.06           H
ATOM    794  HB2 GLN A  62      38.766  62.227  45.541  1.00 -0.06           H
ATOM    795  HB3 GLN A  62      39.443  63.652  44.749  1.00 -0.06           H
ATOM    796  HG2 GLN A  62      38.463  63.231  42.689  1.00 -0.06           H
ATOM    797  HG3 GLN A  62      37.489  61.795  43.472  1.00 -0.06           H
ATOM    798 HE21 GLN A  62      35.520  65.026  43.598  1.00 -0.06           H
ATOM    799 HE22 GLN A  62      36.146  64.147  42.228  1.00 -0.06           H
ATOM    800  N   ASP A  63      41.680  61.824  46.094  1.00  0.00           N
ATOM    801  CA  ASP A  63      42.954  62.201  46.819  1.00  0.00           C
ATOM    802  C   ASP A  63      44.263  61.623  46.182  1.00  0.00           C
ATOM    803  O   ASP A  63      45.227  62.317  45.822  1.00  0.00           O
ATOM    804  CB  ASP A  63      42.832  61.838  48.307  1.00  0.00           C
ATOM    805  CG  ASP A  63      41.892  62.655  49.126  1.00  0.00           C
ATOM    806  OD1 ASP A  63      41.661  63.869  48.828  1.00  0.00           O
ATOM    807  OD2 ASP A  63      41.300  62.160  50.103  1.00  0.00           O
ATOM    808  H   ASP A  63      40.890  61.309  46.455  1.00  0.00           H
ATOM    809  HA  ASP A  63      43.095  63.278  46.907  1.00  0.00           H
ATOM    810  HB2 ASP A  63      42.439  60.822  48.340  1.00  0.00           H
ATOM    811  HB3 ASP A  63      43.839  61.717  48.707  1.00  0.00           H
ATOM    812  N   ARG A  64      44.185  60.367  45.837  1.00  0.02           N
ATOM    813  CA  ARG A  64      45.208  59.620  44.987  1.00  0.02           C
ATOM    814  C   ARG A  64      45.487  60.246  43.609  1.00  0.02           C
ATOM    815  O   ARG A  64      46.652  60.242  43.210  1.00  0.02           O
ATOM    816  CB  ARG A  64      44.756  58.217  44.958  1.00  0.02           C
ATOM    817  CG  ARG A  64      45.668  57.242  44.184  1.00  0.02           C
ATOM    818  CD  ARG A  64      45.270  55.745  44.272  1.00  0.02           C
ATOM    819  NE  ARG A  64      43.880  55.489  43.984  1.00  0.02           N
ATOM    820  CZ  ARG A  64      43.010  54.835  44.686  1.00  0.02           C
ATOM    821  NH1 ARG A  64      43.274  54.626  45.911  1.00  0.02           N
ATOM    822  NH2 ARG A  64      41.853  54.428  44.148  1.00  0.02           N
ATOM    823  H   ARG A  64      43.335  59.861  46.039  1.00  0.02           H
ATOM    824  HA  ARG A  64      46.169  59.739  45.488  1.00  0.02           H
ATOM    825  HB2 ARG A  64      44.582  57.860  45.973  1.00  0.02           H
ATOM    826  HB3 ARG A  64      43.791  58.224  44.451  1.00  0.02           H
ATOM    827  HG2 ARG A  64      45.562  57.628  43.170  1.00  0.02           H
ATOM    828  HG3 ARG A  64      46.717  57.364  44.453  1.00  0.02           H
ATOM    829  HD2 ARG A  64      45.925  55.264  43.545  1.00  0.02           H
ATOM    830  HD3 ARG A  64      45.587  55.263  45.197  1.00  0.02           H
ATOM    831  HE  ARG A  64      43.548  55.710  43.056  1.00  0.02           H
ATOM    832 HH11 ARG A  64      44.079  55.122  46.265  1.00  0.02           H
ATOM    833 HH12 ARG A  64      42.517  54.421  46.548  1.00  0.02           H
ATOM    834 HH21 ARG A  64      41.533  54.503  43.193  1.00  0.02           H
ATOM    835 HH22 ARG A  64      41.188  54.080  44.824  1.00  0.02           H
ATOM    836  N   TYR A  65      44.457  60.804  42.883  1.00 -0.03           N
ATOM    837  CA  TYR A  65      44.509  61.503  41.641  1.00 -0.03           C
ATOM    838  C   TYR A  65      45.402  62.769  41.872  1.00 -0.03           C
ATOM    839  O   TYR A  65      46.519  62.788  41.395  1.00 -0.03           O
ATOM    840  CB  TYR A  65      43.076  61.747  41.101  1.00 -0.03           C
ATOM    841  CG  TYR A  65      42.906  62.147  39.663  1.00 -0.03           C
ATOM    842  CD1 TYR A  65      42.709  63.457  39.319  1.00 -0.03           C
ATOM    843  CD2 TYR A  65      43.083  61.147  38.665  1.00 -0.03           C
ATOM    844  CE1 TYR A  65      42.477  63.822  37.960  1.00 -0.03           C
ATOM    845  CE2 TYR A  65      42.817  61.493  37.320  1.00 -0.03           C
ATOM    846  CZ  TYR A  65      42.498  62.816  36.983  1.00 -0.03           C
ATOM    847  OH  TYR A  65      42.234  63.094  35.675  1.00 -0.03           O
ATOM    848  H   TYR A  65      43.542  60.803  43.310  1.00 -0.03           H
ATOM    849  HA  TYR A  65      45.006  60.870  40.906  1.00 -0.03           H
ATOM    850  HB2 TYR A  65      42.389  60.916  41.264  1.00 -0.03           H
ATOM    851  HB3 TYR A  65      42.653  62.553  41.701  1.00 -0.03           H
ATOM    852  HD1 TYR A  65      42.646  64.157  40.140  1.00 -0.03           H
ATOM    853  HD2 TYR A  65      43.210  60.093  38.865  1.00 -0.03           H
ATOM    854  HE1 TYR A  65      42.240  64.817  37.613  1.00 -0.03           H
ATOM    855  HE2 TYR A  65      42.749  60.737  36.551  1.00 -0.03           H
ATOM    856  HH  TYR A  65      41.750  63.919  35.604  1.00 -0.03           H
ATOM    857  N   THR A  66      44.958  63.724  42.663  1.00  0.02           N
ATOM    858  CA  THR A  66      45.727  64.914  42.941  1.00  0.02           C
ATOM    859  C   THR A  66      47.122  64.727  43.522  1.00  0.02           C
ATOM    860  O   THR A  66      48.100  65.437  43.259  1.00  0.02           O
ATOM    861  CB  THR A  66      44.983  65.910  43.907  1.00  0.02           C
ATOM    862  CG2 THR A  66      44.677  67.172  43.165  1.00  0.02           C
ATOM    863  OG1 THR A  66      43.845  65.363  44.615  1.00  0.02           O
ATOM    864  H   THR A  66      44.258  63.435  43.331  1.00  0.02           H
ATOM    865  HA  THR A  66      45.909  65.444  42.006  1.00  0.02           H
ATOM    866  HB  THR A  66      45.670  66.180  44.709  1.00  0.02           H
ATOM    867  HG1 THR A  66      43.111  65.273  44.003  1.00  0.02           H
ATOM    868 HG21 THR A  66      44.243  67.870  43.881  1.00  0.02           H
ATOM    869 HG22 THR A  66      43.958  66.871  42.403  1.00  0.02           H
ATOM    870 HG23 THR A  66      45.654  67.552  42.866  1.00  0.02           H
ATOM    871  N   ASP A  67      47.302  63.674  44.353  1.00  0.00           N
ATOM    872  CA  ASP A  67      48.612  63.188  44.871  1.00  0.00           C
ATOM    873  C   ASP A  67      49.543  62.824  43.645  1.00  0.00           C
ATOM    874  O   ASP A  67      50.574  63.490  43.492  1.00  0.00           O
ATOM    875  CB  ASP A  67      48.526  61.910  45.765  1.00  0.00           C
ATOM    876  CG  ASP A  67      47.876  62.063  47.141  1.00  0.00           C
ATOM    877  OD1 ASP A  67      47.638  63.232  47.600  1.00  0.00           O
ATOM    878  OD2 ASP A  67      47.674  61.005  47.826  1.00  0.00           O
ATOM    879  H   ASP A  67      46.562  63.011  44.538  1.00  0.00           H
ATOM    880  HA  ASP A  67      48.991  64.070  45.388  1.00  0.00           H
ATOM    881  HB2 ASP A  67      48.047  61.106  45.206  1.00  0.00           H
ATOM    882  HB3 ASP A  67      49.525  61.487  45.868  1.00  0.00           H
ATOM    883  N   TYR A  68      49.117  61.952  42.713  1.00  0.00           N
ATOM    884  CA  TYR A  68      49.696  61.766  41.373  1.00  0.00           C
ATOM    885  C   TYR A  68      49.931  63.067  40.596  1.00  0.00           C
ATOM    886  O   TYR A  68      50.997  63.275  40.024  1.00  0.00           O
ATOM    887  CB  TYR A  68      48.940  60.792  40.542  1.00  0.00           C
ATOM    888  CG  TYR A  68      49.498  60.502  39.150  1.00  0.00           C
ATOM    889  CD1 TYR A  68      50.790  60.008  39.103  1.00  0.00           C
ATOM    890  CD2 TYR A  68      48.812  60.773  37.985  1.00  0.00           C
ATOM    891  CE1 TYR A  68      51.475  59.721  37.880  1.00  0.00           C
ATOM    892  CE2 TYR A  68      49.438  60.454  36.730  1.00  0.00           C
ATOM    893  CZ  TYR A  68      50.760  59.922  36.687  1.00  0.00           C
ATOM    894  OH  TYR A  68      51.319  59.498  35.527  1.00  0.00           O
ATOM    895  H   TYR A  68      48.398  61.313  43.020  1.00  0.00           H
ATOM    896  HA  TYR A  68      50.587  61.154  41.517  1.00  0.00           H
ATOM    897  HB2 TYR A  68      48.911  59.811  41.016  1.00  0.00           H
ATOM    898  HB3 TYR A  68      47.915  61.156  40.471  1.00  0.00           H
ATOM    899  HD1 TYR A  68      51.254  59.810  40.059  1.00  0.00           H
ATOM    900  HD2 TYR A  68      47.823  61.206  37.969  1.00  0.00           H
ATOM    901  HE1 TYR A  68      52.408  59.179  37.832  1.00  0.00           H
ATOM    902  HE2 TYR A  68      48.821  60.639  35.863  1.00  0.00           H
ATOM    903  HH  TYR A  68      52.263  59.406  35.674  1.00  0.00           H
ATOM    904  N   LEU A  69      48.987  64.063  40.661  1.00  0.00           N
ATOM    905  CA  LEU A  69      49.122  65.320  39.896  1.00  0.00           C
ATOM    906  C   LEU A  69      50.122  66.303  40.610  1.00  0.00           C
ATOM    907  O   LEU A  69      50.844  66.959  39.858  1.00  0.00           O
ATOM    908  CB  LEU A  69      47.767  65.934  39.642  1.00  0.00           C
ATOM    909  CG  LEU A  69      46.746  65.058  38.809  1.00  0.00           C
ATOM    910  CD1 LEU A  69      45.559  65.865  38.398  1.00  0.00           C
ATOM    911  CD2 LEU A  69      47.228  64.225  37.595  1.00  0.00           C
ATOM    912  H   LEU A  69      48.152  63.945  41.216  1.00  0.00           H
ATOM    913  HA  LEU A  69      49.567  65.076  38.931  1.00  0.00           H
ATOM    914  HB2 LEU A  69      47.303  66.269  40.570  1.00  0.00           H
ATOM    915  HB3 LEU A  69      48.047  66.759  38.986  1.00  0.00           H
ATOM    916  HG  LEU A  69      46.310  64.312  39.473  1.00  0.00           H
ATOM    917 HD11 LEU A  69      44.970  65.267  37.703  1.00  0.00           H
ATOM    918 HD12 LEU A  69      45.765  66.824  37.921  1.00  0.00           H
ATOM    919 HD13 LEU A  69      44.989  66.079  39.302  1.00  0.00           H
ATOM    920 HD21 LEU A  69      47.464  64.894  36.767  1.00  0.00           H
ATOM    921 HD22 LEU A  69      48.082  63.595  37.847  1.00  0.00           H
ATOM    922 HD23 LEU A  69      46.406  63.544  37.377  1.00  0.00           H
ATOM    923  N   ILE A  70      50.328  66.307  41.926  1.00  0.00           N
ATOM    924  CA  ILE A  70      51.401  67.029  42.596  1.00  0.00           C
ATOM    925  C   ILE A  70      52.702  66.328  42.230  1.00  0.00           C
ATOM    926  O   ILE A  70      53.676  67.055  41.941  1.00  0.00           O
ATOM    927  CB  ILE A  70      51.185  67.070  44.142  1.00  0.00           C
ATOM    928  CG1 ILE A  70      49.932  67.916  44.432  1.00  0.00           C
ATOM    929  CG2 ILE A  70      52.351  67.737  44.830  1.00  0.00           C
ATOM    930  CD1 ILE A  70      49.210  67.539  45.771  1.00  0.00           C
ATOM    931  H   ILE A  70      49.611  65.935  42.533  1.00  0.00           H
ATOM    932  HA  ILE A  70      51.321  68.042  42.202  1.00  0.00           H
ATOM    933  HB  ILE A  70      51.015  66.045  44.471  1.00  0.00           H
ATOM    934 HG12 ILE A  70      50.162  68.980  44.497  1.00  0.00           H
ATOM    935 HG13 ILE A  70      49.171  67.815  43.657  1.00  0.00           H
ATOM    936 HG21 ILE A  70      53.288  67.190  44.719  1.00  0.00           H
ATOM    937 HG22 ILE A  70      52.122  67.751  45.896  1.00  0.00           H
ATOM    938 HG23 ILE A  70      52.485  68.759  44.476  1.00  0.00           H
ATOM    939 HD11 ILE A  70      48.993  66.479  45.902  1.00  0.00           H
ATOM    940 HD12 ILE A  70      48.175  67.867  45.675  1.00  0.00           H
ATOM    941 HD13 ILE A  70      49.681  67.996  46.642  1.00  0.00           H
ATOM    942  N   GLU A  71      52.712  65.023  42.086  1.00  0.00           N
ATOM    943  CA  GLU A  71      53.902  64.306  41.617  1.00  0.00           C
ATOM    944  C   GLU A  71      54.286  64.565  40.177  1.00  0.00           C
ATOM    945  O   GLU A  71      55.486  64.681  39.900  1.00  0.00           O
ATOM    946  CB  GLU A  71      53.700  62.826  41.957  1.00  0.00           C
ATOM    947  CG  GLU A  71      55.040  61.990  41.927  1.00  0.00           C
ATOM    948  CD  GLU A  71      54.727  60.810  42.907  1.00  0.00           C
ATOM    949  OE1 GLU A  71      55.031  60.879  44.100  1.00  0.00           O
ATOM    950  OE2 GLU A  71      54.231  59.801  42.415  1.00  0.00           O
ATOM    951  H   GLU A  71      51.922  64.432  42.303  1.00  0.00           H
ATOM    952  HA  GLU A  71      54.786  64.695  42.121  1.00  0.00           H
ATOM    953  HB2 GLU A  71      53.138  62.860  42.891  1.00  0.00           H
ATOM    954  HB3 GLU A  71      53.078  62.337  41.207  1.00  0.00           H
ATOM    955  HG2 GLU A  71      55.198  61.729  40.881  1.00  0.00           H
ATOM    956  HG3 GLU A  71      55.885  62.516  42.372  1.00  0.00           H
ATOM    957  N   THR A  72      53.333  64.631  39.293  1.00  0.01           N
ATOM    958  CA  THR A  72      53.587  64.963  37.874  1.00  0.01           C
ATOM    959  C   THR A  72      53.986  66.448  37.691  1.00  0.01           C
ATOM    960  O   THR A  72      54.912  66.784  36.917  1.00  0.01           O
ATOM    961  CB  THR A  72      52.266  64.765  37.075  1.00  0.01           C
ATOM    962  CG2 THR A  72      52.304  65.301  35.656  1.00  0.01           C
ATOM    963  OG1 THR A  72      52.083  63.366  37.043  1.00  0.01           O
ATOM    964  H   THR A  72      52.367  64.492  39.555  1.00  0.01           H
ATOM    965  HA  THR A  72      54.432  64.381  37.504  1.00  0.01           H
ATOM    966  HB  THR A  72      51.347  65.166  37.503  1.00  0.01           H
ATOM    967  HG1 THR A  72      51.690  63.143  37.890  1.00  0.01           H
ATOM    968 HG21 THR A  72      51.264  65.162  35.359  1.00  0.01           H
ATOM    969 HG22 THR A  72      53.029  64.751  35.056  1.00  0.01           H
ATOM    970 HG23 THR A  72      52.488  66.375  35.687  1.00  0.01           H
ATOM    971  N   LEU A  73      53.406  67.410  38.401  1.00  0.00           N
ATOM    972  CA  LEU A  73      53.680  68.864  38.322  1.00  0.00           C
ATOM    973  C   LEU A  73      54.980  69.184  39.038  1.00  0.00           C
ATOM    974  O   LEU A  73      55.823  69.900  38.519  1.00  0.00           O
ATOM    975  CB  LEU A  73      52.541  69.777  38.937  1.00  0.00           C
ATOM    976  CG  LEU A  73      52.912  71.259  38.970  1.00  0.00           C
ATOM    977  CD1 LEU A  73      53.324  71.777  37.570  1.00  0.00           C
ATOM    978  CD2 LEU A  73      51.688  72.111  39.342  1.00  0.00           C
ATOM    979  H   LEU A  73      52.656  67.079  38.991  1.00  0.00           H
ATOM    980  HA  LEU A  73      53.835  69.059  37.260  1.00  0.00           H
ATOM    981  HB2 LEU A  73      51.637  69.603  38.353  1.00  0.00           H
ATOM    982  HB3 LEU A  73      52.253  69.482  39.946  1.00  0.00           H
ATOM    983  HG  LEU A  73      53.744  71.388  39.663  1.00  0.00           H
ATOM    984 HD11 LEU A  73      54.110  71.148  37.153  1.00  0.00           H
ATOM    985 HD12 LEU A  73      53.584  72.809  37.808  1.00  0.00           H
ATOM    986 HD13 LEU A  73      52.424  71.738  36.957  1.00  0.00           H
ATOM    987 HD21 LEU A  73      50.903  72.018  38.591  1.00  0.00           H
ATOM    988 HD22 LEU A  73      51.200  71.736  40.241  1.00  0.00           H
ATOM    989 HD23 LEU A  73      51.948  73.169  39.339  1.00  0.00           H
ATOM    990  N   ASP A  74      55.148  68.561  40.134  1.00  0.00           N
ATOM    991  CA  ASP A  74      56.327  68.692  41.078  1.00  0.00           C
ATOM    992  C   ASP A  74      56.615  70.147  41.501  1.00  0.00           C
ATOM    993  O   ASP A  74      57.677  70.648  41.205  1.00  0.00           O
ATOM    994  CB  ASP A  74      57.526  67.841  40.553  1.00  0.00           C
ATOM    995  CG  ASP A  74      58.795  67.795  41.392  1.00  0.00           C
ATOM    996  OD1 ASP A  74      58.735  67.759  42.645  1.00  0.00           O
ATOM    997  OD2 ASP A  74      59.913  67.674  40.811  1.00  0.00           O
ATOM    998  H   ASP A  74      54.367  67.980  40.401  1.00  0.00           H
ATOM    999  HA  ASP A  74      56.012  68.210  42.003  1.00  0.00           H
ATOM   1000  HB2 ASP A  74      57.230  66.810  40.359  1.00  0.00           H
ATOM   1001  HB3 ASP A  74      57.832  68.189  39.566  1.00  0.00           H
ATOM   1002  N   PRO A  75      55.637  70.821  42.233  1.00  0.00           N
ATOM   1003  CA  PRO A  75      55.741  72.173  42.754  1.00  0.00           C
ATOM   1004  C   PRO A  75      56.868  72.173  43.820  1.00  0.00           C
ATOM   1005  O   PRO A  75      57.026  71.170  44.530  1.00  0.00           O
ATOM   1006  CB  PRO A  75      54.420  72.453  43.407  1.00  0.00           C
ATOM   1007  CG  PRO A  75      53.436  71.406  42.893  1.00  0.00           C
ATOM   1008  CD  PRO A  75      54.366  70.253  42.620  1.00  0.00           C
ATOM   1009  HA  PRO A  75      55.926  72.865  41.933  1.00  0.00           H
ATOM   1010  HB2 PRO A  75      54.510  72.383  44.491  1.00  0.00           H
ATOM   1011  HB3 PRO A  75      54.068  73.441  43.111  1.00  0.00           H
ATOM   1012  HG2 PRO A  75      52.636  71.066  43.551  1.00  0.00           H
ATOM   1013  HG3 PRO A  75      52.952  71.766  41.985  1.00  0.00           H
ATOM   1014  HD2 PRO A  75      54.452  69.644  43.520  1.00  0.00           H
ATOM   1015  HD3 PRO A  75      53.964  69.677  41.787  1.00  0.00           H
ATOM   1016  N   LYS A  76      57.523  73.357  43.925  1.00  0.00           N
ATOM   1017  CA  LYS A  76      58.695  73.541  44.862  1.00  0.00           C
ATOM   1018  C   LYS A  76      58.412  74.619  45.986  1.00  0.00           C
ATOM   1019  O   LYS A  76      57.688  75.546  45.789  1.00  0.00           O
ATOM   1020  CB  LYS A  76      60.036  73.795  44.105  1.00  0.00           C
ATOM   1021  CG  LYS A  76      60.296  72.749  43.006  1.00  0.00           C
ATOM   1022  CD  LYS A  76      60.798  71.402  43.574  1.00  0.00           C
ATOM   1023  CE  LYS A  76      61.291  70.463  42.469  1.00  0.00           C
ATOM   1024  NZ  LYS A  76      62.472  69.682  42.904  1.00  0.00           N
ATOM   1025  H   LYS A  76      57.331  74.062  43.229  1.00  0.00           H
ATOM   1026  HA  LYS A  76      58.887  72.557  45.288  1.00  0.00           H
ATOM   1027  HB2 LYS A  76      59.818  74.764  43.656  1.00  0.00           H
ATOM   1028  HB3 LYS A  76      60.908  73.853  44.756  1.00  0.00           H
ATOM   1029  HG2 LYS A  76      59.431  72.639  42.352  1.00  0.00           H
ATOM   1030  HG3 LYS A  76      61.085  73.193  42.398  1.00  0.00           H
ATOM   1031  HD2 LYS A  76      61.666  71.720  44.151  1.00  0.00           H
ATOM   1032  HD3 LYS A  76      60.068  70.917  44.223  1.00  0.00           H
ATOM   1033  HE2 LYS A  76      60.451  69.809  42.231  1.00  0.00           H
ATOM   1034  HE3 LYS A  76      61.593  71.118  41.652  1.00  0.00           H
ATOM   1035  HZ1 LYS A  76      63.237  70.296  43.148  1.00  0.00           H
ATOM   1036  HZ2 LYS A  76      62.706  69.044  42.157  1.00  0.00           H
ATOM   1037  HZ3 LYS A  76      62.156  69.011  43.589  1.00  0.00           H
ATOM   1038  N   ALA A  77      59.089  74.543  47.124  1.00  0.00           N
ATOM   1039  CA  ALA A  77      58.952  75.436  48.201  1.00  0.00           C
ATOM   1040  C   ALA A  77      59.130  76.845  47.725  1.00  0.00           C
ATOM   1041  O   ALA A  77      59.915  77.071  46.761  1.00  0.00           O
ATOM   1042  CB  ALA A  77      59.846  75.063  49.401  1.00  0.00           C
ATOM   1043  H   ALA A  77      59.765  73.810  47.283  1.00  0.00           H
ATOM   1044  HA  ALA A  77      57.930  75.336  48.566  1.00  0.00           H
ATOM   1045  HB1 ALA A  77      60.835  74.753  49.061  1.00  0.00           H
ATOM   1046  HB2 ALA A  77      59.407  74.189  49.882  1.00  0.00           H
ATOM   1047  HB3 ALA A  77      59.795  75.905  50.092  1.00  0.00           H
ATOM   1048  N   GLY A  78      58.338  77.806  48.308  1.00  0.00           N
ATOM   1049  CA  GLY A  78      58.256  79.229  48.032  1.00  0.00           C
ATOM   1050  C   GLY A  78      57.930  79.688  46.617  1.00  0.00           C
ATOM   1051  O   GLY A  78      58.104  80.868  46.320  1.00  0.00           O
ATOM   1052  H   GLY A  78      57.851  77.491  49.134  1.00  0.00           H
ATOM   1053  HA2 GLY A  78      57.711  79.788  48.793  1.00  0.00           H
ATOM   1054  HA3 GLY A  78      59.297  79.531  48.151  1.00  0.00           H
ATOM   1055  N   GLN A  79      57.482  78.727  45.768  1.00  0.00           N
ATOM   1056  CA  GLN A  79      56.650  78.949  44.619  1.00  0.00           C
ATOM   1057  C   GLN A  79      55.288  79.543  45.142  1.00  0.00           C
ATOM   1058  O   GLN A  79      54.749  78.944  46.090  1.00  0.00           O
ATOM   1059  CB  GLN A  79      56.325  77.713  43.812  1.00  0.00           C
ATOM   1060  CG  GLN A  79      57.591  77.295  43.112  1.00  0.00           C
ATOM   1061  CD  GLN A  79      57.350  76.032  42.289  1.00  0.00           C
ATOM   1062  NE2 GLN A  79      58.392  75.479  41.685  1.00  0.00           N
ATOM   1063  OE1 GLN A  79      56.253  75.482  42.124  1.00  0.00           O
ATOM   1064  H   GLN A  79      57.317  77.830  46.200  1.00  0.00           H
ATOM   1065  HA  GLN A  79      57.117  79.677  43.955  1.00  0.00           H
ATOM   1066  HB2 GLN A  79      55.852  76.974  44.459  1.00  0.00           H
ATOM   1067  HB3 GLN A  79      55.583  78.059  43.092  1.00  0.00           H
ATOM   1068  HG2 GLN A  79      57.937  78.048  42.405  1.00  0.00           H
ATOM   1069  HG3 GLN A  79      58.328  77.037  43.872  1.00  0.00           H
ATOM   1070 HE21 GLN A  79      58.230  74.708  41.053  1.00  0.00           H
ATOM   1071 HE22 GLN A  79      59.234  76.033  41.751  1.00  0.00           H
ATOM   1072  N   HID A  80      54.687  80.469  44.449  1.00  0.00           N
ATOM   1073  CA  HID A  80      53.250  80.652  44.462  1.00  0.00           C
ATOM   1074  C   HID A  80      52.524  79.892  43.269  1.00  0.00           C
ATOM   1075  O   HID A  80      52.706  80.331  42.130  1.00  0.00           O
ATOM   1076  CB  HID A  80      52.957  82.215  44.571  1.00  0.00           C
ATOM   1077  CG  HID A  80      51.503  82.523  45.021  1.00  0.00           C
ATOM   1078  CD2 HID A  80      50.595  81.582  45.342  1.00  0.00           C
ATOM   1079  ND1 HID A  80      50.959  83.779  45.202  1.00  0.00           N
ATOM   1080  CE1 HID A  80      49.710  83.612  45.667  1.00  0.00           C
ATOM   1081  NE2 HID A  80      49.380  82.294  45.698  1.00  0.00           N
ATOM   1082  H   HID A  80      55.215  80.924  43.718  1.00  0.00           H
ATOM   1083  HA  HID A  80      52.767  80.155  45.303  1.00  0.00           H
ATOM   1084  HB2 HID A  80      53.627  82.759  45.237  1.00  0.00           H
ATOM   1085  HB3 HID A  80      53.113  82.710  43.612  1.00  0.00           H
ATOM   1086  HD1 HID A  80      51.376  84.683  45.031  1.00  0.00           H
ATOM   1087  HD2 HID A  80      50.799  80.521  45.359  1.00  0.00           H
ATOM   1088  HE1 HID A  80      49.061  84.414  45.986  1.00  0.00           H
ATOM   1089  N   LEU A  81      51.666  78.865  43.523  1.00  0.01           N
ATOM   1090  CA  LEU A  81      50.842  78.127  42.506  1.00  0.01           C
ATOM   1091  C   LEU A  81      49.515  78.777  42.159  1.00  0.01           C
ATOM   1092  O   LEU A  81      48.871  79.299  43.080  1.00  0.01           O
ATOM   1093  CB  LEU A  81      50.756  76.653  42.908  1.00  0.01           C
ATOM   1094  CG  LEU A  81      50.030  75.686  41.844  1.00  0.01           C
ATOM   1095  CD1 LEU A  81      50.652  74.269  42.027  1.00  0.01           C
ATOM   1096  CD2 LEU A  81      48.543  75.547  42.105  1.00  0.01           C
ATOM   1097  H   LEU A  81      51.428  78.713  44.493  1.00  0.01           H
ATOM   1098  HA  LEU A  81      51.463  78.090  41.611  1.00  0.01           H
ATOM   1099  HB2 LEU A  81      51.789  76.318  43.005  1.00  0.01           H
ATOM   1100  HB3 LEU A  81      50.274  76.546  43.879  1.00  0.01           H
ATOM   1101  HG  LEU A  81      50.172  76.027  40.818  1.00  0.01           H
ATOM   1102 HD11 LEU A  81      51.732  74.344  41.901  1.00  0.01           H
ATOM   1103 HD12 LEU A  81      50.180  73.576  41.331  1.00  0.01           H
ATOM   1104 HD13 LEU A  81      50.518  74.054  43.088  1.00  0.01           H
ATOM   1105 HD21 LEU A  81      48.307  74.921  42.966  1.00  0.01           H
ATOM   1106 HD22 LEU A  81      47.959  76.465  42.155  1.00  0.01           H
ATOM   1107 HD23 LEU A  81      48.042  75.040  41.280  1.00  0.01           H
ATOM   1108  N   LEU A  82      49.085  78.750  40.873  1.00  0.00           N
ATOM   1109  CA  LEU A  82      47.677  79.058  40.640  1.00  0.00           C
ATOM   1110  C   LEU A  82      46.803  77.861  40.161  1.00  0.00           C
ATOM   1111  O   LEU A  82      47.184  76.953  39.380  1.00  0.00           O
ATOM   1112  CB  LEU A  82      47.634  80.195  39.557  1.00  0.00           C
ATOM   1113  CG  LEU A  82      46.298  80.305  38.646  1.00  0.00           C
ATOM   1114  CD1 LEU A  82      45.104  80.931  39.464  1.00  0.00           C
ATOM   1115  CD2 LEU A  82      46.448  81.299  37.468  1.00  0.00           C
ATOM   1116  H   LEU A  82      49.662  78.292  40.182  1.00  0.00           H
ATOM   1117  HA  LEU A  82      47.174  79.557  41.468  1.00  0.00           H
ATOM   1118  HB2 LEU A  82      47.778  81.169  40.024  1.00  0.00           H
ATOM   1119  HB3 LEU A  82      48.457  79.964  38.880  1.00  0.00           H
ATOM   1120  HG  LEU A  82      46.077  79.327  38.219  1.00  0.00           H
ATOM   1121 HD11 LEU A  82      44.878  80.290  40.316  1.00  0.00           H
ATOM   1122 HD12 LEU A  82      44.179  80.770  38.910  1.00  0.00           H
ATOM   1123 HD13 LEU A  82      45.291  81.986  39.665  1.00  0.00           H
ATOM   1124 HD21 LEU A  82      46.438  82.325  37.835  1.00  0.00           H
ATOM   1125 HD22 LEU A  82      47.325  81.057  36.868  1.00  0.00           H
ATOM   1126 HD23 LEU A  82      45.635  81.179  36.751  1.00  0.00           H
ATOM   1127  N   ASP A  83      45.548  77.816  40.610  1.00 -0.04           N
ATOM   1128  CA  ASP A  83      44.646  76.697  40.451  1.00 -0.04           C
ATOM   1129  C   ASP A  83      43.383  77.101  39.628  1.00 -0.04           C
ATOM   1130  O   ASP A  83      42.415  77.640  40.165  1.00 -0.04           O
ATOM   1131  CB  ASP A  83      44.372  76.266  41.881  1.00 -0.04           C
ATOM   1132  CG  ASP A  83      43.474  74.992  41.980  1.00 -0.04           C
ATOM   1133  OD1 ASP A  83      43.283  74.362  40.921  1.00 -0.04           O
ATOM   1134  OD2 ASP A  83      43.065  74.658  43.128  1.00 -0.04           O
ATOM   1135  H   ASP A  83      45.233  78.454  41.327  1.00 -0.04           H
ATOM   1136  HA  ASP A  83      45.191  75.848  40.038  1.00 -0.04           H
ATOM   1137  HB2 ASP A  83      45.333  76.218  42.391  1.00 -0.04           H
ATOM   1138  HB3 ASP A  83      43.851  77.097  42.358  1.00 -0.04           H
ATOM   1139  N   ILE A  84      43.586  77.025  38.345  1.00 -0.05           N
ATOM   1140  CA  ILE A  84      42.637  77.464  37.221  1.00 -0.05           C
ATOM   1141  C   ILE A  84      41.422  76.474  37.293  1.00 -0.05           C
ATOM   1142  O   ILE A  84      41.469  75.374  36.705  1.00 -0.05           O
ATOM   1143  CB  ILE A  84      43.388  77.492  35.883  1.00 -0.05           C
ATOM   1144  CG1 ILE A  84      44.772  78.247  35.961  1.00 -0.05           C
ATOM   1145  CG2 ILE A  84      42.671  77.840  34.585  1.00 -0.05           C
ATOM   1146  CD1 ILE A  84      45.831  77.785  35.010  1.00 -0.05           C
ATOM   1147  H   ILE A  84      44.392  76.484  38.066  1.00 -0.05           H
ATOM   1148  HA  ILE A  84      42.359  78.508  37.363  1.00 -0.05           H
ATOM   1149  HB  ILE A  84      43.617  76.429  35.810  1.00 -0.05           H
ATOM   1150 HG12 ILE A  84      44.640  79.311  35.762  1.00 -0.05           H
ATOM   1151 HG13 ILE A  84      45.273  78.042  36.907  1.00 -0.05           H
ATOM   1152 HG21 ILE A  84      41.810  77.174  34.528  1.00 -0.05           H
ATOM   1153 HG22 ILE A  84      43.387  77.753  33.768  1.00 -0.05           H
ATOM   1154 HG23 ILE A  84      42.270  78.851  34.655  1.00 -0.05           H
ATOM   1155 HD11 ILE A  84      45.534  77.951  33.974  1.00 -0.05           H
ATOM   1156 HD12 ILE A  84      46.177  76.790  35.290  1.00 -0.05           H
ATOM   1157 HD13 ILE A  84      46.700  78.391  35.268  1.00 -0.05           H
ATOM   1158  N   GLY A  85      40.399  77.018  37.905  1.00 -0.04           N
ATOM   1159  CA  GLY A  85      39.163  76.199  38.203  1.00 -0.04           C
ATOM   1160  C   GLY A  85      39.367  75.332  39.459  1.00 -0.04           C
ATOM   1161  O   GLY A  85      39.416  74.118  39.310  1.00 -0.04           O
ATOM   1162  H   GLY A  85      40.482  77.883  38.420  1.00 -0.04           H
ATOM   1163  HA2 GLY A  85      38.329  76.879  38.374  1.00 -0.04           H
ATOM   1164  HA3 GLY A  85      39.013  75.621  37.291  1.00 -0.04           H
ATOM   1165  N   CYS A  86      39.569  75.985  40.626  1.00 -0.02           N
ATOM   1166  CA  CYS A  86      39.948  75.230  41.882  1.00 -0.02           C
ATOM   1167  C   CYS A  86      38.866  74.284  42.440  1.00 -0.02           C
ATOM   1168  O   CYS A  86      39.149  73.616  43.461  1.00 -0.02           O
ATOM   1169  CB  CYS A  86      40.496  76.208  42.945  1.00 -0.02           C
ATOM   1170  SG  CYS A  86      39.338  77.449  43.432  1.00 -0.02           S
ATOM   1171  H   CYS A  86      39.818  76.964  40.597  1.00 -0.02           H
ATOM   1172  HA  CYS A  86      40.792  74.607  41.586  1.00 -0.02           H
ATOM   1173  HB2 CYS A  86      40.805  75.635  43.819  1.00 -0.02           H
ATOM   1174  HB3 CYS A  86      41.323  76.721  42.455  1.00 -0.02           H
ATOM   1175  HG  CYS A  86      38.371  76.534  43.547  1.00 -0.02           H
ATOM   1176  N   GLY A  87      37.731  74.256  41.798  1.00 -0.02           N
ATOM   1177  CA  GLY A  87      36.524  73.675  42.344  1.00 -0.02           C
ATOM   1178  C   GLY A  87      36.372  74.213  43.812  1.00 -0.02           C
ATOM   1179  O   GLY A  87      36.368  75.357  44.098  1.00 -0.02           O
ATOM   1180  H   GLY A  87      37.694  74.710  40.897  1.00 -0.02           H
ATOM   1181  HA2 GLY A  87      35.589  74.023  41.904  1.00 -0.02           H
ATOM   1182  HA3 GLY A  87      36.590  72.587  42.339  1.00 -0.02           H
ATOM   1183  N   THR A  88      36.131  73.326  44.755  1.00  0.02           N
ATOM   1184  CA  THR A  88      35.949  73.580  46.259  1.00  0.02           C
ATOM   1185  C   THR A  88      37.261  73.869  46.953  1.00  0.02           C
ATOM   1186  O   THR A  88      37.346  73.756  48.219  1.00  0.02           O
ATOM   1187  CB  THR A  88      35.352  72.305  46.820  1.00  0.02           C
ATOM   1188  CG2 THR A  88      33.984  71.969  46.182  1.00  0.02           C
ATOM   1189  OG1 THR A  88      36.128  71.153  46.456  1.00  0.02           O
ATOM   1190  H   THR A  88      36.069  72.339  44.551  1.00  0.02           H
ATOM   1191  HA  THR A  88      35.196  74.351  46.421  1.00  0.02           H
ATOM   1192  HB  THR A  88      35.089  72.383  47.875  1.00  0.02           H
ATOM   1193  HG1 THR A  88      35.753  70.298  46.679  1.00  0.02           H
ATOM   1194 HG21 THR A  88      34.109  71.549  45.184  1.00  0.02           H
ATOM   1195 HG22 THR A  88      33.318  72.812  45.994  1.00  0.02           H
ATOM   1196 HG23 THR A  88      33.479  71.195  46.759  1.00  0.02           H
ATOM   1197  N   GLY A  89      38.340  74.109  46.209  1.00  0.01           N
ATOM   1198  CA  GLY A  89      39.704  74.355  46.728  1.00  0.01           C
ATOM   1199  C   GLY A  89      40.463  73.209  47.353  1.00  0.01           C
ATOM   1200  O   GLY A  89      41.588  73.419  47.769  1.00  0.01           O
ATOM   1201  H   GLY A  89      38.236  74.261  45.216  1.00  0.01           H
ATOM   1202  HA2 GLY A  89      40.358  74.747  45.948  1.00  0.01           H
ATOM   1203  HA3 GLY A  89      39.594  75.118  47.499  1.00  0.01           H
ATOM   1204  N   ARG A  90      39.837  72.010  47.385  1.00  0.03           N
ATOM   1205  CA  ARG A  90      40.610  70.885  47.832  1.00  0.03           C
ATOM   1206  C   ARG A  90      41.879  70.679  47.056  1.00  0.03           C
ATOM   1207  O   ARG A  90      42.926  70.326  47.575  1.00  0.03           O
ATOM   1208  CB  ARG A  90      39.750  69.641  47.962  1.00  0.03           C
ATOM   1209  CG  ARG A  90      40.548  68.452  48.656  1.00  0.03           C
ATOM   1210  CD  ARG A  90      39.632  67.172  48.881  1.00  0.03           C
ATOM   1211  NE  ARG A  90      40.316  66.082  49.695  1.00  0.03           N
ATOM   1212  CZ  ARG A  90      40.407  66.017  50.952  1.00  0.03           C
ATOM   1213  NH1 ARG A  90      39.860  66.956  51.706  1.00  0.03           N
ATOM   1214  NH2 ARG A  90      41.024  64.985  51.475  1.00  0.03           N
ATOM   1215  H   ARG A  90      38.950  72.007  46.903  1.00  0.03           H
ATOM   1216  HA  ARG A  90      40.959  71.083  48.846  1.00  0.03           H
ATOM   1217  HB2 ARG A  90      38.987  70.062  48.617  1.00  0.03           H
ATOM   1218  HB3 ARG A  90      39.325  69.359  46.998  1.00  0.03           H
ATOM   1219  HG2 ARG A  90      41.397  68.122  48.058  1.00  0.03           H
ATOM   1220  HG3 ARG A  90      40.734  68.908  49.629  1.00  0.03           H
ATOM   1221  HD2 ARG A  90      38.824  67.652  49.434  1.00  0.03           H
ATOM   1222  HD3 ARG A  90      39.165  66.870  47.943  1.00  0.03           H
ATOM   1223  HE  ARG A  90      40.498  65.216  49.209  1.00  0.03           H
ATOM   1224 HH11 ARG A  90      39.252  67.635  51.270  1.00  0.03           H
ATOM   1225 HH12 ARG A  90      39.961  67.022  52.709  1.00  0.03           H
ATOM   1226 HH21 ARG A  90      41.280  64.260  50.820  1.00  0.03           H
ATOM   1227 HH22 ARG A  90      41.054  64.751  52.457  1.00  0.03           H
ATOM   1228  N   THR A  91      41.791  70.889  45.740  1.00  0.00           N
ATOM   1229  CA  THR A  91      42.888  70.811  44.762  1.00  0.00           C
ATOM   1230  C   THR A  91      44.073  71.702  45.246  1.00  0.00           C
ATOM   1231  O   THR A  91      45.172  71.186  45.407  1.00  0.00           O
ATOM   1232  CB  THR A  91      42.332  71.190  43.391  1.00  0.00           C
ATOM   1233  CG2 THR A  91      43.382  71.157  42.402  1.00  0.00           C
ATOM   1234  OG1 THR A  91      41.263  70.276  42.930  1.00  0.00           O
ATOM   1235  H   THR A  91      40.877  71.108  45.369  1.00  0.00           H
ATOM   1236  HA  THR A  91      43.254  69.785  44.805  1.00  0.00           H
ATOM   1237  HB  THR A  91      41.888  72.185  43.431  1.00  0.00           H
ATOM   1238  HG1 THR A  91      40.522  70.365  43.534  1.00  0.00           H
ATOM   1239 HG21 THR A  91      42.979  71.285  41.397  1.00  0.00           H
ATOM   1240 HG22 THR A  91      43.959  70.233  42.370  1.00  0.00           H
ATOM   1241 HG23 THR A  91      43.926  72.084  42.583  1.00  0.00           H
ATOM   1242  N   ALA A  92      43.841  73.000  45.397  1.00  0.00           N
ATOM   1243  CA  ALA A  92      44.729  73.966  46.042  1.00  0.00           C
ATOM   1244  C   ALA A  92      45.166  73.560  47.500  1.00  0.00           C
ATOM   1245  O   ALA A  92      46.243  73.877  47.911  1.00  0.00           O
ATOM   1246  CB  ALA A  92      43.915  75.301  46.064  1.00  0.00           C
ATOM   1247  H   ALA A  92      43.113  73.417  44.834  1.00  0.00           H
ATOM   1248  HA  ALA A  92      45.642  73.925  45.447  1.00  0.00           H
ATOM   1249  HB1 ALA A  92      42.842  75.131  46.157  1.00  0.00           H
ATOM   1250  HB2 ALA A  92      44.050  75.755  45.082  1.00  0.00           H
ATOM   1251  HB3 ALA A  92      44.346  75.888  46.875  1.00  0.00           H
ATOM   1252  N   LEU A  93      44.317  72.906  48.292  1.00  0.01           N
ATOM   1253  CA  LEU A  93      44.724  72.637  49.690  1.00  0.01           C
ATOM   1254  C   LEU A  93      45.738  71.452  49.613  1.00  0.01           C
ATOM   1255  O   LEU A  93      46.748  71.515  50.301  1.00  0.01           O
ATOM   1256  CB  LEU A  93      43.461  72.253  50.555  1.00  0.01           C
ATOM   1257  CG  LEU A  93      43.751  71.719  51.969  1.00  0.01           C
ATOM   1258  CD1 LEU A  93      44.567  72.813  52.775  1.00  0.01           C
ATOM   1259  CD2 LEU A  93      42.574  71.196  52.700  1.00  0.01           C
ATOM   1260  H   LEU A  93      43.379  72.746  47.955  1.00  0.01           H
ATOM   1261  HA  LEU A  93      45.202  73.535  50.082  1.00  0.01           H
ATOM   1262  HB2 LEU A  93      42.850  73.156  50.535  1.00  0.01           H
ATOM   1263  HB3 LEU A  93      42.879  71.508  50.014  1.00  0.01           H
ATOM   1264  HG  LEU A  93      44.523  70.969  51.795  1.00  0.01           H
ATOM   1265 HD11 LEU A  93      45.483  72.931  52.198  1.00  0.01           H
ATOM   1266 HD12 LEU A  93      44.820  72.440  53.768  1.00  0.01           H
ATOM   1267 HD13 LEU A  93      44.041  73.767  52.815  1.00  0.01           H
ATOM   1268 HD21 LEU A  93      41.918  72.038  52.924  1.00  0.01           H
ATOM   1269 HD22 LEU A  93      42.019  70.507  52.064  1.00  0.01           H
ATOM   1270 HD23 LEU A  93      42.838  70.660  53.612  1.00  0.01           H
ATOM   1271  N   LYS A  94      45.524  70.444  48.723  1.00  0.02           N
ATOM   1272  CA  LYS A  94      46.510  69.411  48.615  1.00  0.02           C
ATOM   1273  C   LYS A  94      47.851  69.872  48.152  1.00  0.02           C
ATOM   1274  O   LYS A  94      48.766  69.495  48.815  1.00  0.02           O
ATOM   1275  CB  LYS A  94      45.958  68.314  47.638  1.00  0.02           C
ATOM   1276  CG  LYS A  94      44.802  67.587  48.444  1.00  0.02           C
ATOM   1277  CD  LYS A  94      44.275  66.461  47.552  1.00  0.02           C
ATOM   1278  CE  LYS A  94      45.362  65.375  47.240  1.00  0.02           C
ATOM   1279  NZ  LYS A  94      45.557  64.561  48.477  1.00  0.02           N
ATOM   1280  H   LYS A  94      44.683  70.453  48.163  1.00  0.02           H
ATOM   1281  HA  LYS A  94      46.684  68.896  49.560  1.00  0.02           H
ATOM   1282  HB2 LYS A  94      45.730  68.815  46.697  1.00  0.02           H
ATOM   1283  HB3 LYS A  94      46.813  67.647  47.532  1.00  0.02           H
ATOM   1284  HG2 LYS A  94      45.112  67.143  49.390  1.00  0.02           H
ATOM   1285  HG3 LYS A  94      43.891  68.171  48.577  1.00  0.02           H
ATOM   1286  HD2 LYS A  94      43.392  66.022  48.017  1.00  0.02           H
ATOM   1287  HD3 LYS A  94      43.989  66.780  46.550  1.00  0.02           H
ATOM   1288  HE2 LYS A  94      44.921  64.783  46.438  1.00  0.02           H
ATOM   1289  HE3 LYS A  94      46.280  65.853  46.898  1.00  0.02           H
ATOM   1290  HZ1 LYS A  94      46.056  63.713  48.249  1.00  0.02           H
ATOM   1291  HZ2 LYS A  94      44.657  64.330  48.873  1.00  0.02           H
ATOM   1292  HZ3 LYS A  94      46.125  65.000  49.187  1.00  0.02           H
ATOM   1293  N   ALA A  95      48.031  70.820  47.181  1.00  0.00           N
ATOM   1294  CA  ALA A  95      49.276  71.550  46.852  1.00  0.00           C
ATOM   1295  C   ALA A  95      49.854  72.304  48.063  1.00  0.00           C
ATOM   1296  O   ALA A  95      50.893  71.895  48.532  1.00  0.00           O
ATOM   1297  CB  ALA A  95      49.010  72.501  45.693  1.00  0.00           C
ATOM   1298  H   ALA A  95      47.153  71.116  46.780  1.00  0.00           H
ATOM   1299  HA  ALA A  95      49.931  70.708  46.628  1.00  0.00           H
ATOM   1300  HB1 ALA A  95      48.776  71.993  44.758  1.00  0.00           H
ATOM   1301  HB2 ALA A  95      49.877  73.098  45.411  1.00  0.00           H
ATOM   1302  HB3 ALA A  95      48.217  73.175  46.017  1.00  0.00           H
ATOM   1303  N   ALA A  96      49.027  73.134  48.750  1.00  0.00           N
ATOM   1304  CA  ALA A  96      49.480  73.721  49.922  1.00  0.00           C
ATOM   1305  C   ALA A  96      49.902  72.820  51.083  1.00  0.00           C
ATOM   1306  O   ALA A  96      50.816  73.199  51.818  1.00  0.00           O
ATOM   1307  CB  ALA A  96      48.305  74.696  50.406  1.00  0.00           C
ATOM   1308  H   ALA A  96      48.071  73.350  48.506  1.00  0.00           H
ATOM   1309  HA  ALA A  96      50.353  74.279  49.583  1.00  0.00           H
ATOM   1310  HB1 ALA A  96      47.992  75.254  49.524  1.00  0.00           H
ATOM   1311  HB2 ALA A  96      48.724  75.360  51.162  1.00  0.00           H
ATOM   1312  HB3 ALA A  96      47.468  74.163  50.859  1.00  0.00           H
ATOM   1313  N   ARG A  97      49.252  71.627  51.292  1.00  0.00           N
ATOM   1314  CA  ARG A  97      49.658  70.593  52.292  1.00  0.00           C
ATOM   1315  C   ARG A  97      50.932  69.866  51.860  1.00  0.00           C
ATOM   1316  O   ARG A  97      51.871  69.942  52.639  1.00  0.00           O
ATOM   1317  CB  ARG A  97      48.487  69.643  52.643  1.00  0.00           C
ATOM   1318  CG  ARG A  97      47.197  70.197  53.131  1.00  0.00           C
ATOM   1319  CD  ARG A  97      46.995  70.343  54.664  1.00  0.00           C
ATOM   1320  NE  ARG A  97      46.972  69.023  55.297  1.00  0.00           N
ATOM   1321  CZ  ARG A  97      46.457  68.683  56.441  1.00  0.00           C
ATOM   1322  NH1 ARG A  97      45.945  69.472  57.339  1.00  0.00           N
ATOM   1323  NH2 ARG A  97      46.367  67.425  56.663  1.00  0.00           N
ATOM   1324  H   ARG A  97      48.481  71.372  50.691  1.00  0.00           H
ATOM   1325  HA  ARG A  97      49.922  71.035  53.252  1.00  0.00           H
ATOM   1326  HB2 ARG A  97      48.230  69.117  51.724  1.00  0.00           H
ATOM   1327  HB3 ARG A  97      48.830  68.939  53.401  1.00  0.00           H
ATOM   1328  HG2 ARG A  97      47.153  71.204  52.718  1.00  0.00           H
ATOM   1329  HG3 ARG A  97      46.392  69.597  52.706  1.00  0.00           H
ATOM   1330  HD2 ARG A  97      47.746  71.052  55.014  1.00  0.00           H
ATOM   1331  HD3 ARG A  97      46.027  70.820  54.814  1.00  0.00           H
ATOM   1332  HE  ARG A  97      47.353  68.310  54.691  1.00  0.00           H
ATOM   1333 HH11 ARG A  97      46.034  70.465  57.177  1.00  0.00           H
ATOM   1334 HH12 ARG A  97      45.655  69.087  58.226  1.00  0.00           H
ATOM   1335 HH21 ARG A  97      46.436  66.828  55.851  1.00  0.00           H
ATOM   1336 HH22 ARG A  97      45.878  67.142  57.501  1.00  0.00           H
ATOM   1337  N   GLN A  98      50.905  69.223  50.641  1.00  0.00           N
ATOM   1338  CA  GLN A  98      52.035  68.315  50.320  1.00  0.00           C
ATOM   1339  C   GLN A  98      53.349  69.112  50.104  1.00  0.00           C
ATOM   1340  O   GLN A  98      54.377  68.434  50.210  1.00  0.00           O
ATOM   1341  CB  GLN A  98      51.658  67.532  49.086  1.00  0.00           C
ATOM   1342  CG  GLN A  98      50.538  66.579  49.548  1.00  0.00           C
ATOM   1343  CD  GLN A  98      50.263  65.350  48.671  1.00  0.00           C
ATOM   1344  NE2 GLN A  98      49.507  64.365  49.206  1.00  0.00           N
ATOM   1345  OE1 GLN A  98      50.654  65.302  47.518  1.00  0.00           O
ATOM   1346  H   GLN A  98      50.089  69.336  50.057  1.00  0.00           H
ATOM   1347  HA  GLN A  98      52.283  67.671  51.164  1.00  0.00           H
ATOM   1348  HB2 GLN A  98      51.289  68.166  48.281  1.00  0.00           H
ATOM   1349  HB3 GLN A  98      52.500  66.961  48.693  1.00  0.00           H
ATOM   1350  HG2 GLN A  98      50.893  66.048  50.432  1.00  0.00           H
ATOM   1351  HG3 GLN A  98      49.665  67.069  49.981  1.00  0.00           H
ATOM   1352 HE21 GLN A  98      48.906  63.937  48.517  1.00  0.00           H
ATOM   1353 HE22 GLN A  98      49.096  64.363  50.129  1.00  0.00           H
ATOM   1354  N   ARG A  99      53.388  70.433  49.901  1.00  0.00           N
ATOM   1355  CA  ARG A  99      54.658  71.211  49.666  1.00  0.00           C
ATOM   1356  C   ARG A  99      54.716  72.566  50.424  1.00  0.00           C
ATOM   1357  O   ARG A  99      55.539  73.416  50.109  1.00  0.00           O
ATOM   1358  CB  ARG A  99      54.822  71.527  48.105  1.00  0.00           C
ATOM   1359  CG  ARG A  99      54.568  70.266  47.208  1.00  0.00           C
ATOM   1360  CD  ARG A  99      55.819  69.302  47.331  1.00  0.00           C
ATOM   1361  NE  ARG A  99      55.550  68.137  46.443  1.00  0.00           N
ATOM   1362  CZ  ARG A  99      56.207  67.667  45.395  1.00  0.00           C
ATOM   1363  NH1 ARG A  99      56.888  68.458  44.658  1.00  0.00           N
ATOM   1364  NH2 ARG A  99      56.331  66.406  45.137  1.00  0.00           N
ATOM   1365  H   ARG A  99      52.503  70.879  49.704  1.00  0.00           H
ATOM   1366  HA  ARG A  99      55.459  70.600  50.082  1.00  0.00           H
ATOM   1367  HB2 ARG A  99      54.143  72.342  47.856  1.00  0.00           H
ATOM   1368  HB3 ARG A  99      55.824  71.907  47.904  1.00  0.00           H
ATOM   1369  HG2 ARG A  99      53.681  69.738  47.558  1.00  0.00           H
ATOM   1370  HG3 ARG A  99      54.393  70.537  46.167  1.00  0.00           H
ATOM   1371  HD2 ARG A  99      56.613  69.918  46.909  1.00  0.00           H
ATOM   1372  HD3 ARG A  99      55.926  68.964  48.361  1.00  0.00           H
ATOM   1373  HE  ARG A  99      55.083  67.334  46.838  1.00  0.00           H
ATOM   1374 HH11 ARG A  99      56.754  69.452  44.773  1.00  0.00           H
ATOM   1375 HH12 ARG A  99      57.434  68.079  43.898  1.00  0.00           H
ATOM   1376 HH21 ARG A  99      55.783  65.809  45.740  1.00  0.00           H
ATOM   1377 HH22 ARG A  99      57.048  66.114  44.489  1.00  0.00           H
ATOM   1378  N   GLY A 100      53.875  72.817  51.450  1.00  0.00           N
ATOM   1379  CA  GLY A 100      54.027  73.953  52.295  1.00  0.00           C
ATOM   1380  C   GLY A 100      53.893  75.333  51.698  1.00  0.00           C
ATOM   1381  O   GLY A 100      54.027  76.259  52.499  1.00  0.00           O
ATOM   1382  H   GLY A 100      53.352  72.051  51.850  1.00  0.00           H
ATOM   1383  HA2 GLY A 100      53.248  73.812  53.044  1.00  0.00           H
ATOM   1384  HA3 GLY A 100      55.055  73.865  52.646  1.00  0.00           H
ATOM   1385  N   ILE A 101      53.696  75.482  50.354  1.00  0.00           N
ATOM   1386  CA  ILE A 101      53.600  76.767  49.592  1.00  0.00           C
ATOM   1387  C   ILE A 101      52.263  77.469  49.788  1.00  0.00           C
ATOM   1388  O   ILE A 101      51.330  76.897  50.374  1.00  0.00           O
ATOM   1389  CB  ILE A 101      53.679  76.303  48.056  1.00  0.00           C
ATOM   1390  CG1 ILE A 101      52.698  75.237  47.539  1.00  0.00           C
ATOM   1391  CG2 ILE A 101      55.075  75.830  47.632  1.00  0.00           C
ATOM   1392  CD1 ILE A 101      52.463  75.224  46.006  1.00  0.00           C
ATOM   1393  H   ILE A 101      53.804  74.641  49.805  1.00  0.00           H
ATOM   1394  HA  ILE A 101      54.412  77.466  49.791  1.00  0.00           H
ATOM   1395  HB  ILE A 101      53.514  77.249  47.540  1.00  0.00           H
ATOM   1396 HG12 ILE A 101      52.884  74.237  47.930  1.00  0.00           H
ATOM   1397 HG13 ILE A 101      51.699  75.444  47.924  1.00  0.00           H
ATOM   1398 HG21 ILE A 101      55.357  74.904  48.134  1.00  0.00           H
ATOM   1399 HG22 ILE A 101      55.810  76.552  47.987  1.00  0.00           H
ATOM   1400 HG23 ILE A 101      55.078  75.835  46.542  1.00  0.00           H
ATOM   1401 HD11 ILE A 101      52.414  76.220  45.567  1.00  0.00           H
ATOM   1402 HD12 ILE A 101      51.526  74.674  45.917  1.00  0.00           H
ATOM   1403 HD13 ILE A 101      53.211  74.725  45.390  1.00  0.00           H
ATOM   1404  N   ALA A 102      52.139  78.766  49.459  1.00  0.00           N
ATOM   1405  CA  ALA A 102      50.967  79.480  49.172  1.00  0.00           C
ATOM   1406  C   ALA A 102      50.307  79.075  47.837  1.00  0.00           C
ATOM   1407  O   ALA A 102      51.064  78.765  46.955  1.00  0.00           O
ATOM   1408  CB  ALA A 102      51.337  80.935  49.115  1.00  0.00           C
ATOM   1409  H   ALA A 102      52.963  79.124  48.997  1.00  0.00           H
ATOM   1410  HA  ALA A 102      50.309  79.414  50.039  1.00  0.00           H
ATOM   1411  HB1 ALA A 102      51.722  81.185  48.126  1.00  0.00           H
ATOM   1412  HB2 ALA A 102      51.916  81.214  49.995  1.00  0.00           H
ATOM   1413  HB3 ALA A 102      50.426  81.497  49.320  1.00  0.00           H
ATOM   1414  N   VAL A 103      48.956  79.266  47.620  1.00  0.01           N
ATOM   1415  CA  VAL A 103      48.218  78.902  46.387  1.00  0.01           C
ATOM   1416  C   VAL A 103      47.015  79.881  46.255  1.00  0.01           C
ATOM   1417  O   VAL A 103      46.378  80.241  47.251  1.00  0.01           O
ATOM   1418  CB  VAL A 103      47.557  77.536  46.446  1.00  0.01           C
ATOM   1419  CG1 VAL A 103      46.802  77.342  45.116  1.00  0.01           C
ATOM   1420  CG2 VAL A 103      48.552  76.398  46.811  1.00  0.01           C
ATOM   1421  H   VAL A 103      48.378  79.670  48.343  1.00  0.01           H
ATOM   1422  HA  VAL A 103      48.943  79.004  45.579  1.00  0.01           H
ATOM   1423  HB  VAL A 103      46.841  77.550  47.267  1.00  0.01           H
ATOM   1424 HG11 VAL A 103      47.425  77.706  44.299  1.00  0.01           H
ATOM   1425 HG12 VAL A 103      46.557  76.291  44.966  1.00  0.01           H
ATOM   1426 HG13 VAL A 103      45.837  77.849  45.138  1.00  0.01           H
ATOM   1427 HG21 VAL A 103      49.040  76.681  47.744  1.00  0.01           H
ATOM   1428 HG22 VAL A 103      49.309  76.143  46.070  1.00  0.01           H
ATOM   1429 HG23 VAL A 103      47.943  75.512  46.992  1.00  0.01           H
ATOM   1430  N   THR A 104      46.767  80.334  45.040  1.00  0.00           N
ATOM   1431  CA  THR A 104      45.526  81.016  44.646  1.00  0.00           C
ATOM   1432  C   THR A 104      44.635  80.044  43.836  1.00  0.00           C
ATOM   1433  O   THR A 104      45.042  79.279  42.953  1.00  0.00           O
ATOM   1434  CB  THR A 104      45.796  82.197  43.720  1.00  0.00           C
ATOM   1435  CG2 THR A 104      44.668  82.881  43.071  1.00  0.00           C
ATOM   1436  OG1 THR A 104      46.729  83.185  44.202  1.00  0.00           O
ATOM   1437  H   THR A 104      47.290  79.903  44.291  1.00  0.00           H
ATOM   1438  HA  THR A 104      45.074  81.477  45.524  1.00  0.00           H
ATOM   1439  HB  THR A 104      46.321  81.780  42.861  1.00  0.00           H
ATOM   1440  HG1 THR A 104      47.508  82.692  44.469  1.00  0.00           H
ATOM   1441 HG21 THR A 104      44.253  82.276  42.265  1.00  0.00           H
ATOM   1442 HG22 THR A 104      44.922  83.769  42.492  1.00  0.00           H
ATOM   1443 HG23 THR A 104      43.932  83.083  43.850  1.00  0.00           H
ATOM   1444  N   GLY A 105      43.346  80.163  44.081  1.00  0.01           N
ATOM   1445  CA  GLY A 105      42.327  79.290  43.566  1.00  0.01           C
ATOM   1446  C   GLY A 105      41.210  80.114  43.063  1.00  0.01           C
ATOM   1447  O   GLY A 105      40.631  80.959  43.755  1.00  0.01           O
ATOM   1448  H   GLY A 105      43.070  80.893  44.722  1.00  0.01           H
ATOM   1449  HA2 GLY A 105      42.681  78.703  42.718  1.00  0.01           H
ATOM   1450  HA3 GLY A 105      41.942  78.645  44.356  1.00  0.01           H
ATOM   1451  N   VAL A 106      40.794  79.877  41.832  1.00 -0.01           N
ATOM   1452  CA  VAL A 106      39.709  80.588  41.103  1.00 -0.01           C
ATOM   1453  C   VAL A 106      38.676  79.633  40.481  1.00 -0.01           C
ATOM   1454  O   VAL A 106      39.133  78.605  40.006  1.00 -0.01           O
ATOM   1455  CB  VAL A 106      40.211  81.527  40.007  1.00 -0.01           C
ATOM   1456  CG1 VAL A 106      41.231  82.515  40.605  1.00 -0.01           C
ATOM   1457  CG2 VAL A 106      40.938  80.928  38.720  1.00 -0.01           C
ATOM   1458  H   VAL A 106      41.293  79.189  41.287  1.00 -0.01           H
ATOM   1459  HA  VAL A 106      39.157  81.241  41.778  1.00 -0.01           H
ATOM   1460  HB  VAL A 106      39.444  82.262  39.767  1.00 -0.01           H
ATOM   1461 HG11 VAL A 106      42.033  81.920  41.042  1.00 -0.01           H
ATOM   1462 HG12 VAL A 106      41.673  83.194  39.877  1.00 -0.01           H
ATOM   1463 HG13 VAL A 106      40.746  83.063  41.414  1.00 -0.01           H
ATOM   1464 HG21 VAL A 106      41.215  81.753  38.064  1.00 -0.01           H
ATOM   1465 HG22 VAL A 106      40.246  80.284  38.177  1.00 -0.01           H
ATOM   1466 HG23 VAL A 106      41.783  80.335  39.071  1.00 -0.01           H
ATOM   1467  N   ALA A 107      37.407  80.003  40.545  1.00 -0.02           N
ATOM   1468  CA  ALA A 107      36.381  79.362  39.779  1.00 -0.02           C
ATOM   1469  C   ALA A 107      35.218  80.375  39.591  1.00 -0.02           C
ATOM   1470  O   ALA A 107      35.038  81.318  40.398  1.00 -0.02           O
ATOM   1471  CB  ALA A 107      35.939  78.127  40.562  1.00 -0.02           C
ATOM   1472  H   ALA A 107      37.163  80.876  40.989  1.00 -0.02           H
ATOM   1473  HA  ALA A 107      36.673  79.144  38.751  1.00 -0.02           H
ATOM   1474  HB1 ALA A 107      36.697  77.355  40.689  1.00 -0.02           H
ATOM   1475  HB2 ALA A 107      35.172  77.614  39.981  1.00 -0.02           H
ATOM   1476  HB3 ALA A 107      35.560  78.415  41.543  1.00 -0.02           H
ATOM   1477  N   VAL A 108      34.451  80.147  38.509  1.00 -0.01           N
ATOM   1478  CA  VAL A 108      33.316  80.997  38.227  1.00 -0.01           C
ATOM   1479  C   VAL A 108      32.149  80.702  39.135  1.00 -0.01           C
ATOM   1480  O   VAL A 108      31.170  81.452  39.172  1.00 -0.01           O
ATOM   1481  CB  VAL A 108      32.760  80.869  36.758  1.00 -0.01           C
ATOM   1482  CG1 VAL A 108      33.766  81.407  35.735  1.00 -0.01           C
ATOM   1483  CG2 VAL A 108      32.403  79.447  36.313  1.00 -0.01           C
ATOM   1484  H   VAL A 108      34.711  79.510  37.770  1.00 -0.01           H
ATOM   1485  HA  VAL A 108      33.514  82.061  38.354  1.00 -0.01           H
ATOM   1486  HB  VAL A 108      31.878  81.510  36.754  1.00 -0.01           H
ATOM   1487 HG11 VAL A 108      33.743  82.496  35.709  1.00 -0.01           H
ATOM   1488 HG12 VAL A 108      34.729  80.898  35.786  1.00 -0.01           H
ATOM   1489 HG13 VAL A 108      33.552  81.016  34.740  1.00 -0.01           H
ATOM   1490 HG21 VAL A 108      31.691  79.433  35.487  1.00 -0.01           H
ATOM   1491 HG22 VAL A 108      31.896  79.072  37.202  1.00 -0.01           H
ATOM   1492 HG23 VAL A 108      33.334  78.910  36.129  1.00 -0.01           H
ATOM   1493  N   SER A 109      32.119  79.613  39.941  1.00 -0.01           N
ATOM   1494  CA  SER A 109      30.998  79.349  40.853  1.00 -0.01           C
ATOM   1495  C   SER A 109      31.267  79.962  42.269  1.00 -0.01           C
ATOM   1496  O   SER A 109      32.248  79.662  42.945  1.00 -0.01           O
ATOM   1497  CB  SER A 109      30.804  77.913  41.057  1.00 -0.01           C
ATOM   1498  OG  SER A 109      30.043  77.449  42.139  1.00 -0.01           O
ATOM   1499  H   SER A 109      33.004  79.154  40.103  1.00 -0.01           H
ATOM   1500  HA  SER A 109      30.033  79.718  40.504  1.00 -0.01           H
ATOM   1501  HB2 SER A 109      30.374  77.548  40.124  1.00 -0.01           H
ATOM   1502  HB3 SER A 109      31.733  77.345  41.097  1.00 -0.01           H
ATOM   1503  HG  SER A 109      29.146  77.789  42.104  1.00 -0.01           H
ATOM   1504  N   LYS A 110      30.197  80.689  42.803  1.00  0.01           N
ATOM   1505  CA  LYS A 110      30.056  81.184  44.167  1.00  0.01           C
ATOM   1506  C   LYS A 110      30.048  80.070  45.223  1.00  0.01           C
ATOM   1507  O   LYS A 110      30.649  80.170  46.307  1.00  0.01           O
ATOM   1508  CB  LYS A 110      28.790  82.124  44.219  1.00  0.01           C
ATOM   1509  CG  LYS A 110      28.965  83.497  43.678  1.00  0.01           C
ATOM   1510  CD  LYS A 110      27.648  84.317  43.529  1.00  0.01           C
ATOM   1511  CE  LYS A 110      28.037  85.696  43.222  1.00  0.01           C
ATOM   1512  NZ  LYS A 110      26.883  86.587  42.985  1.00  0.01           N
ATOM   1513  H   LYS A 110      29.355  80.654  42.248  1.00  0.01           H
ATOM   1514  HA  LYS A 110      30.910  81.799  44.451  1.00  0.01           H
ATOM   1515  HB2 LYS A 110      27.952  81.585  43.775  1.00  0.01           H
ATOM   1516  HB3 LYS A 110      28.517  82.184  45.273  1.00  0.01           H
ATOM   1517  HG2 LYS A 110      29.707  84.024  44.278  1.00  0.01           H
ATOM   1518  HG3 LYS A 110      29.347  83.333  42.670  1.00  0.01           H
ATOM   1519  HD2 LYS A 110      26.888  83.969  42.830  1.00  0.01           H
ATOM   1520  HD3 LYS A 110      27.088  84.363  44.463  1.00  0.01           H
ATOM   1521  HE2 LYS A 110      28.584  85.989  44.119  1.00  0.01           H
ATOM   1522  HE3 LYS A 110      28.683  85.723  42.345  1.00  0.01           H
ATOM   1523  HZ1 LYS A 110      26.284  86.490  43.792  1.00  0.01           H
ATOM   1524  HZ2 LYS A 110      26.415  86.342  42.124  1.00  0.01           H
ATOM   1525  HZ3 LYS A 110      27.136  87.564  42.948  1.00  0.01           H
ATOM   1526  N   GLU A 111      29.266  79.014  44.967  1.00  0.00           N
ATOM   1527  CA  GLU A 111      29.187  77.862  45.736  1.00  0.00           C
ATOM   1528  C   GLU A 111      30.555  77.201  45.993  1.00  0.00           C
ATOM   1529  O   GLU A 111      30.908  76.746  47.123  1.00  0.00           O
ATOM   1530  CB  GLU A 111      28.140  76.871  45.216  1.00  0.00           C
ATOM   1531  CG  GLU A 111      26.678  77.249  45.571  1.00  0.00           C
ATOM   1532  CD  GLU A 111      26.397  76.863  46.965  1.00  0.00           C
ATOM   1533  OE1 GLU A 111      27.080  77.196  47.968  1.00  0.00           O
ATOM   1534  OE2 GLU A 111      25.439  76.093  47.120  1.00  0.00           O
ATOM   1535  H   GLU A 111      28.794  79.078  44.076  1.00  0.00           H
ATOM   1536  HA  GLU A 111      28.841  78.324  46.660  1.00  0.00           H
ATOM   1537  HB2 GLU A 111      28.355  76.886  44.148  1.00  0.00           H
ATOM   1538  HB3 GLU A 111      28.311  75.876  45.629  1.00  0.00           H
ATOM   1539  HG2 GLU A 111      26.487  78.321  45.511  1.00  0.00           H
ATOM   1540  HG3 GLU A 111      26.005  76.726  44.892  1.00  0.00           H
ATOM   1541  N   GLN A 112      31.277  77.013  44.857  1.00 -0.03           N
ATOM   1542  CA  GLN A 112      32.593  76.455  44.892  1.00 -0.03           C
ATOM   1543  C   GLN A 112      33.684  77.359  45.657  1.00 -0.03           C
ATOM   1544  O   GLN A 112      34.415  76.804  46.456  1.00 -0.03           O
ATOM   1545  CB  GLN A 112      33.048  75.938  43.517  1.00 -0.03           C
ATOM   1546  CG  GLN A 112      32.198  74.818  42.810  1.00 -0.03           C
ATOM   1547  CD  GLN A 112      32.570  74.488  41.376  1.00 -0.03           C
ATOM   1548  NE2 GLN A 112      32.626  73.205  40.982  1.00 -0.03           N
ATOM   1549  OE1 GLN A 112      32.692  75.272  40.470  1.00 -0.03           O
ATOM   1550  H   GLN A 112      31.002  77.421  43.975  1.00 -0.03           H
ATOM   1551  HA  GLN A 112      32.591  75.594  45.560  1.00 -0.03           H
ATOM   1552  HB2 GLN A 112      33.186  76.766  42.822  1.00 -0.03           H
ATOM   1553  HB3 GLN A 112      34.019  75.470  43.680  1.00 -0.03           H
ATOM   1554  HG2 GLN A 112      32.284  73.897  43.386  1.00 -0.03           H
ATOM   1555  HG3 GLN A 112      31.162  75.157  42.825  1.00 -0.03           H
ATOM   1556 HE21 GLN A 112      32.892  73.027  40.024  1.00 -0.03           H
ATOM   1557 HE22 GLN A 112      32.286  72.474  41.590  1.00 -0.03           H
ATOM   1558  N   ILE A 113      33.705  78.615  45.339  1.00  0.01           N
ATOM   1559  CA  ILE A 113      34.611  79.458  46.038  1.00  0.01           C
ATOM   1560  C   ILE A 113      34.177  79.729  47.510  1.00  0.01           C
ATOM   1561  O   ILE A 113      35.025  79.864  48.400  1.00  0.01           O
ATOM   1562  CB  ILE A 113      34.807  80.775  45.258  1.00  0.01           C
ATOM   1563  CG1 ILE A 113      35.565  80.375  43.964  1.00  0.01           C
ATOM   1564  CG2 ILE A 113      35.524  81.841  46.058  1.00  0.01           C
ATOM   1565  CD1 ILE A 113      37.014  79.797  44.107  1.00  0.01           C
ATOM   1566  H   ILE A 113      33.289  78.974  44.491  1.00  0.01           H
ATOM   1567  HA  ILE A 113      35.576  78.952  46.077  1.00  0.01           H
ATOM   1568  HB  ILE A 113      33.795  81.122  45.047  1.00  0.01           H
ATOM   1569 HG12 ILE A 113      34.951  79.688  43.382  1.00  0.01           H
ATOM   1570 HG13 ILE A 113      35.596  81.277  43.352  1.00  0.01           H
ATOM   1571 HG21 ILE A 113      34.834  82.126  46.852  1.00  0.01           H
ATOM   1572 HG22 ILE A 113      35.780  82.708  45.448  1.00  0.01           H
ATOM   1573 HG23 ILE A 113      36.497  81.492  46.405  1.00  0.01           H
ATOM   1574 HD11 ILE A 113      37.711  80.511  44.544  1.00  0.01           H
ATOM   1575 HD12 ILE A 113      37.318  79.559  43.087  1.00  0.01           H
ATOM   1576 HD13 ILE A 113      36.950  78.870  44.677  1.00  0.01           H
ATOM   1577  N   ALA A 114      32.939  79.773  47.948  1.00  0.00           N
ATOM   1578  CA  ALA A 114      32.589  79.934  49.371  1.00  0.00           C
ATOM   1579  C   ALA A 114      33.038  78.716  50.140  1.00  0.00           C
ATOM   1580  O   ALA A 114      33.529  78.852  51.238  1.00  0.00           O
ATOM   1581  CB  ALA A 114      31.056  79.978  49.579  1.00  0.00           C
ATOM   1582  H   ALA A 114      32.252  79.675  47.214  1.00  0.00           H
ATOM   1583  HA  ALA A 114      33.003  80.809  49.872  1.00  0.00           H
ATOM   1584  HB1 ALA A 114      30.853  80.330  50.590  1.00  0.00           H
ATOM   1585  HB2 ALA A 114      30.702  78.952  49.478  1.00  0.00           H
ATOM   1586  HB3 ALA A 114      30.527  80.719  48.980  1.00  0.00           H
ATOM   1587  N   ALA A 115      32.965  77.520  49.553  1.00  0.00           N
ATOM   1588  CA  ALA A 115      33.416  76.248  50.174  1.00  0.00           C
ATOM   1589  C   ALA A 115      34.919  76.257  50.390  1.00  0.00           C
ATOM   1590  O   ALA A 115      35.361  75.626  51.403  1.00  0.00           O
ATOM   1591  CB  ALA A 115      32.999  75.032  49.209  1.00  0.00           C
ATOM   1592  H   ALA A 115      32.504  77.463  48.656  1.00  0.00           H
ATOM   1593  HA  ALA A 115      32.921  76.087  51.131  1.00  0.00           H
ATOM   1594  HB1 ALA A 115      33.154  75.318  48.168  1.00  0.00           H
ATOM   1595  HB2 ALA A 115      31.988  74.652  49.360  1.00  0.00           H
ATOM   1596  HB3 ALA A 115      33.584  74.178  49.550  1.00  0.00           H
ATOM   1597  N   ALA A 116      35.739  76.939  49.511  1.00  0.00           N
ATOM   1598  CA  ALA A 116      37.195  77.026  49.599  1.00  0.00           C
ATOM   1599  C   ALA A 116      37.585  78.056  50.692  1.00  0.00           C
ATOM   1600  O   ALA A 116      38.372  77.781  51.562  1.00  0.00           O
ATOM   1601  CB  ALA A 116      37.766  77.453  48.255  1.00  0.00           C
ATOM   1602  H   ALA A 116      35.362  77.535  48.788  1.00  0.00           H
ATOM   1603  HA  ALA A 116      37.610  76.041  49.811  1.00  0.00           H
ATOM   1604  HB1 ALA A 116      37.448  76.603  47.651  1.00  0.00           H
ATOM   1605  HB2 ALA A 116      38.845  77.542  48.383  1.00  0.00           H
ATOM   1606  HB3 ALA A 116      37.171  78.285  47.881  1.00  0.00           H
ATOM   1607  N   ASN A 117      36.856  79.167  50.843  1.00  0.00           N
ATOM   1608  CA  ASN A 117      36.955  80.161  51.888  1.00  0.00           C
ATOM   1609  C   ASN A 117      36.711  79.532  53.297  1.00  0.00           C
ATOM   1610  O   ASN A 117      37.508  79.668  54.279  1.00  0.00           O
ATOM   1611  CB  ASN A 117      35.974  81.366  51.646  1.00  0.00           C
ATOM   1612  CG  ASN A 117      36.627  82.479  50.816  1.00  0.00           C
ATOM   1613  ND2 ASN A 117      36.530  82.495  49.511  1.00  0.00           N
ATOM   1614  OD1 ASN A 117      37.335  83.378  51.269  1.00  0.00           O
ATOM   1615  H   ASN A 117      36.330  79.494  50.046  1.00  0.00           H
ATOM   1616  HA  ASN A 117      37.940  80.616  51.792  1.00  0.00           H
ATOM   1617  HB2 ASN A 117      35.030  81.071  51.188  1.00  0.00           H
ATOM   1618  HB3 ASN A 117      35.730  81.953  52.531  1.00  0.00           H
ATOM   1619 HD21 ASN A 117      35.978  81.762  49.089  1.00  0.00           H
ATOM   1620 HD22 ASN A 117      36.976  83.164  48.900  1.00  0.00           H
ATOM   1621  N   ARG A 118      35.586  78.740  53.416  1.00  0.01           N
ATOM   1622  CA  ARG A 118      35.259  77.851  54.620  1.00  0.01           C
ATOM   1623  C   ARG A 118      36.386  76.901  54.886  1.00  0.01           C
ATOM   1624  O   ARG A 118      36.934  76.845  56.004  1.00  0.01           O
ATOM   1625  CB  ARG A 118      33.936  77.175  54.495  1.00  0.01           C
ATOM   1626  CG  ARG A 118      32.692  78.108  54.300  1.00  0.01           C
ATOM   1627  CD  ARG A 118      31.439  77.435  53.676  1.00  0.01           C
ATOM   1628  NE  ARG A 118      30.399  78.364  53.323  1.00  0.01           N
ATOM   1629  CZ  ARG A 118      29.320  78.097  52.601  1.00  0.01           C
ATOM   1630  NH1 ARG A 118      29.191  77.004  52.019  1.00  0.01           N
ATOM   1631  NH2 ARG A 118      28.346  78.998  52.366  1.00  0.01           N
ATOM   1632  H   ARG A 118      35.015  78.659  52.587  1.00  0.01           H
ATOM   1633  HA  ARG A 118      35.123  78.434  55.531  1.00  0.01           H
ATOM   1634  HB2 ARG A 118      34.004  76.473  53.664  1.00  0.01           H
ATOM   1635  HB3 ARG A 118      33.812  76.663  55.449  1.00  0.01           H
ATOM   1636  HG2 ARG A 118      32.501  78.620  55.244  1.00  0.01           H
ATOM   1637  HG3 ARG A 118      32.960  78.957  53.672  1.00  0.01           H
ATOM   1638  HD2 ARG A 118      31.613  76.850  52.772  1.00  0.01           H
ATOM   1639  HD3 ARG A 118      30.987  76.838  54.468  1.00  0.01           H
ATOM   1640  HE  ARG A 118      30.403  79.234  53.836  1.00  0.01           H
ATOM   1641 HH11 ARG A 118      29.691  76.165  52.276  1.00  0.01           H
ATOM   1642 HH12 ARG A 118      28.414  76.915  51.380  1.00  0.01           H
ATOM   1643 HH21 ARG A 118      28.597  79.957  52.562  1.00  0.01           H
ATOM   1644 HH22 ARG A 118      27.585  78.821  51.726  1.00  0.01           H
ATOM   1645  N   LEU A 119      36.787  76.141  53.901  1.00  0.00           N
ATOM   1646  CA  LEU A 119      37.756  75.022  53.995  1.00  0.00           C
ATOM   1647  C   LEU A 119      39.063  75.514  54.556  1.00  0.00           C
ATOM   1648  O   LEU A 119      39.657  74.720  55.367  1.00  0.00           O
ATOM   1649  CB  LEU A 119      37.899  74.433  52.571  1.00  0.00           C
ATOM   1650  CG  LEU A 119      38.924  73.285  52.590  1.00  0.00           C
ATOM   1651  CD1 LEU A 119      38.312  72.085  53.386  1.00  0.00           C
ATOM   1652  CD2 LEU A 119      39.243  72.858  51.141  1.00  0.00           C
ATOM   1653  H   LEU A 119      36.297  76.215  53.020  1.00  0.00           H
ATOM   1654  HA  LEU A 119      37.300  74.267  54.636  1.00  0.00           H
ATOM   1655  HB2 LEU A 119      37.065  73.933  52.080  1.00  0.00           H
ATOM   1656  HB3 LEU A 119      38.202  75.282  51.958  1.00  0.00           H
ATOM   1657  HG  LEU A 119      39.906  73.499  53.010  1.00  0.00           H
ATOM   1658 HD11 LEU A 119      38.345  72.302  54.454  1.00  0.00           H
ATOM   1659 HD12 LEU A 119      38.984  71.287  53.070  1.00  0.00           H
ATOM   1660 HD13 LEU A 119      37.286  71.863  53.091  1.00  0.00           H
ATOM   1661 HD21 LEU A 119      38.317  72.752  50.576  1.00  0.00           H
ATOM   1662 HD22 LEU A 119      39.676  73.687  50.581  1.00  0.00           H
ATOM   1663 HD23 LEU A 119      39.859  71.959  51.164  1.00  0.00           H
ATOM   1664  N   ALA A 120      39.491  76.791  54.232  1.00  0.00           N
ATOM   1665  CA  ALA A 120      40.769  77.424  54.594  1.00  0.00           C
ATOM   1666  C   ALA A 120      40.710  77.874  56.053  1.00  0.00           C
ATOM   1667  O   ALA A 120      41.614  77.652  56.800  1.00  0.00           O
ATOM   1668  CB  ALA A 120      40.978  78.622  53.698  1.00  0.00           C
ATOM   1669  H   ALA A 120      38.916  77.209  53.515  1.00  0.00           H
ATOM   1670  HA  ALA A 120      41.613  76.750  54.442  1.00  0.00           H
ATOM   1671  HB1 ALA A 120      40.928  78.309  52.655  1.00  0.00           H
ATOM   1672  HB2 ALA A 120      41.987  79.013  53.828  1.00  0.00           H
ATOM   1673  HB3 ALA A 120      40.196  79.381  53.728  1.00  0.00           H
ATOM   1674  N   ALA A 121      39.516  78.245  56.512  1.00  0.00           N
ATOM   1675  CA  ALA A 121      39.133  78.426  57.937  1.00  0.00           C
ATOM   1676  C   ALA A 121      39.177  77.162  58.725  1.00  0.00           C
ATOM   1677  O   ALA A 121      39.860  77.019  59.717  1.00  0.00           O
ATOM   1678  CB  ALA A 121      37.857  79.354  58.094  1.00  0.00           C
ATOM   1679  H   ALA A 121      38.723  78.310  55.890  1.00  0.00           H
ATOM   1680  HA  ALA A 121      39.916  78.956  58.480  1.00  0.00           H
ATOM   1681  HB1 ALA A 121      37.599  79.416  59.152  1.00  0.00           H
ATOM   1682  HB2 ALA A 121      37.039  78.863  57.567  1.00  0.00           H
ATOM   1683  HB3 ALA A 121      38.133  80.260  57.555  1.00  0.00           H
ATOM   1684  N   GLY A 122      38.531  76.136  58.175  1.00  0.00           N
ATOM   1685  CA  GLY A 122      38.578  74.701  58.506  1.00  0.00           C
ATOM   1686  C   GLY A 122      40.029  74.237  58.845  1.00  0.00           C
ATOM   1687  O   GLY A 122      40.238  73.697  59.909  1.00  0.00           O
ATOM   1688  H   GLY A 122      38.081  76.355  57.298  1.00  0.00           H
ATOM   1689  HA2 GLY A 122      38.014  74.591  59.433  1.00  0.00           H
ATOM   1690  HA3 GLY A 122      38.130  74.106  57.711  1.00  0.00           H
ATOM   1691  N   HID A 123      40.968  74.397  57.950  1.00  0.00           N
ATOM   1692  CA  HID A 123      42.344  73.889  58.063  1.00  0.00           C
ATOM   1693  C   HID A 123      43.336  74.926  58.562  1.00  0.00           C
ATOM   1694  O   HID A 123      44.572  74.756  58.477  1.00  0.00           O
ATOM   1695  CB  HID A 123      42.774  73.454  56.660  1.00  0.00           C
ATOM   1696  CG  HID A 123      42.051  72.222  56.208  1.00  0.00           C
ATOM   1697  CD2 HID A 123      42.449  70.897  56.270  1.00  0.00           C
ATOM   1698  ND1 HID A 123      40.695  72.195  55.861  1.00  0.00           N
ATOM   1699  CE1 HID A 123      40.316  70.910  55.662  1.00  0.00           C
ATOM   1700  NE2 HID A 123      41.375  70.112  55.880  1.00  0.00           N
ATOM   1701  H   HID A 123      40.743  74.800  57.051  1.00  0.00           H
ATOM   1702  HA  HID A 123      42.413  73.070  58.779  1.00  0.00           H
ATOM   1703  HB2 HID A 123      42.670  74.290  55.969  1.00  0.00           H
ATOM   1704  HB3 HID A 123      43.831  73.192  56.715  1.00  0.00           H
ATOM   1705  HD1 HID A 123      40.050  72.972  55.835  1.00  0.00           H
ATOM   1706  HD2 HID A 123      43.366  70.509  56.687  1.00  0.00           H
ATOM   1707  HE1 HID A 123      39.356  70.576  55.298  1.00  0.00           H
ATOM   1708  N   GLY A 124      42.876  76.072  59.067  1.00  0.00           N
ATOM   1709  CA  GLY A 124      43.626  77.170  59.591  1.00  0.00           C
ATOM   1710  C   GLY A 124      44.656  77.812  58.668  1.00  0.00           C
ATOM   1711  O   GLY A 124      45.710  78.271  59.100  1.00  0.00           O
ATOM   1712  H   GLY A 124      41.878  76.118  58.916  1.00  0.00           H
ATOM   1713  HA2 GLY A 124      42.967  78.018  59.779  1.00  0.00           H
ATOM   1714  HA3 GLY A 124      44.226  76.944  60.471  1.00  0.00           H
ATOM   1715  N   LEU A 125      44.481  77.731  57.357  1.00  0.00           N
ATOM   1716  CA  LEU A 125      45.356  78.264  56.335  1.00  0.00           C
ATOM   1717  C   LEU A 125      44.892  79.524  55.612  1.00  0.00           C
ATOM   1718  O   LEU A 125      44.856  79.544  54.404  1.00  0.00           O
ATOM   1719  CB  LEU A 125      45.680  77.146  55.322  1.00  0.00           C
ATOM   1720  CG  LEU A 125      46.427  75.892  55.829  1.00  0.00           C
ATOM   1721  CD1 LEU A 125      47.042  75.095  54.686  1.00  0.00           C
ATOM   1722  CD2 LEU A 125      47.691  76.258  56.586  1.00  0.00           C
ATOM   1723  H   LEU A 125      43.727  77.148  57.023  1.00  0.00           H
ATOM   1724  HA  LEU A 125      46.315  78.434  56.826  1.00  0.00           H
ATOM   1725  HB2 LEU A 125      44.756  76.841  54.831  1.00  0.00           H
ATOM   1726  HB3 LEU A 125      46.369  77.577  54.596  1.00  0.00           H
ATOM   1727  HG  LEU A 125      45.821  75.234  56.452  1.00  0.00           H
ATOM   1728 HD11 LEU A 125      46.179  74.571  54.276  1.00  0.00           H
ATOM   1729 HD12 LEU A 125      47.692  74.319  55.090  1.00  0.00           H
ATOM   1730 HD13 LEU A 125      47.566  75.709  53.953  1.00  0.00           H
ATOM   1731 HD21 LEU A 125      48.204  76.909  55.878  1.00  0.00           H
ATOM   1732 HD22 LEU A 125      47.276  76.755  57.463  1.00  0.00           H
ATOM   1733 HD23 LEU A 125      48.359  75.415  56.757  1.00  0.00           H
ATOM   1734  N   THR A 126      44.371  80.427  56.338  1.00  0.00           N
ATOM   1735  CA  THR A 126      43.607  81.626  55.860  1.00  0.00           C
ATOM   1736  C   THR A 126      44.483  82.783  55.429  1.00  0.00           C
ATOM   1737  O   THR A 126      43.917  83.822  55.079  1.00  0.00           O
ATOM   1738  CB  THR A 126      42.542  82.022  56.869  1.00  0.00           C
ATOM   1739  CG2 THR A 126      41.621  80.848  57.290  1.00  0.00           C
ATOM   1740  OG1 THR A 126      43.101  82.571  58.044  1.00  0.00           O
ATOM   1741  H   THR A 126      44.453  80.278  57.334  1.00  0.00           H
ATOM   1742  HA  THR A 126      43.191  81.305  54.906  1.00  0.00           H
ATOM   1743  HB  THR A 126      41.887  82.800  56.478  1.00  0.00           H
ATOM   1744  HG1 THR A 126      43.393  81.866  58.627  1.00  0.00           H
ATOM   1745 HG21 THR A 126      40.855  81.203  57.979  1.00  0.00           H
ATOM   1746 HG22 THR A 126      42.260  80.045  57.655  1.00  0.00           H
ATOM   1747 HG23 THR A 126      41.069  80.564  56.394  1.00  0.00           H
ATOM   1748  N   GLU A 127      45.829  82.536  55.334  1.00  0.00           N
ATOM   1749  CA  GLU A 127      46.827  83.434  54.832  1.00  0.00           C
ATOM   1750  C   GLU A 127      47.490  82.811  53.599  1.00  0.00           C
ATOM   1751  O   GLU A 127      47.508  83.475  52.604  1.00  0.00           O
ATOM   1752  CB  GLU A 127      47.870  83.773  55.845  1.00  0.00           C
ATOM   1753  CG  GLU A 127      47.200  84.309  57.149  1.00  0.00           C
ATOM   1754  CD  GLU A 127      48.247  84.444  58.235  1.00  0.00           C
ATOM   1755  OE1 GLU A 127      49.206  85.255  58.155  1.00  0.00           O
ATOM   1756  OE2 GLU A 127      48.193  83.710  59.221  1.00  0.00           O
ATOM   1757  H   GLU A 127      46.148  81.618  55.609  1.00  0.00           H
ATOM   1758  HA  GLU A 127      46.271  84.318  54.519  1.00  0.00           H
ATOM   1759  HB2 GLU A 127      48.428  82.866  56.077  1.00  0.00           H
ATOM   1760  HB3 GLU A 127      48.523  84.569  55.486  1.00  0.00           H
ATOM   1761  HG2 GLU A 127      46.780  85.274  56.866  1.00  0.00           H
ATOM   1762  HG3 GLU A 127      46.384  83.708  57.550  1.00  0.00           H
ATOM   1763  N   ARG A 128      47.835  81.536  53.547  1.00  0.00           N
ATOM   1764  CA  ARG A 128      48.477  80.910  52.365  1.00  0.00           C
ATOM   1765  C   ARG A 128      47.520  80.524  51.204  1.00  0.00           C
ATOM   1766  O   ARG A 128      47.907  80.519  50.042  1.00  0.00           O
ATOM   1767  CB  ARG A 128      49.264  79.690  52.870  1.00  0.00           C
ATOM   1768  CG  ARG A 128      50.597  80.052  53.575  1.00  0.00           C
ATOM   1769  CD  ARG A 128      51.571  78.903  53.722  1.00  0.00           C
ATOM   1770  NE  ARG A 128      51.093  77.805  54.590  1.00  0.00           N
ATOM   1771  CZ  ARG A 128      50.987  76.460  54.300  1.00  0.00           C
ATOM   1772  NH1 ARG A 128      51.162  75.848  53.154  1.00  0.00           N
ATOM   1773  NH2 ARG A 128      50.653  75.690  55.267  1.00  0.00           N
ATOM   1774  H   ARG A 128      47.870  81.066  54.440  1.00  0.00           H
ATOM   1775  HA  ARG A 128      49.136  81.661  51.930  1.00  0.00           H
ATOM   1776  HB2 ARG A 128      48.655  79.080  53.536  1.00  0.00           H
ATOM   1777  HB3 ARG A 128      49.591  79.000  52.092  1.00  0.00           H
ATOM   1778  HG2 ARG A 128      51.033  80.771  52.882  1.00  0.00           H
ATOM   1779  HG3 ARG A 128      50.453  80.671  54.460  1.00  0.00           H
ATOM   1780  HD2 ARG A 128      51.831  78.483  52.751  1.00  0.00           H
ATOM   1781  HD3 ARG A 128      52.502  79.346  54.077  1.00  0.00           H
ATOM   1782  HE  ARG A 128      50.896  78.066  55.546  1.00  0.00           H
ATOM   1783 HH11 ARG A 128      51.320  76.454  52.362  1.00  0.00           H
ATOM   1784 HH12 ARG A 128      50.655  74.981  53.049  1.00  0.00           H
ATOM   1785 HH21 ARG A 128      50.697  76.117  56.182  1.00  0.00           H
ATOM   1786 HH22 ARG A 128      50.800  74.693  55.199  1.00  0.00           H
ATOM   1787  N   LEU A 129      46.253  80.310  51.479  1.00  0.00           N
ATOM   1788  CA  LEU A 129      45.222  80.115  50.489  1.00  0.00           C
ATOM   1789  C   LEU A 129      44.463  81.426  50.154  1.00  0.00           C
ATOM   1790  O   LEU A 129      43.933  82.087  51.002  1.00  0.00           O
ATOM   1791  CB  LEU A 129      44.232  78.976  50.892  1.00  0.00           C
ATOM   1792  CG  LEU A 129      44.849  77.546  51.139  1.00  0.00           C
ATOM   1793  CD1 LEU A 129      43.664  76.564  51.361  1.00  0.00           C
ATOM   1794  CD2 LEU A 129      45.649  77.039  49.938  1.00  0.00           C
ATOM   1795  H   LEU A 129      46.060  80.044  52.435  1.00  0.00           H
ATOM   1796  HA  LEU A 129      45.692  79.811  49.554  1.00  0.00           H
ATOM   1797  HB2 LEU A 129      43.700  79.318  51.780  1.00  0.00           H
ATOM   1798  HB3 LEU A 129      43.557  78.854  50.045  1.00  0.00           H
ATOM   1799  HG  LEU A 129      45.417  77.599  52.068  1.00  0.00           H
ATOM   1800 HD11 LEU A 129      42.974  77.045  52.054  1.00  0.00           H
ATOM   1801 HD12 LEU A 129      43.969  75.620  51.811  1.00  0.00           H
ATOM   1802 HD13 LEU A 129      43.180  76.402  50.397  1.00  0.00           H
ATOM   1803 HD21 LEU A 129      45.030  77.168  49.051  1.00  0.00           H
ATOM   1804 HD22 LEU A 129      46.593  77.577  49.858  1.00  0.00           H
ATOM   1805 HD23 LEU A 129      45.834  75.971  50.058  1.00  0.00           H
ATOM   1806  N   THR A 130      44.389  81.734  48.837  1.00  0.00           N
ATOM   1807  CA  THR A 130      43.763  82.911  48.249  1.00  0.00           C
ATOM   1808  C   THR A 130      42.594  82.425  47.315  1.00  0.00           C
ATOM   1809  O   THR A 130      42.913  81.646  46.443  1.00  0.00           O
ATOM   1810  CB  THR A 130      44.808  83.802  47.520  1.00  0.00           C
ATOM   1811  CG2 THR A 130      44.086  85.043  46.872  1.00  0.00           C
ATOM   1812  OG1 THR A 130      45.857  84.384  48.373  1.00  0.00           O
ATOM   1813  H   THR A 130      44.839  81.072  48.222  1.00  0.00           H
ATOM   1814  HA  THR A 130      43.334  83.563  49.010  1.00  0.00           H
ATOM   1815  HB  THR A 130      45.307  83.363  46.656  1.00  0.00           H
ATOM   1816  HG1 THR A 130      46.553  83.724  48.368  1.00  0.00           H
ATOM   1817 HG21 THR A 130      44.716  85.893  46.608  1.00  0.00           H
ATOM   1818 HG22 THR A 130      43.406  85.484  47.601  1.00  0.00           H
ATOM   1819 HG23 THR A 130      43.556  84.738  45.970  1.00  0.00           H
ATOM   1820  N   PHE A 131      41.380  82.872  47.486  1.00  0.00           N
ATOM   1821  CA  PHE A 131      40.171  82.202  46.857  1.00  0.00           C
ATOM   1822  C   PHE A 131      39.180  83.216  46.352  1.00  0.00           C
ATOM   1823  O   PHE A 131      38.573  83.918  47.171  1.00  0.00           O
ATOM   1824  CB  PHE A 131      39.476  81.170  47.702  1.00  0.00           C
ATOM   1825  CG  PHE A 131      40.210  79.794  47.902  1.00  0.00           C
ATOM   1826  CD1 PHE A 131      40.669  79.101  46.784  1.00  0.00           C
ATOM   1827  CD2 PHE A 131      40.386  79.252  49.206  1.00  0.00           C
ATOM   1828  CE1 PHE A 131      41.444  77.919  46.949  1.00  0.00           C
ATOM   1829  CE2 PHE A 131      41.307  78.194  49.320  1.00  0.00           C
ATOM   1830  CZ  PHE A 131      41.736  77.453  48.194  1.00  0.00           C
ATOM   1831  H   PHE A 131      41.222  83.519  48.245  1.00  0.00           H
ATOM   1832  HA  PHE A 131      40.460  81.709  45.929  1.00  0.00           H
ATOM   1833  HB2 PHE A 131      39.304  81.658  48.662  1.00  0.00           H
ATOM   1834  HB3 PHE A 131      38.475  80.898  47.365  1.00  0.00           H
ATOM   1835  HD1 PHE A 131      40.511  79.518  45.800  1.00  0.00           H
ATOM   1836  HD2 PHE A 131      39.946  79.748  50.059  1.00  0.00           H
ATOM   1837  HE1 PHE A 131      41.642  77.354  46.050  1.00  0.00           H
ATOM   1838  HE2 PHE A 131      41.534  77.807  50.303  1.00  0.00           H
ATOM   1839  HZ  PHE A 131      42.300  76.540  48.313  1.00  0.00           H
ATOM   1840  N   GLU A 132      39.048  83.500  45.082  1.00  0.00           N
ATOM   1841  CA  GLU A 132      38.271  84.562  44.498  1.00  0.00           C
ATOM   1842  C   GLU A 132      37.398  84.100  43.314  1.00  0.00           C
ATOM   1843  O   GLU A 132      37.807  83.279  42.447  1.00  0.00           O
ATOM   1844  CB  GLU A 132      39.249  85.678  44.168  1.00  0.00           C
ATOM   1845  CG  GLU A 132      40.029  86.112  45.482  1.00  0.00           C
ATOM   1846  CD  GLU A 132      40.465  87.563  45.266  1.00  0.00           C
ATOM   1847  OE1 GLU A 132      41.427  87.774  44.507  1.00  0.00           O
ATOM   1848  OE2 GLU A 132      39.994  88.447  45.992  1.00  0.00           O
ATOM   1849  H   GLU A 132      39.478  82.910  44.384  1.00  0.00           H
ATOM   1850  HA  GLU A 132      37.608  84.848  45.315  1.00  0.00           H
ATOM   1851  HB2 GLU A 132      39.879  85.382  43.329  1.00  0.00           H
ATOM   1852  HB3 GLU A 132      38.644  86.519  43.828  1.00  0.00           H
ATOM   1853  HG2 GLU A 132      39.330  86.229  46.310  1.00  0.00           H
ATOM   1854  HG3 GLU A 132      40.910  85.494  45.652  1.00  0.00           H
ATOM   1855  N   VAL A 133      36.186  84.614  43.266  1.00  0.00           N
ATOM   1856  CA  VAL A 133      35.333  84.343  42.093  1.00  0.00           C
ATOM   1857  C   VAL A 133      35.880  85.147  40.910  1.00  0.00           C
ATOM   1858  O   VAL A 133      35.894  86.393  40.988  1.00  0.00           O
ATOM   1859  CB  VAL A 133      33.768  84.441  42.299  1.00  0.00           C
ATOM   1860  CG1 VAL A 133      32.968  83.704  41.215  1.00  0.00           C
ATOM   1861  CG2 VAL A 133      33.463  83.823  43.568  1.00  0.00           C
ATOM   1862  H   VAL A 133      35.788  85.213  43.975  1.00  0.00           H
ATOM   1863  HA  VAL A 133      35.496  83.297  41.834  1.00  0.00           H
ATOM   1864  HB  VAL A 133      33.418  85.471  42.372  1.00  0.00           H
ATOM   1865 HG11 VAL A 133      33.191  83.934  40.173  1.00  0.00           H
ATOM   1866 HG12 VAL A 133      33.152  82.630  41.222  1.00  0.00           H
ATOM   1867 HG13 VAL A 133      31.903  83.839  41.400  1.00  0.00           H
ATOM   1868 HG21 VAL A 133      33.825  84.490  44.351  1.00  0.00           H
ATOM   1869 HG22 VAL A 133      33.871  82.813  43.602  1.00  0.00           H
ATOM   1870 HG23 VAL A 133      32.377  83.769  43.654  1.00  0.00           H
ATOM   1871  N   ALA A 134      36.236  84.452  39.805  1.00  0.00           N
ATOM   1872  CA  ALA A 134      36.978  85.030  38.625  1.00  0.00           C
ATOM   1873  C   ALA A 134      36.861  84.043  37.464  1.00  0.00           C
ATOM   1874  O   ALA A 134      36.815  82.799  37.587  1.00  0.00           O
ATOM   1875  CB  ALA A 134      38.442  85.258  38.902  1.00  0.00           C
ATOM   1876  H   ALA A 134      36.272  83.451  39.934  1.00  0.00           H
ATOM   1877  HA  ALA A 134      36.558  86.019  38.442  1.00  0.00           H
ATOM   1878  HB1 ALA A 134      38.902  85.360  37.920  1.00  0.00           H
ATOM   1879  HB2 ALA A 134      38.892  84.397  39.396  1.00  0.00           H
ATOM   1880  HB3 ALA A 134      38.541  86.185  39.468  1.00  0.00           H
ATOM   1881  N   ASP A 135      36.658  84.613  36.257  1.00 -0.02           N
ATOM   1882  CA  ASP A 135      37.012  83.935  34.942  1.00 -0.02           C
ATOM   1883  C   ASP A 135      38.513  83.615  34.610  1.00 -0.02           C
ATOM   1884  O   ASP A 135      39.381  84.516  34.443  1.00 -0.02           O
ATOM   1885  CB  ASP A 135      36.455  84.831  33.865  1.00 -0.02           C
ATOM   1886  CG  ASP A 135      36.548  84.212  32.453  1.00 -0.02           C
ATOM   1887  OD1 ASP A 135      36.840  83.004  32.322  1.00 -0.02           O
ATOM   1888  OD2 ASP A 135      36.208  84.905  31.431  1.00 -0.02           O
ATOM   1889  H   ASP A 135      36.679  85.622  36.298  1.00 -0.02           H
ATOM   1890  HA  ASP A 135      36.589  82.932  34.894  1.00 -0.02           H
ATOM   1891  HB2 ASP A 135      35.403  85.091  33.977  1.00 -0.02           H
ATOM   1892  HB3 ASP A 135      36.973  85.786  33.954  1.00 -0.02           H
ATOM   1893  N   ALA A 136      38.879  82.369  34.352  1.00  0.01           N
ATOM   1894  CA  ALA A 136      40.129  81.792  33.996  1.00  0.01           C
ATOM   1895  C   ALA A 136      40.658  82.473  32.652  1.00  0.01           C
ATOM   1896  O   ALA A 136      41.845  82.461  32.455  1.00  0.01           O
ATOM   1897  CB  ALA A 136      40.002  80.334  33.683  1.00  0.01           C
ATOM   1898  H   ALA A 136      38.100  81.728  34.297  1.00  0.01           H
ATOM   1899  HA  ALA A 136      40.920  81.955  34.729  1.00  0.01           H
ATOM   1900  HB1 ALA A 136      39.279  80.221  32.876  1.00  0.01           H
ATOM   1901  HB2 ALA A 136      39.702  79.788  34.577  1.00  0.01           H
ATOM   1902  HB3 ALA A 136      41.015  80.017  33.433  1.00  0.01           H
ATOM   1903  N   MET A 137      39.843  83.023  31.766  1.00  0.00           N
ATOM   1904  CA  MET A 137      40.293  83.529  30.462  1.00  0.00           C
ATOM   1905  C   MET A 137      40.842  84.979  30.546  1.00  0.00           C
ATOM   1906  O   MET A 137      41.590  85.440  29.681  1.00  0.00           O
ATOM   1907  CB  MET A 137      39.137  83.406  29.466  1.00  0.00           C
ATOM   1908  CG  MET A 137      38.501  82.067  29.173  1.00  0.00           C
ATOM   1909  SD  MET A 137      37.115  81.994  28.060  1.00  0.00           S
ATOM   1910  CE  MET A 137      35.824  82.100  29.305  1.00  0.00           C
ATOM   1911  H   MET A 137      38.880  83.001  32.070  1.00  0.00           H
ATOM   1912  HA  MET A 137      41.006  82.820  30.041  1.00  0.00           H
ATOM   1913  HB2 MET A 137      38.422  84.133  29.853  1.00  0.00           H
ATOM   1914  HB3 MET A 137      39.600  83.667  28.515  1.00  0.00           H
ATOM   1915  HG2 MET A 137      39.268  81.404  28.774  1.00  0.00           H
ATOM   1916  HG3 MET A 137      38.229  81.604  30.121  1.00  0.00           H
ATOM   1917  HE1 MET A 137      35.936  82.908  30.028  1.00  0.00           H
ATOM   1918  HE2 MET A 137      34.874  82.272  28.799  1.00  0.00           H
ATOM   1919  HE3 MET A 137      35.787  81.129  29.797  1.00  0.00           H
ATOM   1920  N   ARG A 138      40.363  85.775  31.518  1.00  0.01           N
ATOM   1921  CA  ARG A 138      40.783  87.181  31.765  1.00  0.01           C
ATOM   1922  C   ARG A 138      40.922  87.512  33.234  1.00  0.01           C
ATOM   1923  O   ARG A 138      40.068  88.141  33.862  1.00  0.01           O
ATOM   1924  CB  ARG A 138      39.615  87.987  31.162  1.00  0.01           C
ATOM   1925  CG  ARG A 138      39.582  87.957  29.677  1.00  0.01           C
ATOM   1926  CD  ARG A 138      38.762  89.079  29.065  1.00  0.01           C
ATOM   1927  NE  ARG A 138      37.404  89.155  29.466  1.00  0.01           N
ATOM   1928  CZ  ARG A 138      36.606  90.009  28.998  1.00  0.01           C
ATOM   1929  NH1 ARG A 138      36.791  90.889  28.051  1.00  0.01           N
ATOM   1930  NH2 ARG A 138      35.372  90.013  29.378  1.00  0.01           N
ATOM   1931  H   ARG A 138      39.886  85.252  32.239  1.00  0.01           H
ATOM   1932  HA  ARG A 138      41.768  87.372  31.338  1.00  0.01           H
ATOM   1933  HB2 ARG A 138      38.752  87.406  31.489  1.00  0.01           H
ATOM   1934  HB3 ARG A 138      39.587  89.017  31.518  1.00  0.01           H
ATOM   1935  HG2 ARG A 138      40.559  88.111  29.219  1.00  0.01           H
ATOM   1936  HG3 ARG A 138      39.163  87.038  29.268  1.00  0.01           H
ATOM   1937  HD2 ARG A 138      39.297  89.953  29.435  1.00  0.01           H
ATOM   1938  HD3 ARG A 138      38.760  88.837  28.002  1.00  0.01           H
ATOM   1939  HE  ARG A 138      36.991  88.399  29.992  1.00  0.01           H
ATOM   1940 HH11 ARG A 138      37.658  91.002  27.545  1.00  0.01           H
ATOM   1941 HH12 ARG A 138      36.070  91.573  27.872  1.00  0.01           H
ATOM   1942 HH21 ARG A 138      35.078  89.406  30.130  1.00  0.01           H
ATOM   1943 HH22 ARG A 138      34.838  90.847  29.181  1.00  0.01           H
ATOM   1944  N   LEU A 139      42.002  87.070  33.876  1.00  0.00           N
ATOM   1945  CA  LEU A 139      42.103  87.068  35.330  1.00  0.00           C
ATOM   1946  C   LEU A 139      42.364  88.518  35.829  1.00  0.00           C
ATOM   1947  O   LEU A 139      42.931  89.314  35.075  1.00  0.00           O
ATOM   1948  CB  LEU A 139      43.146  86.067  35.887  1.00  0.00           C
ATOM   1949  CG  LEU A 139      42.727  84.526  35.802  1.00  0.00           C
ATOM   1950  CD1 LEU A 139      43.783  83.509  35.829  1.00  0.00           C
ATOM   1951  CD2 LEU A 139      41.646  84.216  36.794  1.00  0.00           C
ATOM   1952  H   LEU A 139      42.888  86.831  33.454  1.00  0.00           H
ATOM   1953  HA  LEU A 139      41.199  86.769  35.862  1.00  0.00           H
ATOM   1954  HB2 LEU A 139      44.153  86.143  35.478  1.00  0.00           H
ATOM   1955  HB3 LEU A 139      43.262  86.328  36.939  1.00  0.00           H
ATOM   1956  HG  LEU A 139      42.291  84.368  34.815  1.00  0.00           H
ATOM   1957 HD11 LEU A 139      44.483  83.764  35.033  1.00  0.00           H
ATOM   1958 HD12 LEU A 139      43.440  82.516  35.538  1.00  0.00           H
ATOM   1959 HD13 LEU A 139      44.262  83.539  36.807  1.00  0.00           H
ATOM   1960 HD21 LEU A 139      41.131  83.302  36.497  1.00  0.00           H
ATOM   1961 HD22 LEU A 139      41.944  84.275  37.841  1.00  0.00           H
ATOM   1962 HD23 LEU A 139      40.922  85.022  36.670  1.00  0.00           H
ATOM   1963  N   PRO A 140      41.912  88.824  37.062  1.00  0.00           N
ATOM   1964  CA  PRO A 140      42.144  90.160  37.618  1.00  0.00           C
ATOM   1965  C   PRO A 140      43.636  90.501  37.827  1.00  0.00           C
ATOM   1966  O   PRO A 140      44.023  91.629  38.138  1.00  0.00           O
ATOM   1967  CB  PRO A 140      41.265  90.182  38.907  1.00  0.00           C
ATOM   1968  CG  PRO A 140      40.196  89.165  38.620  1.00  0.00           C
ATOM   1969  CD  PRO A 140      40.987  88.100  37.947  1.00  0.00           C
ATOM   1970  HA  PRO A 140      41.764  90.903  36.918  1.00  0.00           H
ATOM   1971  HB2 PRO A 140      41.772  89.934  39.839  1.00  0.00           H
ATOM   1972  HB3 PRO A 140      40.877  91.199  38.970  1.00  0.00           H
ATOM   1973  HG2 PRO A 140      39.819  88.901  39.608  1.00  0.00           H
ATOM   1974  HG3 PRO A 140      39.423  89.484  37.921  1.00  0.00           H
ATOM   1975  HD2 PRO A 140      41.538  87.417  38.593  1.00  0.00           H
ATOM   1976  HD3 PRO A 140      40.293  87.430  37.438  1.00  0.00           H
ATOM   1977  N   TYR A 141      44.527  89.463  37.822  1.00  0.00           N
ATOM   1978  CA  TYR A 141      45.848  89.405  38.378  1.00  0.00           C
ATOM   1979  C   TYR A 141      46.990  89.795  37.370  1.00  0.00           C
ATOM   1980  O   TYR A 141      46.896  89.738  36.129  1.00  0.00           O
ATOM   1981  CB  TYR A 141      46.067  88.050  39.019  1.00  0.00           C
ATOM   1982  CG  TYR A 141      45.019  87.558  39.975  1.00  0.00           C
ATOM   1983  CD1 TYR A 141      44.240  88.465  40.750  1.00  0.00           C
ATOM   1984  CD2 TYR A 141      44.696  86.152  39.996  1.00  0.00           C
ATOM   1985  CE1 TYR A 141      43.232  87.921  41.620  1.00  0.00           C
ATOM   1986  CE2 TYR A 141      43.789  85.619  40.927  1.00  0.00           C
ATOM   1987  CZ  TYR A 141      43.048  86.518  41.722  1.00  0.00           C
ATOM   1988  OH  TYR A 141      42.480  86.041  42.810  1.00  0.00           O
ATOM   1989  H   TYR A 141      44.148  88.563  37.564  1.00  0.00           H
ATOM   1990  HA  TYR A 141      45.819  90.140  39.182  1.00  0.00           H
ATOM   1991  HB2 TYR A 141      46.109  87.322  38.209  1.00  0.00           H
ATOM   1992  HB3 TYR A 141      47.010  88.093  39.565  1.00  0.00           H
ATOM   1993  HD1 TYR A 141      44.392  89.534  40.719  1.00  0.00           H
ATOM   1994  HD2 TYR A 141      45.298  85.534  39.346  1.00  0.00           H
ATOM   1995  HE1 TYR A 141      42.806  88.575  42.367  1.00  0.00           H
ATOM   1996  HE2 TYR A 141      43.632  84.555  41.033  1.00  0.00           H
ATOM   1997  HH  TYR A 141      42.259  86.752  43.416  1.00  0.00           H
ATOM   1998  N   GLU A 142      48.056  90.378  37.893  1.00  0.00           N
ATOM   1999  CA  GLU A 142      49.029  91.080  37.056  1.00  0.00           C
ATOM   2000  C   GLU A 142      49.962  89.996  36.477  1.00  0.00           C
ATOM   2001  O   GLU A 142      50.001  88.816  36.950  1.00  0.00           O
ATOM   2002  CB  GLU A 142      49.708  92.258  37.842  1.00  0.00           C
ATOM   2003  CG  GLU A 142      48.683  93.341  38.295  1.00  0.00           C
ATOM   2004  CD  GLU A 142      48.894  93.686  39.767  1.00  0.00           C
ATOM   2005  OE1 GLU A 142      48.570  92.912  40.676  1.00  0.00           O
ATOM   2006  OE2 GLU A 142      49.416  94.780  40.035  1.00  0.00           O
ATOM   2007  H   GLU A 142      48.156  90.407  38.898  1.00  0.00           H
ATOM   2008  HA  GLU A 142      48.480  91.439  36.185  1.00  0.00           H
ATOM   2009  HB2 GLU A 142      50.202  91.766  38.679  1.00  0.00           H
ATOM   2010  HB3 GLU A 142      50.495  92.647  37.196  1.00  0.00           H
ATOM   2011  HG2 GLU A 142      48.825  94.219  37.666  1.00  0.00           H
ATOM   2012  HG3 GLU A 142      47.681  92.968  38.080  1.00  0.00           H
ATOM   2013  N   ASP A 143      50.756  90.436  35.479  1.00  0.00           N
ATOM   2014  CA  ASP A 143      51.727  89.642  34.761  1.00  0.00           C
ATOM   2015  C   ASP A 143      52.896  89.195  35.684  1.00  0.00           C
ATOM   2016  O   ASP A 143      53.286  89.930  36.600  1.00  0.00           O
ATOM   2017  CB  ASP A 143      52.325  90.402  33.485  1.00  0.00           C
ATOM   2018  CG  ASP A 143      51.327  91.150  32.543  1.00  0.00           C
ATOM   2019  OD1 ASP A 143      50.097  91.219  32.728  1.00  0.00           O
ATOM   2020  OD2 ASP A 143      51.843  91.889  31.626  1.00  0.00           O
ATOM   2021  H   ASP A 143      50.551  91.361  35.127  1.00  0.00           H
ATOM   2022  HA  ASP A 143      51.146  88.771  34.458  1.00  0.00           H
ATOM   2023  HB2 ASP A 143      53.116  91.046  33.870  1.00  0.00           H
ATOM   2024  HB3 ASP A 143      52.825  89.692  32.826  1.00  0.00           H
ATOM   2025  N   GLU A 144      53.287  87.958  35.439  1.00  0.00           N
ATOM   2026  CA  GLU A 144      54.518  87.331  36.018  1.00  0.00           C
ATOM   2027  C   GLU A 144      54.412  87.199  37.514  1.00  0.00           C
ATOM   2028  O   GLU A 144      55.389  87.488  38.216  1.00  0.00           O
ATOM   2029  CB  GLU A 144      55.814  87.964  35.612  1.00  0.00           C
ATOM   2030  CG  GLU A 144      56.032  88.152  34.078  1.00  0.00           C
ATOM   2031  CD  GLU A 144      57.444  88.568  33.608  1.00  0.00           C
ATOM   2032  OE1 GLU A 144      58.419  88.381  34.388  1.00  0.00           O
ATOM   2033  OE2 GLU A 144      57.525  89.086  32.461  1.00  0.00           O
ATOM   2034  H   GLU A 144      52.911  87.578  34.583  1.00  0.00           H
ATOM   2035  HA  GLU A 144      54.494  86.298  35.670  1.00  0.00           H
ATOM   2036  HB2 GLU A 144      55.892  88.996  35.953  1.00  0.00           H
ATOM   2037  HB3 GLU A 144      56.661  87.351  35.921  1.00  0.00           H
ATOM   2038  HG2 GLU A 144      55.884  87.149  33.677  1.00  0.00           H
ATOM   2039  HG3 GLU A 144      55.300  88.876  33.721  1.00  0.00           H
ATOM   2040  N   SER A 145      53.176  86.881  38.033  1.00  0.00           N
ATOM   2041  CA  SER A 145      52.840  86.702  39.438  1.00  0.00           C
ATOM   2042  C   SER A 145      53.300  85.279  39.886  1.00  0.00           C
ATOM   2043  O   SER A 145      53.786  85.079  40.937  1.00  0.00           O
ATOM   2044  CB  SER A 145      51.397  86.864  39.922  1.00  0.00           C
ATOM   2045  OG  SER A 145      50.850  88.132  39.510  1.00  0.00           O
ATOM   2046  H   SER A 145      52.528  86.626  37.301  1.00  0.00           H
ATOM   2047  HA  SER A 145      53.343  87.456  40.044  1.00  0.00           H
ATOM   2048  HB2 SER A 145      50.690  86.157  39.487  1.00  0.00           H
ATOM   2049  HB3 SER A 145      51.459  86.824  41.009  1.00  0.00           H
ATOM   2050  HG  SER A 145      50.460  88.102  38.633  1.00  0.00           H
ATOM   2051  N   PHE A 146      53.090  84.200  39.048  1.00  0.00           N
ATOM   2052  CA  PHE A 146      53.056  82.760  39.500  1.00  0.00           C
ATOM   2053  C   PHE A 146      54.283  81.988  38.917  1.00  0.00           C
ATOM   2054  O   PHE A 146      54.730  82.217  37.830  1.00  0.00           O
ATOM   2055  CB  PHE A 146      51.817  82.045  39.156  1.00  0.00           C
ATOM   2056  CG  PHE A 146      50.644  82.709  39.674  1.00  0.00           C
ATOM   2057  CD1 PHE A 146      50.217  82.387  40.968  1.00  0.00           C
ATOM   2058  CD2 PHE A 146      49.959  83.748  38.946  1.00  0.00           C
ATOM   2059  CE1 PHE A 146      49.051  83.003  41.506  1.00  0.00           C
ATOM   2060  CE2 PHE A 146      48.742  84.336  39.465  1.00  0.00           C
ATOM   2061  CZ  PHE A 146      48.296  83.972  40.802  1.00  0.00           C
ATOM   2062  H   PHE A 146      52.946  84.354  38.061  1.00  0.00           H
ATOM   2063  HA  PHE A 146      53.172  82.794  40.584  1.00  0.00           H
ATOM   2064  HB2 PHE A 146      51.745  82.046  38.068  1.00  0.00           H
ATOM   2065  HB3 PHE A 146      51.834  81.012  39.503  1.00  0.00           H
ATOM   2066  HD1 PHE A 146      50.649  81.540  41.480  1.00  0.00           H
ATOM   2067  HD2 PHE A 146      50.318  84.010  37.961  1.00  0.00           H
ATOM   2068  HE1 PHE A 146      48.803  82.753  42.527  1.00  0.00           H
ATOM   2069  HE2 PHE A 146      48.142  85.056  38.929  1.00  0.00           H
ATOM   2070  HZ  PHE A 146      47.417  84.407  41.255  1.00  0.00           H
ATOM   2071  N   ASP A 147      54.700  80.968  39.666  1.00  0.00           N
ATOM   2072  CA  ASP A 147      55.814  80.127  39.301  1.00  0.00           C
ATOM   2073  C   ASP A 147      55.476  78.788  38.602  1.00  0.00           C
ATOM   2074  O   ASP A 147      56.269  78.215  37.906  1.00  0.00           O
ATOM   2075  CB  ASP A 147      56.694  79.664  40.516  1.00  0.00           C
ATOM   2076  CG  ASP A 147      57.101  80.781  41.466  1.00  0.00           C
ATOM   2077  OD1 ASP A 147      58.335  81.057  41.597  1.00  0.00           O
ATOM   2078  OD2 ASP A 147      56.319  81.265  42.320  1.00  0.00           O
ATOM   2079  H   ASP A 147      54.191  80.694  40.495  1.00  0.00           H
ATOM   2080  HA  ASP A 147      56.439  80.763  38.674  1.00  0.00           H
ATOM   2081  HB2 ASP A 147      56.148  78.951  41.134  1.00  0.00           H
ATOM   2082  HB3 ASP A 147      57.548  79.114  40.121  1.00  0.00           H
ATOM   2083  N   CYS A 148      54.212  78.383  38.750  1.00  0.01           N
ATOM   2084  CA  CYS A 148      53.599  77.288  38.100  1.00  0.01           C
ATOM   2085  C   CYS A 148      52.062  77.437  38.309  1.00  0.01           C
ATOM   2086  O   CYS A 148      51.619  78.336  39.099  1.00  0.01           O
ATOM   2087  CB  CYS A 148      54.151  75.952  38.657  1.00  0.01           C
ATOM   2088  SG  CYS A 148      53.513  75.796  40.348  1.00  0.01           S
ATOM   2089  H   CYS A 148      53.635  78.890  39.407  1.00  0.01           H
ATOM   2090  HA  CYS A 148      53.675  77.253  37.013  1.00  0.01           H
ATOM   2091  HB2 CYS A 148      53.802  75.069  38.122  1.00  0.01           H
ATOM   2092  HB3 CYS A 148      55.237  76.032  38.698  1.00  0.01           H
ATOM   2093  HG  CYS A 148      54.615  75.993  41.078  1.00  0.01           H
ATOM   2094  N   ALA A 149      51.295  76.558  37.657  1.00  0.01           N
ATOM   2095  CA  ALA A 149      49.847  76.627  37.557  1.00  0.01           C
ATOM   2096  C   ALA A 149      49.310  75.244  37.094  1.00  0.01           C
ATOM   2097  O   ALA A 149      50.078  74.422  36.578  1.00  0.01           O
ATOM   2098  CB  ALA A 149      49.430  77.752  36.551  1.00  0.01           C
ATOM   2099  H   ALA A 149      51.753  75.910  37.033  1.00  0.01           H
ATOM   2100  HA  ALA A 149      49.367  76.869  38.505  1.00  0.01           H
ATOM   2101  HB1 ALA A 149      50.089  77.603  35.696  1.00  0.01           H
ATOM   2102  HB2 ALA A 149      49.694  78.726  36.963  1.00  0.01           H
ATOM   2103  HB3 ALA A 149      48.354  77.719  36.379  1.00  0.01           H
ATOM   2104  N   TRP A 150      48.088  74.910  37.360  1.00 -0.01           N
ATOM   2105  CA  TRP A 150      47.410  73.724  36.787  1.00 -0.01           C
ATOM   2106  C   TRP A 150      45.889  73.968  36.589  1.00 -0.01           C
ATOM   2107  O   TRP A 150      45.372  74.893  37.203  1.00 -0.01           O
ATOM   2108  CB  TRP A 150      47.669  72.468  37.635  1.00 -0.01           C
ATOM   2109  CG  TRP A 150      47.180  72.474  39.049  1.00 -0.01           C
ATOM   2110  CD1 TRP A 150      46.127  73.108  39.636  1.00 -0.01           C
ATOM   2111  CD2 TRP A 150      47.568  71.605  40.151  1.00 -0.01           C
ATOM   2112  CE2 TRP A 150      46.824  71.888  41.357  1.00 -0.01           C
ATOM   2113  CE3 TRP A 150      48.552  70.550  40.245  1.00 -0.01           C
ATOM   2114  NE1 TRP A 150      45.967  72.877  40.980  1.00 -0.01           N
ATOM   2115  CZ2 TRP A 150      46.954  71.121  42.504  1.00 -0.01           C
ATOM   2116  CZ3 TRP A 150      48.836  69.866  41.414  1.00 -0.01           C
ATOM   2117  CH2 TRP A 150      47.969  70.154  42.517  1.00 -0.01           C
ATOM   2118  H   TRP A 150      47.610  75.517  38.010  1.00 -0.01           H
ATOM   2119  HA  TRP A 150      47.924  73.466  35.861  1.00 -0.01           H
ATOM   2120  HB2 TRP A 150      47.153  71.651  37.129  1.00 -0.01           H
ATOM   2121  HB3 TRP A 150      48.736  72.273  37.745  1.00 -0.01           H
ATOM   2122  HD1 TRP A 150      45.602  73.920  39.156  1.00 -0.01           H
ATOM   2123  HE1 TRP A 150      45.169  73.176  41.522  1.00 -0.01           H
ATOM   2124  HE3 TRP A 150      49.084  70.337  39.329  1.00 -0.01           H
ATOM   2125  HZ2 TRP A 150      46.359  71.195  43.403  1.00 -0.01           H
ATOM   2126  HZ3 TRP A 150      49.576  69.080  41.402  1.00 -0.01           H
ATOM   2127  HH2 TRP A 150      47.922  69.560  43.418  1.00 -0.01           H
ATOM   2128  N   ALA A 151      45.329  73.204  35.676  1.00 -0.07           N
ATOM   2129  CA  ALA A 151      44.061  73.251  35.028  1.00 -0.07           C
ATOM   2130  C   ALA A 151      43.560  71.837  34.965  1.00 -0.07           C
ATOM   2131  O   ALA A 151      43.659  71.186  33.924  1.00 -0.07           O
ATOM   2132  CB  ALA A 151      44.240  73.942  33.714  1.00 -0.07           C
ATOM   2133  H   ALA A 151      45.939  72.493  35.299  1.00 -0.07           H
ATOM   2134  HA  ALA A 151      43.372  73.831  35.642  1.00 -0.07           H
ATOM   2135  HB1 ALA A 151      44.663  74.933  33.878  1.00 -0.07           H
ATOM   2136  HB2 ALA A 151      43.278  74.151  33.246  1.00 -0.07           H
ATOM   2137  HB3 ALA A 151      44.902  73.418  33.024  1.00 -0.07           H
ATOM   2138  N   ILE A 152      43.109  71.282  36.101  1.00 -0.14           N
ATOM   2139  CA  ILE A 152      42.725  69.870  36.330  1.00 -0.14           C
ATOM   2140  C   ILE A 152      41.269  69.813  35.910  1.00 -0.14           C
ATOM   2141  O   ILE A 152      40.351  70.292  36.624  1.00 -0.14           O
ATOM   2142  CB  ILE A 152      43.018  69.395  37.738  1.00 -0.14           C
ATOM   2143  CG1 ILE A 152      44.515  69.495  38.041  1.00 -0.14           C
ATOM   2144  CG2 ILE A 152      42.357  68.012  37.954  1.00 -0.14           C
ATOM   2145  CD1 ILE A 152      44.854  69.139  39.540  1.00 -0.14           C
ATOM   2146  H   ILE A 152      43.043  71.932  36.871  1.00 -0.14           H
ATOM   2147  HA  ILE A 152      43.387  69.232  35.745  1.00 -0.14           H
ATOM   2148  HB  ILE A 152      42.416  69.979  38.435  1.00 -0.14           H
ATOM   2149 HG12 ILE A 152      45.211  68.947  37.406  1.00 -0.14           H
ATOM   2150 HG13 ILE A 152      44.728  70.557  37.922  1.00 -0.14           H
ATOM   2151 HG21 ILE A 152      41.390  67.999  37.452  1.00 -0.14           H
ATOM   2152 HG22 ILE A 152      42.298  67.915  39.038  1.00 -0.14           H
ATOM   2153 HG23 ILE A 152      43.044  67.247  37.593  1.00 -0.14           H
ATOM   2154 HD11 ILE A 152      45.922  68.959  39.661  1.00 -0.14           H
ATOM   2155 HD12 ILE A 152      44.333  68.253  39.905  1.00 -0.14           H
ATOM   2156 HD13 ILE A 152      44.573  70.006  40.137  1.00 -0.14           H
ATOM   2157  N   GLU A 153      40.985  69.145  34.799  1.00 -0.09           N
ATOM   2158  CA  GLU A 153      39.688  69.060  34.141  1.00 -0.09           C
ATOM   2159  C   GLU A 153      38.891  70.289  33.800  1.00 -0.09           C
ATOM   2160  O   GLU A 153      38.144  70.269  32.794  1.00 -0.09           O
ATOM   2161  CB  GLU A 153      38.858  67.931  34.689  1.00 -0.09           C
ATOM   2162  CG  GLU A 153      39.257  66.523  34.271  1.00 -0.09           C
ATOM   2163  CD  GLU A 153      39.948  65.746  35.366  1.00 -0.09           C
ATOM   2164  OE1 GLU A 153      39.247  65.376  36.336  1.00 -0.09           O
ATOM   2165  OE2 GLU A 153      41.209  65.586  35.447  1.00 -0.09           O
ATOM   2166  H   GLU A 153      41.725  68.764  34.228  1.00 -0.09           H
ATOM   2167  HA  GLU A 153      39.934  68.789  33.115  1.00 -0.09           H
ATOM   2168  HB2 GLU A 153      38.888  67.967  35.778  1.00 -0.09           H
ATOM   2169  HB3 GLU A 153      37.792  68.066  34.508  1.00 -0.09           H
ATOM   2170  HG2 GLU A 153      38.407  65.946  33.906  1.00 -0.09           H
ATOM   2171  HG3 GLU A 153      39.986  66.671  33.474  1.00 -0.09           H
ATOM   2172  N   SER A 154      39.062  71.368  34.486  1.00 -0.22           N
ATOM   2173  CA  SER A 154      38.448  72.625  34.345  1.00 -0.22           C
ATOM   2174  C   SER A 154      38.309  73.071  32.917  1.00 -0.22           C
ATOM   2175  O   SER A 154      37.293  73.732  32.624  1.00 -0.22           O
ATOM   2176  CB  SER A 154      39.196  73.669  35.216  1.00 -0.22           C
ATOM   2177  OG  SER A 154      40.456  73.950  34.850  1.00 -0.22           O
ATOM   2178  H   SER A 154      39.508  71.253  35.385  1.00 -0.22           H
ATOM   2179  HA  SER A 154      37.407  72.625  34.666  1.00 -0.22           H
ATOM   2180  HB2 SER A 154      38.682  74.618  35.367  1.00 -0.22           H
ATOM   2181  HB3 SER A 154      39.292  73.246  36.216  1.00 -0.22           H
ATOM   2182  HG  SER A 154      40.910  74.345  35.598  1.00 -0.22           H
ATOM   2183  N   LEU A 155      39.348  72.866  32.054  1.00 -0.09           N
ATOM   2184  CA  LEU A 155      39.525  73.374  30.665  1.00 -0.09           C
ATOM   2185  C   LEU A 155      38.262  73.064  29.761  1.00 -0.09           C
ATOM   2186  O   LEU A 155      38.052  73.772  28.704  1.00 -0.09           O
ATOM   2187  CB  LEU A 155      40.883  72.910  30.058  1.00 -0.09           C
ATOM   2188  CG  LEU A 155      42.037  73.946  30.058  1.00 -0.09           C
ATOM   2189  CD1 LEU A 155      43.365  73.154  30.097  1.00 -0.09           C
ATOM   2190  CD2 LEU A 155      42.116  74.927  28.869  1.00 -0.09           C
ATOM   2191  H   LEU A 155      40.163  72.480  32.509  1.00 -0.09           H
ATOM   2192  HA  LEU A 155      39.670  74.449  30.780  1.00 -0.09           H
ATOM   2193  HB2 LEU A 155      41.170  72.107  30.737  1.00 -0.09           H
ATOM   2194  HB3 LEU A 155      40.845  72.479  29.058  1.00 -0.09           H
ATOM   2195  HG  LEU A 155      41.961  74.530  30.976  1.00 -0.09           H
ATOM   2196 HD11 LEU A 155      43.494  72.665  31.063  1.00 -0.09           H
ATOM   2197 HD12 LEU A 155      44.201  73.843  29.980  1.00 -0.09           H
ATOM   2198 HD13 LEU A 155      43.349  72.379  29.331  1.00 -0.09           H
ATOM   2199 HD21 LEU A 155      42.423  74.447  27.940  1.00 -0.09           H
ATOM   2200 HD22 LEU A 155      41.136  75.404  28.846  1.00 -0.09           H
ATOM   2201 HD23 LEU A 155      42.955  75.513  29.245  1.00 -0.09           H
ATOM   2202  N   CYS A 156      37.543  72.042  30.089  1.00 -0.93           N
ATOM   2203  CA  CYS A 156      36.496  71.355  29.313  1.00 -0.93           C
ATOM   2204  C   CYS A 156      35.418  72.331  28.937  1.00 -0.93           C
ATOM   2205  O   CYS A 156      34.950  72.139  27.780  1.00 -0.93           O
ATOM   2206  CB  CYS A 156      36.060  70.088  30.015  1.00 -0.93           C
ATOM   2207  SG  CYS A 156      35.084  70.616  31.457  1.00 -0.93           S
ATOM   2208  H   CYS A 156      37.810  71.633  30.974  1.00 -0.93           H
ATOM   2209  HA  CYS A 156      37.091  71.116  28.432  1.00 -0.93           H
ATOM   2210  HB2 CYS A 156      35.453  69.542  29.293  1.00 -0.93           H
ATOM   2211  HB3 CYS A 156      36.885  69.501  30.419  1.00 -0.93           H
ATOM   2212  HG  CYS A 156      36.125  70.537  32.291  1.00 -0.93           H
ATOM   2213  N   HID A 157      35.120  73.348  29.674  1.00 -0.42           N
ATOM   2214  CA  HID A 157      34.083  74.366  29.640  1.00 -0.42           C
ATOM   2215  C   HID A 157      34.537  75.667  28.973  1.00 -0.42           C
ATOM   2216  O   HID A 157      33.762  76.454  28.471  1.00 -0.42           O
ATOM   2217  CB  HID A 157      33.598  74.684  31.040  1.00 -0.42           C
ATOM   2218  CG  HID A 157      33.148  73.513  31.832  1.00 -0.42           C
ATOM   2219  CD2 HID A 157      33.576  73.149  33.066  1.00 -0.42           C
ATOM   2220  ND1 HID A 157      32.054  72.709  31.559  1.00 -0.42           N
ATOM   2221  CE1 HID A 157      31.965  71.817  32.574  1.00 -0.42           C
ATOM   2222  NE2 HID A 157      32.894  71.984  33.496  1.00 -0.42           N
ATOM   2223  H   HID A 157      35.639  73.362  30.540  1.00 -0.42           H
ATOM   2224  HA  HID A 157      33.229  74.040  29.046  1.00 -0.42           H
ATOM   2225  HB2 HID A 157      34.467  75.181  31.469  1.00 -0.42           H
ATOM   2226  HB3 HID A 157      32.818  75.446  31.041  1.00 -0.42           H
ATOM   2227  HD1 HID A 157      31.465  72.732  30.740  1.00 -0.42           H
ATOM   2228  HD2 HID A 157      34.386  73.563  33.649  1.00 -0.42           H
ATOM   2229  HE1 HID A 157      31.228  71.030  32.526  1.00 -0.42           H
ATOM   2230  N   MET A 158      35.809  75.976  29.101  1.00 -0.01           N
ATOM   2231  CA  MET A 158      36.562  77.199  28.751  1.00 -0.01           C
ATOM   2232  C   MET A 158      36.656  77.475  27.243  1.00 -0.01           C
ATOM   2233  O   MET A 158      36.529  76.530  26.502  1.00 -0.01           O
ATOM   2234  CB  MET A 158      38.000  77.202  29.348  1.00 -0.01           C
ATOM   2235  CG  MET A 158      38.049  76.880  30.854  1.00 -0.01           C
ATOM   2236  SD  MET A 158      39.686  77.057  31.624  1.00 -0.01           S
ATOM   2237  CE  MET A 158      39.242  76.918  33.412  1.00 -0.01           C
ATOM   2238  H   MET A 158      36.430  75.331  29.569  1.00 -0.01           H
ATOM   2239  HA  MET A 158      36.166  78.081  29.254  1.00 -0.01           H
ATOM   2240  HB2 MET A 158      38.724  76.599  28.801  1.00 -0.01           H
ATOM   2241  HB3 MET A 158      38.396  78.213  29.247  1.00 -0.01           H
ATOM   2242  HG2 MET A 158      37.276  77.458  31.360  1.00 -0.01           H
ATOM   2243  HG3 MET A 158      37.755  75.832  30.909  1.00 -0.01           H
ATOM   2244  HE1 MET A 158      39.584  77.733  34.049  1.00 -0.01           H
ATOM   2245  HE2 MET A 158      38.221  76.560  33.546  1.00 -0.01           H
ATOM   2246  HE3 MET A 158      39.854  76.069  33.719  1.00 -0.01           H
ATOM   2247  N   ASP A 159      36.970  78.660  26.828  1.00 -0.01           N
ATOM   2248  CA  ASP A 159      37.478  78.963  25.487  1.00 -0.01           C
ATOM   2249  C   ASP A 159      39.034  78.855  25.544  1.00 -0.01           C
ATOM   2250  O   ASP A 159      39.672  79.725  26.105  1.00 -0.01           O
ATOM   2251  CB  ASP A 159      37.011  80.324  25.018  1.00 -0.01           C
ATOM   2252  CG  ASP A 159      37.325  80.565  23.537  1.00 -0.01           C
ATOM   2253  OD1 ASP A 159      38.204  80.022  22.913  1.00 -0.01           O
ATOM   2254  OD2 ASP A 159      36.537  81.351  23.038  1.00 -0.01           O
ATOM   2255  H   ASP A 159      37.144  79.278  27.608  1.00 -0.01           H
ATOM   2256  HA  ASP A 159      37.117  78.280  24.719  1.00 -0.01           H
ATOM   2257  HB2 ASP A 159      35.943  80.457  25.194  1.00 -0.01           H
ATOM   2258  HB3 ASP A 159      37.521  81.055  25.644  1.00 -0.01           H
ATOM   2259  N   ARG A 160      39.625  77.739  25.181  1.00  0.00           N
ATOM   2260  CA  ARG A 160      41.013  77.341  25.424  1.00  0.00           C
ATOM   2261  C   ARG A 160      42.091  78.386  25.005  1.00  0.00           C
ATOM   2262  O   ARG A 160      42.986  78.689  25.844  1.00  0.00           O
ATOM   2263  CB  ARG A 160      41.339  75.980  24.745  1.00  0.00           C
ATOM   2264  CG  ARG A 160      40.619  74.773  25.467  1.00  0.00           C
ATOM   2265  CD  ARG A 160      39.205  74.465  24.889  1.00  0.00           C
ATOM   2266  NE  ARG A 160      38.725  73.206  25.475  1.00  0.00           N
ATOM   2267  CZ  ARG A 160      37.511  72.866  25.802  1.00  0.00           C
ATOM   2268  NH1 ARG A 160      36.498  73.680  25.784  1.00  0.00           N
ATOM   2269  NH2 ARG A 160      37.332  71.612  26.030  1.00  0.00           N
ATOM   2270  H   ARG A 160      39.011  77.095  24.702  1.00  0.00           H
ATOM   2271  HA  ARG A 160      41.233  77.227  26.485  1.00  0.00           H
ATOM   2272  HB2 ARG A 160      41.028  76.060  23.704  1.00  0.00           H
ATOM   2273  HB3 ARG A 160      42.405  75.914  24.965  1.00  0.00           H
ATOM   2274  HG2 ARG A 160      41.233  73.897  25.255  1.00  0.00           H
ATOM   2275  HG3 ARG A 160      40.678  74.913  26.546  1.00  0.00           H
ATOM   2276  HD2 ARG A 160      38.405  75.194  25.017  1.00  0.00           H
ATOM   2277  HD3 ARG A 160      39.436  74.364  23.829  1.00  0.00           H
ATOM   2278  HE  ARG A 160      39.394  72.459  25.597  1.00  0.00           H
ATOM   2279 HH11 ARG A 160      36.667  74.667  25.654  1.00  0.00           H
ATOM   2280 HH12 ARG A 160      35.592  73.275  25.971  1.00  0.00           H
ATOM   2281 HH21 ARG A 160      38.196  71.139  26.252  1.00  0.00           H
ATOM   2282 HH22 ARG A 160      36.516  71.254  26.507  1.00  0.00           H
ATOM   2283  N   ALA A 161      42.003  78.910  23.829  1.00  0.00           N
ATOM   2284  CA  ALA A 161      42.974  79.921  23.318  1.00  0.00           C
ATOM   2285  C   ALA A 161      42.849  81.306  24.124  1.00  0.00           C
ATOM   2286  O   ALA A 161      43.827  82.079  24.190  1.00  0.00           O
ATOM   2287  CB  ALA A 161      42.571  80.183  21.840  1.00  0.00           C
ATOM   2288  H   ALA A 161      41.270  78.567  23.224  1.00  0.00           H
ATOM   2289  HA  ALA A 161      43.978  79.509  23.422  1.00  0.00           H
ATOM   2290  HB1 ALA A 161      42.481  79.231  21.318  1.00  0.00           H
ATOM   2291  HB2 ALA A 161      43.210  80.844  21.254  1.00  0.00           H
ATOM   2292  HB3 ALA A 161      41.533  80.513  21.811  1.00  0.00           H
ATOM   2293  N   LYS A 162      41.746  81.539  24.854  1.00  0.02           N
ATOM   2294  CA  LYS A 162      41.591  82.661  25.891  1.00  0.02           C
ATOM   2295  C   LYS A 162      42.221  82.281  27.223  1.00  0.02           C
ATOM   2296  O   LYS A 162      42.967  83.089  27.745  1.00  0.02           O
ATOM   2297  CB  LYS A 162      40.251  83.253  25.920  1.00  0.02           C
ATOM   2298  CG  LYS A 162      39.694  83.854  24.662  1.00  0.02           C
ATOM   2299  CD  LYS A 162      38.254  84.283  24.896  1.00  0.02           C
ATOM   2300  CE  LYS A 162      37.519  84.669  23.608  1.00  0.02           C
ATOM   2301  NZ  LYS A 162      38.138  85.825  22.891  1.00  0.02           N
ATOM   2302  H   LYS A 162      40.954  80.919  24.767  1.00  0.02           H
ATOM   2303  HA  LYS A 162      42.260  83.453  25.556  1.00  0.02           H
ATOM   2304  HB2 LYS A 162      39.530  82.514  26.271  1.00  0.02           H
ATOM   2305  HB3 LYS A 162      40.325  84.163  26.515  1.00  0.02           H
ATOM   2306  HG2 LYS A 162      40.140  84.813  24.399  1.00  0.02           H
ATOM   2307  HG3 LYS A 162      39.691  83.089  23.885  1.00  0.02           H
ATOM   2308  HD2 LYS A 162      37.695  83.484  25.386  1.00  0.02           H
ATOM   2309  HD3 LYS A 162      38.199  85.060  25.659  1.00  0.02           H
ATOM   2310  HE2 LYS A 162      37.467  83.851  22.891  1.00  0.02           H
ATOM   2311  HE3 LYS A 162      36.518  84.985  23.904  1.00  0.02           H
ATOM   2312  HZ1 LYS A 162      38.339  86.604  23.501  1.00  0.02           H
ATOM   2313  HZ2 LYS A 162      37.561  86.113  22.113  1.00  0.02           H
ATOM   2314  HZ3 LYS A 162      39.053  85.551  22.565  1.00  0.02           H
ATOM   2315  N   ALA A 163      41.748  81.153  27.826  1.00  0.01           N
ATOM   2316  CA  ALA A 163      42.376  80.687  29.075  1.00  0.01           C
ATOM   2317  C   ALA A 163      43.917  80.410  29.014  1.00  0.01           C
ATOM   2318  O   ALA A 163      44.730  80.893  29.801  1.00  0.01           O
ATOM   2319  CB  ALA A 163      41.584  79.489  29.591  1.00  0.01           C
ATOM   2320  H   ALA A 163      41.014  80.622  27.379  1.00  0.01           H
ATOM   2321  HA  ALA A 163      42.325  81.452  29.850  1.00  0.01           H
ATOM   2322  HB1 ALA A 163      40.526  79.475  29.330  1.00  0.01           H
ATOM   2323  HB2 ALA A 163      41.623  79.534  30.680  1.00  0.01           H
ATOM   2324  HB3 ALA A 163      41.990  78.532  29.261  1.00  0.01           H
ATOM   2325  N   LEU A 164      44.441  79.749  27.983  1.00  0.00           N
ATOM   2326  CA  LEU A 164      45.903  79.536  27.817  1.00  0.00           C
ATOM   2327  C   LEU A 164      46.773  80.750  27.480  1.00  0.00           C
ATOM   2328  O   LEU A 164      47.741  80.899  28.156  1.00  0.00           O
ATOM   2329  CB  LEU A 164      46.138  78.356  26.851  1.00  0.00           C
ATOM   2330  CG  LEU A 164      45.652  76.979  27.405  1.00  0.00           C
ATOM   2331  CD1 LEU A 164      45.482  76.034  26.186  1.00  0.00           C
ATOM   2332  CD2 LEU A 164      46.612  76.429  28.462  1.00  0.00           C
ATOM   2333  H   LEU A 164      43.771  79.242  27.423  1.00  0.00           H
ATOM   2334  HA  LEU A 164      46.279  79.184  28.778  1.00  0.00           H
ATOM   2335  HB2 LEU A 164      45.607  78.481  25.907  1.00  0.00           H
ATOM   2336  HB3 LEU A 164      47.188  78.240  26.581  1.00  0.00           H
ATOM   2337  HG  LEU A 164      44.705  77.029  27.942  1.00  0.00           H
ATOM   2338 HD11 LEU A 164      44.616  76.324  25.591  1.00  0.00           H
ATOM   2339 HD12 LEU A 164      45.372  75.037  26.613  1.00  0.00           H
ATOM   2340 HD13 LEU A 164      46.333  76.008  25.505  1.00  0.00           H
ATOM   2341 HD21 LEU A 164      47.627  76.382  28.065  1.00  0.00           H
ATOM   2342 HD22 LEU A 164      46.388  76.978  29.376  1.00  0.00           H
ATOM   2343 HD23 LEU A 164      46.351  75.402  28.717  1.00  0.00           H
ATOM   2344  N   GLY A 165      46.352  81.597  26.500  1.00  0.00           N
ATOM   2345  CA  GLY A 165      47.101  82.861  26.360  1.00  0.00           C
ATOM   2346  C   GLY A 165      47.139  83.703  27.608  1.00  0.00           C
ATOM   2347  O   GLY A 165      48.074  84.506  27.661  1.00  0.00           O
ATOM   2348  H   GLY A 165      45.442  81.524  26.069  1.00  0.00           H
ATOM   2349  HA2 GLY A 165      48.151  82.637  26.173  1.00  0.00           H
ATOM   2350  HA3 GLY A 165      46.657  83.500  25.596  1.00  0.00           H
ATOM   2351  N   GLU A 166      46.238  83.434  28.588  1.00  0.00           N
ATOM   2352  CA  GLU A 166      46.083  84.261  29.825  1.00  0.00           C
ATOM   2353  C   GLU A 166      46.846  83.614  30.988  1.00  0.00           C
ATOM   2354  O   GLU A 166      47.482  84.326  31.737  1.00  0.00           O
ATOM   2355  CB  GLU A 166      44.621  84.445  30.216  1.00  0.00           C
ATOM   2356  CG  GLU A 166      44.351  85.289  31.493  1.00  0.00           C
ATOM   2357  CD  GLU A 166      44.556  86.791  31.287  1.00  0.00           C
ATOM   2358  OE1 GLU A 166      45.034  87.231  30.235  1.00  0.00           O
ATOM   2359  OE2 GLU A 166      44.301  87.457  32.316  1.00  0.00           O
ATOM   2360  H   GLU A 166      45.482  82.792  28.395  1.00  0.00           H
ATOM   2361  HA  GLU A 166      46.563  85.230  29.688  1.00  0.00           H
ATOM   2362  HB2 GLU A 166      44.145  84.978  29.393  1.00  0.00           H
ATOM   2363  HB3 GLU A 166      44.196  83.460  30.408  1.00  0.00           H
ATOM   2364  HG2 GLU A 166      43.362  85.087  31.904  1.00  0.00           H
ATOM   2365  HG3 GLU A 166      45.115  84.926  32.180  1.00  0.00           H
ATOM   2366  N   ALA A 167      46.799  82.280  31.044  1.00  0.00           N
ATOM   2367  CA  ALA A 167      47.741  81.596  31.898  1.00  0.00           C
ATOM   2368  C   ALA A 167      49.258  81.718  31.477  1.00  0.00           C
ATOM   2369  O   ALA A 167      50.106  81.580  32.410  1.00  0.00           O
ATOM   2370  CB  ALA A 167      47.261  80.129  31.944  1.00  0.00           C
ATOM   2371  H   ALA A 167      46.281  81.805  30.318  1.00  0.00           H
ATOM   2372  HA  ALA A 167      47.730  81.980  32.918  1.00  0.00           H
ATOM   2373  HB1 ALA A 167      47.207  79.554  31.019  1.00  0.00           H
ATOM   2374  HB2 ALA A 167      46.366  79.998  32.552  1.00  0.00           H
ATOM   2375  HB3 ALA A 167      47.880  79.602  32.670  1.00  0.00           H
ATOM   2376  N   TRP A 168      49.554  81.850  30.146  1.00  0.00           N
ATOM   2377  CA  TRP A 168      50.880  82.332  29.734  1.00  0.00           C
ATOM   2378  C   TRP A 168      51.116  83.778  30.181  1.00  0.00           C
ATOM   2379  O   TRP A 168      52.258  84.108  30.508  1.00  0.00           O
ATOM   2380  CB  TRP A 168      51.036  82.143  28.200  1.00  0.00           C
ATOM   2381  CG  TRP A 168      52.443  82.286  27.522  1.00  0.00           C
ATOM   2382  CD1 TRP A 168      53.137  81.257  26.986  1.00  0.00           C
ATOM   2383  CD2 TRP A 168      53.302  83.512  27.336  1.00  0.00           C
ATOM   2384  CE2 TRP A 168      54.483  83.052  26.671  1.00  0.00           C
ATOM   2385  CE3 TRP A 168      53.268  84.861  27.769  1.00  0.00           C
ATOM   2386  NE1 TRP A 168      54.237  81.762  26.358  1.00  0.00           N
ATOM   2387  CZ2 TRP A 168      55.589  83.894  26.409  1.00  0.00           C
ATOM   2388  CZ3 TRP A 168      54.451  85.695  27.518  1.00  0.00           C
ATOM   2389  CH2 TRP A 168      55.614  85.207  26.860  1.00  0.00           C
ATOM   2390  H   TRP A 168      48.798  81.711  29.492  1.00  0.00           H
ATOM   2391  HA  TRP A 168      51.655  81.758  30.242  1.00  0.00           H
ATOM   2392  HB2 TRP A 168      50.717  81.132  27.948  1.00  0.00           H
ATOM   2393  HB3 TRP A 168      50.304  82.774  27.696  1.00  0.00           H
ATOM   2394  HD1 TRP A 168      52.791  80.239  26.886  1.00  0.00           H
ATOM   2395  HE1 TRP A 168      54.833  81.130  25.842  1.00  0.00           H
ATOM   2396  HE3 TRP A 168      52.486  85.291  28.377  1.00  0.00           H
ATOM   2397  HZ2 TRP A 168      56.314  83.402  25.778  1.00  0.00           H
ATOM   2398  HZ3 TRP A 168      54.478  86.707  27.893  1.00  0.00           H
ATOM   2399  HH2 TRP A 168      56.455  85.885  26.856  1.00  0.00           H
ATOM   2400  N   ARG A 169      50.053  84.591  30.365  1.00  0.00           N
ATOM   2401  CA  ARG A 169      50.285  85.959  30.821  1.00  0.00           C
ATOM   2402  C   ARG A 169      50.727  86.019  32.299  1.00  0.00           C
ATOM   2403  O   ARG A 169      51.740  86.617  32.595  1.00  0.00           O
ATOM   2404  CB  ARG A 169      49.064  86.831  30.506  1.00  0.00           C
ATOM   2405  CG  ARG A 169      49.486  88.327  30.847  1.00  0.00           C
ATOM   2406  CD  ARG A 169      48.258  89.244  30.675  1.00  0.00           C
ATOM   2407  NE  ARG A 169      47.112  88.958  31.606  1.00  0.00           N
ATOM   2408  CZ  ARG A 169      47.018  89.278  32.918  1.00  0.00           C
ATOM   2409  NH1 ARG A 169      47.760  90.161  33.556  1.00  0.00           N
ATOM   2410  NH2 ARG A 169      46.150  88.794  33.680  1.00  0.00           N
ATOM   2411  H   ARG A 169      49.103  84.329  30.140  1.00  0.00           H
ATOM   2412  HA  ARG A 169      51.165  86.321  30.290  1.00  0.00           H
ATOM   2413  HB2 ARG A 169      48.820  86.782  29.445  1.00  0.00           H
ATOM   2414  HB3 ARG A 169      48.277  86.514  31.190  1.00  0.00           H
ATOM   2415  HG2 ARG A 169      49.832  88.461  31.872  1.00  0.00           H
ATOM   2416  HG3 ARG A 169      50.244  88.721  30.170  1.00  0.00           H
ATOM   2417  HD2 ARG A 169      48.519  90.299  30.762  1.00  0.00           H
ATOM   2418  HD3 ARG A 169      47.973  89.173  29.626  1.00  0.00           H
ATOM   2419  HE  ARG A 169      46.332  88.524  31.135  1.00  0.00           H
ATOM   2420 HH11 ARG A 169      48.540  90.534  33.035  1.00  0.00           H
ATOM   2421 HH12 ARG A 169      47.606  90.259  34.550  1.00  0.00           H
ATOM   2422 HH21 ARG A 169      45.412  88.229  33.286  1.00  0.00           H
ATOM   2423 HH22 ARG A 169      46.045  89.201  34.599  1.00  0.00           H
ATOM   2424  N   VAL A 170      49.998  85.404  33.198  1.00  0.00           N
ATOM   2425  CA  VAL A 170      50.296  85.520  34.625  1.00  0.00           C
ATOM   2426  C   VAL A 170      51.446  84.669  35.172  1.00  0.00           C
ATOM   2427  O   VAL A 170      51.956  85.010  36.192  1.00  0.00           O
ATOM   2428  CB  VAL A 170      48.983  85.515  35.515  1.00  0.00           C
ATOM   2429  CG1 VAL A 170      47.756  86.204  34.925  1.00  0.00           C
ATOM   2430  CG2 VAL A 170      48.459  84.060  35.667  1.00  0.00           C
ATOM   2431  H   VAL A 170      49.206  84.861  32.884  1.00  0.00           H
ATOM   2432  HA  VAL A 170      50.767  86.498  34.719  1.00  0.00           H
ATOM   2433  HB  VAL A 170      49.113  85.891  36.530  1.00  0.00           H
ATOM   2434 HG11 VAL A 170      46.842  86.108  35.512  1.00  0.00           H
ATOM   2435 HG12 VAL A 170      48.027  87.259  34.888  1.00  0.00           H
ATOM   2436 HG13 VAL A 170      47.589  85.712  33.967  1.00  0.00           H
ATOM   2437 HG21 VAL A 170      48.412  83.701  34.639  1.00  0.00           H
ATOM   2438 HG22 VAL A 170      47.499  84.152  36.174  1.00  0.00           H
ATOM   2439 HG23 VAL A 170      49.078  83.418  36.295  1.00  0.00           H
ATOM   2440  N   LEU A 171      51.912  83.594  34.516  1.00  0.00           N
ATOM   2441  CA  LEU A 171      53.092  82.879  34.860  1.00  0.00           C
ATOM   2442  C   LEU A 171      54.384  83.743  34.558  1.00  0.00           C
ATOM   2443  O   LEU A 171      54.394  84.446  33.535  1.00  0.00           O
ATOM   2444  CB  LEU A 171      53.242  81.716  33.813  1.00  0.00           C
ATOM   2445  CG  LEU A 171      52.530  80.432  34.215  1.00  0.00           C
ATOM   2446  CD1 LEU A 171      52.349  79.402  33.086  1.00  0.00           C
ATOM   2447  CD2 LEU A 171      53.364  79.626  35.232  1.00  0.00           C
ATOM   2448  H   LEU A 171      51.396  83.391  33.671  1.00  0.00           H
ATOM   2449  HA  LEU A 171      53.072  82.602  35.914  1.00  0.00           H
ATOM   2450  HB2 LEU A 171      52.871  82.120  32.871  1.00  0.00           H
ATOM   2451  HB3 LEU A 171      54.273  81.428  33.606  1.00  0.00           H
ATOM   2452  HG  LEU A 171      51.638  80.843  34.687  1.00  0.00           H
ATOM   2453 HD11 LEU A 171      51.980  79.957  32.224  1.00  0.00           H
ATOM   2454 HD12 LEU A 171      51.613  78.662  33.402  1.00  0.00           H
ATOM   2455 HD13 LEU A 171      53.259  78.919  32.731  1.00  0.00           H
ATOM   2456 HD21 LEU A 171      53.683  80.158  36.128  1.00  0.00           H
ATOM   2457 HD22 LEU A 171      52.785  78.762  35.555  1.00  0.00           H
ATOM   2458 HD23 LEU A 171      54.289  79.269  34.777  1.00  0.00           H
ATOM   2459  N   LYS A 172      55.406  83.545  35.389  1.00  0.00           N
ATOM   2460  CA  LYS A 172      56.833  83.811  35.092  1.00  0.00           C
ATOM   2461  C   LYS A 172      57.443  82.971  33.934  1.00  0.00           C
ATOM   2462  O   LYS A 172      57.012  81.845  33.640  1.00  0.00           O
ATOM   2463  CB  LYS A 172      57.628  83.297  36.382  1.00  0.00           C
ATOM   2464  CG  LYS A 172      57.327  84.024  37.677  1.00  0.00           C
ATOM   2465  CD  LYS A 172      58.076  83.507  38.924  1.00  0.00           C
ATOM   2466  CE  LYS A 172      58.175  84.391  40.133  1.00  0.00           C
ATOM   2467  NZ  LYS A 172      58.926  83.727  41.286  1.00  0.00           N
ATOM   2468  H   LYS A 172      55.296  83.048  36.261  1.00  0.00           H
ATOM   2469  HA  LYS A 172      57.149  84.846  34.961  1.00  0.00           H
ATOM   2470  HB2 LYS A 172      57.419  82.228  36.428  1.00  0.00           H
ATOM   2471  HB3 LYS A 172      58.703  83.401  36.234  1.00  0.00           H
ATOM   2472  HG2 LYS A 172      57.661  85.035  37.442  1.00  0.00           H
ATOM   2473  HG3 LYS A 172      56.256  84.099  37.866  1.00  0.00           H
ATOM   2474  HD2 LYS A 172      57.637  82.530  39.129  1.00  0.00           H
ATOM   2475  HD3 LYS A 172      59.071  83.254  38.558  1.00  0.00           H
ATOM   2476  HE2 LYS A 172      58.687  85.332  39.931  1.00  0.00           H
ATOM   2477  HE3 LYS A 172      57.176  84.600  40.515  1.00  0.00           H
ATOM   2478  HZ1 LYS A 172      59.824  83.380  40.981  1.00  0.00           H
ATOM   2479  HZ2 LYS A 172      58.445  83.048  41.858  1.00  0.00           H
ATOM   2480  HZ3 LYS A 172      59.074  84.469  41.955  1.00  0.00           H
ATOM   2481  N   PRO A 173      58.418  83.526  33.205  1.00  0.00           N
ATOM   2482  CA  PRO A 173      59.211  82.814  32.191  1.00  0.00           C
ATOM   2483  C   PRO A 173      59.947  81.614  32.790  1.00  0.00           C
ATOM   2484  O   PRO A 173      60.435  81.749  33.900  1.00  0.00           O
ATOM   2485  CB  PRO A 173      60.204  83.851  31.586  1.00  0.00           C
ATOM   2486  CG  PRO A 173      60.290  84.928  32.621  1.00  0.00           C
ATOM   2487  CD  PRO A 173      59.074  84.848  33.460  1.00  0.00           C
ATOM   2488  HA  PRO A 173      58.558  82.451  31.398  1.00  0.00           H
ATOM   2489  HB2 PRO A 173      61.227  83.497  31.458  1.00  0.00           H
ATOM   2490  HB3 PRO A 173      59.797  84.149  30.619  1.00  0.00           H
ATOM   2491  HG2 PRO A 173      61.136  84.756  33.287  1.00  0.00           H
ATOM   2492  HG3 PRO A 173      60.401  85.886  32.114  1.00  0.00           H
ATOM   2493  HD2 PRO A 173      59.454  85.072  34.457  1.00  0.00           H
ATOM   2494  HD3 PRO A 173      58.456  85.651  33.060  1.00  0.00           H
ATOM   2495  N   GLY A 174      59.987  80.461  32.116  1.00  0.00           N
ATOM   2496  CA  GLY A 174      60.448  79.252  32.713  1.00  0.00           C
ATOM   2497  C   GLY A 174      59.425  78.424  33.560  1.00  0.00           C
ATOM   2498  O   GLY A 174      59.766  77.260  33.837  1.00  0.00           O
ATOM   2499  H   GLY A 174      59.568  80.393  31.199  1.00  0.00           H
ATOM   2500  HA2 GLY A 174      60.840  78.608  31.927  1.00  0.00           H
ATOM   2501  HA3 GLY A 174      61.346  79.539  33.260  1.00  0.00           H
ATOM   2502  N   GLY A 175      58.268  79.009  33.939  1.00  0.00           N
ATOM   2503  CA  GLY A 175      57.217  78.424  34.823  1.00  0.00           C
ATOM   2504  C   GLY A 175      56.607  77.247  34.138  1.00  0.00           C
ATOM   2505  O   GLY A 175      56.400  77.301  32.910  1.00  0.00           O
ATOM   2506  H   GLY A 175      58.107  79.956  33.628  1.00  0.00           H
ATOM   2507  HA2 GLY A 175      57.686  77.984  35.703  1.00  0.00           H
ATOM   2508  HA3 GLY A 175      56.514  79.151  35.229  1.00  0.00           H
ATOM   2509  N   ASP A 176      56.065  76.352  34.987  1.00  0.00           N
ATOM   2510  CA  ASP A 176      55.308  75.117  34.546  1.00  0.00           C
ATOM   2511  C   ASP A 176      53.790  75.267  34.387  1.00  0.00           C
ATOM   2512  O   ASP A 176      53.143  76.030  35.124  1.00  0.00           O
ATOM   2513  CB  ASP A 176      55.480  74.004  35.594  1.00  0.00           C
ATOM   2514  CG  ASP A 176      56.943  73.719  35.952  1.00  0.00           C
ATOM   2515  OD1 ASP A 176      57.454  72.630  35.504  1.00  0.00           O
ATOM   2516  OD2 ASP A 176      57.628  74.588  36.590  1.00  0.00           O
ATOM   2517  H   ASP A 176      56.183  76.473  35.983  1.00  0.00           H
ATOM   2518  HA  ASP A 176      55.752  74.865  33.583  1.00  0.00           H
ATOM   2519  HB2 ASP A 176      55.045  74.424  36.501  1.00  0.00           H
ATOM   2520  HB3 ASP A 176      54.984  73.113  35.210  1.00  0.00           H
ATOM   2521  N   LEU A 177      53.121  74.458  33.600  1.00  0.01           N
ATOM   2522  CA  LEU A 177      51.660  74.372  33.582  1.00  0.01           C
ATOM   2523  C   LEU A 177      51.122  72.979  33.253  1.00  0.01           C
ATOM   2524  O   LEU A 177      51.339  72.478  32.135  1.00  0.01           O
ATOM   2525  CB  LEU A 177      51.138  75.539  32.647  1.00  0.01           C
ATOM   2526  CG  LEU A 177      49.617  75.449  32.249  1.00  0.01           C
ATOM   2527  CD1 LEU A 177      48.634  75.623  33.417  1.00  0.01           C
ATOM   2528  CD2 LEU A 177      49.246  76.515  31.229  1.00  0.01           C
ATOM   2529  H   LEU A 177      53.633  73.819  33.007  1.00  0.01           H
ATOM   2530  HA  LEU A 177      51.338  74.560  34.607  1.00  0.01           H
ATOM   2531  HB2 LEU A 177      51.343  76.432  33.237  1.00  0.01           H
ATOM   2532  HB3 LEU A 177      51.643  75.538  31.681  1.00  0.01           H
ATOM   2533  HG  LEU A 177      49.461  74.446  31.851  1.00  0.01           H
ATOM   2534 HD11 LEU A 177      47.665  75.324  33.016  1.00  0.01           H
ATOM   2535 HD12 LEU A 177      48.738  76.695  33.584  1.00  0.01           H
ATOM   2536 HD13 LEU A 177      48.757  75.025  34.320  1.00  0.01           H
ATOM   2537 HD21 LEU A 177      49.487  77.483  31.669  1.00  0.01           H
ATOM   2538 HD22 LEU A 177      49.867  76.416  30.339  1.00  0.01           H
ATOM   2539 HD23 LEU A 177      48.190  76.427  30.976  1.00  0.01           H
ATOM   2540  N   LEU A 178      50.383  72.421  34.179  1.00 -0.01           N
ATOM   2541  CA  LEU A 178      49.768  71.120  34.009  1.00 -0.01           C
ATOM   2542  C   LEU A 178      48.346  71.227  33.461  1.00 -0.01           C
ATOM   2543  O   LEU A 178      47.473  71.809  34.082  1.00 -0.01           O
ATOM   2544  CB  LEU A 178      49.871  70.290  35.357  1.00 -0.01           C
ATOM   2545  CG  LEU A 178      49.397  68.770  35.112  1.00 -0.01           C
ATOM   2546  CD1 LEU A 178      50.236  68.050  34.108  1.00 -0.01           C
ATOM   2547  CD2 LEU A 178      49.631  68.056  36.451  1.00 -0.01           C
ATOM   2548  H   LEU A 178      50.405  72.851  35.093  1.00 -0.01           H
ATOM   2549  HA  LEU A 178      50.311  70.504  33.292  1.00 -0.01           H
ATOM   2550  HB2 LEU A 178      50.915  70.279  35.670  1.00 -0.01           H
ATOM   2551  HB3 LEU A 178      49.279  70.686  36.182  1.00 -0.01           H
ATOM   2552  HG  LEU A 178      48.337  68.726  34.859  1.00 -0.01           H
ATOM   2553 HD11 LEU A 178      50.169  68.463  33.102  1.00 -0.01           H
ATOM   2554 HD12 LEU A 178      50.018  66.985  34.184  1.00 -0.01           H
ATOM   2555 HD13 LEU A 178      51.306  68.174  34.271  1.00 -0.01           H
ATOM   2556 HD21 LEU A 178      50.612  68.244  36.888  1.00 -0.01           H
ATOM   2557 HD22 LEU A 178      48.934  68.444  37.194  1.00 -0.01           H
ATOM   2558 HD23 LEU A 178      49.478  66.989  36.289  1.00 -0.01           H
ATOM   2559  N   VAL A 179      47.997  70.427  32.471  1.00  0.00           N
ATOM   2560  CA  VAL A 179      46.716  70.391  31.763  1.00  0.00           C
ATOM   2561  C   VAL A 179      46.214  68.976  31.863  1.00  0.00           C
ATOM   2562  O   VAL A 179      46.961  68.065  31.533  1.00  0.00           O
ATOM   2563  CB  VAL A 179      46.904  70.848  30.314  1.00  0.00           C
ATOM   2564  CG1 VAL A 179      45.668  70.621  29.518  1.00  0.00           C
ATOM   2565  CG2 VAL A 179      47.279  72.354  30.303  1.00  0.00           C
ATOM   2566  H   VAL A 179      48.759  69.960  31.999  1.00  0.00           H
ATOM   2567  HA  VAL A 179      45.998  70.961  32.353  1.00  0.00           H
ATOM   2568  HB  VAL A 179      47.743  70.235  29.984  1.00  0.00           H
ATOM   2569 HG11 VAL A 179      44.786  70.970  30.055  1.00  0.00           H
ATOM   2570 HG12 VAL A 179      45.711  71.146  28.563  1.00  0.00           H
ATOM   2571 HG13 VAL A 179      45.609  69.551  29.319  1.00  0.00           H
ATOM   2572 HG21 VAL A 179      47.356  72.665  29.261  1.00  0.00           H
ATOM   2573 HG22 VAL A 179      48.232  72.592  30.776  1.00  0.00           H
ATOM   2574 HG23 VAL A 179      46.546  72.946  30.851  1.00  0.00           H
ATOM   2575  N   LEU A 180      44.924  68.809  32.237  1.00 -0.16           N
ATOM   2576  CA  LEU A 180      44.113  67.651  31.906  1.00 -0.16           C
ATOM   2577  C   LEU A 180      42.928  68.073  31.071  1.00 -0.16           C
ATOM   2578  O   LEU A 180      42.197  68.963  31.416  1.00 -0.16           O
ATOM   2579  CB  LEU A 180      43.666  66.940  33.212  1.00 -0.16           C
ATOM   2580  CG  LEU A 180      44.903  66.344  33.949  1.00 -0.16           C
ATOM   2581  CD1 LEU A 180      45.505  67.349  34.998  1.00 -0.16           C
ATOM   2582  CD2 LEU A 180      44.483  65.121  34.749  1.00 -0.16           C
ATOM   2583  H   LEU A 180      44.490  69.655  32.578  1.00 -0.16           H
ATOM   2584  HA  LEU A 180      44.733  66.905  31.410  1.00 -0.16           H
ATOM   2585  HB2 LEU A 180      43.146  67.658  33.846  1.00 -0.16           H
ATOM   2586  HB3 LEU A 180      43.060  66.123  32.819  1.00 -0.16           H
ATOM   2587  HG  LEU A 180      45.743  65.999  33.346  1.00 -0.16           H
ATOM   2588 HD11 LEU A 180      46.544  67.216  35.299  1.00 -0.16           H
ATOM   2589 HD12 LEU A 180      44.861  67.486  35.867  1.00 -0.16           H
ATOM   2590 HD13 LEU A 180      45.503  68.400  34.708  1.00 -0.16           H
ATOM   2591 HD21 LEU A 180      43.802  65.416  35.547  1.00 -0.16           H
ATOM   2592 HD22 LEU A 180      44.049  64.415  34.040  1.00 -0.16           H
ATOM   2593 HD23 LEU A 180      45.461  64.766  35.075  1.00 -0.16           H
ATOM   2594  N   GLU A 181      42.637  67.348  29.953  1.00 -0.52           N
ATOM   2595  CA  GLU A 181      41.639  67.741  28.888  1.00 -0.52           C
ATOM   2596  C   GLU A 181      41.121  66.623  27.972  1.00 -0.52           C
ATOM   2597  O   GLU A 181      41.824  65.611  27.749  1.00 -0.52           O
ATOM   2598  CB  GLU A 181      42.271  68.943  28.180  1.00 -0.52           C
ATOM   2599  CG  GLU A 181      41.684  69.516  26.943  1.00 -0.52           C
ATOM   2600  CD  GLU A 181      40.296  70.034  26.996  1.00 -0.52           C
ATOM   2601  OE1 GLU A 181      40.067  70.990  26.236  1.00 -0.52           O
ATOM   2602  OE2 GLU A 181      39.389  69.317  27.554  1.00 -0.52           O
ATOM   2603  H   GLU A 181      43.127  66.471  29.846  1.00 -0.52           H
ATOM   2604  HA  GLU A 181      40.728  68.105  29.363  1.00 -0.52           H
ATOM   2605  HB2 GLU A 181      42.377  69.699  28.958  1.00 -0.52           H
ATOM   2606  HB3 GLU A 181      43.295  68.663  27.935  1.00 -0.52           H
ATOM   2607  HG2 GLU A 181      42.422  70.269  26.668  1.00 -0.52           H
ATOM   2608  HG3 GLU A 181      41.741  68.791  26.131  1.00 -0.52           H
ATOM   2609  N   SER A 182      39.940  66.703  27.474  1.00 -0.79           N
ATOM   2610  CA  SER A 182      39.289  65.790  26.519  1.00 -0.79           C
ATOM   2611  C   SER A 182      39.524  66.223  25.090  1.00 -0.79           C
ATOM   2612  O   SER A 182      39.704  67.371  24.869  1.00 -0.79           O
ATOM   2613  CB  SER A 182      37.792  65.706  26.831  1.00 -0.79           C
ATOM   2614  OG  SER A 182      37.673  64.734  27.856  1.00 -0.79           O
ATOM   2615  H   SER A 182      39.522  67.623  27.474  1.00 -0.79           H
ATOM   2616  HA  SER A 182      39.624  64.760  26.640  1.00 -0.79           H
ATOM   2617  HB2 SER A 182      37.286  66.600  27.196  1.00 -0.79           H
ATOM   2618  HB3 SER A 182      37.277  65.273  25.974  1.00 -0.79           H
ATOM   2619  HG  SER A 182      37.035  65.056  28.497  1.00 -0.79           H
ATOM   2620  N   VAL A 183      39.547  65.255  24.167  1.00 -0.03           N
ATOM   2621  CA  VAL A 183      39.765  65.549  22.753  1.00 -0.03           C
ATOM   2622  C   VAL A 183      38.810  64.735  21.857  1.00 -0.03           C
ATOM   2623  O   VAL A 183      38.475  63.617  22.251  1.00 -0.03           O
ATOM   2624  CB  VAL A 183      41.245  65.169  22.510  1.00 -0.03           C
ATOM   2625  CG1 VAL A 183      41.634  63.722  22.157  1.00 -0.03           C
ATOM   2626  CG2 VAL A 183      41.723  66.002  21.284  1.00 -0.03           C
ATOM   2627  H   VAL A 183      39.586  64.277  24.418  1.00 -0.03           H
ATOM   2628  HA  VAL A 183      39.631  66.608  22.533  1.00 -0.03           H
ATOM   2629  HB  VAL A 183      41.833  65.394  23.401  1.00 -0.03           H
ATOM   2630 HG11 VAL A 183      41.459  63.117  23.047  1.00 -0.03           H
ATOM   2631 HG12 VAL A 183      41.007  63.264  21.392  1.00 -0.03           H
ATOM   2632 HG13 VAL A 183      42.673  63.563  21.869  1.00 -0.03           H
ATOM   2633 HG21 VAL A 183      42.798  65.859  21.178  1.00 -0.03           H
ATOM   2634 HG22 VAL A 183      41.451  67.049  21.416  1.00 -0.03           H
ATOM   2635 HG23 VAL A 183      41.177  65.681  20.397  1.00 -0.03           H
ATOM   2636  N   VAL A 184      38.268  65.192  20.737  1.00  0.00           N
ATOM   2637  CA  VAL A 184      37.479  64.396  19.795  1.00  0.00           C
ATOM   2638  C   VAL A 184      38.384  63.473  18.928  1.00  0.00           C
ATOM   2639  O   VAL A 184      39.195  64.012  18.221  1.00  0.00           O
ATOM   2640  CB  VAL A 184      36.381  65.103  19.106  1.00  0.00           C
ATOM   2641  CG1 VAL A 184      35.734  66.146  20.074  1.00  0.00           C
ATOM   2642  CG2 VAL A 184      36.765  65.830  17.760  1.00  0.00           C
ATOM   2643  H   VAL A 184      38.438  66.117  20.368  1.00  0.00           H
ATOM   2644  HA  VAL A 184      36.938  63.688  20.423  1.00  0.00           H
ATOM   2645  HB  VAL A 184      35.589  64.358  19.035  1.00  0.00           H
ATOM   2646 HG11 VAL A 184      34.848  66.615  19.644  1.00  0.00           H
ATOM   2647 HG12 VAL A 184      35.390  65.700  21.007  1.00  0.00           H
ATOM   2648 HG13 VAL A 184      36.433  66.948  20.311  1.00  0.00           H
ATOM   2649 HG21 VAL A 184      37.146  65.055  17.095  1.00  0.00           H
ATOM   2650 HG22 VAL A 184      37.534  66.576  17.962  1.00  0.00           H
ATOM   2651 HG23 VAL A 184      35.850  66.237  17.330  1.00  0.00           H
ATOM   2652  N   THR A 185      38.115  62.169  18.787  1.00  0.00           N
ATOM   2653  CA  THR A 185      38.665  61.218  17.734  1.00  0.00           C
ATOM   2654  C   THR A 185      38.041  61.388  16.315  1.00  0.00           C
ATOM   2655  O   THR A 185      38.732  61.358  15.272  1.00  0.00           O
ATOM   2656  CB  THR A 185      38.536  59.762  18.249  1.00  0.00           C
ATOM   2657  CG2 THR A 185      39.112  59.596  19.586  1.00  0.00           C
ATOM   2658  OG1 THR A 185      37.188  59.379  18.093  1.00  0.00           O
ATOM   2659  H   THR A 185      37.269  61.906  19.271  1.00  0.00           H
ATOM   2660  HA  THR A 185      39.734  61.423  17.688  1.00  0.00           H
ATOM   2661  HB  THR A 185      39.098  59.089  17.601  1.00  0.00           H
ATOM   2662  HG1 THR A 185      37.088  59.071  17.189  1.00  0.00           H
ATOM   2663 HG21 THR A 185      40.198  59.690  19.581  1.00  0.00           H
ATOM   2664 HG22 THR A 185      38.875  58.561  19.831  1.00  0.00           H
ATOM   2665 HG23 THR A 185      38.747  60.294  20.340  1.00  0.00           H
ATOM   2666  N   GLU A 186      36.738  61.714  16.288  1.00  0.01           N
ATOM   2667  CA  GLU A 186      35.906  62.094  15.155  1.00  0.01           C
ATOM   2668  C   GLU A 186      35.060  63.313  15.597  1.00  0.01           C
ATOM   2669  O   GLU A 186      34.799  63.535  16.784  1.00  0.01           O
ATOM   2670  CB  GLU A 186      35.094  60.947  14.552  1.00  0.01           C
ATOM   2671  CG  GLU A 186      35.956  59.844  13.838  1.00  0.01           C
ATOM   2672  CD  GLU A 186      36.221  58.517  14.542  1.00  0.01           C
ATOM   2673  OE1 GLU A 186      35.668  57.492  14.128  1.00  0.01           O
ATOM   2674  OE2 GLU A 186      37.112  58.448  15.430  1.00  0.01           O
ATOM   2675  H   GLU A 186      36.327  61.690  17.210  1.00  0.01           H
ATOM   2676  HA  GLU A 186      36.471  62.548  14.342  1.00  0.01           H
ATOM   2677  HB2 GLU A 186      34.468  60.504  15.328  1.00  0.01           H
ATOM   2678  HB3 GLU A 186      34.347  61.336  13.860  1.00  0.01           H
ATOM   2679  HG2 GLU A 186      35.559  59.737  12.829  1.00  0.01           H
ATOM   2680  HG3 GLU A 186      36.923  60.275  13.577  1.00  0.01           H
ATOM   2681  N   GLU A 187      34.724  64.175  14.590  1.00  0.01           N
ATOM   2682  CA  GLU A 187      34.311  65.564  14.824  1.00  0.01           C
ATOM   2683  C   GLU A 187      33.216  65.827  15.894  1.00  0.01           C
ATOM   2684  O   GLU A 187      33.149  66.973  16.406  1.00  0.01           O
ATOM   2685  CB  GLU A 187      33.825  66.151  13.457  1.00  0.01           C
ATOM   2686  CG  GLU A 187      33.665  67.655  13.371  1.00  0.01           C
ATOM   2687  CD  GLU A 187      33.369  68.009  11.898  1.00  0.01           C
ATOM   2688  OE1 GLU A 187      34.123  68.833  11.367  1.00  0.01           O
ATOM   2689  OE2 GLU A 187      32.490  67.380  11.321  1.00  0.01           O
ATOM   2690  H   GLU A 187      35.008  63.918  13.655  1.00  0.01           H
ATOM   2691  HA  GLU A 187      35.155  66.170  15.152  1.00  0.01           H
ATOM   2692  HB2 GLU A 187      34.609  65.865  12.757  1.00  0.01           H
ATOM   2693  HB3 GLU A 187      32.923  65.565  13.279  1.00  0.01           H
ATOM   2694  HG2 GLU A 187      32.742  67.985  13.848  1.00  0.01           H
ATOM   2695  HG3 GLU A 187      34.556  68.160  13.744  1.00  0.01           H
ATOM   2696  N   LEU A 188      32.390  64.820  16.202  1.00 -0.01           N
ATOM   2697  CA  LEU A 188      31.069  65.055  16.841  1.00 -0.01           C
ATOM   2698  C   LEU A 188      30.146  65.771  15.908  1.00 -0.01           C
ATOM   2699  O   LEU A 188      30.606  66.428  14.971  1.00 -0.01           O
ATOM   2700  CB  LEU A 188      31.215  65.610  18.260  1.00 -0.01           C
ATOM   2701  CG  LEU A 188      32.241  64.949  19.156  1.00 -0.01           C
ATOM   2702  CD1 LEU A 188      32.062  65.576  20.543  1.00 -0.01           C
ATOM   2703  CD2 LEU A 188      32.198  63.429  19.211  1.00 -0.01           C
ATOM   2704  H   LEU A 188      32.686  63.886  15.958  1.00 -0.01           H
ATOM   2705  HA  LEU A 188      30.627  64.059  16.816  1.00 -0.01           H
ATOM   2706  HB2 LEU A 188      31.590  66.633  18.265  1.00 -0.01           H
ATOM   2707  HB3 LEU A 188      30.229  65.576  18.722  1.00 -0.01           H
ATOM   2708  HG  LEU A 188      33.246  65.181  18.805  1.00 -0.01           H
ATOM   2709 HD11 LEU A 188      32.378  66.617  20.479  1.00 -0.01           H
ATOM   2710 HD12 LEU A 188      32.715  65.065  21.251  1.00 -0.01           H
ATOM   2711 HD13 LEU A 188      31.117  65.478  21.075  1.00 -0.01           H
ATOM   2712 HD21 LEU A 188      31.218  62.966  19.320  1.00 -0.01           H
ATOM   2713 HD22 LEU A 188      32.600  63.049  18.271  1.00 -0.01           H
ATOM   2714 HD23 LEU A 188      32.898  63.173  20.006  1.00 -0.01           H
ATOM   2715  N   THR A 189      28.846  65.668  16.201  1.00  0.00           N
ATOM   2716  CA  THR A 189      27.699  66.188  15.379  1.00  0.00           C
ATOM   2717  C   THR A 189      26.681  66.926  16.199  1.00  0.00           C
ATOM   2718  O   THR A 189      26.665  66.787  17.424  1.00  0.00           O
ATOM   2719  CB  THR A 189      27.020  64.990  14.551  1.00  0.00           C
ATOM   2720  CG2 THR A 189      27.950  64.340  13.591  1.00  0.00           C
ATOM   2721  OG1 THR A 189      26.665  64.003  15.517  1.00  0.00           O
ATOM   2722  H   THR A 189      28.623  65.043  16.963  1.00  0.00           H
ATOM   2723  HA  THR A 189      28.124  66.949  14.725  1.00  0.00           H
ATOM   2724  HB  THR A 189      26.107  65.293  14.038  1.00  0.00           H
ATOM   2725  HG1 THR A 189      27.481  63.761  15.960  1.00  0.00           H
ATOM   2726 HG21 THR A 189      27.539  63.334  13.508  1.00  0.00           H
ATOM   2727 HG22 THR A 189      28.934  64.112  14.002  1.00  0.00           H
ATOM   2728 HG23 THR A 189      28.146  64.864  12.655  1.00  0.00           H
ATOM   2729  N   GLU A 190      25.860  67.760  15.611  1.00  0.01           N
ATOM   2730  CA  GLU A 190      24.827  68.587  16.325  1.00  0.01           C
ATOM   2731  C   GLU A 190      24.004  67.826  17.455  1.00  0.01           C
ATOM   2732  O   GLU A 190      23.842  68.400  18.535  1.00  0.01           O
ATOM   2733  CB  GLU A 190      23.878  69.203  15.198  1.00  0.01           C
ATOM   2734  CG  GLU A 190      22.865  70.289  15.650  1.00  0.01           C
ATOM   2735  CD  GLU A 190      21.810  70.557  14.651  1.00  0.01           C
ATOM   2736  OE1 GLU A 190      20.603  70.347  14.900  1.00  0.01           O
ATOM   2737  OE2 GLU A 190      22.165  71.069  13.582  1.00  0.01           O
ATOM   2738  H   GLU A 190      25.953  67.766  14.605  1.00  0.01           H
ATOM   2739  HA  GLU A 190      25.242  69.501  16.753  1.00  0.01           H
ATOM   2740  HB2 GLU A 190      24.459  69.583  14.358  1.00  0.01           H
ATOM   2741  HB3 GLU A 190      23.364  68.360  14.735  1.00  0.01           H
ATOM   2742  HG2 GLU A 190      22.294  69.856  16.471  1.00  0.01           H
ATOM   2743  HG3 GLU A 190      23.376  71.202  15.956  1.00  0.01           H
ATOM   2744  N   PRO A 191      23.489  66.562  17.266  1.00  0.00           N
ATOM   2745  CA  PRO A 191      22.786  65.852  18.323  1.00  0.00           C
ATOM   2746  C   PRO A 191      23.742  65.447  19.432  1.00  0.00           C
ATOM   2747  O   PRO A 191      23.272  65.092  20.535  1.00  0.00           O
ATOM   2748  CB  PRO A 191      22.157  64.641  17.710  1.00  0.00           C
ATOM   2749  CG  PRO A 191      22.971  64.425  16.417  1.00  0.00           C
ATOM   2750  CD  PRO A 191      23.404  65.828  16.048  1.00  0.00           C
ATOM   2751  HA  PRO A 191      21.985  66.499  18.679  1.00  0.00           H
ATOM   2752  HB2 PRO A 191      22.157  63.771  18.366  1.00  0.00           H
ATOM   2753  HB3 PRO A 191      21.158  64.969  17.421  1.00  0.00           H
ATOM   2754  HG2 PRO A 191      23.837  63.825  16.697  1.00  0.00           H
ATOM   2755  HG3 PRO A 191      22.361  64.078  15.583  1.00  0.00           H
ATOM   2756  HD2 PRO A 191      24.372  65.719  15.558  1.00  0.00           H
ATOM   2757  HD3 PRO A 191      22.726  66.224  15.292  1.00  0.00           H
ATOM   2758  N   GLU A 192      25.034  65.460  19.242  1.00  0.00           N
ATOM   2759  CA  GLU A 192      25.992  64.986  20.266  1.00  0.00           C
ATOM   2760  C   GLU A 192      26.603  66.058  21.202  1.00  0.00           C
ATOM   2761  O   GLU A 192      26.941  65.817  22.369  1.00  0.00           O
ATOM   2762  CB  GLU A 192      27.211  64.354  19.621  1.00  0.00           C
ATOM   2763  CG  GLU A 192      26.736  62.959  19.031  1.00  0.00           C
ATOM   2764  CD  GLU A 192      27.668  62.339  17.998  1.00  0.00           C
ATOM   2765  OE1 GLU A 192      28.404  63.099  17.398  1.00  0.00           O
ATOM   2766  OE2 GLU A 192      27.658  61.119  17.632  1.00  0.00           O
ATOM   2767  H   GLU A 192      25.363  65.800  18.350  1.00  0.00           H
ATOM   2768  HA  GLU A 192      25.486  64.332  20.976  1.00  0.00           H
ATOM   2769  HB2 GLU A 192      27.640  64.956  18.820  1.00  0.00           H
ATOM   2770  HB3 GLU A 192      27.992  64.152  20.353  1.00  0.00           H
ATOM   2771  HG2 GLU A 192      26.707  62.135  19.744  1.00  0.00           H
ATOM   2772  HG3 GLU A 192      25.731  63.071  18.625  1.00  0.00           H
ATOM   2773  N   THR A 193      26.771  67.274  20.627  1.00 -0.01           N
ATOM   2774  CA  THR A 193      27.186  68.527  21.286  1.00 -0.01           C
ATOM   2775  C   THR A 193      26.063  69.194  22.114  1.00 -0.01           C
ATOM   2776  O   THR A 193      26.339  69.810  23.142  1.00 -0.01           O
ATOM   2777  CB  THR A 193      27.737  69.512  20.209  1.00 -0.01           C
ATOM   2778  CG2 THR A 193      28.833  68.883  19.383  1.00 -0.01           C
ATOM   2779  OG1 THR A 193      26.691  69.788  19.246  1.00 -0.01           O
ATOM   2780  H   THR A 193      26.487  67.337  19.659  1.00 -0.01           H
ATOM   2781  HA  THR A 193      28.004  68.195  21.926  1.00 -0.01           H
ATOM   2782  HB  THR A 193      28.102  70.460  20.602  1.00 -0.01           H
ATOM   2783  HG1 THR A 193      27.087  69.735  18.373  1.00 -0.01           H
ATOM   2784 HG21 THR A 193      29.413  68.248  20.054  1.00 -0.01           H
ATOM   2785 HG22 THR A 193      29.550  69.627  19.036  1.00 -0.01           H
ATOM   2786 HG23 THR A 193      28.448  68.261  18.575  1.00 -0.01           H
ATOM   2787  N   ALA A 194      24.834  68.754  21.763  1.00 -0.01           N
ATOM   2788  CA  ALA A 194      23.668  68.929  22.636  1.00 -0.01           C
ATOM   2789  C   ALA A 194      23.662  68.024  23.849  1.00 -0.01           C
ATOM   2790  O   ALA A 194      23.003  68.221  24.847  1.00 -0.01           O
ATOM   2791  CB  ALA A 194      22.495  68.847  21.706  1.00 -0.01           C
ATOM   2792  H   ALA A 194      24.754  68.266  20.882  1.00 -0.01           H
ATOM   2793  HA  ALA A 194      23.742  69.939  23.039  1.00 -0.01           H
ATOM   2794  HB1 ALA A 194      22.307  67.788  21.527  1.00 -0.01           H
ATOM   2795  HB2 ALA A 194      22.647  69.296  20.725  1.00 -0.01           H
ATOM   2796  HB3 ALA A 194      21.653  69.315  22.215  1.00 -0.01           H
ATOM   2797  N   LEU A 195      24.402  66.903  23.888  1.00 -0.05           N
ATOM   2798  CA  LEU A 195      24.559  66.075  25.131  1.00 -0.05           C
ATOM   2799  C   LEU A 195      25.433  66.763  26.142  1.00 -0.05           C
ATOM   2800  O   LEU A 195      25.103  66.811  27.301  1.00 -0.05           O
ATOM   2801  CB  LEU A 195      25.175  64.721  24.837  1.00 -0.05           C
ATOM   2802  CG  LEU A 195      24.416  63.874  23.831  1.00 -0.05           C
ATOM   2803  CD1 LEU A 195      25.366  62.731  23.217  1.00 -0.05           C
ATOM   2804  CD2 LEU A 195      23.116  63.225  24.415  1.00 -0.05           C
ATOM   2805  H   LEU A 195      24.978  66.688  23.087  1.00 -0.05           H
ATOM   2806  HA  LEU A 195      23.577  65.935  25.582  1.00 -0.05           H
ATOM   2807  HB2 LEU A 195      26.249  64.768  24.653  1.00 -0.05           H
ATOM   2808  HB3 LEU A 195      25.211  64.137  25.756  1.00 -0.05           H
ATOM   2809  HG  LEU A 195      24.170  64.453  22.940  1.00 -0.05           H
ATOM   2810 HD11 LEU A 195      26.342  63.131  22.940  1.00 -0.05           H
ATOM   2811 HD12 LEU A 195      24.795  62.425  22.341  1.00 -0.05           H
ATOM   2812 HD13 LEU A 195      25.507  61.946  23.960  1.00 -0.05           H
ATOM   2813 HD21 LEU A 195      23.345  62.404  25.094  1.00 -0.05           H
ATOM   2814 HD22 LEU A 195      22.415  63.961  24.809  1.00 -0.05           H
ATOM   2815 HD23 LEU A 195      22.638  62.704  23.585  1.00 -0.05           H
ATOM   2816  N   PHE A 196      26.375  67.560  25.613  1.00 -0.50           N
ATOM   2817  CA  PHE A 196      27.133  68.446  26.509  1.00 -0.50           C
ATOM   2818  C   PHE A 196      26.446  69.709  26.938  1.00 -0.50           C
ATOM   2819  O   PHE A 196      26.779  70.296  27.981  1.00 -0.50           O
ATOM   2820  CB  PHE A 196      28.512  68.707  25.791  1.00 -0.50           C
ATOM   2821  CG  PHE A 196      29.576  67.594  25.764  1.00 -0.50           C
ATOM   2822  CD1 PHE A 196      30.086  67.108  24.536  1.00 -0.50           C
ATOM   2823  CD2 PHE A 196      30.228  67.240  26.975  1.00 -0.50           C
ATOM   2824  CE1 PHE A 196      31.126  66.178  24.476  1.00 -0.50           C
ATOM   2825  CE2 PHE A 196      31.266  66.309  27.008  1.00 -0.50           C
ATOM   2826  CZ  PHE A 196      31.734  65.755  25.785  1.00 -0.50           C
ATOM   2827  H   PHE A 196      26.621  67.611  24.635  1.00 -0.50           H
ATOM   2828  HA  PHE A 196      27.394  67.918  27.427  1.00 -0.50           H
ATOM   2829  HB2 PHE A 196      28.236  69.009  24.780  1.00 -0.50           H
ATOM   2830  HB3 PHE A 196      29.009  69.565  26.244  1.00 -0.50           H
ATOM   2831  HD1 PHE A 196      29.536  67.320  23.631  1.00 -0.50           H
ATOM   2832  HD2 PHE A 196      29.849  67.712  27.870  1.00 -0.50           H
ATOM   2833  HE1 PHE A 196      31.575  65.798  23.570  1.00 -0.50           H
ATOM   2834  HE2 PHE A 196      31.652  65.954  27.952  1.00 -0.50           H
ATOM   2835  HZ  PHE A 196      32.476  64.970  25.809  1.00 -0.50           H
ATOM   2836  N   GLU A 197      25.526  70.186  26.143  1.00  0.05           N
ATOM   2837  CA  GLU A 197      24.635  71.246  26.592  1.00  0.05           C
ATOM   2838  C   GLU A 197      23.575  70.845  27.635  1.00  0.05           C
ATOM   2839  O   GLU A 197      23.201  71.652  28.466  1.00  0.05           O
ATOM   2840  CB  GLU A 197      23.969  71.833  25.356  1.00  0.05           C
ATOM   2841  CG  GLU A 197      23.044  72.999  25.519  1.00  0.05           C
ATOM   2842  CD  GLU A 197      23.694  74.369  25.877  1.00  0.05           C
ATOM   2843  OE1 GLU A 197      24.844  74.638  25.416  1.00  0.05           O
ATOM   2844  OE2 GLU A 197      23.020  75.239  26.520  1.00  0.05           O
ATOM   2845  H   GLU A 197      25.556  69.909  25.172  1.00  0.05           H
ATOM   2846  HA  GLU A 197      25.180  72.082  27.030  1.00  0.05           H
ATOM   2847  HB2 GLU A 197      24.662  72.052  24.544  1.00  0.05           H
ATOM   2848  HB3 GLU A 197      23.259  71.056  25.073  1.00  0.05           H
ATOM   2849  HG2 GLU A 197      22.499  73.105  24.581  1.00  0.05           H
ATOM   2850  HG3 GLU A 197      22.321  72.977  26.334  1.00  0.05           H
ATOM   2851  N   THR A 198      23.034  69.639  27.512  1.00 -0.04           N
ATOM   2852  CA  THR A 198      21.756  69.256  28.186  1.00 -0.04           C
ATOM   2853  C   THR A 198      21.957  68.447  29.529  1.00 -0.04           C
ATOM   2854  O   THR A 198      21.195  68.571  30.496  1.00 -0.04           O
ATOM   2855  CB  THR A 198      20.717  68.517  27.329  1.00 -0.04           C
ATOM   2856  CG2 THR A 198      20.085  69.465  26.329  1.00 -0.04           C
ATOM   2857  OG1 THR A 198      21.198  67.290  26.656  1.00 -0.04           O
ATOM   2858  H   THR A 198      23.436  69.055  26.792  1.00 -0.04           H
ATOM   2859  HA  THR A 198      21.275  70.165  28.547  1.00 -0.04           H
ATOM   2860  HB  THR A 198      19.910  68.272  28.020  1.00 -0.04           H
ATOM   2861  HG1 THR A 198      21.753  67.631  25.952  1.00 -0.04           H
ATOM   2862 HG21 THR A 198      19.765  70.428  26.727  1.00 -0.04           H
ATOM   2863 HG22 THR A 198      19.299  68.878  25.852  1.00 -0.04           H
ATOM   2864 HG23 THR A 198      20.793  69.721  25.540  1.00 -0.04           H
ATOM   2865  N   LEU A 199      22.977  67.560  29.554  1.00 -0.14           N
ATOM   2866  CA  LEU A 199      23.230  66.748  30.749  1.00 -0.14           C
ATOM   2867  C   LEU A 199      24.228  67.334  31.741  1.00 -0.14           C
ATOM   2868  O   LEU A 199      24.149  67.009  32.919  1.00 -0.14           O
ATOM   2869  CB  LEU A 199      23.789  65.372  30.334  1.00 -0.14           C
ATOM   2870  CG  LEU A 199      23.059  64.796  29.149  1.00 -0.14           C
ATOM   2871  CD1 LEU A 199      23.650  63.430  28.783  1.00 -0.14           C
ATOM   2872  CD2 LEU A 199      21.530  64.580  29.395  1.00 -0.14           C
ATOM   2873  H   LEU A 199      23.538  67.243  28.776  1.00 -0.14           H
ATOM   2874  HA  LEU A 199      22.296  66.559  31.277  1.00 -0.14           H
ATOM   2875  HB2 LEU A 199      24.796  65.505  29.938  1.00 -0.14           H
ATOM   2876  HB3 LEU A 199      23.824  64.669  31.166  1.00 -0.14           H
ATOM   2877  HG  LEU A 199      23.239  65.434  28.283  1.00 -0.14           H
ATOM   2878 HD11 LEU A 199      24.721  63.488  28.593  1.00 -0.14           H
ATOM   2879 HD12 LEU A 199      23.072  63.083  27.926  1.00 -0.14           H
ATOM   2880 HD13 LEU A 199      23.511  62.776  29.644  1.00 -0.14           H
ATOM   2881 HD21 LEU A 199      21.256  64.221  30.387  1.00 -0.14           H
ATOM   2882 HD22 LEU A 199      21.083  65.566  29.262  1.00 -0.14           H
ATOM   2883 HD23 LEU A 199      21.123  63.895  28.652  1.00 -0.14           H
ATOM   2884  N   TYR A 200      25.155  68.169  31.330  1.00 -1.29           N
ATOM   2885  CA  TYR A 200      26.293  68.745  32.098  1.00 -1.29           C
ATOM   2886  C   TYR A 200      26.390  70.312  31.826  1.00 -1.29           C
ATOM   2887  O   TYR A 200      25.704  70.793  30.866  1.00 -1.29           O
ATOM   2888  CB  TYR A 200      27.582  68.001  31.686  1.00 -1.29           C
ATOM   2889  CG  TYR A 200      27.479  66.538  31.437  1.00 -1.29           C
ATOM   2890  CD1 TYR A 200      27.471  65.610  32.516  1.00 -1.29           C
ATOM   2891  CD2 TYR A 200      27.616  65.987  30.110  1.00 -1.29           C
ATOM   2892  CE1 TYR A 200      27.371  64.214  32.297  1.00 -1.29           C
ATOM   2893  CE2 TYR A 200      27.423  64.621  29.863  1.00 -1.29           C
ATOM   2894  CZ  TYR A 200      27.376  63.737  30.974  1.00 -1.29           C
ATOM   2895  OH  TYR A 200      27.290  62.392  30.671  1.00 -1.29           O
ATOM   2896  H   TYR A 200      25.177  68.496  30.374  1.00 -1.29           H
ATOM   2897  HA  TYR A 200      25.988  68.575  33.131  1.00 -1.29           H
ATOM   2898  HB2 TYR A 200      28.060  68.499  30.843  1.00 -1.29           H
ATOM   2899  HB3 TYR A 200      28.213  68.206  32.551  1.00 -1.29           H
ATOM   2900  HD1 TYR A 200      27.297  65.994  33.510  1.00 -1.29           H
ATOM   2901  HD2 TYR A 200      27.643  66.629  29.241  1.00 -1.29           H
ATOM   2902  HE1 TYR A 200      27.413  63.557  33.153  1.00 -1.29           H
ATOM   2903  HE2 TYR A 200      27.392  64.124  28.905  1.00 -1.29           H
ATOM   2904  HH  TYR A 200      27.250  61.841  31.456  1.00 -1.29           H
ATOM   2905  N   ALA A 201      27.259  70.960  32.615  1.00 -0.20           N
ATOM   2906  CA  ALA A 201      27.730  72.397  32.730  1.00 -0.20           C
ATOM   2907  C   ALA A 201      28.420  72.917  31.484  1.00 -0.20           C
ATOM   2908  O   ALA A 201      29.229  73.808  31.606  1.00 -0.20           O
ATOM   2909  CB  ALA A 201      28.690  72.523  34.021  1.00 -0.20           C
ATOM   2910  H   ALA A 201      27.674  70.426  33.365  1.00 -0.20           H
ATOM   2911  HA  ALA A 201      26.882  73.051  32.936  1.00 -0.20           H
ATOM   2912  HB1 ALA A 201      29.609  71.999  33.758  1.00 -0.20           H
ATOM   2913  HB2 ALA A 201      28.263  72.053  34.907  1.00 -0.20           H
ATOM   2914  HB3 ALA A 201      28.893  73.589  34.123  1.00 -0.20           H
ATOM   2915  N   ALA A 202      28.051  72.379  30.320  1.00 -0.01           N
ATOM   2916  CA  ALA A 202      28.250  72.957  28.963  1.00 -0.01           C
ATOM   2917  C   ALA A 202      29.637  73.365  28.480  1.00 -0.01           C
ATOM   2918  O   ALA A 202      30.689  73.170  29.087  1.00 -0.01           O
ATOM   2919  CB  ALA A 202      27.231  74.145  28.883  1.00 -0.01           C
ATOM   2920  H   ALA A 202      27.328  71.683  30.431  1.00 -0.01           H
ATOM   2921  HA  ALA A 202      27.984  72.249  28.178  1.00 -0.01           H
ATOM   2922  HB1 ALA A 202      26.955  74.323  27.844  1.00 -0.01           H
ATOM   2923  HB2 ALA A 202      27.684  75.060  29.264  1.00 -0.01           H
ATOM   2924  HB3 ALA A 202      26.343  73.894  29.464  1.00 -0.01           H
ATOM   2925  N   ASN A 203      29.640  73.678  27.138  1.00  0.07           N
ATOM   2926  CA  ASN A 203      30.775  73.652  26.245  1.00  0.07           C
ATOM   2927  C   ASN A 203      31.355  72.231  25.961  1.00  0.07           C
ATOM   2928  O   ASN A 203      31.056  71.260  26.658  1.00  0.07           O
ATOM   2929  CB  ASN A 203      31.799  74.795  26.418  1.00  0.07           C
ATOM   2930  CG  ASN A 203      31.350  76.159  26.025  1.00  0.07           C
ATOM   2931  ND2 ASN A 203      31.908  77.221  26.571  1.00  0.07           N
ATOM   2932  OD1 ASN A 203      30.504  76.314  25.180  1.00  0.07           O
ATOM   2933  H   ASN A 203      28.722  73.843  26.749  1.00  0.07           H
ATOM   2934  HA  ASN A 203      30.341  73.988  25.303  1.00  0.07           H
ATOM   2935  HB2 ASN A 203      32.120  74.817  27.459  1.00  0.07           H
ATOM   2936  HB3 ASN A 203      32.659  74.511  25.811  1.00  0.07           H
ATOM   2937 HD21 ASN A 203      32.651  77.117  27.247  1.00  0.07           H
ATOM   2938 HD22 ASN A 203      31.593  78.143  26.304  1.00  0.07           H
ATOM   2939  N   VAL A 204      32.121  72.128  24.870  1.00 -0.11           N
ATOM   2940  CA  VAL A 204      32.507  70.856  24.223  1.00 -0.11           C
ATOM   2941  C   VAL A 204      34.045  70.654  24.113  1.00 -0.11           C
ATOM   2942  O   VAL A 204      34.791  71.685  24.000  1.00 -0.11           O
ATOM   2943  CB  VAL A 204      31.752  70.435  22.922  1.00 -0.11           C
ATOM   2944  CG1 VAL A 204      30.267  70.628  23.082  1.00 -0.11           C
ATOM   2945  CG2 VAL A 204      32.164  71.003  21.573  1.00 -0.11           C
ATOM   2946  H   VAL A 204      32.383  72.976  24.389  1.00 -0.11           H
ATOM   2947  HA  VAL A 204      32.185  70.078  24.915  1.00 -0.11           H
ATOM   2948  HB  VAL A 204      31.901  69.358  22.847  1.00 -0.11           H
ATOM   2949 HG11 VAL A 204      29.824  70.415  22.109  1.00 -0.11           H
ATOM   2950 HG12 VAL A 204      29.863  70.187  23.994  1.00 -0.11           H
ATOM   2951 HG13 VAL A 204      30.123  71.699  23.218  1.00 -0.11           H
ATOM   2952 HG21 VAL A 204      33.238  70.850  21.467  1.00 -0.11           H
ATOM   2953 HG22 VAL A 204      31.846  72.031  21.397  1.00 -0.11           H
ATOM   2954 HG23 VAL A 204      31.654  70.422  20.804  1.00 -0.11           H
ATOM   2955  N   PRO A 205      34.567  69.398  24.054  1.00 -0.12           N
ATOM   2956  CA  PRO A 205      35.979  69.187  23.735  1.00 -0.12           C
ATOM   2957  C   PRO A 205      36.456  69.611  22.361  1.00 -0.12           C
ATOM   2958  O   PRO A 205      35.638  69.513  21.434  1.00 -0.12           O
ATOM   2959  CB  PRO A 205      36.295  67.765  23.870  1.00 -0.12           C
ATOM   2960  CG  PRO A 205      35.036  67.224  24.586  1.00 -0.12           C
ATOM   2961  CD  PRO A 205      33.945  68.182  24.312  1.00 -0.12           C
ATOM   2962  HA  PRO A 205      36.579  69.746  24.453  1.00 -0.12           H
ATOM   2963  HB2 PRO A 205      36.355  67.203  22.938  1.00 -0.12           H
ATOM   2964  HB3 PRO A 205      37.156  67.552  24.502  1.00 -0.12           H
ATOM   2965  HG2 PRO A 205      34.696  66.281  24.158  1.00 -0.12           H
ATOM   2966  HG3 PRO A 205      35.166  67.162  25.666  1.00 -0.12           H
ATOM   2967  HD2 PRO A 205      33.320  67.841  23.486  1.00 -0.12           H
ATOM   2968  HD3 PRO A 205      33.298  68.325  25.177  1.00 -0.12           H
ATOM   2969  N   PRO A 206      37.735  69.958  22.112  1.00  0.00           N
ATOM   2970  CA  PRO A 206      38.386  70.321  20.832  1.00  0.00           C
ATOM   2971  C   PRO A 206      38.676  69.095  19.878  1.00  0.00           C
ATOM   2972  O   PRO A 206      38.828  67.921  20.324  1.00  0.00           O
ATOM   2973  CB  PRO A 206      39.694  71.067  21.192  1.00  0.00           C
ATOM   2974  CG  PRO A 206      40.114  70.453  22.515  1.00  0.00           C
ATOM   2975  CD  PRO A 206      38.707  70.196  23.187  1.00  0.00           C
ATOM   2976  HA  PRO A 206      37.793  71.086  20.330  1.00  0.00           H
ATOM   2977  HB2 PRO A 206      40.379  70.965  20.350  1.00  0.00           H
ATOM   2978  HB3 PRO A 206      39.540  72.145  21.217  1.00  0.00           H
ATOM   2979  HG2 PRO A 206      40.579  69.470  22.443  1.00  0.00           H
ATOM   2980  HG3 PRO A 206      40.808  71.135  23.005  1.00  0.00           H
ATOM   2981  HD2 PRO A 206      38.926  69.403  23.902  1.00  0.00           H
ATOM   2982  HD3 PRO A 206      38.515  71.032  23.860  1.00  0.00           H
ATOM   2983  N   ARG A 207      38.997  69.358  18.553  1.00  0.01           N
ATOM   2984  CA  ARG A 207      39.879  68.393  17.725  1.00  0.01           C
ATOM   2985  C   ARG A 207      41.346  68.324  18.269  1.00  0.01           C
ATOM   2986  O   ARG A 207      41.922  69.298  18.708  1.00  0.01           O
ATOM   2987  CB  ARG A 207      39.891  68.737  16.201  1.00  0.01           C
ATOM   2988  CG  ARG A 207      38.559  68.561  15.473  1.00  0.01           C
ATOM   2989  CD  ARG A 207      38.701  68.716  13.981  1.00  0.01           C
ATOM   2990  NE  ARG A 207      37.551  68.352  13.143  1.00  0.01           N
ATOM   2991  CZ  ARG A 207      37.492  67.315  12.361  1.00  0.01           C
ATOM   2992  NH1 ARG A 207      38.390  66.398  12.261  1.00  0.01           N
ATOM   2993  NH2 ARG A 207      36.543  67.230  11.511  1.00  0.01           N
ATOM   2994  H   ARG A 207      38.822  70.316  18.282  1.00  0.01           H
ATOM   2995  HA  ARG A 207      39.476  67.395  17.897  1.00  0.01           H
ATOM   2996  HB2 ARG A 207      40.254  69.763  16.144  1.00  0.01           H
ATOM   2997  HB3 ARG A 207      40.672  68.145  15.725  1.00  0.01           H
ATOM   2998  HG2 ARG A 207      38.295  67.530  15.708  1.00  0.01           H
ATOM   2999  HG3 ARG A 207      37.805  69.284  15.785  1.00  0.01           H
ATOM   3000  HD2 ARG A 207      38.812  69.789  13.824  1.00  0.01           H
ATOM   3001  HD3 ARG A 207      39.570  68.166  13.620  1.00  0.01           H
ATOM   3002  HE  ARG A 207      36.696  68.880  13.245  1.00  0.01           H
ATOM   3003 HH11 ARG A 207      39.085  66.356  12.993  1.00  0.01           H
ATOM   3004 HH12 ARG A 207      38.196  65.612  11.658  1.00  0.01           H
ATOM   3005 HH21 ARG A 207      35.857  67.965  11.414  1.00  0.01           H
ATOM   3006 HH22 ARG A 207      36.625  66.514  10.803  1.00  0.01           H
ATOM   3007  N   LEU A 208      42.038  67.196  18.175  1.00  0.00           N
ATOM   3008  CA  LEU A 208      43.476  66.962  18.597  1.00  0.00           C
ATOM   3009  C   LEU A 208      44.455  67.872  17.853  1.00  0.00           C
ATOM   3010  O   LEU A 208      45.334  68.520  18.504  1.00  0.00           O
ATOM   3011  CB  LEU A 208      43.721  65.490  18.188  1.00  0.00           C
ATOM   3012  CG  LEU A 208      45.099  64.899  18.586  1.00  0.00           C
ATOM   3013  CD1 LEU A 208      46.241  65.244  17.692  1.00  0.00           C
ATOM   3014  CD2 LEU A 208      45.596  65.104  20.018  1.00  0.00           C
ATOM   3015  H   LEU A 208      41.552  66.467  17.672  1.00  0.00           H
ATOM   3016  HA  LEU A 208      43.562  67.153  19.666  1.00  0.00           H
ATOM   3017  HB2 LEU A 208      42.981  64.854  18.674  1.00  0.00           H
ATOM   3018  HB3 LEU A 208      43.726  65.380  17.103  1.00  0.00           H
ATOM   3019  HG  LEU A 208      44.990  63.824  18.438  1.00  0.00           H
ATOM   3020 HD11 LEU A 208      45.894  64.808  16.755  1.00  0.00           H
ATOM   3021 HD12 LEU A 208      47.171  64.805  18.055  1.00  0.00           H
ATOM   3022 HD13 LEU A 208      46.392  66.322  17.641  1.00  0.00           H
ATOM   3023 HD21 LEU A 208      45.817  66.167  20.111  1.00  0.00           H
ATOM   3024 HD22 LEU A 208      44.937  64.700  20.786  1.00  0.00           H
ATOM   3025 HD23 LEU A 208      46.571  64.662  20.223  1.00  0.00           H
ATOM   3026  N   GLY A 209      44.291  68.044  16.522  1.00  0.00           N
ATOM   3027  CA  GLY A 209      45.029  69.039  15.803  1.00  0.00           C
ATOM   3028  C   GLY A 209      44.865  70.496  16.331  1.00  0.00           C
ATOM   3029  O   GLY A 209      45.791  71.341  16.408  1.00  0.00           O
ATOM   3030  H   GLY A 209      43.448  67.698  16.087  1.00  0.00           H
ATOM   3031  HA2 GLY A 209      46.094  68.853  15.943  1.00  0.00           H
ATOM   3032  HA3 GLY A 209      44.800  68.886  14.749  1.00  0.00           H
ATOM   3033  N   GLU A 210      43.553  70.826  16.551  1.00  0.02           N
ATOM   3034  CA  GLU A 210      43.101  72.199  17.007  1.00  0.02           C
ATOM   3035  C   GLU A 210      43.741  72.430  18.361  1.00  0.02           C
ATOM   3036  O   GLU A 210      44.280  73.545  18.587  1.00  0.02           O
ATOM   3037  CB  GLU A 210      41.572  72.235  17.113  1.00  0.02           C
ATOM   3038  CG  GLU A 210      40.916  73.382  17.922  1.00  0.02           C
ATOM   3039  CD  GLU A 210      39.371  73.257  17.962  1.00  0.02           C
ATOM   3040  OE1 GLU A 210      38.837  72.152  17.641  1.00  0.02           O
ATOM   3041  OE2 GLU A 210      38.780  74.311  18.280  1.00  0.02           O
ATOM   3042  H   GLU A 210      42.852  70.122  16.366  1.00  0.02           H
ATOM   3043  HA  GLU A 210      43.434  73.006  16.354  1.00  0.02           H
ATOM   3044  HB2 GLU A 210      41.134  72.077  16.128  1.00  0.02           H
ATOM   3045  HB3 GLU A 210      41.232  71.397  17.721  1.00  0.02           H
ATOM   3046  HG2 GLU A 210      41.233  73.272  18.960  1.00  0.02           H
ATOM   3047  HG3 GLU A 210      41.166  74.336  17.459  1.00  0.02           H
ATOM   3048  N   PHE A 211      43.696  71.458  19.257  1.00 -0.02           N
ATOM   3049  CA  PHE A 211      44.273  71.656  20.587  1.00 -0.02           C
ATOM   3050  C   PHE A 211      45.802  71.971  20.578  1.00 -0.02           C
ATOM   3051  O   PHE A 211      46.306  72.939  21.177  1.00 -0.02           O
ATOM   3052  CB  PHE A 211      43.985  70.462  21.523  1.00 -0.02           C
ATOM   3053  CG  PHE A 211      44.698  70.576  22.813  1.00 -0.02           C
ATOM   3054  CD1 PHE A 211      44.197  71.427  23.856  1.00 -0.02           C
ATOM   3055  CD2 PHE A 211      45.935  69.979  23.076  1.00 -0.02           C
ATOM   3056  CE1 PHE A 211      44.758  71.511  25.083  1.00 -0.02           C
ATOM   3057  CE2 PHE A 211      46.576  70.095  24.330  1.00 -0.02           C
ATOM   3058  CZ  PHE A 211      45.955  70.816  25.364  1.00 -0.02           C
ATOM   3059  H   PHE A 211      43.152  70.635  19.038  1.00 -0.02           H
ATOM   3060  HA  PHE A 211      43.736  72.527  20.963  1.00 -0.02           H
ATOM   3061  HB2 PHE A 211      42.939  70.372  21.817  1.00 -0.02           H
ATOM   3062  HB3 PHE A 211      44.352  69.535  21.083  1.00 -0.02           H
ATOM   3063  HD1 PHE A 211      43.363  72.093  23.694  1.00 -0.02           H
ATOM   3064  HD2 PHE A 211      46.471  69.334  22.396  1.00 -0.02           H
ATOM   3065  HE1 PHE A 211      44.218  72.065  25.836  1.00 -0.02           H
ATOM   3066  HE2 PHE A 211      47.571  69.708  24.492  1.00 -0.02           H
ATOM   3067  HZ  PHE A 211      46.443  70.881  26.325  1.00 -0.02           H
ATOM   3068  N   PHE A 212      46.570  71.248  19.770  1.00 -0.01           N
ATOM   3069  CA  PHE A 212      47.975  71.577  19.465  1.00 -0.01           C
ATOM   3070  C   PHE A 212      48.167  72.960  18.909  1.00 -0.01           C
ATOM   3071  O   PHE A 212      49.065  73.634  19.358  1.00 -0.01           O
ATOM   3072  CB  PHE A 212      48.639  70.575  18.535  1.00 -0.01           C
ATOM   3073  CG  PHE A 212      48.726  69.147  18.972  1.00 -0.01           C
ATOM   3074  CD1 PHE A 212      48.627  68.869  20.352  1.00 -0.01           C
ATOM   3075  CD2 PHE A 212      48.951  68.014  18.196  1.00 -0.01           C
ATOM   3076  CE1 PHE A 212      48.666  67.638  20.907  1.00 -0.01           C
ATOM   3077  CE2 PHE A 212      49.165  66.774  18.726  1.00 -0.01           C
ATOM   3078  CZ  PHE A 212      48.973  66.563  20.046  1.00 -0.01           C
ATOM   3079  H   PHE A 212      46.183  70.555  19.146  1.00 -0.01           H
ATOM   3080  HA  PHE A 212      48.421  71.559  20.459  1.00 -0.01           H
ATOM   3081  HB2 PHE A 212      48.212  70.594  17.532  1.00 -0.01           H
ATOM   3082  HB3 PHE A 212      49.684  70.859  18.409  1.00 -0.01           H
ATOM   3083  HD1 PHE A 212      48.473  69.637  21.095  1.00 -0.01           H
ATOM   3084  HD2 PHE A 212      49.043  68.122  17.125  1.00 -0.01           H
ATOM   3085  HE1 PHE A 212      48.518  67.468  21.964  1.00 -0.01           H
ATOM   3086  HE2 PHE A 212      49.314  65.899  18.111  1.00 -0.01           H
ATOM   3087  HZ  PHE A 212      48.997  65.642  20.609  1.00 -0.01           H
ATOM   3088  N   ASP A 213      47.427  73.330  17.821  1.00  0.00           N
ATOM   3089  CA  ASP A 213      47.494  74.688  17.204  1.00  0.00           C
ATOM   3090  C   ASP A 213      47.221  75.787  18.294  1.00  0.00           C
ATOM   3091  O   ASP A 213      47.961  76.778  18.346  1.00  0.00           O
ATOM   3092  CB  ASP A 213      46.606  74.927  15.938  1.00  0.00           C
ATOM   3093  CG  ASP A 213      47.079  74.084  14.719  1.00  0.00           C
ATOM   3094  OD1 ASP A 213      48.258  74.261  14.305  1.00  0.00           O
ATOM   3095  OD2 ASP A 213      46.257  73.257  14.199  1.00  0.00           O
ATOM   3096  H   ASP A 213      46.811  72.635  17.423  1.00  0.00           H
ATOM   3097  HA  ASP A 213      48.538  74.890  16.964  1.00  0.00           H
ATOM   3098  HB2 ASP A 213      45.582  74.654  16.194  1.00  0.00           H
ATOM   3099  HB3 ASP A 213      46.655  75.993  15.719  1.00  0.00           H
ATOM   3100  N   ILE A 214      46.215  75.573  19.228  1.00  0.01           N
ATOM   3101  CA  ILE A 214      45.789  76.511  20.354  1.00  0.01           C
ATOM   3102  C   ILE A 214      46.874  76.543  21.363  1.00  0.01           C
ATOM   3103  O   ILE A 214      47.252  77.650  21.787  1.00  0.01           O
ATOM   3104  CB  ILE A 214      44.455  76.001  20.943  1.00  0.01           C
ATOM   3105  CG1 ILE A 214      43.169  76.309  20.177  1.00  0.01           C
ATOM   3106  CG2 ILE A 214      44.236  76.504  22.397  1.00  0.01           C
ATOM   3107  CD1 ILE A 214      41.842  75.560  20.505  1.00  0.01           C
ATOM   3108  H   ILE A 214      45.748  74.681  19.156  1.00  0.01           H
ATOM   3109  HA  ILE A 214      45.576  77.453  19.850  1.00  0.01           H
ATOM   3110  HB  ILE A 214      44.582  74.931  21.108  1.00  0.01           H
ATOM   3111 HG12 ILE A 214      42.941  77.375  20.167  1.00  0.01           H
ATOM   3112 HG13 ILE A 214      43.323  75.999  19.144  1.00  0.01           H
ATOM   3113 HG21 ILE A 214      43.405  75.948  22.831  1.00  0.01           H
ATOM   3114 HG22 ILE A 214      44.043  77.575  22.449  1.00  0.01           H
ATOM   3115 HG23 ILE A 214      45.087  76.322  23.054  1.00  0.01           H
ATOM   3116 HD11 ILE A 214      41.285  75.712  19.581  1.00  0.01           H
ATOM   3117 HD12 ILE A 214      41.425  76.054  21.383  1.00  0.01           H
ATOM   3118 HD13 ILE A 214      41.982  74.501  20.719  1.00  0.01           H
ATOM   3119  N   VAL A 215      47.622  75.445  21.737  1.00  0.00           N
ATOM   3120  CA  VAL A 215      48.735  75.429  22.743  1.00  0.00           C
ATOM   3121  C   VAL A 215      50.010  76.096  22.115  1.00  0.00           C
ATOM   3122  O   VAL A 215      50.549  77.000  22.745  1.00  0.00           O
ATOM   3123  CB  VAL A 215      48.987  74.006  23.337  1.00  0.00           C
ATOM   3124  CG1 VAL A 215      50.278  73.851  24.125  1.00  0.00           C
ATOM   3125  CG2 VAL A 215      47.774  73.428  24.050  1.00  0.00           C
ATOM   3126  H   VAL A 215      47.339  74.532  21.410  1.00  0.00           H
ATOM   3127  HA  VAL A 215      48.402  76.057  23.569  1.00  0.00           H
ATOM   3128  HB  VAL A 215      49.140  73.302  22.519  1.00  0.00           H
ATOM   3129 HG11 VAL A 215      51.118  74.215  23.534  1.00  0.00           H
ATOM   3130 HG12 VAL A 215      50.294  74.568  24.945  1.00  0.00           H
ATOM   3131 HG13 VAL A 215      50.377  72.798  24.389  1.00  0.00           H
ATOM   3132 HG21 VAL A 215      46.821  73.546  23.535  1.00  0.00           H
ATOM   3133 HG22 VAL A 215      47.709  73.777  25.080  1.00  0.00           H
ATOM   3134 HG23 VAL A 215      47.891  72.359  24.228  1.00  0.00           H
ATOM   3135  N   SER A 216      50.247  75.850  20.843  1.00  0.00           N
ATOM   3136  CA  SER A 216      51.395  76.446  20.011  1.00  0.00           C
ATOM   3137  C   SER A 216      51.119  77.954  19.903  1.00  0.00           C
ATOM   3138  O   SER A 216      52.011  78.822  20.046  1.00  0.00           O
ATOM   3139  CB  SER A 216      51.446  75.816  18.660  1.00  0.00           C
ATOM   3140  OG  SER A 216      52.164  74.566  18.763  1.00  0.00           O
ATOM   3141  H   SER A 216      49.693  75.138  20.388  1.00  0.00           H
ATOM   3142  HA  SER A 216      52.318  76.413  20.590  1.00  0.00           H
ATOM   3143  HB2 SER A 216      50.457  75.753  18.205  1.00  0.00           H
ATOM   3144  HB3 SER A 216      52.092  76.469  18.073  1.00  0.00           H
ATOM   3145  HG  SER A 216      51.469  73.918  18.900  1.00  0.00           H
ATOM   3146  N   GLY A 217      49.855  78.399  19.774  1.00  0.00           N
ATOM   3147  CA  GLY A 217      49.506  79.784  19.576  1.00  0.00           C
ATOM   3148  C   GLY A 217      49.369  80.431  20.898  1.00  0.00           C
ATOM   3149  O   GLY A 217      49.479  81.651  21.018  1.00  0.00           O
ATOM   3150  H   GLY A 217      49.145  77.727  19.519  1.00  0.00           H
ATOM   3151  HA2 GLY A 217      50.236  80.341  18.990  1.00  0.00           H
ATOM   3152  HA3 GLY A 217      48.569  79.813  19.020  1.00  0.00           H
ATOM   3153  N   ALA A 218      49.160  79.694  21.950  1.00  0.00           N
ATOM   3154  CA  ALA A 218      49.386  80.086  23.348  1.00  0.00           C
ATOM   3155  C   ALA A 218      50.870  80.220  23.739  1.00  0.00           C
ATOM   3156  O   ALA A 218      51.150  80.907  24.701  1.00  0.00           O
ATOM   3157  CB  ALA A 218      48.506  79.233  24.300  1.00  0.00           C
ATOM   3158  H   ALA A 218      48.862  78.777  21.650  1.00  0.00           H
ATOM   3159  HA  ALA A 218      49.101  81.135  23.430  1.00  0.00           H
ATOM   3160  HB1 ALA A 218      47.456  79.524  24.266  1.00  0.00           H
ATOM   3161  HB2 ALA A 218      48.755  79.593  25.298  1.00  0.00           H
ATOM   3162  HB3 ALA A 218      48.556  78.155  24.149  1.00  0.00           H
ATOM   3163  N   GLY A 219      51.815  79.740  22.946  1.00  0.00           N
ATOM   3164  CA  GLY A 219      53.257  80.067  22.922  1.00  0.00           C
ATOM   3165  C   GLY A 219      54.059  79.211  23.937  1.00  0.00           C
ATOM   3166  O   GLY A 219      55.059  79.685  24.435  1.00  0.00           O
ATOM   3167  H   GLY A 219      51.488  79.025  22.312  1.00  0.00           H
ATOM   3168  HA2 GLY A 219      53.614  79.742  21.944  1.00  0.00           H
ATOM   3169  HA3 GLY A 219      53.431  81.130  23.084  1.00  0.00           H
ATOM   3170  N   PHE A 220      53.611  77.976  24.348  1.00 -0.01           N
ATOM   3171  CA  PHE A 220      54.395  77.087  25.202  1.00 -0.01           C
ATOM   3172  C   PHE A 220      55.246  76.035  24.505  1.00 -0.01           C
ATOM   3173  O   PHE A 220      55.058  75.774  23.287  1.00 -0.01           O
ATOM   3174  CB  PHE A 220      53.387  76.391  26.110  1.00 -0.01           C
ATOM   3175  CG  PHE A 220      52.546  77.321  26.937  1.00 -0.01           C
ATOM   3176  CD1 PHE A 220      52.995  77.518  28.300  1.00 -0.01           C
ATOM   3177  CD2 PHE A 220      51.191  77.584  26.514  1.00 -0.01           C
ATOM   3178  CE1 PHE A 220      52.102  78.190  29.197  1.00 -0.01           C
ATOM   3179  CE2 PHE A 220      50.319  78.285  27.476  1.00 -0.01           C
ATOM   3180  CZ  PHE A 220      50.833  78.547  28.785  1.00 -0.01           C
ATOM   3181  H   PHE A 220      52.683  77.750  24.018  1.00 -0.01           H
ATOM   3182  HA  PHE A 220      55.129  77.638  25.790  1.00 -0.01           H
ATOM   3183  HB2 PHE A 220      52.744  75.714  25.546  1.00 -0.01           H
ATOM   3184  HB3 PHE A 220      53.903  75.780  26.850  1.00 -0.01           H
ATOM   3185  HD1 PHE A 220      54.018  77.271  28.543  1.00 -0.01           H
ATOM   3186  HD2 PHE A 220      50.947  77.398  25.478  1.00 -0.01           H
ATOM   3187  HE1 PHE A 220      52.400  78.329  30.226  1.00 -0.01           H
ATOM   3188  HE2 PHE A 220      49.309  78.591  27.245  1.00 -0.01           H
ATOM   3189  HZ  PHE A 220      50.112  78.886  29.514  1.00 -0.01           H
ATOM   3190  N   HID A 221      56.161  75.523  25.306  1.00  0.00           N
ATOM   3191  CA  HID A 221      56.913  74.310  24.985  1.00  0.00           C
ATOM   3192  C   HID A 221      56.186  73.100  25.571  1.00  0.00           C
ATOM   3193  O   HID A 221      55.765  73.259  26.729  1.00  0.00           O
ATOM   3194  CB  HID A 221      58.378  74.508  25.490  1.00  0.00           C
ATOM   3195  CG  HID A 221      59.239  75.634  24.830  1.00  0.00           C
ATOM   3196  CD2 HID A 221      59.936  76.592  25.489  1.00  0.00           C
ATOM   3197  ND1 HID A 221      59.416  75.814  23.533  1.00  0.00           N
ATOM   3198  CE1 HID A 221      60.206  76.903  23.322  1.00  0.00           C
ATOM   3199  NE2 HID A 221      60.591  77.385  24.556  1.00  0.00           N
ATOM   3200  H   HID A 221      56.144  75.795  26.279  1.00  0.00           H
ATOM   3201  HA  HID A 221      56.869  74.201  23.902  1.00  0.00           H
ATOM   3202  HB2 HID A 221      58.369  74.791  26.543  1.00  0.00           H
ATOM   3203  HB3 HID A 221      59.000  73.613  25.444  1.00  0.00           H
ATOM   3204  HD1 HID A 221      59.069  75.226  22.789  1.00  0.00           H
ATOM   3205  HD2 HID A 221      59.946  76.693  26.564  1.00  0.00           H
ATOM   3206  HE1 HID A 221      60.451  77.341  22.365  1.00  0.00           H
ATOM   3207  N   THR A 222      56.012  71.943  24.917  1.00  0.00           N
ATOM   3208  CA  THR A 222      55.355  70.729  25.555  1.00  0.00           C
ATOM   3209  C   THR A 222      56.380  69.641  25.911  1.00  0.00           C
ATOM   3210  O   THR A 222      57.327  69.449  25.216  1.00  0.00           O
ATOM   3211  CB  THR A 222      54.284  70.182  24.622  1.00  0.00           C
ATOM   3212  CG2 THR A 222      53.593  69.030  25.300  1.00  0.00           C
ATOM   3213  OG1 THR A 222      53.226  71.047  24.306  1.00  0.00           O
ATOM   3214  H   THR A 222      56.172  71.824  23.927  1.00  0.00           H
ATOM   3215  HA  THR A 222      54.795  70.918  26.471  1.00  0.00           H
ATOM   3216  HB  THR A 222      54.730  69.851  23.684  1.00  0.00           H
ATOM   3217  HG1 THR A 222      53.442  71.977  24.205  1.00  0.00           H
ATOM   3218 HG21 THR A 222      52.696  68.707  24.773  1.00  0.00           H
ATOM   3219 HG22 THR A 222      53.271  69.310  26.303  1.00  0.00           H
ATOM   3220 HG23 THR A 222      54.209  68.134  25.375  1.00  0.00           H
ATOM   3221  N   LEU A 223      56.260  69.053  27.069  1.00  0.00           N
ATOM   3222  CA  LEU A 223      57.372  68.149  27.584  1.00  0.00           C
ATOM   3223  C   LEU A 223      56.904  66.689  27.584  1.00  0.00           C
ATOM   3224  O   LEU A 223      57.703  65.830  27.201  1.00  0.00           O
ATOM   3225  CB  LEU A 223      57.797  68.645  29.048  1.00  0.00           C
ATOM   3226  CG  LEU A 223      58.405  70.050  28.966  1.00  0.00           C
ATOM   3227  CD1 LEU A 223      58.562  70.502  30.482  1.00  0.00           C
ATOM   3228  CD2 LEU A 223      59.754  70.175  28.221  1.00  0.00           C
ATOM   3229  H   LEU A 223      55.532  69.271  27.734  1.00  0.00           H
ATOM   3230  HA  LEU A 223      58.266  68.323  26.985  1.00  0.00           H
ATOM   3231  HB2 LEU A 223      56.874  68.632  29.627  1.00  0.00           H
ATOM   3232  HB3 LEU A 223      58.464  67.897  29.476  1.00  0.00           H
ATOM   3233  HG  LEU A 223      57.776  70.698  28.357  1.00  0.00           H
ATOM   3234 HD11 LEU A 223      57.599  70.764  30.921  1.00  0.00           H
ATOM   3235 HD12 LEU A 223      59.261  71.338  30.494  1.00  0.00           H
ATOM   3236 HD13 LEU A 223      59.091  69.722  31.030  1.00  0.00           H
ATOM   3237 HD21 LEU A 223      60.575  69.640  28.699  1.00  0.00           H
ATOM   3238 HD22 LEU A 223      59.837  69.758  27.217  1.00  0.00           H
ATOM   3239 HD23 LEU A 223      60.031  71.219  28.080  1.00  0.00           H
ATOM   3240  N   SER A 224      55.673  66.412  27.983  1.00  0.00           N
ATOM   3241  CA  SER A 224      55.072  65.042  27.921  1.00  0.00           C
ATOM   3242  C   SER A 224      53.520  64.967  27.862  1.00  0.00           C
ATOM   3243  O   SER A 224      52.831  65.789  28.511  1.00  0.00           O
ATOM   3244  CB  SER A 224      55.472  64.190  29.182  1.00  0.00           C
ATOM   3245  OG  SER A 224      55.073  64.769  30.410  1.00  0.00           O
ATOM   3246  H   SER A 224      55.002  67.160  28.083  1.00  0.00           H
ATOM   3247  HA  SER A 224      55.494  64.538  27.052  1.00  0.00           H
ATOM   3248  HB2 SER A 224      55.031  63.204  29.036  1.00  0.00           H
ATOM   3249  HB3 SER A 224      56.555  64.081  29.117  1.00  0.00           H
ATOM   3250  HG  SER A 224      55.826  65.310  30.660  1.00  0.00           H
ATOM   3251  N   LEU A 225      53.039  64.050  26.992  1.00  0.01           N
ATOM   3252  CA  LEU A 225      51.527  63.830  26.884  1.00  0.01           C
ATOM   3253  C   LEU A 225      51.247  62.414  27.257  1.00  0.01           C
ATOM   3254  O   LEU A 225      51.732  61.487  26.639  1.00  0.01           O
ATOM   3255  CB  LEU A 225      50.923  64.328  25.555  1.00  0.01           C
ATOM   3256  CG  LEU A 225      49.421  64.193  25.533  1.00  0.01           C
ATOM   3257  CD1 LEU A 225      48.851  65.339  24.597  1.00  0.01           C
ATOM   3258  CD2 LEU A 225      48.781  62.903  24.913  1.00  0.01           C
ATOM   3259  H   LEU A 225      53.659  63.302  26.716  1.00  0.01           H
ATOM   3260  HA  LEU A 225      51.037  64.485  27.605  1.00  0.01           H
ATOM   3261  HB2 LEU A 225      51.319  65.343  25.514  1.00  0.01           H
ATOM   3262  HB3 LEU A 225      51.338  63.691  24.774  1.00  0.01           H
ATOM   3263  HG  LEU A 225      48.974  64.342  26.516  1.00  0.01           H
ATOM   3264 HD11 LEU A 225      48.910  66.327  25.055  1.00  0.01           H
ATOM   3265 HD12 LEU A 225      47.879  65.109  24.161  1.00  0.01           H
ATOM   3266 HD13 LEU A 225      49.436  65.338  23.677  1.00  0.01           H
ATOM   3267 HD21 LEU A 225      49.304  62.485  24.053  1.00  0.01           H
ATOM   3268 HD22 LEU A 225      48.772  62.101  25.652  1.00  0.01           H
ATOM   3269 HD23 LEU A 225      47.741  63.094  24.650  1.00  0.01           H
ATOM   3270  N   LYS A 226      50.318  62.258  28.204  1.00  0.01           N
ATOM   3271  CA  LYS A 226      49.844  60.993  28.744  1.00  0.01           C
ATOM   3272  C   LYS A 226      48.355  60.768  28.459  1.00  0.01           C
ATOM   3273  O   LYS A 226      47.550  61.578  28.836  1.00  0.01           O
ATOM   3274  CB  LYS A 226      50.319  60.824  30.233  1.00  0.01           C
ATOM   3275  CG  LYS A 226      49.820  59.479  30.787  1.00  0.01           C
ATOM   3276  CD  LYS A 226      50.027  59.262  32.298  1.00  0.01           C
ATOM   3277  CE  LYS A 226      50.055  57.735  32.683  1.00  0.01           C
ATOM   3278  NZ  LYS A 226      51.136  56.940  32.053  1.00  0.01           N
ATOM   3279  H   LYS A 226      49.795  63.070  28.500  1.00  0.01           H
ATOM   3280  HA  LYS A 226      50.371  60.204  28.207  1.00  0.01           H
ATOM   3281  HB2 LYS A 226      51.404  60.928  30.252  1.00  0.01           H
ATOM   3282  HB3 LYS A 226      49.815  61.580  30.836  1.00  0.01           H
ATOM   3283  HG2 LYS A 226      48.756  59.395  30.568  1.00  0.01           H
ATOM   3284  HG3 LYS A 226      50.403  58.770  30.198  1.00  0.01           H
ATOM   3285  HD2 LYS A 226      50.995  59.714  32.515  1.00  0.01           H
ATOM   3286  HD3 LYS A 226      49.227  59.704  32.892  1.00  0.01           H
ATOM   3287  HE2 LYS A 226      50.124  57.473  33.739  1.00  0.01           H
ATOM   3288  HE3 LYS A 226      49.049  57.351  32.510  1.00  0.01           H
ATOM   3289  HZ1 LYS A 226      51.311  56.090  32.570  1.00  0.01           H
ATOM   3290  HZ2 LYS A 226      51.992  57.459  31.913  1.00  0.01           H
ATOM   3291  HZ3 LYS A 226      50.866  56.651  31.123  1.00  0.01           H
ATOM   3292  N   ASP A 227      48.001  59.617  27.971  1.00  0.01           N
ATOM   3293  CA  ASP A 227      46.576  59.190  27.838  1.00  0.01           C
ATOM   3294  C   ASP A 227      46.143  58.765  29.238  1.00  0.01           C
ATOM   3295  O   ASP A 227      46.854  57.944  29.825  1.00  0.01           O
ATOM   3296  CB  ASP A 227      46.397  58.075  26.811  1.00  0.01           C
ATOM   3297  CG  ASP A 227      44.985  57.875  26.355  1.00  0.01           C
ATOM   3298  OD1 ASP A 227      44.745  58.083  25.119  1.00  0.01           O
ATOM   3299  OD2 ASP A 227      44.083  57.436  27.097  1.00  0.01           O
ATOM   3300  H   ASP A 227      48.750  58.988  27.721  1.00  0.01           H
ATOM   3301  HA  ASP A 227      46.093  60.106  27.497  1.00  0.01           H
ATOM   3302  HB2 ASP A 227      46.950  58.253  25.889  1.00  0.01           H
ATOM   3303  HB3 ASP A 227      46.843  57.170  27.225  1.00  0.01           H
ATOM   3304  N   LEU A 228      44.917  59.197  29.665  1.00 -0.03           N
ATOM   3305  CA  LEU A 228      44.325  58.788  30.884  1.00 -0.03           C
ATOM   3306  C   LEU A 228      42.827  58.339  30.683  1.00 -0.03           C
ATOM   3307  O   LEU A 228      41.994  58.295  31.632  1.00 -0.03           O
ATOM   3308  CB  LEU A 228      44.523  59.819  32.003  1.00 -0.03           C
ATOM   3309  CG  LEU A 228      45.921  59.849  32.603  1.00 -0.03           C
ATOM   3310  CD1 LEU A 228      45.939  60.892  33.654  1.00 -0.03           C
ATOM   3311  CD2 LEU A 228      46.382  58.493  33.240  1.00 -0.03           C
ATOM   3312  H   LEU A 228      44.335  59.809  29.112  1.00 -0.03           H
ATOM   3313  HA  LEU A 228      44.881  57.909  31.211  1.00 -0.03           H
ATOM   3314  HB2 LEU A 228      44.436  60.774  31.484  1.00 -0.03           H
ATOM   3315  HB3 LEU A 228      43.797  59.696  32.807  1.00 -0.03           H
ATOM   3316  HG  LEU A 228      46.601  60.077  31.782  1.00 -0.03           H
ATOM   3317 HD11 LEU A 228      45.794  61.874  33.205  1.00 -0.03           H
ATOM   3318 HD12 LEU A 228      46.986  60.834  33.952  1.00 -0.03           H
ATOM   3319 HD13 LEU A 228      45.257  60.662  34.473  1.00 -0.03           H
ATOM   3320 HD21 LEU A 228      45.744  58.247  34.089  1.00 -0.03           H
ATOM   3321 HD22 LEU A 228      46.321  57.742  32.453  1.00 -0.03           H
ATOM   3322 HD23 LEU A 228      47.424  58.479  33.560  1.00 -0.03           H
ATOM   3323  N   SER A 229      42.425  58.043  29.452  1.00 -0.03           N
ATOM   3324  CA  SER A 229      41.032  57.839  29.049  1.00 -0.03           C
ATOM   3325  C   SER A 229      40.192  56.909  29.890  1.00 -0.03           C
ATOM   3326  O   SER A 229      39.076  57.293  30.225  1.00 -0.03           O
ATOM   3327  CB  SER A 229      40.971  57.320  27.542  1.00 -0.03           C
ATOM   3328  OG  SER A 229      41.703  58.272  26.714  1.00 -0.03           O
ATOM   3329  H   SER A 229      43.088  58.135  28.696  1.00 -0.03           H
ATOM   3330  HA  SER A 229      40.507  58.791  29.128  1.00 -0.03           H
ATOM   3331  HB2 SER A 229      41.372  56.310  27.467  1.00 -0.03           H
ATOM   3332  HB3 SER A 229      39.938  57.179  27.221  1.00 -0.03           H
ATOM   3333  HG  SER A 229      42.621  57.999  26.778  1.00 -0.03           H
ATOM   3334  N   ALA A 230      40.839  55.844  30.305  1.00 -0.02           N
ATOM   3335  CA  ALA A 230      40.184  54.813  31.168  1.00 -0.02           C
ATOM   3336  C   ALA A 230      39.638  55.407  32.481  1.00 -0.02           C
ATOM   3337  O   ALA A 230      38.523  55.079  32.911  1.00 -0.02           O
ATOM   3338  CB  ALA A 230      41.230  53.717  31.483  1.00 -0.02           C
ATOM   3339  H   ALA A 230      41.737  55.597  29.913  1.00 -0.02           H
ATOM   3340  HA  ALA A 230      39.312  54.453  30.622  1.00 -0.02           H
ATOM   3341  HB1 ALA A 230      41.761  53.527  30.551  1.00 -0.02           H
ATOM   3342  HB2 ALA A 230      40.645  52.862  31.824  1.00 -0.02           H
ATOM   3343  HB3 ALA A 230      41.953  54.051  32.227  1.00 -0.02           H
ATOM   3344  N   ASN A 231      40.339  56.353  33.100  1.00 -0.07           N
ATOM   3345  CA  ASN A 231      40.006  57.015  34.428  1.00 -0.07           C
ATOM   3346  C   ASN A 231      38.783  57.834  34.213  1.00 -0.07           C
ATOM   3347  O   ASN A 231      37.876  57.773  34.997  1.00 -0.07           O
ATOM   3348  CB  ASN A 231      41.199  57.881  34.856  1.00 -0.07           C
ATOM   3349  CG  ASN A 231      42.511  57.143  35.045  1.00 -0.07           C
ATOM   3350  ND2 ASN A 231      43.377  57.079  34.129  1.00 -0.07           N
ATOM   3351  OD1 ASN A 231      42.795  56.567  36.134  1.00 -0.07           O
ATOM   3352  H   ASN A 231      41.151  56.727  32.629  1.00 -0.07           H
ATOM   3353  HA  ASN A 231      39.760  56.187  35.093  1.00 -0.07           H
ATOM   3354  HB2 ASN A 231      41.229  58.557  34.002  1.00 -0.07           H
ATOM   3355  HB3 ASN A 231      40.958  58.382  35.793  1.00 -0.07           H
ATOM   3356 HD21 ASN A 231      43.161  57.427  33.205  1.00 -0.07           H
ATOM   3357 HD22 ASN A 231      44.244  56.622  34.371  1.00 -0.07           H
ATOM   3358  N   LEU A 232      38.665  58.608  33.144  1.00 -1.14           N
ATOM   3359  CA  LEU A 232      37.405  59.316  32.863  1.00 -1.14           C
ATOM   3360  C   LEU A 232      36.249  58.375  32.469  1.00 -1.14           C
ATOM   3361  O   LEU A 232      35.161  58.579  32.927  1.00 -1.14           O
ATOM   3362  CB  LEU A 232      37.533  60.496  31.878  1.00 -1.14           C
ATOM   3363  CG  LEU A 232      36.240  61.123  31.423  1.00 -1.14           C
ATOM   3364  CD1 LEU A 232      35.403  61.681  32.524  1.00 -1.14           C
ATOM   3365  CD2 LEU A 232      36.625  62.337  30.521  1.00 -1.14           C
ATOM   3366  H   LEU A 232      39.376  58.473  32.440  1.00 -1.14           H
ATOM   3367  HA  LEU A 232      36.980  59.780  33.753  1.00 -1.14           H
ATOM   3368  HB2 LEU A 232      38.301  61.194  32.209  1.00 -1.14           H
ATOM   3369  HB3 LEU A 232      37.869  60.051  30.942  1.00 -1.14           H
ATOM   3370  HG  LEU A 232      35.645  60.427  30.830  1.00 -1.14           H
ATOM   3371 HD11 LEU A 232      34.793  60.855  32.889  1.00 -1.14           H
ATOM   3372 HD12 LEU A 232      34.733  62.476  32.196  1.00 -1.14           H
ATOM   3373 HD13 LEU A 232      35.981  62.073  33.361  1.00 -1.14           H
ATOM   3374 HD21 LEU A 232      37.208  63.112  31.019  1.00 -1.14           H
ATOM   3375 HD22 LEU A 232      37.176  62.078  29.617  1.00 -1.14           H
ATOM   3376 HD23 LEU A 232      35.813  62.842  29.999  1.00 -1.14           H
ATOM   3377  N   ALA A 233      36.460  57.393  31.601  1.00 -0.01           N
ATOM   3378  CA  ALA A 233      35.368  56.451  31.250  1.00 -0.01           C
ATOM   3379  C   ALA A 233      34.777  55.765  32.509  1.00 -0.01           C
ATOM   3380  O   ALA A 233      33.546  55.686  32.588  1.00 -0.01           O
ATOM   3381  CB  ALA A 233      35.868  55.362  30.246  1.00 -0.01           C
ATOM   3382  H   ALA A 233      37.371  57.272  31.182  1.00 -0.01           H
ATOM   3383  HA  ALA A 233      34.546  57.008  30.800  1.00 -0.01           H
ATOM   3384  HB1 ALA A 233      35.049  54.899  29.696  1.00 -0.01           H
ATOM   3385  HB2 ALA A 233      36.436  54.581  30.752  1.00 -0.01           H
ATOM   3386  HB3 ALA A 233      36.338  55.803  29.368  1.00 -0.01           H
ATOM   3387  N   MET A 234      35.596  55.234  33.409  1.00 -0.05           N
ATOM   3388  CA  MET A 234      35.133  54.732  34.690  1.00 -0.05           C
ATOM   3389  C   MET A 234      34.507  55.831  35.548  1.00 -0.05           C
ATOM   3390  O   MET A 234      33.502  55.543  36.204  1.00 -0.05           O
ATOM   3391  CB  MET A 234      36.301  54.151  35.554  1.00 -0.05           C
ATOM   3392  CG  MET A 234      36.913  52.772  35.015  1.00 -0.05           C
ATOM   3393  SD  MET A 234      35.658  51.398  34.987  1.00 -0.05           S
ATOM   3394  CE  MET A 234      35.094  51.632  36.704  1.00 -0.05           C
ATOM   3395  H   MET A 234      36.596  55.140  33.304  1.00 -0.05           H
ATOM   3396  HA  MET A 234      34.360  53.979  34.540  1.00 -0.05           H
ATOM   3397  HB2 MET A 234      37.115  54.876  35.582  1.00 -0.05           H
ATOM   3398  HB3 MET A 234      35.949  54.107  36.585  1.00 -0.05           H
ATOM   3399  HG2 MET A 234      37.271  52.999  34.011  1.00 -0.05           H
ATOM   3400  HG3 MET A 234      37.716  52.367  35.631  1.00 -0.05           H
ATOM   3401  HE1 MET A 234      34.806  50.678  37.144  1.00 -0.05           H
ATOM   3402  HE2 MET A 234      35.902  51.978  37.349  1.00 -0.05           H
ATOM   3403  HE3 MET A 234      34.324  52.403  36.702  1.00 -0.05           H
ATOM   3404  N   THR A 235      35.024  57.098  35.583  1.00 -0.29           N
ATOM   3405  CA  THR A 235      34.434  58.101  36.457  1.00 -0.29           C
ATOM   3406  C   THR A 235      33.056  58.548  35.945  1.00 -0.29           C
ATOM   3407  O   THR A 235      32.169  58.855  36.715  1.00 -0.29           O
ATOM   3408  CB  THR A 235      35.347  59.275  36.614  1.00 -0.29           C
ATOM   3409  CG2 THR A 235      35.008  60.449  37.414  1.00 -0.29           C
ATOM   3410  OG1 THR A 235      36.583  58.770  37.153  1.00 -0.29           O
ATOM   3411  H   THR A 235      35.891  57.343  35.125  1.00 -0.29           H
ATOM   3412  HA  THR A 235      34.313  57.533  37.379  1.00 -0.29           H
ATOM   3413  HB  THR A 235      35.541  59.695  35.627  1.00 -0.29           H
ATOM   3414  HG1 THR A 235      36.959  58.194  36.483  1.00 -0.29           H
ATOM   3415 HG21 THR A 235      35.611  61.323  37.167  1.00 -0.29           H
ATOM   3416 HG22 THR A 235      35.180  60.171  38.453  1.00 -0.29           H
ATOM   3417 HG23 THR A 235      33.966  60.752  37.315  1.00 -0.29           H
ATOM   3418  N   MET A 236      32.819  58.560  34.649  1.00 -0.54           N
ATOM   3419  CA  MET A 236      31.445  58.847  34.105  1.00 -0.54           C
ATOM   3420  C   MET A 236      30.431  57.744  34.436  1.00 -0.54           C
ATOM   3421  O   MET A 236      29.312  58.086  34.826  1.00 -0.54           O
ATOM   3422  CB  MET A 236      31.633  59.210  32.647  1.00 -0.54           C
ATOM   3423  CG  MET A 236      30.425  59.870  32.025  1.00 -0.54           C
ATOM   3424  SD  MET A 236      29.541  61.265  32.818  1.00 -0.54           S
ATOM   3425  CE  MET A 236      30.973  62.398  33.051  1.00 -0.54           C
ATOM   3426  H   MET A 236      33.568  58.508  33.974  1.00 -0.54           H
ATOM   3427  HA  MET A 236      31.065  59.754  34.577  1.00 -0.54           H
ATOM   3428  HB2 MET A 236      32.411  59.963  32.522  1.00 -0.54           H
ATOM   3429  HB3 MET A 236      31.923  58.317  32.093  1.00 -0.54           H
ATOM   3430  HG2 MET A 236      30.708  60.162  31.014  1.00 -0.54           H
ATOM   3431  HG3 MET A 236      29.702  59.080  31.822  1.00 -0.54           H
ATOM   3432  HE1 MET A 236      31.534  62.358  32.117  1.00 -0.54           H
ATOM   3433  HE2 MET A 236      30.517  63.384  33.133  1.00 -0.54           H
ATOM   3434  HE3 MET A 236      31.568  62.190  33.940  1.00 -0.54           H
ATOM   3435  N   ASN A 237      30.800  56.510  34.325  1.00  0.02           N
ATOM   3436  CA  ASN A 237      30.025  55.280  34.823  1.00  0.02           C
ATOM   3437  C   ASN A 237      29.811  55.346  36.343  1.00  0.02           C
ATOM   3438  O   ASN A 237      28.710  55.023  36.777  1.00  0.02           O
ATOM   3439  CB  ASN A 237      30.875  53.942  34.654  1.00  0.02           C
ATOM   3440  CG  ASN A 237      30.690  53.498  33.264  1.00  0.02           C
ATOM   3441  ND2 ASN A 237      31.770  53.363  32.584  1.00  0.02           N
ATOM   3442  OD1 ASN A 237      29.647  53.250  32.744  1.00  0.02           O
ATOM   3443  H   ASN A 237      31.669  56.261  33.875  1.00  0.02           H
ATOM   3444  HA  ASN A 237      29.111  55.226  34.232  1.00  0.02           H
ATOM   3445  HB2 ASN A 237      31.907  54.210  34.880  1.00  0.02           H
ATOM   3446  HB3 ASN A 237      30.553  53.100  35.267  1.00  0.02           H
ATOM   3447 HD21 ASN A 237      32.512  54.012  32.804  1.00  0.02           H
ATOM   3448 HD22 ASN A 237      31.728  52.807  31.742  1.00  0.02           H
ATOM   3449  N   VAL A 238      30.765  55.825  37.170  1.00 -0.06           N
ATOM   3450  CA  VAL A 238      30.438  56.143  38.581  1.00 -0.06           C
ATOM   3451  C   VAL A 238      29.522  57.376  38.789  1.00 -0.06           C
ATOM   3452  O   VAL A 238      28.623  57.298  39.603  1.00 -0.06           O
ATOM   3453  CB  VAL A 238      31.772  56.310  39.300  1.00 -0.06           C
ATOM   3454  CG1 VAL A 238      31.722  57.158  40.614  1.00 -0.06           C
ATOM   3455  CG2 VAL A 238      32.434  54.923  39.410  1.00 -0.06           C
ATOM   3456  H   VAL A 238      31.690  56.038  36.824  1.00 -0.06           H
ATOM   3457  HA  VAL A 238      29.856  55.334  39.022  1.00 -0.06           H
ATOM   3458  HB  VAL A 238      32.406  56.934  38.670  1.00 -0.06           H
ATOM   3459 HG11 VAL A 238      32.745  57.515  40.734  1.00 -0.06           H
ATOM   3460 HG12 VAL A 238      30.956  57.933  40.599  1.00 -0.06           H
ATOM   3461 HG13 VAL A 238      31.410  56.546  41.460  1.00 -0.06           H
ATOM   3462 HG21 VAL A 238      32.498  54.444  38.433  1.00 -0.06           H
ATOM   3463 HG22 VAL A 238      31.945  54.286  40.147  1.00 -0.06           H
ATOM   3464 HG23 VAL A 238      33.441  55.093  39.792  1.00 -0.06           H
ATOM   3465  N   PHE A 239      29.643  58.439  38.012  1.00 -0.02           N
ATOM   3466  CA  PHE A 239      28.708  59.550  38.030  1.00 -0.02           C
ATOM   3467  C   PHE A 239      27.308  59.054  37.678  1.00 -0.02           C
ATOM   3468  O   PHE A 239      26.369  59.181  38.427  1.00 -0.02           O
ATOM   3469  CB  PHE A 239      29.247  60.642  37.124  1.00 -0.02           C
ATOM   3470  CG  PHE A 239      28.387  61.819  36.960  1.00 -0.02           C
ATOM   3471  CD1 PHE A 239      28.269  62.781  37.908  1.00 -0.02           C
ATOM   3472  CD2 PHE A 239      27.595  61.844  35.786  1.00 -0.02           C
ATOM   3473  CE1 PHE A 239      27.287  63.777  37.833  1.00 -0.02           C
ATOM   3474  CE2 PHE A 239      26.583  62.815  35.769  1.00 -0.02           C
ATOM   3475  CZ  PHE A 239      26.433  63.794  36.774  1.00 -0.02           C
ATOM   3476  H   PHE A 239      30.458  58.557  37.427  1.00 -0.02           H
ATOM   3477  HA  PHE A 239      28.642  59.863  39.072  1.00 -0.02           H
ATOM   3478  HB2 PHE A 239      30.214  60.953  37.521  1.00 -0.02           H
ATOM   3479  HB3 PHE A 239      29.524  60.296  36.129  1.00 -0.02           H
ATOM   3480  HD1 PHE A 239      28.980  62.810  38.721  1.00 -0.02           H
ATOM   3481  HD2 PHE A 239      27.826  61.170  34.975  1.00 -0.02           H
ATOM   3482  HE1 PHE A 239      27.145  64.483  38.638  1.00 -0.02           H
ATOM   3483  HE2 PHE A 239      25.810  62.869  35.016  1.00 -0.02           H
ATOM   3484  HZ  PHE A 239      25.588  64.458  36.663  1.00 -0.02           H
ATOM   3485  N   ALA A 240      27.101  58.341  36.553  1.00  0.01           N
ATOM   3486  CA  ALA A 240      25.789  57.771  36.103  1.00  0.01           C
ATOM   3487  C   ALA A 240      25.185  56.668  37.032  1.00  0.01           C
ATOM   3488  O   ALA A 240      23.926  56.680  37.322  1.00  0.01           O
ATOM   3489  CB  ALA A 240      25.891  57.216  34.661  1.00  0.01           C
ATOM   3490  H   ALA A 240      27.873  58.306  35.902  1.00  0.01           H
ATOM   3491  HA  ALA A 240      25.039  58.557  36.023  1.00  0.01           H
ATOM   3492  HB1 ALA A 240      24.897  57.022  34.258  1.00  0.01           H
ATOM   3493  HB2 ALA A 240      26.592  56.382  34.693  1.00  0.01           H
ATOM   3494  HB3 ALA A 240      26.471  57.932  34.078  1.00  0.01           H
ATOM   3495  N   LEU A 241      26.112  55.776  37.495  1.00  0.01           N
ATOM   3496  CA  LEU A 241      25.608  54.761  38.425  1.00  0.01           C
ATOM   3497  C   LEU A 241      24.851  55.400  39.676  1.00  0.01           C
ATOM   3498  O   LEU A 241      24.089  54.731  40.423  1.00  0.01           O
ATOM   3499  CB  LEU A 241      26.731  53.837  38.807  1.00  0.01           C
ATOM   3500  CG  LEU A 241      26.466  52.718  39.821  1.00  0.01           C
ATOM   3501  CD1 LEU A 241      25.434  51.847  39.207  1.00  0.01           C
ATOM   3502  CD2 LEU A 241      27.687  51.812  40.125  1.00  0.01           C
ATOM   3503  H   LEU A 241      27.058  55.696  37.151  1.00  0.01           H
ATOM   3504  HA  LEU A 241      24.855  54.225  37.848  1.00  0.01           H
ATOM   3505  HB2 LEU A 241      27.055  53.424  37.851  1.00  0.01           H
ATOM   3506  HB3 LEU A 241      27.483  54.489  39.252  1.00  0.01           H
ATOM   3507  HG  LEU A 241      26.079  53.150  40.744  1.00  0.01           H
ATOM   3508 HD11 LEU A 241      24.545  52.388  38.886  1.00  0.01           H
ATOM   3509 HD12 LEU A 241      24.943  51.173  39.910  1.00  0.01           H
ATOM   3510 HD13 LEU A 241      25.893  51.204  38.456  1.00  0.01           H
ATOM   3511 HD21 LEU A 241      27.951  51.161  39.291  1.00  0.01           H
ATOM   3512 HD22 LEU A 241      28.509  52.523  40.198  1.00  0.01           H
ATOM   3513 HD23 LEU A 241      27.465  51.181  40.986  1.00  0.01           H
ATOM   3514  N   GLY A 242      25.321  56.571  40.022  1.00 -0.01           N
ATOM   3515  CA  GLY A 242      24.772  57.159  41.296  1.00 -0.01           C
ATOM   3516  C   GLY A 242      23.360  57.559  41.033  1.00 -0.01           C
ATOM   3517  O   GLY A 242      22.495  57.427  41.951  1.00 -0.01           O
ATOM   3518  H   GLY A 242      26.025  56.999  39.438  1.00 -0.01           H
ATOM   3519  HA2 GLY A 242      24.806  56.404  42.082  1.00 -0.01           H
ATOM   3520  HA3 GLY A 242      25.305  58.060  41.601  1.00 -0.01           H
ATOM   3521  N   VAL A 243      22.938  58.033  39.817  1.00 -0.01           N
ATOM   3522  CA  VAL A 243      21.488  58.288  39.518  1.00 -0.01           C
ATOM   3523  C   VAL A 243      20.751  56.915  39.423  1.00 -0.01           C
ATOM   3524  O   VAL A 243      19.587  56.757  39.849  1.00 -0.01           O
ATOM   3525  CB  VAL A 243      21.276  58.949  38.132  1.00 -0.01           C
ATOM   3526  CG1 VAL A 243      19.809  59.216  37.790  1.00 -0.01           C
ATOM   3527  CG2 VAL A 243      22.011  60.286  37.948  1.00 -0.01           C
ATOM   3528  H   VAL A 243      23.526  58.030  38.995  1.00 -0.01           H
ATOM   3529  HA  VAL A 243      21.052  58.946  40.269  1.00 -0.01           H
ATOM   3530  HB  VAL A 243      21.714  58.366  37.322  1.00 -0.01           H
ATOM   3531 HG11 VAL A 243      19.676  59.615  36.785  1.00 -0.01           H
ATOM   3532 HG12 VAL A 243      19.223  58.325  38.016  1.00 -0.01           H
ATOM   3533 HG13 VAL A 243      19.402  60.048  38.364  1.00 -0.01           H
ATOM   3534 HG21 VAL A 243      21.610  61.013  38.654  1.00 -0.01           H
ATOM   3535 HG22 VAL A 243      21.724  60.715  36.987  1.00 -0.01           H
ATOM   3536 HG23 VAL A 243      23.094  60.220  38.058  1.00 -0.01           H
ATOM   3537  N   TYR A 244      21.294  55.892  38.664  1.00  0.01           N
ATOM   3538  CA  TYR A 244      20.582  54.584  38.354  1.00  0.01           C
ATOM   3539  C   TYR A 244      20.199  53.834  39.622  1.00  0.01           C
ATOM   3540  O   TYR A 244      19.273  53.110  39.641  1.00  0.01           O
ATOM   3541  CB  TYR A 244      21.369  53.618  37.475  1.00  0.01           C
ATOM   3542  CG  TYR A 244      21.906  54.096  36.124  1.00  0.01           C
ATOM   3543  CD1 TYR A 244      21.418  55.295  35.512  1.00  0.01           C
ATOM   3544  CD2 TYR A 244      22.719  53.191  35.396  1.00  0.01           C
ATOM   3545  CE1 TYR A 244      21.899  55.621  34.260  1.00  0.01           C
ATOM   3546  CE2 TYR A 244      23.076  53.521  34.092  1.00  0.01           C
ATOM   3547  CZ  TYR A 244      22.664  54.724  33.513  1.00  0.01           C
ATOM   3548  OH  TYR A 244      23.215  55.113  32.348  1.00  0.01           O
ATOM   3549  H   TYR A 244      22.159  56.101  38.188  1.00  0.01           H
ATOM   3550  HA  TYR A 244      19.664  54.874  37.845  1.00  0.01           H
ATOM   3551  HB2 TYR A 244      22.146  53.221  38.129  1.00  0.01           H
ATOM   3552  HB3 TYR A 244      20.741  52.783  37.165  1.00  0.01           H
ATOM   3553  HD1 TYR A 244      20.774  55.977  36.048  1.00  0.01           H
ATOM   3554  HD2 TYR A 244      23.080  52.298  35.885  1.00  0.01           H
ATOM   3555  HE1 TYR A 244      21.683  56.585  33.824  1.00  0.01           H
ATOM   3556  HE2 TYR A 244      23.649  52.856  33.463  1.00  0.01           H
ATOM   3557  HH  TYR A 244      22.523  55.646  31.950  1.00  0.01           H
ATOM   3558  N   SER A 245      20.906  54.175  40.760  1.00  0.01           N
ATOM   3559  CA  SER A 245      20.631  53.604  42.094  1.00  0.01           C
ATOM   3560  C   SER A 245      20.031  54.419  43.179  1.00  0.01           C
ATOM   3561  O   SER A 245      18.973  54.006  43.647  1.00  0.01           O
ATOM   3562  CB  SER A 245      21.863  52.897  42.550  1.00  0.01           C
ATOM   3563  OG  SER A 245      22.870  53.897  42.735  1.00  0.01           O
ATOM   3564  H   SER A 245      21.470  55.012  40.735  1.00  0.01           H
ATOM   3565  HA  SER A 245      19.926  52.773  42.075  1.00  0.01           H
ATOM   3566  HB2 SER A 245      21.669  52.441  43.521  1.00  0.01           H
ATOM   3567  HB3 SER A 245      22.251  52.204  41.804  1.00  0.01           H
ATOM   3568  HG  SER A 245      23.146  54.260  41.890  1.00  0.01           H
ATOM   3569  N   ARG A 246      20.676  55.528  43.561  1.00  0.02           N
ATOM   3570  CA  ARG A 246      20.177  56.517  44.579  1.00  0.02           C
ATOM   3571  C   ARG A 246      19.142  57.514  43.878  1.00  0.02           C
ATOM   3572  O   ARG A 246      19.176  58.773  44.170  1.00  0.02           O
ATOM   3573  CB  ARG A 246      21.424  57.175  45.197  1.00  0.02           C
ATOM   3574  CG  ARG A 246      22.304  56.151  45.989  1.00  0.02           C
ATOM   3575  CD  ARG A 246      23.233  56.767  46.989  1.00  0.02           C
ATOM   3576  NE  ARG A 246      24.204  57.572  46.361  1.00  0.02           N
ATOM   3577  CZ  ARG A 246      24.575  58.818  46.670  1.00  0.02           C
ATOM   3578  NH1 ARG A 246      23.982  59.718  47.336  1.00  0.02           N
ATOM   3579  NH2 ARG A 246      25.732  59.237  46.194  1.00  0.02           N
ATOM   3580  H   ARG A 246      21.494  55.812  43.042  1.00  0.02           H
ATOM   3581  HA  ARG A 246      19.584  56.016  45.344  1.00  0.02           H
ATOM   3582  HB2 ARG A 246      21.995  57.576  44.359  1.00  0.02           H
ATOM   3583  HB3 ARG A 246      21.203  57.996  45.879  1.00  0.02           H
ATOM   3584  HG2 ARG A 246      21.698  55.394  46.487  1.00  0.02           H
ATOM   3585  HG3 ARG A 246      22.775  55.567  45.199  1.00  0.02           H
ATOM   3586  HD2 ARG A 246      22.579  57.283  47.693  1.00  0.02           H
ATOM   3587  HD3 ARG A 246      23.641  55.941  47.572  1.00  0.02           H
ATOM   3588  HE  ARG A 246      24.880  57.132  45.753  1.00  0.02           H
ATOM   3589 HH11 ARG A 246      23.187  59.429  47.888  1.00  0.02           H
ATOM   3590 HH12 ARG A 246      24.512  60.563  47.492  1.00  0.02           H
ATOM   3591 HH21 ARG A 246      26.257  58.687  45.530  1.00  0.02           H
ATOM   3592 HH22 ARG A 246      26.137  60.161  46.233  1.00  0.02           H
ATOM   3593  N   ARG A 247      18.185  56.912  43.138  1.00  0.00           N
ATOM   3594  CA  ARG A 247      17.113  57.731  42.555  1.00  0.00           C
ATOM   3595  C   ARG A 247      16.364  58.617  43.587  1.00  0.00           C
ATOM   3596  O   ARG A 247      16.060  59.804  43.210  1.00  0.00           O
ATOM   3597  CB  ARG A 247      16.089  56.812  41.874  1.00  0.00           C
ATOM   3598  CG  ARG A 247      14.903  57.526  41.154  1.00  0.00           C
ATOM   3599  CD  ARG A 247      13.832  56.614  40.411  1.00  0.00           C
ATOM   3600  NE  ARG A 247      14.504  55.733  39.451  1.00  0.00           N
ATOM   3601  CZ  ARG A 247      14.406  55.704  38.137  1.00  0.00           C
ATOM   3602  NH1 ARG A 247      13.674  56.627  37.521  1.00  0.00           N
ATOM   3603  NH2 ARG A 247      14.985  54.732  37.436  1.00  0.00           N
ATOM   3604  H   ARG A 247      18.118  55.905  43.094  1.00  0.00           H
ATOM   3605  HA  ARG A 247      17.572  58.343  41.779  1.00  0.00           H
ATOM   3606  HB2 ARG A 247      16.691  56.140  41.262  1.00  0.00           H
ATOM   3607  HB3 ARG A 247      15.608  56.147  42.591  1.00  0.00           H
ATOM   3608  HG2 ARG A 247      14.300  58.008  41.924  1.00  0.00           H
ATOM   3609  HG3 ARG A 247      15.274  58.244  40.423  1.00  0.00           H
ATOM   3610  HD2 ARG A 247      13.513  56.043  41.283  1.00  0.00           H
ATOM   3611  HD3 ARG A 247      12.932  57.117  40.056  1.00  0.00           H
ATOM   3612  HE  ARG A 247      15.165  55.067  39.824  1.00  0.00           H
ATOM   3613 HH11 ARG A 247      13.229  57.462  37.875  1.00  0.00           H
ATOM   3614 HH12 ARG A 247      13.703  56.591  36.512  1.00  0.00           H
ATOM   3615 HH21 ARG A 247      15.442  53.969  37.915  1.00  0.00           H
ATOM   3616 HH22 ARG A 247      14.687  54.757  36.471  1.00  0.00           H
ATOM   3617  N   ALA A 248      15.957  58.129  44.753  1.00  0.00           N
ATOM   3618  CA  ALA A 248      15.190  58.882  45.836  1.00  0.00           C
ATOM   3619  C   ALA A 248      15.885  60.187  46.255  1.00  0.00           C
ATOM   3620  O   ALA A 248      15.293  61.253  46.290  1.00  0.00           O
ATOM   3621  CB  ALA A 248      14.704  57.987  46.968  1.00  0.00           C
ATOM   3622  H   ALA A 248      16.183  57.175  44.996  1.00  0.00           H
ATOM   3623  HA  ALA A 248      14.277  59.154  45.306  1.00  0.00           H
ATOM   3624  HB1 ALA A 248      15.610  57.615  47.446  1.00  0.00           H
ATOM   3625  HB2 ALA A 248      14.092  57.190  46.546  1.00  0.00           H
ATOM   3626  HB3 ALA A 248      13.946  58.465  47.588  1.00  0.00           H
ATOM   3627  N   GLU A 249      17.196  60.073  46.474  1.00  0.00           N
ATOM   3628  CA  GLU A 249      18.094  61.194  46.871  1.00  0.00           C
ATOM   3629  C   GLU A 249      18.413  62.290  45.767  1.00  0.00           C
ATOM   3630  O   GLU A 249      18.549  63.460  46.054  1.00  0.00           O
ATOM   3631  CB  GLU A 249      19.371  60.562  47.330  1.00  0.00           C
ATOM   3632  CG  GLU A 249      20.366  61.611  47.867  1.00  0.00           C
ATOM   3633  CD  GLU A 249      21.302  61.042  48.939  1.00  0.00           C
ATOM   3634  OE1 GLU A 249      21.719  59.853  48.801  1.00  0.00           O
ATOM   3635  OE2 GLU A 249      21.595  61.789  49.876  1.00  0.00           O
ATOM   3636  H   GLU A 249      17.582  59.145  46.369  1.00  0.00           H
ATOM   3637  HA  GLU A 249      17.653  61.684  47.738  1.00  0.00           H
ATOM   3638  HB2 GLU A 249      18.991  60.046  48.212  1.00  0.00           H
ATOM   3639  HB3 GLU A 249      19.817  59.904  46.584  1.00  0.00           H
ATOM   3640  HG2 GLU A 249      20.931  62.028  47.034  1.00  0.00           H
ATOM   3641  HG3 GLU A 249      19.808  62.393  48.381  1.00  0.00           H
ATOM   3642  N   PHE A 250      18.611  61.818  44.509  1.00  0.00           N
ATOM   3643  CA  PHE A 250      18.794  62.656  43.358  1.00  0.00           C
ATOM   3644  C   PHE A 250      17.440  63.394  43.069  1.00  0.00           C
ATOM   3645  O   PHE A 250      17.475  64.585  42.768  1.00  0.00           O
ATOM   3646  CB  PHE A 250      19.370  61.904  42.075  1.00  0.00           C
ATOM   3647  CG  PHE A 250      20.922  61.591  42.094  1.00  0.00           C
ATOM   3648  CD1 PHE A 250      21.513  60.851  43.150  1.00  0.00           C
ATOM   3649  CD2 PHE A 250      21.790  62.142  41.139  1.00  0.00           C
ATOM   3650  CE1 PHE A 250      22.865  60.717  43.284  1.00  0.00           C
ATOM   3651  CE2 PHE A 250      23.150  61.879  41.222  1.00  0.00           C
ATOM   3652  CZ  PHE A 250      23.666  61.123  42.248  1.00  0.00           C
ATOM   3653  H   PHE A 250      18.631  60.812  44.429  1.00  0.00           H
ATOM   3654  HA  PHE A 250      19.501  63.475  43.489  1.00  0.00           H
ATOM   3655  HB2 PHE A 250      18.817  60.968  42.001  1.00  0.00           H
ATOM   3656  HB3 PHE A 250      19.190  62.457  41.153  1.00  0.00           H
ATOM   3657  HD1 PHE A 250      20.908  60.637  44.019  1.00  0.00           H
ATOM   3658  HD2 PHE A 250      21.381  62.590  40.245  1.00  0.00           H
ATOM   3659  HE1 PHE A 250      23.305  60.186  44.115  1.00  0.00           H
ATOM   3660  HE2 PHE A 250      23.746  62.171  40.370  1.00  0.00           H
ATOM   3661  HZ  PHE A 250      24.716  60.870  42.257  1.00  0.00           H
ATOM   3662  N   THR A 251      16.307  62.744  43.172  1.00  0.00           N
ATOM   3663  CA  THR A 251      14.999  63.448  42.971  1.00  0.00           C
ATOM   3664  C   THR A 251      14.705  64.437  44.080  1.00  0.00           C
ATOM   3665  O   THR A 251      14.157  65.470  43.802  1.00  0.00           O
ATOM   3666  CB  THR A 251      13.821  62.505  42.754  1.00  0.00           C
ATOM   3667  CG2 THR A 251      13.931  61.703  41.399  1.00  0.00           C
ATOM   3668  OG1 THR A 251      13.651  61.548  43.777  1.00  0.00           O
ATOM   3669  H   THR A 251      16.260  61.761  43.397  1.00  0.00           H
ATOM   3670  HA  THR A 251      15.173  64.063  42.088  1.00  0.00           H
ATOM   3671  HB  THR A 251      12.941  63.146  42.698  1.00  0.00           H
ATOM   3672  HG1 THR A 251      14.298  60.869  43.573  1.00  0.00           H
ATOM   3673 HG21 THR A 251      12.982  61.169  41.347  1.00  0.00           H
ATOM   3674 HG22 THR A 251      14.679  60.915  41.492  1.00  0.00           H
ATOM   3675 HG23 THR A 251      14.130  62.199  40.449  1.00  0.00           H
ATOM   3676  N   GLU A 252      14.994  64.140  45.370  1.00  0.00           N
ATOM   3677  CA  GLU A 252      14.854  65.096  46.420  1.00  0.00           C
ATOM   3678  C   GLU A 252      15.747  66.336  46.265  1.00  0.00           C
ATOM   3679  O   GLU A 252      15.303  67.471  46.403  1.00  0.00           O
ATOM   3680  CB  GLU A 252      15.159  64.394  47.760  1.00  0.00           C
ATOM   3681  CG  GLU A 252      14.412  65.026  48.974  1.00  0.00           C
ATOM   3682  CD  GLU A 252      14.935  64.326  50.231  1.00  0.00           C
ATOM   3683  OE1 GLU A 252      15.868  64.840  50.864  1.00  0.00           O
ATOM   3684  OE2 GLU A 252      14.470  63.218  50.669  1.00  0.00           O
ATOM   3685  H   GLU A 252      15.412  63.235  45.529  1.00  0.00           H
ATOM   3686  HA  GLU A 252      13.813  65.419  46.440  1.00  0.00           H
ATOM   3687  HB2 GLU A 252      14.749  63.391  47.645  1.00  0.00           H
ATOM   3688  HB3 GLU A 252      16.230  64.404  47.960  1.00  0.00           H
ATOM   3689  HG2 GLU A 252      14.692  66.074  49.080  1.00  0.00           H
ATOM   3690  HG3 GLU A 252      13.341  64.860  48.860  1.00  0.00           H
ATOM   3691  N   ARG A 253      16.991  66.156  45.748  1.00  0.01           N
ATOM   3692  CA  ARG A 253      17.995  67.225  45.515  1.00  0.01           C
ATOM   3693  C   ARG A 253      17.594  68.132  44.407  1.00  0.01           C
ATOM   3694  O   ARG A 253      17.628  69.323  44.669  1.00  0.01           O
ATOM   3695  CB  ARG A 253      19.461  66.647  45.357  1.00  0.01           C
ATOM   3696  CG  ARG A 253      20.258  66.477  46.617  1.00  0.01           C
ATOM   3697  CD  ARG A 253      20.592  67.780  47.351  1.00  0.01           C
ATOM   3698  NE  ARG A 253      21.518  67.538  48.463  1.00  0.01           N
ATOM   3699  CZ  ARG A 253      22.497  68.364  48.863  1.00  0.01           C
ATOM   3700  NH1 ARG A 253      22.544  69.522  48.374  1.00  0.01           N
ATOM   3701  NH2 ARG A 253      23.215  68.067  49.867  1.00  0.01           N
ATOM   3702  H   ARG A 253      17.346  65.211  45.720  1.00  0.01           H
ATOM   3703  HA  ARG A 253      17.976  67.871  46.394  1.00  0.01           H
ATOM   3704  HB2 ARG A 253      19.493  65.670  44.874  1.00  0.01           H
ATOM   3705  HB3 ARG A 253      19.903  67.385  44.688  1.00  0.01           H
ATOM   3706  HG2 ARG A 253      19.687  65.829  47.281  1.00  0.01           H
ATOM   3707  HG3 ARG A 253      21.195  65.970  46.388  1.00  0.01           H
ATOM   3708  HD2 ARG A 253      21.097  68.519  46.729  1.00  0.01           H
ATOM   3709  HD3 ARG A 253      19.648  68.196  47.703  1.00  0.01           H
ATOM   3710  HE  ARG A 253      21.471  66.645  48.932  1.00  0.01           H
ATOM   3711 HH11 ARG A 253      21.845  69.838  47.717  1.00  0.01           H
ATOM   3712 HH12 ARG A 253      23.281  70.105  48.744  1.00  0.01           H
ATOM   3713 HH21 ARG A 253      23.061  67.213  50.382  1.00  0.01           H
ATOM   3714 HH22 ARG A 253      23.823  68.769  50.265  1.00  0.01           H
ATOM   3715  N   PHE A 254      17.188  67.553  43.269  1.00  0.01           N
ATOM   3716  CA  PHE A 254      17.053  68.360  42.024  1.00  0.01           C
ATOM   3717  C   PHE A 254      15.684  68.265  41.338  1.00  0.01           C
ATOM   3718  O   PHE A 254      15.469  68.916  40.261  1.00  0.01           O
ATOM   3719  CB  PHE A 254      18.262  68.051  41.068  1.00  0.01           C
ATOM   3720  CG  PHE A 254      19.647  68.044  41.656  1.00  0.01           C
ATOM   3721  CD1 PHE A 254      20.312  69.246  41.995  1.00  0.01           C
ATOM   3722  CD2 PHE A 254      20.222  66.811  41.938  1.00  0.01           C
ATOM   3723  CE1 PHE A 254      21.567  69.209  42.734  1.00  0.01           C
ATOM   3724  CE2 PHE A 254      21.424  66.774  42.624  1.00  0.01           C
ATOM   3725  CZ  PHE A 254      22.132  67.971  42.961  1.00  0.01           C
ATOM   3726  H   PHE A 254      17.303  66.560  43.122  1.00  0.01           H
ATOM   3727  HA  PHE A 254      17.069  69.429  42.235  1.00  0.01           H
ATOM   3728  HB2 PHE A 254      18.115  67.081  40.592  1.00  0.01           H
ATOM   3729  HB3 PHE A 254      18.246  68.815  40.291  1.00  0.01           H
ATOM   3730  HD1 PHE A 254      19.809  70.199  41.924  1.00  0.01           H
ATOM   3731  HD2 PHE A 254      19.639  65.916  41.780  1.00  0.01           H
ATOM   3732  HE1 PHE A 254      22.087  70.028  43.207  1.00  0.01           H
ATOM   3733  HE2 PHE A 254      21.890  65.835  42.885  1.00  0.01           H
ATOM   3734  HZ  PHE A 254      23.009  67.876  43.585  1.00  0.01           H
ATOM   3735  N   GLY A 255      14.697  67.517  41.859  1.00  0.00           N
ATOM   3736  CA  GLY A 255      13.351  67.307  41.344  1.00  0.00           C
ATOM   3737  C   GLY A 255      13.318  66.224  40.263  1.00  0.00           C
ATOM   3738  O   GLY A 255      14.349  65.832  39.674  1.00  0.00           O
ATOM   3739  H   GLY A 255      14.843  67.011  42.722  1.00  0.00           H
ATOM   3740  HA2 GLY A 255      12.773  66.895  42.171  1.00  0.00           H
ATOM   3741  HA3 GLY A 255      12.967  68.290  41.073  1.00  0.00           H
ATOM   3742  N   ALA A 256      12.112  65.637  40.097  1.00  0.00           N
ATOM   3743  CA  ALA A 256      11.955  64.474  39.309  1.00  0.00           C
ATOM   3744  C   ALA A 256      12.437  64.739  37.838  1.00  0.00           C
ATOM   3745  O   ALA A 256      13.170  63.930  37.272  1.00  0.00           O
ATOM   3746  CB  ALA A 256      10.438  64.080  39.219  1.00  0.00           C
ATOM   3747  H   ALA A 256      11.276  66.114  40.403  1.00  0.00           H
ATOM   3748  HA  ALA A 256      12.543  63.675  39.760  1.00  0.00           H
ATOM   3749  HB1 ALA A 256       9.818  64.899  38.853  1.00  0.00           H
ATOM   3750  HB2 ALA A 256      10.249  63.794  40.254  1.00  0.00           H
ATOM   3751  HB3 ALA A 256      10.270  63.237  38.549  1.00  0.00           H
ATOM   3752  N   GLU A 257      12.064  65.884  37.228  1.00  0.00           N
ATOM   3753  CA  GLU A 257      12.480  66.229  35.809  1.00  0.00           C
ATOM   3754  C   GLU A 257      13.970  66.189  35.481  1.00  0.00           C
ATOM   3755  O   GLU A 257      14.374  65.818  34.413  1.00  0.00           O
ATOM   3756  CB  GLU A 257      11.990  67.618  35.351  1.00  0.00           C
ATOM   3757  CG  GLU A 257      10.425  67.699  35.120  1.00  0.00           C
ATOM   3758  CD  GLU A 257       9.899  69.004  34.580  1.00  0.00           C
ATOM   3759  OE1 GLU A 257      10.325  69.420  33.523  1.00  0.00           O
ATOM   3760  OE2 GLU A 257       9.011  69.567  35.261  1.00  0.00           O
ATOM   3761  H   GLU A 257      11.430  66.569  37.615  1.00  0.00           H
ATOM   3762  HA  GLU A 257      11.875  65.530  35.232  1.00  0.00           H
ATOM   3763  HB2 GLU A 257      12.397  68.408  35.983  1.00  0.00           H
ATOM   3764  HB3 GLU A 257      12.431  67.675  34.356  1.00  0.00           H
ATOM   3765  HG2 GLU A 257      10.131  66.861  34.489  1.00  0.00           H
ATOM   3766  HG3 GLU A 257       9.914  67.486  36.060  1.00  0.00           H
ATOM   3767  N   PHE A 258      14.826  66.594  36.440  1.00  0.01           N
ATOM   3768  CA  PHE A 258      16.279  66.574  36.198  1.00  0.01           C
ATOM   3769  C   PHE A 258      16.826  65.164  36.212  1.00  0.01           C
ATOM   3770  O   PHE A 258      17.646  64.875  35.399  1.00  0.01           O
ATOM   3771  CB  PHE A 258      16.830  67.387  37.372  1.00  0.01           C
ATOM   3772  CG  PHE A 258      18.318  67.466  37.405  1.00  0.01           C
ATOM   3773  CD1 PHE A 258      18.985  68.614  36.962  1.00  0.01           C
ATOM   3774  CD2 PHE A 258      19.083  66.510  38.101  1.00  0.01           C
ATOM   3775  CE1 PHE A 258      20.391  68.761  37.107  1.00  0.01           C
ATOM   3776  CE2 PHE A 258      20.452  66.580  38.275  1.00  0.01           C
ATOM   3777  CZ  PHE A 258      21.074  67.728  37.775  1.00  0.01           C
ATOM   3778  H   PHE A 258      14.431  66.949  37.299  1.00  0.01           H
ATOM   3779  HA  PHE A 258      16.537  67.055  35.255  1.00  0.01           H
ATOM   3780  HB2 PHE A 258      16.334  68.358  37.363  1.00  0.01           H
ATOM   3781  HB3 PHE A 258      16.619  66.751  38.232  1.00  0.01           H
ATOM   3782  HD1 PHE A 258      18.365  69.416  36.590  1.00  0.01           H
ATOM   3783  HD2 PHE A 258      18.580  65.641  38.500  1.00  0.01           H
ATOM   3784  HE1 PHE A 258      20.841  69.668  36.733  1.00  0.01           H
ATOM   3785  HE2 PHE A 258      21.056  65.810  38.733  1.00  0.01           H
ATOM   3786  HZ  PHE A 258      22.151  67.751  37.850  1.00  0.01           H
ATOM   3787  N   VAL A 259      16.390  64.280  37.055  1.00  0.00           N
ATOM   3788  CA  VAL A 259      16.832  62.812  37.032  1.00  0.00           C
ATOM   3789  C   VAL A 259      16.402  62.126  35.740  1.00  0.00           C
ATOM   3790  O   VAL A 259      17.188  61.548  35.022  1.00  0.00           O
ATOM   3791  CB  VAL A 259      16.303  62.135  38.316  1.00  0.00           C
ATOM   3792  CG1 VAL A 259      16.347  60.659  38.241  1.00  0.00           C
ATOM   3793  CG2 VAL A 259      17.014  62.685  39.527  1.00  0.00           C
ATOM   3794  H   VAL A 259      15.615  64.542  37.647  1.00  0.00           H
ATOM   3795  HA  VAL A 259      17.919  62.756  37.092  1.00  0.00           H
ATOM   3796  HB  VAL A 259      15.278  62.471  38.477  1.00  0.00           H
ATOM   3797 HG11 VAL A 259      15.558  60.351  37.555  1.00  0.00           H
ATOM   3798 HG12 VAL A 259      17.303  60.296  37.863  1.00  0.00           H
ATOM   3799 HG13 VAL A 259      16.217  60.198  39.221  1.00  0.00           H
ATOM   3800 HG21 VAL A 259      18.074  62.487  39.368  1.00  0.00           H
ATOM   3801 HG22 VAL A 259      16.765  62.107  40.417  1.00  0.00           H
ATOM   3802 HG23 VAL A 259      16.971  63.757  39.718  1.00  0.00           H
ATOM   3803  N   ASP A 260      15.163  62.376  35.385  1.00  0.00           N
ATOM   3804  CA  ASP A 260      14.442  61.870  34.203  1.00  0.00           C
ATOM   3805  C   ASP A 260      15.020  62.483  32.904  1.00  0.00           C
ATOM   3806  O   ASP A 260      15.078  61.778  31.893  1.00  0.00           O
ATOM   3807  CB  ASP A 260      12.970  62.227  34.387  1.00  0.00           C
ATOM   3808  CG  ASP A 260      12.021  61.364  35.268  1.00  0.00           C
ATOM   3809  OD1 ASP A 260      12.439  60.263  35.592  1.00  0.00           O
ATOM   3810  OD2 ASP A 260      10.836  61.765  35.318  1.00  0.00           O
ATOM   3811  H   ASP A 260      14.620  63.016  35.947  1.00  0.00           H
ATOM   3812  HA  ASP A 260      14.532  60.789  34.099  1.00  0.00           H
ATOM   3813  HB2 ASP A 260      12.789  63.254  34.707  1.00  0.00           H
ATOM   3814  HB3 ASP A 260      12.501  62.178  33.404  1.00  0.00           H
ATOM   3815  N   GLY A 261      15.391  63.724  32.900  1.00  0.00           N
ATOM   3816  CA  GLY A 261      16.102  64.395  31.820  1.00  0.00           C
ATOM   3817  C   GLY A 261      17.585  63.934  31.713  1.00  0.00           C
ATOM   3818  O   GLY A 261      18.130  63.994  30.647  1.00  0.00           O
ATOM   3819  H   GLY A 261      15.233  64.262  33.740  1.00  0.00           H
ATOM   3820  HA2 GLY A 261      15.570  64.344  30.870  1.00  0.00           H
ATOM   3821  HA3 GLY A 261      16.048  65.478  31.933  1.00  0.00           H
ATOM   3822  N   LEU A 262      18.185  63.428  32.811  1.00 -0.02           N
ATOM   3823  CA  LEU A 262      19.599  63.034  32.788  1.00 -0.02           C
ATOM   3824  C   LEU A 262      19.694  61.582  32.250  1.00 -0.02           C
ATOM   3825  O   LEU A 262      20.562  61.238  31.490  1.00 -0.02           O
ATOM   3826  CB  LEU A 262      20.256  63.082  34.211  1.00 -0.02           C
ATOM   3827  CG  LEU A 262      20.952  64.426  34.587  1.00 -0.02           C
ATOM   3828  CD1 LEU A 262      21.492  64.348  35.954  1.00 -0.02           C
ATOM   3829  CD2 LEU A 262      22.185  64.650  33.631  1.00 -0.02           C
ATOM   3830  H   LEU A 262      17.819  63.592  33.738  1.00 -0.02           H
ATOM   3831  HA  LEU A 262      20.168  63.639  32.082  1.00 -0.02           H
ATOM   3832  HB2 LEU A 262      19.465  62.899  34.938  1.00 -0.02           H
ATOM   3833  HB3 LEU A 262      20.924  62.227  34.322  1.00 -0.02           H
ATOM   3834  HG  LEU A 262      20.313  65.308  34.627  1.00 -0.02           H
ATOM   3835 HD11 LEU A 262      20.662  64.204  36.646  1.00 -0.02           H
ATOM   3836 HD12 LEU A 262      21.974  65.288  36.224  1.00 -0.02           H
ATOM   3837 HD13 LEU A 262      22.077  63.458  36.188  1.00 -0.02           H
ATOM   3838 HD21 LEU A 262      22.888  63.830  33.779  1.00 -0.02           H
ATOM   3839 HD22 LEU A 262      21.916  64.710  32.577  1.00 -0.02           H
ATOM   3840 HD23 LEU A 262      22.582  65.644  33.835  1.00 -0.02           H
ATOM   3841  N   LEU A 263      18.768  60.742  32.782  1.00  0.01           N
ATOM   3842  CA  LEU A 263      18.580  59.283  32.384  1.00  0.01           C
ATOM   3843  C   LEU A 263      18.268  59.183  30.902  1.00  0.01           C
ATOM   3844  O   LEU A 263      18.872  58.326  30.268  1.00  0.01           O
ATOM   3845  CB  LEU A 263      17.356  58.735  33.208  1.00  0.01           C
ATOM   3846  CG  LEU A 263      17.638  58.309  34.671  1.00  0.01           C
ATOM   3847  CD1 LEU A 263      16.372  58.070  35.489  1.00  0.01           C
ATOM   3848  CD2 LEU A 263      18.484  57.068  34.636  1.00  0.01           C
ATOM   3849  H   LEU A 263      18.049  61.112  33.387  1.00  0.01           H
ATOM   3850  HA  LEU A 263      19.494  58.718  32.566  1.00  0.01           H
ATOM   3851  HB2 LEU A 263      16.581  59.501  33.182  1.00  0.01           H
ATOM   3852  HB3 LEU A 263      16.855  57.900  32.719  1.00  0.01           H
ATOM   3853  HG  LEU A 263      18.207  59.082  35.189  1.00  0.01           H
ATOM   3854 HD11 LEU A 263      15.603  58.826  35.331  1.00  0.01           H
ATOM   3855 HD12 LEU A 263      16.634  57.702  36.481  1.00  0.01           H
ATOM   3856 HD13 LEU A 263      15.875  57.177  35.108  1.00  0.01           H
ATOM   3857 HD21 LEU A 263      17.898  56.283  34.157  1.00  0.01           H
ATOM   3858 HD22 LEU A 263      19.423  57.358  34.165  1.00  0.01           H
ATOM   3859 HD23 LEU A 263      18.640  56.759  35.670  1.00  0.01           H
ATOM   3860  N   ALA A 264      17.520  60.095  30.289  1.00  0.00           N
ATOM   3861  CA  ALA A 264      17.243  60.018  28.883  1.00  0.00           C
ATOM   3862  C   ALA A 264      18.469  60.333  27.959  1.00  0.00           C
ATOM   3863  O   ALA A 264      18.361  60.141  26.693  1.00  0.00           O
ATOM   3864  CB  ALA A 264      16.214  61.117  28.552  1.00  0.00           C
ATOM   3865  H   ALA A 264      17.227  60.952  30.736  1.00  0.00           H
ATOM   3866  HA  ALA A 264      16.893  58.998  28.726  1.00  0.00           H
ATOM   3867  HB1 ALA A 264      16.085  61.215  27.474  1.00  0.00           H
ATOM   3868  HB2 ALA A 264      16.486  62.107  28.916  1.00  0.00           H
ATOM   3869  HB3 ALA A 264      15.240  60.754  28.882  1.00  0.00           H
ATOM   3870  N   GLY A 265      19.651  60.700  28.440  1.00 -0.01           N
ATOM   3871  CA  GLY A 265      20.879  61.052  27.684  1.00 -0.01           C
ATOM   3872  C   GLY A 265      22.210  60.422  28.157  1.00 -0.01           C
ATOM   3873  O   GLY A 265      23.105  60.252  27.358  1.00 -0.01           O
ATOM   3874  H   GLY A 265      19.621  60.911  29.427  1.00 -0.01           H
ATOM   3875  HA2 GLY A 265      20.784  60.712  26.653  1.00 -0.01           H
ATOM   3876  HA3 GLY A 265      20.920  62.138  27.610  1.00 -0.01           H
ATOM   3877  N   LEU A 266      22.405  60.087  29.501  1.00 -0.02           N
ATOM   3878  CA  LEU A 266      23.614  59.370  29.997  1.00 -0.02           C
ATOM   3879  C   LEU A 266      24.019  58.144  29.218  1.00 -0.02           C
ATOM   3880  O   LEU A 266      25.199  57.820  29.088  1.00 -0.02           O
ATOM   3881  CB  LEU A 266      23.397  59.006  31.506  1.00 -0.02           C
ATOM   3882  CG  LEU A 266      23.322  60.146  32.531  1.00 -0.02           C
ATOM   3883  CD1 LEU A 266      22.432  59.700  33.611  1.00 -0.02           C
ATOM   3884  CD2 LEU A 266      24.615  60.720  33.047  1.00 -0.02           C
ATOM   3885  H   LEU A 266      21.763  60.387  30.221  1.00 -0.02           H
ATOM   3886  HA  LEU A 266      24.485  60.025  30.039  1.00 -0.02           H
ATOM   3887  HB2 LEU A 266      22.464  58.445  31.569  1.00 -0.02           H
ATOM   3888  HB3 LEU A 266      24.202  58.324  31.777  1.00 -0.02           H
ATOM   3889  HG  LEU A 266      22.887  60.953  31.942  1.00 -0.02           H
ATOM   3890 HD11 LEU A 266      21.380  59.707  33.328  1.00 -0.02           H
ATOM   3891 HD12 LEU A 266      22.515  60.382  34.457  1.00 -0.02           H
ATOM   3892 HD13 LEU A 266      22.608  58.675  33.936  1.00 -0.02           H
ATOM   3893 HD21 LEU A 266      25.142  60.034  33.710  1.00 -0.02           H
ATOM   3894 HD22 LEU A 266      25.279  60.982  32.222  1.00 -0.02           H
ATOM   3895 HD23 LEU A 266      24.324  61.599  33.622  1.00 -0.02           H
ATOM   3896  N   GLY A 267      23.062  57.408  28.715  1.00  0.00           N
ATOM   3897  CA  GLY A 267      23.359  56.261  27.891  1.00  0.00           C
ATOM   3898  C   GLY A 267      24.123  56.495  26.601  1.00  0.00           C
ATOM   3899  O   GLY A 267      25.140  55.858  26.380  1.00  0.00           O
ATOM   3900  H   GLY A 267      22.094  57.593  28.934  1.00  0.00           H
ATOM   3901  HA2 GLY A 267      23.829  55.489  28.501  1.00  0.00           H
ATOM   3902  HA3 GLY A 267      22.428  55.801  27.559  1.00  0.00           H
ATOM   3903  N   SER A 268      23.643  57.458  25.814  1.00 -0.02           N
ATOM   3904  CA  SER A 268      24.220  57.896  24.553  1.00 -0.02           C
ATOM   3905  C   SER A 268      25.434  58.775  24.693  1.00 -0.02           C
ATOM   3906  O   SER A 268      26.420  58.792  23.904  1.00 -0.02           O
ATOM   3907  CB  SER A 268      23.164  58.593  23.743  1.00 -0.02           C
ATOM   3908  OG  SER A 268      23.647  59.427  22.711  1.00 -0.02           O
ATOM   3909  H   SER A 268      22.907  58.015  26.225  1.00 -0.02           H
ATOM   3910  HA  SER A 268      24.446  57.004  23.968  1.00 -0.02           H
ATOM   3911  HB2 SER A 268      22.459  57.847  23.378  1.00 -0.02           H
ATOM   3912  HB3 SER A 268      22.583  59.273  24.367  1.00 -0.02           H
ATOM   3913  HG  SER A 268      22.875  59.875  22.358  1.00 -0.02           H
ATOM   3914  N   ALA A 269      25.507  59.456  25.844  1.00 -0.09           N
ATOM   3915  CA  ALA A 269      26.580  60.398  26.060  1.00 -0.09           C
ATOM   3916  C   ALA A 269      27.811  59.492  26.342  1.00 -0.09           C
ATOM   3917  O   ALA A 269      28.867  59.747  25.829  1.00 -0.09           O
ATOM   3918  CB  ALA A 269      26.232  61.329  27.250  1.00 -0.09           C
ATOM   3919  H   ALA A 269      24.627  59.556  26.329  1.00 -0.09           H
ATOM   3920  HA  ALA A 269      26.702  60.976  25.145  1.00 -0.09           H
ATOM   3921  HB1 ALA A 269      25.339  61.917  27.036  1.00 -0.09           H
ATOM   3922  HB2 ALA A 269      27.052  62.005  27.492  1.00 -0.09           H
ATOM   3923  HB3 ALA A 269      26.073  60.670  28.103  1.00 -0.09           H
ATOM   3924  N   GLN A 270      27.690  58.521  27.252  1.00  0.00           N
ATOM   3925  CA  GLN A 270      28.758  57.628  27.553  1.00  0.00           C
ATOM   3926  C   GLN A 270      29.226  56.968  26.288  1.00  0.00           C
ATOM   3927  O   GLN A 270      30.406  56.904  25.986  1.00  0.00           O
ATOM   3928  CB  GLN A 270      28.315  56.582  28.571  1.00  0.00           C
ATOM   3929  CG  GLN A 270      29.495  55.664  28.933  1.00  0.00           C
ATOM   3930  CD  GLN A 270      30.728  56.273  29.635  1.00  0.00           C
ATOM   3931  NE2 GLN A 270      31.755  55.591  29.823  1.00  0.00           N
ATOM   3932  OE1 GLN A 270      30.736  57.439  29.991  1.00  0.00           O
ATOM   3933  H   GLN A 270      26.776  58.268  27.601  1.00  0.00           H
ATOM   3934  HA  GLN A 270      29.556  58.182  28.047  1.00  0.00           H
ATOM   3935  HB2 GLN A 270      28.028  56.985  29.542  1.00  0.00           H
ATOM   3936  HB3 GLN A 270      27.433  56.078  28.176  1.00  0.00           H
ATOM   3937  HG2 GLN A 270      29.226  54.944  29.707  1.00  0.00           H
ATOM   3938  HG3 GLN A 270      29.779  55.084  28.055  1.00  0.00           H
ATOM   3939 HE21 GLN A 270      32.563  55.942  30.316  1.00  0.00           H
ATOM   3940 HE22 GLN A 270      31.726  54.625  29.529  1.00  0.00           H
ATOM   3941  N   GLU A 271      28.379  56.491  25.454  1.00  0.00           N
ATOM   3942  CA  GLU A 271      28.742  55.866  24.119  1.00  0.00           C
ATOM   3943  C   GLU A 271      29.414  56.825  23.137  1.00  0.00           C
ATOM   3944  O   GLU A 271      30.292  56.361  22.435  1.00  0.00           O
ATOM   3945  CB  GLU A 271      27.464  55.223  23.494  1.00  0.00           C
ATOM   3946  CG  GLU A 271      27.776  54.011  22.659  1.00  0.00           C
ATOM   3947  CD  GLU A 271      28.291  52.960  23.576  1.00  0.00           C
ATOM   3948  OE1 GLU A 271      27.615  52.581  24.550  1.00  0.00           O
ATOM   3949  OE2 GLU A 271      29.351  52.338  23.222  1.00  0.00           O
ATOM   3950  H   GLU A 271      27.403  56.459  25.712  1.00  0.00           H
ATOM   3951  HA  GLU A 271      29.360  54.994  24.331  1.00  0.00           H
ATOM   3952  HB2 GLU A 271      26.717  54.961  24.243  1.00  0.00           H
ATOM   3953  HB3 GLU A 271      26.941  55.979  22.908  1.00  0.00           H
ATOM   3954  HG2 GLU A 271      26.857  53.651  22.196  1.00  0.00           H
ATOM   3955  HG3 GLU A 271      28.525  54.233  21.898  1.00  0.00           H
ATOM   3956  N   THR A 272      29.099  58.136  23.141  1.00 -0.07           N
ATOM   3957  CA  THR A 272      29.744  59.230  22.361  1.00 -0.07           C
ATOM   3958  C   THR A 272      31.108  59.523  22.923  1.00 -0.07           C
ATOM   3959  O   THR A 272      31.999  59.706  22.123  1.00 -0.07           O
ATOM   3960  CB  THR A 272      28.859  60.473  22.295  1.00 -0.07           C
ATOM   3961  CG2 THR A 272      29.397  61.526  21.410  1.00 -0.07           C
ATOM   3962  OG1 THR A 272      27.598  60.126  21.826  1.00 -0.07           O
ATOM   3963  H   THR A 272      28.457  58.400  23.874  1.00 -0.07           H
ATOM   3964  HA  THR A 272      29.975  58.853  21.365  1.00 -0.07           H
ATOM   3965  HB  THR A 272      28.694  60.812  23.318  1.00 -0.07           H
ATOM   3966  HG1 THR A 272      27.039  59.662  22.454  1.00 -0.07           H
ATOM   3967 HG21 THR A 272      30.447  61.745  21.602  1.00 -0.07           H
ATOM   3968 HG22 THR A 272      28.864  62.451  21.630  1.00 -0.07           H
ATOM   3969 HG23 THR A 272      29.356  61.252  20.356  1.00 -0.07           H
ATOM   3970  N   LEU A 273      31.345  59.404  24.244  1.00 -0.29           N
ATOM   3971  CA  LEU A 273      32.628  59.523  24.850  1.00 -0.29           C
ATOM   3972  C   LEU A 273      33.511  58.307  24.425  1.00 -0.29           C
ATOM   3973  O   LEU A 273      34.670  58.442  24.068  1.00 -0.29           O
ATOM   3974  CB  LEU A 273      32.370  59.496  26.401  1.00 -0.29           C
ATOM   3975  CG  LEU A 273      33.596  59.774  27.267  1.00 -0.29           C
ATOM   3976  CD1 LEU A 273      33.111  60.409  28.590  1.00 -0.29           C
ATOM   3977  CD2 LEU A 273      34.379  58.487  27.620  1.00 -0.29           C
ATOM   3978  H   LEU A 273      30.535  59.194  24.808  1.00 -0.29           H
ATOM   3979  HA  LEU A 273      33.108  60.488  24.687  1.00 -0.29           H
ATOM   3980  HB2 LEU A 273      31.730  60.375  26.474  1.00 -0.29           H
ATOM   3981  HB3 LEU A 273      31.776  58.646  26.737  1.00 -0.29           H
ATOM   3982  HG  LEU A 273      34.245  60.525  26.817  1.00 -0.29           H
ATOM   3983 HD11 LEU A 273      32.516  61.307  28.424  1.00 -0.29           H
ATOM   3984 HD12 LEU A 273      33.905  60.738  29.260  1.00 -0.29           H
ATOM   3985 HD13 LEU A 273      32.508  59.740  29.204  1.00 -0.29           H
ATOM   3986 HD21 LEU A 273      33.842  57.720  28.179  1.00 -0.29           H
ATOM   3987 HD22 LEU A 273      34.759  57.971  26.739  1.00 -0.29           H
ATOM   3988 HD23 LEU A 273      35.189  58.816  28.271  1.00 -0.29           H
ATOM   3989  N   ILE A 274      32.918  57.092  24.504  1.00  0.02           N
ATOM   3990  CA  ILE A 274      33.615  55.800  24.373  1.00  0.02           C
ATOM   3991  C   ILE A 274      34.068  55.612  22.894  1.00  0.02           C
ATOM   3992  O   ILE A 274      35.124  55.058  22.620  1.00  0.02           O
ATOM   3993  CB  ILE A 274      32.813  54.572  24.920  1.00  0.02           C
ATOM   3994  CG1 ILE A 274      32.877  54.585  26.494  1.00  0.02           C
ATOM   3995  CG2 ILE A 274      33.159  53.204  24.358  1.00  0.02           C
ATOM   3996  CD1 ILE A 274      32.000  53.545  27.140  1.00  0.02           C
ATOM   3997  H   ILE A 274      31.982  57.012  24.875  1.00  0.02           H
ATOM   3998  HA  ILE A 274      34.517  55.810  24.985  1.00  0.02           H
ATOM   3999  HB  ILE A 274      31.784  54.828  24.667  1.00  0.02           H
ATOM   4000 HG12 ILE A 274      33.859  54.444  26.947  1.00  0.02           H
ATOM   4001 HG13 ILE A 274      32.472  55.567  26.739  1.00  0.02           H
ATOM   4002 HG21 ILE A 274      32.596  52.969  23.455  1.00  0.02           H
ATOM   4003 HG22 ILE A 274      32.858  52.313  24.909  1.00  0.02           H
ATOM   4004 HG23 ILE A 274      34.214  53.139  24.093  1.00  0.02           H
ATOM   4005 HD11 ILE A 274      30.977  53.635  26.776  1.00  0.02           H
ATOM   4006 HD12 ILE A 274      31.936  53.535  28.228  1.00  0.02           H
ATOM   4007 HD13 ILE A 274      32.329  52.530  26.916  1.00  0.02           H
ATOM   4008  N   ARG A 275      33.217  55.977  21.896  1.00  0.02           N
ATOM   4009  CA  ARG A 275      33.451  55.758  20.455  1.00  0.02           C
ATOM   4010  C   ARG A 275      34.094  56.901  19.791  1.00  0.02           C
ATOM   4011  O   ARG A 275      34.717  56.688  18.734  1.00  0.02           O
ATOM   4012  CB  ARG A 275      32.102  55.250  19.814  1.00  0.02           C
ATOM   4013  CG  ARG A 275      31.467  53.967  20.425  1.00  0.02           C
ATOM   4014  CD  ARG A 275      30.316  53.497  19.625  1.00  0.02           C
ATOM   4015  NE  ARG A 275      29.551  52.433  20.374  1.00  0.02           N
ATOM   4016  CZ  ARG A 275      28.707  51.505  19.921  1.00  0.02           C
ATOM   4017  NH1 ARG A 275      28.476  51.432  18.680  1.00  0.02           N
ATOM   4018  NH2 ARG A 275      28.026  50.692  20.658  1.00  0.02           N
ATOM   4019  H   ARG A 275      32.289  56.192  22.231  1.00  0.02           H
ATOM   4020  HA  ARG A 275      34.212  54.983  20.370  1.00  0.02           H
ATOM   4021  HB2 ARG A 275      31.353  56.026  19.970  1.00  0.02           H
ATOM   4022  HB3 ARG A 275      32.147  55.059  18.742  1.00  0.02           H
ATOM   4023  HG2 ARG A 275      32.267  53.228  20.415  1.00  0.02           H
ATOM   4024  HG3 ARG A 275      31.145  54.208  21.438  1.00  0.02           H
ATOM   4025  HD2 ARG A 275      29.672  54.330  19.341  1.00  0.02           H
ATOM   4026  HD3 ARG A 275      30.719  53.009  18.737  1.00  0.02           H
ATOM   4027  HE  ARG A 275      29.695  52.478  21.373  1.00  0.02           H
ATOM   4028 HH11 ARG A 275      29.010  51.861  17.937  1.00  0.02           H
ATOM   4029 HH12 ARG A 275      27.677  50.893  18.379  1.00  0.02           H
ATOM   4030 HH21 ARG A 275      28.068  50.633  21.665  1.00  0.02           H
ATOM   4031 HH22 ARG A 275      27.378  50.085  20.176  1.00  0.02           H
ATOM   4032  N   LYS A 276      33.936  58.149  20.277  1.00  0.01           N
ATOM   4033  CA  LYS A 276      34.421  59.369  19.553  1.00  0.01           C
ATOM   4034  C   LYS A 276      35.298  60.327  20.237  1.00  0.01           C
ATOM   4035  O   LYS A 276      35.570  61.423  19.747  1.00  0.01           O
ATOM   4036  CB  LYS A 276      33.203  60.184  18.982  1.00  0.01           C
ATOM   4037  CG  LYS A 276      32.505  59.555  17.831  1.00  0.01           C
ATOM   4038  CD  LYS A 276      31.388  60.492  17.261  1.00  0.01           C
ATOM   4039  CE  LYS A 276      30.559  59.657  16.261  1.00  0.01           C
ATOM   4040  NZ  LYS A 276      29.427  60.528  15.725  1.00  0.01           N
ATOM   4041  H   LYS A 276      33.350  58.195  21.099  1.00  0.01           H
ATOM   4042  HA  LYS A 276      35.026  59.106  18.686  1.00  0.01           H
ATOM   4043  HB2 LYS A 276      32.507  60.485  19.765  1.00  0.01           H
ATOM   4044  HB3 LYS A 276      33.659  61.086  18.573  1.00  0.01           H
ATOM   4045  HG2 LYS A 276      33.132  59.332  16.967  1.00  0.01           H
ATOM   4046  HG3 LYS A 276      32.244  58.570  18.218  1.00  0.01           H
ATOM   4047  HD2 LYS A 276      30.774  60.834  18.095  1.00  0.01           H
ATOM   4048  HD3 LYS A 276      31.825  61.398  16.840  1.00  0.01           H
ATOM   4049  HE2 LYS A 276      31.240  59.264  15.506  1.00  0.01           H
ATOM   4050  HE3 LYS A 276      30.112  58.832  16.815  1.00  0.01           H
ATOM   4051  HZ1 LYS A 276      28.779  60.133  15.058  1.00  0.01           H
ATOM   4052  HZ2 LYS A 276      29.828  61.381  15.362  1.00  0.01           H
ATOM   4053  HZ3 LYS A 276      28.806  60.876  16.442  1.00  0.01           H
ATOM   4054  N   THR A 277      35.816  59.989  21.441  1.00 -0.12           N
ATOM   4055  CA  THR A 277      36.676  60.852  22.302  1.00 -0.12           C
ATOM   4056  C   THR A 277      37.877  60.058  22.942  1.00 -0.12           C
ATOM   4057  O   THR A 277      38.051  58.842  22.765  1.00 -0.12           O
ATOM   4058  CB  THR A 277      35.751  61.627  23.236  1.00 -0.12           C
ATOM   4059  CG2 THR A 277      34.581  62.334  22.501  1.00 -0.12           C
ATOM   4060  OG1 THR A 277      35.427  60.922  24.426  1.00 -0.12           O
ATOM   4061  H   THR A 277      35.478  59.135  21.862  1.00 -0.12           H
ATOM   4062  HA  THR A 277      37.206  61.531  21.635  1.00 -0.12           H
ATOM   4063  HB  THR A 277      36.388  62.440  23.584  1.00 -0.12           H
ATOM   4064  HG1 THR A 277      35.296  59.988  24.248  1.00 -0.12           H
ATOM   4065 HG21 THR A 277      34.980  62.810  21.606  1.00 -0.12           H
ATOM   4066 HG22 THR A 277      34.171  62.967  23.288  1.00 -0.12           H
ATOM   4067 HG23 THR A 277      33.851  61.569  22.232  1.00 -0.12           H
ATOM   4068  N   ARG A 278      38.819  60.768  23.552  1.00 -0.01           N
ATOM   4069  CA  ARG A 278      40.012  60.387  24.316  1.00 -0.01           C
ATOM   4070  C   ARG A 278      40.232  61.522  25.368  1.00 -0.01           C
ATOM   4071  O   ARG A 278      39.701  62.624  25.200  1.00 -0.01           O
ATOM   4072  CB  ARG A 278      41.216  60.245  23.415  1.00 -0.01           C
ATOM   4073  CG  ARG A 278      41.295  58.892  22.689  1.00 -0.01           C
ATOM   4074  CD  ARG A 278      42.682  58.484  22.203  1.00 -0.01           C
ATOM   4075  NE  ARG A 278      42.705  57.082  21.781  1.00 -0.01           N
ATOM   4076  CZ  ARG A 278      42.590  56.043  22.555  1.00 -0.01           C
ATOM   4077  NH1 ARG A 278      42.638  56.047  23.825  1.00 -0.01           N
ATOM   4078  NH2 ARG A 278      42.421  54.889  22.042  1.00 -0.01           N
ATOM   4079  H   ARG A 278      38.750  61.774  23.488  1.00 -0.01           H
ATOM   4080  HA  ARG A 278      39.790  59.415  24.756  1.00 -0.01           H
ATOM   4081  HB2 ARG A 278      41.113  61.053  22.690  1.00 -0.01           H
ATOM   4082  HB3 ARG A 278      42.126  60.560  23.925  1.00 -0.01           H
ATOM   4083  HG2 ARG A 278      41.096  58.216  23.520  1.00 -0.01           H
ATOM   4084  HG3 ARG A 278      40.522  58.955  21.923  1.00 -0.01           H
ATOM   4085  HD2 ARG A 278      42.837  59.109  21.323  1.00 -0.01           H
ATOM   4086  HD3 ARG A 278      43.425  58.717  22.965  1.00 -0.01           H
ATOM   4087  HE  ARG A 278      42.787  56.923  20.787  1.00 -0.01           H
ATOM   4088 HH11 ARG A 278      42.919  56.884  24.316  1.00 -0.01           H
ATOM   4089 HH12 ARG A 278      42.381  55.235  24.366  1.00 -0.01           H
ATOM   4090 HH21 ARG A 278      42.268  54.760  21.052  1.00 -0.01           H
ATOM   4091 HH22 ARG A 278      42.374  54.159  22.739  1.00 -0.01           H
ATOM   4092  N   PHE A 279      41.051  61.222  26.366  1.00 -0.23           N
ATOM   4093  CA  PHE A 279      41.326  62.110  27.472  1.00 -0.23           C
ATOM   4094  C   PHE A 279      42.767  61.974  27.985  1.00 -0.23           C
ATOM   4095  O   PHE A 279      43.371  60.897  27.911  1.00 -0.23           O
ATOM   4096  CB  PHE A 279      40.331  61.797  28.612  1.00 -0.23           C
ATOM   4097  CG  PHE A 279      40.564  62.449  29.991  1.00 -0.23           C
ATOM   4098  CD1 PHE A 279      40.362  63.811  30.046  1.00 -0.23           C
ATOM   4099  CD2 PHE A 279      41.043  61.700  31.128  1.00 -0.23           C
ATOM   4100  CE1 PHE A 279      40.728  64.497  31.226  1.00 -0.23           C
ATOM   4101  CE2 PHE A 279      41.199  62.387  32.374  1.00 -0.23           C
ATOM   4102  CZ  PHE A 279      41.037  63.800  32.472  1.00 -0.23           C
ATOM   4103  H   PHE A 279      41.418  60.285  26.445  1.00 -0.23           H
ATOM   4104  HA  PHE A 279      41.308  63.162  27.186  1.00 -0.23           H
ATOM   4105  HB2 PHE A 279      39.301  62.047  28.359  1.00 -0.23           H
ATOM   4106  HB3 PHE A 279      40.342  60.711  28.709  1.00 -0.23           H
ATOM   4107  HD1 PHE A 279      39.969  64.329  29.183  1.00 -0.23           H
ATOM   4108  HD2 PHE A 279      41.165  60.632  31.034  1.00 -0.23           H
ATOM   4109  HE1 PHE A 279      40.702  65.576  31.265  1.00 -0.23           H
ATOM   4110  HE2 PHE A 279      41.640  61.806  33.171  1.00 -0.23           H
ATOM   4111  HZ  PHE A 279      41.323  64.365  33.347  1.00 -0.23           H
ATOM   4112  N   PHE A 280      43.355  63.096  28.372  1.00 -0.07           N
ATOM   4113  CA  PHE A 280      44.801  63.248  28.551  1.00 -0.07           C
ATOM   4114  C   PHE A 280      45.241  64.172  29.650  1.00 -0.07           C
ATOM   4115  O   PHE A 280      44.538  65.107  30.154  1.00 -0.07           O
ATOM   4116  CB  PHE A 280      45.488  63.725  27.188  1.00 -0.07           C
ATOM   4117  CG  PHE A 280      45.213  65.093  26.683  1.00 -0.07           C
ATOM   4118  CD1 PHE A 280      46.152  66.141  26.824  1.00 -0.07           C
ATOM   4119  CD2 PHE A 280      44.016  65.373  26.037  1.00 -0.07           C
ATOM   4120  CE1 PHE A 280      45.902  67.456  26.295  1.00 -0.07           C
ATOM   4121  CE2 PHE A 280      43.728  66.597  25.554  1.00 -0.07           C
ATOM   4122  CZ  PHE A 280      44.705  67.580  25.553  1.00 -0.07           C
ATOM   4123  H   PHE A 280      42.888  63.988  28.291  1.00 -0.07           H
ATOM   4124  HA  PHE A 280      45.280  62.306  28.819  1.00 -0.07           H
ATOM   4125  HB2 PHE A 280      46.569  63.663  27.311  1.00 -0.07           H
ATOM   4126  HB3 PHE A 280      45.236  63.072  26.352  1.00 -0.07           H
ATOM   4127  HD1 PHE A 280      46.994  66.055  27.495  1.00 -0.07           H
ATOM   4128  HD2 PHE A 280      43.311  64.563  25.924  1.00 -0.07           H
ATOM   4129  HE1 PHE A 280      46.523  68.338  26.350  1.00 -0.07           H
ATOM   4130  HE2 PHE A 280      42.864  66.810  24.942  1.00 -0.07           H
ATOM   4131  HZ  PHE A 280      44.429  68.531  25.122  1.00 -0.07           H
ATOM   4132  N   MET A 281      46.457  63.915  30.030  1.00  0.01           N
ATOM   4133  CA  MET A 281      47.307  64.758  30.928  1.00  0.01           C
ATOM   4134  C   MET A 281      48.563  65.212  30.126  1.00  0.01           C
ATOM   4135  O   MET A 281      49.200  64.400  29.451  1.00  0.01           O
ATOM   4136  CB  MET A 281      47.696  63.897  32.243  1.00  0.01           C
ATOM   4137  CG  MET A 281      48.555  64.675  33.222  1.00  0.01           C
ATOM   4138  SD  MET A 281      49.070  63.725  34.688  1.00  0.01           S
ATOM   4139  CE  MET A 281      50.493  62.661  33.969  1.00  0.01           C
ATOM   4140  H   MET A 281      46.902  63.095  29.645  1.00  0.01           H
ATOM   4141  HA  MET A 281      46.765  65.659  31.215  1.00  0.01           H
ATOM   4142  HB2 MET A 281      46.757  63.656  32.740  1.00  0.01           H
ATOM   4143  HB3 MET A 281      48.304  63.017  32.035  1.00  0.01           H
ATOM   4144  HG2 MET A 281      49.491  64.892  32.709  1.00  0.01           H
ATOM   4145  HG3 MET A 281      48.254  65.692  33.477  1.00  0.01           H
ATOM   4146  HE1 MET A 281      51.159  63.298  33.387  1.00  0.01           H
ATOM   4147  HE2 MET A 281      51.118  62.310  34.789  1.00  0.01           H
ATOM   4148  HE3 MET A 281      50.035  61.883  33.358  1.00  0.01           H
ATOM   4149  N   ALA A 282      48.865  66.514  30.251  1.00 -0.01           N
ATOM   4150  CA  ALA A 282      49.910  67.165  29.508  1.00 -0.01           C
ATOM   4151  C   ALA A 282      50.606  68.377  30.239  1.00 -0.01           C
ATOM   4152  O   ALA A 282      49.948  69.326  30.725  1.00 -0.01           O
ATOM   4153  CB  ALA A 282      49.314  67.538  28.145  1.00 -0.01           C
ATOM   4154  H   ALA A 282      48.338  67.177  30.802  1.00 -0.01           H
ATOM   4155  HA  ALA A 282      50.715  66.431  29.486  1.00 -0.01           H
ATOM   4156  HB1 ALA A 282      50.026  68.126  27.565  1.00 -0.01           H
ATOM   4157  HB2 ALA A 282      48.370  68.073  28.245  1.00 -0.01           H
ATOM   4158  HB3 ALA A 282      49.209  66.578  27.639  1.00 -0.01           H
ATOM   4159  N   THR A 283      51.935  68.364  30.229  1.00  0.01           N
ATOM   4160  CA  THR A 283      52.769  69.360  30.924  1.00  0.01           C
ATOM   4161  C   THR A 283      53.229  70.339  29.842  1.00  0.01           C
ATOM   4162  O   THR A 283      53.752  70.043  28.749  1.00  0.01           O
ATOM   4163  CB  THR A 283      53.938  68.770  31.717  1.00  0.01           C
ATOM   4164  CG2 THR A 283      54.767  69.819  32.461  1.00  0.01           C
ATOM   4165  OG1 THR A 283      53.462  67.896  32.632  1.00  0.01           O
ATOM   4166  H   THR A 283      52.373  67.557  29.809  1.00  0.01           H
ATOM   4167  HA  THR A 283      52.124  69.944  31.581  1.00  0.01           H
ATOM   4168  HB  THR A 283      54.542  68.225  30.991  1.00  0.01           H
ATOM   4169  HG1 THR A 283      53.114  67.160  32.123  1.00  0.01           H
ATOM   4170 HG21 THR A 283      55.401  69.246  33.139  1.00  0.01           H
ATOM   4171 HG22 THR A 283      54.120  70.383  33.133  1.00  0.01           H
ATOM   4172 HG23 THR A 283      55.343  70.278  31.658  1.00  0.01           H
ATOM   4173  N   LEU A 284      53.073  71.690  30.067  1.00  0.00           N
ATOM   4174  CA  LEU A 284      53.666  72.784  29.249  1.00  0.00           C
ATOM   4175  C   LEU A 284      54.707  73.551  30.060  1.00  0.00           C
ATOM   4176  O   LEU A 284      54.714  73.600  31.344  1.00  0.00           O
ATOM   4177  CB  LEU A 284      52.574  73.769  28.839  1.00  0.00           C
ATOM   4178  CG  LEU A 284      51.317  73.137  28.361  1.00  0.00           C
ATOM   4179  CD1 LEU A 284      50.183  74.112  28.100  1.00  0.00           C
ATOM   4180  CD2 LEU A 284      51.550  72.482  27.023  1.00  0.00           C
ATOM   4181  H   LEU A 284      52.742  71.876  31.003  1.00  0.00           H
ATOM   4182  HA  LEU A 284      54.218  72.388  28.397  1.00  0.00           H
ATOM   4183  HB2 LEU A 284      52.313  74.321  29.741  1.00  0.00           H
ATOM   4184  HB3 LEU A 284      52.811  74.475  28.042  1.00  0.00           H
ATOM   4185  HG  LEU A 284      50.912  72.450  29.103  1.00  0.00           H
ATOM   4186 HD11 LEU A 284      49.934  74.661  29.008  1.00  0.00           H
ATOM   4187 HD12 LEU A 284      49.328  73.525  27.766  1.00  0.00           H
ATOM   4188 HD13 LEU A 284      50.470  74.781  27.288  1.00  0.00           H
ATOM   4189 HD21 LEU A 284      51.982  73.149  26.278  1.00  0.00           H
ATOM   4190 HD22 LEU A 284      52.269  71.667  27.111  1.00  0.00           H
ATOM   4191 HD23 LEU A 284      50.627  71.994  26.710  1.00  0.00           H
ATOM   4192  N   ARG A 285      55.631  74.278  29.351  1.00  0.00           N
ATOM   4193  CA  ARG A 285      56.568  75.211  29.985  1.00  0.00           C
ATOM   4194  C   ARG A 285      56.485  76.528  29.301  1.00  0.00           C
ATOM   4195  O   ARG A 285      56.483  76.716  28.069  1.00  0.00           O
ATOM   4196  CB  ARG A 285      57.933  74.444  30.219  1.00  0.00           C
ATOM   4197  CG  ARG A 285      58.924  75.557  30.795  1.00  0.00           C
ATOM   4198  CD  ARG A 285      60.375  75.140  31.214  1.00  0.00           C
ATOM   4199  NE  ARG A 285      60.369  73.842  31.870  1.00  0.00           N
ATOM   4200  CZ  ARG A 285      59.909  73.562  33.108  1.00  0.00           C
ATOM   4201  NH1 ARG A 285      59.386  74.500  33.765  1.00  0.00           N
ATOM   4202  NH2 ARG A 285      60.124  72.427  33.686  1.00  0.00           N
ATOM   4203  H   ARG A 285      55.596  74.104  28.357  1.00  0.00           H
ATOM   4204  HA  ARG A 285      56.210  75.403  30.997  1.00  0.00           H
ATOM   4205  HB2 ARG A 285      57.883  73.739  31.050  1.00  0.00           H
ATOM   4206  HB3 ARG A 285      58.390  73.952  29.361  1.00  0.00           H
ATOM   4207  HG2 ARG A 285      58.970  76.201  29.917  1.00  0.00           H
ATOM   4208  HG3 ARG A 285      58.555  76.115  31.655  1.00  0.00           H
ATOM   4209  HD2 ARG A 285      60.931  75.088  30.278  1.00  0.00           H
ATOM   4210  HD3 ARG A 285      60.788  75.847  31.934  1.00  0.00           H
ATOM   4211  HE  ARG A 285      60.856  73.092  31.400  1.00  0.00           H
ATOM   4212 HH11 ARG A 285      59.488  75.490  33.590  1.00  0.00           H
ATOM   4213 HH12 ARG A 285      58.931  74.301  34.645  1.00  0.00           H
ATOM   4214 HH21 ARG A 285      60.673  71.737  33.195  1.00  0.00           H
ATOM   4215 HH22 ARG A 285      59.736  72.308  34.611  1.00  0.00           H
ATOM   4216  N   LYS A 286      56.546  77.614  30.154  1.00  0.00           N
ATOM   4217  CA  LYS A 286      56.655  78.995  29.599  1.00  0.00           C
ATOM   4218  C   LYS A 286      58.103  79.256  29.164  1.00  0.00           C
ATOM   4219  O   LYS A 286      59.012  78.937  29.921  1.00  0.00           O
ATOM   4220  CB  LYS A 286      56.134  80.100  30.515  1.00  0.00           C
ATOM   4221  CG  LYS A 286      56.090  81.463  29.705  1.00  0.00           C
ATOM   4222  CD  LYS A 286      55.453  82.589  30.500  1.00  0.00           C
ATOM   4223  CE  LYS A 286      55.776  84.012  30.043  1.00  0.00           C
ATOM   4224  NZ  LYS A 286      54.985  85.011  30.708  1.00  0.00           N
ATOM   4225  H   LYS A 286      56.507  77.426  31.145  1.00  0.00           H
ATOM   4226  HA  LYS A 286      55.997  79.053  28.733  1.00  0.00           H
ATOM   4227  HB2 LYS A 286      55.200  79.787  30.982  1.00  0.00           H
ATOM   4228  HB3 LYS A 286      56.805  80.101  31.373  1.00  0.00           H
ATOM   4229  HG2 LYS A 286      57.098  81.771  29.429  1.00  0.00           H
ATOM   4230  HG3 LYS A 286      55.528  81.360  28.777  1.00  0.00           H
ATOM   4231  HD2 LYS A 286      54.376  82.428  30.454  1.00  0.00           H
ATOM   4232  HD3 LYS A 286      55.732  82.538  31.552  1.00  0.00           H
ATOM   4233  HE2 LYS A 286      56.848  84.095  30.222  1.00  0.00           H
ATOM   4234  HE3 LYS A 286      55.739  84.146  28.962  1.00  0.00           H
ATOM   4235  HZ1 LYS A 286      53.982  84.905  30.657  1.00  0.00           H
ATOM   4236  HZ2 LYS A 286      55.385  85.925  30.551  1.00  0.00           H
ATOM   4237  HZ3 LYS A 286      55.108  84.825  31.693  1.00  0.00           H
ATOM   4238  N   PRO A 287      58.348  79.609  27.899  1.00  0.00           N
ATOM   4239  CA  PRO A 287      59.658  80.057  27.473  1.00  0.00           C
ATOM   4240  C   PRO A 287      60.359  81.025  28.484  1.00  0.00           C
ATOM   4241  O   PRO A 287      59.631  81.936  29.000  1.00  0.00           O
ATOM   4242  CB  PRO A 287      59.410  80.669  26.074  1.00  0.00           C
ATOM   4243  CG  PRO A 287      58.299  79.763  25.487  1.00  0.00           C
ATOM   4244  CD  PRO A 287      57.403  79.642  26.744  1.00  0.00           C
ATOM   4245  HA  PRO A 287      60.224  79.133  27.351  1.00  0.00           H
ATOM   4246  HB2 PRO A 287      59.037  81.689  26.167  1.00  0.00           H
ATOM   4247  HB3 PRO A 287      60.340  80.666  25.507  1.00  0.00           H
ATOM   4248  HG2 PRO A 287      57.795  80.217  24.634  1.00  0.00           H
ATOM   4249  HG3 PRO A 287      58.716  78.772  25.307  1.00  0.00           H
ATOM   4250  HD2 PRO A 287      56.828  80.564  26.825  1.00  0.00           H
ATOM   4251  HD3 PRO A 287      56.740  78.780  26.661  1.00  0.00           H
ATOM   4252  N   ALA A 288      61.619  80.779  28.708  1.00  0.00           N
ATOM   4253  CA  ALA A 288      62.563  81.559  29.615  1.00  0.00           C
ATOM   4254  C   ALA A 288      63.005  82.987  29.163  1.00  0.00           C
ATOM   4255  O   ALA A 288      62.417  83.519  28.173  1.00  0.00           O
ATOM   4256  CB  ALA A 288      63.675  80.590  30.034  1.00  0.00           C
ATOM   4257  H   ALA A 288      62.013  80.025  28.164  1.00  0.00           H
ATOM   4258  HA  ALA A 288      62.092  81.764  30.577  1.00  0.00           H
ATOM   4259  HB1 ALA A 288      64.197  80.170  29.174  1.00  0.00           H
ATOM   4260  HB2 ALA A 288      63.288  79.678  30.488  1.00  0.00           H
ATOM   4261  HB3 ALA A 288      64.374  80.934  30.796  1.00  0.00           H
ATOM   4262  N   VAL A 289      64.050  83.493  29.803  1.00  0.00           N
ATOM   4263  CA  VAL A 289      64.962  84.532  29.344  1.00  0.00           C
ATOM   4264  C   VAL A 289      66.445  84.172  29.788  1.00  0.00           C
ATOM   4265  O   VAL A 289      66.590  83.277  30.614  1.00  0.00           O
ATOM   4266  CB  VAL A 289      64.471  85.929  29.708  1.00  0.00           C
ATOM   4267  CG1 VAL A 289      63.183  86.352  29.215  1.00  0.00           C
ATOM   4268  CG2 VAL A 289      64.623  86.174  31.242  1.00  0.00           C
ATOM   4269  H   VAL A 289      64.287  83.057  30.683  1.00  0.00           H
ATOM   4270  HA  VAL A 289      65.062  84.506  28.259  1.00  0.00           H
ATOM   4271  HB  VAL A 289      65.184  86.653  29.312  1.00  0.00           H
ATOM   4272 HG11 VAL A 289      63.038  86.004  28.192  1.00  0.00           H
ATOM   4273 HG12 VAL A 289      62.400  85.949  29.858  1.00  0.00           H
ATOM   4274 HG13 VAL A 289      63.099  87.432  29.095  1.00  0.00           H
ATOM   4275 HG21 VAL A 289      65.660  86.079  31.566  1.00  0.00           H
ATOM   4276 HG22 VAL A 289      63.962  85.583  31.875  1.00  0.00           H
ATOM   4277 HG23 VAL A 289      64.161  87.151  31.386  1.00  0.00           H
ATOM   4278  N   LEU A 290      67.383  85.071  29.371  1.00  0.00           N
ATOM   4279  CA  LEU A 290      68.819  84.903  29.740  1.00  0.00           C
ATOM   4280  C   LEU A 290      69.521  86.239  30.012  1.00  0.00           C
ATOM   4281  O   LEU A 290      69.624  87.041  29.039  1.00  0.00           O
ATOM   4282  CB  LEU A 290      69.470  84.060  28.571  1.00  0.00           C
ATOM   4283  CG  LEU A 290      70.768  83.201  28.888  1.00  0.00           C
ATOM   4284  CD1 LEU A 290      71.873  84.070  29.331  1.00  0.00           C
ATOM   4285  CD2 LEU A 290      70.479  82.059  29.863  1.00  0.00           C
ATOM   4286  OXT LEU A 290      69.949  86.598  31.112  1.00  0.00           O
ATOM   4287  H   LEU A 290      67.115  85.817  28.746  1.00  0.00           H
ATOM   4288  HA  LEU A 290      68.859  84.291  30.641  1.00  0.00           H
ATOM   4289  HB2 LEU A 290      68.771  83.329  28.167  1.00  0.00           H
ATOM   4290  HB3 LEU A 290      69.637  84.741  27.737  1.00  0.00           H
ATOM   4291  HG  LEU A 290      71.057  82.672  27.980  1.00  0.00           H
ATOM   4292 HD11 LEU A 290      72.063  84.805  28.548  1.00  0.00           H
ATOM   4293 HD12 LEU A 290      72.761  83.442  29.400  1.00  0.00           H
ATOM   4294 HD13 LEU A 290      71.607  84.523  30.286  1.00  0.00           H
ATOM   4295 HD21 LEU A 290      70.065  82.506  30.767  1.00  0.00           H
ATOM   4296 HD22 LEU A 290      69.799  81.322  29.435  1.00  0.00           H
ATOM   4297 HD23 LEU A 290      71.395  81.632  30.271  1.00  0.00           H
TER    4298      LEU A 290 
ATOM   4299  N   GLN B   9      33.830  81.709  23.431  1.00  0.08           N
ATOM   4300  CA  GLN B   9      33.082  82.146  22.240  1.00  0.08           C
ATOM   4301  C   GLN B   9      32.436  81.000  21.538  1.00  0.08           C
ATOM   4302  O   GLN B   9      32.875  80.426  20.508  1.00  0.08           O
ATOM   4303  CB  GLN B   9      33.909  83.006  21.285  1.00  0.08           C
ATOM   4304  CG  GLN B   9      34.386  84.328  21.850  1.00  0.08           C
ATOM   4305  CD  GLN B   9      33.338  85.374  22.110  1.00  0.08           C
ATOM   4306  NE2 GLN B   9      33.670  86.538  22.569  1.00  0.08           N
ATOM   4307  OE1 GLN B   9      32.194  85.225  21.814  1.00  0.08           O
ATOM   4308  HA  GLN B   9      32.345  82.897  22.525  1.00  0.08           H
ATOM   4309  HB2 GLN B   9      34.772  82.386  21.041  1.00  0.08           H
ATOM   4310  HB3 GLN B   9      33.490  83.060  20.280  1.00  0.08           H
ATOM   4311  HG2 GLN B   9      34.848  84.207  22.830  1.00  0.08           H
ATOM   4312  HG3 GLN B   9      35.148  84.830  21.254  1.00  0.08           H
ATOM   4313 HE21 GLN B   9      32.946  87.239  22.635  1.00  0.08           H
ATOM   4314 HE22 GLN B   9      34.625  86.853  22.473  1.00  0.08           H
ATOM   4315  H1  GLN B   9      33.135  81.310  24.046  1.00  0.08           H
ATOM   4316  H2  GLN B   9      34.543  81.027  23.214  1.00  0.08           H
ATOM   4317  H3  GLN B   9      34.216  82.507  23.915  1.00  0.08           H
ATOM   4318  N   GLN B  10      31.537  80.425  22.249  1.00  0.02           N
ATOM   4319  CA  GLN B  10      31.033  79.092  22.114  1.00  0.02           C
ATOM   4320  C   GLN B  10      29.575  78.918  22.534  1.00  0.02           C
ATOM   4321  O   GLN B  10      28.869  79.927  22.456  1.00  0.02           O
ATOM   4322  CB  GLN B  10      32.008  78.003  22.751  1.00  0.02           C
ATOM   4323  CG  GLN B  10      33.262  77.759  21.749  1.00  0.02           C
ATOM   4324  CD  GLN B  10      34.459  78.620  22.199  1.00  0.02           C
ATOM   4325  NE2 GLN B  10      35.473  78.865  21.417  1.00  0.02           N
ATOM   4326  OE1 GLN B  10      34.660  78.998  23.326  1.00  0.02           O
ATOM   4327  H   GLN B  10      31.130  81.002  22.972  1.00  0.02           H
ATOM   4328  HA  GLN B  10      31.027  78.851  21.051  1.00  0.02           H
ATOM   4329  HB2 GLN B  10      32.227  78.312  23.773  1.00  0.02           H
ATOM   4330  HB3 GLN B  10      31.480  77.052  22.816  1.00  0.02           H
ATOM   4331  HG2 GLN B  10      33.568  76.715  21.680  1.00  0.02           H
ATOM   4332  HG3 GLN B  10      33.056  78.107  20.737  1.00  0.02           H
ATOM   4333 HE21 GLN B  10      36.334  79.319  21.686  1.00  0.02           H
ATOM   4334 HE22 GLN B  10      35.402  78.676  20.427  1.00  0.02           H
ATOM   4335  N   GLN B  11      29.101  77.674  22.739  1.00  0.02           N
ATOM   4336  CA  GLN B  11      27.704  77.407  23.010  1.00  0.02           C
ATOM   4337  C   GLN B  11      27.241  77.830  24.447  1.00  0.02           C
ATOM   4338  O   GLN B  11      26.065  77.710  24.721  1.00  0.02           O
ATOM   4339  CB  GLN B  11      27.390  76.001  22.674  1.00  0.02           C
ATOM   4340  CG  GLN B  11      27.915  74.902  23.636  1.00  0.02           C
ATOM   4341  CD  GLN B  11      27.487  73.497  23.271  1.00  0.02           C
ATOM   4342  NE2 GLN B  11      27.118  72.639  24.121  1.00  0.02           N
ATOM   4343  OE1 GLN B  11      27.415  73.210  22.119  1.00  0.02           O
ATOM   4344  H   GLN B  11      29.740  76.955  23.047  1.00  0.02           H
ATOM   4345  HA  GLN B  11      27.107  78.030  22.344  1.00  0.02           H
ATOM   4346  HB2 GLN B  11      26.312  75.861  22.756  1.00  0.02           H
ATOM   4347  HB3 GLN B  11      27.736  75.826  21.655  1.00  0.02           H
ATOM   4348  HG2 GLN B  11      28.984  75.045  23.793  1.00  0.02           H
ATOM   4349  HG3 GLN B  11      27.594  75.224  24.627  1.00  0.02           H
ATOM   4350 HE21 GLN B  11      26.706  71.775  23.798  1.00  0.02           H
ATOM   4351 HE22 GLN B  11      27.020  72.897  25.093  1.00  0.02           H
ATOM   4352  N   VAL B  12      28.112  78.456  25.227  1.00 -0.02           N
ATOM   4353  CA  VAL B  12      27.809  79.156  26.455  1.00 -0.02           C
ATOM   4354  C   VAL B  12      28.891  80.224  26.743  1.00 -0.02           C
ATOM   4355  O   VAL B  12      30.008  80.131  26.187  1.00 -0.02           O
ATOM   4356  CB  VAL B  12      27.688  78.187  27.679  1.00 -0.02           C
ATOM   4357  CG1 VAL B  12      26.361  77.360  27.764  1.00 -0.02           C
ATOM   4358  CG2 VAL B  12      28.862  77.199  27.828  1.00 -0.02           C
ATOM   4359  H   VAL B  12      29.082  78.301  24.991  1.00 -0.02           H
ATOM   4360  HA  VAL B  12      26.883  79.711  26.307  1.00 -0.02           H
ATOM   4361  HB  VAL B  12      27.636  78.806  28.574  1.00 -0.02           H
ATOM   4362 HG11 VAL B  12      25.566  78.090  27.915  1.00 -0.02           H
ATOM   4363 HG12 VAL B  12      26.327  76.651  26.937  1.00 -0.02           H
ATOM   4364 HG13 VAL B  12      26.325  76.817  28.709  1.00 -0.02           H
ATOM   4365 HG21 VAL B  12      28.839  76.512  26.982  1.00 -0.02           H
ATOM   4366 HG22 VAL B  12      28.913  76.642  28.763  1.00 -0.02           H
ATOM   4367 HG23 VAL B  12      29.751  77.825  27.908  1.00 -0.02           H
ATOM   4368  N   THR B  13      28.562  81.203  27.533  1.00  0.00           N
ATOM   4369  CA  THR B  13      29.556  82.079  28.310  1.00  0.00           C
ATOM   4370  C   THR B  13      29.947  81.513  29.635  1.00  0.00           C
ATOM   4371  O   THR B  13      29.126  80.821  30.239  1.00  0.00           O
ATOM   4372  CB  THR B  13      28.963  83.533  28.592  1.00  0.00           C
ATOM   4373  CG2 THR B  13      28.443  84.290  27.322  1.00  0.00           C
ATOM   4374  OG1 THR B  13      27.864  83.264  29.395  1.00  0.00           O
ATOM   4375  H   THR B  13      27.644  81.249  27.951  1.00  0.00           H
ATOM   4376  HA  THR B  13      30.505  82.198  27.787  1.00  0.00           H
ATOM   4377  HB  THR B  13      29.696  84.134  29.130  1.00  0.00           H
ATOM   4378  HG1 THR B  13      27.126  82.856  28.937  1.00  0.00           H
ATOM   4379 HG21 THR B  13      27.679  83.649  26.882  1.00  0.00           H
ATOM   4380 HG22 THR B  13      29.285  84.391  26.638  1.00  0.00           H
ATOM   4381 HG23 THR B  13      28.063  85.289  27.538  1.00  0.00           H
ATOM   4382  N   ALA B  14      31.144  81.757  30.143  1.00 -0.01           N
ATOM   4383  CA  ALA B  14      31.602  81.335  31.475  1.00 -0.01           C
ATOM   4384  C   ALA B  14      30.625  81.711  32.658  1.00 -0.01           C
ATOM   4385  O   ALA B  14      30.568  81.059  33.705  1.00 -0.01           O
ATOM   4386  CB  ALA B  14      33.017  81.922  31.740  1.00 -0.01           C
ATOM   4387  H   ALA B  14      31.707  82.467  29.696  1.00 -0.01           H
ATOM   4388  HA  ALA B  14      31.681  80.255  31.596  1.00 -0.01           H
ATOM   4389  HB1 ALA B  14      33.443  81.500  32.651  1.00 -0.01           H
ATOM   4390  HB2 ALA B  14      32.924  82.980  31.984  1.00 -0.01           H
ATOM   4391  HB3 ALA B  14      33.682  81.712  30.902  1.00 -0.01           H
ATOM   4392  N   ASP B  15      29.910  82.785  32.492  1.00  0.00           N
ATOM   4393  CA  ASP B  15      28.826  83.247  33.364  1.00  0.00           C
ATOM   4394  C   ASP B  15      27.602  82.259  33.482  1.00  0.00           C
ATOM   4395  O   ASP B  15      26.994  82.059  34.542  1.00  0.00           O
ATOM   4396  CB  ASP B  15      28.287  84.538  32.904  1.00  0.00           C
ATOM   4397  CG  ASP B  15      29.243  85.706  33.308  1.00  0.00           C
ATOM   4398  OD1 ASP B  15      28.660  86.753  33.668  1.00  0.00           O
ATOM   4399  OD2 ASP B  15      30.470  85.541  33.347  1.00  0.00           O
ATOM   4400  H   ASP B  15      30.147  83.293  31.651  1.00  0.00           H
ATOM   4401  HA  ASP B  15      29.198  83.360  34.382  1.00  0.00           H
ATOM   4402  HB2 ASP B  15      28.119  84.600  31.829  1.00  0.00           H
ATOM   4403  HB3 ASP B  15      27.350  84.635  33.453  1.00  0.00           H
ATOM   4404  N   GLU B  16      27.282  81.537  32.412  1.00 -0.01           N
ATOM   4405  CA  GLU B  16      26.265  80.501  32.299  1.00 -0.01           C
ATOM   4406  C   GLU B  16      26.810  79.079  32.776  1.00 -0.01           C
ATOM   4407  O   GLU B  16      26.115  78.296  33.349  1.00 -0.01           O
ATOM   4408  CB  GLU B  16      25.800  80.279  30.848  1.00 -0.01           C
ATOM   4409  CG  GLU B  16      25.236  81.590  30.128  1.00 -0.01           C
ATOM   4410  CD  GLU B  16      25.086  81.334  28.687  1.00 -0.01           C
ATOM   4411  OE1 GLU B  16      26.000  81.839  27.997  1.00 -0.01           O
ATOM   4412  OE2 GLU B  16      24.116  80.717  28.268  1.00 -0.01           O
ATOM   4413  H   GLU B  16      27.742  81.851  31.569  1.00 -0.01           H
ATOM   4414  HA  GLU B  16      25.443  80.681  32.991  1.00 -0.01           H
ATOM   4415  HB2 GLU B  16      26.702  79.935  30.342  1.00 -0.01           H
ATOM   4416  HB3 GLU B  16      25.092  79.451  30.856  1.00 -0.01           H
ATOM   4417  HG2 GLU B  16      24.273  81.824  30.581  1.00 -0.01           H
ATOM   4418  HG3 GLU B  16      25.960  82.369  30.366  1.00 -0.01           H
ATOM   4419  N   VAL B  17      28.069  78.730  32.483  1.00 -0.07           N
ATOM   4420  CA  VAL B  17      28.818  77.673  33.137  1.00 -0.07           C
ATOM   4421  C   VAL B  17      28.704  77.793  34.690  1.00 -0.07           C
ATOM   4422  O   VAL B  17      28.451  76.827  35.411  1.00 -0.07           O
ATOM   4423  CB  VAL B  17      30.258  77.559  32.717  1.00 -0.07           C
ATOM   4424  CG1 VAL B  17      31.001  76.433  33.414  1.00 -0.07           C
ATOM   4425  CG2 VAL B  17      30.421  77.141  31.275  1.00 -0.07           C
ATOM   4426  H   VAL B  17      28.450  79.291  31.735  1.00 -0.07           H
ATOM   4427  HA  VAL B  17      28.380  76.716  32.853  1.00 -0.07           H
ATOM   4428  HB  VAL B  17      30.796  78.466  32.995  1.00 -0.07           H
ATOM   4429 HG11 VAL B  17      31.099  76.545  34.494  1.00 -0.07           H
ATOM   4430 HG12 VAL B  17      30.472  75.488  33.295  1.00 -0.07           H
ATOM   4431 HG13 VAL B  17      32.016  76.329  33.031  1.00 -0.07           H
ATOM   4432 HG21 VAL B  17      31.436  77.377  30.956  1.00 -0.07           H
ATOM   4433 HG22 VAL B  17      29.810  77.808  30.667  1.00 -0.07           H
ATOM   4434 HG23 VAL B  17      30.143  76.095  31.141  1.00 -0.07           H
ATOM   4435  N   GLY B  18      28.977  78.970  35.269  1.00  0.03           N
ATOM   4436  CA  GLY B  18      28.942  79.339  36.701  1.00  0.03           C
ATOM   4437  C   GLY B  18      27.534  79.196  37.252  1.00  0.03           C
ATOM   4438  O   GLY B  18      27.388  78.641  38.395  1.00  0.03           O
ATOM   4439  H   GLY B  18      29.278  79.725  34.669  1.00  0.03           H
ATOM   4440  HA2 GLY B  18      29.588  78.696  37.299  1.00  0.03           H
ATOM   4441  HA3 GLY B  18      29.233  80.370  36.902  1.00  0.03           H
ATOM   4442  N   ASP B  19      26.499  79.680  36.554  1.00  0.00           N
ATOM   4443  CA  ASP B  19      25.115  79.579  37.000  1.00  0.00           C
ATOM   4444  C   ASP B  19      24.630  78.099  37.173  1.00  0.00           C
ATOM   4445  O   ASP B  19      23.772  77.761  37.988  1.00  0.00           O
ATOM   4446  CB  ASP B  19      24.217  80.277  35.951  1.00  0.00           C
ATOM   4447  CG  ASP B  19      22.726  80.315  36.230  1.00  0.00           C
ATOM   4448  OD1 ASP B  19      22.401  80.874  37.313  1.00  0.00           O
ATOM   4449  OD2 ASP B  19      21.932  79.685  35.480  1.00  0.00           O
ATOM   4450  H   ASP B  19      26.617  80.096  35.641  1.00  0.00           H
ATOM   4451  HA  ASP B  19      25.068  80.070  37.971  1.00  0.00           H
ATOM   4452  HB2 ASP B  19      24.734  81.237  35.940  1.00  0.00           H
ATOM   4453  HB3 ASP B  19      24.328  79.897  34.935  1.00  0.00           H
ATOM   4454  N   TRP B  20      25.165  77.141  36.432  1.00  0.04           N
ATOM   4455  CA  TRP B  20      24.945  75.773  36.571  1.00  0.04           C
ATOM   4456  C   TRP B  20      25.685  75.178  37.768  1.00  0.04           C
ATOM   4457  O   TRP B  20      25.055  74.576  38.644  1.00  0.04           O
ATOM   4458  CB  TRP B  20      25.415  75.177  35.224  1.00  0.04           C
ATOM   4459  CG  TRP B  20      24.919  73.878  34.917  1.00  0.04           C
ATOM   4460  CD1 TRP B  20      24.073  73.598  33.880  1.00  0.04           C
ATOM   4461  CD2 TRP B  20      25.165  72.617  35.576  1.00  0.04           C
ATOM   4462  CE2 TRP B  20      24.443  71.595  34.846  1.00  0.04           C
ATOM   4463  CE3 TRP B  20      25.926  72.077  36.643  1.00  0.04           C
ATOM   4464  NE1 TRP B  20      23.864  72.269  33.753  1.00  0.04           N
ATOM   4465  CZ2 TRP B  20      24.365  70.251  35.234  1.00  0.04           C
ATOM   4466  CZ3 TRP B  20      25.845  70.722  37.046  1.00  0.04           C
ATOM   4467  CH2 TRP B  20      25.114  69.770  36.360  1.00  0.04           C
ATOM   4468  H   TRP B  20      25.824  77.545  35.782  1.00  0.04           H
ATOM   4469  HA  TRP B  20      23.898  75.485  36.666  1.00  0.04           H
ATOM   4470  HB2 TRP B  20      25.121  75.807  34.384  1.00  0.04           H
ATOM   4471  HB3 TRP B  20      26.495  75.030  35.250  1.00  0.04           H
ATOM   4472  HD1 TRP B  20      23.701  74.368  33.220  1.00  0.04           H
ATOM   4473  HE1 TRP B  20      23.220  71.804  33.129  1.00  0.04           H
ATOM   4474  HE3 TRP B  20      26.480  72.788  37.238  1.00  0.04           H
ATOM   4475  HZ2 TRP B  20      23.984  69.413  34.670  1.00  0.04           H
ATOM   4476  HZ3 TRP B  20      26.393  70.406  37.921  1.00  0.04           H
ATOM   4477  HH2 TRP B  20      25.084  68.740  36.684  1.00  0.04           H
ATOM   4478  N   TYR B  21      26.964  75.468  37.987  1.00  0.06           N
ATOM   4479  CA  TYR B  21      27.681  75.076  39.242  1.00  0.06           C
ATOM   4480  C   TYR B  21      26.969  75.652  40.522  1.00  0.06           C
ATOM   4481  O   TYR B  21      26.719  74.917  41.511  1.00  0.06           O
ATOM   4482  CB  TYR B  21      29.225  75.384  39.207  1.00  0.06           C
ATOM   4483  CG  TYR B  21      29.916  74.382  38.317  1.00  0.06           C
ATOM   4484  CD1 TYR B  21      30.185  73.131  38.984  1.00  0.06           C
ATOM   4485  CD2 TYR B  21      30.222  74.559  36.952  1.00  0.06           C
ATOM   4486  CE1 TYR B  21      30.935  72.171  38.318  1.00  0.06           C
ATOM   4487  CE2 TYR B  21      31.020  73.524  36.327  1.00  0.06           C
ATOM   4488  CZ  TYR B  21      31.420  72.388  37.006  1.00  0.06           C
ATOM   4489  OH  TYR B  21      32.043  71.425  36.293  1.00  0.06           O
ATOM   4490  H   TYR B  21      27.382  75.911  37.181  1.00  0.06           H
ATOM   4491  HA  TYR B  21      27.615  73.990  39.301  1.00  0.06           H
ATOM   4492  HB2 TYR B  21      29.350  76.424  38.906  1.00  0.06           H
ATOM   4493  HB3 TYR B  21      29.582  75.268  40.230  1.00  0.06           H
ATOM   4494  HD1 TYR B  21      29.909  73.066  40.026  1.00  0.06           H
ATOM   4495  HD2 TYR B  21      30.042  75.520  36.495  1.00  0.06           H
ATOM   4496  HE1 TYR B  21      31.293  71.308  38.859  1.00  0.06           H
ATOM   4497  HE2 TYR B  21      31.257  73.699  35.288  1.00  0.06           H
ATOM   4498  HH  TYR B  21      32.209  71.592  35.363  1.00  0.06           H
ATOM   4499  N   ASP B  22      26.472  76.855  40.464  1.00  0.05           N
ATOM   4500  CA  ASP B  22      25.657  77.519  41.454  1.00  0.05           C
ATOM   4501  C   ASP B  22      24.190  77.100  41.630  1.00  0.05           C
ATOM   4502  O   ASP B  22      23.474  77.669  42.462  1.00  0.05           O
ATOM   4503  CB  ASP B  22      25.855  79.057  41.262  1.00  0.05           C
ATOM   4504  CG  ASP B  22      27.207  79.625  41.682  1.00  0.05           C
ATOM   4505  OD1 ASP B  22      27.996  78.929  42.367  1.00  0.05           O
ATOM   4506  OD2 ASP B  22      27.513  80.802  41.263  1.00  0.05           O
ATOM   4507  H   ASP B  22      26.748  77.316  39.609  1.00  0.05           H
ATOM   4508  HA  ASP B  22      26.143  77.247  42.391  1.00  0.05           H
ATOM   4509  HB2 ASP B  22      25.597  79.316  40.236  1.00  0.05           H
ATOM   4510  HB3 ASP B  22      25.231  79.585  41.984  1.00  0.05           H
ATOM   4511  N   LYS B  23      23.746  76.016  40.939  1.00 -0.01           N
ATOM   4512  CA  LYS B  23      22.394  75.324  41.224  1.00 -0.01           C
ATOM   4513  C   LYS B  23      22.571  73.815  41.293  1.00 -0.01           C
ATOM   4514  O   LYS B  23      22.142  73.211  42.286  1.00 -0.01           O
ATOM   4515  CB  LYS B  23      21.310  75.594  40.175  1.00 -0.01           C
ATOM   4516  CG  LYS B  23      20.550  76.925  40.480  1.00 -0.01           C
ATOM   4517  CD  LYS B  23      19.453  77.392  39.466  1.00 -0.01           C
ATOM   4518  CE  LYS B  23      20.088  77.677  38.081  1.00 -0.01           C
ATOM   4519  NZ  LYS B  23      21.191  78.644  38.290  1.00 -0.01           N
ATOM   4520  H   LYS B  23      24.378  75.578  40.283  1.00 -0.01           H
ATOM   4521  HA  LYS B  23      22.055  75.621  42.217  1.00 -0.01           H
ATOM   4522  HB2 LYS B  23      21.889  75.588  39.251  1.00 -0.01           H
ATOM   4523  HB3 LYS B  23      20.591  74.775  40.203  1.00 -0.01           H
ATOM   4524  HG2 LYS B  23      19.935  76.727  41.358  1.00 -0.01           H
ATOM   4525  HG3 LYS B  23      21.186  77.787  40.682  1.00 -0.01           H
ATOM   4526  HD2 LYS B  23      18.712  76.632  39.216  1.00 -0.01           H
ATOM   4527  HD3 LYS B  23      18.920  78.236  39.904  1.00 -0.01           H
ATOM   4528  HE2 LYS B  23      20.389  76.751  37.590  1.00 -0.01           H
ATOM   4529  HE3 LYS B  23      19.372  78.216  37.461  1.00 -0.01           H
ATOM   4530  HZ1 LYS B  23      21.355  79.251  37.500  1.00 -0.01           H
ATOM   4531  HZ2 LYS B  23      22.098  78.298  38.570  1.00 -0.01           H
ATOM   4532  HZ3 LYS B  23      20.865  79.319  38.967  1.00 -0.01           H
ATOM   4533  N   PHE B  24      23.297  73.223  40.350  1.00 -0.04           N
ATOM   4534  CA  PHE B  24      23.380  71.781  40.288  1.00 -0.04           C
ATOM   4535  C   PHE B  24      24.760  71.144  40.592  1.00 -0.04           C
ATOM   4536  O   PHE B  24      24.866  69.930  40.557  1.00 -0.04           O
ATOM   4537  CB  PHE B  24      22.858  71.414  38.898  1.00 -0.04           C
ATOM   4538  CG  PHE B  24      21.706  72.163  38.376  1.00 -0.04           C
ATOM   4539  CD1 PHE B  24      20.369  71.729  38.586  1.00 -0.04           C
ATOM   4540  CD2 PHE B  24      21.938  73.216  37.523  1.00 -0.04           C
ATOM   4541  CE1 PHE B  24      19.342  72.448  37.960  1.00 -0.04           C
ATOM   4542  CE2 PHE B  24      20.904  73.973  36.957  1.00 -0.04           C
ATOM   4543  CZ  PHE B  24      19.575  73.574  37.214  1.00 -0.04           C
ATOM   4544  H   PHE B  24      23.786  73.773  39.658  1.00 -0.04           H
ATOM   4545  HA  PHE B  24      22.681  71.314  40.983  1.00 -0.04           H
ATOM   4546  HB2 PHE B  24      23.658  71.703  38.216  1.00 -0.04           H
ATOM   4547  HB3 PHE B  24      22.590  70.358  38.866  1.00 -0.04           H
ATOM   4548  HD1 PHE B  24      20.225  70.818  39.148  1.00 -0.04           H
ATOM   4549  HD2 PHE B  24      22.953  73.579  37.456  1.00 -0.04           H
ATOM   4550  HE1 PHE B  24      18.308  72.141  37.903  1.00 -0.04           H
ATOM   4551  HE2 PHE B  24      21.006  74.879  36.378  1.00 -0.04           H
ATOM   4552  HZ  PHE B  24      18.767  74.083  36.709  1.00 -0.04           H
ATOM   4553  N   GLY B  25      25.783  71.997  40.893  1.00  0.00           N
ATOM   4554  CA  GLY B  25      27.158  71.468  41.134  1.00  0.00           C
ATOM   4555  C   GLY B  25      27.358  70.424  42.281  1.00  0.00           C
ATOM   4556  O   GLY B  25      28.302  69.627  42.234  1.00  0.00           O
ATOM   4557  H   GLY B  25      25.601  72.983  41.012  1.00  0.00           H
ATOM   4558  HA2 GLY B  25      27.457  70.911  40.247  1.00  0.00           H
ATOM   4559  HA3 GLY B  25      27.955  72.196  41.283  1.00  0.00           H
ATOM   4560  N   GLU B  26      26.562  70.529  43.392  1.00  0.00           N
ATOM   4561  CA  GLU B  26      26.515  69.503  44.373  1.00  0.00           C
ATOM   4562  C   GLU B  26      26.433  68.048  43.787  1.00  0.00           C
ATOM   4563  O   GLU B  26      26.966  67.122  44.438  1.00  0.00           O
ATOM   4564  CB  GLU B  26      25.415  69.838  45.331  1.00  0.00           C
ATOM   4565  CG  GLU B  26      25.741  69.171  46.711  1.00  0.00           C
ATOM   4566  CD  GLU B  26      26.946  69.859  47.505  1.00  0.00           C
ATOM   4567  OE1 GLU B  26      26.971  71.076  47.524  1.00  0.00           O
ATOM   4568  OE2 GLU B  26      27.771  69.162  48.130  1.00  0.00           O
ATOM   4569  H   GLU B  26      25.837  71.227  43.480  1.00  0.00           H
ATOM   4570  HA  GLU B  26      27.415  69.596  44.981  1.00  0.00           H
ATOM   4571  HB2 GLU B  26      25.309  70.914  45.472  1.00  0.00           H
ATOM   4572  HB3 GLU B  26      24.441  69.500  44.976  1.00  0.00           H
ATOM   4573  HG2 GLU B  26      24.813  69.196  47.282  1.00  0.00           H
ATOM   4574  HG3 GLU B  26      25.949  68.109  46.579  1.00  0.00           H
ATOM   4575  N   VAL B  27      25.781  67.799  42.627  1.00 -0.13           N
ATOM   4576  CA  VAL B  27      25.733  66.500  41.892  1.00 -0.13           C
ATOM   4577  C   VAL B  27      27.083  65.767  41.776  1.00 -0.13           C
ATOM   4578  O   VAL B  27      27.140  64.557  42.035  1.00 -0.13           O
ATOM   4579  CB  VAL B  27      24.981  66.557  40.592  1.00 -0.13           C
ATOM   4580  CG1 VAL B  27      25.826  66.972  39.405  1.00 -0.13           C
ATOM   4581  CG2 VAL B  27      24.448  65.146  40.255  1.00 -0.13           C
ATOM   4582  H   VAL B  27      25.246  68.527  42.175  1.00 -0.13           H
ATOM   4583  HA  VAL B  27      25.102  65.911  42.558  1.00 -0.13           H
ATOM   4584  HB  VAL B  27      24.075  67.152  40.700  1.00 -0.13           H
ATOM   4585 HG11 VAL B  27      26.768  66.424  39.365  1.00 -0.13           H
ATOM   4586 HG12 VAL B  27      25.292  66.835  38.465  1.00 -0.13           H
ATOM   4587 HG13 VAL B  27      26.076  68.025  39.534  1.00 -0.13           H
ATOM   4588 HG21 VAL B  27      23.742  64.635  40.909  1.00 -0.13           H
ATOM   4589 HG22 VAL B  27      25.352  64.553  40.120  1.00 -0.13           H
ATOM   4590 HG23 VAL B  27      23.909  65.223  39.310  1.00 -0.13           H
ATOM   4591  N   TYR B  28      28.142  66.536  41.642  1.00 -0.46           N
ATOM   4592  CA  TYR B  28      29.527  66.114  41.705  1.00 -0.46           C
ATOM   4593  C   TYR B  28      30.107  65.672  43.047  1.00 -0.46           C
ATOM   4594  O   TYR B  28      30.989  64.808  43.130  1.00 -0.46           O
ATOM   4595  CB  TYR B  28      30.382  67.229  41.028  1.00 -0.46           C
ATOM   4596  CG  TYR B  28      29.887  67.704  39.688  1.00 -0.46           C
ATOM   4597  CD1 TYR B  28      29.594  66.759  38.716  1.00 -0.46           C
ATOM   4598  CD2 TYR B  28      29.647  69.038  39.455  1.00 -0.46           C
ATOM   4599  CE1 TYR B  28      28.939  67.071  37.519  1.00 -0.46           C
ATOM   4600  CE2 TYR B  28      29.037  69.440  38.287  1.00 -0.46           C
ATOM   4601  CZ  TYR B  28      28.685  68.445  37.272  1.00 -0.46           C
ATOM   4602  OH  TYR B  28      28.027  68.820  36.144  1.00 -0.46           O
ATOM   4603  H   TYR B  28      27.994  67.534  41.592  1.00 -0.46           H
ATOM   4604  HA  TYR B  28      29.572  65.299  40.983  1.00 -0.46           H
ATOM   4605  HB2 TYR B  28      30.608  68.066  41.689  1.00 -0.46           H
ATOM   4606  HB3 TYR B  28      31.356  66.756  40.906  1.00 -0.46           H
ATOM   4607  HD1 TYR B  28      29.856  65.723  38.869  1.00 -0.46           H
ATOM   4608  HD2 TYR B  28      29.896  69.767  40.213  1.00 -0.46           H
ATOM   4609  HE1 TYR B  28      28.598  66.341  36.799  1.00 -0.46           H
ATOM   4610  HE2 TYR B  28      28.782  70.487  38.213  1.00 -0.46           H
ATOM   4611  HH  TYR B  28      28.114  69.730  35.851  1.00 -0.46           H
ATOM   4612  N   HID B  29      29.648  66.291  44.165  1.00  0.08           N
ATOM   4613  CA  HID B  29      29.853  65.882  45.547  1.00  0.08           C
ATOM   4614  C   HID B  29      28.901  64.844  46.102  1.00  0.08           C
ATOM   4615  O   HID B  29      29.131  64.198  47.141  1.00  0.08           O
ATOM   4616  CB  HID B  29      30.096  67.097  46.449  1.00  0.08           C
ATOM   4617  CG  HID B  29      31.119  68.072  45.857  1.00  0.08           C
ATOM   4618  CD2 HID B  29      30.767  69.263  45.475  1.00  0.08           C
ATOM   4619  ND1 HID B  29      32.403  67.717  45.361  1.00  0.08           N
ATOM   4620  CE1 HID B  29      32.745  68.775  44.638  1.00  0.08           C
ATOM   4621  NE2 HID B  29      31.851  69.773  44.673  1.00  0.08           N
ATOM   4622  H   HID B  29      28.887  66.911  43.927  1.00  0.08           H
ATOM   4623  HA  HID B  29      30.807  65.359  45.615  1.00  0.08           H
ATOM   4624  HB2 HID B  29      29.114  67.563  46.518  1.00  0.08           H
ATOM   4625  HB3 HID B  29      30.171  66.778  47.488  1.00  0.08           H
ATOM   4626  HD1 HID B  29      33.005  66.907  45.383  1.00  0.08           H
ATOM   4627  HD2 HID B  29      29.774  69.663  45.619  1.00  0.08           H
ATOM   4628  HE1 HID B  29      33.756  68.915  44.284  1.00  0.08           H
ATOM   4629  N   LEU B  30      27.822  64.627  45.358  1.00  0.00           N
ATOM   4630  CA  LEU B  30      26.955  63.456  45.474  1.00  0.00           C
ATOM   4631  C   LEU B  30      27.543  62.215  44.659  1.00  0.00           C
ATOM   4632  O   LEU B  30      27.133  61.094  44.802  1.00  0.00           O
ATOM   4633  CB  LEU B  30      25.546  63.978  44.954  1.00  0.00           C
ATOM   4634  CG  LEU B  30      24.894  64.975  45.945  1.00  0.00           C
ATOM   4635  CD1 LEU B  30      23.735  65.685  45.213  1.00  0.00           C
ATOM   4636  CD2 LEU B  30      24.439  64.412  47.263  1.00  0.00           C
ATOM   4637  H   LEU B  30      27.686  65.377  44.694  1.00  0.00           H
ATOM   4638  HA  LEU B  30      26.870  63.215  46.534  1.00  0.00           H
ATOM   4639  HB2 LEU B  30      25.704  64.439  43.979  1.00  0.00           H
ATOM   4640  HB3 LEU B  30      24.860  63.156  44.750  1.00  0.00           H
ATOM   4641  HG  LEU B  30      25.682  65.688  46.187  1.00  0.00           H
ATOM   4642 HD11 LEU B  30      24.120  66.135  44.298  1.00  0.00           H
ATOM   4643 HD12 LEU B  30      23.414  66.479  45.888  1.00  0.00           H
ATOM   4644 HD13 LEU B  30      22.964  64.950  44.985  1.00  0.00           H
ATOM   4645 HD21 LEU B  30      23.623  63.723  47.049  1.00  0.00           H
ATOM   4646 HD22 LEU B  30      25.265  63.944  47.799  1.00  0.00           H
ATOM   4647 HD23 LEU B  30      24.056  65.201  47.910  1.00  0.00           H
ATOM   4648  N   THR B  31      28.505  62.381  43.780  1.00 -0.05           N
ATOM   4649  CA  THR B  31      29.100  61.225  42.993  1.00 -0.05           C
ATOM   4650  C   THR B  31      30.618  60.920  43.047  1.00 -0.05           C
ATOM   4651  O   THR B  31      30.972  59.737  43.144  1.00 -0.05           O
ATOM   4652  CB  THR B  31      28.681  61.437  41.526  1.00 -0.05           C
ATOM   4653  CG2 THR B  31      27.151  61.165  41.255  1.00 -0.05           C
ATOM   4654  OG1 THR B  31      29.005  62.754  41.222  1.00 -0.05           O
ATOM   4655  H   THR B  31      28.906  63.307  43.734  1.00 -0.05           H
ATOM   4656  HA  THR B  31      28.570  60.302  43.226  1.00 -0.05           H
ATOM   4657  HB  THR B  31      29.284  60.814  40.866  1.00 -0.05           H
ATOM   4658  HG1 THR B  31      28.441  63.324  41.751  1.00 -0.05           H
ATOM   4659 HG21 THR B  31      26.533  61.821  41.867  1.00 -0.05           H
ATOM   4660 HG22 THR B  31      26.876  60.144  41.519  1.00 -0.05           H
ATOM   4661 HG23 THR B  31      27.029  61.482  40.220  1.00 -0.05           H
ATOM   4662  N   LEU B  32      31.460  61.993  43.024  1.00 -0.19           N
ATOM   4663  CA  LEU B  32      32.914  61.879  42.824  1.00 -0.19           C
ATOM   4664  C   LEU B  32      33.749  62.170  44.069  1.00 -0.19           C
ATOM   4665  O   LEU B  32      34.698  61.400  44.216  1.00 -0.19           O
ATOM   4666  CB  LEU B  32      33.363  62.727  41.695  1.00 -0.19           C
ATOM   4667  CG  LEU B  32      32.702  62.472  40.351  1.00 -0.19           C
ATOM   4668  CD1 LEU B  32      33.580  63.217  39.279  1.00 -0.19           C
ATOM   4669  CD2 LEU B  32      32.437  61.027  39.994  1.00 -0.19           C
ATOM   4670  H   LEU B  32      31.144  62.945  42.911  1.00 -0.19           H
ATOM   4671  HA  LEU B  32      33.232  60.889  42.496  1.00 -0.19           H
ATOM   4672  HB2 LEU B  32      33.165  63.762  41.976  1.00 -0.19           H
ATOM   4673  HB3 LEU B  32      34.451  62.741  41.629  1.00 -0.19           H
ATOM   4674  HG  LEU B  32      31.741  62.986  40.316  1.00 -0.19           H
ATOM   4675 HD11 LEU B  32      33.761  64.185  39.746  1.00 -0.19           H
ATOM   4676 HD12 LEU B  32      33.008  63.309  38.355  1.00 -0.19           H
ATOM   4677 HD13 LEU B  32      34.596  62.855  39.122  1.00 -0.19           H
ATOM   4678 HD21 LEU B  32      32.265  60.862  38.930  1.00 -0.19           H
ATOM   4679 HD22 LEU B  32      33.337  60.488  40.289  1.00 -0.19           H
ATOM   4680 HD23 LEU B  32      31.562  60.599  40.482  1.00 -0.19           H
ATOM   4681  N   GLY B  33      33.327  63.086  44.979  1.00  0.02           N
ATOM   4682  CA  GLY B  33      33.935  63.143  46.312  1.00  0.02           C
ATOM   4683  C   GLY B  33      34.049  64.552  46.938  1.00  0.02           C
ATOM   4684  O   GLY B  33      33.167  65.301  46.652  1.00  0.02           O
ATOM   4685  H   GLY B  33      32.690  63.794  44.641  1.00  0.02           H
ATOM   4686  HA2 GLY B  33      33.304  62.519  46.945  1.00  0.02           H
ATOM   4687  HA3 GLY B  33      34.896  62.641  46.423  1.00  0.02           H
ATOM   4688  N   GLU B  34      35.172  64.916  47.565  1.00  0.00           N
ATOM   4689  CA  GLU B  34      35.365  66.286  48.018  1.00  0.00           C
ATOM   4690  C   GLU B  34      35.878  67.285  46.910  1.00  0.00           C
ATOM   4691  O   GLU B  34      35.316  68.408  46.780  1.00  0.00           O
ATOM   4692  CB  GLU B  34      36.217  66.289  49.349  1.00  0.00           C
ATOM   4693  CG  GLU B  34      35.499  65.598  50.555  1.00  0.00           C
ATOM   4694  CD  GLU B  34      35.655  66.260  51.977  1.00  0.00           C
ATOM   4695  OE1 GLU B  34      36.578  65.898  52.751  1.00  0.00           O
ATOM   4696  OE2 GLU B  34      34.804  67.034  52.425  1.00  0.00           O
ATOM   4697  H   GLU B  34      35.961  64.286  47.570  1.00  0.00           H
ATOM   4698  HA  GLU B  34      34.417  66.741  48.307  1.00  0.00           H
ATOM   4699  HB2 GLU B  34      37.176  65.805  49.167  1.00  0.00           H
ATOM   4700  HB3 GLU B  34      36.484  67.279  49.717  1.00  0.00           H
ATOM   4701  HG2 GLU B  34      34.413  65.563  50.466  1.00  0.00           H
ATOM   4702  HG3 GLU B  34      35.814  64.555  50.530  1.00  0.00           H
ATOM   4703  N   SER B  35      36.781  66.882  46.004  1.00 -0.15           N
ATOM   4704  CA  SER B  35      37.096  67.594  44.798  1.00 -0.15           C
ATOM   4705  C   SER B  35      35.952  67.414  43.725  1.00 -0.15           C
ATOM   4706  O   SER B  35      34.917  66.744  44.011  1.00 -0.15           O
ATOM   4707  CB  SER B  35      38.396  67.020  44.169  1.00 -0.15           C
ATOM   4708  OG  SER B  35      39.454  67.028  45.124  1.00 -0.15           O
ATOM   4709  H   SER B  35      37.031  65.904  46.026  1.00 -0.15           H
ATOM   4710  HA  SER B  35      37.301  68.659  44.905  1.00 -0.15           H
ATOM   4711  HB2 SER B  35      38.149  66.003  43.864  1.00 -0.15           H
ATOM   4712  HB3 SER B  35      38.776  67.476  43.255  1.00 -0.15           H
ATOM   4713  HG  SER B  35      40.253  66.892  44.608  1.00 -0.15           H
ATOM   4714  N   VAL B  36      36.027  68.020  42.610  1.00 -0.42           N
ATOM   4715  CA  VAL B  36      35.192  67.837  41.408  1.00 -0.42           C
ATOM   4716  C   VAL B  36      35.945  67.173  40.240  1.00 -0.42           C
ATOM   4717  O   VAL B  36      35.379  66.767  39.224  1.00 -0.42           O
ATOM   4718  CB  VAL B  36      34.699  69.239  40.991  1.00 -0.42           C
ATOM   4719  CG1 VAL B  36      33.385  69.269  40.391  1.00 -0.42           C
ATOM   4720  CG2 VAL B  36      34.592  70.415  42.004  1.00 -0.42           C
ATOM   4721  H   VAL B  36      36.699  68.772  42.656  1.00 -0.42           H
ATOM   4722  HA  VAL B  36      34.326  67.253  41.719  1.00 -0.42           H
ATOM   4723  HB  VAL B  36      35.440  69.566  40.261  1.00 -0.42           H
ATOM   4724 HG11 VAL B  36      33.367  68.448  39.673  1.00 -0.42           H
ATOM   4725 HG12 VAL B  36      32.669  69.036  41.178  1.00 -0.42           H
ATOM   4726 HG13 VAL B  36      33.058  70.065  39.722  1.00 -0.42           H
ATOM   4727 HG21 VAL B  36      34.504  71.396  41.538  1.00 -0.42           H
ATOM   4728 HG22 VAL B  36      35.481  70.523  42.626  1.00 -0.42           H
ATOM   4729 HG23 VAL B  36      33.758  70.386  42.705  1.00 -0.42           H
ATOM   4730  N   HID B  37      37.270  66.919  40.335  1.00 -0.35           N
ATOM   4731  CA  HID B  37      37.979  66.068  39.422  1.00 -0.35           C
ATOM   4732  C   HID B  37      37.558  64.593  39.518  1.00 -0.35           C
ATOM   4733  O   HID B  37      36.795  64.107  40.385  1.00 -0.35           O
ATOM   4734  CB  HID B  37      39.469  66.283  39.543  1.00 -0.35           C
ATOM   4735  CG  HID B  37      40.073  66.111  40.863  1.00 -0.35           C
ATOM   4736  CD2 HID B  37      40.812  67.035  41.558  1.00 -0.35           C
ATOM   4737  ND1 HID B  37      40.178  64.942  41.480  1.00 -0.35           N
ATOM   4738  CE1 HID B  37      40.845  65.133  42.614  1.00 -0.35           C
ATOM   4739  NE2 HID B  37      41.209  66.431  42.770  1.00 -0.35           N
ATOM   4740  H   HID B  37      37.857  67.470  40.943  1.00 -0.35           H
ATOM   4741  HA  HID B  37      37.726  66.275  38.382  1.00 -0.35           H
ATOM   4742  HB2 HID B  37      39.945  65.714  38.744  1.00 -0.35           H
ATOM   4743  HB3 HID B  37      39.646  67.309  39.222  1.00 -0.35           H
ATOM   4744  HD1 HID B  37      39.945  64.007  41.178  1.00 -0.35           H
ATOM   4745  HD2 HID B  37      40.958  68.046  41.207  1.00 -0.35           H
ATOM   4746  HE1 HID B  37      41.118  64.338  43.292  1.00 -0.35           H
ATOM   4747  N   CYS B  38      38.074  63.778  38.564  1.00 -0.22           N
ATOM   4748  CA  CYS B  38      38.056  62.306  38.538  1.00 -0.22           C
ATOM   4749  C   CYS B  38      38.807  61.643  39.654  1.00 -0.22           C
ATOM   4750  O   CYS B  38      39.473  62.241  40.457  1.00 -0.22           O
ATOM   4751  CB  CYS B  38      38.634  61.840  37.164  1.00 -0.22           C
ATOM   4752  SG  CYS B  38      37.683  62.610  35.836  1.00 -0.22           S
ATOM   4753  H   CYS B  38      38.615  64.211  37.828  1.00 -0.22           H
ATOM   4754  HA  CYS B  38      37.010  62.004  38.510  1.00 -0.22           H
ATOM   4755  HB2 CYS B  38      39.675  62.097  36.967  1.00 -0.22           H
ATOM   4756  HB3 CYS B  38      38.412  60.773  37.181  1.00 -0.22           H
ATOM   4757  HG  CYS B  38      38.066  63.873  36.041  1.00 -0.22           H
ATOM   4758  N   GLY B  39      38.670  60.329  39.629  1.00  0.02           N
ATOM   4759  CA  GLY B  39      39.350  59.490  40.564  1.00  0.02           C
ATOM   4760  C   GLY B  39      40.459  58.684  39.880  1.00  0.02           C
ATOM   4761  O   GLY B  39      40.278  58.272  38.745  1.00  0.02           O
ATOM   4762  H   GLY B  39      38.042  59.905  38.960  1.00  0.02           H
ATOM   4763  HA2 GLY B  39      39.703  60.208  41.305  1.00  0.02           H
ATOM   4764  HA3 GLY B  39      38.647  58.784  41.005  1.00  0.02           H
ATOM   4765  N   LEU B  40      41.580  58.356  40.508  1.00  0.02           N
ATOM   4766  CA  LEU B  40      42.574  57.459  39.971  1.00  0.02           C
ATOM   4767  C   LEU B  40      42.017  56.037  40.073  1.00  0.02           C
ATOM   4768  O   LEU B  40      42.030  55.483  41.131  1.00  0.02           O
ATOM   4769  CB  LEU B  40      43.991  57.640  40.479  1.00  0.02           C
ATOM   4770  CG  LEU B  40      44.957  56.837  39.603  1.00  0.02           C
ATOM   4771  CD1 LEU B  40      45.361  57.463  38.222  1.00  0.02           C
ATOM   4772  CD2 LEU B  40      46.243  56.582  40.452  1.00  0.02           C
ATOM   4773  H   LEU B  40      41.713  58.714  41.443  1.00  0.02           H
ATOM   4774  HA  LEU B  40      42.520  57.686  38.906  1.00  0.02           H
ATOM   4775  HB2 LEU B  40      44.222  58.704  40.526  1.00  0.02           H
ATOM   4776  HB3 LEU B  40      44.051  57.258  41.498  1.00  0.02           H
ATOM   4777  HG  LEU B  40      44.519  55.867  39.367  1.00  0.02           H
ATOM   4778 HD11 LEU B  40      44.581  57.394  37.464  1.00  0.02           H
ATOM   4779 HD12 LEU B  40      46.080  56.783  37.767  1.00  0.02           H
ATOM   4780 HD13 LEU B  40      45.896  58.411  38.285  1.00  0.02           H
ATOM   4781 HD21 LEU B  40      46.613  57.525  40.856  1.00  0.02           H
ATOM   4782 HD22 LEU B  40      46.099  55.930  41.314  1.00  0.02           H
ATOM   4783 HD23 LEU B  40      46.871  56.047  39.740  1.00  0.02           H
ATOM   4784  N   TRP B  41      41.611  55.419  38.951  1.00  0.00           N
ATOM   4785  CA  TRP B  41      41.071  54.043  38.882  1.00  0.00           C
ATOM   4786  C   TRP B  41      42.064  53.013  38.364  1.00  0.00           C
ATOM   4787  O   TRP B  41      41.982  51.826  38.689  1.00  0.00           O
ATOM   4788  CB  TRP B  41      39.751  54.066  38.130  1.00  0.00           C
ATOM   4789  CG  TRP B  41      38.640  54.958  38.712  1.00  0.00           C
ATOM   4790  CD1 TRP B  41      38.247  56.141  38.212  1.00  0.00           C
ATOM   4791  CD2 TRP B  41      37.832  54.709  39.866  1.00  0.00           C
ATOM   4792  CE2 TRP B  41      36.966  55.843  40.080  1.00  0.00           C
ATOM   4793  CE3 TRP B  41      37.817  53.780  40.908  1.00  0.00           C
ATOM   4794  NE1 TRP B  41      37.195  56.644  38.984  1.00  0.00           N
ATOM   4795  CZ2 TRP B  41      36.094  55.991  41.210  1.00  0.00           C
ATOM   4796  CZ3 TRP B  41      36.966  53.882  42.004  1.00  0.00           C
ATOM   4797  CH2 TRP B  41      36.129  54.988  42.210  1.00  0.00           C
ATOM   4798  H   TRP B  41      41.632  55.951  38.093  1.00  0.00           H
ATOM   4799  HA  TRP B  41      40.835  53.808  39.920  1.00  0.00           H
ATOM   4800  HB2 TRP B  41      39.965  54.331  37.095  1.00  0.00           H
ATOM   4801  HB3 TRP B  41      39.343  53.056  38.159  1.00  0.00           H
ATOM   4802  HD1 TRP B  41      38.643  56.679  37.364  1.00  0.00           H
ATOM   4803  HE1 TRP B  41      36.830  57.569  38.807  1.00  0.00           H
ATOM   4804  HE3 TRP B  41      38.634  53.074  40.943  1.00  0.00           H
ATOM   4805  HZ2 TRP B  41      35.437  56.847  41.158  1.00  0.00           H
ATOM   4806  HZ3 TRP B  41      37.094  53.102  42.740  1.00  0.00           H
ATOM   4807  HH2 TRP B  41      35.390  55.031  42.996  1.00  0.00           H
ATOM   4808  N   PHE B  42      42.993  53.509  37.515  1.00  0.00           N
ATOM   4809  CA  PHE B  42      44.143  52.827  36.896  1.00  0.00           C
ATOM   4810  C   PHE B  42      45.459  53.346  37.441  1.00  0.00           C
ATOM   4811  O   PHE B  42      45.540  54.538  37.524  1.00  0.00           O
ATOM   4812  CB  PHE B  42      43.941  52.920  35.399  1.00  0.00           C
ATOM   4813  CG  PHE B  42      42.640  52.258  34.975  1.00  0.00           C
ATOM   4814  CD1 PHE B  42      41.402  52.950  34.834  1.00  0.00           C
ATOM   4815  CD2 PHE B  42      42.595  50.892  34.589  1.00  0.00           C
ATOM   4816  CE1 PHE B  42      40.180  52.355  34.391  1.00  0.00           C
ATOM   4817  CE2 PHE B  42      41.455  50.263  34.114  1.00  0.00           C
ATOM   4818  CZ  PHE B  42      40.296  51.030  33.937  1.00  0.00           C
ATOM   4819  H   PHE B  42      42.928  54.505  37.362  1.00  0.00           H
ATOM   4820  HA  PHE B  42      44.002  51.789  37.196  1.00  0.00           H
ATOM   4821  HB2 PHE B  42      43.978  53.966  35.095  1.00  0.00           H
ATOM   4822  HB3 PHE B  42      44.774  52.564  34.794  1.00  0.00           H
ATOM   4823  HD1 PHE B  42      41.321  53.970  35.181  1.00  0.00           H
ATOM   4824  HD2 PHE B  42      43.572  50.433  34.555  1.00  0.00           H
ATOM   4825  HE1 PHE B  42      39.287  52.929  34.190  1.00  0.00           H
ATOM   4826  HE2 PHE B  42      41.504  49.251  33.739  1.00  0.00           H
ATOM   4827  HZ  PHE B  42      39.449  50.598  33.426  1.00  0.00           H
ATOM   4828  N   PRO B  43      46.415  52.502  37.901  1.00  0.00           N
ATOM   4829  CA  PRO B  43      47.756  52.969  38.334  1.00  0.00           C
ATOM   4830  C   PRO B  43      48.577  53.547  37.112  1.00  0.00           C
ATOM   4831  O   PRO B  43      48.181  53.286  36.001  1.00  0.00           O
ATOM   4832  CB  PRO B  43      48.399  51.727  38.916  1.00  0.00           C
ATOM   4833  CG  PRO B  43      47.698  50.593  38.172  1.00  0.00           C
ATOM   4834  CD  PRO B  43      46.301  51.065  38.044  1.00  0.00           C
ATOM   4835  HA  PRO B  43      47.500  53.695  39.105  1.00  0.00           H
ATOM   4836  HB2 PRO B  43      49.480  51.741  38.777  1.00  0.00           H
ATOM   4837  HB3 PRO B  43      48.149  51.766  39.976  1.00  0.00           H
ATOM   4838  HG2 PRO B  43      48.211  50.492  37.216  1.00  0.00           H
ATOM   4839  HG3 PRO B  43      47.772  49.685  38.770  1.00  0.00           H
ATOM   4840  HD2 PRO B  43      45.860  50.555  37.188  1.00  0.00           H
ATOM   4841  HD3 PRO B  43      45.761  50.831  38.962  1.00  0.00           H
ATOM   4842  N   PRO B  44      49.662  54.323  37.311  1.00  0.00           N
ATOM   4843  CA  PRO B  44      50.460  55.064  36.306  1.00  0.00           C
ATOM   4844  C   PRO B  44      50.767  54.263  35.002  1.00  0.00           C
ATOM   4845  O   PRO B  44      50.615  54.766  33.895  1.00  0.00           O
ATOM   4846  CB  PRO B  44      51.752  55.438  37.011  1.00  0.00           C
ATOM   4847  CG  PRO B  44      51.363  55.656  38.508  1.00  0.00           C
ATOM   4848  CD  PRO B  44      50.386  54.542  38.603  1.00  0.00           C
ATOM   4849  HA  PRO B  44      49.845  55.945  36.118  1.00  0.00           H
ATOM   4850  HB2 PRO B  44      52.406  54.566  36.990  1.00  0.00           H
ATOM   4851  HB3 PRO B  44      52.187  56.387  36.700  1.00  0.00           H
ATOM   4852  HG2 PRO B  44      52.215  55.665  39.188  1.00  0.00           H
ATOM   4853  HG3 PRO B  44      50.758  56.537  38.720  1.00  0.00           H
ATOM   4854  HD2 PRO B  44      50.906  53.603  38.793  1.00  0.00           H
ATOM   4855  HD3 PRO B  44      49.657  54.723  39.393  1.00  0.00           H
ATOM   4856  N   ASP B  45      51.121  52.993  35.165  1.00  0.00           N
ATOM   4857  CA  ASP B  45      51.650  52.137  34.078  1.00  0.00           C
ATOM   4858  C   ASP B  45      50.556  51.339  33.384  1.00  0.00           C
ATOM   4859  O   ASP B  45      50.723  50.551  32.466  1.00  0.00           O
ATOM   4860  CB  ASP B  45      52.770  51.202  34.634  1.00  0.00           C
ATOM   4861  CG  ASP B  45      52.391  50.597  36.014  1.00  0.00           C
ATOM   4862  OD1 ASP B  45      51.246  50.510  36.429  1.00  0.00           O
ATOM   4863  OD2 ASP B  45      53.325  50.324  36.816  1.00  0.00           O
ATOM   4864  H   ASP B  45      50.955  52.643  36.098  1.00  0.00           H
ATOM   4865  HA  ASP B  45      52.143  52.753  33.326  1.00  0.00           H
ATOM   4866  HB2 ASP B  45      52.974  50.360  33.973  1.00  0.00           H
ATOM   4867  HB3 ASP B  45      53.720  51.667  34.896  1.00  0.00           H
ATOM   4868  N   ALA B  46      49.265  51.528  33.813  1.00  0.00           N
ATOM   4869  CA  ALA B  46      48.099  50.743  33.286  1.00  0.00           C
ATOM   4870  C   ALA B  46      47.886  50.983  31.771  1.00  0.00           C
ATOM   4871  O   ALA B  46      47.939  52.134  31.327  1.00  0.00           O
ATOM   4872  CB  ALA B  46      46.813  51.205  33.991  1.00  0.00           C
ATOM   4873  H   ALA B  46      49.083  52.296  34.444  1.00  0.00           H
ATOM   4874  HA  ALA B  46      48.162  49.659  33.382  1.00  0.00           H
ATOM   4875  HB1 ALA B  46      46.579  52.224  33.684  1.00  0.00           H
ATOM   4876  HB2 ALA B  46      46.874  51.126  35.076  1.00  0.00           H
ATOM   4877  HB3 ALA B  46      45.944  50.620  33.688  1.00  0.00           H
ATOM   4878  N   PRO B  47      47.738  49.893  30.936  1.00  0.00           N
ATOM   4879  CA  PRO B  47      47.632  49.996  29.531  1.00  0.00           C
ATOM   4880  C   PRO B  47      46.360  50.669  28.966  1.00  0.00           C
ATOM   4881  O   PRO B  47      45.288  50.723  29.638  1.00  0.00           O
ATOM   4882  CB  PRO B  47      47.655  48.512  29.037  1.00  0.00           C
ATOM   4883  CG  PRO B  47      47.086  47.799  30.211  1.00  0.00           C
ATOM   4884  CD  PRO B  47      47.636  48.507  31.381  1.00  0.00           C
ATOM   4885  HA  PRO B  47      48.571  50.457  29.223  1.00  0.00           H
ATOM   4886  HB2 PRO B  47      47.005  48.441  28.165  1.00  0.00           H
ATOM   4887  HB3 PRO B  47      48.642  48.088  28.855  1.00  0.00           H
ATOM   4888  HG2 PRO B  47      46.011  47.965  30.151  1.00  0.00           H
ATOM   4889  HG3 PRO B  47      47.363  46.745  30.212  1.00  0.00           H
ATOM   4890  HD2 PRO B  47      46.975  48.418  32.242  1.00  0.00           H
ATOM   4891  HD3 PRO B  47      48.646  48.128  31.541  1.00  0.00           H
ATOM   4892  N   VAL B  48      46.426  51.221  27.719  1.00  0.01           N
ATOM   4893  CA  VAL B  48      45.248  51.859  27.130  1.00  0.01           C
ATOM   4894  C   VAL B  48      44.254  50.829  26.530  1.00  0.01           C
ATOM   4895  O   VAL B  48      44.656  50.065  25.660  1.00  0.01           O
ATOM   4896  CB  VAL B  48      45.577  52.808  25.899  1.00  0.01           C
ATOM   4897  CG1 VAL B  48      44.405  53.687  25.453  1.00  0.01           C
ATOM   4898  CG2 VAL B  48      46.732  53.615  26.282  1.00  0.01           C
ATOM   4899  H   VAL B  48      47.323  51.349  27.273  1.00  0.01           H
ATOM   4900  HA  VAL B  48      44.695  52.425  27.881  1.00  0.01           H
ATOM   4901  HB  VAL B  48      45.838  52.212  25.025  1.00  0.01           H
ATOM   4902 HG11 VAL B  48      44.631  54.269  24.559  1.00  0.01           H
ATOM   4903 HG12 VAL B  48      43.640  52.994  25.104  1.00  0.01           H
ATOM   4904 HG13 VAL B  48      44.106  54.190  26.372  1.00  0.01           H
ATOM   4905 HG21 VAL B  48      46.801  54.376  25.505  1.00  0.01           H
ATOM   4906 HG22 VAL B  48      47.654  53.034  26.302  1.00  0.01           H
ATOM   4907 HG23 VAL B  48      46.547  54.015  27.279  1.00  0.01           H
ATOM   4908  N   PRO B  49      42.912  50.886  26.730  1.00  0.00           N
ATOM   4909  CA  PRO B  49      41.961  49.884  26.227  1.00  0.00           C
ATOM   4910  C   PRO B  49      41.739  49.925  24.684  1.00  0.00           C
ATOM   4911  O   PRO B  49      41.792  50.941  24.006  1.00  0.00           O
ATOM   4912  CB  PRO B  49      40.709  50.040  27.094  1.00  0.00           C
ATOM   4913  CG  PRO B  49      40.693  51.462  27.560  1.00  0.00           C
ATOM   4914  CD  PRO B  49      42.200  51.756  27.702  1.00  0.00           C
ATOM   4915  HA  PRO B  49      42.430  48.924  26.440  1.00  0.00           H
ATOM   4916  HB2 PRO B  49      39.836  49.564  26.646  1.00  0.00           H
ATOM   4917  HB3 PRO B  49      40.791  49.382  27.959  1.00  0.00           H
ATOM   4918  HG2 PRO B  49      40.151  52.011  26.790  1.00  0.00           H
ATOM   4919  HG3 PRO B  49      40.218  51.440  28.541  1.00  0.00           H
ATOM   4920  HD2 PRO B  49      42.421  52.815  27.567  1.00  0.00           H
ATOM   4921  HD3 PRO B  49      42.523  51.425  28.688  1.00  0.00           H
ATOM   4922  N   GLN B  50      41.479  48.719  24.093  1.00  0.00           N
ATOM   4923  CA  GLN B  50      41.275  48.498  22.636  1.00  0.00           C
ATOM   4924  C   GLN B  50      39.909  48.844  22.077  1.00  0.00           C
ATOM   4925  O   GLN B  50      39.722  49.296  20.964  1.00  0.00           O
ATOM   4926  CB  GLN B  50      41.888  47.169  22.211  1.00  0.00           C
ATOM   4927  CG  GLN B  50      43.350  46.943  22.533  1.00  0.00           C
ATOM   4928  CD  GLN B  50      44.326  47.980  22.060  1.00  0.00           C
ATOM   4929  NE2 GLN B  50      44.643  48.976  22.881  1.00  0.00           N
ATOM   4930  OE1 GLN B  50      44.828  47.937  20.971  1.00  0.00           O
ATOM   4931  H   GLN B  50      41.331  47.897  24.661  1.00  0.00           H
ATOM   4932  HA  GLN B  50      41.950  49.229  22.191  1.00  0.00           H
ATOM   4933  HB2 GLN B  50      41.372  46.364  22.733  1.00  0.00           H
ATOM   4934  HB3 GLN B  50      41.775  47.189  21.127  1.00  0.00           H
ATOM   4935  HG2 GLN B  50      43.470  46.786  23.605  1.00  0.00           H
ATOM   4936  HG3 GLN B  50      43.688  45.988  22.132  1.00  0.00           H
ATOM   4937 HE21 GLN B  50      45.025  49.776  22.397  1.00  0.00           H
ATOM   4938 HE22 GLN B  50      44.330  49.087  23.835  1.00  0.00           H
ATOM   4939  N   ASP B  51      39.008  48.672  23.036  1.00  0.01           N
ATOM   4940  CA  ASP B  51      37.670  49.283  23.134  1.00  0.01           C
ATOM   4941  C   ASP B  51      37.575  49.738  24.575  1.00  0.01           C
ATOM   4942  O   ASP B  51      37.712  48.937  25.481  1.00  0.01           O
ATOM   4943  CB  ASP B  51      36.565  48.449  22.615  1.00  0.01           C
ATOM   4944  CG  ASP B  51      36.608  47.042  23.127  1.00  0.01           C
ATOM   4945  OD1 ASP B  51      37.506  46.230  22.813  1.00  0.01           O
ATOM   4946  OD2 ASP B  51      35.600  46.566  23.678  1.00  0.01           O
ATOM   4947  H   ASP B  51      39.356  48.255  23.888  1.00  0.01           H
ATOM   4948  HA  ASP B  51      37.686  50.128  22.445  1.00  0.01           H
ATOM   4949  HB2 ASP B  51      35.553  48.853  22.657  1.00  0.01           H
ATOM   4950  HB3 ASP B  51      36.792  48.259  21.566  1.00  0.01           H
ATOM   4951  N   MET B  52      37.044  50.903  24.841  1.00  0.00           N
ATOM   4952  CA  MET B  52      36.809  51.674  26.067  1.00  0.00           C
ATOM   4953  C   MET B  52      35.452  51.224  26.743  1.00  0.00           C
ATOM   4954  O   MET B  52      34.835  52.017  27.483  1.00  0.00           O
ATOM   4955  CB  MET B  52      36.914  53.219  25.896  1.00  0.00           C
ATOM   4956  CG  MET B  52      37.667  54.010  26.972  1.00  0.00           C
ATOM   4957  SD  MET B  52      37.502  55.822  26.666  1.00  0.00           S
ATOM   4958  CE  MET B  52      38.411  56.127  25.128  1.00  0.00           C
ATOM   4959  H   MET B  52      36.988  51.423  23.977  1.00  0.00           H
ATOM   4960  HA  MET B  52      37.585  51.281  26.723  1.00  0.00           H
ATOM   4961  HB2 MET B  52      37.505  53.463  25.014  1.00  0.00           H
ATOM   4962  HB3 MET B  52      35.946  53.680  25.700  1.00  0.00           H
ATOM   4963  HG2 MET B  52      37.311  53.723  27.961  1.00  0.00           H
ATOM   4964  HG3 MET B  52      38.737  53.800  26.953  1.00  0.00           H
ATOM   4965  HE1 MET B  52      39.434  55.772  25.253  1.00  0.00           H
ATOM   4966  HE2 MET B  52      37.955  55.634  24.269  1.00  0.00           H
ATOM   4967  HE3 MET B  52      38.545  57.185  24.905  1.00  0.00           H
ATOM   4968  N   GLU B  53      34.893  50.010  26.429  1.00  0.00           N
ATOM   4969  CA  GLU B  53      33.753  49.456  27.149  1.00  0.00           C
ATOM   4970  C   GLU B  53      33.986  49.004  28.592  1.00  0.00           C
ATOM   4971  O   GLU B  53      35.026  48.398  28.921  1.00  0.00           O
ATOM   4972  CB  GLU B  53      33.158  48.258  26.363  1.00  0.00           C
ATOM   4973  CG  GLU B  53      32.503  48.610  25.035  1.00  0.00           C
ATOM   4974  CD  GLU B  53      31.185  49.259  25.192  1.00  0.00           C
ATOM   4975  OE1 GLU B  53      30.425  49.316  24.228  1.00  0.00           O
ATOM   4976  OE2 GLU B  53      30.914  49.741  26.353  1.00  0.00           O
ATOM   4977  H   GLU B  53      35.505  49.382  25.927  1.00  0.00           H
ATOM   4978  HA  GLU B  53      33.060  50.297  27.148  1.00  0.00           H
ATOM   4979  HB2 GLU B  53      34.021  47.613  26.200  1.00  0.00           H
ATOM   4980  HB3 GLU B  53      32.445  47.782  27.036  1.00  0.00           H
ATOM   4981  HG2 GLU B  53      33.167  49.243  24.447  1.00  0.00           H
ATOM   4982  HG3 GLU B  53      32.309  47.753  24.389  1.00  0.00           H
ATOM   4983  N   LEU B  54      33.082  49.361  29.573  1.00  0.00           N
ATOM   4984  CA  LEU B  54      33.203  48.968  30.993  1.00  0.00           C
ATOM   4985  C   LEU B  54      33.608  47.494  31.167  1.00  0.00           C
ATOM   4986  O   LEU B  54      34.545  47.193  31.903  1.00  0.00           O
ATOM   4987  CB  LEU B  54      31.856  49.278  31.617  1.00  0.00           C
ATOM   4988  CG  LEU B  54      31.737  48.946  33.060  1.00  0.00           C
ATOM   4989  CD1 LEU B  54      32.651  49.776  34.002  1.00  0.00           C
ATOM   4990  CD2 LEU B  54      30.336  48.819  33.525  1.00  0.00           C
ATOM   4991  H   LEU B  54      32.252  49.827  29.234  1.00  0.00           H
ATOM   4992  HA  LEU B  54      33.968  49.632  31.397  1.00  0.00           H
ATOM   4993  HB2 LEU B  54      31.664  50.347  31.527  1.00  0.00           H
ATOM   4994  HB3 LEU B  54      31.180  48.648  31.038  1.00  0.00           H
ATOM   4995  HG  LEU B  54      32.178  47.952  33.137  1.00  0.00           H
ATOM   4996 HD11 LEU B  54      32.141  50.738  34.047  1.00  0.00           H
ATOM   4997 HD12 LEU B  54      33.629  49.908  33.539  1.00  0.00           H
ATOM   4998 HD13 LEU B  54      32.761  49.206  34.925  1.00  0.00           H
ATOM   4999 HD21 LEU B  54      29.806  49.768  33.609  1.00  0.00           H
ATOM   5000 HD22 LEU B  54      29.781  48.262  32.770  1.00  0.00           H
ATOM   5001 HD23 LEU B  54      30.198  48.226  34.429  1.00  0.00           H
ATOM   5002  N   VAL B  55      32.950  46.558  30.479  1.00  0.00           N
ATOM   5003  CA  VAL B  55      33.320  45.104  30.649  1.00  0.00           C
ATOM   5004  C   VAL B  55      34.749  44.815  30.178  1.00  0.00           C
ATOM   5005  O   VAL B  55      35.583  44.297  30.866  1.00  0.00           O
ATOM   5006  CB  VAL B  55      32.312  44.168  29.887  1.00  0.00           C
ATOM   5007  CG1 VAL B  55      31.891  44.707  28.582  1.00  0.00           C
ATOM   5008  CG2 VAL B  55      32.815  42.799  29.651  1.00  0.00           C
ATOM   5009  H   VAL B  55      32.281  46.850  29.781  1.00  0.00           H
ATOM   5010  HA  VAL B  55      33.313  44.863  31.712  1.00  0.00           H
ATOM   5011  HB  VAL B  55      31.471  44.117  30.579  1.00  0.00           H
ATOM   5012 HG11 VAL B  55      31.151  44.049  28.126  1.00  0.00           H
ATOM   5013 HG12 VAL B  55      31.413  45.678  28.710  1.00  0.00           H
ATOM   5014 HG13 VAL B  55      32.844  44.725  28.052  1.00  0.00           H
ATOM   5015 HG21 VAL B  55      31.955  42.131  29.606  1.00  0.00           H
ATOM   5016 HG22 VAL B  55      33.577  42.497  30.370  1.00  0.00           H
ATOM   5017 HG23 VAL B  55      33.309  42.745  28.681  1.00  0.00           H
ATOM   5018  N   THR B  56      35.060  45.328  28.938  1.00  0.01           N
ATOM   5019  CA  THR B  56      36.455  45.291  28.438  1.00  0.01           C
ATOM   5020  C   THR B  56      37.459  45.765  29.501  1.00  0.01           C
ATOM   5021  O   THR B  56      38.447  45.089  29.830  1.00  0.01           O
ATOM   5022  CB  THR B  56      36.479  46.019  27.101  1.00  0.01           C
ATOM   5023  CG2 THR B  56      37.819  45.903  26.467  1.00  0.01           C
ATOM   5024  OG1 THR B  56      35.572  45.396  26.238  1.00  0.01           O
ATOM   5025  H   THR B  56      34.391  45.815  28.358  1.00  0.01           H
ATOM   5026  HA  THR B  56      36.753  44.246  28.345  1.00  0.01           H
ATOM   5027  HB  THR B  56      36.201  47.072  27.157  1.00  0.01           H
ATOM   5028  HG1 THR B  56      35.546  45.852  25.394  1.00  0.01           H
ATOM   5029 HG21 THR B  56      38.578  46.419  27.054  1.00  0.01           H
ATOM   5030 HG22 THR B  56      37.724  46.271  25.445  1.00  0.01           H
ATOM   5031 HG23 THR B  56      38.109  44.853  26.425  1.00  0.01           H
ATOM   5032  N   MET B  57      37.326  46.977  30.046  1.00  0.00           N
ATOM   5033  CA  MET B  57      38.222  47.554  31.043  1.00  0.00           C
ATOM   5034  C   MET B  57      38.280  46.836  32.398  1.00  0.00           C
ATOM   5035  O   MET B  57      39.371  46.553  32.878  1.00  0.00           O
ATOM   5036  CB  MET B  57      37.917  49.041  31.117  1.00  0.00           C
ATOM   5037  CG  MET B  57      38.236  49.902  29.891  1.00  0.00           C
ATOM   5038  SD  MET B  57      37.985  51.727  30.052  1.00  0.00           S
ATOM   5039  CE  MET B  57      36.255  51.829  30.422  1.00  0.00           C
ATOM   5040  H   MET B  57      36.659  47.565  29.567  1.00  0.00           H
ATOM   5041  HA  MET B  57      39.235  47.581  30.639  1.00  0.00           H
ATOM   5042  HB2 MET B  57      36.864  49.161  31.368  1.00  0.00           H
ATOM   5043  HB3 MET B  57      38.535  49.473  31.904  1.00  0.00           H
ATOM   5044  HG2 MET B  57      39.299  49.733  29.721  1.00  0.00           H
ATOM   5045  HG3 MET B  57      37.812  49.554  28.949  1.00  0.00           H
ATOM   5046  HE1 MET B  57      35.715  51.030  29.914  1.00  0.00           H
ATOM   5047  HE2 MET B  57      36.064  51.766  31.494  1.00  0.00           H
ATOM   5048  HE3 MET B  57      35.822  52.734  29.996  1.00  0.00           H
ATOM   5049  N   SER B  58      37.113  46.463  32.910  1.00  0.00           N
ATOM   5050  CA  SER B  58      36.971  45.593  34.042  1.00  0.00           C
ATOM   5051  C   SER B  58      37.745  44.217  33.956  1.00  0.00           C
ATOM   5052  O   SER B  58      38.268  43.690  34.907  1.00  0.00           O
ATOM   5053  CB  SER B  58      35.449  45.261  34.186  1.00  0.00           C
ATOM   5054  OG  SER B  58      35.351  44.568  35.435  1.00  0.00           O
ATOM   5055  H   SER B  58      36.299  46.783  32.406  1.00  0.00           H
ATOM   5056  HA  SER B  58      37.408  46.094  34.906  1.00  0.00           H
ATOM   5057  HB2 SER B  58      34.895  46.182  34.366  1.00  0.00           H
ATOM   5058  HB3 SER B  58      35.045  44.657  33.373  1.00  0.00           H
ATOM   5059  HG  SER B  58      35.733  43.687  35.434  1.00  0.00           H
ATOM   5060  N   SER B  59      37.882  43.608  32.754  1.00  0.00           N
ATOM   5061  CA  SER B  59      38.666  42.448  32.512  1.00  0.00           C
ATOM   5062  C   SER B  59      40.186  42.682  32.654  1.00  0.00           C
ATOM   5063  O   SER B  59      40.959  41.829  33.168  1.00  0.00           O
[truncated: 286,961 more chars]
