# Supplementary material for: Total enzymatic synthesis of cis-α-irone from a simple carbon source
Source: Nat Commun. 2022 Dec 2;13:7421. doi: 10.1038/s41467-022-35232-2 (PMC9715568; doi:10.1038/s41467-022-35232-2)
Supplement: Supplementary file 5 — Supplementary Data 2 [file 41467_2022_35232_MOESM5_ESM.zip › structures_mmgbsa/pMT1_wt/pMT1_1SS_SAH_final_mmgbsa_renum.pdb]

ATOM      1  N   GLN A  10      17.611  40.139  46.956  1.00  0.00           N
ATOM      2  CA  GLN A  10      16.293  40.770  46.859  1.00  0.00           C
ATOM      3  C   GLN A  10      15.210  39.743  46.571  1.00  0.00           C
ATOM      4  O   GLN A  10      14.409  39.400  47.480  1.00  0.00           O
ATOM      5  CB  GLN A  10      16.251  42.097  46.179  1.00  0.00           C
ATOM      6  CG  GLN A  10      14.847  42.625  45.733  1.00  0.00           C
ATOM      7  CD  GLN A  10      13.756  42.741  46.823  1.00  0.00           C
ATOM      8  NE2 GLN A  10      12.511  42.443  46.552  1.00  0.00           N
ATOM      9  OE1 GLN A  10      14.063  43.198  47.908  1.00  0.00           O
ATOM     10  HA  GLN A  10      16.216  40.973  47.927  1.00  0.00           H
ATOM     11  HB2 GLN A  10      16.712  42.865  46.800  1.00  0.00           H
ATOM     12  HB3 GLN A  10      16.853  41.853  45.304  1.00  0.00           H
ATOM     13  HG2 GLN A  10      14.983  43.601  45.267  1.00  0.00           H
ATOM     14  HG3 GLN A  10      14.474  41.891  45.018  1.00  0.00           H
ATOM     15 HE21 GLN A  10      11.814  42.398  47.281  1.00  0.00           H
ATOM     16 HE22 GLN A  10      12.234  42.124  45.635  1.00  0.00           H
ATOM     17  H1  GLN A  10      17.559  39.315  47.538  1.00  0.00           H
ATOM     18  H2  GLN A  10      17.963  39.916  46.036  1.00  0.00           H
ATOM     19  H3  GLN A  10      18.289  40.725  47.421  1.00  0.00           H
ATOM     20  N   GLN A  11      15.138  39.315  45.283  1.00  0.00           N
ATOM     21  CA  GLN A  11      14.186  38.356  44.817  1.00  0.00           C
ATOM     22  C   GLN A  11      14.536  37.638  43.501  1.00  0.00           C
ATOM     23  O   GLN A  11      14.394  36.454  43.264  1.00  0.00           O
ATOM     24  CB  GLN A  11      12.860  39.176  44.730  1.00  0.00           C
ATOM     25  CG  GLN A  11      11.749  38.527  43.960  1.00  0.00           C
ATOM     26  CD  GLN A  11      11.329  37.067  44.222  1.00  0.00           C
ATOM     27  NE2 GLN A  11      10.114  36.717  43.901  1.00  0.00           N
ATOM     28  OE1 GLN A  11      11.923  36.215  44.866  1.00  0.00           O
ATOM     29  H   GLN A  11      15.718  39.723  44.564  1.00  0.00           H
ATOM     30  HA  GLN A  11      14.051  37.590  45.581  1.00  0.00           H
ATOM     31  HB2 GLN A  11      12.465  39.426  45.715  1.00  0.00           H
ATOM     32  HB3 GLN A  11      13.051  40.176  44.341  1.00  0.00           H
ATOM     33  HG2 GLN A  11      10.835  39.116  44.034  1.00  0.00           H
ATOM     34  HG3 GLN A  11      12.186  38.482  42.962  1.00  0.00           H
ATOM     35 HE21 GLN A  11       9.844  35.755  44.046  1.00  0.00           H
ATOM     36 HE22 GLN A  11       9.542  37.387  43.406  1.00  0.00           H
ATOM     37  N   VAL A  12      15.164  38.427  42.631  1.00  0.00           N
ATOM     38  CA  VAL A  12      15.911  37.985  41.388  1.00  0.00           C
ATOM     39  C   VAL A  12      17.189  37.308  41.867  1.00  0.00           C
ATOM     40  O   VAL A  12      17.943  37.801  42.693  1.00  0.00           O
ATOM     41  CB  VAL A  12      16.170  39.087  40.359  1.00  0.00           C
ATOM     42  CG1 VAL A  12      17.083  38.741  39.172  1.00  0.00           C
ATOM     43  CG2 VAL A  12      14.818  39.725  39.904  1.00  0.00           C
ATOM     44  H   VAL A  12      15.196  39.378  42.968  1.00  0.00           H
ATOM     45  HA  VAL A  12      15.295  37.297  40.809  1.00  0.00           H
ATOM     46  HB  VAL A  12      16.675  39.907  40.870  1.00  0.00           H
ATOM     47 HG11 VAL A  12      18.089  38.512  39.522  1.00  0.00           H
ATOM     48 HG12 VAL A  12      16.752  37.896  38.568  1.00  0.00           H
ATOM     49 HG13 VAL A  12      17.156  39.687  38.636  1.00  0.00           H
ATOM     50 HG21 VAL A  12      14.192  39.842  40.789  1.00  0.00           H
ATOM     51 HG22 VAL A  12      14.271  39.029  39.269  1.00  0.00           H
ATOM     52 HG23 VAL A  12      14.956  40.684  39.404  1.00  0.00           H
ATOM     53  N   THR A  13      17.500  36.083  41.410  1.00  0.00           N
ATOM     54  CA  THR A  13      18.799  35.415  41.612  1.00  0.00           C
ATOM     55  C   THR A  13      19.868  35.560  40.453  1.00  0.00           C
ATOM     56  O   THR A  13      19.653  36.256  39.457  1.00  0.00           O
ATOM     57  CB  THR A  13      18.602  33.929  42.033  1.00  0.00           C
ATOM     58  CG2 THR A  13      18.054  33.774  43.412  1.00  0.00           C
ATOM     59  OG1 THR A  13      17.714  33.299  41.166  1.00  0.00           O
ATOM     60  H   THR A  13      16.945  35.765  40.628  1.00  0.00           H
ATOM     61  HA  THR A  13      19.316  35.792  42.495  1.00  0.00           H
ATOM     62  HB  THR A  13      19.538  33.376  41.956  1.00  0.00           H
ATOM     63  HG1 THR A  13      18.248  32.676  40.668  1.00  0.00           H
ATOM     64 HG21 THR A  13      17.086  34.275  43.429  1.00  0.00           H
ATOM     65 HG22 THR A  13      18.739  34.161  44.166  1.00  0.00           H
ATOM     66 HG23 THR A  13      17.807  32.725  43.575  1.00  0.00           H
ATOM     67  N   ALA A  14      21.008  34.868  40.604  1.00  0.00           N
ATOM     68  CA  ALA A  14      22.002  34.905  39.560  1.00  0.00           C
ATOM     69  C   ALA A  14      21.448  34.229  38.267  1.00  0.00           C
ATOM     70  O   ALA A  14      21.873  34.610  37.151  1.00  0.00           O
ATOM     71  CB  ALA A  14      23.307  34.230  40.065  1.00  0.00           C
ATOM     72  H   ALA A  14      21.110  34.273  41.413  1.00  0.00           H
ATOM     73  HA  ALA A  14      22.085  35.969  39.339  1.00  0.00           H
ATOM     74  HB1 ALA A  14      23.127  33.156  40.103  1.00  0.00           H
ATOM     75  HB2 ALA A  14      23.437  34.577  41.091  1.00  0.00           H
ATOM     76  HB3 ALA A  14      24.181  34.420  39.441  1.00  0.00           H
ATOM     77  N   ASP A  15      20.434  33.404  38.417  1.00  0.00           N
ATOM     78  CA  ASP A  15      19.857  32.663  37.334  1.00  0.00           C
ATOM     79  C   ASP A  15      19.490  33.474  36.053  1.00  0.00           C
ATOM     80  O   ASP A  15      19.701  33.088  34.896  1.00  0.00           O
ATOM     81  CB  ASP A  15      18.637  31.894  37.876  1.00  0.00           C
ATOM     82  CG  ASP A  15      18.908  30.980  39.016  1.00  0.00           C
ATOM     83  OD1 ASP A  15      19.190  31.474  40.121  1.00  0.00           O
ATOM     84  OD2 ASP A  15      18.793  29.759  38.789  1.00  0.00           O
ATOM     85  H   ASP A  15      20.192  33.169  39.369  1.00  0.00           H
ATOM     86  HA  ASP A  15      20.666  31.967  37.115  1.00  0.00           H
ATOM     87  HB2 ASP A  15      17.836  32.615  38.042  1.00  0.00           H
ATOM     88  HB3 ASP A  15      18.260  31.254  37.078  1.00  0.00           H
ATOM     89  N   GLU A  16      18.808  34.647  36.317  1.00  0.00           N
ATOM     90  CA  GLU A  16      18.258  35.566  35.280  1.00  0.00           C
ATOM     91  C   GLU A  16      19.316  36.309  34.611  1.00  0.00           C
ATOM     92  O   GLU A  16      19.200  36.657  33.435  1.00  0.00           O
ATOM     93  CB  GLU A  16      17.196  36.533  35.861  1.00  0.00           C
ATOM     94  CG  GLU A  16      16.296  35.863  36.909  1.00  0.00           C
ATOM     95  CD  GLU A  16      15.655  34.473  36.492  1.00  0.00           C
ATOM     96  OE1 GLU A  16      15.892  34.081  35.314  1.00  0.00           O
ATOM     97  OE2 GLU A  16      14.973  33.808  37.298  1.00  0.00           O
ATOM     98  H   GLU A  16      18.729  34.920  37.286  1.00  0.00           H
ATOM     99  HA  GLU A  16      17.853  35.003  34.439  1.00  0.00           H
ATOM    100  HB2 GLU A  16      17.654  37.405  36.328  1.00  0.00           H
ATOM    101  HB3 GLU A  16      16.560  36.911  35.061  1.00  0.00           H
ATOM    102  HG2 GLU A  16      16.883  35.699  37.812  1.00  0.00           H
ATOM    103  HG3 GLU A  16      15.400  36.462  37.073  1.00  0.00           H
ATOM    104  N   VAL A  17      20.489  36.529  35.261  1.00  0.00           N
ATOM    105  CA  VAL A  17      21.735  37.215  34.769  1.00  0.00           C
ATOM    106  C   VAL A  17      22.526  36.162  33.905  1.00  0.00           C
ATOM    107  O   VAL A  17      22.985  36.508  32.858  1.00  0.00           O
ATOM    108  CB  VAL A  17      22.566  37.752  35.942  1.00  0.00           C
ATOM    109  CG1 VAL A  17      23.556  38.746  35.476  1.00  0.00           C
ATOM    110  CG2 VAL A  17      21.641  38.162  37.057  1.00  0.00           C
ATOM    111  H   VAL A  17      20.671  35.944  36.063  1.00  0.00           H
ATOM    112  HA  VAL A  17      21.572  38.046  34.083  1.00  0.00           H
ATOM    113  HB  VAL A  17      23.188  36.947  36.333  1.00  0.00           H
ATOM    114 HG11 VAL A  17      23.027  39.532  34.939  1.00  0.00           H
ATOM    115 HG12 VAL A  17      24.215  39.070  36.281  1.00  0.00           H
ATOM    116 HG13 VAL A  17      24.180  38.373  34.664  1.00  0.00           H
ATOM    117 HG21 VAL A  17      20.699  38.546  36.665  1.00  0.00           H
ATOM    118 HG22 VAL A  17      22.122  38.889  37.711  1.00  0.00           H
ATOM    119 HG23 VAL A  17      21.356  37.251  37.583  1.00  0.00           H
ATOM    120  N   GLY A  18      22.540  34.892  34.261  1.00  0.00           N
ATOM    121  CA  GLY A  18      23.174  33.894  33.425  1.00  0.00           C
ATOM    122  C   GLY A  18      22.461  33.605  32.124  1.00  0.00           C
ATOM    123  O   GLY A  18      23.029  33.608  31.093  1.00  0.00           O
ATOM    124  H   GLY A  18      22.410  34.557  35.205  1.00  0.00           H
ATOM    125  HA2 GLY A  18      24.206  34.166  33.202  1.00  0.00           H
ATOM    126  HA3 GLY A  18      23.269  32.981  34.012  1.00  0.00           H
ATOM    127  N   ASP A  19      21.073  33.693  32.102  1.00  0.00           N
ATOM    128  CA  ASP A  19      20.274  33.576  30.915  1.00  0.00           C
ATOM    129  C   ASP A  19      20.377  34.781  29.980  1.00  0.00           C
ATOM    130  O   ASP A  19      20.104  34.726  28.776  1.00  0.00           O
ATOM    131  CB  ASP A  19      18.773  33.443  31.327  1.00  0.00           C
ATOM    132  CG  ASP A  19      18.336  32.099  32.043  1.00  0.00           C
ATOM    133  OD1 ASP A  19      17.183  32.025  32.534  1.00  0.00           O
ATOM    134  OD2 ASP A  19      19.034  31.064  31.941  1.00  0.00           O
ATOM    135  H   ASP A  19      20.579  33.728  32.982  1.00  0.00           H
ATOM    136  HA  ASP A  19      20.499  32.694  30.315  1.00  0.00           H
ATOM    137  HB2 ASP A  19      18.510  34.278  31.976  1.00  0.00           H
ATOM    138  HB3 ASP A  19      18.216  33.519  30.393  1.00  0.00           H
ATOM    139  N   TRP A  20      20.642  35.987  30.584  1.00  0.00           N
ATOM    140  CA  TRP A  20      21.115  37.070  29.707  1.00  0.00           C
ATOM    141  C   TRP A  20      22.504  36.748  29.072  1.00  0.00           C
ATOM    142  O   TRP A  20      22.623  36.885  27.834  1.00  0.00           O
ATOM    143  CB  TRP A  20      20.990  38.453  30.434  1.00  0.00           C
ATOM    144  CG  TRP A  20      21.198  39.648  29.554  1.00  0.00           C
ATOM    145  CD1 TRP A  20      20.228  40.446  29.076  1.00  0.00           C
ATOM    146  CD2 TRP A  20      22.462  40.226  29.059  1.00  0.00           C
ATOM    147  CE2 TRP A  20      22.176  41.508  28.405  1.00  0.00           C
ATOM    148  CE3 TRP A  20      23.883  39.880  29.115  1.00  0.00           C
ATOM    149  NE1 TRP A  20      20.782  41.626  28.599  1.00  0.00           N
ATOM    150  CZ2 TRP A  20      23.141  42.353  27.843  1.00  0.00           C
ATOM    151  CZ3 TRP A  20      24.806  40.654  28.419  1.00  0.00           C
ATOM    152  CH2 TRP A  20      24.446  41.858  27.742  1.00  0.00           C
ATOM    153  H   TRP A  20      20.728  36.047  31.588  1.00  0.00           H
ATOM    154  HA  TRP A  20      20.439  37.179  28.858  1.00  0.00           H
ATOM    155  HB2 TRP A  20      20.019  38.551  30.920  1.00  0.00           H
ATOM    156  HB3 TRP A  20      21.766  38.545  31.194  1.00  0.00           H
ATOM    157  HD1 TRP A  20      19.160  40.303  29.161  1.00  0.00           H
ATOM    158  HE1 TRP A  20      20.246  42.468  28.444  1.00  0.00           H
ATOM    159  HE3 TRP A  20      24.247  38.981  29.591  1.00  0.00           H
ATOM    160  HZ2 TRP A  20      22.921  43.378  27.586  1.00  0.00           H
ATOM    161  HZ3 TRP A  20      25.869  40.489  28.508  1.00  0.00           H
ATOM    162  HH2 TRP A  20      25.186  42.497  27.284  1.00  0.00           H
ATOM    163  N   TYR A  21      23.486  36.217  29.872  1.00  0.00           N
ATOM    164  CA  TYR A  21      24.817  35.818  29.258  1.00  0.00           C
ATOM    165  C   TYR A  21      24.744  34.695  28.203  1.00  0.00           C
ATOM    166  O   TYR A  21      25.442  34.813  27.205  1.00  0.00           O
ATOM    167  CB  TYR A  21      25.963  35.666  30.316  1.00  0.00           C
ATOM    168  CG  TYR A  21      26.279  36.895  31.124  1.00  0.00           C
ATOM    169  CD1 TYR A  21      26.675  38.125  30.448  1.00  0.00           C
ATOM    170  CD2 TYR A  21      26.096  36.896  32.513  1.00  0.00           C
ATOM    171  CE1 TYR A  21      26.812  39.353  31.193  1.00  0.00           C
ATOM    172  CE2 TYR A  21      26.261  38.106  33.218  1.00  0.00           C
ATOM    173  CZ  TYR A  21      26.657  39.275  32.571  1.00  0.00           C
ATOM    174  OH  TYR A  21      26.943  40.320  33.346  1.00  0.00           O
ATOM    175  H   TYR A  21      23.267  36.032  30.840  1.00  0.00           H
ATOM    176  HA  TYR A  21      25.083  36.641  28.594  1.00  0.00           H
ATOM    177  HB2 TYR A  21      25.667  34.911  31.044  1.00  0.00           H
ATOM    178  HB3 TYR A  21      26.881  35.281  29.874  1.00  0.00           H
ATOM    179  HD1 TYR A  21      26.779  38.118  29.373  1.00  0.00           H
ATOM    180  HD2 TYR A  21      25.664  35.982  32.894  1.00  0.00           H
ATOM    181  HE1 TYR A  21      27.091  40.302  30.759  1.00  0.00           H
ATOM    182  HE2 TYR A  21      26.162  38.130  34.293  1.00  0.00           H
ATOM    183  HH  TYR A  21      27.621  40.923  33.030  1.00  0.00           H
ATOM    184  N   ASP A  22      23.882  33.710  28.331  1.00  0.00           N
ATOM    185  CA  ASP A  22      23.482  32.856  27.203  1.00  0.00           C
ATOM    186  C   ASP A  22      23.046  33.682  25.965  1.00  0.00           C
ATOM    187  O   ASP A  22      23.671  33.490  24.936  1.00  0.00           O
ATOM    188  CB  ASP A  22      22.417  31.879  27.625  1.00  0.00           C
ATOM    189  CG  ASP A  22      22.741  30.852  28.740  1.00  0.00           C
ATOM    190  OD1 ASP A  22      23.933  30.705  29.201  1.00  0.00           O
ATOM    191  OD2 ASP A  22      21.817  30.197  29.161  1.00  0.00           O
ATOM    192  H   ASP A  22      23.491  33.531  29.244  1.00  0.00           H
ATOM    193  HA  ASP A  22      24.397  32.301  26.996  1.00  0.00           H
ATOM    194  HB2 ASP A  22      21.584  32.541  27.864  1.00  0.00           H
ATOM    195  HB3 ASP A  22      22.006  31.384  26.745  1.00  0.00           H
ATOM    196  N   LYS A  23      21.909  34.467  26.072  1.00  0.00           N
ATOM    197  CA  LYS A  23      21.235  35.010  24.916  1.00  0.00           C
ATOM    198  C   LYS A  23      21.963  36.177  24.260  1.00  0.00           C
ATOM    199  O   LYS A  23      21.824  36.226  23.072  1.00  0.00           O
ATOM    200  CB  LYS A  23      19.790  35.299  25.320  1.00  0.00           C
ATOM    201  CG  LYS A  23      18.911  35.663  24.132  1.00  0.00           C
ATOM    202  CD  LYS A  23      17.471  35.927  24.623  1.00  0.00           C
ATOM    203  CE  LYS A  23      16.708  36.558  23.443  1.00  0.00           C
ATOM    204  NZ  LYS A  23      16.167  35.541  22.596  1.00  0.00           N
ATOM    205  H   LYS A  23      21.500  34.534  26.993  1.00  0.00           H
ATOM    206  HA  LYS A  23      21.181  34.183  24.208  1.00  0.00           H
ATOM    207  HB2 LYS A  23      19.305  34.497  25.877  1.00  0.00           H
ATOM    208  HB3 LYS A  23      19.818  36.195  25.941  1.00  0.00           H
ATOM    209  HG2 LYS A  23      19.379  36.494  23.603  1.00  0.00           H
ATOM    210  HG3 LYS A  23      18.926  34.923  23.333  1.00  0.00           H
ATOM    211  HD2 LYS A  23      16.913  35.076  25.013  1.00  0.00           H
ATOM    212  HD3 LYS A  23      17.518  36.660  25.428  1.00  0.00           H
ATOM    213  HE2 LYS A  23      15.889  37.137  23.868  1.00  0.00           H
ATOM    214  HE3 LYS A  23      17.455  37.134  22.897  1.00  0.00           H
ATOM    215  HZ1 LYS A  23      15.479  35.014  23.115  1.00  0.00           H
ATOM    216  HZ2 LYS A  23      16.795  34.854  22.203  1.00  0.00           H
ATOM    217  HZ3 LYS A  23      15.646  35.967  21.844  1.00  0.00           H
ATOM    218  N   PHE A  24      22.748  36.998  25.016  1.00  0.00           N
ATOM    219  CA  PHE A  24      23.363  38.229  24.523  1.00  0.00           C
ATOM    220  C   PHE A  24      24.870  38.268  24.805  1.00  0.00           C
ATOM    221  O   PHE A  24      25.528  39.109  24.230  1.00  0.00           O
ATOM    222  CB  PHE A  24      22.653  39.404  25.235  1.00  0.00           C
ATOM    223  CG  PHE A  24      21.150  39.549  24.997  1.00  0.00           C
ATOM    224  CD1 PHE A  24      20.679  39.822  23.735  1.00  0.00           C
ATOM    225  CD2 PHE A  24      20.314  39.189  26.065  1.00  0.00           C
ATOM    226  CE1 PHE A  24      19.235  39.813  23.472  1.00  0.00           C
ATOM    227  CE2 PHE A  24      18.946  39.252  25.922  1.00  0.00           C
ATOM    228  CZ  PHE A  24      18.429  39.504  24.601  1.00  0.00           C
ATOM    229  H   PHE A  24      22.640  36.877  26.013  1.00  0.00           H
ATOM    230  HA  PHE A  24      23.105  38.352  23.471  1.00  0.00           H
ATOM    231  HB2 PHE A  24      22.777  39.319  26.315  1.00  0.00           H
ATOM    232  HB3 PHE A  24      23.111  40.333  24.895  1.00  0.00           H
ATOM    233  HD1 PHE A  24      21.334  39.997  22.895  1.00  0.00           H
ATOM    234  HD2 PHE A  24      20.725  38.856  27.007  1.00  0.00           H
ATOM    235  HE1 PHE A  24      18.764  39.904  22.504  1.00  0.00           H
ATOM    236  HE2 PHE A  24      18.273  38.948  26.710  1.00  0.00           H
ATOM    237  HZ  PHE A  24      17.379  39.307  24.441  1.00  0.00           H
ATOM    238  N   GLY A  25      25.387  37.457  25.709  1.00  0.00           N
ATOM    239  CA  GLY A  25      26.717  37.540  26.169  1.00  0.00           C
ATOM    240  C   GLY A  25      27.883  37.400  25.125  1.00  0.00           C
ATOM    241  O   GLY A  25      29.022  37.691  25.537  1.00  0.00           O
ATOM    242  H   GLY A  25      24.928  36.633  26.070  1.00  0.00           H
ATOM    243  HA2 GLY A  25      26.898  38.431  26.771  1.00  0.00           H
ATOM    244  HA3 GLY A  25      26.895  36.653  26.777  1.00  0.00           H
ATOM    245  N   GLU A  26      27.647  37.123  23.844  1.00  0.00           N
ATOM    246  CA  GLU A  26      28.512  37.274  22.686  1.00  0.00           C
ATOM    247  C   GLU A  26      29.041  38.720  22.524  1.00  0.00           C
ATOM    248  O   GLU A  26      30.101  39.031  21.945  1.00  0.00           O
ATOM    249  CB  GLU A  26      27.744  36.863  21.411  1.00  0.00           C
ATOM    250  CG  GLU A  26      28.489  37.049  20.064  1.00  0.00           C
ATOM    251  CD  GLU A  26      27.900  36.309  18.882  1.00  0.00           C
ATOM    252  OE1 GLU A  26      28.655  35.467  18.287  1.00  0.00           O
ATOM    253  OE2 GLU A  26      26.792  36.655  18.333  1.00  0.00           O
ATOM    254  H   GLU A  26      26.686  36.931  23.597  1.00  0.00           H
ATOM    255  HA  GLU A  26      29.338  36.567  22.768  1.00  0.00           H
ATOM    256  HB2 GLU A  26      27.485  35.805  21.448  1.00  0.00           H
ATOM    257  HB3 GLU A  26      26.778  37.368  21.406  1.00  0.00           H
ATOM    258  HG2 GLU A  26      28.577  38.099  19.783  1.00  0.00           H
ATOM    259  HG3 GLU A  26      29.487  36.620  20.151  1.00  0.00           H
ATOM    260  N   VAL A  27      28.307  39.732  23.144  1.00  0.00           N
ATOM    261  CA  VAL A  27      28.628  41.168  23.144  1.00  0.00           C
ATOM    262  C   VAL A  27      30.171  41.490  23.372  1.00  0.00           C
ATOM    263  O   VAL A  27      30.771  42.339  22.717  1.00  0.00           O
ATOM    264  CB  VAL A  27      27.797  41.945  24.222  1.00  0.00           C
ATOM    265  CG1 VAL A  27      28.235  41.661  25.642  1.00  0.00           C
ATOM    266  CG2 VAL A  27      27.828  43.472  24.085  1.00  0.00           C
ATOM    267  H   VAL A  27      27.502  39.431  23.675  1.00  0.00           H
ATOM    268  HA  VAL A  27      28.287  41.532  22.175  1.00  0.00           H
ATOM    269  HB  VAL A  27      26.764  41.606  24.146  1.00  0.00           H
ATOM    270 HG11 VAL A  27      29.200  42.127  25.843  1.00  0.00           H
ATOM    271 HG12 VAL A  27      27.640  42.152  26.412  1.00  0.00           H
ATOM    272 HG13 VAL A  27      28.195  40.584  25.807  1.00  0.00           H
ATOM    273 HG21 VAL A  27      27.369  43.653  23.112  1.00  0.00           H
ATOM    274 HG22 VAL A  27      28.817  43.910  24.218  1.00  0.00           H
ATOM    275 HG23 VAL A  27      27.208  43.951  24.843  1.00  0.00           H
ATOM    276  N   TYR A  28      30.781  40.662  24.207  1.00  0.00           N
ATOM    277  CA  TYR A  28      32.199  40.727  24.514  1.00  0.00           C
ATOM    278  C   TYR A  28      33.155  40.335  23.384  1.00  0.00           C
ATOM    279  O   TYR A  28      34.177  41.069  23.229  1.00  0.00           O
ATOM    280  CB  TYR A  28      32.607  40.052  25.822  1.00  0.00           C
ATOM    281  CG  TYR A  28      31.649  40.541  26.921  1.00  0.00           C
ATOM    282  CD1 TYR A  28      31.770  41.788  27.484  1.00  0.00           C
ATOM    283  CD2 TYR A  28      30.657  39.686  27.424  1.00  0.00           C
ATOM    284  CE1 TYR A  28      30.827  42.191  28.402  1.00  0.00           C
ATOM    285  CE2 TYR A  28      29.727  40.075  28.403  1.00  0.00           C
ATOM    286  CZ  TYR A  28      29.751  41.390  28.835  1.00  0.00           C
ATOM    287  OH  TYR A  28      28.851  41.986  29.682  1.00  0.00           O
ATOM    288  H   TYR A  28      30.130  40.063  24.695  1.00  0.00           H
ATOM    289  HA  TYR A  28      32.381  41.793  24.651  1.00  0.00           H
ATOM    290  HB2 TYR A  28      32.555  38.968  25.715  1.00  0.00           H
ATOM    291  HB3 TYR A  28      33.639  40.355  25.998  1.00  0.00           H
ATOM    292  HD1 TYR A  28      32.563  42.444  27.156  1.00  0.00           H
ATOM    293  HD2 TYR A  28      30.688  38.685  27.019  1.00  0.00           H
ATOM    294  HE1 TYR A  28      30.942  43.206  28.751  1.00  0.00           H
ATOM    295  HE2 TYR A  28      28.969  39.401  28.774  1.00  0.00           H
ATOM    296  HH  TYR A  28      29.004  41.736  30.596  1.00  0.00           H
ATOM    297  N   HID A  29      32.778  39.289  22.633  1.00  0.00           N
ATOM    298  CA  HID A  29      33.468  38.953  21.378  1.00  0.00           C
ATOM    299  C   HID A  29      33.470  40.162  20.362  1.00  0.00           C
ATOM    300  O   HID A  29      34.320  40.235  19.529  1.00  0.00           O
ATOM    301  CB  HID A  29      33.130  37.627  20.696  1.00  0.00           C
ATOM    302  CG  HID A  29      33.398  36.390  21.536  1.00  0.00           C
ATOM    303  CD2 HID A  29      32.460  35.576  22.117  1.00  0.00           C
ATOM    304  ND1 HID A  29      34.653  35.949  21.892  1.00  0.00           N
ATOM    305  CE1 HID A  29      34.434  34.847  22.631  1.00  0.00           C
ATOM    306  NE2 HID A  29      33.081  34.528  22.746  1.00  0.00           N
ATOM    307  H   HID A  29      31.829  38.960  22.740  1.00  0.00           H
ATOM    308  HA  HID A  29      34.526  38.911  21.634  1.00  0.00           H
ATOM    309  HB2 HID A  29      32.059  37.600  20.493  1.00  0.00           H
ATOM    310  HB3 HID A  29      33.593  37.492  19.719  1.00  0.00           H
ATOM    311  HD1 HID A  29      35.503  36.375  21.551  1.00  0.00           H
ATOM    312  HD2 HID A  29      31.387  35.629  22.232  1.00  0.00           H
ATOM    313  HE1 HID A  29      35.201  34.158  22.951  1.00  0.00           H
ATOM    314  N   LEU A  30      32.428  40.982  20.498  1.00  0.00           N
ATOM    315  CA  LEU A  30      32.091  42.100  19.564  1.00  0.00           C
ATOM    316  C   LEU A  30      32.607  43.437  20.063  1.00  0.00           C
ATOM    317  O   LEU A  30      32.364  44.472  19.428  1.00  0.00           O
ATOM    318  CB  LEU A  30      30.577  42.072  19.481  1.00  0.00           C
ATOM    319  CG  LEU A  30      29.901  40.979  18.671  1.00  0.00           C
ATOM    320  CD1 LEU A  30      28.433  41.168  18.724  1.00  0.00           C
ATOM    321  CD2 LEU A  30      30.275  41.204  17.198  1.00  0.00           C
ATOM    322  H   LEU A  30      31.832  40.829  21.299  1.00  0.00           H
ATOM    323  HA  LEU A  30      32.516  41.896  18.580  1.00  0.00           H
ATOM    324  HB2 LEU A  30      30.110  42.024  20.465  1.00  0.00           H
ATOM    325  HB3 LEU A  30      30.322  43.028  19.024  1.00  0.00           H
ATOM    326  HG  LEU A  30      30.174  39.990  19.039  1.00  0.00           H
ATOM    327 HD11 LEU A  30      28.195  42.188  18.424  1.00  0.00           H
ATOM    328 HD12 LEU A  30      28.082  41.204  19.755  1.00  0.00           H
ATOM    329 HD13 LEU A  30      28.046  40.379  18.079  1.00  0.00           H
ATOM    330 HD21 LEU A  30      31.339  41.392  17.059  1.00  0.00           H
ATOM    331 HD22 LEU A  30      29.948  40.372  16.574  1.00  0.00           H
ATOM    332 HD23 LEU A  30      29.843  42.083  16.719  1.00  0.00           H
ATOM    333  N   THR A  31      33.205  43.562  21.207  1.00  0.00           N
ATOM    334  CA  THR A  31      33.550  44.829  21.838  1.00  0.00           C
ATOM    335  C   THR A  31      34.870  44.866  22.588  1.00  0.00           C
ATOM    336  O   THR A  31      35.591  45.876  22.464  1.00  0.00           O
ATOM    337  CB  THR A  31      32.522  45.259  22.909  1.00  0.00           C
ATOM    338  CG2 THR A  31      31.150  45.623  22.285  1.00  0.00           C
ATOM    339  OG1 THR A  31      32.313  44.289  23.882  1.00  0.00           O
ATOM    340  H   THR A  31      33.314  42.679  21.684  1.00  0.00           H
ATOM    341  HA  THR A  31      33.617  45.592  21.063  1.00  0.00           H
ATOM    342  HB  THR A  31      32.928  46.121  23.438  1.00  0.00           H
ATOM    343  HG1 THR A  31      31.789  43.562  23.537  1.00  0.00           H
ATOM    344 HG21 THR A  31      31.240  46.460  21.592  1.00  0.00           H
ATOM    345 HG22 THR A  31      30.421  45.843  23.065  1.00  0.00           H
ATOM    346 HG23 THR A  31      30.776  44.714  21.814  1.00  0.00           H
ATOM    347  N   LEU A  32      35.337  43.852  23.450  1.00  0.00           N
ATOM    348  CA  LEU A  32      36.461  43.983  24.319  1.00  0.00           C
ATOM    349  C   LEU A  32      37.610  43.011  24.070  1.00  0.00           C
ATOM    350  O   LEU A  32      38.686  43.257  24.528  1.00  0.00           O
ATOM    351  CB  LEU A  32      36.005  43.761  25.771  1.00  0.00           C
ATOM    352  CG  LEU A  32      34.864  44.583  26.327  1.00  0.00           C
ATOM    353  CD1 LEU A  32      34.622  44.271  27.788  1.00  0.00           C
ATOM    354  CD2 LEU A  32      35.106  46.094  26.136  1.00  0.00           C
ATOM    355  H   LEU A  32      34.796  43.009  23.583  1.00  0.00           H
ATOM    356  HA  LEU A  32      36.850  44.996  24.220  1.00  0.00           H
ATOM    357  HB2 LEU A  32      35.690  42.723  25.878  1.00  0.00           H
ATOM    358  HB3 LEU A  32      36.821  43.753  26.494  1.00  0.00           H
ATOM    359  HG  LEU A  32      33.950  44.301  25.803  1.00  0.00           H
ATOM    360 HD11 LEU A  32      35.418  44.630  28.441  1.00  0.00           H
ATOM    361 HD12 LEU A  32      34.666  43.211  28.038  1.00  0.00           H
ATOM    362 HD13 LEU A  32      33.670  44.709  28.089  1.00  0.00           H
ATOM    363 HD21 LEU A  32      36.149  46.354  26.316  1.00  0.00           H
ATOM    364 HD22 LEU A  32      34.885  46.308  25.091  1.00  0.00           H
ATOM    365 HD23 LEU A  32      34.415  46.655  26.766  1.00  0.00           H
ATOM    366  N   GLY A  33      37.402  41.941  23.291  1.00  0.00           N
ATOM    367  CA  GLY A  33      38.374  40.936  22.876  1.00  0.00           C
ATOM    368  C   GLY A  33      37.886  39.501  22.965  1.00  0.00           C
ATOM    369  O   GLY A  33      36.959  39.215  22.200  1.00  0.00           O
ATOM    370  H   GLY A  33      36.549  41.868  22.755  1.00  0.00           H
ATOM    371  HA2 GLY A  33      38.545  40.998  21.801  1.00  0.00           H
ATOM    372  HA3 GLY A  33      39.293  41.165  23.415  1.00  0.00           H
ATOM    373  N   GLU A  34      38.505  38.718  23.854  1.00  0.00           N
ATOM    374  CA  GLU A  34      38.278  37.290  24.053  1.00  0.00           C
ATOM    375  C   GLU A  34      38.043  36.930  25.511  1.00  0.00           C
ATOM    376  O   GLU A  34      38.166  35.781  26.002  1.00  0.00           O
ATOM    377  CB  GLU A  34      39.349  36.464  23.274  1.00  0.00           C
ATOM    378  CG  GLU A  34      39.173  36.527  21.785  1.00  0.00           C
ATOM    379  CD  GLU A  34      37.852  35.823  21.342  1.00  0.00           C
ATOM    380  OE1 GLU A  34      37.076  36.405  20.550  1.00  0.00           O
ATOM    381  OE2 GLU A  34      37.599  34.716  21.772  1.00  0.00           O
ATOM    382  H   GLU A  34      39.348  39.109  24.249  1.00  0.00           H
ATOM    383  HA  GLU A  34      37.331  37.072  23.558  1.00  0.00           H
ATOM    384  HB2 GLU A  34      40.371  36.734  23.541  1.00  0.00           H
ATOM    385  HB3 GLU A  34      39.309  35.404  23.524  1.00  0.00           H
ATOM    386  HG2 GLU A  34      39.128  37.559  21.436  1.00  0.00           H
ATOM    387  HG3 GLU A  34      40.053  36.194  21.233  1.00  0.00           H
ATOM    388  N   SER A  35      37.674  37.946  26.328  1.00  0.00           N
ATOM    389  CA  SER A  35      37.158  37.840  27.640  1.00  0.00           C
ATOM    390  C   SER A  35      36.199  38.933  28.125  1.00  0.00           C
ATOM    391  O   SER A  35      35.873  39.898  27.464  1.00  0.00           O
ATOM    392  CB  SER A  35      38.466  37.767  28.520  1.00  0.00           C
ATOM    393  OG  SER A  35      38.069  37.519  29.859  1.00  0.00           O
ATOM    394  H   SER A  35      37.637  38.847  25.873  1.00  0.00           H
ATOM    395  HA  SER A  35      36.643  36.880  27.675  1.00  0.00           H
ATOM    396  HB2 SER A  35      39.186  37.021  28.182  1.00  0.00           H
ATOM    397  HB3 SER A  35      38.970  38.731  28.446  1.00  0.00           H
ATOM    398  HG  SER A  35      38.859  37.620  30.395  1.00  0.00           H
ATOM    399  N   VAL A  36      35.527  38.770  29.298  1.00  0.00           N
ATOM    400  CA  VAL A  36      34.402  39.646  29.795  1.00  0.00           C
ATOM    401  C   VAL A  36      34.753  40.610  30.923  1.00  0.00           C
ATOM    402  O   VAL A  36      33.949  41.518  31.243  1.00  0.00           O
ATOM    403  CB  VAL A  36      33.170  38.686  30.167  1.00  0.00           C
ATOM    404  CG1 VAL A  36      32.817  37.588  29.157  1.00  0.00           C
ATOM    405  CG2 VAL A  36      33.100  38.009  31.550  1.00  0.00           C
ATOM    406  H   VAL A  36      35.649  37.847  29.688  1.00  0.00           H
ATOM    407  HA  VAL A  36      34.058  40.264  28.966  1.00  0.00           H
ATOM    408  HB  VAL A  36      32.358  39.413  30.175  1.00  0.00           H
ATOM    409 HG11 VAL A  36      31.919  37.054  29.468  1.00  0.00           H
ATOM    410 HG12 VAL A  36      32.722  38.132  28.217  1.00  0.00           H
ATOM    411 HG13 VAL A  36      33.648  36.886  29.083  1.00  0.00           H
ATOM    412 HG21 VAL A  36      32.096  37.595  31.644  1.00  0.00           H
ATOM    413 HG22 VAL A  36      33.179  38.865  32.219  1.00  0.00           H
ATOM    414 HG23 VAL A  36      33.895  37.294  31.764  1.00  0.00           H
ATOM    415  N   HID A  37      35.982  40.554  31.385  1.00  0.00           N
ATOM    416  CA  HID A  37      36.506  41.473  32.407  1.00  0.00           C
ATOM    417  C   HID A  37      37.184  42.645  31.728  1.00  0.00           C
ATOM    418  O   HID A  37      37.386  42.620  30.525  1.00  0.00           O
ATOM    419  CB  HID A  37      37.344  40.711  33.432  1.00  0.00           C
ATOM    420  CG  HID A  37      38.453  39.943  32.719  1.00  0.00           C
ATOM    421  CD2 HID A  37      38.755  38.651  32.617  1.00  0.00           C
ATOM    422  ND1 HID A  37      39.563  40.571  32.162  1.00  0.00           N
ATOM    423  CE1 HID A  37      40.301  39.682  31.562  1.00  0.00           C
ATOM    424  NE2 HID A  37      39.932  38.466  31.820  1.00  0.00           N
ATOM    425  H   HID A  37      36.612  39.861  31.007  1.00  0.00           H
ATOM    426  HA  HID A  37      35.676  41.855  33.001  1.00  0.00           H
ATOM    427  HB2 HID A  37      37.904  41.396  34.069  1.00  0.00           H
ATOM    428  HB3 HID A  37      36.654  40.003  33.891  1.00  0.00           H
ATOM    429  HD1 HID A  37      39.753  41.559  32.255  1.00  0.00           H
ATOM    430  HD2 HID A  37      38.122  37.824  32.900  1.00  0.00           H
ATOM    431  HE1 HID A  37      41.175  39.911  30.970  1.00  0.00           H
ATOM    432  N   CYS A  38      37.627  43.701  32.500  1.00  0.00           N
ATOM    433  CA  CYS A  38      38.430  44.886  32.059  1.00  0.00           C
ATOM    434  C   CYS A  38      39.771  44.511  31.383  1.00  0.00           C
ATOM    435  O   CYS A  38      40.291  43.388  31.494  1.00  0.00           O
ATOM    436  CB  CYS A  38      38.705  45.787  33.315  1.00  0.00           C
ATOM    437  SG  CYS A  38      37.141  46.486  33.884  1.00  0.00           S
ATOM    438  H   CYS A  38      37.444  43.688  33.494  1.00  0.00           H
ATOM    439  HA  CYS A  38      37.785  45.423  31.363  1.00  0.00           H
ATOM    440  HB2 CYS A  38      39.243  45.292  34.124  1.00  0.00           H
ATOM    441  HB3 CYS A  38      39.288  46.636  32.958  1.00  0.00           H
ATOM    442  HG  CYS A  38      36.852  45.395  34.599  1.00  0.00           H
ATOM    443  N   GLY A  39      40.272  45.495  30.650  1.00  0.00           N
ATOM    444  CA  GLY A  39      41.643  45.472  30.157  1.00  0.00           C
ATOM    445  C   GLY A  39      42.654  46.193  31.097  1.00  0.00           C
ATOM    446  O   GLY A  39      42.216  46.938  31.950  1.00  0.00           O
ATOM    447  H   GLY A  39      39.803  46.390  30.670  1.00  0.00           H
ATOM    448  HA2 GLY A  39      42.040  44.491  29.897  1.00  0.00           H
ATOM    449  HA3 GLY A  39      41.717  46.109  29.276  1.00  0.00           H
ATOM    450  N   LEU A  40      43.979  45.882  31.006  1.00  0.00           N
ATOM    451  CA  LEU A  40      44.919  46.484  31.938  1.00  0.00           C
ATOM    452  C   LEU A  40      45.522  47.830  31.375  1.00  0.00           C
ATOM    453  O   LEU A  40      46.683  47.894  31.074  1.00  0.00           O
ATOM    454  CB  LEU A  40      45.928  45.437  32.409  1.00  0.00           C
ATOM    455  CG  LEU A  40      46.802  45.919  33.593  1.00  0.00           C
ATOM    456  CD1 LEU A  40      46.108  45.872  34.936  1.00  0.00           C
ATOM    457  CD2 LEU A  40      47.895  44.850  33.697  1.00  0.00           C
ATOM    458  H   LEU A  40      44.193  45.164  30.329  1.00  0.00           H
ATOM    459  HA  LEU A  40      44.414  46.753  32.866  1.00  0.00           H
ATOM    460  HB2 LEU A  40      45.405  44.508  32.635  1.00  0.00           H
ATOM    461  HB3 LEU A  40      46.613  45.197  31.595  1.00  0.00           H
ATOM    462  HG  LEU A  40      47.043  46.973  33.455  1.00  0.00           H
ATOM    463 HD11 LEU A  40      45.799  44.870  35.233  1.00  0.00           H
ATOM    464 HD12 LEU A  40      45.242  46.533  34.972  1.00  0.00           H
ATOM    465 HD13 LEU A  40      46.714  46.250  35.759  1.00  0.00           H
ATOM    466 HD21 LEU A  40      47.411  43.913  33.970  1.00  0.00           H
ATOM    467 HD22 LEU A  40      48.533  44.822  32.813  1.00  0.00           H
ATOM    468 HD23 LEU A  40      48.581  45.010  34.529  1.00  0.00           H
ATOM    469  N   TRP A  41      44.740  48.797  30.942  1.00 -0.01           N
ATOM    470  CA  TRP A  41      45.266  49.931  30.215  1.00 -0.01           C
ATOM    471  C   TRP A  41      46.137  50.911  31.033  1.00 -0.01           C
ATOM    472  O   TRP A  41      47.033  51.595  30.490  1.00 -0.01           O
ATOM    473  CB  TRP A  41      44.029  50.773  29.791  1.00 -0.01           C
ATOM    474  CG  TRP A  41      42.906  50.029  29.140  1.00 -0.01           C
ATOM    475  CD1 TRP A  41      41.844  49.444  29.736  1.00 -0.01           C
ATOM    476  CD2 TRP A  41      42.775  49.800  27.666  1.00 -0.01           C
ATOM    477  CE2 TRP A  41      41.480  49.209  27.499  1.00 -0.01           C
ATOM    478  CE3 TRP A  41      43.607  49.901  26.539  1.00 -0.01           C
ATOM    479  NE1 TRP A  41      40.920  49.069  28.748  1.00 -0.01           N
ATOM    480  CZ2 TRP A  41      40.995  48.888  26.261  1.00 -0.01           C
ATOM    481  CZ3 TRP A  41      43.165  49.538  25.211  1.00 -0.01           C
ATOM    482  CH2 TRP A  41      41.882  49.050  25.085  1.00 -0.01           C
ATOM    483  H   TRP A  41      43.771  48.796  31.225  1.00 -0.01           H
ATOM    484  HA  TRP A  41      45.791  49.625  29.311  1.00 -0.01           H
ATOM    485  HB2 TRP A  41      43.622  51.310  30.648  1.00 -0.01           H
ATOM    486  HB3 TRP A  41      44.490  51.448  29.070  1.00 -0.01           H
ATOM    487  HD1 TRP A  41      41.625  49.369  30.791  1.00 -0.01           H
ATOM    488  HE1 TRP A  41      39.931  48.944  28.911  1.00 -0.01           H
ATOM    489  HE3 TRP A  41      44.662  50.075  26.694  1.00 -0.01           H
ATOM    490  HZ2 TRP A  41      40.016  48.475  26.066  1.00 -0.01           H
ATOM    491  HZ3 TRP A  41      43.834  49.546  24.363  1.00 -0.01           H
ATOM    492  HH2 TRP A  41      41.428  48.909  24.115  1.00 -0.01           H
ATOM    493  N   PHE A  42      45.971  51.065  32.386  1.00 -0.01           N
ATOM    494  CA  PHE A  42      46.833  51.713  33.325  1.00 -0.01           C
ATOM    495  C   PHE A  42      47.364  50.673  34.337  1.00 -0.01           C
ATOM    496  O   PHE A  42      46.820  50.523  35.344  1.00 -0.01           O
ATOM    497  CB  PHE A  42      46.100  52.810  33.979  1.00 -0.01           C
ATOM    498  CG  PHE A  42      45.546  53.770  33.004  1.00 -0.01           C
ATOM    499  CD1 PHE A  42      44.153  53.972  32.973  1.00 -0.01           C
ATOM    500  CD2 PHE A  42      46.431  54.721  32.467  1.00 -0.01           C
ATOM    501  CE1 PHE A  42      43.595  55.059  32.243  1.00 -0.01           C
ATOM    502  CE2 PHE A  42      45.880  55.800  31.696  1.00 -0.01           C
ATOM    503  CZ  PHE A  42      44.485  56.030  31.677  1.00 -0.01           C
ATOM    504  H   PHE A  42      45.176  50.577  32.774  1.00 -0.01           H
ATOM    505  HA  PHE A  42      47.735  52.037  32.805  1.00 -0.01           H
ATOM    506  HB2 PHE A  42      45.237  52.372  34.481  1.00 -0.01           H
ATOM    507  HB3 PHE A  42      46.771  53.346  34.649  1.00 -0.01           H
ATOM    508  HD1 PHE A  42      43.423  53.396  33.522  1.00 -0.01           H
ATOM    509  HD2 PHE A  42      47.491  54.647  32.656  1.00 -0.01           H
ATOM    510  HE1 PHE A  42      42.542  55.299  32.239  1.00 -0.01           H
ATOM    511  HE2 PHE A  42      46.487  56.553  31.215  1.00 -0.01           H
ATOM    512  HZ  PHE A  42      44.037  56.919  31.259  1.00 -0.01           H
ATOM    513  N   PRO A  43      48.328  49.803  33.978  1.00  0.00           N
ATOM    514  CA  PRO A  43      48.886  48.825  34.902  1.00  0.00           C
ATOM    515  C   PRO A  43      49.670  49.504  36.006  1.00  0.00           C
ATOM    516  O   PRO A  43      50.081  50.680  35.908  1.00  0.00           O
ATOM    517  CB  PRO A  43      49.868  48.021  34.074  1.00  0.00           C
ATOM    518  CG  PRO A  43      50.341  49.029  32.983  1.00  0.00           C
ATOM    519  CD  PRO A  43      49.041  49.793  32.743  1.00  0.00           C
ATOM    520  HA  PRO A  43      48.137  48.227  35.421  1.00  0.00           H
ATOM    521  HB2 PRO A  43      50.699  47.602  34.642  1.00  0.00           H
ATOM    522  HB3 PRO A  43      49.382  47.175  33.589  1.00  0.00           H
ATOM    523  HG2 PRO A  43      51.182  49.641  33.310  1.00  0.00           H
ATOM    524  HG3 PRO A  43      50.636  48.550  32.049  1.00  0.00           H
ATOM    525  HD2 PRO A  43      49.190  50.843  32.491  1.00  0.00           H
ATOM    526  HD3 PRO A  43      48.467  49.320  31.946  1.00  0.00           H
ATOM    527  N   PRO A  44      50.094  48.784  37.009  1.00  0.00           N
ATOM    528  CA  PRO A  44      50.728  49.253  38.209  1.00  0.00           C
ATOM    529  C   PRO A  44      52.114  49.945  37.975  1.00  0.00           C
ATOM    530  O   PRO A  44      52.488  50.829  38.757  1.00  0.00           O
ATOM    531  CB  PRO A  44      50.924  48.036  39.094  1.00  0.00           C
ATOM    532  CG  PRO A  44      50.084  46.973  38.506  1.00  0.00           C
ATOM    533  CD  PRO A  44      49.979  47.325  37.043  1.00  0.00           C
ATOM    534  HA  PRO A  44      50.160  50.050  38.688  1.00  0.00           H
ATOM    535  HB2 PRO A  44      51.946  47.658  39.125  1.00  0.00           H
ATOM    536  HB3 PRO A  44      50.574  48.314  40.088  1.00  0.00           H
ATOM    537  HG2 PRO A  44      50.481  45.969  38.658  1.00  0.00           H
ATOM    538  HG3 PRO A  44      49.128  47.102  39.014  1.00  0.00           H
ATOM    539  HD2 PRO A  44      50.709  46.810  36.417  1.00  0.00           H
ATOM    540  HD3 PRO A  44      49.013  46.918  36.742  1.00  0.00           H
ATOM    541  N   ASP A  45      52.787  49.634  36.851  1.00  0.00           N
ATOM    542  CA  ASP A  45      53.982  50.302  36.399  1.00  0.00           C
ATOM    543  C   ASP A  45      53.700  51.646  35.726  1.00  0.00           C
ATOM    544  O   ASP A  45      54.592  52.501  35.644  1.00  0.00           O
ATOM    545  CB  ASP A  45      54.885  49.365  35.517  1.00  0.00           C
ATOM    546  CG  ASP A  45      55.487  48.253  36.389  1.00  0.00           C
ATOM    547  OD1 ASP A  45      55.458  48.241  37.675  1.00  0.00           O
ATOM    548  OD2 ASP A  45      55.994  47.380  35.731  1.00  0.00           O
ATOM    549  H   ASP A  45      52.519  48.789  36.368  1.00  0.00           H
ATOM    550  HA  ASP A  45      54.626  50.462  37.263  1.00  0.00           H
ATOM    551  HB2 ASP A  45      54.364  48.809  34.738  1.00  0.00           H
ATOM    552  HB3 ASP A  45      55.678  49.950  35.050  1.00  0.00           H
ATOM    553  N   ALA A  46      52.517  51.899  35.199  1.00  0.00           N
ATOM    554  CA  ALA A  46      52.059  53.146  34.529  1.00  0.00           C
ATOM    555  C   ALA A  46      51.877  54.271  35.563  1.00  0.00           C
ATOM    556  O   ALA A  46      51.518  54.001  36.767  1.00  0.00           O
ATOM    557  CB  ALA A  46      50.754  52.894  33.716  1.00  0.00           C
ATOM    558  H   ALA A  46      51.902  51.123  35.397  1.00  0.00           H
ATOM    559  HA  ALA A  46      52.819  53.511  33.838  1.00  0.00           H
ATOM    560  HB1 ALA A  46      50.470  53.733  33.080  1.00  0.00           H
ATOM    561  HB2 ALA A  46      49.832  52.721  34.270  1.00  0.00           H
ATOM    562  HB3 ALA A  46      50.990  52.029  33.096  1.00  0.00           H
ATOM    563  N   PRO A  47      51.912  55.578  35.178  1.00  0.00           N
ATOM    564  CA  PRO A  47      51.328  56.580  36.059  1.00  0.00           C
ATOM    565  C   PRO A  47      49.829  56.353  36.338  1.00  0.00           C
ATOM    566  O   PRO A  47      49.151  55.552  35.728  1.00  0.00           O
ATOM    567  CB  PRO A  47      51.613  57.895  35.364  1.00  0.00           C
ATOM    568  CG  PRO A  47      51.609  57.489  33.887  1.00  0.00           C
ATOM    569  CD  PRO A  47      52.185  56.073  33.864  1.00  0.00           C
ATOM    570  HA  PRO A  47      51.794  56.449  37.036  1.00  0.00           H
ATOM    571  HB2 PRO A  47      50.835  58.635  35.552  1.00  0.00           H
ATOM    572  HB3 PRO A  47      52.626  58.214  35.609  1.00  0.00           H
ATOM    573  HG2 PRO A  47      50.541  57.301  33.771  1.00  0.00           H
ATOM    574  HG3 PRO A  47      52.147  58.187  33.246  1.00  0.00           H
ATOM    575  HD2 PRO A  47      51.573  55.591  33.102  1.00  0.00           H
ATOM    576  HD3 PRO A  47      53.222  56.018  33.531  1.00  0.00           H
ATOM    577  N   VAL A  48      49.325  57.065  37.362  1.00  0.00           N
ATOM    578  CA  VAL A  48      47.931  57.032  37.793  1.00  0.00           C
ATOM    579  C   VAL A  48      47.176  58.272  37.250  1.00  0.00           C
ATOM    580  O   VAL A  48      47.652  59.418  37.464  1.00  0.00           O
ATOM    581  CB  VAL A  48      47.834  56.940  39.320  1.00  0.00           C
ATOM    582  CG1 VAL A  48      46.468  57.211  39.967  1.00  0.00           C
ATOM    583  CG2 VAL A  48      48.381  55.688  40.007  1.00  0.00           C
ATOM    584  H   VAL A  48      49.936  57.595  37.967  1.00  0.00           H
ATOM    585  HA  VAL A  48      47.470  56.126  37.399  1.00  0.00           H
ATOM    586  HB  VAL A  48      48.537  57.724  39.604  1.00  0.00           H
ATOM    587 HG11 VAL A  48      46.081  58.138  39.545  1.00  0.00           H
ATOM    588 HG12 VAL A  48      45.800  56.356  39.869  1.00  0.00           H
ATOM    589 HG13 VAL A  48      46.649  57.422  41.021  1.00  0.00           H
ATOM    590 HG21 VAL A  48      49.158  55.198  39.420  1.00  0.00           H
ATOM    591 HG22 VAL A  48      47.568  54.979  40.161  1.00  0.00           H
ATOM    592 HG23 VAL A  48      48.926  55.933  40.919  1.00  0.00           H
ATOM    593  N   PRO A  49      46.070  58.155  36.590  1.00  0.00           N
ATOM    594  CA  PRO A  49      45.239  59.283  36.162  1.00  0.00           C
ATOM    595  C   PRO A  49      44.685  60.057  37.389  1.00  0.00           C
ATOM    596  O   PRO A  49      44.397  59.467  38.426  1.00  0.00           O
ATOM    597  CB  PRO A  49      44.056  58.719  35.366  1.00  0.00           C
ATOM    598  CG  PRO A  49      44.674  57.421  34.885  1.00  0.00           C
ATOM    599  CD  PRO A  49      45.513  56.946  36.004  1.00  0.00           C
ATOM    600  HA  PRO A  49      45.768  59.963  35.493  1.00  0.00           H
ATOM    601  HB2 PRO A  49      43.167  58.398  35.909  1.00  0.00           H
ATOM    602  HB3 PRO A  49      43.876  59.367  34.508  1.00  0.00           H
ATOM    603  HG2 PRO A  49      43.977  56.642  34.576  1.00  0.00           H
ATOM    604  HG3 PRO A  49      45.302  57.656  34.026  1.00  0.00           H
ATOM    605  HD2 PRO A  49      44.832  56.443  36.691  1.00  0.00           H
ATOM    606  HD3 PRO A  49      46.144  56.225  35.486  1.00  0.00           H
ATOM    607  N   GLN A  50      44.356  61.392  37.138  1.00  0.00           N
ATOM    608  CA  GLN A  50      43.915  62.253  38.241  1.00  0.00           C
ATOM    609  C   GLN A  50      42.394  61.986  38.509  1.00  0.00           C
ATOM    610  O   GLN A  50      41.989  61.921  39.645  1.00  0.00           O
ATOM    611  CB  GLN A  50      44.077  63.748  37.888  1.00  0.00           C
ATOM    612  CG  GLN A  50      45.538  64.112  37.492  1.00  0.00           C
ATOM    613  CD  GLN A  50      45.601  64.203  35.990  1.00  0.00           C
ATOM    614  NE2 GLN A  50      45.508  65.323  35.251  1.00  0.00           N
ATOM    615  OE1 GLN A  50      45.744  63.154  35.395  1.00  0.00           O
ATOM    616  H   GLN A  50      44.575  61.751  36.220  1.00  0.00           H
ATOM    617  HA  GLN A  50      44.550  62.103  39.114  1.00  0.00           H
ATOM    618  HB2 GLN A  50      43.340  63.871  37.095  1.00  0.00           H
ATOM    619  HB3 GLN A  50      43.755  64.324  38.756  1.00  0.00           H
ATOM    620  HG2 GLN A  50      45.831  65.047  37.971  1.00  0.00           H
ATOM    621  HG3 GLN A  50      46.227  63.349  37.854  1.00  0.00           H
ATOM    622 HE21 GLN A  50      45.723  65.232  34.268  1.00  0.00           H
ATOM    623 HE22 GLN A  50      45.201  66.183  35.682  1.00  0.00           H
ATOM    624  N   ASP A  51      41.592  61.676  37.481  1.00  0.00           N
ATOM    625  CA  ASP A  51      40.076  61.363  37.557  1.00  0.00           C
ATOM    626  C   ASP A  51      39.795  60.273  36.382  1.00  0.00           C
ATOM    627  O   ASP A  51      40.566  60.066  35.419  1.00  0.00           O
ATOM    628  CB  ASP A  51      39.301  62.641  37.332  1.00  0.00           C
ATOM    629  CG  ASP A  51      37.832  62.550  37.675  1.00  0.00           C
ATOM    630  OD1 ASP A  51      37.235  63.646  37.434  1.00  0.00           O
ATOM    631  OD2 ASP A  51      37.380  61.572  38.236  1.00  0.00           O
ATOM    632  H   ASP A  51      42.018  61.484  36.586  1.00  0.00           H
ATOM    633  HA  ASP A  51      39.840  60.983  38.551  1.00  0.00           H
ATOM    634  HB2 ASP A  51      39.669  63.416  38.005  1.00  0.00           H
ATOM    635  HB3 ASP A  51      39.437  62.941  36.292  1.00  0.00           H
ATOM    636  N   MET A  52      38.652  59.623  36.441  1.00  0.00           N
ATOM    637  CA  MET A  52      38.065  58.738  35.368  1.00  0.00           C
ATOM    638  C   MET A  52      37.559  59.425  34.041  1.00  0.00           C
ATOM    639  O   MET A  52      37.056  58.841  33.096  1.00  0.00           O
ATOM    640  CB  MET A  52      36.897  57.877  35.918  1.00  0.00           C
ATOM    641  CG  MET A  52      37.407  56.773  36.879  1.00  0.00           C
ATOM    642  SD  MET A  52      38.074  57.262  38.529  1.00  0.00           S
ATOM    643  CE  MET A  52      36.557  57.942  39.312  1.00  0.00           C
ATOM    644  H   MET A  52      37.992  60.052  37.074  1.00  0.00           H
ATOM    645  HA  MET A  52      38.765  57.949  35.093  1.00  0.00           H
ATOM    646  HB2 MET A  52      36.277  58.517  36.545  1.00  0.00           H
ATOM    647  HB3 MET A  52      36.265  57.415  35.160  1.00  0.00           H
ATOM    648  HG2 MET A  52      36.554  56.105  37.004  1.00  0.00           H
ATOM    649  HG3 MET A  52      38.125  56.174  36.319  1.00  0.00           H
ATOM    650  HE1 MET A  52      36.774  58.241  40.338  1.00  0.00           H
ATOM    651  HE2 MET A  52      36.082  58.793  38.824  1.00  0.00           H
ATOM    652  HE3 MET A  52      35.799  57.160  39.282  1.00  0.00           H
ATOM    653  N   GLU A  53      37.607  60.713  33.914  1.00  0.00           N
ATOM    654  CA  GLU A  53      37.092  61.490  32.708  1.00  0.00           C
ATOM    655  C   GLU A  53      38.092  61.193  31.559  1.00  0.00           C
ATOM    656  O   GLU A  53      39.339  61.276  31.789  1.00  0.00           O
ATOM    657  CB  GLU A  53      37.042  62.963  33.160  1.00  0.00           C
ATOM    658  CG  GLU A  53      36.667  64.020  32.064  1.00  0.00           C
ATOM    659  CD  GLU A  53      35.303  63.867  31.420  1.00  0.00           C
ATOM    660  OE1 GLU A  53      34.477  64.827  31.462  1.00  0.00           O
ATOM    661  OE2 GLU A  53      35.174  62.784  30.780  1.00  0.00           O
ATOM    662  H   GLU A  53      38.105  61.234  34.622  1.00  0.00           H
ATOM    663  HA  GLU A  53      36.113  61.110  32.414  1.00  0.00           H
ATOM    664  HB2 GLU A  53      36.240  63.005  33.897  1.00  0.00           H
ATOM    665  HB3 GLU A  53      37.977  63.275  33.625  1.00  0.00           H
ATOM    666  HG2 GLU A  53      36.770  64.956  32.613  1.00  0.00           H
ATOM    667  HG3 GLU A  53      37.446  63.928  31.307  1.00  0.00           H
ATOM    668  N   LEU A  54      37.689  60.987  30.292  1.00 -0.02           N
ATOM    669  CA  LEU A  54      38.632  60.678  29.255  1.00 -0.02           C
ATOM    670  C   LEU A  54      39.577  61.777  28.788  1.00 -0.02           C
ATOM    671  O   LEU A  54      40.678  61.544  28.389  1.00 -0.02           O
ATOM    672  CB  LEU A  54      37.757  60.107  28.125  1.00 -0.02           C
ATOM    673  CG  LEU A  54      38.554  59.430  26.978  1.00 -0.02           C
ATOM    674  CD1 LEU A  54      39.390  58.253  27.380  1.00 -0.02           C
ATOM    675  CD2 LEU A  54      37.549  58.938  25.973  1.00 -0.02           C
ATOM    676  H   LEU A  54      36.692  60.952  30.131  1.00 -0.02           H
ATOM    677  HA  LEU A  54      39.262  59.861  29.607  1.00 -0.02           H
ATOM    678  HB2 LEU A  54      37.051  59.402  28.565  1.00 -0.02           H
ATOM    679  HB3 LEU A  54      37.212  60.932  27.665  1.00 -0.02           H
ATOM    680  HG  LEU A  54      39.206  60.176  26.524  1.00 -0.02           H
ATOM    681 HD11 LEU A  54      39.954  57.985  26.486  1.00 -0.02           H
ATOM    682 HD12 LEU A  54      38.729  57.505  27.817  1.00 -0.02           H
ATOM    683 HD13 LEU A  54      40.040  58.546  28.204  1.00 -0.02           H
ATOM    684 HD21 LEU A  54      36.952  59.729  25.520  1.00 -0.02           H
ATOM    685 HD22 LEU A  54      38.046  58.300  25.243  1.00 -0.02           H
ATOM    686 HD23 LEU A  54      36.900  58.262  26.530  1.00 -0.02           H
ATOM    687  N   VAL A  55      39.168  63.019  28.876  1.00 -0.02           N
ATOM    688  CA  VAL A  55      39.978  64.146  28.426  1.00 -0.02           C
ATOM    689  C   VAL A  55      41.115  64.327  29.432  1.00 -0.02           C
ATOM    690  O   VAL A  55      42.275  64.506  29.101  1.00 -0.02           O
ATOM    691  CB  VAL A  55      39.164  65.490  28.255  1.00 -0.02           C
ATOM    692  CG1 VAL A  55      39.908  66.708  27.728  1.00 -0.02           C
ATOM    693  CG2 VAL A  55      37.889  65.300  27.428  1.00 -0.02           C
ATOM    694  H   VAL A  55      38.238  63.218  29.215  1.00 -0.02           H
ATOM    695  HA  VAL A  55      40.315  63.910  27.417  1.00 -0.02           H
ATOM    696  HB  VAL A  55      38.885  65.698  29.288  1.00 -0.02           H
ATOM    697 HG11 VAL A  55      39.365  67.600  28.041  1.00 -0.02           H
ATOM    698 HG12 VAL A  55      40.894  66.855  28.170  1.00 -0.02           H
ATOM    699 HG13 VAL A  55      40.135  66.812  26.667  1.00 -0.02           H
ATOM    700 HG21 VAL A  55      38.170  65.082  26.398  1.00 -0.02           H
ATOM    701 HG22 VAL A  55      37.322  66.227  27.515  1.00 -0.02           H
ATOM    702 HG23 VAL A  55      37.291  64.460  27.782  1.00 -0.02           H
ATOM    703  N   THR A  56      40.920  63.934  30.735  1.00  0.01           N
ATOM    704  CA  THR A  56      41.883  63.829  31.897  1.00  0.01           C
ATOM    705  C   THR A  56      42.804  62.611  31.897  1.00  0.01           C
ATOM    706  O   THR A  56      44.039  62.737  32.007  1.00  0.01           O
ATOM    707  CB  THR A  56      41.134  63.900  33.187  1.00  0.01           C
ATOM    708  CG2 THR A  56      41.911  63.905  34.515  1.00  0.01           C
ATOM    709  OG1 THR A  56      40.374  65.002  33.270  1.00  0.01           O
ATOM    710  H   THR A  56      39.982  63.612  30.923  1.00  0.01           H
ATOM    711  HA  THR A  56      42.438  64.767  31.880  1.00  0.01           H
ATOM    712  HB  THR A  56      40.395  63.101  33.117  1.00  0.01           H
ATOM    713  HG1 THR A  56      40.998  65.719  33.137  1.00  0.01           H
ATOM    714 HG21 THR A  56      42.755  64.593  34.464  1.00  0.01           H
ATOM    715 HG22 THR A  56      42.293  62.891  34.632  1.00  0.01           H
ATOM    716 HG23 THR A  56      41.250  63.926  35.381  1.00  0.01           H
ATOM    717  N   MET A  57      42.225  61.447  31.530  1.00  0.00           N
ATOM    718  CA  MET A  57      42.939  60.249  31.146  1.00  0.00           C
ATOM    719  C   MET A  57      43.854  60.492  29.970  1.00  0.00           C
ATOM    720  O   MET A  57      44.989  60.108  30.123  1.00  0.00           O
ATOM    721  CB  MET A  57      41.988  59.071  31.055  1.00  0.00           C
ATOM    722  CG  MET A  57      41.348  58.499  32.405  1.00  0.00           C
ATOM    723  SD  MET A  57      40.387  57.018  32.185  1.00  0.00           S
ATOM    724  CE  MET A  57      39.077  57.341  30.849  1.00  0.00           C
ATOM    725  H   MET A  57      41.218  61.471  31.455  1.00  0.00           H
ATOM    726  HA  MET A  57      43.681  60.058  31.921  1.00  0.00           H
ATOM    727  HB2 MET A  57      41.183  59.442  30.422  1.00  0.00           H
ATOM    728  HB3 MET A  57      42.505  58.232  30.589  1.00  0.00           H
ATOM    729  HG2 MET A  57      42.017  58.250  33.228  1.00  0.00           H
ATOM    730  HG3 MET A  57      40.663  59.261  32.779  1.00  0.00           H
ATOM    731  HE1 MET A  57      38.599  58.317  30.934  1.00  0.00           H
ATOM    732  HE2 MET A  57      39.620  57.319  29.904  1.00  0.00           H
ATOM    733  HE3 MET A  57      38.275  56.602  30.848  1.00  0.00           H
ATOM    734  N   SER A  58      43.406  61.117  28.860  1.00 -0.05           N
ATOM    735  CA  SER A  58      44.280  61.478  27.774  1.00 -0.05           C
ATOM    736  C   SER A  58      45.429  62.376  28.215  1.00 -0.05           C
ATOM    737  O   SER A  58      46.515  62.089  27.793  1.00 -0.05           O
ATOM    738  CB  SER A  58      43.481  61.944  26.560  1.00 -0.05           C
ATOM    739  OG  SER A  58      44.313  62.273  25.430  1.00 -0.05           O
ATOM    740  H   SER A  58      42.432  61.363  28.763  1.00 -0.05           H
ATOM    741  HA  SER A  58      44.683  60.511  27.473  1.00 -0.05           H
ATOM    742  HB2 SER A  58      42.852  61.126  26.207  1.00 -0.05           H
ATOM    743  HB3 SER A  58      42.750  62.740  26.705  1.00 -0.05           H
ATOM    744  HG  SER A  58      44.611  63.170  25.597  1.00 -0.05           H
ATOM    745  N   SER A  59      45.193  63.378  29.063  1.00  0.02           N
ATOM    746  CA  SER A  59      46.257  64.317  29.560  1.00  0.02           C
ATOM    747  C   SER A  59      47.354  63.532  30.324  1.00  0.02           C
ATOM    748  O   SER A  59      48.569  63.760  30.091  1.00  0.02           O
ATOM    749  CB  SER A  59      45.528  65.359  30.430  1.00  0.02           C
ATOM    750  OG  SER A  59      45.936  66.603  29.992  1.00  0.02           O
ATOM    751  H   SER A  59      44.273  63.524  29.454  1.00  0.02           H
ATOM    752  HA  SER A  59      46.851  64.874  28.835  1.00  0.02           H
ATOM    753  HB2 SER A  59      44.440  65.310  30.381  1.00  0.02           H
ATOM    754  HB3 SER A  59      45.844  65.274  31.470  1.00  0.02           H
ATOM    755  HG  SER A  59      46.879  66.760  30.079  1.00  0.02           H
ATOM    756  N   GLN A  60      46.988  62.502  31.076  1.00  0.01           N
ATOM    757  CA  GLN A  60      47.973  61.578  31.706  1.00  0.01           C
ATOM    758  C   GLN A  60      48.667  60.625  30.730  1.00  0.01           C
ATOM    759  O   GLN A  60      49.872  60.429  30.925  1.00  0.01           O
ATOM    760  CB  GLN A  60      47.269  60.698  32.814  1.00  0.01           C
ATOM    761  CG  GLN A  60      48.314  60.104  33.802  1.00  0.01           C
ATOM    762  CD  GLN A  60      48.990  61.129  34.618  1.00  0.01           C
ATOM    763  NE2 GLN A  60      48.368  62.239  34.928  1.00  0.01           N
ATOM    764  OE1 GLN A  60      50.152  60.939  34.887  1.00  0.01           O
ATOM    765  H   GLN A  60      46.009  62.289  31.197  1.00  0.01           H
ATOM    766  HA  GLN A  60      48.779  62.177  32.130  1.00  0.01           H
ATOM    767  HB2 GLN A  60      46.582  61.366  33.332  1.00  0.01           H
ATOM    768  HB3 GLN A  60      46.669  59.861  32.456  1.00  0.01           H
ATOM    769  HG2 GLN A  60      47.764  59.390  34.414  1.00  0.01           H
ATOM    770  HG3 GLN A  60      49.073  59.562  33.238  1.00  0.01           H
ATOM    771 HE21 GLN A  60      49.016  62.885  35.356  1.00  0.01           H
ATOM    772 HE22 GLN A  60      47.424  62.408  34.613  1.00  0.01           H
ATOM    773  N   ALA A  61      48.018  60.208  29.619  1.00 -0.05           N
ATOM    774  CA  ALA A  61      48.704  59.383  28.563  1.00 -0.05           C
ATOM    775  C   ALA A  61      49.620  60.207  27.634  1.00 -0.05           C
ATOM    776  O   ALA A  61      50.674  59.791  27.172  1.00 -0.05           O
ATOM    777  CB  ALA A  61      47.633  58.699  27.683  1.00 -0.05           C
ATOM    778  H   ALA A  61      47.050  60.461  29.479  1.00 -0.05           H
ATOM    779  HA  ALA A  61      49.216  58.569  29.078  1.00 -0.05           H
ATOM    780  HB1 ALA A  61      47.119  59.440  27.070  1.00 -0.05           H
ATOM    781  HB2 ALA A  61      46.910  58.152  28.288  1.00 -0.05           H
ATOM    782  HB3 ALA A  61      48.081  58.005  26.972  1.00 -0.05           H
ATOM    783  N   GLN A  62      49.271  61.505  27.453  1.00 -0.21           N
ATOM    784  CA  GLN A  62      50.107  62.567  26.894  1.00 -0.21           C
ATOM    785  C   GLN A  62      51.302  62.875  27.825  1.00 -0.21           C
ATOM    786  O   GLN A  62      52.478  63.007  27.344  1.00 -0.21           O
ATOM    787  CB  GLN A  62      49.227  63.788  26.549  1.00 -0.21           C
ATOM    788  CG  GLN A  62      48.307  63.894  25.313  1.00 -0.21           C
ATOM    789  CD  GLN A  62      47.742  65.236  24.979  1.00 -0.21           C
ATOM    790  NE2 GLN A  62      47.426  65.444  23.714  1.00 -0.21           N
ATOM    791  OE1 GLN A  62      47.588  66.161  25.772  1.00 -0.21           O
ATOM    792  H   GLN A  62      48.348  61.806  27.731  1.00 -0.21           H
ATOM    793  HA  GLN A  62      50.567  62.235  25.963  1.00 -0.21           H
ATOM    794  HB2 GLN A  62      48.727  64.131  27.455  1.00 -0.21           H
ATOM    795  HB3 GLN A  62      49.965  64.565  26.348  1.00 -0.21           H
ATOM    796  HG2 GLN A  62      48.958  63.532  24.518  1.00 -0.21           H
ATOM    797  HG3 GLN A  62      47.493  63.170  25.270  1.00 -0.21           H
ATOM    798 HE21 GLN A  62      47.054  66.352  23.476  1.00 -0.21           H
ATOM    799 HE22 GLN A  62      47.513  64.776  22.961  1.00 -0.21           H
ATOM    800  N   ASP A  63      51.127  62.965  29.158  1.00  0.00           N
ATOM    801  CA  ASP A  63      52.203  63.066  30.174  1.00  0.00           C
ATOM    802  C   ASP A  63      53.010  61.788  30.340  1.00  0.00           C
ATOM    803  O   ASP A  63      54.141  61.891  30.869  1.00  0.00           O
ATOM    804  CB  ASP A  63      51.613  63.474  31.590  1.00  0.00           C
ATOM    805  CG  ASP A  63      51.085  64.811  31.805  1.00  0.00           C
ATOM    806  OD1 ASP A  63      51.316  65.778  31.043  1.00  0.00           O
ATOM    807  OD2 ASP A  63      50.459  65.009  32.849  1.00  0.00           O
ATOM    808  H   ASP A  63      50.167  63.137  29.420  1.00  0.00           H
ATOM    809  HA  ASP A  63      52.864  63.842  29.789  1.00  0.00           H
ATOM    810  HB2 ASP A  63      50.860  62.724  31.832  1.00  0.00           H
ATOM    811  HB3 ASP A  63      52.345  63.291  32.376  1.00  0.00           H
ATOM    812  N   ARG A  64      52.584  60.667  29.868  1.00  0.03           N
ATOM    813  CA  ARG A  64      53.394  59.429  29.706  1.00  0.03           C
ATOM    814  C   ARG A  64      54.219  59.577  28.416  1.00  0.03           C
ATOM    815  O   ARG A  64      55.389  59.251  28.340  1.00  0.03           O
ATOM    816  CB  ARG A  64      52.508  58.203  29.764  1.00  0.03           C
ATOM    817  CG  ARG A  64      53.374  56.973  30.155  1.00  0.03           C
ATOM    818  CD  ARG A  64      52.592  55.667  30.083  1.00  0.03           C
ATOM    819  NE  ARG A  64      53.334  54.518  30.484  1.00  0.03           N
ATOM    820  CZ  ARG A  64      53.042  53.263  30.539  1.00  0.03           C
ATOM    821  NH1 ARG A  64      51.906  52.881  30.123  1.00  0.03           N
ATOM    822  NH2 ARG A  64      53.806  52.420  31.082  1.00  0.03           N
ATOM    823  H   ARG A  64      51.719  60.711  29.350  1.00  0.03           H
ATOM    824  HA  ARG A  64      54.128  59.352  30.508  1.00  0.03           H
ATOM    825  HB2 ARG A  64      51.639  58.307  30.414  1.00  0.03           H
ATOM    826  HB3 ARG A  64      51.986  57.985  28.832  1.00  0.03           H
ATOM    827  HG2 ARG A  64      54.192  56.945  29.436  1.00  0.03           H
ATOM    828  HG3 ARG A  64      53.700  57.158  31.178  1.00  0.03           H
ATOM    829  HD2 ARG A  64      51.716  55.802  30.718  1.00  0.03           H
ATOM    830  HD3 ARG A  64      52.214  55.516  29.072  1.00  0.03           H
ATOM    831  HE  ARG A  64      54.307  54.769  30.583  1.00  0.03           H
ATOM    832 HH11 ARG A  64      51.362  53.596  29.662  1.00  0.03           H
ATOM    833 HH12 ARG A  64      51.502  51.963  30.247  1.00  0.03           H
ATOM    834 HH21 ARG A  64      54.678  52.772  31.451  1.00  0.03           H
ATOM    835 HH22 ARG A  64      53.621  51.428  31.093  1.00  0.03           H
ATOM    836  N   TYR A  65      53.671  60.027  27.294  1.00 -0.08           N
ATOM    837  CA  TYR A  65      54.349  60.201  25.991  1.00 -0.08           C
ATOM    838  C   TYR A  65      55.491  61.217  26.068  1.00 -0.08           C
ATOM    839  O   TYR A  65      56.557  60.935  25.528  1.00 -0.08           O
ATOM    840  CB  TYR A  65      53.254  60.659  24.987  1.00 -0.08           C
ATOM    841  CG  TYR A  65      53.414  60.601  23.495  1.00 -0.08           C
ATOM    842  CD1 TYR A  65      53.667  61.752  22.739  1.00 -0.08           C
ATOM    843  CD2 TYR A  65      53.357  59.342  22.837  1.00 -0.08           C
ATOM    844  CE1 TYR A  65      53.746  61.712  21.321  1.00 -0.08           C
ATOM    845  CE2 TYR A  65      53.416  59.299  21.468  1.00 -0.08           C
ATOM    846  CZ  TYR A  65      53.613  60.476  20.752  1.00 -0.08           C
ATOM    847  OH  TYR A  65      53.495  60.394  19.407  1.00 -0.08           O
ATOM    848  H   TYR A  65      52.703  60.312  27.276  1.00 -0.08           H
ATOM    849  HA  TYR A  65      54.766  59.228  25.727  1.00 -0.08           H
ATOM    850  HB2 TYR A  65      52.431  60.010  25.288  1.00 -0.08           H
ATOM    851  HB3 TYR A  65      52.995  61.667  25.311  1.00 -0.08           H
ATOM    852  HD1 TYR A  65      53.648  62.691  23.271  1.00 -0.08           H
ATOM    853  HD2 TYR A  65      53.336  58.417  23.394  1.00 -0.08           H
ATOM    854  HE1 TYR A  65      53.699  62.622  20.742  1.00 -0.08           H
ATOM    855  HE2 TYR A  65      53.276  58.391  20.900  1.00 -0.08           H
ATOM    856  HH  TYR A  65      53.460  61.308  19.115  1.00 -0.08           H
ATOM    857  N   THR A  66      55.321  62.376  26.684  1.00  0.01           N
ATOM    858  CA  THR A  66      56.412  63.351  26.880  1.00  0.01           C
ATOM    859  C   THR A  66      57.542  62.822  27.754  1.00  0.01           C
ATOM    860  O   THR A  66      58.664  63.158  27.435  1.00  0.01           O
ATOM    861  CB  THR A  66      55.933  64.619  27.574  1.00  0.01           C
ATOM    862  CG2 THR A  66      55.316  65.402  26.484  1.00  0.01           C
ATOM    863  OG1 THR A  66      55.032  64.576  28.659  1.00  0.01           O
ATOM    864  H   THR A  66      54.388  62.747  26.795  1.00  0.01           H
ATOM    865  HA  THR A  66      56.902  63.580  25.934  1.00  0.01           H
ATOM    866  HB  THR A  66      56.868  65.047  27.936  1.00  0.01           H
ATOM    867  HG1 THR A  66      55.665  64.597  29.380  1.00  0.01           H
ATOM    868 HG21 THR A  66      55.160  66.364  26.972  1.00  0.01           H
ATOM    869 HG22 THR A  66      54.352  64.935  26.283  1.00  0.01           H
ATOM    870 HG23 THR A  66      55.971  65.440  25.613  1.00  0.01           H
ATOM    871  N   ASP A  67      57.207  62.022  28.689  1.00  0.00           N
ATOM    872  CA  ASP A  67      58.186  61.288  29.507  1.00  0.00           C
ATOM    873  C   ASP A  67      58.892  60.288  28.639  1.00  0.00           C
ATOM    874  O   ASP A  67      60.057  60.109  28.911  1.00  0.00           O
ATOM    875  CB  ASP A  67      57.630  60.501  30.720  1.00  0.00           C
ATOM    876  CG  ASP A  67      57.592  61.287  32.077  1.00  0.00           C
ATOM    877  OD1 ASP A  67      57.607  60.576  33.072  1.00  0.00           O
ATOM    878  OD2 ASP A  67      57.518  62.510  32.178  1.00  0.00           O
ATOM    879  H   ASP A  67      56.214  61.936  28.847  1.00  0.00           H
ATOM    880  HA  ASP A  67      58.922  61.996  29.890  1.00  0.00           H
ATOM    881  HB2 ASP A  67      56.654  60.087  30.467  1.00  0.00           H
ATOM    882  HB3 ASP A  67      58.199  59.578  30.825  1.00  0.00           H
ATOM    883  N   TYR A  68      58.278  59.691  27.622  1.00  0.00           N
ATOM    884  CA  TYR A  68      58.936  58.829  26.573  1.00  0.00           C
ATOM    885  C   TYR A  68      59.883  59.594  25.605  1.00  0.00           C
ATOM    886  O   TYR A  68      61.011  59.129  25.310  1.00  0.00           O
ATOM    887  CB  TYR A  68      57.864  57.964  25.928  1.00  0.00           C
ATOM    888  CG  TYR A  68      58.368  57.356  24.646  1.00  0.00           C
ATOM    889  CD1 TYR A  68      59.275  56.319  24.755  1.00  0.00           C
ATOM    890  CD2 TYR A  68      58.154  58.024  23.446  1.00  0.00           C
ATOM    891  CE1 TYR A  68      59.901  55.872  23.582  1.00  0.00           C
ATOM    892  CE2 TYR A  68      58.903  57.628  22.264  1.00  0.00           C
ATOM    893  CZ  TYR A  68      59.709  56.535  22.338  1.00  0.00           C
ATOM    894  OH  TYR A  68      60.365  56.159  21.218  1.00  0.00           O
ATOM    895  H   TYR A  68      57.295  59.921  27.664  1.00  0.00           H
ATOM    896  HA  TYR A  68      59.576  58.131  27.113  1.00  0.00           H
ATOM    897  HB2 TYR A  68      57.679  57.102  26.569  1.00  0.00           H
ATOM    898  HB3 TYR A  68      56.910  58.477  25.805  1.00  0.00           H
ATOM    899  HD1 TYR A  68      59.548  55.903  25.714  1.00  0.00           H
ATOM    900  HD2 TYR A  68      57.522  58.900  23.435  1.00  0.00           H
ATOM    901  HE1 TYR A  68      60.432  54.935  23.511  1.00  0.00           H
ATOM    902  HE2 TYR A  68      58.832  58.204  21.353  1.00  0.00           H
ATOM    903  HH  TYR A  68      60.791  55.302  21.302  1.00  0.00           H
ATOM    904  N   LEU A  69      59.398  60.760  25.070  1.00 -0.01           N
ATOM    905  CA  LEU A  69      60.116  61.635  24.147  1.00 -0.01           C
ATOM    906  C   LEU A  69      61.346  62.288  24.751  1.00 -0.01           C
ATOM    907  O   LEU A  69      62.389  62.227  24.065  1.00 -0.01           O
ATOM    908  CB  LEU A  69      59.081  62.661  23.489  1.00 -0.01           C
ATOM    909  CG  LEU A  69      58.145  61.901  22.546  1.00 -0.01           C
ATOM    910  CD1 LEU A  69      57.082  62.959  22.043  1.00 -0.01           C
ATOM    911  CD2 LEU A  69      58.731  61.258  21.305  1.00 -0.01           C
ATOM    912  H   LEU A  69      58.504  61.031  25.454  1.00 -0.01           H
ATOM    913  HA  LEU A  69      60.435  60.937  23.374  1.00 -0.01           H
ATOM    914  HB2 LEU A  69      58.537  63.279  24.203  1.00 -0.01           H
ATOM    915  HB3 LEU A  69      59.489  63.363  22.763  1.00 -0.01           H
ATOM    916  HG  LEU A  69      57.556  61.278  23.219  1.00 -0.01           H
ATOM    917 HD11 LEU A  69      57.458  63.883  21.606  1.00 -0.01           H
ATOM    918 HD12 LEU A  69      56.475  63.307  22.879  1.00 -0.01           H
ATOM    919 HD13 LEU A  69      56.435  62.445  21.333  1.00 -0.01           H
ATOM    920 HD21 LEU A  69      59.124  62.078  20.704  1.00 -0.01           H
ATOM    921 HD22 LEU A  69      59.522  60.552  21.558  1.00 -0.01           H
ATOM    922 HD23 LEU A  69      57.951  60.702  20.787  1.00 -0.01           H
ATOM    923  N   ILE A  70      61.267  62.822  25.986  1.00  0.00           N
ATOM    924  CA  ILE A  70      62.427  63.474  26.604  1.00  0.00           C
ATOM    925  C   ILE A  70      63.530  62.496  26.923  1.00  0.00           C
ATOM    926  O   ILE A  70      64.685  62.754  26.660  1.00  0.00           O
ATOM    927  CB  ILE A  70      62.003  64.182  27.910  1.00  0.00           C
ATOM    928  CG1 ILE A  70      60.903  65.197  27.693  1.00  0.00           C
ATOM    929  CG2 ILE A  70      63.122  64.869  28.700  1.00  0.00           C
ATOM    930  CD1 ILE A  70      60.063  65.774  28.828  1.00  0.00           C
ATOM    931  H   ILE A  70      60.453  62.558  26.522  1.00  0.00           H
ATOM    932  HA  ILE A  70      62.806  64.237  25.924  1.00  0.00           H
ATOM    933  HB  ILE A  70      61.573  63.386  28.517  1.00  0.00           H
ATOM    934 HG12 ILE A  70      61.344  66.033  27.150  1.00  0.00           H
ATOM    935 HG13 ILE A  70      60.209  64.816  26.945  1.00  0.00           H
ATOM    936 HG21 ILE A  70      63.836  64.159  29.117  1.00  0.00           H
ATOM    937 HG22 ILE A  70      62.779  65.486  29.531  1.00  0.00           H
ATOM    938 HG23 ILE A  70      63.622  65.501  27.967  1.00  0.00           H
ATOM    939 HD11 ILE A  70      59.216  66.278  28.364  1.00  0.00           H
ATOM    940 HD12 ILE A  70      60.659  66.456  29.434  1.00  0.00           H
ATOM    941 HD13 ILE A  70      59.768  64.947  29.474  1.00  0.00           H
ATOM    942  N   GLU A  71      63.105  61.313  27.357  1.00  0.00           N
ATOM    943  CA  GLU A  71      63.969  60.195  27.589  1.00  0.00           C
ATOM    944  C   GLU A  71      64.660  59.556  26.306  1.00  0.00           C
ATOM    945  O   GLU A  71      65.722  58.971  26.371  1.00  0.00           O
ATOM    946  CB  GLU A  71      63.227  59.215  28.417  1.00  0.00           C
ATOM    947  CG  GLU A  71      64.118  58.197  29.091  1.00  0.00           C
ATOM    948  CD  GLU A  71      65.036  58.883  30.183  1.00  0.00           C
ATOM    949  OE1 GLU A  71      64.831  60.059  30.638  1.00  0.00           O
ATOM    950  OE2 GLU A  71      65.976  58.183  30.561  1.00  0.00           O
ATOM    951  H   GLU A  71      62.138  61.225  27.635  1.00  0.00           H
ATOM    952  HA  GLU A  71      64.830  60.547  28.157  1.00  0.00           H
ATOM    953  HB2 GLU A  71      62.756  59.773  29.226  1.00  0.00           H
ATOM    954  HB3 GLU A  71      62.464  58.730  27.808  1.00  0.00           H
ATOM    955  HG2 GLU A  71      63.532  57.558  29.752  1.00  0.00           H
ATOM    956  HG3 GLU A  71      64.566  57.527  28.356  1.00  0.00           H
ATOM    957  N   THR A  72      63.971  59.704  25.151  1.00  0.01           N
ATOM    958  CA  THR A  72      64.382  59.094  23.886  1.00  0.01           C
ATOM    959  C   THR A  72      65.326  60.057  23.221  1.00  0.01           C
ATOM    960  O   THR A  72      66.349  59.629  22.668  1.00  0.01           O
ATOM    961  CB  THR A  72      63.210  58.865  22.906  1.00  0.01           C
ATOM    962  CG2 THR A  72      63.624  58.547  21.388  1.00  0.01           C
ATOM    963  OG1 THR A  72      62.386  57.860  23.377  1.00  0.01           O
ATOM    964  H   THR A  72      63.096  60.207  25.122  1.00  0.01           H
ATOM    965  HA  THR A  72      64.815  58.109  24.063  1.00  0.01           H
ATOM    966  HB  THR A  72      62.544  59.724  22.830  1.00  0.01           H
ATOM    967  HG1 THR A  72      61.801  58.184  24.065  1.00  0.01           H
ATOM    968 HG21 THR A  72      63.990  59.401  20.818  1.00  0.01           H
ATOM    969 HG22 THR A  72      62.813  58.056  20.851  1.00  0.01           H
ATOM    970 HG23 THR A  72      64.503  57.904  21.347  1.00  0.01           H
ATOM    971  N   LEU A  73      65.045  61.409  23.232  1.00  0.00           N
ATOM    972  CA  LEU A  73      65.980  62.394  22.562  1.00  0.00           C
ATOM    973  C   LEU A  73      67.238  62.412  23.466  1.00  0.00           C
ATOM    974  O   LEU A  73      68.337  62.630  23.006  1.00  0.00           O
ATOM    975  CB  LEU A  73      65.358  63.770  22.794  1.00  0.00           C
ATOM    976  CG  LEU A  73      66.157  64.899  22.089  1.00  0.00           C
ATOM    977  CD1 LEU A  73      66.300  64.904  20.537  1.00  0.00           C
ATOM    978  CD2 LEU A  73      65.752  66.266  22.591  1.00  0.00           C
ATOM    979  H   LEU A  73      64.129  61.672  23.566  1.00  0.00           H
ATOM    980  HA  LEU A  73      66.170  62.184  21.509  1.00  0.00           H
ATOM    981  HB2 LEU A  73      64.321  63.694  22.465  1.00  0.00           H
ATOM    982  HB3 LEU A  73      65.172  64.035  23.835  1.00  0.00           H
ATOM    983  HG  LEU A  73      67.197  64.833  22.411  1.00  0.00           H
ATOM    984 HD11 LEU A  73      67.196  64.423  20.146  1.00  0.00           H
ATOM    985 HD12 LEU A  73      66.258  65.901  20.099  1.00  0.00           H
ATOM    986 HD13 LEU A  73      65.424  64.465  20.058  1.00  0.00           H
ATOM    987 HD21 LEU A  73      66.074  66.449  23.616  1.00  0.00           H
ATOM    988 HD22 LEU A  73      65.975  67.041  21.858  1.00  0.00           H
ATOM    989 HD23 LEU A  73      64.664  66.327  22.635  1.00  0.00           H
ATOM    990  N   ASP A  74      67.114  62.101  24.764  1.00  0.00           N
ATOM    991  CA  ASP A  74      68.125  62.002  25.847  1.00  0.00           C
ATOM    992  C   ASP A  74      69.213  63.097  25.980  1.00  0.00           C
ATOM    993  O   ASP A  74      70.402  62.800  25.938  1.00  0.00           O
ATOM    994  CB  ASP A  74      68.677  60.567  25.815  1.00  0.00           C
ATOM    995  CG  ASP A  74      69.291  60.057  27.134  1.00  0.00           C
ATOM    996  OD1 ASP A  74      70.203  59.221  26.998  1.00  0.00           O
ATOM    997  OD2 ASP A  74      68.901  60.541  28.233  1.00  0.00           O
ATOM    998  H   ASP A  74      66.196  61.801  25.059  1.00  0.00           H
ATOM    999  HA  ASP A  74      67.572  62.152  26.775  1.00  0.00           H
ATOM   1000  HB2 ASP A  74      67.858  59.878  25.608  1.00  0.00           H
ATOM   1001  HB3 ASP A  74      69.443  60.492  25.044  1.00  0.00           H
ATOM   1002  N   PRO A  75      68.879  64.427  26.256  1.00  0.00           N
ATOM   1003  CA  PRO A  75      69.802  65.490  26.312  1.00  0.00           C
ATOM   1004  C   PRO A  75      70.436  65.871  27.665  1.00  0.00           C
ATOM   1005  O   PRO A  75      69.718  65.840  28.663  1.00  0.00           O
ATOM   1006  CB  PRO A  75      69.093  66.722  25.780  1.00  0.00           C
ATOM   1007  CG  PRO A  75      67.741  66.443  26.392  1.00  0.00           C
ATOM   1008  CD  PRO A  75      67.475  64.967  26.246  1.00  0.00           C
ATOM   1009  HA  PRO A  75      70.615  65.235  25.633  1.00  0.00           H
ATOM   1010  HB2 PRO A  75      69.523  67.677  26.083  1.00  0.00           H
ATOM   1011  HB3 PRO A  75      68.880  66.586  24.720  1.00  0.00           H
ATOM   1012  HG2 PRO A  75      67.797  66.637  27.464  1.00  0.00           H
ATOM   1013  HG3 PRO A  75      66.955  67.022  25.908  1.00  0.00           H
ATOM   1014  HD2 PRO A  75      66.840  64.667  27.080  1.00  0.00           H
ATOM   1015  HD3 PRO A  75      66.842  64.755  25.384  1.00  0.00           H
ATOM   1016  N   LYS A  76      71.579  66.566  27.611  1.00  0.00           N
ATOM   1017  CA  LYS A  76      72.272  67.255  28.693  1.00  0.00           C
ATOM   1018  C   LYS A  76      71.685  68.645  29.021  1.00  0.00           C
ATOM   1019  O   LYS A  76      71.266  69.318  28.072  1.00  0.00           O
ATOM   1020  CB  LYS A  76      73.798  67.263  28.470  1.00  0.00           C
ATOM   1021  CG  LYS A  76      74.359  66.009  27.844  1.00  0.00           C
ATOM   1022  CD  LYS A  76      75.920  66.011  27.857  1.00  0.00           C
ATOM   1023  CE  LYS A  76      76.392  64.914  26.872  1.00  0.00           C
ATOM   1024  NZ  LYS A  76      76.622  65.447  25.528  1.00  0.00           N
ATOM   1025  H   LYS A  76      72.028  66.719  26.719  1.00  0.00           H
ATOM   1026  HA  LYS A  76      72.185  66.633  29.584  1.00  0.00           H
ATOM   1027  HB2 LYS A  76      73.953  67.991  27.673  1.00  0.00           H
ATOM   1028  HB3 LYS A  76      74.291  67.526  29.406  1.00  0.00           H
ATOM   1029  HG2 LYS A  76      74.209  65.101  28.430  1.00  0.00           H
ATOM   1030  HG3 LYS A  76      73.883  65.787  26.889  1.00  0.00           H
ATOM   1031  HD2 LYS A  76      76.318  66.986  27.577  1.00  0.00           H
ATOM   1032  HD3 LYS A  76      76.129  65.747  28.894  1.00  0.00           H
ATOM   1033  HE2 LYS A  76      77.389  64.588  27.171  1.00  0.00           H
ATOM   1034  HE3 LYS A  76      75.747  64.052  26.708  1.00  0.00           H
ATOM   1035  HZ1 LYS A  76      77.195  66.278  25.488  1.00  0.00           H
ATOM   1036  HZ2 LYS A  76      75.823  65.681  24.956  1.00  0.00           H
ATOM   1037  HZ3 LYS A  76      77.169  64.851  24.923  1.00  0.00           H
ATOM   1038  N   ALA A  77      71.794  69.159  30.257  1.00  0.00           N
ATOM   1039  CA  ALA A  77      71.300  70.506  30.550  1.00  0.00           C
ATOM   1040  C   ALA A  77      72.241  71.528  29.972  1.00  0.00           C
ATOM   1041  O   ALA A  77      73.367  71.264  29.540  1.00  0.00           O
ATOM   1042  CB  ALA A  77      71.431  70.598  32.092  1.00  0.00           C
ATOM   1043  H   ALA A  77      72.415  68.646  30.866  1.00  0.00           H
ATOM   1044  HA  ALA A  77      70.294  70.552  30.133  1.00  0.00           H
ATOM   1045  HB1 ALA A  77      70.643  70.039  32.596  1.00  0.00           H
ATOM   1046  HB2 ALA A  77      71.160  71.606  32.407  1.00  0.00           H
ATOM   1047  HB3 ALA A  77      72.430  70.296  32.405  1.00  0.00           H
ATOM   1048  N   GLY A  78      71.919  72.841  29.934  1.00  0.00           N
ATOM   1049  CA  GLY A  78      72.855  73.937  29.497  1.00  0.00           C
ATOM   1050  C   GLY A  78      72.723  74.188  27.983  1.00  0.00           C
ATOM   1051  O   GLY A  78      73.730  74.388  27.367  1.00  0.00           O
ATOM   1052  H   GLY A  78      70.972  73.081  30.190  1.00  0.00           H
ATOM   1053  HA2 GLY A  78      72.692  74.884  30.011  1.00  0.00           H
ATOM   1054  HA3 GLY A  78      73.878  73.711  29.799  1.00  0.00           H
ATOM   1055  N   GLN A  79      71.562  73.964  27.361  1.00  0.00           N
ATOM   1056  CA  GLN A  79      71.472  73.678  25.915  1.00  0.00           C
ATOM   1057  C   GLN A  79      70.138  74.251  25.373  1.00  0.00           C
ATOM   1058  O   GLN A  79      69.176  74.404  26.139  1.00  0.00           O
ATOM   1059  CB  GLN A  79      71.519  72.156  25.669  1.00  0.00           C
ATOM   1060  CG  GLN A  79      72.945  71.679  26.031  1.00  0.00           C
ATOM   1061  CD  GLN A  79      73.145  70.339  25.263  1.00  0.00           C
ATOM   1062  NE2 GLN A  79      72.571  69.277  25.636  1.00  0.00           N
ATOM   1063  OE1 GLN A  79      73.895  70.279  24.302  1.00  0.00           O
ATOM   1064  H   GLN A  79      70.796  73.760  27.987  1.00  0.00           H
ATOM   1065  HA  GLN A  79      72.290  74.132  25.356  1.00  0.00           H
ATOM   1066  HB2 GLN A  79      70.667  71.693  26.165  1.00  0.00           H
ATOM   1067  HB3 GLN A  79      71.404  71.989  24.598  1.00  0.00           H
ATOM   1068  HG2 GLN A  79      73.751  72.380  25.813  1.00  0.00           H
ATOM   1069  HG3 GLN A  79      72.986  71.362  27.073  1.00  0.00           H
ATOM   1070 HE21 GLN A  79      72.693  68.525  24.973  1.00  0.00           H
ATOM   1071 HE22 GLN A  79      71.978  69.240  26.452  1.00  0.00           H
ATOM   1072  N   HID A  80      69.981  74.289  24.048  1.00  0.00           N
ATOM   1073  CA  HID A  80      68.860  74.988  23.376  1.00  0.00           C
ATOM   1074  C   HID A  80      68.176  74.090  22.290  1.00  0.00           C
ATOM   1075  O   HID A  80      68.793  73.613  21.322  1.00  0.00           O
ATOM   1076  CB  HID A  80      69.252  76.317  22.795  1.00  0.00           C
ATOM   1077  CG  HID A  80      68.186  77.429  22.546  1.00  0.00           C
ATOM   1078  CD2 HID A  80      66.871  77.399  22.786  1.00  0.00           C
ATOM   1079  ND1 HID A  80      68.381  78.616  21.911  1.00  0.00           N
ATOM   1080  CE1 HID A  80      67.298  79.379  21.954  1.00  0.00           C
ATOM   1081  NE2 HID A  80      66.314  78.688  22.557  1.00  0.00           N
ATOM   1082  H   HID A  80      70.855  74.243  23.542  1.00  0.00           H
ATOM   1083  HA  HID A  80      68.065  75.066  24.118  1.00  0.00           H
ATOM   1084  HB2 HID A  80      70.034  76.817  23.367  1.00  0.00           H
ATOM   1085  HB3 HID A  80      69.660  76.092  21.809  1.00  0.00           H
ATOM   1086  HD1 HID A  80      69.292  79.003  21.709  1.00  0.00           H
ATOM   1087  HD2 HID A  80      66.314  76.583  23.222  1.00  0.00           H
ATOM   1088  HE1 HID A  80      67.306  80.423  21.678  1.00  0.00           H
ATOM   1089  N   LEU A  81      66.965  73.691  22.610  1.00  0.00           N
ATOM   1090  CA  LEU A  81      65.995  72.862  21.847  1.00  0.00           C
ATOM   1091  C   LEU A  81      65.034  73.785  21.045  1.00  0.00           C
ATOM   1092  O   LEU A  81      64.570  74.860  21.484  1.00  0.00           O
ATOM   1093  CB  LEU A  81      65.218  72.042  22.875  1.00  0.00           C
ATOM   1094  CG  LEU A  81      63.835  71.346  22.459  1.00  0.00           C
ATOM   1095  CD1 LEU A  81      63.897  70.388  21.357  1.00  0.00           C
ATOM   1096  CD2 LEU A  81      63.176  70.579  23.587  1.00  0.00           C
ATOM   1097  H   LEU A  81      66.573  74.155  23.416  1.00  0.00           H
ATOM   1098  HA  LEU A  81      66.446  72.140  21.166  1.00  0.00           H
ATOM   1099  HB2 LEU A  81      65.898  71.340  23.358  1.00  0.00           H
ATOM   1100  HB3 LEU A  81      64.983  72.769  23.652  1.00  0.00           H
ATOM   1101  HG  LEU A  81      63.202  72.180  22.154  1.00  0.00           H
ATOM   1102 HD11 LEU A  81      62.934  69.921  21.153  1.00  0.00           H
ATOM   1103 HD12 LEU A  81      64.682  69.640  21.465  1.00  0.00           H
ATOM   1104 HD13 LEU A  81      64.240  70.950  20.488  1.00  0.00           H
ATOM   1105 HD21 LEU A  81      63.211  71.212  24.474  1.00  0.00           H
ATOM   1106 HD22 LEU A  81      62.145  70.328  23.339  1.00  0.00           H
ATOM   1107 HD23 LEU A  81      63.773  69.715  23.879  1.00  0.00           H
ATOM   1108  N   LEU A  82      64.710  73.354  19.821  1.00  0.00           N
ATOM   1109  CA  LEU A  82      63.757  73.928  18.900  1.00  0.00           C
ATOM   1110  C   LEU A  82      62.479  72.977  18.797  1.00  0.00           C
ATOM   1111  O   LEU A  82      62.567  71.960  18.064  1.00  0.00           O
ATOM   1112  CB  LEU A  82      64.441  74.131  17.496  1.00  0.00           C
ATOM   1113  CG  LEU A  82      63.487  74.618  16.429  1.00  0.00           C
ATOM   1114  CD1 LEU A  82      63.175  76.095  16.628  1.00  0.00           C
ATOM   1115  CD2 LEU A  82      64.157  74.429  15.129  1.00  0.00           C
ATOM   1116  H   LEU A  82      65.251  72.556  19.521  1.00  0.00           H
ATOM   1117  HA  LEU A  82      63.485  74.888  19.339  1.00  0.00           H
ATOM   1118  HB2 LEU A  82      65.265  74.814  17.701  1.00  0.00           H
ATOM   1119  HB3 LEU A  82      64.895  73.194  17.174  1.00  0.00           H
ATOM   1120  HG  LEU A  82      62.546  74.073  16.503  1.00  0.00           H
ATOM   1121 HD11 LEU A  82      62.703  76.316  17.585  1.00  0.00           H
ATOM   1122 HD12 LEU A  82      62.670  76.537  15.769  1.00  0.00           H
ATOM   1123 HD13 LEU A  82      64.142  76.599  16.662  1.00  0.00           H
ATOM   1124 HD21 LEU A  82      63.623  74.846  14.275  1.00  0.00           H
ATOM   1125 HD22 LEU A  82      65.110  74.958  15.157  1.00  0.00           H
ATOM   1126 HD23 LEU A  82      64.301  73.368  14.925  1.00  0.00           H
ATOM   1127  N   ASP A  83      61.355  73.416  19.369  1.00 -0.03           N
ATOM   1128  CA  ASP A  83      60.087  72.616  19.327  1.00 -0.03           C
ATOM   1129  C   ASP A  83      59.244  73.002  18.030  1.00 -0.03           C
ATOM   1130  O   ASP A  83      58.507  73.968  17.959  1.00 -0.03           O
ATOM   1131  CB  ASP A  83      59.294  72.870  20.693  1.00 -0.03           C
ATOM   1132  CG  ASP A  83      58.249  71.786  20.905  1.00 -0.03           C
ATOM   1133  OD1 ASP A  83      57.813  71.151  19.929  1.00 -0.03           O
ATOM   1134  OD2 ASP A  83      57.885  71.684  22.072  1.00 -0.03           O
ATOM   1135  H   ASP A  83      61.434  74.218  19.977  1.00 -0.03           H
ATOM   1136  HA  ASP A  83      60.288  71.544  19.326  1.00 -0.03           H
ATOM   1137  HB2 ASP A  83      59.970  72.807  21.546  1.00 -0.03           H
ATOM   1138  HB3 ASP A  83      58.983  73.913  20.745  1.00 -0.03           H
ATOM   1139  N   ILE A  84      59.541  72.326  16.936  1.00 -0.03           N
ATOM   1140  CA  ILE A  84      58.864  72.607  15.632  1.00 -0.03           C
ATOM   1141  C   ILE A  84      57.404  72.245  15.645  1.00 -0.03           C
ATOM   1142  O   ILE A  84      57.044  71.115  15.778  1.00 -0.03           O
ATOM   1143  CB  ILE A  84      59.654  71.997  14.414  1.00 -0.03           C
ATOM   1144  CG1 ILE A  84      60.859  72.806  13.964  1.00 -0.03           C
ATOM   1145  CG2 ILE A  84      58.779  71.739  13.201  1.00 -0.03           C
ATOM   1146  CD1 ILE A  84      61.982  71.888  13.518  1.00 -0.03           C
ATOM   1147  H   ILE A  84      60.103  71.486  16.932  1.00 -0.03           H
ATOM   1148  HA  ILE A  84      58.916  73.692  15.531  1.00 -0.03           H
ATOM   1149  HB  ILE A  84      59.963  70.998  14.724  1.00 -0.03           H
ATOM   1150 HG12 ILE A  84      60.554  73.354  13.073  1.00 -0.03           H
ATOM   1151 HG13 ILE A  84      61.143  73.566  14.692  1.00 -0.03           H
ATOM   1152 HG21 ILE A  84      58.080  70.904  13.181  1.00 -0.03           H
ATOM   1153 HG22 ILE A  84      59.418  71.543  12.340  1.00 -0.03           H
ATOM   1154 HG23 ILE A  84      58.224  72.653  12.986  1.00 -0.03           H
ATOM   1155 HD11 ILE A  84      62.898  72.356  13.159  1.00 -0.03           H
ATOM   1156 HD12 ILE A  84      61.555  71.264  12.733  1.00 -0.03           H
ATOM   1157 HD13 ILE A  84      62.201  71.104  14.243  1.00 -0.03           H
ATOM   1158  N   GLY A  85      56.483  73.252  15.459  1.00 -0.02           N
ATOM   1159  CA  GLY A  85      55.064  73.010  15.665  1.00 -0.02           C
ATOM   1160  C   GLY A  85      54.768  72.603  17.061  1.00 -0.02           C
ATOM   1161  O   GLY A  85      54.310  71.500  17.367  1.00 -0.02           O
ATOM   1162  H   GLY A  85      56.781  74.217  15.466  1.00 -0.02           H
ATOM   1163  HA2 GLY A  85      54.551  73.931  15.387  1.00 -0.02           H
ATOM   1164  HA3 GLY A  85      54.751  72.270  14.929  1.00 -0.02           H
ATOM   1165  N   CYS A  86      55.045  73.490  17.988  1.00 -0.03           N
ATOM   1166  CA  CYS A  86      55.025  73.226  19.429  1.00 -0.03           C
ATOM   1167  C   CYS A  86      53.681  73.175  20.073  1.00 -0.03           C
ATOM   1168  O   CYS A  86      53.561  72.933  21.272  1.00 -0.03           O
ATOM   1169  CB  CYS A  86      55.778  74.454  20.047  1.00 -0.03           C
ATOM   1170  SG  CYS A  86      55.094  76.117  19.678  1.00 -0.03           S
ATOM   1171  H   CYS A  86      55.485  74.348  17.688  1.00 -0.03           H
ATOM   1172  HA  CYS A  86      55.588  72.328  19.685  1.00 -0.03           H
ATOM   1173  HB2 CYS A  86      55.816  74.223  21.112  1.00 -0.03           H
ATOM   1174  HB3 CYS A  86      56.746  74.448  19.548  1.00 -0.03           H
ATOM   1175  HG  CYS A  86      54.017  75.781  20.393  1.00 -0.03           H
ATOM   1176  N   GLY A  87      52.587  73.562  19.317  1.00 -0.01           N
ATOM   1177  CA  GLY A  87      51.262  73.655  19.853  1.00 -0.01           C
ATOM   1178  C   GLY A  87      51.229  74.591  21.055  1.00 -0.01           C
ATOM   1179  O   GLY A  87      52.105  75.459  21.153  1.00 -0.01           O
ATOM   1180  H   GLY A  87      52.752  73.546  18.321  1.00 -0.01           H
ATOM   1181  HA2 GLY A  87      50.504  73.976  19.138  1.00 -0.01           H
ATOM   1182  HA3 GLY A  87      50.836  72.696  20.148  1.00 -0.01           H
ATOM   1183  N   THR A  88      50.306  74.360  21.952  1.00  0.04           N
ATOM   1184  CA  THR A  88      50.130  75.265  23.126  1.00  0.04           C
ATOM   1185  C   THR A  88      51.348  75.264  24.192  1.00  0.04           C
ATOM   1186  O   THR A  88      51.081  75.687  25.348  1.00  0.04           O
ATOM   1187  CB  THR A  88      48.703  75.224  23.680  1.00  0.04           C
ATOM   1188  CG2 THR A  88      47.634  75.634  22.676  1.00  0.04           C
ATOM   1189  OG1 THR A  88      48.399  74.031  24.302  1.00  0.04           O
ATOM   1190  H   THR A  88      49.720  73.539  21.890  1.00  0.04           H
ATOM   1191  HA  THR A  88      50.249  76.266  22.712  1.00  0.04           H
ATOM   1192  HB  THR A  88      48.785  76.003  24.438  1.00  0.04           H
ATOM   1193  HG1 THR A  88      49.193  73.496  24.374  1.00  0.04           H
ATOM   1194 HG21 THR A  88      47.974  76.486  22.087  1.00  0.04           H
ATOM   1195 HG22 THR A  88      46.793  75.996  23.267  1.00  0.04           H
ATOM   1196 HG23 THR A  88      47.418  74.760  22.063  1.00  0.04           H
ATOM   1197  N   GLY A  89      52.561  74.767  23.889  1.00  0.01           N
ATOM   1198  CA  GLY A  89      53.720  74.979  24.730  1.00  0.01           C
ATOM   1199  C   GLY A  89      53.923  73.940  25.899  1.00  0.01           C
ATOM   1200  O   GLY A  89      54.870  74.103  26.689  1.00  0.01           O
ATOM   1201  H   GLY A  89      52.742  74.631  22.905  1.00  0.01           H
ATOM   1202  HA2 GLY A  89      54.617  74.820  24.132  1.00  0.01           H
ATOM   1203  HA3 GLY A  89      53.720  75.966  25.192  1.00  0.01           H
ATOM   1204  N   ARG A  90      53.157  72.836  26.071  1.00  0.05           N
ATOM   1205  CA  ARG A  90      53.418  71.941  27.208  1.00  0.05           C
ATOM   1206  C   ARG A  90      54.565  70.979  26.971  1.00  0.05           C
ATOM   1207  O   ARG A  90      55.309  70.641  27.942  1.00  0.05           O
ATOM   1208  CB  ARG A  90      52.139  71.287  27.571  1.00  0.05           C
ATOM   1209  CG  ARG A  90      52.199  70.201  28.604  1.00  0.05           C
ATOM   1210  CD  ARG A  90      50.817  69.617  29.027  1.00  0.05           C
ATOM   1211  NE  ARG A  90      50.851  68.669  30.147  1.00  0.05           N
ATOM   1212  CZ  ARG A  90      50.530  68.982  31.417  1.00  0.05           C
ATOM   1213  NH1 ARG A  90      50.333  70.235  31.811  1.00  0.05           N
ATOM   1214  NH2 ARG A  90      50.373  68.083  32.310  1.00  0.05           N
ATOM   1215  H   ARG A  90      52.420  72.667  25.400  1.00  0.05           H
ATOM   1216  HA  ARG A  90      53.667  72.559  28.070  1.00  0.05           H
ATOM   1217  HB2 ARG A  90      51.523  72.133  27.875  1.00  0.05           H
ATOM   1218  HB3 ARG A  90      51.753  70.903  26.627  1.00  0.05           H
ATOM   1219  HG2 ARG A  90      52.892  69.385  28.401  1.00  0.05           H
ATOM   1220  HG3 ARG A  90      52.624  70.630  29.512  1.00  0.05           H
ATOM   1221  HD2 ARG A  90      50.109  70.426  29.211  1.00  0.05           H
ATOM   1222  HD3 ARG A  90      50.424  69.110  28.146  1.00  0.05           H
ATOM   1223  HE  ARG A  90      51.043  67.712  29.887  1.00  0.05           H
ATOM   1224 HH11 ARG A  90      50.640  71.071  31.335  1.00  0.05           H
ATOM   1225 HH12 ARG A  90      50.057  70.387  32.771  1.00  0.05           H
ATOM   1226 HH21 ARG A  90      50.479  67.103  32.092  1.00  0.05           H
ATOM   1227 HH22 ARG A  90      50.109  68.364  33.244  1.00  0.05           H
ATOM   1228  N   THR A  91      54.849  70.537  25.730  1.00  0.00           N
ATOM   1229  CA  THR A  91      56.006  69.693  25.357  1.00  0.00           C
ATOM   1230  C   THR A  91      57.244  70.514  25.648  1.00  0.00           C
ATOM   1231  O   THR A  91      58.222  69.986  26.213  1.00  0.00           O
ATOM   1232  CB  THR A  91      55.974  69.303  23.872  1.00  0.00           C
ATOM   1233  CG2 THR A  91      54.989  68.238  23.658  1.00  0.00           C
ATOM   1234  OG1 THR A  91      55.721  70.466  23.042  1.00  0.00           O
ATOM   1235  H   THR A  91      54.266  70.810  24.952  1.00  0.00           H
ATOM   1236  HA  THR A  91      56.137  68.786  25.947  1.00  0.00           H
ATOM   1237  HB  THR A  91      56.974  68.971  23.592  1.00  0.00           H
ATOM   1238  HG1 THR A  91      56.545  70.911  22.832  1.00  0.00           H
ATOM   1239 HG21 THR A  91      55.407  67.296  24.015  1.00  0.00           H
ATOM   1240 HG22 THR A  91      54.875  68.122  22.580  1.00  0.00           H
ATOM   1241 HG23 THR A  91      54.036  68.470  24.133  1.00  0.00           H
ATOM   1242  N   ALA A  92      57.335  71.863  25.397  1.00  0.01           N
ATOM   1243  CA  ALA A  92      58.473  72.743  25.753  1.00  0.01           C
ATOM   1244  C   ALA A  92      58.591  72.914  27.275  1.00  0.01           C
ATOM   1245  O   ALA A  92      59.743  72.856  27.778  1.00  0.01           O
ATOM   1246  CB  ALA A  92      58.105  74.128  25.116  1.00  0.01           C
ATOM   1247  H   ALA A  92      56.582  72.317  24.900  1.00  0.01           H
ATOM   1248  HA  ALA A  92      59.414  72.479  25.271  1.00  0.01           H
ATOM   1249  HB1 ALA A  92      58.996  74.710  25.354  1.00  0.01           H
ATOM   1250  HB2 ALA A  92      57.206  74.479  25.622  1.00  0.01           H
ATOM   1251  HB3 ALA A  92      57.972  73.979  24.045  1.00  0.01           H
ATOM   1252  N   LEU A  93      57.481  72.956  27.987  1.00  0.01           N
ATOM   1253  CA  LEU A  93      57.463  73.064  29.496  1.00  0.01           C
ATOM   1254  C   LEU A  93      58.020  71.813  30.156  1.00  0.01           C
ATOM   1255  O   LEU A  93      58.739  71.944  31.169  1.00  0.01           O
ATOM   1256  CB  LEU A  93      56.120  73.565  29.923  1.00  0.01           C
ATOM   1257  CG  LEU A  93      56.005  73.797  31.452  1.00  0.01           C
ATOM   1258  CD1 LEU A  93      55.173  75.044  31.815  1.00  0.01           C
ATOM   1259  CD2 LEU A  93      55.432  72.577  32.183  1.00  0.01           C
ATOM   1260  H   LEU A  93      56.587  73.060  27.530  1.00  0.01           H
ATOM   1261  HA  LEU A  93      58.149  73.895  29.664  1.00  0.01           H
ATOM   1262  HB2 LEU A  93      55.889  74.474  29.368  1.00  0.01           H
ATOM   1263  HB3 LEU A  93      55.385  72.856  29.539  1.00  0.01           H
ATOM   1264  HG  LEU A  93      56.958  74.031  31.926  1.00  0.01           H
ATOM   1265 HD11 LEU A  93      55.122  75.141  32.899  1.00  0.01           H
ATOM   1266 HD12 LEU A  93      54.163  74.912  31.427  1.00  0.01           H
ATOM   1267 HD13 LEU A  93      55.653  75.976  31.518  1.00  0.01           H
ATOM   1268 HD21 LEU A  93      56.334  72.063  32.516  1.00  0.01           H
ATOM   1269 HD22 LEU A  93      54.822  72.885  33.031  1.00  0.01           H
ATOM   1270 HD23 LEU A  93      54.717  71.962  31.636  1.00  0.01           H
ATOM   1271  N   LYS A  94      57.568  70.599  29.815  1.00  0.05           N
ATOM   1272  CA  LYS A  94      58.052  69.326  30.378  1.00  0.05           C
ATOM   1273  C   LYS A  94      59.545  69.057  30.243  1.00  0.05           C
ATOM   1274  O   LYS A  94      60.277  68.793  31.191  1.00  0.05           O
ATOM   1275  CB  LYS A  94      57.235  68.142  29.632  1.00  0.05           C
ATOM   1276  CG  LYS A  94      55.719  67.889  29.897  1.00  0.05           C
ATOM   1277  CD  LYS A  94      55.324  67.505  31.347  1.00  0.05           C
ATOM   1278  CE  LYS A  94      53.777  67.358  31.492  1.00  0.05           C
ATOM   1279  NZ  LYS A  94      53.355  67.197  32.910  1.00  0.05           N
ATOM   1280  H   LYS A  94      56.978  70.477  29.004  1.00  0.05           H
ATOM   1281  HA  LYS A  94      57.816  69.325  31.442  1.00  0.05           H
ATOM   1282  HB2 LYS A  94      57.334  68.207  28.548  1.00  0.05           H
ATOM   1283  HB3 LYS A  94      57.680  67.202  29.957  1.00  0.05           H
ATOM   1284  HG2 LYS A  94      55.121  68.759  29.625  1.00  0.05           H
ATOM   1285  HG3 LYS A  94      55.492  67.037  29.256  1.00  0.05           H
ATOM   1286  HD2 LYS A  94      55.804  66.581  31.669  1.00  0.05           H
ATOM   1287  HD3 LYS A  94      55.596  68.195  32.145  1.00  0.05           H
ATOM   1288  HE2 LYS A  94      53.288  68.170  30.954  1.00  0.05           H
ATOM   1289  HE3 LYS A  94      53.554  66.450  30.932  1.00  0.05           H
ATOM   1290  HZ1 LYS A  94      52.352  67.117  32.989  1.00  0.05           H
ATOM   1291  HZ2 LYS A  94      53.580  68.033  33.430  1.00  0.05           H
ATOM   1292  HZ3 LYS A  94      53.780  66.402  33.365  1.00  0.05           H
ATOM   1293  N   ALA A  95      60.000  69.486  29.051  1.00  0.00           N
ATOM   1294  CA  ALA A  95      61.367  69.164  28.656  1.00  0.00           C
ATOM   1295  C   ALA A  95      62.313  70.150  29.450  1.00  0.00           C
ATOM   1296  O   ALA A  95      63.217  69.700  30.139  1.00  0.00           O
ATOM   1297  CB  ALA A  95      61.565  69.197  27.201  1.00  0.00           C
ATOM   1298  H   ALA A  95      59.322  69.571  28.308  1.00  0.00           H
ATOM   1299  HA  ALA A  95      61.665  68.195  29.056  1.00  0.00           H
ATOM   1300  HB1 ALA A  95      61.085  68.432  26.591  1.00  0.00           H
ATOM   1301  HB2 ALA A  95      62.591  69.038  26.870  1.00  0.00           H
ATOM   1302  HB3 ALA A  95      61.227  70.169  26.843  1.00  0.00           H
ATOM   1303  N   ALA A  96      61.974  71.481  29.583  1.00  0.00           N
ATOM   1304  CA  ALA A  96      62.844  72.427  30.202  1.00  0.00           C
ATOM   1305  C   ALA A  96      63.149  72.204  31.718  1.00  0.00           C
ATOM   1306  O   ALA A  96      64.254  72.435  32.203  1.00  0.00           O
ATOM   1307  CB  ALA A  96      62.310  73.856  29.960  1.00  0.00           C
ATOM   1308  H   ALA A  96      61.030  71.728  29.320  1.00  0.00           H
ATOM   1309  HA  ALA A  96      63.794  72.389  29.670  1.00  0.00           H
ATOM   1310  HB1 ALA A  96      63.137  74.542  30.141  1.00  0.00           H
ATOM   1311  HB2 ALA A  96      61.402  74.086  30.517  1.00  0.00           H
ATOM   1312  HB3 ALA A  96      62.019  74.076  28.933  1.00  0.00           H
ATOM   1313  N   ARG A  97      62.161  71.784  32.523  1.00  0.00           N
ATOM   1314  CA  ARG A  97      62.388  71.304  33.891  1.00  0.00           C
ATOM   1315  C   ARG A  97      63.125  69.938  34.024  1.00  0.00           C
ATOM   1316  O   ARG A  97      64.165  69.757  34.708  1.00  0.00           O
ATOM   1317  CB  ARG A  97      60.947  71.241  34.520  1.00  0.00           C
ATOM   1318  CG  ARG A  97      60.243  72.544  34.841  1.00  0.00           C
ATOM   1319  CD  ARG A  97      58.685  72.278  34.885  1.00  0.00           C
ATOM   1320  NE  ARG A  97      57.902  73.379  35.554  1.00  0.00           N
ATOM   1321  CZ  ARG A  97      56.622  73.299  35.885  1.00  0.00           C
ATOM   1322  NH1 ARG A  97      55.848  72.266  35.696  1.00  0.00           N
ATOM   1323  NH2 ARG A  97      56.071  74.290  36.534  1.00  0.00           N
ATOM   1324  H   ARG A  97      61.372  71.397  32.026  1.00  0.00           H
ATOM   1325  HA  ARG A  97      63.038  72.017  34.397  1.00  0.00           H
ATOM   1326  HB2 ARG A  97      60.355  70.542  33.928  1.00  0.00           H
ATOM   1327  HB3 ARG A  97      61.117  70.787  35.496  1.00  0.00           H
ATOM   1328  HG2 ARG A  97      60.638  72.925  35.782  1.00  0.00           H
ATOM   1329  HG3 ARG A  97      60.421  73.206  33.994  1.00  0.00           H
ATOM   1330  HD2 ARG A  97      58.315  72.089  33.878  1.00  0.00           H
ATOM   1331  HD3 ARG A  97      58.464  71.386  35.472  1.00  0.00           H
ATOM   1332  HE  ARG A  97      58.365  74.212  35.888  1.00  0.00           H
ATOM   1333 HH11 ARG A  97      56.162  71.322  35.528  1.00  0.00           H
ATOM   1334 HH12 ARG A  97      54.871  72.356  35.937  1.00  0.00           H
ATOM   1335 HH21 ARG A  97      56.620  75.123  36.690  1.00  0.00           H
ATOM   1336 HH22 ARG A  97      55.083  74.260  36.746  1.00  0.00           H
ATOM   1337  N   GLN A  98      62.676  68.961  33.201  1.00  0.00           N
ATOM   1338  CA  GLN A  98      63.084  67.574  33.429  1.00  0.00           C
ATOM   1339  C   GLN A  98      64.508  67.321  32.967  1.00  0.00           C
ATOM   1340  O   GLN A  98      65.177  66.396  33.430  1.00  0.00           O
ATOM   1341  CB  GLN A  98      62.114  66.569  32.624  1.00  0.00           C
ATOM   1342  CG  GLN A  98      60.699  66.435  33.228  1.00  0.00           C
ATOM   1343  CD  GLN A  98      59.717  65.585  32.388  1.00  0.00           C
ATOM   1344  NE2 GLN A  98      60.045  64.358  32.221  1.00  0.00           N
ATOM   1345  OE1 GLN A  98      58.698  66.010  31.911  1.00  0.00           O
ATOM   1346  H   GLN A  98      61.921  69.114  32.548  1.00  0.00           H
ATOM   1347  HA  GLN A  98      63.067  67.340  34.494  1.00  0.00           H
ATOM   1348  HB2 GLN A  98      62.066  66.855  31.574  1.00  0.00           H
ATOM   1349  HB3 GLN A  98      62.576  65.582  32.641  1.00  0.00           H
ATOM   1350  HG2 GLN A  98      60.750  66.041  34.243  1.00  0.00           H
ATOM   1351  HG3 GLN A  98      60.328  67.455  33.330  1.00  0.00           H
ATOM   1352 HE21 GLN A  98      59.410  63.796  31.673  1.00  0.00           H
ATOM   1353 HE22 GLN A  98      60.869  64.013  32.694  1.00  0.00           H
ATOM   1354  N   ARG A  99      65.036  68.217  32.126  1.00  0.00           N
ATOM   1355  CA  ARG A  99      66.401  68.044  31.548  1.00  0.00           C
ATOM   1356  C   ARG A  99      67.230  69.291  31.616  1.00  0.00           C
ATOM   1357  O   ARG A  99      68.395  69.174  31.451  1.00  0.00           O
ATOM   1358  CB  ARG A  99      66.278  67.545  30.130  1.00  0.00           C
ATOM   1359  CG  ARG A  99      65.968  66.029  30.106  1.00  0.00           C
ATOM   1360  CD  ARG A  99      66.986  65.109  30.751  1.00  0.00           C
ATOM   1361  NE  ARG A  99      66.589  63.732  30.499  1.00  0.00           N
ATOM   1362  CZ  ARG A  99      67.350  62.860  29.978  1.00  0.00           C
ATOM   1363  NH1 ARG A  99      68.367  63.202  29.288  1.00  0.00           N
ATOM   1364  NH2 ARG A  99      67.148  61.608  30.064  1.00  0.00           N
ATOM   1365  H   ARG A  99      64.322  68.751  31.653  1.00  0.00           H
ATOM   1366  HA  ARG A  99      66.888  67.303  32.182  1.00  0.00           H
ATOM   1367  HB2 ARG A  99      65.509  68.164  29.668  1.00  0.00           H
ATOM   1368  HB3 ARG A  99      67.158  67.728  29.513  1.00  0.00           H
ATOM   1369  HG2 ARG A  99      64.993  65.830  30.551  1.00  0.00           H
ATOM   1370  HG3 ARG A  99      65.822  65.705  29.076  1.00  0.00           H
ATOM   1371  HD2 ARG A  99      68.028  65.283  30.484  1.00  0.00           H
ATOM   1372  HD3 ARG A  99      66.933  65.260  31.829  1.00  0.00           H
ATOM   1373  HE  ARG A  99      65.964  63.340  31.189  1.00  0.00           H
ATOM   1374 HH11 ARG A  99      68.533  64.195  29.208  1.00  0.00           H
ATOM   1375 HH12 ARG A  99      68.971  62.435  29.024  1.00  0.00           H
ATOM   1376 HH21 ARG A  99      66.317  61.245  30.510  1.00  0.00           H
ATOM   1377 HH22 ARG A  99      67.613  61.014  29.393  1.00  0.00           H
ATOM   1378  N   GLY A 100      66.601  70.425  31.868  1.00  0.00           N
ATOM   1379  CA  GLY A 100      67.403  71.630  32.293  1.00  0.00           C
ATOM   1380  C   GLY A 100      67.849  72.363  31.077  1.00  0.00           C
ATOM   1381  O   GLY A 100      68.968  72.897  31.122  1.00  0.00           O
ATOM   1382  H   GLY A 100      65.610  70.447  32.057  1.00  0.00           H
ATOM   1383  HA2 GLY A 100      66.739  72.337  32.790  1.00  0.00           H
ATOM   1384  HA3 GLY A 100      68.204  71.271  32.939  1.00  0.00           H
ATOM   1385  N   ILE A 101      67.033  72.352  30.016  1.00  0.00           N
ATOM   1386  CA  ILE A 101      67.408  73.062  28.736  1.00  0.00           C
ATOM   1387  C   ILE A 101      66.487  74.252  28.535  1.00  0.00           C
ATOM   1388  O   ILE A 101      65.397  74.351  28.977  1.00  0.00           O
ATOM   1389  CB  ILE A 101      67.327  71.930  27.607  1.00  0.00           C
ATOM   1390  CG1 ILE A 101      65.915  71.294  27.329  1.00  0.00           C
ATOM   1391  CG2 ILE A 101      68.364  70.784  27.895  1.00  0.00           C
ATOM   1392  CD1 ILE A 101      65.842  70.217  26.259  1.00  0.00           C
ATOM   1393  H   ILE A 101      66.122  71.933  30.130  1.00  0.00           H
ATOM   1394  HA  ILE A 101      68.439  73.380  28.887  1.00  0.00           H
ATOM   1395  HB  ILE A 101      67.539  72.393  26.643  1.00  0.00           H
ATOM   1396 HG12 ILE A 101      65.392  70.939  28.217  1.00  0.00           H
ATOM   1397 HG13 ILE A 101      65.283  72.129  27.027  1.00  0.00           H
ATOM   1398 HG21 ILE A 101      68.053  70.022  28.610  1.00  0.00           H
ATOM   1399 HG22 ILE A 101      69.302  71.201  28.262  1.00  0.00           H
ATOM   1400 HG23 ILE A 101      68.708  70.346  26.958  1.00  0.00           H
ATOM   1401 HD11 ILE A 101      64.847  69.809  26.080  1.00  0.00           H
ATOM   1402 HD12 ILE A 101      66.454  69.349  26.506  1.00  0.00           H
ATOM   1403 HD13 ILE A 101      66.077  70.648  25.286  1.00  0.00           H
ATOM   1404  N   ALA A 102      67.018  75.176  27.778  1.00  0.00           N
ATOM   1405  CA  ALA A 102      66.271  76.236  27.179  1.00  0.00           C
ATOM   1406  C   ALA A 102      65.481  75.748  25.947  1.00  0.00           C
ATOM   1407  O   ALA A 102      66.006  74.898  25.174  1.00  0.00           O
ATOM   1408  CB  ALA A 102      67.254  77.351  26.807  1.00  0.00           C
ATOM   1409  H   ALA A 102      67.930  75.018  27.375  1.00  0.00           H
ATOM   1410  HA  ALA A 102      65.529  76.652  27.862  1.00  0.00           H
ATOM   1411  HB1 ALA A 102      68.087  76.965  26.219  1.00  0.00           H
ATOM   1412  HB2 ALA A 102      67.644  77.713  27.758  1.00  0.00           H
ATOM   1413  HB3 ALA A 102      66.752  78.150  26.261  1.00  0.00           H
ATOM   1414  N   VAL A 103      64.360  76.395  25.728  1.00  0.00           N
ATOM   1415  CA  VAL A 103      63.560  76.074  24.550  1.00  0.00           C
ATOM   1416  C   VAL A 103      63.048  77.221  23.752  1.00  0.00           C
ATOM   1417  O   VAL A 103      62.601  78.228  24.305  1.00  0.00           O
ATOM   1418  CB  VAL A 103      62.263  75.281  24.975  1.00  0.00           C
ATOM   1419  CG1 VAL A 103      61.648  74.443  23.877  1.00  0.00           C
ATOM   1420  CG2 VAL A 103      62.517  74.266  26.162  1.00  0.00           C
ATOM   1421  H   VAL A 103      63.974  76.865  26.534  1.00  0.00           H
ATOM   1422  HA  VAL A 103      64.158  75.382  23.957  1.00  0.00           H
ATOM   1423  HB  VAL A 103      61.553  76.026  25.335  1.00  0.00           H
ATOM   1424 HG11 VAL A 103      60.937  73.751  24.327  1.00  0.00           H
ATOM   1425 HG12 VAL A 103      61.306  75.038  23.030  1.00  0.00           H
ATOM   1426 HG13 VAL A 103      62.443  73.864  23.406  1.00  0.00           H
ATOM   1427 HG21 VAL A 103      61.673  73.612  26.381  1.00  0.00           H
ATOM   1428 HG22 VAL A 103      62.653  74.804  27.100  1.00  0.00           H
ATOM   1429 HG23 VAL A 103      63.454  73.712  26.106  1.00  0.00           H
ATOM   1430  N   THR A 104      62.931  77.098  22.410  1.00  0.00           N
ATOM   1431  CA  THR A 104      62.207  78.005  21.521  1.00  0.00           C
ATOM   1432  C   THR A 104      61.187  77.095  20.826  1.00  0.00           C
ATOM   1433  O   THR A 104      61.535  76.003  20.445  1.00  0.00           O
ATOM   1434  CB  THR A 104      63.127  78.782  20.601  1.00  0.00           C
ATOM   1435  CG2 THR A 104      62.232  79.588  19.583  1.00  0.00           C
ATOM   1436  OG1 THR A 104      63.941  79.697  21.394  1.00  0.00           O
ATOM   1437  H   THR A 104      63.244  76.202  22.066  1.00  0.00           H
ATOM   1438  HA  THR A 104      61.709  78.793  22.085  1.00  0.00           H
ATOM   1439  HB  THR A 104      63.790  78.054  20.135  1.00  0.00           H
ATOM   1440  HG1 THR A 104      64.597  79.156  21.841  1.00  0.00           H
ATOM   1441 HG21 THR A 104      62.909  80.220  19.009  1.00  0.00           H
ATOM   1442 HG22 THR A 104      61.624  80.325  20.107  1.00  0.00           H
ATOM   1443 HG23 THR A 104      61.525  78.992  19.005  1.00  0.00           H
ATOM   1444  N   GLY A 105      59.906  77.523  20.774  1.00  0.00           N
ATOM   1445  CA  GLY A 105      58.828  76.883  20.106  1.00  0.00           C
ATOM   1446  C   GLY A 105      58.318  77.694  18.902  1.00  0.00           C
ATOM   1447  O   GLY A 105      58.190  78.905  19.037  1.00  0.00           O
ATOM   1448  H   GLY A 105      59.654  78.462  21.049  1.00  0.00           H
ATOM   1449  HA2 GLY A 105      59.166  75.942  19.672  1.00  0.00           H
ATOM   1450  HA3 GLY A 105      58.041  76.742  20.846  1.00  0.00           H
ATOM   1451  N   VAL A 106      58.002  77.058  17.747  1.00 -0.01           N
ATOM   1452  CA  VAL A 106      57.788  77.828  16.464  1.00 -0.01           C
ATOM   1453  C   VAL A 106      56.501  77.256  15.668  1.00 -0.01           C
ATOM   1454  O   VAL A 106      56.456  76.057  15.365  1.00 -0.01           O
ATOM   1455  CB  VAL A 106      58.947  77.720  15.526  1.00 -0.01           C
ATOM   1456  CG1 VAL A 106      60.099  78.583  16.167  1.00 -0.01           C
ATOM   1457  CG2 VAL A 106      59.484  76.303  15.198  1.00 -0.01           C
ATOM   1458  H   VAL A 106      57.940  76.052  17.676  1.00 -0.01           H
ATOM   1459  HA  VAL A 106      57.585  78.876  16.685  1.00 -0.01           H
ATOM   1460  HB  VAL A 106      58.771  78.166  14.547  1.00 -0.01           H
ATOM   1461 HG11 VAL A 106      60.354  78.232  17.167  1.00 -0.01           H
ATOM   1462 HG12 VAL A 106      61.015  78.370  15.618  1.00 -0.01           H
ATOM   1463 HG13 VAL A 106      59.864  79.644  16.260  1.00 -0.01           H
ATOM   1464 HG21 VAL A 106      59.799  75.795  16.109  1.00 -0.01           H
ATOM   1465 HG22 VAL A 106      60.390  76.405  14.600  1.00 -0.01           H
ATOM   1466 HG23 VAL A 106      58.743  75.718  14.652  1.00 -0.01           H
ATOM   1467  N   ALA A 107      55.395  78.007  15.387  1.00 -0.01           N
ATOM   1468  CA  ALA A 107      54.226  77.408  14.794  1.00 -0.01           C
ATOM   1469  C   ALA A 107      53.255  78.417  14.166  1.00 -0.01           C
ATOM   1470  O   ALA A 107      53.097  79.571  14.564  1.00 -0.01           O
ATOM   1471  CB  ALA A 107      53.439  76.876  16.021  1.00 -0.01           C
ATOM   1472  H   ALA A 107      55.335  78.914  15.829  1.00 -0.01           H
ATOM   1473  HA  ALA A 107      54.488  76.582  14.132  1.00 -0.01           H
ATOM   1474  HB1 ALA A 107      52.678  76.167  15.696  1.00 -0.01           H
ATOM   1475  HB2 ALA A 107      53.006  77.780  16.448  1.00 -0.01           H
ATOM   1476  HB3 ALA A 107      54.145  76.299  16.618  1.00 -0.01           H
ATOM   1477  N   VAL A 108      52.633  77.931  13.081  1.00 -0.01           N
ATOM   1478  CA  VAL A 108      51.946  78.850  12.151  1.00 -0.01           C
ATOM   1479  C   VAL A 108      50.539  79.388  12.667  1.00 -0.01           C
ATOM   1480  O   VAL A 108      49.950  80.361  12.117  1.00 -0.01           O
ATOM   1481  CB  VAL A 108      51.762  78.248  10.773  1.00 -0.01           C
ATOM   1482  CG1 VAL A 108      53.101  78.294  10.029  1.00 -0.01           C
ATOM   1483  CG2 VAL A 108      51.159  76.834  10.949  1.00 -0.01           C
ATOM   1484  H   VAL A 108      53.030  77.054  12.775  1.00 -0.01           H
ATOM   1485  HA  VAL A 108      52.642  79.660  11.932  1.00 -0.01           H
ATOM   1486  HB  VAL A 108      50.999  78.820  10.246  1.00 -0.01           H
ATOM   1487 HG11 VAL A 108      53.553  79.285  10.017  1.00 -0.01           H
ATOM   1488 HG12 VAL A 108      53.851  77.759  10.612  1.00 -0.01           H
ATOM   1489 HG13 VAL A 108      53.016  77.932   9.004  1.00 -0.01           H
ATOM   1490 HG21 VAL A 108      51.970  76.162  11.230  1.00 -0.01           H
ATOM   1491 HG22 VAL A 108      50.659  76.468  10.052  1.00 -0.01           H
ATOM   1492 HG23 VAL A 108      50.363  76.929  11.688  1.00 -0.01           H
ATOM   1493  N   SER A 109      49.984  78.785  13.727  1.00 -0.01           N
ATOM   1494  CA  SER A 109      48.880  79.274  14.545  1.00 -0.01           C
ATOM   1495  C   SER A 109      49.419  80.386  15.467  1.00 -0.01           C
ATOM   1496  O   SER A 109      50.285  80.246  16.293  1.00 -0.01           O
ATOM   1497  CB  SER A 109      48.173  78.235  15.357  1.00 -0.01           C
ATOM   1498  OG  SER A 109      47.247  78.809  16.258  1.00 -0.01           O
ATOM   1499  H   SER A 109      50.529  78.117  14.254  1.00 -0.01           H
ATOM   1500  HA  SER A 109      48.162  79.652  13.816  1.00 -0.01           H
ATOM   1501  HB2 SER A 109      47.576  77.783  14.566  1.00 -0.01           H
ATOM   1502  HB3 SER A 109      48.917  77.551  15.767  1.00 -0.01           H
ATOM   1503  HG  SER A 109      46.537  79.170  15.721  1.00 -0.01           H
ATOM   1504  N   LYS A 110      48.722  81.487  15.314  1.00  0.01           N
ATOM   1505  CA  LYS A 110      48.868  82.616  16.200  1.00  0.01           C
ATOM   1506  C   LYS A 110      48.190  82.299  17.540  1.00  0.01           C
ATOM   1507  O   LYS A 110      48.814  82.531  18.577  1.00  0.01           O
ATOM   1508  CB  LYS A 110      48.201  83.850  15.585  1.00  0.01           C
ATOM   1509  CG  LYS A 110      48.751  84.484  14.331  1.00  0.01           C
ATOM   1510  CD  LYS A 110      48.541  83.693  12.982  1.00  0.01           C
ATOM   1511  CE  LYS A 110      49.018  84.666  11.897  1.00  0.01           C
ATOM   1512  NZ  LYS A 110      48.762  84.252  10.486  1.00  0.01           N
ATOM   1513  H   LYS A 110      47.920  81.423  14.703  1.00  0.01           H
ATOM   1514  HA  LYS A 110      49.905  82.848  16.444  1.00  0.01           H
ATOM   1515  HB2 LYS A 110      47.217  83.464  15.317  1.00  0.01           H
ATOM   1516  HB3 LYS A 110      48.261  84.658  16.314  1.00  0.01           H
ATOM   1517  HG2 LYS A 110      48.322  85.477  14.199  1.00  0.01           H
ATOM   1518  HG3 LYS A 110      49.799  84.782  14.347  1.00  0.01           H
ATOM   1519  HD2 LYS A 110      49.098  82.772  13.151  1.00  0.01           H
ATOM   1520  HD3 LYS A 110      47.462  83.555  12.908  1.00  0.01           H
ATOM   1521  HE2 LYS A 110      48.477  85.601  12.040  1.00  0.01           H
ATOM   1522  HE3 LYS A 110      50.087  84.835  12.026  1.00  0.01           H
ATOM   1523  HZ1 LYS A 110      48.916  85.013   9.840  1.00  0.01           H
ATOM   1524  HZ2 LYS A 110      47.802  83.959  10.370  1.00  0.01           H
ATOM   1525  HZ3 LYS A 110      49.304  83.482  10.121  1.00  0.01           H
ATOM   1526  N   GLU A 111      47.003  81.687  17.490  1.00  0.01           N
ATOM   1527  CA  GLU A 111      46.348  81.310  18.680  1.00  0.01           C
ATOM   1528  C   GLU A 111      47.118  80.328  19.643  1.00  0.01           C
ATOM   1529  O   GLU A 111      47.188  80.492  20.855  1.00  0.01           O
ATOM   1530  CB  GLU A 111      45.002  80.723  18.318  1.00  0.01           C
ATOM   1531  CG  GLU A 111      43.898  81.589  17.713  1.00  0.01           C
ATOM   1532  CD  GLU A 111      43.396  82.712  18.705  1.00  0.01           C
ATOM   1533  OE1 GLU A 111      43.653  82.524  19.971  1.00  0.01           O
ATOM   1534  OE2 GLU A 111      42.849  83.731  18.229  1.00  0.01           O
ATOM   1535  H   GLU A 111      46.633  81.329  16.621  1.00  0.01           H
ATOM   1536  HA  GLU A 111      46.105  82.191  19.272  1.00  0.01           H
ATOM   1537  HB2 GLU A 111      45.158  79.867  17.661  1.00  0.01           H
ATOM   1538  HB3 GLU A 111      44.576  80.364  19.255  1.00  0.01           H
ATOM   1539  HG2 GLU A 111      44.249  81.972  16.754  1.00  0.01           H
ATOM   1540  HG3 GLU A 111      43.072  80.963  17.376  1.00  0.01           H
ATOM   1541  N   GLN A 112      47.730  79.275  19.057  1.00 -0.01           N
ATOM   1542  CA  GLN A 112      48.615  78.329  19.735  1.00 -0.01           C
ATOM   1543  C   GLN A 112      49.796  78.996  20.426  1.00 -0.01           C
ATOM   1544  O   GLN A 112      50.107  78.800  21.592  1.00 -0.01           O
ATOM   1545  CB  GLN A 112      49.144  77.212  18.810  1.00 -0.01           C
ATOM   1546  CG  GLN A 112      48.059  76.242  18.398  1.00 -0.01           C
ATOM   1547  CD  GLN A 112      48.587  75.102  17.634  1.00 -0.01           C
ATOM   1548  NE2 GLN A 112      48.260  73.884  17.950  1.00 -0.01           N
ATOM   1549  OE1 GLN A 112      49.244  75.215  16.637  1.00 -0.01           O
ATOM   1550  H   GLN A 112      47.482  79.148  18.086  1.00 -0.01           H
ATOM   1551  HA  GLN A 112      48.008  77.786  20.460  1.00 -0.01           H
ATOM   1552  HB2 GLN A 112      49.592  77.699  17.944  1.00 -0.01           H
ATOM   1553  HB3 GLN A 112      49.908  76.652  19.349  1.00 -0.01           H
ATOM   1554  HG2 GLN A 112      47.546  75.903  19.297  1.00 -0.01           H
ATOM   1555  HG3 GLN A 112      47.227  76.565  17.771  1.00 -0.01           H
ATOM   1556 HE21 GLN A 112      48.605  73.091  17.428  1.00 -0.01           H
ATOM   1557 HE22 GLN A 112      47.907  73.608  18.855  1.00 -0.01           H
ATOM   1558  N   ILE A 113      50.543  79.858  19.670  1.00  0.00           N
ATOM   1559  CA  ILE A 113      51.720  80.533  20.171  1.00  0.00           C
ATOM   1560  C   ILE A 113      51.344  81.527  21.273  1.00  0.00           C
ATOM   1561  O   ILE A 113      51.977  81.601  22.309  1.00  0.00           O
ATOM   1562  CB  ILE A 113      52.537  81.234  18.997  1.00  0.00           C
ATOM   1563  CG1 ILE A 113      53.237  80.168  18.112  1.00  0.00           C
ATOM   1564  CG2 ILE A 113      53.462  82.338  19.507  1.00  0.00           C
ATOM   1565  CD1 ILE A 113      54.459  79.571  18.809  1.00  0.00           C
ATOM   1566  H   ILE A 113      50.342  79.915  18.682  1.00  0.00           H
ATOM   1567  HA  ILE A 113      52.383  79.857  20.711  1.00  0.00           H
ATOM   1568  HB  ILE A 113      51.763  81.714  18.398  1.00  0.00           H
ATOM   1569 HG12 ILE A 113      52.474  79.392  18.051  1.00  0.00           H
ATOM   1570 HG13 ILE A 113      53.590  80.560  17.158  1.00  0.00           H
ATOM   1571 HG21 ILE A 113      52.801  83.125  19.868  1.00  0.00           H
ATOM   1572 HG22 ILE A 113      54.147  82.769  18.776  1.00  0.00           H
ATOM   1573 HG23 ILE A 113      54.054  81.994  20.355  1.00  0.00           H
ATOM   1574 HD11 ILE A 113      55.267  80.304  18.805  1.00  0.00           H
ATOM   1575 HD12 ILE A 113      54.810  78.668  18.310  1.00  0.00           H
ATOM   1576 HD13 ILE A 113      54.278  79.241  19.831  1.00  0.00           H
ATOM   1577  N   ALA A 114      50.201  82.211  21.137  1.00  0.00           N
ATOM   1578  CA  ALA A 114      49.708  83.102  22.201  1.00  0.00           C
ATOM   1579  C   ALA A 114      49.494  82.313  23.559  1.00  0.00           C
ATOM   1580  O   ALA A 114      49.914  82.743  24.636  1.00  0.00           O
ATOM   1581  CB  ALA A 114      48.420  83.648  21.692  1.00  0.00           C
ATOM   1582  H   ALA A 114      49.726  82.090  20.254  1.00  0.00           H
ATOM   1583  HA  ALA A 114      50.414  83.926  22.302  1.00  0.00           H
ATOM   1584  HB1 ALA A 114      47.714  82.830  21.552  1.00  0.00           H
ATOM   1585  HB2 ALA A 114      48.686  84.107  20.739  1.00  0.00           H
ATOM   1586  HB3 ALA A 114      47.963  84.354  22.387  1.00  0.00           H
ATOM   1587  N   ALA A 115      48.905  81.119  23.420  1.00  0.01           N
ATOM   1588  CA  ALA A 115      48.606  80.176  24.547  1.00  0.01           C
ATOM   1589  C   ALA A 115      49.796  79.631  25.295  1.00  0.01           C
ATOM   1590  O   ALA A 115      49.752  79.529  26.527  1.00  0.01           O
ATOM   1591  CB  ALA A 115      47.802  78.949  23.948  1.00  0.01           C
ATOM   1592  H   ALA A 115      48.563  80.818  22.518  1.00  0.01           H
ATOM   1593  HA  ALA A 115      48.045  80.675  25.337  1.00  0.01           H
ATOM   1594  HB1 ALA A 115      48.130  78.739  22.930  1.00  0.01           H
ATOM   1595  HB2 ALA A 115      46.788  79.324  23.813  1.00  0.01           H
ATOM   1596  HB3 ALA A 115      47.936  78.058  24.562  1.00  0.01           H
ATOM   1597  N   ALA A 116      50.850  79.285  24.559  1.00  0.00           N
ATOM   1598  CA  ALA A 116      52.153  78.915  25.113  1.00  0.00           C
ATOM   1599  C   ALA A 116      52.791  80.131  25.783  1.00  0.00           C
ATOM   1600  O   ALA A 116      53.400  79.922  26.857  1.00  0.00           O
ATOM   1601  CB  ALA A 116      53.110  78.455  23.997  1.00  0.00           C
ATOM   1602  H   ALA A 116      50.678  79.220  23.565  1.00  0.00           H
ATOM   1603  HA  ALA A 116      52.043  78.109  25.839  1.00  0.00           H
ATOM   1604  HB1 ALA A 116      52.525  77.862  23.294  1.00  0.00           H
ATOM   1605  HB2 ALA A 116      53.915  77.879  24.453  1.00  0.00           H
ATOM   1606  HB3 ALA A 116      53.486  79.340  23.484  1.00  0.00           H
ATOM   1607  N   ASN A 117      52.786  81.349  25.239  1.00  0.00           N
ATOM   1608  CA  ASN A 117      53.118  82.553  26.011  1.00  0.00           C
ATOM   1609  C   ASN A 117      52.350  82.799  27.319  1.00  0.00           C
ATOM   1610  O   ASN A 117      53.002  83.011  28.377  1.00  0.00           O
ATOM   1611  CB  ASN A 117      53.230  83.730  25.016  1.00  0.00           C
ATOM   1612  CG  ASN A 117      54.457  83.716  24.138  1.00  0.00           C
ATOM   1613  ND2 ASN A 117      54.264  83.522  22.850  1.00  0.00           N
ATOM   1614  OD1 ASN A 117      55.556  83.843  24.605  1.00  0.00           O
ATOM   1615  H   ASN A 117      52.470  81.376  24.280  1.00  0.00           H
ATOM   1616  HA  ASN A 117      54.102  82.281  26.391  1.00  0.00           H
ATOM   1617  HB2 ASN A 117      52.295  83.713  24.456  1.00  0.00           H
ATOM   1618  HB3 ASN A 117      53.249  84.646  25.606  1.00  0.00           H
ATOM   1619 HD21 ASN A 117      53.324  83.418  22.496  1.00  0.00           H
ATOM   1620 HD22 ASN A 117      55.097  83.468  22.282  1.00  0.00           H
ATOM   1621  N   ARG A 118      51.008  82.576  27.267  1.00  0.01           N
ATOM   1622  CA  ARG A 118      50.131  82.550  28.477  1.00  0.01           C
ATOM   1623  C   ARG A 118      50.503  81.576  29.561  1.00  0.01           C
ATOM   1624  O   ARG A 118      50.655  81.921  30.726  1.00  0.01           O
ATOM   1625  CB  ARG A 118      48.652  82.577  28.032  1.00  0.01           C
ATOM   1626  CG  ARG A 118      48.028  83.928  27.650  1.00  0.01           C
ATOM   1627  CD  ARG A 118      46.546  83.768  27.386  1.00  0.01           C
ATOM   1628  NE  ARG A 118      46.124  82.608  26.502  1.00  0.01           N
ATOM   1629  CZ  ARG A 118      45.721  82.748  25.286  1.00  0.01           C
ATOM   1630  NH1 ARG A 118      45.790  83.787  24.529  1.00  0.01           N
ATOM   1631  NH2 ARG A 118      45.036  81.717  24.887  1.00  0.01           N
ATOM   1632  H   ARG A 118      50.575  82.398  26.372  1.00  0.01           H
ATOM   1633  HA  ARG A 118      50.313  83.391  29.146  1.00  0.01           H
ATOM   1634  HB2 ARG A 118      48.526  81.846  27.233  1.00  0.01           H
ATOM   1635  HB3 ARG A 118      48.106  82.163  28.881  1.00  0.01           H
ATOM   1636  HG2 ARG A 118      48.103  84.586  28.516  1.00  0.01           H
ATOM   1637  HG3 ARG A 118      48.564  84.319  26.785  1.00  0.01           H
ATOM   1638  HD2 ARG A 118      46.019  83.744  28.340  1.00  0.01           H
ATOM   1639  HD3 ARG A 118      46.122  84.692  26.993  1.00  0.01           H
ATOM   1640  HE  ARG A 118      45.863  81.724  26.915  1.00  0.01           H
ATOM   1641 HH11 ARG A 118      46.199  84.604  24.961  1.00  0.01           H
ATOM   1642 HH12 ARG A 118      45.349  83.774  23.621  1.00  0.01           H
ATOM   1643 HH21 ARG A 118      44.981  80.926  25.513  1.00  0.01           H
ATOM   1644 HH22 ARG A 118      44.575  81.701  23.988  1.00  0.01           H
ATOM   1645  N   LEU A 119      50.856  80.318  29.165  1.00  0.00           N
ATOM   1646  CA  LEU A 119      51.412  79.229  29.964  1.00  0.00           C
ATOM   1647  C   LEU A 119      52.802  79.527  30.536  1.00  0.00           C
ATOM   1648  O   LEU A 119      52.976  79.327  31.770  1.00  0.00           O
ATOM   1649  CB  LEU A 119      51.483  78.034  29.034  1.00  0.00           C
ATOM   1650  CG  LEU A 119      52.109  76.777  29.586  1.00  0.00           C
ATOM   1651  CD1 LEU A 119      51.231  76.123  30.645  1.00  0.00           C
ATOM   1652  CD2 LEU A 119      52.408  75.855  28.383  1.00  0.00           C
ATOM   1653  H   LEU A 119      50.823  80.175  28.166  1.00  0.00           H
ATOM   1654  HA  LEU A 119      50.743  78.956  30.780  1.00  0.00           H
ATOM   1655  HB2 LEU A 119      50.506  77.786  28.620  1.00  0.00           H
ATOM   1656  HB3 LEU A 119      52.066  78.411  28.193  1.00  0.00           H
ATOM   1657  HG  LEU A 119      53.054  76.988  30.087  1.00  0.00           H
ATOM   1658 HD11 LEU A 119      50.251  75.796  30.296  1.00  0.00           H
ATOM   1659 HD12 LEU A 119      51.070  76.935  31.354  1.00  0.00           H
ATOM   1660 HD13 LEU A 119      51.815  75.323  31.098  1.00  0.00           H
ATOM   1661 HD21 LEU A 119      52.937  76.274  27.527  1.00  0.00           H
ATOM   1662 HD22 LEU A 119      53.055  75.059  28.751  1.00  0.00           H
ATOM   1663 HD23 LEU A 119      51.449  75.416  28.108  1.00  0.00           H
ATOM   1664  N   ALA A 120      53.770  80.027  29.744  1.00  0.00           N
ATOM   1665  CA  ALA A 120      55.107  80.403  30.207  1.00  0.00           C
ATOM   1666  C   ALA A 120      55.069  81.440  31.388  1.00  0.00           C
ATOM   1667  O   ALA A 120      55.963  81.618  32.240  1.00  0.00           O
ATOM   1668  CB  ALA A 120      55.979  80.919  29.033  1.00  0.00           C
ATOM   1669  H   ALA A 120      53.559  80.076  28.758  1.00  0.00           H
ATOM   1670  HA  ALA A 120      55.474  79.472  30.639  1.00  0.00           H
ATOM   1671  HB1 ALA A 120      56.070  80.098  28.322  1.00  0.00           H
ATOM   1672  HB2 ALA A 120      57.021  81.087  29.305  1.00  0.00           H
ATOM   1673  HB3 ALA A 120      55.561  81.845  28.638  1.00  0.00           H
ATOM   1674  N   ALA A 121      54.058  82.324  31.343  1.00  0.00           N
ATOM   1675  CA  ALA A 121      53.727  83.382  32.329  1.00  0.00           C
ATOM   1676  C   ALA A 121      52.949  82.946  33.549  1.00  0.00           C
ATOM   1677  O   ALA A 121      53.173  83.451  34.643  1.00  0.00           O
ATOM   1678  CB  ALA A 121      53.065  84.565  31.596  1.00  0.00           C
ATOM   1679  H   ALA A 121      53.374  82.164  30.618  1.00  0.00           H
ATOM   1680  HA  ALA A 121      54.653  83.739  32.779  1.00  0.00           H
ATOM   1681  HB1 ALA A 121      52.889  85.436  32.227  1.00  0.00           H
ATOM   1682  HB2 ALA A 121      52.039  84.282  31.360  1.00  0.00           H
ATOM   1683  HB3 ALA A 121      53.598  84.705  30.655  1.00  0.00           H
ATOM   1684  N   GLY A 122      51.955  82.105  33.363  1.00  0.00           N
ATOM   1685  CA  GLY A 122      51.163  81.572  34.420  1.00  0.00           C
ATOM   1686  C   GLY A 122      51.827  80.426  35.162  1.00  0.00           C
ATOM   1687  O   GLY A 122      51.663  80.427  36.404  1.00  0.00           O
ATOM   1688  H   GLY A 122      51.622  82.055  32.411  1.00  0.00           H
ATOM   1689  HA2 GLY A 122      50.811  82.399  35.037  1.00  0.00           H
ATOM   1690  HA3 GLY A 122      50.317  81.133  33.892  1.00  0.00           H
ATOM   1691  N   HID A 123      52.707  79.569  34.577  1.00  0.00           N
ATOM   1692  CA  HID A 123      53.631  78.665  35.279  1.00  0.00           C
ATOM   1693  C   HID A 123      54.935  79.429  35.713  1.00  0.00           C
ATOM   1694  O   HID A 123      55.577  78.971  36.710  1.00  0.00           O
ATOM   1695  CB  HID A 123      53.908  77.353  34.482  1.00  0.00           C
ATOM   1696  CG  HID A 123      52.665  76.474  34.377  1.00  0.00           C
ATOM   1697  CD2 HID A 123      52.745  75.142  34.310  1.00  0.00           C
ATOM   1698  ND1 HID A 123      51.293  76.748  34.232  1.00  0.00           N
ATOM   1699  CE1 HID A 123      50.646  75.572  34.213  1.00  0.00           C
ATOM   1700  NE2 HID A 123      51.486  74.600  34.245  1.00  0.00           N
ATOM   1701  H   HID A 123      52.620  79.495  33.573  1.00  0.00           H
ATOM   1702  HA  HID A 123      53.231  78.322  36.233  1.00  0.00           H
ATOM   1703  HB2 HID A 123      54.042  77.633  33.437  1.00  0.00           H
ATOM   1704  HB3 HID A 123      54.699  76.835  35.024  1.00  0.00           H
ATOM   1705  HD1 HID A 123      50.813  77.621  34.404  1.00  0.00           H
ATOM   1706  HD2 HID A 123      53.698  74.633  34.311  1.00  0.00           H
ATOM   1707  HE1 HID A 123      49.572  75.456  34.232  1.00  0.00           H
ATOM   1708  N   GLY A 124      55.221  80.537  35.014  1.00  0.00           N
ATOM   1709  CA  GLY A 124      56.313  81.430  35.424  1.00  0.00           C
ATOM   1710  C   GLY A 124      57.734  80.792  35.177  1.00  0.00           C
ATOM   1711  O   GLY A 124      58.514  80.428  36.080  1.00  0.00           O
ATOM   1712  H   GLY A 124      54.688  80.817  34.203  1.00  0.00           H
ATOM   1713  HA2 GLY A 124      56.209  82.382  34.902  1.00  0.00           H
ATOM   1714  HA3 GLY A 124      56.196  81.585  36.497  1.00  0.00           H
ATOM   1715  N   LEU A 125      58.058  80.741  33.914  1.00  0.00           N
ATOM   1716  CA  LEU A 125      59.155  80.029  33.280  1.00  0.00           C
ATOM   1717  C   LEU A 125      59.615  80.735  31.964  1.00  0.00           C
ATOM   1718  O   LEU A 125      60.272  80.123  31.156  1.00  0.00           O
ATOM   1719  CB  LEU A 125      58.531  78.644  33.070  1.00  0.00           C
ATOM   1720  CG  LEU A 125      59.456  77.373  32.711  1.00  0.00           C
ATOM   1721  CD1 LEU A 125      60.683  77.173  33.562  1.00  0.00           C
ATOM   1722  CD2 LEU A 125      58.641  76.116  32.522  1.00  0.00           C
ATOM   1723  H   LEU A 125      57.407  81.172  33.274  1.00  0.00           H
ATOM   1724  HA  LEU A 125      59.992  79.908  33.968  1.00  0.00           H
ATOM   1725  HB2 LEU A 125      57.960  78.327  33.943  1.00  0.00           H
ATOM   1726  HB3 LEU A 125      57.903  78.777  32.190  1.00  0.00           H
ATOM   1727  HG  LEU A 125      59.875  77.715  31.765  1.00  0.00           H
ATOM   1728 HD11 LEU A 125      60.274  77.230  34.571  1.00  0.00           H
ATOM   1729 HD12 LEU A 125      61.395  77.988  33.432  1.00  0.00           H
ATOM   1730 HD13 LEU A 125      61.097  76.170  33.461  1.00  0.00           H
ATOM   1731 HD21 LEU A 125      59.193  75.449  31.859  1.00  0.00           H
ATOM   1732 HD22 LEU A 125      58.503  75.723  33.530  1.00  0.00           H
ATOM   1733 HD23 LEU A 125      57.696  76.320  32.020  1.00  0.00           H
ATOM   1734  N   THR A 126      59.110  82.038  31.718  1.00  0.00           N
ATOM   1735  CA  THR A 126      59.437  82.808  30.609  1.00  0.00           C
ATOM   1736  C   THR A 126      60.917  82.988  30.331  1.00  0.00           C
ATOM   1737  O   THR A 126      61.343  83.294  29.219  1.00  0.00           O
ATOM   1738  CB  THR A 126      58.824  84.232  30.525  1.00  0.00           C
ATOM   1739  CG2 THR A 126      57.317  84.157  30.535  1.00  0.00           C
ATOM   1740  OG1 THR A 126      59.125  84.914  31.715  1.00  0.00           O
ATOM   1741  H   THR A 126      58.646  82.508  32.482  1.00  0.00           H
ATOM   1742  HA  THR A 126      59.027  82.211  29.794  1.00  0.00           H
ATOM   1743  HB  THR A 126      59.106  84.655  29.561  1.00  0.00           H
ATOM   1744  HG1 THR A 126      59.990  85.320  31.619  1.00  0.00           H
ATOM   1745 HG21 THR A 126      56.912  83.492  29.772  1.00  0.00           H
ATOM   1746 HG22 THR A 126      56.880  85.155  30.487  1.00  0.00           H
ATOM   1747 HG23 THR A 126      57.031  83.751  31.505  1.00  0.00           H
ATOM   1748  N   GLU A 127      61.782  82.873  31.336  1.00  0.00           N
ATOM   1749  CA  GLU A 127      63.179  83.017  31.073  1.00  0.00           C
ATOM   1750  C   GLU A 127      63.822  81.787  30.576  1.00  0.00           C
ATOM   1751  O   GLU A 127      64.896  81.731  30.063  1.00  0.00           O
ATOM   1752  CB  GLU A 127      63.845  83.453  32.369  1.00  0.00           C
ATOM   1753  CG  GLU A 127      64.002  85.005  32.511  1.00  0.00           C
ATOM   1754  CD  GLU A 127      62.631  85.629  32.710  1.00  0.00           C
ATOM   1755  OE1 GLU A 127      61.829  85.791  31.739  1.00  0.00           O
ATOM   1756  OE2 GLU A 127      62.322  86.168  33.779  1.00  0.00           O
ATOM   1757  H   GLU A 127      61.450  82.940  32.288  1.00  0.00           H
ATOM   1758  HA  GLU A 127      63.405  83.810  30.360  1.00  0.00           H
ATOM   1759  HB2 GLU A 127      63.438  83.015  33.280  1.00  0.00           H
ATOM   1760  HB3 GLU A 127      64.880  83.112  32.360  1.00  0.00           H
ATOM   1761  HG2 GLU A 127      64.699  85.190  33.329  1.00  0.00           H
ATOM   1762  HG3 GLU A 127      64.433  85.362  31.575  1.00  0.00           H
ATOM   1763  N   ARG A 128      63.110  80.581  30.606  1.00  0.00           N
ATOM   1764  CA  ARG A 128      63.625  79.364  29.966  1.00  0.00           C
ATOM   1765  C   ARG A 128      62.859  78.917  28.731  1.00  0.00           C
ATOM   1766  O   ARG A 128      63.200  77.848  28.272  1.00  0.00           O
ATOM   1767  CB  ARG A 128      63.607  78.310  31.046  1.00  0.00           C
ATOM   1768  CG  ARG A 128      64.691  77.259  30.917  1.00  0.00           C
ATOM   1769  CD  ARG A 128      64.593  76.175  32.042  1.00  0.00           C
ATOM   1770  NE  ARG A 128      65.953  75.614  32.322  1.00  0.00           N
ATOM   1771  CZ  ARG A 128      66.365  75.095  33.429  1.00  0.00           C
ATOM   1772  NH1 ARG A 128      65.626  74.798  34.430  1.00  0.00           N
ATOM   1773  NH2 ARG A 128      67.651  74.928  33.708  1.00  0.00           N
ATOM   1774  H   ARG A 128      62.163  80.522  30.952  1.00  0.00           H
ATOM   1775  HA  ARG A 128      64.649  79.628  29.700  1.00  0.00           H
ATOM   1776  HB2 ARG A 128      63.808  78.763  32.017  1.00  0.00           H
ATOM   1777  HB3 ARG A 128      62.645  77.799  31.056  1.00  0.00           H
ATOM   1778  HG2 ARG A 128      64.498  76.738  29.979  1.00  0.00           H
ATOM   1779  HG3 ARG A 128      65.620  77.826  30.858  1.00  0.00           H
ATOM   1780  HD2 ARG A 128      64.315  76.721  32.944  1.00  0.00           H
ATOM   1781  HD3 ARG A 128      63.980  75.297  31.839  1.00  0.00           H
ATOM   1782  HE  ARG A 128      66.726  75.764  31.690  1.00  0.00           H
ATOM   1783 HH11 ARG A 128      64.623  74.880  34.350  1.00  0.00           H
ATOM   1784 HH12 ARG A 128      66.049  74.257  35.170  1.00  0.00           H
ATOM   1785 HH21 ARG A 128      68.286  75.363  33.055  1.00  0.00           H
ATOM   1786 HH22 ARG A 128      68.038  74.448  34.508  1.00  0.00           H
ATOM   1787  N   LEU A 129      61.795  79.670  28.367  1.00  0.00           N
ATOM   1788  CA  LEU A 129      60.913  79.404  27.197  1.00  0.00           C
ATOM   1789  C   LEU A 129      60.903  80.625  26.228  1.00  0.00           C
ATOM   1790  O   LEU A 129      61.030  81.734  26.637  1.00  0.00           O
ATOM   1791  CB  LEU A 129      59.483  79.053  27.607  1.00  0.00           C
ATOM   1792  CG  LEU A 129      59.280  77.812  28.486  1.00  0.00           C
ATOM   1793  CD1 LEU A 129      57.858  77.525  28.955  1.00  0.00           C
ATOM   1794  CD2 LEU A 129      59.901  76.656  27.685  1.00  0.00           C
ATOM   1795  H   LEU A 129      61.631  80.544  28.845  1.00  0.00           H
ATOM   1796  HA  LEU A 129      61.402  78.639  26.594  1.00  0.00           H
ATOM   1797  HB2 LEU A 129      59.111  79.894  28.191  1.00  0.00           H
ATOM   1798  HB3 LEU A 129      58.900  78.970  26.690  1.00  0.00           H
ATOM   1799  HG  LEU A 129      59.906  77.888  29.376  1.00  0.00           H
ATOM   1800 HD11 LEU A 129      57.627  78.472  29.443  1.00  0.00           H
ATOM   1801 HD12 LEU A 129      57.761  76.612  29.544  1.00  0.00           H
ATOM   1802 HD13 LEU A 129      57.147  77.530  28.129  1.00  0.00           H
ATOM   1803 HD21 LEU A 129      59.514  76.578  26.669  1.00  0.00           H
ATOM   1804 HD22 LEU A 129      60.982  76.741  27.577  1.00  0.00           H
ATOM   1805 HD23 LEU A 129      59.771  75.667  28.123  1.00  0.00           H
ATOM   1806  N   THR A 130      60.740  80.429  24.919  1.00  0.00           N
ATOM   1807  CA  THR A 130      60.526  81.476  23.866  1.00  0.00           C
ATOM   1808  C   THR A 130      59.539  80.900  22.822  1.00  0.00           C
ATOM   1809  O   THR A 130      59.665  79.740  22.394  1.00  0.00           O
ATOM   1810  CB  THR A 130      61.886  82.017  23.231  1.00  0.00           C
ATOM   1811  CG2 THR A 130      61.789  83.163  22.180  1.00  0.00           C
ATOM   1812  OG1 THR A 130      62.598  82.688  24.249  1.00  0.00           O
ATOM   1813  H   THR A 130      60.717  79.459  24.638  1.00  0.00           H
ATOM   1814  HA  THR A 130      60.016  82.277  24.402  1.00  0.00           H
ATOM   1815  HB  THR A 130      62.479  81.164  22.902  1.00  0.00           H
ATOM   1816  HG1 THR A 130      62.854  81.912  24.753  1.00  0.00           H
ATOM   1817 HG21 THR A 130      61.422  82.763  21.235  1.00  0.00           H
ATOM   1818 HG22 THR A 130      62.699  83.755  22.077  1.00  0.00           H
ATOM   1819 HG23 THR A 130      60.919  83.690  22.570  1.00  0.00           H
ATOM   1820  N   PHE A 131      58.687  81.720  22.219  1.00  0.00           N
ATOM   1821  CA  PHE A 131      57.559  81.288  21.350  1.00  0.00           C
ATOM   1822  C   PHE A 131      57.179  82.090  20.197  1.00  0.00           C
ATOM   1823  O   PHE A 131      56.513  83.169  20.394  1.00  0.00           O
ATOM   1824  CB  PHE A 131      56.361  80.961  22.238  1.00  0.00           C
ATOM   1825  CG  PHE A 131      56.450  79.807  23.272  1.00  0.00           C
ATOM   1826  CD1 PHE A 131      56.700  78.469  22.770  1.00  0.00           C
ATOM   1827  CD2 PHE A 131      56.386  79.947  24.654  1.00  0.00           C
ATOM   1828  CE1 PHE A 131      56.791  77.402  23.663  1.00  0.00           C
ATOM   1829  CE2 PHE A 131      56.427  78.844  25.537  1.00  0.00           C
ATOM   1830  CZ  PHE A 131      56.618  77.585  24.996  1.00  0.00           C
ATOM   1831  H   PHE A 131      58.865  82.664  22.531  1.00  0.00           H
ATOM   1832  HA  PHE A 131      57.920  80.335  20.964  1.00  0.00           H
ATOM   1833  HB2 PHE A 131      56.112  81.856  22.808  1.00  0.00           H
ATOM   1834  HB3 PHE A 131      55.544  80.673  21.577  1.00  0.00           H
ATOM   1835  HD1 PHE A 131      56.770  78.157  21.738  1.00  0.00           H
ATOM   1836  HD2 PHE A 131      56.236  80.933  25.069  1.00  0.00           H
ATOM   1837  HE1 PHE A 131      57.005  76.407  23.303  1.00  0.00           H
ATOM   1838  HE2 PHE A 131      56.427  78.951  26.612  1.00  0.00           H
ATOM   1839  HZ  PHE A 131      56.834  76.757  25.655  1.00  0.00           H
ATOM   1840  N   GLU A 132      57.602  81.717  18.972  1.00  0.00           N
ATOM   1841  CA  GLU A 132      57.510  82.573  17.807  1.00  0.00           C
ATOM   1842  C   GLU A 132      56.525  82.016  16.821  1.00  0.00           C
ATOM   1843  O   GLU A 132      56.432  80.809  16.534  1.00  0.00           O
ATOM   1844  CB  GLU A 132      58.951  82.824  17.245  1.00  0.00           C
ATOM   1845  CG  GLU A 132      59.067  83.940  16.134  1.00  0.00           C
ATOM   1846  CD  GLU A 132      58.609  85.376  16.424  1.00  0.00           C
ATOM   1847  OE1 GLU A 132      59.423  86.303  16.452  1.00  0.00           O
ATOM   1848  OE2 GLU A 132      57.431  85.536  16.731  1.00  0.00           O
ATOM   1849  H   GLU A 132      58.051  80.817  18.884  1.00  0.00           H
ATOM   1850  HA  GLU A 132      57.151  83.544  18.151  1.00  0.00           H
ATOM   1851  HB2 GLU A 132      59.507  83.175  18.114  1.00  0.00           H
ATOM   1852  HB3 GLU A 132      59.358  81.951  16.735  1.00  0.00           H
ATOM   1853  HG2 GLU A 132      60.127  83.962  15.878  1.00  0.00           H
ATOM   1854  HG3 GLU A 132      58.464  83.660  15.271  1.00  0.00           H
ATOM   1855  N   VAL A 133      55.729  82.928  16.158  1.00  0.00           N
ATOM   1856  CA  VAL A 133      54.789  82.597  15.050  1.00  0.00           C
ATOM   1857  C   VAL A 133      55.498  82.456  13.709  1.00  0.00           C
ATOM   1858  O   VAL A 133      55.981  83.464  13.143  1.00  0.00           O
ATOM   1859  CB  VAL A 133      53.682  83.656  14.919  1.00  0.00           C
ATOM   1860  CG1 VAL A 133      52.673  83.264  13.799  1.00  0.00           C
ATOM   1861  CG2 VAL A 133      52.945  84.034  16.244  1.00  0.00           C
ATOM   1862  H   VAL A 133      55.888  83.889  16.426  1.00  0.00           H
ATOM   1863  HA  VAL A 133      54.220  81.710  15.328  1.00  0.00           H
ATOM   1864  HB  VAL A 133      54.188  84.567  14.601  1.00  0.00           H
ATOM   1865 HG11 VAL A 133      52.106  82.421  14.194  1.00  0.00           H
ATOM   1866 HG12 VAL A 133      51.874  83.985  13.623  1.00  0.00           H
ATOM   1867 HG13 VAL A 133      53.162  83.046  12.849  1.00  0.00           H
ATOM   1868 HG21 VAL A 133      53.630  84.383  17.017  1.00  0.00           H
ATOM   1869 HG22 VAL A 133      52.446  83.169  16.683  1.00  0.00           H
ATOM   1870 HG23 VAL A 133      52.253  84.842  16.009  1.00  0.00           H
ATOM   1871  N   ALA A 134      55.774  81.226  13.338  1.00  0.00           N
ATOM   1872  CA  ALA A 134      56.749  80.919  12.301  1.00  0.00           C
ATOM   1873  C   ALA A 134      56.334  79.672  11.571  1.00  0.00           C
ATOM   1874  O   ALA A 134      55.733  78.763  12.076  1.00  0.00           O
ATOM   1875  CB  ALA A 134      58.137  80.851  12.805  1.00  0.00           C
ATOM   1876  H   ALA A 134      55.379  80.461  13.865  1.00  0.00           H
ATOM   1877  HA  ALA A 134      56.690  81.699  11.541  1.00  0.00           H
ATOM   1878  HB1 ALA A 134      58.492  81.822  13.151  1.00  0.00           H
ATOM   1879  HB2 ALA A 134      58.800  80.543  11.996  1.00  0.00           H
ATOM   1880  HB3 ALA A 134      58.157  80.085  13.580  1.00  0.00           H
ATOM   1881  N   ASP A 135      56.734  79.587  10.311  1.00 -0.01           N
ATOM   1882  CA  ASP A 135      56.736  78.348   9.465  1.00 -0.01           C
ATOM   1883  C   ASP A 135      58.097  77.667   9.560  1.00 -0.01           C
ATOM   1884  O   ASP A 135      59.120  78.280   9.356  1.00 -0.01           O
ATOM   1885  CB  ASP A 135      56.430  78.767   7.957  1.00 -0.01           C
ATOM   1886  CG  ASP A 135      56.353  77.625   6.974  1.00 -0.01           C
ATOM   1887  OD1 ASP A 135      56.627  76.450   7.269  1.00 -0.01           O
ATOM   1888  OD2 ASP A 135      55.884  78.062   5.899  1.00 -0.01           O
ATOM   1889  H   ASP A 135      57.340  80.351  10.049  1.00 -0.01           H
ATOM   1890  HA  ASP A 135      55.870  77.708   9.629  1.00 -0.01           H
ATOM   1891  HB2 ASP A 135      55.510  79.347   7.882  1.00 -0.01           H
ATOM   1892  HB3 ASP A 135      57.188  79.504   7.692  1.00 -0.01           H
ATOM   1893  N   ALA A 136      58.114  76.380   9.911  1.00  0.01           N
ATOM   1894  CA  ALA A 136      59.210  75.573  10.070  1.00  0.01           C
ATOM   1895  C   ALA A 136      59.979  75.292   8.753  1.00  0.01           C
ATOM   1896  O   ALA A 136      61.275  75.212   8.700  1.00  0.01           O
ATOM   1897  CB  ALA A 136      58.973  74.273  10.876  1.00  0.01           C
ATOM   1898  H   ALA A 136      57.220  75.960  10.121  1.00  0.01           H
ATOM   1899  HA  ALA A 136      59.880  76.171  10.687  1.00  0.01           H
ATOM   1900  HB1 ALA A 136      58.097  73.717  10.542  1.00  0.01           H
ATOM   1901  HB2 ALA A 136      58.890  74.552  11.927  1.00  0.01           H
ATOM   1902  HB3 ALA A 136      59.816  73.581  10.877  1.00  0.01           H
ATOM   1903  N   MET A 137      59.279  75.392   7.638  1.00  0.00           N
ATOM   1904  CA  MET A 137      59.911  75.363   6.305  1.00  0.00           C
ATOM   1905  C   MET A 137      60.551  76.742   5.901  1.00  0.00           C
ATOM   1906  O   MET A 137      61.009  76.795   4.765  1.00  0.00           O
ATOM   1907  CB  MET A 137      58.840  74.891   5.251  1.00  0.00           C
ATOM   1908  CG  MET A 137      58.180  73.657   5.679  1.00  0.00           C
ATOM   1909  SD  MET A 137      57.153  73.029   4.362  1.00  0.00           S
ATOM   1910  CE  MET A 137      55.600  73.903   4.681  1.00  0.00           C
ATOM   1911  H   MET A 137      58.305  75.605   7.797  1.00  0.00           H
ATOM   1912  HA  MET A 137      60.737  74.652   6.265  1.00  0.00           H
ATOM   1913  HB2 MET A 137      58.116  75.688   5.080  1.00  0.00           H
ATOM   1914  HB3 MET A 137      59.309  74.701   4.286  1.00  0.00           H
ATOM   1915  HG2 MET A 137      58.911  72.904   5.974  1.00  0.00           H
ATOM   1916  HG3 MET A 137      57.585  73.843   6.573  1.00  0.00           H
ATOM   1917  HE1 MET A 137      55.876  74.949   4.814  1.00  0.00           H
ATOM   1918  HE2 MET A 137      55.040  73.811   3.750  1.00  0.00           H
ATOM   1919  HE3 MET A 137      55.129  73.461   5.559  1.00  0.00           H
ATOM   1920  N   ARG A 138      60.449  77.718   6.789  1.00  0.01           N
ATOM   1921  CA  ARG A 138      60.880  79.102   6.476  1.00  0.01           C
ATOM   1922  C   ARG A 138      61.424  79.865   7.737  1.00  0.01           C
ATOM   1923  O   ARG A 138      61.106  81.062   7.917  1.00  0.01           O
ATOM   1924  CB  ARG A 138      59.788  79.917   5.807  1.00  0.01           C
ATOM   1925  CG  ARG A 138      59.331  79.403   4.427  1.00  0.01           C
ATOM   1926  CD  ARG A 138      58.204  80.259   3.860  1.00  0.01           C
ATOM   1927  NE  ARG A 138      56.976  80.147   4.640  1.00  0.01           N
ATOM   1928  CZ  ARG A 138      55.799  80.763   4.465  1.00  0.01           C
ATOM   1929  NH1 ARG A 138      55.624  81.571   3.422  1.00  0.01           N
ATOM   1930  NH2 ARG A 138      54.707  80.348   5.045  1.00  0.01           N
ATOM   1931  H   ARG A 138      59.982  77.573   7.673  1.00  0.01           H
ATOM   1932  HA  ARG A 138      61.739  79.084   5.807  1.00  0.01           H
ATOM   1933  HB2 ARG A 138      58.916  79.812   6.452  1.00  0.01           H
ATOM   1934  HB3 ARG A 138      60.061  80.964   5.674  1.00  0.01           H
ATOM   1935  HG2 ARG A 138      60.108  79.569   3.681  1.00  0.01           H
ATOM   1936  HG3 ARG A 138      59.090  78.343   4.501  1.00  0.01           H
ATOM   1937  HD2 ARG A 138      58.514  81.304   3.875  1.00  0.01           H
ATOM   1938  HD3 ARG A 138      57.951  79.969   2.840  1.00  0.01           H
ATOM   1939  HE  ARG A 138      56.918  79.302   5.190  1.00  0.01           H
ATOM   1940 HH11 ARG A 138      56.377  81.983   2.890  1.00  0.01           H
ATOM   1941 HH12 ARG A 138      54.779  82.125   3.401  1.00  0.01           H
ATOM   1942 HH21 ARG A 138      54.756  79.466   5.535  1.00  0.01           H
ATOM   1943 HH22 ARG A 138      53.811  80.751   4.813  1.00  0.01           H
ATOM   1944  N   LEU A 139      62.141  79.225   8.640  1.00  0.00           N
ATOM   1945  CA  LEU A 139      62.444  79.687   9.989  1.00  0.00           C
ATOM   1946  C   LEU A 139      63.291  81.006  10.074  1.00  0.00           C
ATOM   1947  O   LEU A 139      64.367  81.017   9.532  1.00  0.00           O
ATOM   1948  CB  LEU A 139      63.251  78.618  10.739  1.00  0.00           C
ATOM   1949  CG  LEU A 139      62.652  77.285  11.106  1.00  0.00           C
ATOM   1950  CD1 LEU A 139      63.838  76.396  11.687  1.00  0.00           C
ATOM   1951  CD2 LEU A 139      61.758  77.311  12.344  1.00  0.00           C
ATOM   1952  H   LEU A 139      62.233  78.232   8.478  1.00  0.00           H
ATOM   1953  HA  LEU A 139      61.474  79.848  10.459  1.00  0.00           H
ATOM   1954  HB2 LEU A 139      64.160  78.453  10.162  1.00  0.00           H
ATOM   1955  HB3 LEU A 139      63.523  79.064  11.695  1.00  0.00           H
ATOM   1956  HG  LEU A 139      62.216  76.794  10.236  1.00  0.00           H
ATOM   1957 HD11 LEU A 139      63.362  75.460  11.978  1.00  0.00           H
ATOM   1958 HD12 LEU A 139      64.215  76.802  12.626  1.00  0.00           H
ATOM   1959 HD13 LEU A 139      64.645  76.282  10.963  1.00  0.00           H
ATOM   1960 HD21 LEU A 139      61.253  76.354  12.479  1.00  0.00           H
ATOM   1961 HD22 LEU A 139      62.284  77.660  13.232  1.00  0.00           H
ATOM   1962 HD23 LEU A 139      60.913  77.975  12.162  1.00  0.00           H
ATOM   1963  N   PRO A 140      62.825  82.072  10.784  1.00  0.00           N
ATOM   1964  CA  PRO A 140      63.410  83.431  10.658  1.00  0.00           C
ATOM   1965  C   PRO A 140      64.857  83.467  11.138  1.00  0.00           C
ATOM   1966  O   PRO A 140      65.544  84.420  10.814  1.00  0.00           O
ATOM   1967  CB  PRO A 140      62.565  84.264  11.629  1.00  0.00           C
ATOM   1968  CG  PRO A 140      61.855  83.310  12.614  1.00  0.00           C
ATOM   1969  CD  PRO A 140      61.753  82.099  11.772  1.00  0.00           C
ATOM   1970  HA  PRO A 140      63.362  83.741   9.615  1.00  0.00           H
ATOM   1971  HB2 PRO A 140      63.212  84.966  12.155  1.00  0.00           H
ATOM   1972  HB3 PRO A 140      61.831  84.788  11.017  1.00  0.00           H
ATOM   1973  HG2 PRO A 140      62.550  83.118  13.432  1.00  0.00           H
ATOM   1974  HG3 PRO A 140      60.955  83.774  13.016  1.00  0.00           H
ATOM   1975  HD2 PRO A 140      61.826  81.206  12.392  1.00  0.00           H
ATOM   1976  HD3 PRO A 140      60.766  82.106  11.310  1.00  0.00           H
ATOM   1977  N   TYR A 141      65.288  82.473  11.903  1.00  0.00           N
ATOM   1978  CA  TYR A 141      66.566  82.382  12.581  1.00  0.00           C
ATOM   1979  C   TYR A 141      67.863  82.291  11.687  1.00  0.00           C
ATOM   1980  O   TYR A 141      67.808  81.644  10.591  1.00  0.00           O
ATOM   1981  CB  TYR A 141      66.538  81.243  13.569  1.00  0.00           C
ATOM   1982  CG  TYR A 141      65.400  81.238  14.576  1.00  0.00           C
ATOM   1983  CD1 TYR A 141      65.592  82.031  15.740  1.00  0.00           C
ATOM   1984  CD2 TYR A 141      64.187  80.699  14.248  1.00  0.00           C
ATOM   1985  CE1 TYR A 141      64.579  82.030  16.713  1.00  0.00           C
ATOM   1986  CE2 TYR A 141      63.101  80.904  15.115  1.00  0.00           C
ATOM   1987  CZ  TYR A 141      63.289  81.533  16.332  1.00  0.00           C
ATOM   1988  OH  TYR A 141      62.304  81.749  17.289  1.00  0.00           O
ATOM   1989  H   TYR A 141      64.512  81.932  12.256  1.00  0.00           H
ATOM   1990  HA  TYR A 141      66.616  83.235  13.258  1.00  0.00           H
ATOM   1991  HB2 TYR A 141      66.608  80.291  13.042  1.00  0.00           H
ATOM   1992  HB3 TYR A 141      67.423  81.342  14.196  1.00  0.00           H
ATOM   1993  HD1 TYR A 141      66.537  82.513  15.943  1.00  0.00           H
ATOM   1994  HD2 TYR A 141      64.051  80.105  13.356  1.00  0.00           H
ATOM   1995  HE1 TYR A 141      64.637  82.656  17.591  1.00  0.00           H
ATOM   1996  HE2 TYR A 141      62.118  80.518  14.888  1.00  0.00           H
ATOM   1997  HH  TYR A 141      62.448  82.441  17.938  1.00  0.00           H
ATOM   1998  N   GLU A 142      68.955  82.726  12.192  1.00  0.00           N
ATOM   1999  CA  GLU A 142      70.336  82.524  11.613  1.00  0.00           C
ATOM   2000  C   GLU A 142      70.689  81.022  11.635  1.00  0.00           C
ATOM   2001  O   GLU A 142      70.137  80.204  12.360  1.00  0.00           O
ATOM   2002  CB  GLU A 142      71.364  83.338  12.345  1.00  0.00           C
ATOM   2003  CG  GLU A 142      71.137  84.817  12.161  1.00  0.00           C
ATOM   2004  CD  GLU A 142      71.054  85.267  10.725  1.00  0.00           C
ATOM   2005  OE1 GLU A 142      70.364  86.341  10.473  1.00  0.00           O
ATOM   2006  OE2 GLU A 142      71.716  84.742   9.816  1.00  0.00           O
ATOM   2007  H   GLU A 142      68.942  82.940  13.179  1.00  0.00           H
ATOM   2008  HA  GLU A 142      70.301  82.787  10.556  1.00  0.00           H
ATOM   2009  HB2 GLU A 142      71.471  83.047  13.390  1.00  0.00           H
ATOM   2010  HB3 GLU A 142      72.320  83.031  11.922  1.00  0.00           H
ATOM   2011  HG2 GLU A 142      70.248  85.109  12.720  1.00  0.00           H
ATOM   2012  HG3 GLU A 142      72.031  85.358  12.470  1.00  0.00           H
ATOM   2013  N   ASP A 143      71.656  80.598  10.812  1.00  0.00           N
ATOM   2014  CA  ASP A 143      72.287  79.311  10.819  1.00  0.00           C
ATOM   2015  C   ASP A 143      72.953  78.877  12.178  1.00  0.00           C
ATOM   2016  O   ASP A 143      73.415  79.701  12.949  1.00  0.00           O
ATOM   2017  CB  ASP A 143      73.299  79.161   9.719  1.00  0.00           C
ATOM   2018  CG  ASP A 143      72.954  79.276   8.297  1.00  0.00           C
ATOM   2019  OD1 ASP A 143      73.775  78.795   7.438  1.00  0.00           O
ATOM   2020  OD2 ASP A 143      71.901  79.863   7.984  1.00  0.00           O
ATOM   2021  H   ASP A 143      71.923  81.209  10.053  1.00  0.00           H
ATOM   2022  HA  ASP A 143      71.428  78.655  10.679  1.00  0.00           H
ATOM   2023  HB2 ASP A 143      74.035  79.918   9.986  1.00  0.00           H
ATOM   2024  HB3 ASP A 143      73.748  78.183   9.890  1.00  0.00           H
ATOM   2025  N   GLU A 144      73.123  77.532  12.382  1.00  0.00           N
ATOM   2026  CA  GLU A 144      73.755  76.787  13.547  1.00  0.00           C
ATOM   2027  C   GLU A 144      73.308  77.420  14.893  1.00  0.00           C
ATOM   2028  O   GLU A 144      74.060  77.389  15.890  1.00  0.00           O
ATOM   2029  CB  GLU A 144      75.302  76.751  13.319  1.00  0.00           C
ATOM   2030  CG  GLU A 144      75.633  75.925  12.059  1.00  0.00           C
ATOM   2031  CD  GLU A 144      77.156  76.004  11.809  1.00  0.00           C
ATOM   2032  OE1 GLU A 144      77.835  76.942  12.267  1.00  0.00           O
ATOM   2033  OE2 GLU A 144      77.629  75.013  11.133  1.00  0.00           O
ATOM   2034  H   GLU A 144      72.890  76.907  11.623  1.00  0.00           H
ATOM   2035  HA  GLU A 144      73.275  75.809  13.546  1.00  0.00           H
ATOM   2036  HB2 GLU A 144      75.601  77.789  13.172  1.00  0.00           H
ATOM   2037  HB3 GLU A 144      75.759  76.332  14.215  1.00  0.00           H
ATOM   2038  HG2 GLU A 144      75.249  74.926  12.261  1.00  0.00           H
ATOM   2039  HG3 GLU A 144      75.096  76.408  11.243  1.00  0.00           H
ATOM   2040  N   SER A 145      72.158  78.100  14.999  1.00  0.00           N
ATOM   2041  CA  SER A 145      71.618  78.449  16.305  1.00  0.00           C
ATOM   2042  C   SER A 145      71.531  77.350  17.390  1.00  0.00           C
ATOM   2043  O   SER A 145      71.908  77.593  18.556  1.00  0.00           O
ATOM   2044  CB  SER A 145      70.219  79.131  16.169  1.00  0.00           C
ATOM   2045  OG  SER A 145      70.453  80.333  15.425  1.00  0.00           O
ATOM   2046  H   SER A 145      71.642  78.309  14.156  1.00  0.00           H
ATOM   2047  HA  SER A 145      72.308  79.204  16.681  1.00  0.00           H
ATOM   2048  HB2 SER A 145      69.519  78.428  15.718  1.00  0.00           H
ATOM   2049  HB3 SER A 145      69.893  79.342  17.187  1.00  0.00           H
ATOM   2050  HG  SER A 145      70.306  80.066  14.515  1.00  0.00           H
ATOM   2051  N   PHE A 146      70.754  76.298  17.037  1.00  0.00           N
ATOM   2052  CA  PHE A 146      70.231  75.447  18.147  1.00  0.00           C
ATOM   2053  C   PHE A 146      71.077  74.111  18.400  1.00  0.00           C
ATOM   2054  O   PHE A 146      71.765  73.577  17.494  1.00  0.00           O
ATOM   2055  CB  PHE A 146      68.777  75.047  17.775  1.00  0.00           C
ATOM   2056  CG  PHE A 146      67.859  76.250  17.583  1.00  0.00           C
ATOM   2057  CD1 PHE A 146      67.229  76.850  18.697  1.00  0.00           C
ATOM   2058  CD2 PHE A 146      67.678  76.703  16.281  1.00  0.00           C
ATOM   2059  CE1 PHE A 146      66.467  77.999  18.501  1.00  0.00           C
ATOM   2060  CE2 PHE A 146      66.947  77.875  16.067  1.00  0.00           C
ATOM   2061  CZ  PHE A 146      66.258  78.481  17.202  1.00  0.00           C
ATOM   2062  H   PHE A 146      70.522  76.001  16.100  1.00  0.00           H
ATOM   2063  HA  PHE A 146      70.226  76.002  19.085  1.00  0.00           H
ATOM   2064  HB2 PHE A 146      68.801  74.318  16.965  1.00  0.00           H
ATOM   2065  HB3 PHE A 146      68.358  74.577  18.665  1.00  0.00           H
ATOM   2066  HD1 PHE A 146      67.359  76.437  19.687  1.00  0.00           H
ATOM   2067  HD2 PHE A 146      68.094  76.102  15.486  1.00  0.00           H
ATOM   2068  HE1 PHE A 146      65.970  78.487  19.327  1.00  0.00           H
ATOM   2069  HE2 PHE A 146      66.709  78.190  15.062  1.00  0.00           H
ATOM   2070  HZ  PHE A 146      65.742  79.420  17.070  1.00  0.00           H
ATOM   2071  N   ASP A 147      70.992  73.495  19.626  1.00  0.00           N
ATOM   2072  CA  ASP A 147      71.755  72.293  20.084  1.00  0.00           C
ATOM   2073  C   ASP A 147      70.994  71.059  19.780  1.00  0.00           C
ATOM   2074  O   ASP A 147      71.596  70.084  19.375  1.00  0.00           O
ATOM   2075  CB  ASP A 147      72.068  72.310  21.599  1.00  0.00           C
ATOM   2076  CG  ASP A 147      73.019  73.513  21.888  1.00  0.00           C
ATOM   2077  OD1 ASP A 147      74.193  73.383  21.556  1.00  0.00           O
ATOM   2078  OD2 ASP A 147      72.671  74.566  22.468  1.00  0.00           O
ATOM   2079  H   ASP A 147      70.408  73.922  20.330  1.00  0.00           H
ATOM   2080  HA  ASP A 147      72.711  72.217  19.566  1.00  0.00           H
ATOM   2081  HB2 ASP A 147      71.150  72.532  22.145  1.00  0.00           H
ATOM   2082  HB3 ASP A 147      72.566  71.403  21.942  1.00  0.00           H
ATOM   2083  N   CYS A 148      69.660  71.032  20.005  1.00  0.00           N
ATOM   2084  CA  CYS A 148      68.832  69.967  19.507  1.00  0.00           C
ATOM   2085  C   CYS A 148      67.514  70.538  18.939  1.00  0.00           C
ATOM   2086  O   CYS A 148      67.215  71.789  18.901  1.00  0.00           O
ATOM   2087  CB  CYS A 148      68.579  68.875  20.585  1.00  0.00           C
ATOM   2088  SG  CYS A 148      67.752  69.507  22.081  1.00  0.00           S
ATOM   2089  H   CYS A 148      69.205  71.910  20.213  1.00  0.00           H
ATOM   2090  HA  CYS A 148      69.262  69.491  18.626  1.00  0.00           H
ATOM   2091  HB2 CYS A 148      68.008  68.028  20.203  1.00  0.00           H
ATOM   2092  HB3 CYS A 148      69.543  68.492  20.921  1.00  0.00           H
ATOM   2093  HG  CYS A 148      68.364  68.751  22.997  1.00  0.00           H
ATOM   2094  N   ALA A 149      66.718  69.580  18.496  1.00  0.00           N
ATOM   2095  CA  ALA A 149      65.385  69.863  17.981  1.00  0.00           C
ATOM   2096  C   ALA A 149      64.521  68.598  18.090  1.00  0.00           C
ATOM   2097  O   ALA A 149      64.979  67.551  18.378  1.00  0.00           O
ATOM   2098  CB  ALA A 149      65.391  70.386  16.510  1.00  0.00           C
ATOM   2099  H   ALA A 149      66.995  68.614  18.596  1.00  0.00           H
ATOM   2100  HA  ALA A 149      64.918  70.651  18.571  1.00  0.00           H
ATOM   2101  HB1 ALA A 149      65.900  71.341  16.379  1.00  0.00           H
ATOM   2102  HB2 ALA A 149      64.370  70.460  16.136  1.00  0.00           H
ATOM   2103  HB3 ALA A 149      65.898  69.675  15.859  1.00  0.00           H
ATOM   2104  N   TRP A 150      63.196  68.793  17.925  1.00 -0.02           N
ATOM   2105  CA  TRP A 150      62.262  67.679  17.670  1.00 -0.02           C
ATOM   2106  C   TRP A 150      61.004  68.105  16.844  1.00 -0.02           C
ATOM   2107  O   TRP A 150      60.602  69.255  16.822  1.00 -0.02           O
ATOM   2108  CB  TRP A 150      61.905  66.999  19.052  1.00 -0.02           C
ATOM   2109  CG  TRP A 150      61.296  67.787  20.158  1.00 -0.02           C
ATOM   2110  CD1 TRP A 150      60.463  68.894  20.041  1.00 -0.02           C
ATOM   2111  CD2 TRP A 150      61.137  67.365  21.535  1.00 -0.02           C
ATOM   2112  CE2 TRP A 150      60.178  68.162  22.205  1.00 -0.02           C
ATOM   2113  CE3 TRP A 150      61.700  66.328  22.280  1.00 -0.02           C
ATOM   2114  NE1 TRP A 150      59.881  69.146  21.290  1.00 -0.02           N
ATOM   2115  CZ2 TRP A 150      59.720  67.891  23.538  1.00 -0.02           C
ATOM   2116  CZ3 TRP A 150      61.345  66.117  23.588  1.00 -0.02           C
ATOM   2117  CH2 TRP A 150      60.257  66.797  24.175  1.00 -0.02           C
ATOM   2118  H   TRP A 150      62.926  69.766  17.958  1.00 -0.02           H
ATOM   2119  HA  TRP A 150      62.744  66.916  17.058  1.00 -0.02           H
ATOM   2120  HB2 TRP A 150      61.239  66.166  18.826  1.00 -0.02           H
ATOM   2121  HB3 TRP A 150      62.839  66.543  19.379  1.00 -0.02           H
ATOM   2122  HD1 TRP A 150      60.252  69.354  19.087  1.00 -0.02           H
ATOM   2123  HE1 TRP A 150      59.210  69.878  21.472  1.00 -0.02           H
ATOM   2124  HE3 TRP A 150      62.463  65.724  21.811  1.00 -0.02           H
ATOM   2125  HZ2 TRP A 150      59.037  68.581  24.013  1.00 -0.02           H
ATOM   2126  HZ3 TRP A 150      61.818  65.313  24.132  1.00 -0.02           H
ATOM   2127  HH2 TRP A 150      59.939  66.422  25.136  1.00 -0.02           H
ATOM   2128  N   ALA A 151      60.278  67.072  16.232  1.00 -0.06           N
ATOM   2129  CA  ALA A 151      59.013  67.317  15.489  1.00 -0.06           C
ATOM   2130  C   ALA A 151      57.990  66.290  15.849  1.00 -0.06           C
ATOM   2131  O   ALA A 151      57.894  65.264  15.209  1.00 -0.06           O
ATOM   2132  CB  ALA A 151      59.554  67.323  14.029  1.00 -0.06           C
ATOM   2133  H   ALA A 151      60.643  66.131  16.191  1.00 -0.06           H
ATOM   2134  HA  ALA A 151      58.540  68.278  15.692  1.00 -0.06           H
ATOM   2135  HB1 ALA A 151      59.854  68.347  13.811  1.00 -0.06           H
ATOM   2136  HB2 ALA A 151      58.724  67.026  13.389  1.00 -0.06           H
ATOM   2137  HB3 ALA A 151      60.462  66.755  13.823  1.00 -0.06           H
ATOM   2138  N   ILE A 152      57.234  66.500  16.933  1.00 -0.19           N
ATOM   2139  CA  ILE A 152      56.165  65.673  17.519  1.00 -0.19           C
ATOM   2140  C   ILE A 152      54.930  65.849  16.667  1.00 -0.19           C
ATOM   2141  O   ILE A 152      54.251  66.857  16.726  1.00 -0.19           O
ATOM   2142  CB  ILE A 152      55.856  66.227  18.923  1.00 -0.19           C
ATOM   2143  CG1 ILE A 152      57.130  66.130  19.864  1.00 -0.19           C
ATOM   2144  CG2 ILE A 152      54.708  65.435  19.526  1.00 -0.19           C
ATOM   2145  CD1 ILE A 152      56.907  66.599  21.354  1.00 -0.19           C
ATOM   2146  H   ILE A 152      57.332  67.369  17.438  1.00 -0.19           H
ATOM   2147  HA  ILE A 152      56.423  64.619  17.419  1.00 -0.19           H
ATOM   2148  HB  ILE A 152      55.530  67.264  18.847  1.00 -0.19           H
ATOM   2149 HG12 ILE A 152      57.436  65.088  19.963  1.00 -0.19           H
ATOM   2150 HG13 ILE A 152      57.946  66.729  19.461  1.00 -0.19           H
ATOM   2151 HG21 ILE A 152      55.026  64.397  19.621  1.00 -0.19           H
ATOM   2152 HG22 ILE A 152      53.760  65.435  18.986  1.00 -0.19           H
ATOM   2153 HG23 ILE A 152      54.486  65.803  20.527  1.00 -0.19           H
ATOM   2154 HD11 ILE A 152      56.290  67.492  21.259  1.00 -0.19           H
ATOM   2155 HD12 ILE A 152      57.892  66.764  21.791  1.00 -0.19           H
ATOM   2156 HD13 ILE A 152      56.405  65.807  21.912  1.00 -0.19           H
ATOM   2157  N   GLU A 153      54.782  64.996  15.676  1.00 -0.03           N
ATOM   2158  CA  GLU A 153      53.617  65.022  14.691  1.00 -0.03           C
ATOM   2159  C   GLU A 153      53.406  66.245  13.766  1.00 -0.03           C
ATOM   2160  O   GLU A 153      52.766  66.169  12.695  1.00 -0.03           O
ATOM   2161  CB  GLU A 153      52.341  64.587  15.469  1.00 -0.03           C
ATOM   2162  CG  GLU A 153      52.472  63.091  15.871  1.00 -0.03           C
ATOM   2163  CD  GLU A 153      52.573  63.016  17.385  1.00 -0.03           C
ATOM   2164  OE1 GLU A 153      51.572  63.090  18.121  1.00 -0.03           O
ATOM   2165  OE2 GLU A 153      53.720  62.797  17.864  1.00 -0.03           O
ATOM   2166  H   GLU A 153      55.498  64.286  15.609  1.00 -0.03           H
ATOM   2167  HA  GLU A 153      53.771  64.284  13.905  1.00 -0.03           H
ATOM   2168  HB2 GLU A 153      52.128  65.180  16.359  1.00 -0.03           H
ATOM   2169  HB3 GLU A 153      51.485  64.610  14.794  1.00 -0.03           H
ATOM   2170  HG2 GLU A 153      51.644  62.471  15.526  1.00 -0.03           H
ATOM   2171  HG3 GLU A 153      53.460  62.898  15.452  1.00 -0.03           H
ATOM   2172  N   SER A 154      54.141  67.337  13.995  1.00 -0.11           N
ATOM   2173  CA  SER A 154      54.070  68.538  13.209  1.00 -0.11           C
ATOM   2174  C   SER A 154      54.460  68.289  11.733  1.00 -0.11           C
ATOM   2175  O   SER A 154      53.787  68.770  10.844  1.00 -0.11           O
ATOM   2176  CB  SER A 154      54.955  69.637  13.846  1.00 -0.11           C
ATOM   2177  OG  SER A 154      56.290  69.245  13.876  1.00 -0.11           O
ATOM   2178  H   SER A 154      54.729  67.376  14.816  1.00 -0.11           H
ATOM   2179  HA  SER A 154      53.027  68.852  13.169  1.00 -0.11           H
ATOM   2180  HB2 SER A 154      54.800  70.589  13.339  1.00 -0.11           H
ATOM   2181  HB3 SER A 154      54.733  69.645  14.913  1.00 -0.11           H
ATOM   2182  HG  SER A 154      56.808  69.731  14.523  1.00 -0.11           H
ATOM   2183  N   LEU A 155      55.503  67.447  11.552  1.00 -0.06           N
ATOM   2184  CA  LEU A 155      56.079  67.229  10.222  1.00 -0.06           C
ATOM   2185  C   LEU A 155      55.046  66.608   9.267  1.00 -0.06           C
ATOM   2186  O   LEU A 155      55.015  67.025   8.092  1.00 -0.06           O
ATOM   2187  CB  LEU A 155      57.203  66.185  10.412  1.00 -0.06           C
ATOM   2188  CG  LEU A 155      58.275  66.451   9.314  1.00 -0.06           C
ATOM   2189  CD1 LEU A 155      59.212  67.499   9.860  1.00 -0.06           C
ATOM   2190  CD2 LEU A 155      59.066  65.161   8.964  1.00 -0.06           C
ATOM   2191  H   LEU A 155      55.961  67.030  12.350  1.00 -0.06           H
ATOM   2192  HA  LEU A 155      56.565  68.147   9.891  1.00 -0.06           H
ATOM   2193  HB2 LEU A 155      57.697  66.168  11.384  1.00 -0.06           H
ATOM   2194  HB3 LEU A 155      56.765  65.201  10.247  1.00 -0.06           H
ATOM   2195  HG  LEU A 155      57.780  66.752   8.391  1.00 -0.06           H
ATOM   2196 HD11 LEU A 155      59.847  67.912   9.076  1.00 -0.06           H
ATOM   2197 HD12 LEU A 155      59.860  67.000  10.581  1.00 -0.06           H
ATOM   2198 HD13 LEU A 155      58.697  68.288  10.407  1.00 -0.06           H
ATOM   2199 HD21 LEU A 155      59.789  65.560   8.252  1.00 -0.06           H
ATOM   2200 HD22 LEU A 155      59.563  64.666   9.798  1.00 -0.06           H
ATOM   2201 HD23 LEU A 155      58.489  64.376   8.476  1.00 -0.06           H
ATOM   2202  N   CYS A 156      54.045  65.850   9.718  1.00 -0.53           N
ATOM   2203  CA  CYS A 156      53.043  65.239   8.840  1.00 -0.53           C
ATOM   2204  C   CYS A 156      52.103  66.313   8.184  1.00 -0.53           C
ATOM   2205  O   CYS A 156      51.283  66.052   7.237  1.00 -0.53           O
ATOM   2206  CB  CYS A 156      52.107  64.272   9.604  1.00 -0.53           C
ATOM   2207  SG  CYS A 156      53.081  63.275  10.776  1.00 -0.53           S
ATOM   2208  H   CYS A 156      54.045  65.640  10.706  1.00 -0.53           H
ATOM   2209  HA  CYS A 156      53.585  64.695   8.066  1.00 -0.53           H
ATOM   2210  HB2 CYS A 156      51.524  64.992  10.178  1.00 -0.53           H
ATOM   2211  HB3 CYS A 156      51.530  63.820   8.798  1.00 -0.53           H
ATOM   2212  HG  CYS A 156      53.566  62.390   9.900  1.00 -0.53           H
ATOM   2213  N   HID A 157      52.101  67.573   8.626  1.00 -0.22           N
ATOM   2214  CA  HID A 157      51.402  68.709   8.093  1.00 -0.22           C
ATOM   2215  C   HID A 157      52.257  69.435   7.058  1.00 -0.22           C
ATOM   2216  O   HID A 157      51.759  70.461   6.608  1.00 -0.22           O
ATOM   2217  CB  HID A 157      50.860  69.656   9.208  1.00 -0.22           C
ATOM   2218  CG  HID A 157      50.005  69.050  10.303  1.00 -0.22           C
ATOM   2219  CD2 HID A 157      48.632  69.153  10.395  1.00 -0.22           C
ATOM   2220  ND1 HID A 157      50.518  68.335  11.354  1.00 -0.22           N
ATOM   2221  CE1 HID A 157      49.456  67.889  12.008  1.00 -0.22           C
ATOM   2222  NE2 HID A 157      48.284  68.384  11.531  1.00 -0.22           N
ATOM   2223  H   HID A 157      52.800  67.773   9.328  1.00 -0.22           H
ATOM   2224  HA  HID A 157      50.484  68.333   7.642  1.00 -0.22           H
ATOM   2225  HB2 HID A 157      51.692  70.163   9.695  1.00 -0.22           H
ATOM   2226  HB3 HID A 157      50.296  70.486   8.783  1.00 -0.22           H
ATOM   2227  HD1 HID A 157      51.451  67.948  11.347  1.00 -0.22           H
ATOM   2228  HD2 HID A 157      47.941  69.720   9.788  1.00 -0.22           H
ATOM   2229  HE1 HID A 157      49.574  67.042  12.667  1.00 -0.22           H
ATOM   2230  N   MET A 158      53.447  69.019   6.607  1.00  0.00           N
ATOM   2231  CA  MET A 158      54.506  69.832   5.885  1.00  0.00           C
ATOM   2232  C   MET A 158      55.044  69.016   4.688  1.00  0.00           C
ATOM   2233  O   MET A 158      55.084  67.799   4.788  1.00  0.00           O
ATOM   2234  CB  MET A 158      55.680  70.299   6.811  1.00  0.00           C
ATOM   2235  CG  MET A 158      55.151  71.004   7.961  1.00  0.00           C
ATOM   2236  SD  MET A 158      56.509  71.904   8.809  1.00  0.00           S
ATOM   2237  CE  MET A 158      55.990  71.699  10.502  1.00  0.00           C
ATOM   2238  H   MET A 158      53.787  68.156   7.005  1.00  0.00           H
ATOM   2239  HA  MET A 158      54.072  70.734   5.453  1.00  0.00           H
ATOM   2240  HB2 MET A 158      56.235  69.405   7.096  1.00  0.00           H
ATOM   2241  HB3 MET A 158      56.372  71.000   6.345  1.00  0.00           H
ATOM   2242  HG2 MET A 158      54.476  71.803   7.655  1.00  0.00           H
ATOM   2243  HG3 MET A 158      54.644  70.339   8.661  1.00  0.00           H
ATOM   2244  HE1 MET A 158      56.224  72.576  11.106  1.00  0.00           H
ATOM   2245  HE2 MET A 158      54.983  71.302  10.630  1.00  0.00           H
ATOM   2246  HE3 MET A 158      56.607  70.933  10.973  1.00  0.00           H
ATOM   2247  N   ASP A 159      55.671  69.751   3.754  1.00 -0.01           N
ATOM   2248  CA  ASP A 159      56.661  69.028   2.952  1.00 -0.01           C
ATOM   2249  C   ASP A 159      57.841  68.542   3.867  1.00 -0.01           C
ATOM   2250  O   ASP A 159      58.451  69.339   4.553  1.00 -0.01           O
ATOM   2251  CB  ASP A 159      57.007  69.865   1.789  1.00 -0.01           C
ATOM   2252  CG  ASP A 159      55.791  70.071   0.827  1.00 -0.01           C
ATOM   2253  OD1 ASP A 159      55.831  71.045   0.011  1.00 -0.01           O
ATOM   2254  OD2 ASP A 159      54.970  69.138   0.632  1.00 -0.01           O
ATOM   2255  H   ASP A 159      55.851  70.741   3.842  1.00 -0.01           H
ATOM   2256  HA  ASP A 159      56.255  68.091   2.572  1.00 -0.01           H
ATOM   2257  HB2 ASP A 159      57.461  70.743   2.248  1.00 -0.01           H
ATOM   2258  HB3 ASP A 159      57.850  69.371   1.307  1.00 -0.01           H
ATOM   2259  N   ARG A 160      58.203  67.270   3.710  1.00  0.04           N
ATOM   2260  CA  ARG A 160      59.209  66.560   4.612  1.00  0.04           C
ATOM   2261  C   ARG A 160      60.625  67.063   4.454  1.00  0.04           C
ATOM   2262  O   ARG A 160      61.172  67.679   5.335  1.00  0.04           O
ATOM   2263  CB  ARG A 160      58.970  65.041   4.298  1.00  0.04           C
ATOM   2264  CG  ARG A 160      57.960  64.271   5.130  1.00  0.04           C
ATOM   2265  CD  ARG A 160      56.413  64.644   4.952  1.00  0.04           C
ATOM   2266  NE  ARG A 160      55.591  63.961   5.935  1.00  0.04           N
ATOM   2267  CZ  ARG A 160      54.337  63.526   5.728  1.00  0.04           C
ATOM   2268  NH1 ARG A 160      53.610  64.023   4.786  1.00  0.04           N
ATOM   2269  NH2 ARG A 160      53.815  62.646   6.482  1.00  0.04           N
ATOM   2270  H   ARG A 160      57.625  66.718   3.092  1.00  0.04           H
ATOM   2271  HA  ARG A 160      58.967  66.661   5.670  1.00  0.04           H
ATOM   2272  HB2 ARG A 160      58.741  64.945   3.237  1.00  0.04           H
ATOM   2273  HB3 ARG A 160      59.923  64.520   4.389  1.00  0.04           H
ATOM   2274  HG2 ARG A 160      57.991  63.184   5.058  1.00  0.04           H
ATOM   2275  HG3 ARG A 160      58.235  64.477   6.165  1.00  0.04           H
ATOM   2276  HD2 ARG A 160      56.318  65.724   5.063  1.00  0.04           H
ATOM   2277  HD3 ARG A 160      56.040  64.279   3.995  1.00  0.04           H
ATOM   2278  HE  ARG A 160      56.053  63.456   6.678  1.00  0.04           H
ATOM   2279 HH11 ARG A 160      53.998  64.632   4.080  1.00  0.04           H
ATOM   2280 HH12 ARG A 160      52.684  63.641   4.655  1.00  0.04           H
ATOM   2281 HH21 ARG A 160      54.396  62.412   7.274  1.00  0.04           H
ATOM   2282 HH22 ARG A 160      52.832  62.422   6.552  1.00  0.04           H
ATOM   2283  N   ALA A 161      61.171  66.907   3.228  1.00  0.00           N
ATOM   2284  CA  ALA A 161      62.559  67.340   3.011  1.00  0.00           C
ATOM   2285  C   ALA A 161      62.702  68.844   3.067  1.00  0.00           C
ATOM   2286  O   ALA A 161      63.736  69.321   3.570  1.00  0.00           O
ATOM   2287  CB  ALA A 161      63.025  66.589   1.729  1.00  0.00           C
ATOM   2288  H   ALA A 161      60.627  66.515   2.473  1.00  0.00           H
ATOM   2289  HA  ALA A 161      63.128  67.024   3.886  1.00  0.00           H
ATOM   2290  HB1 ALA A 161      64.041  66.862   1.442  1.00  0.00           H
ATOM   2291  HB2 ALA A 161      62.349  66.839   0.912  1.00  0.00           H
ATOM   2292  HB3 ALA A 161      62.947  65.511   1.869  1.00  0.00           H
ATOM   2293  N   LYS A 162      61.635  69.628   2.687  1.00  0.01           N
ATOM   2294  CA  LYS A 162      61.503  71.091   2.883  1.00  0.01           C
ATOM   2295  C   LYS A 162      61.677  71.444   4.331  1.00  0.01           C
ATOM   2296  O   LYS A 162      62.541  72.234   4.562  1.00  0.01           O
ATOM   2297  CB  LYS A 162      60.173  71.569   2.277  1.00  0.01           C
ATOM   2298  CG  LYS A 162      60.149  73.058   1.821  1.00  0.01           C
ATOM   2299  CD  LYS A 162      58.913  73.395   1.026  1.00  0.01           C
ATOM   2300  CE  LYS A 162      59.194  74.354  -0.092  1.00  0.01           C
ATOM   2301  NZ  LYS A 162      58.079  74.371  -1.111  1.00  0.01           N
ATOM   2302  H   LYS A 162      60.791  69.157   2.395  1.00  0.01           H
ATOM   2303  HA  LYS A 162      62.245  71.545   2.227  1.00  0.01           H
ATOM   2304  HB2 LYS A 162      59.976  71.008   1.363  1.00  0.01           H
ATOM   2305  HB3 LYS A 162      59.527  71.254   3.097  1.00  0.01           H
ATOM   2306  HG2 LYS A 162      60.346  73.734   2.653  1.00  0.01           H
ATOM   2307  HG3 LYS A 162      61.062  73.085   1.226  1.00  0.01           H
ATOM   2308  HD2 LYS A 162      58.473  72.518   0.551  1.00  0.01           H
ATOM   2309  HD3 LYS A 162      58.171  73.854   1.680  1.00  0.01           H
ATOM   2310  HE2 LYS A 162      59.276  75.355   0.331  1.00  0.01           H
ATOM   2311  HE3 LYS A 162      60.151  74.148  -0.572  1.00  0.01           H
ATOM   2312  HZ1 LYS A 162      58.184  75.163  -1.729  1.00  0.01           H
ATOM   2313  HZ2 LYS A 162      57.206  74.458  -0.611  1.00  0.01           H
ATOM   2314  HZ3 LYS A 162      57.938  73.570  -1.709  1.00  0.01           H
ATOM   2315  N   ALA A 163      61.013  70.723   5.250  1.00  0.01           N
ATOM   2316  CA  ALA A 163      61.051  71.021   6.682  1.00  0.01           C
ATOM   2317  C   ALA A 163      62.339  70.647   7.335  1.00  0.01           C
ATOM   2318  O   ALA A 163      63.039  71.514   7.815  1.00  0.01           O
ATOM   2319  CB  ALA A 163      59.836  70.383   7.433  1.00  0.01           C
ATOM   2320  H   ALA A 163      60.315  70.049   4.972  1.00  0.01           H
ATOM   2321  HA  ALA A 163      61.036  72.101   6.833  1.00  0.01           H
ATOM   2322  HB1 ALA A 163      59.750  69.323   7.195  1.00  0.01           H
ATOM   2323  HB2 ALA A 163      58.911  70.838   7.079  1.00  0.01           H
ATOM   2324  HB3 ALA A 163      59.822  70.592   8.503  1.00  0.01           H
ATOM   2325  N   LEU A 164      62.649  69.358   7.211  1.00  0.00           N
ATOM   2326  CA  LEU A 164      63.893  68.845   7.713  1.00  0.00           C
ATOM   2327  C   LEU A 164      65.100  69.739   7.191  1.00  0.00           C
ATOM   2328  O   LEU A 164      65.997  70.030   7.917  1.00  0.00           O
ATOM   2329  CB  LEU A 164      64.091  67.364   7.188  1.00  0.00           C
ATOM   2330  CG  LEU A 164      63.092  66.366   7.739  1.00  0.00           C
ATOM   2331  CD1 LEU A 164      63.175  64.991   6.971  1.00  0.00           C
ATOM   2332  CD2 LEU A 164      63.020  66.110   9.233  1.00  0.00           C
ATOM   2333  H   LEU A 164      62.131  68.689   6.659  1.00  0.00           H
ATOM   2334  HA  LEU A 164      63.904  68.807   8.802  1.00  0.00           H
ATOM   2335  HB2 LEU A 164      64.031  67.312   6.101  1.00  0.00           H
ATOM   2336  HB3 LEU A 164      65.121  67.103   7.428  1.00  0.00           H
ATOM   2337  HG  LEU A 164      62.040  66.617   7.605  1.00  0.00           H
ATOM   2338 HD11 LEU A 164      64.167  64.542   7.030  1.00  0.00           H
ATOM   2339 HD12 LEU A 164      63.140  65.185   5.899  1.00  0.00           H
ATOM   2340 HD13 LEU A 164      62.317  64.360   7.206  1.00  0.00           H
ATOM   2341 HD21 LEU A 164      62.065  65.661   9.505  1.00  0.00           H
ATOM   2342 HD22 LEU A 164      63.822  65.504   9.653  1.00  0.00           H
ATOM   2343 HD23 LEU A 164      63.033  67.118   9.648  1.00  0.00           H
ATOM   2344  N   GLY A 165      65.178  70.019   5.849  1.00  0.00           N
ATOM   2345  CA  GLY A 165      66.311  70.762   5.322  1.00  0.00           C
ATOM   2346  C   GLY A 165      66.465  72.195   5.949  1.00  0.00           C
ATOM   2347  O   GLY A 165      67.616  72.647   6.006  1.00  0.00           O
ATOM   2348  H   GLY A 165      64.539  69.564   5.213  1.00  0.00           H
ATOM   2349  HA2 GLY A 165      67.280  70.296   5.501  1.00  0.00           H
ATOM   2350  HA3 GLY A 165      66.122  70.911   4.259  1.00  0.00           H
ATOM   2351  N   GLU A 166      65.368  72.812   6.411  1.00  0.00           N
ATOM   2352  CA  GLU A 166      65.474  74.091   7.144  1.00  0.00           C
ATOM   2353  C   GLU A 166      65.913  73.896   8.588  1.00  0.00           C
ATOM   2354  O   GLU A 166      66.821  74.562   9.097  1.00  0.00           O
ATOM   2355  CB  GLU A 166      64.133  74.815   6.947  1.00  0.00           C
ATOM   2356  CG  GLU A 166      64.182  76.305   7.138  1.00  0.00           C
ATOM   2357  CD  GLU A 166      65.231  77.133   6.492  1.00  0.00           C
ATOM   2358  OE1 GLU A 166      65.560  78.137   7.044  1.00  0.00           O
ATOM   2359  OE2 GLU A 166      65.547  76.915   5.295  1.00  0.00           O
ATOM   2360  H   GLU A 166      64.480  72.352   6.268  1.00  0.00           H
ATOM   2361  HA  GLU A 166      66.324  74.594   6.682  1.00  0.00           H
ATOM   2362  HB2 GLU A 166      63.818  74.589   5.928  1.00  0.00           H
ATOM   2363  HB3 GLU A 166      63.341  74.454   7.603  1.00  0.00           H
ATOM   2364  HG2 GLU A 166      63.180  76.681   6.931  1.00  0.00           H
ATOM   2365  HG3 GLU A 166      64.228  76.359   8.226  1.00  0.00           H
ATOM   2366  N   ALA A 167      65.418  72.845   9.241  1.00  0.00           N
ATOM   2367  CA  ALA A 167      65.817  72.345  10.543  1.00  0.00           C
ATOM   2368  C   ALA A 167      67.370  72.043  10.539  1.00  0.00           C
ATOM   2369  O   ALA A 167      68.054  72.333  11.526  1.00  0.00           O
ATOM   2370  CB  ALA A 167      65.109  71.052  10.935  1.00  0.00           C
ATOM   2371  H   ALA A 167      64.860  72.187   8.715  1.00  0.00           H
ATOM   2372  HA  ALA A 167      65.570  73.144  11.242  1.00  0.00           H
ATOM   2373  HB1 ALA A 167      64.037  71.177  10.787  1.00  0.00           H
ATOM   2374  HB2 ALA A 167      65.267  70.822  11.989  1.00  0.00           H
ATOM   2375  HB3 ALA A 167      65.438  70.255  10.268  1.00  0.00           H
ATOM   2376  N   TRP A 168      67.891  71.579   9.466  1.00  0.00           N
ATOM   2377  CA  TRP A 168      69.350  71.340   9.244  1.00  0.00           C
ATOM   2378  C   TRP A 168      70.180  72.583   9.199  1.00  0.00           C
ATOM   2379  O   TRP A 168      71.388  72.542   9.419  1.00  0.00           O
ATOM   2380  CB  TRP A 168      69.540  70.536   7.974  1.00  0.00           C
ATOM   2381  CG  TRP A 168      70.865  69.791   7.871  1.00  0.00           C
ATOM   2382  CD1 TRP A 168      71.008  68.490   8.102  1.00  0.00           C
ATOM   2383  CD2 TRP A 168      72.189  70.285   7.397  1.00  0.00           C
ATOM   2384  CE2 TRP A 168      73.124  69.187   7.562  1.00  0.00           C
ATOM   2385  CE3 TRP A 168      72.763  71.550   7.069  1.00  0.00           C
ATOM   2386  NE1 TRP A 168      72.371  68.168   8.005  1.00  0.00           N
ATOM   2387  CZ2 TRP A 168      74.502  69.304   7.252  1.00  0.00           C
ATOM   2388  CZ3 TRP A 168      74.144  71.638   6.793  1.00  0.00           C
ATOM   2389  CH2 TRP A 168      75.021  70.482   6.823  1.00  0.00           C
ATOM   2390  H   TRP A 168      67.358  71.351   8.639  1.00  0.00           H
ATOM   2391  HA  TRP A 168      69.816  70.665   9.962  1.00  0.00           H
ATOM   2392  HB2 TRP A 168      68.740  69.796   7.932  1.00  0.00           H
ATOM   2393  HB3 TRP A 168      69.441  71.170   7.093  1.00  0.00           H
ATOM   2394  HD1 TRP A 168      70.207  67.840   8.422  1.00  0.00           H
ATOM   2395  HE1 TRP A 168      72.737  67.237   8.145  1.00  0.00           H
ATOM   2396  HE3 TRP A 168      72.109  72.399   6.933  1.00  0.00           H
ATOM   2397  HZ2 TRP A 168      75.110  68.413   7.311  1.00  0.00           H
ATOM   2398  HZ3 TRP A 168      74.521  72.640   6.653  1.00  0.00           H
ATOM   2399  HH2 TRP A 168      76.060  70.589   6.548  1.00  0.00           H
ATOM   2400  N   ARG A 169      69.610  73.751   8.872  1.00  0.00           N
ATOM   2401  CA  ARG A 169      70.279  75.076   8.770  1.00  0.00           C
ATOM   2402  C   ARG A 169      70.411  75.692  10.093  1.00  0.00           C
ATOM   2403  O   ARG A 169      71.588  76.012  10.402  1.00  0.00           O
ATOM   2404  CB  ARG A 169      69.598  75.909   7.661  1.00  0.00           C
ATOM   2405  CG  ARG A 169      70.211  77.297   7.582  1.00  0.00           C
ATOM   2406  CD  ARG A 169      69.522  78.249   6.526  1.00  0.00           C
ATOM   2407  NE  ARG A 169      68.320  78.803   7.007  1.00  0.00           N
ATOM   2408  CZ  ARG A 169      68.202  79.705   7.933  1.00  0.00           C
ATOM   2409  NH1 ARG A 169      69.193  80.244   8.595  1.00  0.00           N
ATOM   2410  NH2 ARG A 169      67.000  80.010   8.292  1.00  0.00           N
ATOM   2411  H   ARG A 169      68.613  73.716   8.718  1.00  0.00           H
ATOM   2412  HA  ARG A 169      71.294  74.975   8.384  1.00  0.00           H
ATOM   2413  HB2 ARG A 169      69.839  75.452   6.701  1.00  0.00           H
ATOM   2414  HB3 ARG A 169      68.516  75.935   7.795  1.00  0.00           H
ATOM   2415  HG2 ARG A 169      70.108  77.705   8.587  1.00  0.00           H
ATOM   2416  HG3 ARG A 169      71.256  77.253   7.277  1.00  0.00           H
ATOM   2417  HD2 ARG A 169      70.164  79.121   6.405  1.00  0.00           H
ATOM   2418  HD3 ARG A 169      69.446  77.770   5.550  1.00  0.00           H
ATOM   2419  HE  ARG A 169      67.467  78.302   6.802  1.00  0.00           H
ATOM   2420 HH11 ARG A 169      70.131  80.120   8.242  1.00  0.00           H
ATOM   2421 HH12 ARG A 169      68.949  80.774   9.420  1.00  0.00           H
ATOM   2422 HH21 ARG A 169      66.267  79.374   8.011  1.00  0.00           H
ATOM   2423 HH22 ARG A 169      66.814  80.624   9.073  1.00  0.00           H
ATOM   2424  N   VAL A 170      69.390  75.686  10.962  1.00  0.00           N
ATOM   2425  CA  VAL A 170      69.478  76.244  12.276  1.00  0.00           C
ATOM   2426  C   VAL A 170      70.127  75.265  13.314  1.00  0.00           C
ATOM   2427  O   VAL A 170      70.531  75.665  14.399  1.00  0.00           O
ATOM   2428  CB  VAL A 170      68.044  76.688  12.637  1.00  0.00           C
ATOM   2429  CG1 VAL A 170      67.438  77.683  11.662  1.00  0.00           C
ATOM   2430  CG2 VAL A 170      67.105  75.489  12.949  1.00  0.00           C
ATOM   2431  H   VAL A 170      68.520  75.288  10.640  1.00  0.00           H
ATOM   2432  HA  VAL A 170      70.127  77.118  12.241  1.00  0.00           H
ATOM   2433  HB  VAL A 170      68.046  77.228  13.584  1.00  0.00           H
ATOM   2434 HG11 VAL A 170      67.450  77.295  10.643  1.00  0.00           H
ATOM   2435 HG12 VAL A 170      66.413  77.944  11.923  1.00  0.00           H
ATOM   2436 HG13 VAL A 170      68.067  78.573  11.704  1.00  0.00           H
ATOM   2437 HG21 VAL A 170      67.461  74.790  13.705  1.00  0.00           H
ATOM   2438 HG22 VAL A 170      66.783  74.930  12.070  1.00  0.00           H
ATOM   2439 HG23 VAL A 170      66.212  75.902  13.419  1.00  0.00           H
ATOM   2440  N   LEU A 171      70.237  73.975  13.023  1.00  0.00           N
ATOM   2441  CA  LEU A 171      70.937  73.134  14.001  1.00  0.00           C
ATOM   2442  C   LEU A 171      72.512  73.209  13.946  1.00  0.00           C
ATOM   2443  O   LEU A 171      73.024  73.516  12.918  1.00  0.00           O
ATOM   2444  CB  LEU A 171      70.567  71.612  13.736  1.00  0.00           C
ATOM   2445  CG  LEU A 171      69.317  71.081  14.470  1.00  0.00           C
ATOM   2446  CD1 LEU A 171      69.033  69.758  13.777  1.00  0.00           C
ATOM   2447  CD2 LEU A 171      69.518  70.898  15.920  1.00  0.00           C
ATOM   2448  H   LEU A 171      69.867  73.549  12.186  1.00  0.00           H
ATOM   2449  HA  LEU A 171      70.649  73.471  14.997  1.00  0.00           H
ATOM   2450  HB2 LEU A 171      70.437  71.532  12.657  1.00  0.00           H
ATOM   2451  HB3 LEU A 171      71.432  70.996  13.983  1.00  0.00           H
ATOM   2452  HG  LEU A 171      68.516  71.812  14.362  1.00  0.00           H
ATOM   2453 HD11 LEU A 171      69.873  69.065  13.762  1.00  0.00           H
ATOM   2454 HD12 LEU A 171      68.844  70.025  12.737  1.00  0.00           H
ATOM   2455 HD13 LEU A 171      68.160  69.251  14.188  1.00  0.00           H
ATOM   2456 HD21 LEU A 171      69.700  71.763  16.557  1.00  0.00           H
ATOM   2457 HD22 LEU A 171      68.516  70.730  16.315  1.00  0.00           H
ATOM   2458 HD23 LEU A 171      70.191  70.075  16.163  1.00  0.00           H
ATOM   2459  N   LYS A 172      73.119  73.018  15.108  1.00  0.00           N
ATOM   2460  CA  LYS A 172      74.529  72.832  15.291  1.00  0.00           C
ATOM   2461  C   LYS A 172      75.024  71.477  14.771  1.00  0.00           C
ATOM   2462  O   LYS A 172      74.227  70.559  14.741  1.00  0.00           O
ATOM   2463  CB  LYS A 172      74.991  73.198  16.740  1.00  0.00           C
ATOM   2464  CG  LYS A 172      74.844  74.706  17.251  1.00  0.00           C
ATOM   2465  CD  LYS A 172      75.118  74.684  18.774  1.00  0.00           C
ATOM   2466  CE  LYS A 172      74.552  75.942  19.426  1.00  0.00           C
ATOM   2467  NZ  LYS A 172      74.900  75.902  20.846  1.00  0.00           N
ATOM   2468  H   LYS A 172      72.543  73.054  15.936  1.00  0.00           H
ATOM   2469  HA  LYS A 172      74.979  73.583  14.641  1.00  0.00           H
ATOM   2470  HB2 LYS A 172      74.366  72.580  17.384  1.00  0.00           H
ATOM   2471  HB3 LYS A 172      75.995  72.808  16.911  1.00  0.00           H
ATOM   2472  HG2 LYS A 172      75.510  75.425  16.774  1.00  0.00           H
ATOM   2473  HG3 LYS A 172      73.805  75.030  17.204  1.00  0.00           H
ATOM   2474  HD2 LYS A 172      74.618  73.809  19.191  1.00  0.00           H
ATOM   2475  HD3 LYS A 172      76.198  74.630  18.913  1.00  0.00           H
ATOM   2476  HE2 LYS A 172      74.961  76.855  18.995  1.00  0.00           H
ATOM   2477  HE3 LYS A 172      73.469  75.988  19.312  1.00  0.00           H
ATOM   2478  HZ1 LYS A 172      75.828  76.282  20.961  1.00  0.00           H
ATOM   2479  HZ2 LYS A 172      75.019  74.957  21.183  1.00  0.00           H
ATOM   2480  HZ3 LYS A 172      74.252  76.481  21.360  1.00  0.00           H
ATOM   2481  N   PRO A 173      76.317  71.342  14.407  1.00  0.00           N
ATOM   2482  CA  PRO A 173      76.975  70.115  14.050  1.00  0.00           C
ATOM   2483  C   PRO A 173      76.994  69.086  15.122  1.00  0.00           C
ATOM   2484  O   PRO A 173      77.397  69.366  16.259  1.00  0.00           O
ATOM   2485  CB  PRO A 173      78.418  70.448  13.596  1.00  0.00           C
ATOM   2486  CG  PRO A 173      78.252  71.875  13.111  1.00  0.00           C
ATOM   2487  CD  PRO A 173      77.317  72.429  14.222  1.00  0.00           C
ATOM   2488  HA  PRO A 173      76.454  69.701  13.187  1.00  0.00           H
ATOM   2489  HB2 PRO A 173      79.172  70.454  14.382  1.00  0.00           H
ATOM   2490  HB3 PRO A 173      78.695  69.793  12.771  1.00  0.00           H
ATOM   2491  HG2 PRO A 173      79.174  72.447  13.004  1.00  0.00           H
ATOM   2492  HG3 PRO A 173      77.653  72.009  12.210  1.00  0.00           H
ATOM   2493  HD2 PRO A 173      77.876  72.548  15.151  1.00  0.00           H
ATOM   2494  HD3 PRO A 173      76.899  73.405  13.974  1.00  0.00           H
ATOM   2495  N   GLY A 174      76.625  67.842  14.805  1.00  0.00           N
ATOM   2496  CA  GLY A 174      76.328  66.716  15.756  1.00  0.00           C
ATOM   2497  C   GLY A 174      74.957  66.800  16.414  1.00  0.00           C
ATOM   2498  O   GLY A 174      74.588  65.913  17.183  1.00  0.00           O
ATOM   2499  H   GLY A 174      76.305  67.624  13.873  1.00  0.00           H
ATOM   2500  HA2 GLY A 174      76.447  65.801  15.177  1.00  0.00           H
ATOM   2501  HA3 GLY A 174      77.101  66.760  16.524  1.00  0.00           H
ATOM   2502  N   GLY A 175      74.177  67.852  16.177  1.00  0.00           N
ATOM   2503  CA  GLY A 175      72.856  68.136  16.791  1.00  0.00           C
ATOM   2504  C   GLY A 175      71.730  67.130  16.432  1.00  0.00           C
ATOM   2505  O   GLY A 175      71.625  66.676  15.287  1.00  0.00           O
ATOM   2506  H   GLY A 175      74.627  68.609  15.683  1.00  0.00           H
ATOM   2507  HA2 GLY A 175      73.017  67.937  17.851  1.00  0.00           H
ATOM   2508  HA3 GLY A 175      72.418  69.131  16.715  1.00  0.00           H
ATOM   2509  N   ASP A 176      70.942  66.766  17.519  1.00  0.00           N
ATOM   2510  CA  ASP A 176      69.901  65.784  17.441  1.00  0.00           C
ATOM   2511  C   ASP A 176      68.571  66.264  16.938  1.00  0.00           C
ATOM   2512  O   ASP A 176      68.181  67.397  17.274  1.00  0.00           O
ATOM   2513  CB  ASP A 176      69.650  65.271  18.856  1.00  0.00           C
ATOM   2514  CG  ASP A 176      70.897  64.819  19.583  1.00  0.00           C
ATOM   2515  OD1 ASP A 176      71.120  63.593  19.593  1.00  0.00           O
ATOM   2516  OD2 ASP A 176      71.751  65.605  20.099  1.00  0.00           O
ATOM   2517  H   ASP A 176      71.185  67.156  18.418  1.00  0.00           H
ATOM   2518  HA  ASP A 176      70.202  64.921  16.848  1.00  0.00           H
ATOM   2519  HB2 ASP A 176      68.989  65.934  19.413  1.00  0.00           H
ATOM   2520  HB3 ASP A 176      69.030  64.393  18.674  1.00  0.00           H
ATOM   2521  N   LEU A 177      67.826  65.376  16.169  1.00  0.00           N
ATOM   2522  CA  LEU A 177      66.422  65.528  15.767  1.00  0.00           C
ATOM   2523  C   LEU A 177      65.688  64.208  16.054  1.00  0.00           C
ATOM   2524  O   LEU A 177      65.886  63.166  15.433  1.00  0.00           O
ATOM   2525  CB  LEU A 177      66.458  66.082  14.337  1.00  0.00           C
ATOM   2526  CG  LEU A 177      65.078  66.239  13.714  1.00  0.00           C
ATOM   2527  CD1 LEU A 177      64.189  67.139  14.583  1.00  0.00           C
ATOM   2528  CD2 LEU A 177      65.122  66.975  12.319  1.00  0.00           C
ATOM   2529  H   LEU A 177      68.258  64.519  15.855  1.00  0.00           H
ATOM   2530  HA  LEU A 177      66.019  66.331  16.382  1.00  0.00           H
ATOM   2531  HB2 LEU A 177      66.932  67.063  14.319  1.00  0.00           H
ATOM   2532  HB3 LEU A 177      67.048  65.404  13.720  1.00  0.00           H
ATOM   2533  HG  LEU A 177      64.699  65.220  13.644  1.00  0.00           H
ATOM   2534 HD11 LEU A 177      63.289  67.433  14.044  1.00  0.00           H
ATOM   2535 HD12 LEU A 177      64.746  68.059  14.760  1.00  0.00           H
ATOM   2536 HD13 LEU A 177      63.918  66.705  15.545  1.00  0.00           H
ATOM   2537 HD21 LEU A 177      64.227  66.804  11.720  1.00  0.00           H
ATOM   2538 HD22 LEU A 177      65.365  68.034  12.403  1.00  0.00           H
ATOM   2539 HD23 LEU A 177      65.926  66.590  11.692  1.00  0.00           H
ATOM   2540  N   LEU A 178      64.677  64.263  16.890  1.00 -0.02           N
ATOM   2541  CA  LEU A 178      63.724  63.228  17.061  1.00 -0.02           C
ATOM   2542  C   LEU A 178      62.463  63.568  16.231  1.00 -0.02           C
ATOM   2543  O   LEU A 178      61.754  64.461  16.589  1.00 -0.02           O
ATOM   2544  CB  LEU A 178      63.443  63.194  18.578  1.00 -0.02           C
ATOM   2545  CG  LEU A 178      62.324  62.265  19.122  1.00 -0.02           C
ATOM   2546  CD1 LEU A 178      62.500  60.802  18.699  1.00 -0.02           C
ATOM   2547  CD2 LEU A 178      62.334  62.465  20.697  1.00 -0.02           C
ATOM   2548  H   LEU A 178      64.495  65.196  17.232  1.00 -0.02           H
ATOM   2549  HA  LEU A 178      64.143  62.256  16.800  1.00 -0.02           H
ATOM   2550  HB2 LEU A 178      64.315  62.859  19.140  1.00 -0.02           H
ATOM   2551  HB3 LEU A 178      63.149  64.214  18.827  1.00 -0.02           H
ATOM   2552  HG  LEU A 178      61.314  62.573  18.850  1.00 -0.02           H
ATOM   2553 HD11 LEU A 178      62.485  60.753  17.610  1.00 -0.02           H
ATOM   2554 HD12 LEU A 178      61.692  60.182  19.086  1.00 -0.02           H
ATOM   2555 HD13 LEU A 178      63.402  60.282  19.022  1.00 -0.02           H
ATOM   2556 HD21 LEU A 178      63.271  62.058  21.075  1.00 -0.02           H
ATOM   2557 HD22 LEU A 178      62.310  63.514  20.993  1.00 -0.02           H
ATOM   2558 HD23 LEU A 178      61.565  61.789  21.071  1.00 -0.02           H
ATOM   2559  N   VAL A 179      62.218  62.858  15.122  1.00 -0.04           N
ATOM   2560  CA  VAL A 179      61.049  63.068  14.214  1.00 -0.04           C
ATOM   2561  C   VAL A 179      59.912  62.103  14.548  1.00 -0.04           C
ATOM   2562  O   VAL A 179      60.247  60.992  14.881  1.00 -0.04           O
ATOM   2563  CB  VAL A 179      61.437  62.943  12.714  1.00 -0.04           C
ATOM   2564  CG1 VAL A 179      60.249  62.979  11.770  1.00 -0.04           C
ATOM   2565  CG2 VAL A 179      62.466  63.943  12.315  1.00 -0.04           C
ATOM   2566  H   VAL A 179      62.707  62.020  14.843  1.00 -0.04           H
ATOM   2567  HA  VAL A 179      60.702  64.100  14.279  1.00 -0.04           H
ATOM   2568  HB  VAL A 179      61.817  61.937  12.538  1.00 -0.04           H
ATOM   2569 HG11 VAL A 179      59.568  63.786  12.037  1.00 -0.04           H
ATOM   2570 HG12 VAL A 179      60.601  62.990  10.738  1.00 -0.04           H
ATOM   2571 HG13 VAL A 179      59.736  62.034  11.952  1.00 -0.04           H
ATOM   2572 HG21 VAL A 179      62.824  63.703  11.313  1.00 -0.04           H
ATOM   2573 HG22 VAL A 179      63.302  63.891  13.012  1.00 -0.04           H
ATOM   2574 HG23 VAL A 179      62.087  64.963  12.239  1.00 -0.04           H
ATOM   2575  N   LEU A 180      58.641  62.437  14.481  1.00 -0.12           N
ATOM   2576  CA  LEU A 180      57.418  61.515  14.592  1.00 -0.12           C
ATOM   2577  C   LEU A 180      56.467  61.707  13.383  1.00 -0.12           C
ATOM   2578  O   LEU A 180      56.283  62.794  12.888  1.00 -0.12           O
ATOM   2579  CB  LEU A 180      56.723  61.671  15.985  1.00 -0.12           C
ATOM   2580  CG  LEU A 180      57.583  61.052  17.059  1.00 -0.12           C
ATOM   2581  CD1 LEU A 180      58.354  62.213  17.762  1.00 -0.12           C
ATOM   2582  CD2 LEU A 180      56.827  60.238  18.055  1.00 -0.12           C
ATOM   2583  H   LEU A 180      58.417  63.416  14.373  1.00 -0.12           H
ATOM   2584  HA  LEU A 180      57.717  60.467  14.564  1.00 -0.12           H
ATOM   2585  HB2 LEU A 180      56.540  62.716  16.237  1.00 -0.12           H
ATOM   2586  HB3 LEU A 180      55.814  61.083  15.857  1.00 -0.12           H
ATOM   2587  HG  LEU A 180      58.328  60.421  16.575  1.00 -0.12           H
ATOM   2588 HD11 LEU A 180      58.671  63.022  17.104  1.00 -0.12           H
ATOM   2589 HD12 LEU A 180      59.308  61.846  18.140  1.00 -0.12           H
ATOM   2590 HD13 LEU A 180      57.787  62.707  18.551  1.00 -0.12           H
ATOM   2591 HD21 LEU A 180      57.505  59.935  18.853  1.00 -0.12           H
ATOM   2592 HD22 LEU A 180      56.127  60.822  18.652  1.00 -0.12           H
ATOM   2593 HD23 LEU A 180      56.315  59.405  17.574  1.00 -0.12           H
ATOM   2594  N   GLU A 181      56.121  60.587  12.800  1.00 -0.11           N
ATOM   2595  CA  GLU A 181      55.895  60.488  11.328  1.00 -0.11           C
ATOM   2596  C   GLU A 181      54.977  59.400  10.854  1.00 -0.11           C
ATOM   2597  O   GLU A 181      54.915  58.310  11.473  1.00 -0.11           O
ATOM   2598  CB  GLU A 181      57.218  60.416  10.534  1.00 -0.11           C
ATOM   2599  CG  GLU A 181      57.444  61.795   9.750  1.00 -0.11           C
ATOM   2600  CD  GLU A 181      56.445  61.893   8.539  1.00 -0.11           C
ATOM   2601  OE1 GLU A 181      56.868  62.035   7.361  1.00 -0.11           O
ATOM   2602  OE2 GLU A 181      55.244  62.041   8.769  1.00 -0.11           O
ATOM   2603  H   GLU A 181      56.576  59.774  13.190  1.00 -0.11           H
ATOM   2604  HA  GLU A 181      55.351  61.377  11.008  1.00 -0.11           H
ATOM   2605  HB2 GLU A 181      58.013  60.153  11.232  1.00 -0.11           H
ATOM   2606  HB3 GLU A 181      57.192  59.630   9.779  1.00 -0.11           H
ATOM   2607  HG2 GLU A 181      57.322  62.644  10.424  1.00 -0.11           H
ATOM   2608  HG3 GLU A 181      58.464  61.851   9.372  1.00 -0.11           H
ATOM   2609  N   SER A 182      54.384  59.577   9.728  1.00 -0.30           N
ATOM   2610  CA  SER A 182      53.480  58.647   9.061  1.00 -0.30           C
ATOM   2611  C   SER A 182      53.870  58.344   7.593  1.00 -0.30           C
ATOM   2612  O   SER A 182      54.713  59.056   7.044  1.00 -0.30           O
ATOM   2613  CB  SER A 182      52.069  59.226   9.224  1.00 -0.30           C
ATOM   2614  OG  SER A 182      51.160  58.303   8.679  1.00 -0.30           O
ATOM   2615  H   SER A 182      54.576  60.457   9.271  1.00 -0.30           H
ATOM   2616  HA  SER A 182      53.465  57.681   9.567  1.00 -0.30           H
ATOM   2617  HB2 SER A 182      51.779  59.302  10.272  1.00 -0.30           H
ATOM   2618  HB3 SER A 182      51.882  60.204   8.781  1.00 -0.30           H
ATOM   2619  HG  SER A 182      51.310  57.497   9.180  1.00 -0.30           H
ATOM   2620  N   VAL A 183      53.445  57.159   7.151  1.00 -0.01           N
ATOM   2621  CA  VAL A 183      53.929  56.439   5.945  1.00 -0.01           C
ATOM   2622  C   VAL A 183      52.723  55.606   5.398  1.00 -0.01           C
ATOM   2623  O   VAL A 183      52.100  54.761   6.015  1.00 -0.01           O
ATOM   2624  CB  VAL A 183      55.192  55.484   6.275  1.00 -0.01           C
ATOM   2625  CG1 VAL A 183      54.938  54.360   7.263  1.00 -0.01           C
ATOM   2626  CG2 VAL A 183      55.676  54.826   4.978  1.00 -0.01           C
ATOM   2627  H   VAL A 183      52.900  56.667   7.844  1.00 -0.01           H
ATOM   2628  HA  VAL A 183      54.182  57.115   5.128  1.00 -0.01           H
ATOM   2629  HB  VAL A 183      56.048  56.056   6.635  1.00 -0.01           H
ATOM   2630 HG11 VAL A 183      55.840  53.824   7.558  1.00 -0.01           H
ATOM   2631 HG12 VAL A 183      54.453  54.666   8.190  1.00 -0.01           H
ATOM   2632 HG13 VAL A 183      54.405  53.596   6.697  1.00 -0.01           H
ATOM   2633 HG21 VAL A 183      56.457  54.108   5.230  1.00 -0.01           H
ATOM   2634 HG22 VAL A 183      55.891  55.523   4.168  1.00 -0.01           H
ATOM   2635 HG23 VAL A 183      54.801  54.244   4.689  1.00 -0.01           H
ATOM   2636  N   VAL A 184      52.335  55.883   4.131  1.00  0.00           N
ATOM   2637  CA  VAL A 184      51.403  55.063   3.333  1.00  0.00           C
ATOM   2638  C   VAL A 184      51.982  53.667   2.887  1.00  0.00           C
ATOM   2639  O   VAL A 184      52.924  53.630   2.138  1.00  0.00           O
ATOM   2640  CB  VAL A 184      50.905  55.807   2.112  1.00  0.00           C
ATOM   2641  CG1 VAL A 184      49.977  56.956   2.507  1.00  0.00           C
ATOM   2642  CG2 VAL A 184      51.955  56.473   1.168  1.00  0.00           C
ATOM   2643  H   VAL A 184      52.891  56.548   3.614  1.00  0.00           H
ATOM   2644  HA  VAL A 184      50.526  54.892   3.958  1.00  0.00           H
ATOM   2645  HB  VAL A 184      50.383  55.144   1.422  1.00  0.00           H
ATOM   2646 HG11 VAL A 184      50.436  57.654   3.207  1.00  0.00           H
ATOM   2647 HG12 VAL A 184      49.681  57.431   1.571  1.00  0.00           H
ATOM   2648 HG13 VAL A 184      49.081  56.516   2.945  1.00  0.00           H
ATOM   2649 HG21 VAL A 184      51.518  56.972   0.302  1.00  0.00           H
ATOM   2650 HG22 VAL A 184      52.558  55.675   0.734  1.00  0.00           H
ATOM   2651 HG23 VAL A 184      52.600  57.170   1.704  1.00  0.00           H
ATOM   2652  N   THR A 185      51.319  52.555   3.231  1.00  0.00           N
ATOM   2653  CA  THR A 185      51.735  51.181   3.002  1.00  0.00           C
ATOM   2654  C   THR A 185      50.929  50.487   1.976  1.00  0.00           C
ATOM   2655  O   THR A 185      51.146  49.310   1.665  1.00  0.00           O
ATOM   2656  CB  THR A 185      51.856  50.330   4.255  1.00  0.00           C
ATOM   2657  CG2 THR A 185      53.057  50.835   5.107  1.00  0.00           C
ATOM   2658  OG1 THR A 185      50.764  50.641   5.057  1.00  0.00           O
ATOM   2659  H   THR A 185      50.450  52.690   3.729  1.00  0.00           H
ATOM   2660  HA  THR A 185      52.712  51.211   2.520  1.00  0.00           H
ATOM   2661  HB  THR A 185      51.924  49.255   4.091  1.00  0.00           H
ATOM   2662  HG1 THR A 185      50.391  49.798   5.323  1.00  0.00           H
ATOM   2663 HG21 THR A 185      53.374  50.192   5.928  1.00  0.00           H
ATOM   2664 HG22 THR A 185      52.799  51.770   5.603  1.00  0.00           H
ATOM   2665 HG23 THR A 185      53.937  51.027   4.492  1.00  0.00           H
ATOM   2666  N   GLU A 186      50.045  51.178   1.315  1.00  0.01           N
ATOM   2667  CA  GLU A 186      49.197  50.804   0.193  1.00  0.01           C
ATOM   2668  C   GLU A 186      49.100  51.948  -0.782  1.00  0.01           C
ATOM   2669  O   GLU A 186      49.329  53.091  -0.391  1.00  0.01           O
ATOM   2670  CB  GLU A 186      47.816  50.306   0.598  1.00  0.01           C
ATOM   2671  CG  GLU A 186      46.851  49.748  -0.456  1.00  0.01           C
ATOM   2672  CD  GLU A 186      47.286  48.563  -1.309  1.00  0.01           C
ATOM   2673  OE1 GLU A 186      48.342  48.583  -2.005  1.00  0.01           O
ATOM   2674  OE2 GLU A 186      46.658  47.502  -1.266  1.00  0.01           O
ATOM   2675  H   GLU A 186      49.964  52.162   1.530  1.00  0.01           H
ATOM   2676  HA  GLU A 186      49.606  49.894  -0.246  1.00  0.01           H
ATOM   2677  HB2 GLU A 186      48.021  49.612   1.413  1.00  0.01           H
ATOM   2678  HB3 GLU A 186      47.252  51.147   1.002  1.00  0.01           H
ATOM   2679  HG2 GLU A 186      45.935  49.456   0.059  1.00  0.01           H
ATOM   2680  HG3 GLU A 186      46.640  50.621  -1.073  1.00  0.01           H
ATOM   2681  N   GLU A 187      48.675  51.563  -2.015  1.00  0.01           N
ATOM   2682  CA  GLU A 187      48.435  52.530  -3.127  1.00  0.01           C
ATOM   2683  C   GLU A 187      47.302  53.533  -2.756  1.00  0.01           C
ATOM   2684  O   GLU A 187      47.383  54.680  -3.219  1.00  0.01           O
ATOM   2685  CB  GLU A 187      48.082  51.692  -4.370  1.00  0.01           C
ATOM   2686  CG  GLU A 187      49.243  50.982  -4.975  1.00  0.01           C
ATOM   2687  CD  GLU A 187      50.443  51.785  -5.187  1.00  0.01           C
ATOM   2688  OE1 GLU A 187      51.556  51.331  -4.865  1.00  0.01           O
ATOM   2689  OE2 GLU A 187      50.402  52.918  -5.759  1.00  0.01           O
ATOM   2690  H   GLU A 187      48.568  50.571  -2.175  1.00  0.01           H
ATOM   2691  HA  GLU A 187      49.393  53.048  -3.179  1.00  0.01           H
ATOM   2692  HB2 GLU A 187      47.278  50.984  -4.170  1.00  0.01           H
ATOM   2693  HB3 GLU A 187      47.676  52.321  -5.162  1.00  0.01           H
ATOM   2694  HG2 GLU A 187      49.564  50.147  -4.352  1.00  0.01           H
ATOM   2695  HG3 GLU A 187      48.946  50.553  -5.932  1.00  0.01           H
ATOM   2696  N   LEU A 188      46.389  53.186  -1.854  1.00  0.00           N
ATOM   2697  CA  LEU A 188      45.148  53.977  -1.679  1.00  0.00           C
ATOM   2698  C   LEU A 188      44.308  54.220  -2.922  1.00  0.00           C
ATOM   2699  O   LEU A 188      44.762  54.046  -4.015  1.00  0.00           O
ATOM   2700  CB  LEU A 188      45.416  55.359  -1.045  1.00  0.00           C
ATOM   2701  CG  LEU A 188      46.329  55.240   0.210  1.00  0.00           C
ATOM   2702  CD1 LEU A 188      46.447  56.668   0.731  1.00  0.00           C
ATOM   2703  CD2 LEU A 188      45.765  54.434   1.343  1.00  0.00           C
ATOM   2704  H   LEU A 188      46.557  52.353  -1.308  1.00  0.00           H
ATOM   2705  HA  LEU A 188      44.446  53.476  -1.011  1.00  0.00           H
ATOM   2706  HB2 LEU A 188      45.965  55.990  -1.743  1.00  0.00           H
ATOM   2707  HB3 LEU A 188      44.519  55.929  -0.801  1.00  0.00           H
ATOM   2708  HG  LEU A 188      47.320  54.902  -0.094  1.00  0.00           H
ATOM   2709 HD11 LEU A 188      46.907  57.230  -0.082  1.00  0.00           H
ATOM   2710 HD12 LEU A 188      47.186  56.555   1.524  1.00  0.00           H
ATOM   2711 HD13 LEU A 188      45.613  57.137   1.253  1.00  0.00           H
ATOM   2712 HD21 LEU A 188      46.225  54.575   2.322  1.00  0.00           H
ATOM   2713 HD22 LEU A 188      44.775  54.843   1.546  1.00  0.00           H
ATOM   2714 HD23 LEU A 188      45.614  53.398   1.040  1.00  0.00           H
ATOM   2715  N   THR A 189      43.075  54.712  -2.642  1.00  0.00           N
ATOM   2716  CA  THR A 189      42.266  55.375  -3.687  1.00  0.00           C
ATOM   2717  C   THR A 189      42.048  56.881  -3.482  1.00  0.00           C
ATOM   2718  O   THR A 189      42.671  57.511  -2.621  1.00  0.00           O
ATOM   2719  CB  THR A 189      40.969  54.667  -3.591  1.00  0.00           C
ATOM   2720  CG2 THR A 189      41.050  53.101  -3.799  1.00  0.00           C
ATOM   2721  OG1 THR A 189      40.368  54.798  -2.300  1.00  0.00           O
ATOM   2722  H   THR A 189      42.778  54.640  -1.679  1.00  0.00           H
ATOM   2723  HA  THR A 189      42.690  55.122  -4.658  1.00  0.00           H
ATOM   2724  HB  THR A 189      40.303  55.008  -4.384  1.00  0.00           H
ATOM   2725  HG1 THR A 189      40.984  54.289  -1.767  1.00  0.00           H
ATOM   2726 HG21 THR A 189      40.031  52.721  -3.742  1.00  0.00           H
ATOM   2727 HG22 THR A 189      41.618  52.632  -2.995  1.00  0.00           H
ATOM   2728 HG23 THR A 189      41.517  52.793  -4.735  1.00  0.00           H
ATOM   2729  N   GLU A 190      41.337  57.472  -4.435  1.00  0.01           N
ATOM   2730  CA  GLU A 190      41.149  58.963  -4.451  1.00  0.01           C
ATOM   2731  C   GLU A 190      40.360  59.342  -3.142  1.00  0.01           C
ATOM   2732  O   GLU A 190      40.853  60.200  -2.473  1.00  0.01           O
ATOM   2733  CB  GLU A 190      40.394  59.369  -5.731  1.00  0.01           C
ATOM   2734  CG  GLU A 190      41.357  59.655  -6.882  1.00  0.01           C
ATOM   2735  CD  GLU A 190      42.233  58.405  -7.236  1.00  0.01           C
ATOM   2736  OE1 GLU A 190      43.454  58.694  -7.451  1.00  0.01           O
ATOM   2737  OE2 GLU A 190      41.801  57.250  -7.249  1.00  0.01           O
ATOM   2738  H   GLU A 190      41.117  56.935  -5.262  1.00  0.01           H
ATOM   2739  HA  GLU A 190      42.088  59.515  -4.410  1.00  0.01           H
ATOM   2740  HB2 GLU A 190      39.679  58.597  -6.015  1.00  0.01           H
ATOM   2741  HB3 GLU A 190      39.892  60.337  -5.693  1.00  0.01           H
ATOM   2742  HG2 GLU A 190      40.821  59.932  -7.790  1.00  0.01           H
ATOM   2743  HG3 GLU A 190      42.019  60.508  -6.727  1.00  0.01           H
ATOM   2744  N   PRO A 191      39.255  58.630  -2.783  1.00  0.00           N
ATOM   2745  CA  PRO A 191      38.587  58.949  -1.542  1.00  0.00           C
ATOM   2746  C   PRO A 191      39.382  58.872  -0.232  1.00  0.00           C
ATOM   2747  O   PRO A 191      39.356  59.588   0.669  1.00  0.00           O
ATOM   2748  CB  PRO A 191      37.269  58.141  -1.515  1.00  0.00           C
ATOM   2749  CG  PRO A 191      37.011  57.939  -2.964  1.00  0.00           C
ATOM   2750  CD  PRO A 191      38.335  57.857  -3.638  1.00  0.00           C
ATOM   2751  HA  PRO A 191      38.302  59.996  -1.642  1.00  0.00           H
ATOM   2752  HB2 PRO A 191      37.404  57.128  -1.135  1.00  0.00           H
ATOM   2753  HB3 PRO A 191      36.407  58.676  -1.117  1.00  0.00           H
ATOM   2754  HG2 PRO A 191      36.528  56.965  -3.039  1.00  0.00           H
ATOM   2755  HG3 PRO A 191      36.456  58.756  -3.423  1.00  0.00           H
ATOM   2756  HD2 PRO A 191      38.665  56.820  -3.706  1.00  0.00           H
ATOM   2757  HD3 PRO A 191      38.257  58.254  -4.650  1.00  0.00           H
ATOM   2758  N   GLU A 192      40.222  57.814  -0.312  1.00  0.01           N
ATOM   2759  CA  GLU A 192      41.089  57.489   0.828  1.00  0.01           C
ATOM   2760  C   GLU A 192      42.330  58.404   0.867  1.00  0.01           C
ATOM   2761  O   GLU A 192      42.962  58.505   1.940  1.00  0.01           O
ATOM   2762  CB  GLU A 192      41.746  56.102   0.690  1.00  0.01           C
ATOM   2763  CG  GLU A 192      40.566  55.035   0.964  1.00  0.01           C
ATOM   2764  CD  GLU A 192      40.767  53.602   0.400  1.00  0.01           C
ATOM   2765  OE1 GLU A 192      41.651  53.449  -0.439  1.00  0.01           O
ATOM   2766  OE2 GLU A 192      40.027  52.687   0.653  1.00  0.01           O
ATOM   2767  H   GLU A 192      40.227  57.236  -1.140  1.00  0.01           H
ATOM   2768  HA  GLU A 192      40.535  57.489   1.767  1.00  0.01           H
ATOM   2769  HB2 GLU A 192      42.233  55.903  -0.265  1.00  0.01           H
ATOM   2770  HB3 GLU A 192      42.480  55.971   1.486  1.00  0.01           H
ATOM   2771  HG2 GLU A 192      40.345  55.017   2.031  1.00  0.01           H
ATOM   2772  HG3 GLU A 192      39.648  55.478   0.579  1.00  0.01           H
ATOM   2773  N   THR A 193      42.693  58.987  -0.297  1.00  0.01           N
ATOM   2774  CA  THR A 193      43.661  60.125  -0.410  1.00  0.01           C
ATOM   2775  C   THR A 193      43.140  61.452   0.097  1.00  0.01           C
ATOM   2776  O   THR A 193      43.886  62.060   0.871  1.00  0.01           O
ATOM   2777  CB  THR A 193      44.207  60.369  -1.831  1.00  0.01           C
ATOM   2778  CG2 THR A 193      45.476  61.210  -1.853  1.00  0.01           C
ATOM   2779  OG1 THR A 193      44.652  59.214  -2.434  1.00  0.01           O
ATOM   2780  H   THR A 193      42.089  58.814  -1.087  1.00  0.01           H
ATOM   2781  HA  THR A 193      44.522  59.915   0.224  1.00  0.01           H
ATOM   2782  HB  THR A 193      43.432  60.796  -2.468  1.00  0.01           H
ATOM   2783  HG1 THR A 193      43.990  58.522  -2.367  1.00  0.01           H
ATOM   2784 HG21 THR A 193      45.712  61.466  -2.886  1.00  0.01           H
ATOM   2785 HG22 THR A 193      46.315  60.658  -1.430  1.00  0.01           H
ATOM   2786 HG23 THR A 193      45.361  61.978  -1.089  1.00  0.01           H
ATOM   2787  N   ALA A 194      41.909  61.834  -0.184  1.00  0.00           N
ATOM   2788  CA  ALA A 194      41.279  63.082   0.291  1.00  0.00           C
ATOM   2789  C   ALA A 194      41.199  63.179   1.845  1.00  0.00           C
ATOM   2790  O   ALA A 194      40.863  64.298   2.263  1.00  0.00           O
ATOM   2791  CB  ALA A 194      39.921  63.155  -0.327  1.00  0.00           C
ATOM   2792  H   ALA A 194      41.340  61.202  -0.729  1.00  0.00           H
ATOM   2793  HA  ALA A 194      41.845  63.960  -0.020  1.00  0.00           H
ATOM   2794  HB1 ALA A 194      39.933  62.926  -1.392  1.00  0.00           H
ATOM   2795  HB2 ALA A 194      39.656  64.212  -0.366  1.00  0.00           H
ATOM   2796  HB3 ALA A 194      39.248  62.531   0.260  1.00  0.00           H
ATOM   2797  N   LEU A 195      41.335  62.086   2.671  1.00 -0.08           N
ATOM   2798  CA  LEU A 195      41.503  62.194   4.115  1.00 -0.08           C
ATOM   2799  C   LEU A 195      42.736  62.955   4.502  1.00 -0.08           C
ATOM   2800  O   LEU A 195      42.678  63.709   5.504  1.00 -0.08           O
ATOM   2801  CB  LEU A 195      41.569  60.802   4.754  1.00 -0.08           C
ATOM   2802  CG  LEU A 195      40.388  59.910   4.428  1.00 -0.08           C
ATOM   2803  CD1 LEU A 195      40.596  58.459   4.810  1.00 -0.08           C
ATOM   2804  CD2 LEU A 195      39.164  60.445   5.165  1.00 -0.08           C
ATOM   2805  H   LEU A 195      41.432  61.145   2.319  1.00 -0.08           H
ATOM   2806  HA  LEU A 195      40.655  62.743   4.524  1.00 -0.08           H
ATOM   2807  HB2 LEU A 195      42.514  60.350   4.450  1.00 -0.08           H
ATOM   2808  HB3 LEU A 195      41.603  60.965   5.831  1.00 -0.08           H
ATOM   2809  HG  LEU A 195      40.237  59.873   3.349  1.00 -0.08           H
ATOM   2810 HD11 LEU A 195      39.757  57.894   4.403  1.00 -0.08           H
ATOM   2811 HD12 LEU A 195      40.747  58.522   5.887  1.00 -0.08           H
ATOM   2812 HD13 LEU A 195      41.525  57.967   4.522  1.00 -0.08           H
ATOM   2813 HD21 LEU A 195      38.997  61.482   4.874  1.00 -0.08           H
ATOM   2814 HD22 LEU A 195      38.339  59.796   4.872  1.00 -0.08           H
ATOM   2815 HD23 LEU A 195      39.223  60.439   6.254  1.00 -0.08           H
ATOM   2816  N   PHE A 196      43.861  63.064   3.719  1.00 -0.13           N
ATOM   2817  CA  PHE A 196      45.023  63.979   3.959  1.00 -0.13           C
ATOM   2818  C   PHE A 196      44.556  65.445   3.715  1.00 -0.13           C
ATOM   2819  O   PHE A 196      45.260  66.347   4.105  1.00 -0.13           O
ATOM   2820  CB  PHE A 196      46.348  63.533   3.320  1.00 -0.13           C
ATOM   2821  CG  PHE A 196      46.765  62.150   3.773  1.00 -0.13           C
ATOM   2822  CD1 PHE A 196      46.596  60.990   2.979  1.00 -0.13           C
ATOM   2823  CD2 PHE A 196      47.500  62.039   4.939  1.00 -0.13           C
ATOM   2824  CE1 PHE A 196      46.833  59.702   3.465  1.00 -0.13           C
ATOM   2825  CE2 PHE A 196      47.929  60.767   5.352  1.00 -0.13           C
ATOM   2826  CZ  PHE A 196      47.480  59.589   4.739  1.00 -0.13           C
ATOM   2827  H   PHE A 196      43.936  62.468   2.908  1.00 -0.13           H
ATOM   2828  HA  PHE A 196      45.193  64.001   5.036  1.00 -0.13           H
ATOM   2829  HB2 PHE A 196      46.115  63.515   2.256  1.00 -0.13           H
ATOM   2830  HB3 PHE A 196      47.148  64.196   3.649  1.00 -0.13           H
ATOM   2831  HD1 PHE A 196      46.232  61.060   1.965  1.00 -0.13           H
ATOM   2832  HD2 PHE A 196      47.761  62.891   5.549  1.00 -0.13           H
ATOM   2833  HE1 PHE A 196      46.605  58.794   2.926  1.00 -0.13           H
ATOM   2834  HE2 PHE A 196      48.485  60.614   6.265  1.00 -0.13           H
ATOM   2835  HZ  PHE A 196      47.845  58.641   5.107  1.00 -0.13           H
ATOM   2836  N   GLU A 197      43.389  65.716   3.172  1.00  0.02           N
ATOM   2837  CA  GLU A 197      42.894  67.077   2.942  1.00  0.02           C
ATOM   2838  C   GLU A 197      41.667  67.361   3.755  1.00  0.02           C
ATOM   2839  O   GLU A 197      41.355  68.568   3.831  1.00  0.02           O
ATOM   2840  CB  GLU A 197      42.708  67.330   1.412  1.00  0.02           C
ATOM   2841  CG  GLU A 197      43.996  67.278   0.574  1.00  0.02           C
ATOM   2842  CD  GLU A 197      44.748  68.644   0.661  1.00  0.02           C
ATOM   2843  OE1 GLU A 197      44.154  69.686   0.943  1.00  0.02           O
ATOM   2844  OE2 GLU A 197      46.014  68.612   0.509  1.00  0.02           O
ATOM   2845  H   GLU A 197      42.909  64.956   2.711  1.00  0.02           H
ATOM   2846  HA  GLU A 197      43.691  67.752   3.255  1.00  0.02           H
ATOM   2847  HB2 GLU A 197      42.119  66.496   1.032  1.00  0.02           H
ATOM   2848  HB3 GLU A 197      42.165  68.247   1.182  1.00  0.02           H
ATOM   2849  HG2 GLU A 197      44.636  66.427   0.808  1.00  0.02           H
ATOM   2850  HG3 GLU A 197      43.780  67.336  -0.492  1.00  0.02           H
ATOM   2851  N   THR A 198      41.015  66.390   4.414  1.00 -0.02           N
ATOM   2852  CA  THR A 198      39.835  66.635   5.199  1.00 -0.02           C
ATOM   2853  C   THR A 198      39.788  65.859   6.609  1.00 -0.02           C
ATOM   2854  O   THR A 198      38.820  65.978   7.374  1.00 -0.02           O
ATOM   2855  CB  THR A 198      38.502  66.312   4.506  1.00 -0.02           C
ATOM   2856  CG2 THR A 198      38.284  67.302   3.334  1.00 -0.02           C
ATOM   2857  OG1 THR A 198      38.630  64.951   4.197  1.00 -0.02           O
ATOM   2858  H   THR A 198      41.264  65.442   4.169  1.00 -0.02           H
ATOM   2859  HA  THR A 198      39.769  67.687   5.478  1.00 -0.02           H
ATOM   2860  HB  THR A 198      37.745  66.407   5.284  1.00 -0.02           H
ATOM   2861  HG1 THR A 198      39.294  64.952   3.502  1.00 -0.02           H
ATOM   2862 HG21 THR A 198      37.207  67.311   3.166  1.00 -0.02           H
ATOM   2863 HG22 THR A 198      38.746  66.902   2.432  1.00 -0.02           H
ATOM   2864 HG23 THR A 198      38.566  68.312   3.633  1.00 -0.02           H
ATOM   2865  N   LEU A 199      40.805  65.069   6.968  1.00 -0.15           N
ATOM   2866  CA  LEU A 199      40.868  64.399   8.267  1.00 -0.15           C
ATOM   2867  C   LEU A 199      42.312  64.390   8.914  1.00 -0.15           C
ATOM   2868  O   LEU A 199      42.501  65.064   9.940  1.00 -0.15           O
ATOM   2869  CB  LEU A 199      40.152  63.015   8.178  1.00 -0.15           C
ATOM   2870  CG  LEU A 199      39.689  62.356   9.443  1.00 -0.15           C
ATOM   2871  CD1 LEU A 199      40.743  61.727  10.277  1.00 -0.15           C
ATOM   2872  CD2 LEU A 199      38.951  63.336  10.326  1.00 -0.15           C
ATOM   2873  H   LEU A 199      41.571  64.961   6.319  1.00 -0.15           H
ATOM   2874  HA  LEU A 199      40.324  65.117   8.882  1.00 -0.15           H
ATOM   2875  HB2 LEU A 199      39.294  63.130   7.515  1.00 -0.15           H
ATOM   2876  HB3 LEU A 199      40.819  62.260   7.761  1.00 -0.15           H
ATOM   2877  HG  LEU A 199      38.950  61.593   9.197  1.00 -0.15           H
ATOM   2878 HD11 LEU A 199      40.368  60.904  10.885  1.00 -0.15           H
ATOM   2879 HD12 LEU A 199      41.393  62.375  10.865  1.00 -0.15           H
ATOM   2880 HD13 LEU A 199      41.315  61.101   9.592  1.00 -0.15           H
ATOM   2881 HD21 LEU A 199      38.469  62.853  11.176  1.00 -0.15           H
ATOM   2882 HD22 LEU A 199      39.570  64.105  10.789  1.00 -0.15           H
ATOM   2883 HD23 LEU A 199      38.221  63.886   9.733  1.00 -0.15           H
ATOM   2884  N   TYR A 200      43.178  63.479   8.481  1.00 -2.07           N
ATOM   2885  CA  TYR A 200      44.623  63.356   8.808  1.00 -2.07           C
ATOM   2886  C   TYR A 200      45.395  64.734   8.673  1.00 -2.07           C
ATOM   2887  O   TYR A 200      44.850  65.635   8.099  1.00 -2.07           O
ATOM   2888  CB  TYR A 200      45.287  62.218   7.951  1.00 -2.07           C
ATOM   2889  CG  TYR A 200      44.770  60.763   7.852  1.00 -2.07           C
ATOM   2890  CD1 TYR A 200      44.398  60.099   8.985  1.00 -2.07           C
ATOM   2891  CD2 TYR A 200      44.752  60.148   6.603  1.00 -2.07           C
ATOM   2892  CE1 TYR A 200      43.897  58.738   8.886  1.00 -2.07           C
ATOM   2893  CE2 TYR A 200      44.370  58.761   6.459  1.00 -2.07           C
ATOM   2894  CZ  TYR A 200      43.900  58.090   7.638  1.00 -2.07           C
ATOM   2895  OH  TYR A 200      43.492  56.825   7.466  1.00 -2.07           O
ATOM   2896  H   TYR A 200      42.845  62.799   7.813  1.00 -2.07           H
ATOM   2897  HA  TYR A 200      44.786  62.992   9.822  1.00 -2.07           H
ATOM   2898  HB2 TYR A 200      45.250  62.639   6.946  1.00 -2.07           H
ATOM   2899  HB3 TYR A 200      46.343  62.132   8.204  1.00 -2.07           H
ATOM   2900  HD1 TYR A 200      44.390  60.690   9.889  1.00 -2.07           H
ATOM   2901  HD2 TYR A 200      44.981  60.642   5.670  1.00 -2.07           H
ATOM   2902  HE1 TYR A 200      43.667  58.199   9.793  1.00 -2.07           H
ATOM   2903  HE2 TYR A 200      44.416  58.295   5.486  1.00 -2.07           H
ATOM   2904  HH  TYR A 200      43.019  56.446   8.210  1.00 -2.07           H
ATOM   2905  N   ALA A 201      46.668  64.790   9.139  1.00 -1.55           N
ATOM   2906  CA  ALA A 201      47.644  65.759   8.935  1.00 -1.55           C
ATOM   2907  C   ALA A 201      47.817  66.074   7.487  1.00 -1.55           C
ATOM   2908  O   ALA A 201      47.712  65.284   6.633  1.00 -1.55           O
ATOM   2909  CB  ALA A 201      48.966  65.168   9.552  1.00 -1.55           C
ATOM   2910  H   ALA A 201      47.023  63.968   9.605  1.00 -1.55           H
ATOM   2911  HA  ALA A 201      47.379  66.599   9.577  1.00 -1.55           H
ATOM   2912  HB1 ALA A 201      48.836  64.895  10.599  1.00 -1.55           H
ATOM   2913  HB2 ALA A 201      49.638  66.023   9.480  1.00 -1.55           H
ATOM   2914  HB3 ALA A 201      49.417  64.352   8.989  1.00 -1.55           H
ATOM   2915  N   ALA A 202      48.099  67.372   7.295  1.00  0.01           N
ATOM   2916  CA  ALA A 202      47.918  68.022   6.043  1.00  0.01           C
ATOM   2917  C   ALA A 202      48.687  67.579   4.801  1.00  0.01           C
ATOM   2918  O   ALA A 202      48.507  68.106   3.657  1.00  0.01           O
ATOM   2919  CB  ALA A 202      47.989  69.544   6.303  1.00  0.01           C
ATOM   2920  H   ALA A 202      48.218  67.964   8.104  1.00  0.01           H
ATOM   2921  HA  ALA A 202      46.858  67.840   5.870  1.00  0.01           H
ATOM   2922  HB1 ALA A 202      47.922  70.109   5.373  1.00  0.01           H
ATOM   2923  HB2 ALA A 202      48.947  69.806   6.753  1.00  0.01           H
ATOM   2924  HB3 ALA A 202      47.201  69.856   6.989  1.00  0.01           H
ATOM   2925  N   ASN A 203      49.689  66.682   4.951  1.00  0.00           N
ATOM   2926  CA  ASN A 203      50.569  66.316   3.847  1.00  0.00           C
ATOM   2927  C   ASN A 203      50.648  64.793   3.492  1.00  0.00           C
ATOM   2928  O   ASN A 203      50.790  63.912   4.378  1.00  0.00           O
ATOM   2929  CB  ASN A 203      51.921  66.953   4.234  1.00  0.00           C
ATOM   2930  CG  ASN A 203      52.835  66.938   3.065  1.00  0.00           C
ATOM   2931  ND2 ASN A 203      52.800  67.994   2.268  1.00  0.00           N
ATOM   2932  OD1 ASN A 203      53.478  65.922   2.807  1.00  0.00           O
ATOM   2933  H   ASN A 203      49.857  66.235   5.841  1.00  0.00           H
ATOM   2934  HA  ASN A 203      50.246  66.802   2.927  1.00  0.00           H
ATOM   2935  HB2 ASN A 203      51.717  67.985   4.522  1.00  0.00           H
ATOM   2936  HB3 ASN A 203      52.399  66.283   4.949  1.00  0.00           H
ATOM   2937 HD21 ASN A 203      52.184  68.779   2.429  1.00  0.00           H
ATOM   2938 HD22 ASN A 203      53.587  68.114   1.646  1.00  0.00           H
ATOM   2939  N   VAL A 204      50.568  64.408   2.212  1.00 -0.01           N
ATOM   2940  CA  VAL A 204      50.588  63.064   1.750  1.00 -0.01           C
ATOM   2941  C   VAL A 204      51.906  62.295   1.978  1.00 -0.01           C
ATOM   2942  O   VAL A 204      52.943  62.792   1.483  1.00 -0.01           O
ATOM   2943  CB  VAL A 204      49.949  62.895   0.354  1.00 -0.01           C
ATOM   2944  CG1 VAL A 204      49.979  61.434  -0.239  1.00 -0.01           C
ATOM   2945  CG2 VAL A 204      48.492  63.399   0.274  1.00 -0.01           C
ATOM   2946  H   VAL A 204      50.369  65.121   1.524  1.00 -0.01           H
ATOM   2947  HA  VAL A 204      49.840  62.517   2.323  1.00 -0.01           H
ATOM   2948  HB  VAL A 204      50.491  63.516  -0.360  1.00 -0.01           H
ATOM   2949 HG11 VAL A 204      49.761  61.553  -1.301  1.00 -0.01           H
ATOM   2950 HG12 VAL A 204      51.013  61.101  -0.150  1.00 -0.01           H
ATOM   2951 HG13 VAL A 204      49.310  60.771   0.310  1.00 -0.01           H
ATOM   2952 HG21 VAL A 204      48.196  63.273  -0.768  1.00 -0.01           H
ATOM   2953 HG22 VAL A 204      48.232  64.387   0.652  1.00 -0.01           H
ATOM   2954 HG23 VAL A 204      47.866  62.733   0.868  1.00 -0.01           H
ATOM   2955  N   PRO A 205      51.995  61.160   2.708  1.00 -0.02           N
ATOM   2956  CA  PRO A 205      53.271  60.677   3.217  1.00 -0.02           C
ATOM   2957  C   PRO A 205      54.146  60.023   2.095  1.00 -0.02           C
ATOM   2958  O   PRO A 205      53.678  59.413   1.176  1.00 -0.02           O
ATOM   2959  CB  PRO A 205      52.947  59.743   4.381  1.00 -0.02           C
ATOM   2960  CG  PRO A 205      51.454  59.943   4.717  1.00 -0.02           C
ATOM   2961  CD  PRO A 205      50.853  60.438   3.383  1.00 -0.02           C
ATOM   2962  HA  PRO A 205      53.820  61.526   3.625  1.00 -0.02           H
ATOM   2963  HB2 PRO A 205      53.001  58.696   4.083  1.00 -0.02           H
ATOM   2964  HB3 PRO A 205      53.566  60.034   5.230  1.00 -0.02           H
ATOM   2965  HG2 PRO A 205      51.145  58.927   4.960  1.00 -0.02           H
ATOM   2966  HG3 PRO A 205      51.342  60.732   5.462  1.00 -0.02           H
ATOM   2967  HD2 PRO A 205      50.584  59.622   2.713  1.00 -0.02           H
ATOM   2968  HD3 PRO A 205      50.070  61.113   3.728  1.00 -0.02           H
ATOM   2969  N   PRO A 206      55.492  60.167   2.077  1.00 -0.01           N
ATOM   2970  CA  PRO A 206      56.424  59.227   1.477  1.00 -0.01           C
ATOM   2971  C   PRO A 206      56.216  57.771   1.623  1.00 -0.01           C
ATOM   2972  O   PRO A 206      55.609  57.313   2.599  1.00 -0.01           O
ATOM   2973  CB  PRO A 206      57.808  59.595   2.122  1.00 -0.01           C
ATOM   2974  CG  PRO A 206      57.725  61.123   2.411  1.00 -0.01           C
ATOM   2975  CD  PRO A 206      56.224  61.178   2.929  1.00 -0.01           C
ATOM   2976  HA  PRO A 206      56.495  59.466   0.416  1.00 -0.01           H
ATOM   2977  HB2 PRO A 206      57.821  59.058   3.070  1.00 -0.01           H
ATOM   2978  HB3 PRO A 206      58.652  59.320   1.490  1.00 -0.01           H
ATOM   2979  HG2 PRO A 206      58.455  61.417   3.164  1.00 -0.01           H
ATOM   2980  HG3 PRO A 206      57.855  61.759   1.536  1.00 -0.01           H
ATOM   2981  HD2 PRO A 206      56.107  60.846   3.960  1.00 -0.01           H
ATOM   2982  HD3 PRO A 206      55.862  62.198   2.792  1.00 -0.01           H
ATOM   2983  N   ARG A 207      56.844  56.875   0.793  1.00  0.00           N
ATOM   2984  CA  ARG A 207      56.634  55.382   0.822  1.00  0.00           C
ATOM   2985  C   ARG A 207      57.733  54.732   1.716  1.00  0.00           C
ATOM   2986  O   ARG A 207      58.735  55.387   2.124  1.00  0.00           O
ATOM   2987  CB  ARG A 207      56.585  54.725  -0.534  1.00  0.00           C
ATOM   2988  CG  ARG A 207      55.362  55.261  -1.287  1.00  0.00           C
ATOM   2989  CD  ARG A 207      55.465  54.875  -2.745  1.00  0.00           C
ATOM   2990  NE  ARG A 207      54.203  55.107  -3.435  1.00  0.00           N
ATOM   2991  CZ  ARG A 207      53.434  54.213  -4.050  1.00  0.00           C
ATOM   2992  NH1 ARG A 207      53.649  52.891  -3.995  1.00  0.00           N
ATOM   2993  NH2 ARG A 207      52.393  54.582  -4.709  1.00  0.00           N
ATOM   2994  H   ARG A 207      57.544  57.237   0.160  1.00  0.00           H
ATOM   2995  HA  ARG A 207      55.684  55.142   1.301  1.00  0.00           H
ATOM   2996  HB2 ARG A 207      57.519  54.902  -1.067  1.00  0.00           H
ATOM   2997  HB3 ARG A 207      56.489  53.640  -0.480  1.00  0.00           H
ATOM   2998  HG2 ARG A 207      54.413  54.980  -0.830  1.00  0.00           H
ATOM   2999  HG3 ARG A 207      55.345  56.351  -1.269  1.00  0.00           H
ATOM   3000  HD2 ARG A 207      56.297  55.355  -3.261  1.00  0.00           H
ATOM   3001  HD3 ARG A 207      55.692  53.811  -2.814  1.00  0.00           H
ATOM   3002  HE  ARG A 207      53.949  56.082  -3.509  1.00  0.00           H
ATOM   3003 HH11 ARG A 207      54.450  52.468  -3.549  1.00  0.00           H
ATOM   3004 HH12 ARG A 207      52.914  52.292  -4.342  1.00  0.00           H
ATOM   3005 HH21 ARG A 207      52.034  55.520  -4.600  1.00  0.00           H
ATOM   3006 HH22 ARG A 207      51.744  54.019  -5.239  1.00  0.00           H
ATOM   3007  N   LEU A 208      57.576  53.436   1.977  1.00  0.00           N
ATOM   3008  CA  LEU A 208      58.309  52.707   2.970  1.00  0.00           C
ATOM   3009  C   LEU A 208      59.808  52.479   2.574  1.00  0.00           C
ATOM   3010  O   LEU A 208      60.695  52.309   3.412  1.00  0.00           O
ATOM   3011  CB  LEU A 208      57.554  51.401   3.253  1.00  0.00           C
ATOM   3012  CG  LEU A 208      58.001  50.448   4.332  1.00  0.00           C
ATOM   3013  CD1 LEU A 208      57.748  50.986   5.776  1.00  0.00           C
ATOM   3014  CD2 LEU A 208      57.428  49.026   4.188  1.00  0.00           C
ATOM   3015  H   LEU A 208      56.703  52.995   1.724  1.00  0.00           H
ATOM   3016  HA  LEU A 208      58.380  53.345   3.852  1.00  0.00           H
ATOM   3017  HB2 LEU A 208      56.538  51.696   3.514  1.00  0.00           H
ATOM   3018  HB3 LEU A 208      57.459  50.879   2.301  1.00  0.00           H
ATOM   3019  HG  LEU A 208      59.076  50.398   4.155  1.00  0.00           H
ATOM   3020 HD11 LEU A 208      58.318  51.900   5.943  1.00  0.00           H
ATOM   3021 HD12 LEU A 208      58.017  50.193   6.473  1.00  0.00           H
ATOM   3022 HD13 LEU A 208      56.679  51.046   5.982  1.00  0.00           H
ATOM   3023 HD21 LEU A 208      57.250  48.761   3.146  1.00  0.00           H
ATOM   3024 HD22 LEU A 208      58.283  48.426   4.500  1.00  0.00           H
ATOM   3025 HD23 LEU A 208      56.524  48.849   4.770  1.00  0.00           H
ATOM   3026  N   GLY A 209      60.175  52.585   1.269  1.00  0.00           N
ATOM   3027  CA  GLY A 209      61.579  52.761   0.808  1.00  0.00           C
ATOM   3028  C   GLY A 209      62.150  54.271   0.783  1.00  0.00           C
ATOM   3029  O   GLY A 209      63.345  54.469   0.645  1.00  0.00           O
ATOM   3030  H   GLY A 209      59.422  52.592   0.596  1.00  0.00           H
ATOM   3031  HA2 GLY A 209      62.267  52.179   1.421  1.00  0.00           H
ATOM   3032  HA3 GLY A 209      61.623  52.379  -0.211  1.00  0.00           H
ATOM   3033  N   GLU A 210      61.283  55.248   0.864  1.00  0.01           N
ATOM   3034  CA  GLU A 210      61.490  56.636   0.598  1.00  0.01           C
ATOM   3035  C   GLU A 210      61.862  57.598   1.811  1.00  0.01           C
ATOM   3036  O   GLU A 210      62.635  58.505   1.574  1.00  0.01           O
ATOM   3037  CB  GLU A 210      60.188  57.130  -0.076  1.00  0.01           C
ATOM   3038  CG  GLU A 210      60.449  58.474  -0.789  1.00  0.01           C
ATOM   3039  CD  GLU A 210      59.131  58.979  -1.370  1.00  0.01           C
ATOM   3040  OE1 GLU A 210      59.129  60.150  -1.863  1.00  0.01           O
ATOM   3041  OE2 GLU A 210      58.064  58.296  -1.391  1.00  0.01           O
ATOM   3042  H   GLU A 210      60.375  54.936   1.177  1.00  0.01           H
ATOM   3043  HA  GLU A 210      62.336  56.689  -0.087  1.00  0.01           H
ATOM   3044  HB2 GLU A 210      59.822  56.477  -0.868  1.00  0.01           H
ATOM   3045  HB3 GLU A 210      59.417  57.314   0.672  1.00  0.01           H
ATOM   3046  HG2 GLU A 210      60.872  59.177  -0.071  1.00  0.01           H
ATOM   3047  HG3 GLU A 210      61.200  58.435  -1.577  1.00  0.01           H
ATOM   3048  N   PHE A 211      61.489  57.238   3.081  1.00  0.00           N
ATOM   3049  CA  PHE A 211      62.081  57.861   4.246  1.00  0.00           C
ATOM   3050  C   PHE A 211      63.641  57.952   4.299  1.00  0.00           C
ATOM   3051  O   PHE A 211      64.238  59.006   4.677  1.00  0.00           O
ATOM   3052  CB  PHE A 211      61.432  57.205   5.518  1.00  0.00           C
ATOM   3053  CG  PHE A 211      61.766  57.846   6.824  1.00  0.00           C
ATOM   3054  CD1 PHE A 211      61.147  59.018   7.236  1.00  0.00           C
ATOM   3055  CD2 PHE A 211      62.907  57.380   7.485  1.00  0.00           C
ATOM   3056  CE1 PHE A 211      61.543  59.785   8.355  1.00  0.00           C
ATOM   3057  CE2 PHE A 211      63.297  58.041   8.668  1.00  0.00           C
ATOM   3058  CZ  PHE A 211      62.615  59.214   9.062  1.00  0.00           C
ATOM   3059  H   PHE A 211      60.886  56.435   3.191  1.00  0.00           H
ATOM   3060  HA  PHE A 211      61.663  58.867   4.262  1.00  0.00           H
ATOM   3061  HB2 PHE A 211      60.350  57.307   5.444  1.00  0.00           H
ATOM   3062  HB3 PHE A 211      61.695  56.147   5.493  1.00  0.00           H
ATOM   3063  HD1 PHE A 211      60.283  59.323   6.665  1.00  0.00           H
ATOM   3064  HD2 PHE A 211      63.458  56.497   7.198  1.00  0.00           H
ATOM   3065  HE1 PHE A 211      61.032  60.726   8.494  1.00  0.00           H
ATOM   3066  HE2 PHE A 211      64.184  57.768   9.221  1.00  0.00           H
ATOM   3067  HZ  PHE A 211      62.977  59.672   9.970  1.00  0.00           H
ATOM   3068  N   PHE A 212      64.369  56.906   3.942  1.00  0.00           N
ATOM   3069  CA  PHE A 212      65.858  57.007   3.716  1.00  0.00           C
ATOM   3070  C   PHE A 212      66.129  58.133   2.683  1.00  0.00           C
ATOM   3071  O   PHE A 212      66.927  58.988   3.005  1.00  0.00           O
ATOM   3072  CB  PHE A 212      66.346  55.582   3.262  1.00  0.00           C
ATOM   3073  CG  PHE A 212      65.713  54.569   4.262  1.00  0.00           C
ATOM   3074  CD1 PHE A 212      66.147  54.507   5.588  1.00  0.00           C
ATOM   3075  CD2 PHE A 212      64.722  53.674   3.798  1.00  0.00           C
ATOM   3076  CE1 PHE A 212      65.546  53.602   6.461  1.00  0.00           C
ATOM   3077  CE2 PHE A 212      64.139  52.750   4.678  1.00  0.00           C
ATOM   3078  CZ  PHE A 212      64.545  52.754   5.992  1.00  0.00           C
ATOM   3079  H   PHE A 212      63.975  56.032   3.623  1.00  0.00           H
ATOM   3080  HA  PHE A 212      66.394  57.279   4.625  1.00  0.00           H
ATOM   3081  HB2 PHE A 212      66.011  55.306   2.263  1.00  0.00           H
ATOM   3082  HB3 PHE A 212      67.431  55.635   3.354  1.00  0.00           H
ATOM   3083  HD1 PHE A 212      66.830  55.214   6.034  1.00  0.00           H
ATOM   3084  HD2 PHE A 212      64.511  53.788   2.745  1.00  0.00           H
ATOM   3085  HE1 PHE A 212      65.783  53.518   7.512  1.00  0.00           H
ATOM   3086  HE2 PHE A 212      63.398  52.050   4.323  1.00  0.00           H
ATOM   3087  HZ  PHE A 212      63.999  52.141   6.693  1.00  0.00           H
ATOM   3088  N   ASP A 213      65.424  58.182   1.575  1.00  0.00           N
ATOM   3089  CA  ASP A 213      65.719  59.173   0.577  1.00  0.00           C
ATOM   3090  C   ASP A 213      65.355  60.605   1.032  1.00  0.00           C
ATOM   3091  O   ASP A 213      66.161  61.475   0.585  1.00  0.00           O
ATOM   3092  CB  ASP A 213      65.007  58.882  -0.713  1.00  0.00           C
ATOM   3093  CG  ASP A 213      65.493  57.525  -1.346  1.00  0.00           C
ATOM   3094  OD1 ASP A 213      66.341  56.726  -0.812  1.00  0.00           O
ATOM   3095  OD2 ASP A 213      64.918  57.279  -2.455  1.00  0.00           O
ATOM   3096  H   ASP A 213      64.619  57.609   1.366  1.00  0.00           H
ATOM   3097  HA  ASP A 213      66.780  59.066   0.353  1.00  0.00           H
ATOM   3098  HB2 ASP A 213      63.948  58.755  -0.492  1.00  0.00           H
ATOM   3099  HB3 ASP A 213      65.173  59.649  -1.470  1.00  0.00           H
ATOM   3100  N   ILE A 214      64.400  60.848   1.948  1.00  0.00           N
ATOM   3101  CA  ILE A 214      63.933  62.143   2.590  1.00  0.00           C
ATOM   3102  C   ILE A 214      64.889  62.564   3.785  1.00  0.00           C
ATOM   3103  O   ILE A 214      65.284  63.703   3.865  1.00  0.00           O
ATOM   3104  CB  ILE A 214      62.492  61.863   3.084  1.00  0.00           C
ATOM   3105  CG1 ILE A 214      61.403  61.672   2.030  1.00  0.00           C
ATOM   3106  CG2 ILE A 214      62.108  62.855   4.109  1.00  0.00           C
ATOM   3107  CD1 ILE A 214      60.802  62.936   1.456  1.00  0.00           C
ATOM   3108  H   ILE A 214      63.907  59.992   2.156  1.00  0.00           H
ATOM   3109  HA  ILE A 214      63.812  62.944   1.860  1.00  0.00           H
ATOM   3110  HB  ILE A 214      62.527  60.929   3.645  1.00  0.00           H
ATOM   3111 HG12 ILE A 214      61.778  61.002   1.256  1.00  0.00           H
ATOM   3112 HG13 ILE A 214      60.611  61.162   2.579  1.00  0.00           H
ATOM   3113 HG21 ILE A 214      61.065  62.694   4.382  1.00  0.00           H
ATOM   3114 HG22 ILE A 214      62.170  63.884   3.756  1.00  0.00           H
ATOM   3115 HG23 ILE A 214      62.691  62.677   5.013  1.00  0.00           H
ATOM   3116 HD11 ILE A 214      60.612  62.850   0.386  1.00  0.00           H
ATOM   3117 HD12 ILE A 214      61.604  63.669   1.528  1.00  0.00           H
ATOM   3118 HD13 ILE A 214      59.921  63.265   2.008  1.00  0.00           H
ATOM   3119  N   VAL A 215      65.396  61.545   4.518  1.00  0.00           N
ATOM   3120  CA  VAL A 215      66.491  61.672   5.457  1.00  0.00           C
ATOM   3121  C   VAL A 215      67.771  62.085   4.715  1.00  0.00           C
ATOM   3122  O   VAL A 215      68.390  63.079   4.996  1.00  0.00           O
ATOM   3123  CB  VAL A 215      66.775  60.463   6.300  1.00  0.00           C
ATOM   3124  CG1 VAL A 215      68.038  60.517   7.154  1.00  0.00           C
ATOM   3125  CG2 VAL A 215      65.615  60.199   7.243  1.00  0.00           C
ATOM   3126  H   VAL A 215      64.998  60.629   4.364  1.00  0.00           H
ATOM   3127  HA  VAL A 215      66.362  62.484   6.173  1.00  0.00           H
ATOM   3128  HB  VAL A 215      66.868  59.570   5.683  1.00  0.00           H
ATOM   3129 HG11 VAL A 215      68.950  60.540   6.557  1.00  0.00           H
ATOM   3130 HG12 VAL A 215      68.008  61.319   7.892  1.00  0.00           H
ATOM   3131 HG13 VAL A 215      68.114  59.635   7.790  1.00  0.00           H
ATOM   3132 HG21 VAL A 215      64.652  60.252   6.735  1.00  0.00           H
ATOM   3133 HG22 VAL A 215      65.657  61.047   7.927  1.00  0.00           H
ATOM   3134 HG23 VAL A 215      65.795  59.302   7.835  1.00  0.00           H
ATOM   3135  N   SER A 216      68.133  61.309   3.714  1.00  0.00           N
ATOM   3136  CA  SER A 216      69.350  61.537   2.967  1.00  0.00           C
ATOM   3137  C   SER A 216      69.290  62.901   2.267  1.00  0.00           C
ATOM   3138  O   SER A 216      70.180  63.726   2.477  1.00  0.00           O
ATOM   3139  CB  SER A 216      69.519  60.368   2.013  1.00  0.00           C
ATOM   3140  OG  SER A 216      70.669  60.674   1.248  1.00  0.00           O
ATOM   3141  H   SER A 216      67.443  60.672   3.344  1.00  0.00           H
ATOM   3142  HA  SER A 216      70.161  61.678   3.681  1.00  0.00           H
ATOM   3143  HB2 SER A 216      69.695  59.486   2.630  1.00  0.00           H
ATOM   3144  HB3 SER A 216      68.653  60.272   1.357  1.00  0.00           H
ATOM   3145  HG  SER A 216      70.349  61.190   0.504  1.00  0.00           H
ATOM   3146  N   GLY A 217      68.219  63.119   1.455  1.00  0.00           N
ATOM   3147  CA  GLY A 217      68.119  64.336   0.704  1.00  0.00           C
ATOM   3148  C   GLY A 217      68.122  65.613   1.545  1.00  0.00           C
ATOM   3149  O   GLY A 217      68.580  66.574   0.947  1.00  0.00           O
ATOM   3150  H   GLY A 217      67.510  62.403   1.386  1.00  0.00           H
ATOM   3151  HA2 GLY A 217      69.057  64.453   0.160  1.00  0.00           H
ATOM   3152  HA3 GLY A 217      67.215  64.282   0.096  1.00  0.00           H
ATOM   3153  N   ALA A 218      67.687  65.555   2.796  1.00  0.00           N
ATOM   3154  CA  ALA A 218      67.665  66.787   3.660  1.00  0.00           C
ATOM   3155  C   ALA A 218      68.980  66.929   4.440  1.00  0.00           C
ATOM   3156  O   ALA A 218      69.058  68.014   5.000  1.00  0.00           O
ATOM   3157  CB  ALA A 218      66.434  66.615   4.570  1.00  0.00           C
ATOM   3158  H   ALA A 218      67.429  64.672   3.213  1.00  0.00           H
ATOM   3159  HA  ALA A 218      67.522  67.697   3.077  1.00  0.00           H
ATOM   3160  HB1 ALA A 218      66.238  67.434   5.263  1.00  0.00           H
ATOM   3161  HB2 ALA A 218      66.625  65.705   5.140  1.00  0.00           H
ATOM   3162  HB3 ALA A 218      65.469  66.542   4.068  1.00  0.00           H
ATOM   3163  N   GLY A 219      69.890  66.018   4.407  1.00  0.00           N
ATOM   3164  CA  GLY A 219      71.175  66.276   5.197  1.00  0.00           C
ATOM   3165  C   GLY A 219      71.376  65.545   6.516  1.00  0.00           C
ATOM   3166  O   GLY A 219      72.428  65.637   7.118  1.00  0.00           O
ATOM   3167  H   GLY A 219      69.710  65.110   4.004  1.00  0.00           H
ATOM   3168  HA2 GLY A 219      71.972  66.020   4.498  1.00  0.00           H
ATOM   3169  HA3 GLY A 219      71.270  67.347   5.375  1.00  0.00           H
ATOM   3170  N   PHE A 220      70.433  64.756   6.893  1.00  0.00           N
ATOM   3171  CA  PHE A 220      70.534  63.908   8.017  1.00  0.00           C
ATOM   3172  C   PHE A 220      71.159  62.523   7.820  1.00  0.00           C
ATOM   3173  O   PHE A 220      71.536  62.069   6.683  1.00  0.00           O
ATOM   3174  CB  PHE A 220      69.177  63.910   8.712  1.00  0.00           C
ATOM   3175  CG  PHE A 220      68.713  65.251   9.363  1.00  0.00           C
ATOM   3176  CD1 PHE A 220      68.896  65.564  10.732  1.00  0.00           C
ATOM   3177  CD2 PHE A 220      68.105  66.157   8.505  1.00  0.00           C
ATOM   3178  CE1 PHE A 220      68.560  66.907  11.153  1.00  0.00           C
ATOM   3179  CE2 PHE A 220      67.765  67.422   8.969  1.00  0.00           C
ATOM   3180  CZ  PHE A 220      68.107  67.889  10.241  1.00  0.00           C
ATOM   3181  H   PHE A 220      69.615  64.699   6.303  1.00  0.00           H
ATOM   3182  HA  PHE A 220      71.130  64.399   8.786  1.00  0.00           H
ATOM   3183  HB2 PHE A 220      68.436  63.462   8.049  1.00  0.00           H
ATOM   3184  HB3 PHE A 220      69.251  63.230   9.561  1.00  0.00           H
ATOM   3185  HD1 PHE A 220      69.294  64.856  11.444  1.00  0.00           H
ATOM   3186  HD2 PHE A 220      67.977  65.903   7.463  1.00  0.00           H
ATOM   3187  HE1 PHE A 220      68.570  67.106  12.214  1.00  0.00           H
ATOM   3188  HE2 PHE A 220      67.338  68.093   8.238  1.00  0.00           H
ATOM   3189  HZ  PHE A 220      67.848  68.863  10.630  1.00  0.00           H
ATOM   3190  N   HID A 221      71.377  61.856   8.938  1.00  0.00           N
ATOM   3191  CA  HID A 221      71.349  60.386   8.919  1.00  0.00           C
ATOM   3192  C   HID A 221      70.387  59.858   9.966  1.00  0.00           C
ATOM   3193  O   HID A 221      69.982  60.555  10.868  1.00  0.00           O
ATOM   3194  CB  HID A 221      72.751  59.743   9.178  1.00  0.00           C
ATOM   3195  CG  HID A 221      73.485  60.359  10.335  1.00  0.00           C
ATOM   3196  CD2 HID A 221      73.890  59.811  11.546  1.00  0.00           C
ATOM   3197  ND1 HID A 221      73.969  61.646  10.410  1.00  0.00           N
ATOM   3198  CE1 HID A 221      74.725  61.772  11.498  1.00  0.00           C
ATOM   3199  NE2 HID A 221      74.651  60.690  12.276  1.00  0.00           N
ATOM   3200  H   HID A 221      71.111  62.298   9.806  1.00  0.00           H
ATOM   3201  HA  HID A 221      70.941  60.097   7.950  1.00  0.00           H
ATOM   3202  HB2 HID A 221      72.628  58.660   9.156  1.00  0.00           H
ATOM   3203  HB3 HID A 221      73.412  60.001   8.351  1.00  0.00           H
ATOM   3204  HD1 HID A 221      73.794  62.398   9.759  1.00  0.00           H
ATOM   3205  HD2 HID A 221      73.649  58.855  11.987  1.00  0.00           H
ATOM   3206  HE1 HID A 221      75.331  62.632  11.741  1.00  0.00           H
ATOM   3207  N   THR A 222      70.026  58.547   9.882  1.00  0.00           N
ATOM   3208  CA  THR A 222      69.121  57.842  10.911  1.00  0.00           C
ATOM   3209  C   THR A 222      70.002  57.294  12.007  1.00  0.00           C
ATOM   3210  O   THR A 222      71.099  56.868  11.727  1.00  0.00           O
ATOM   3211  CB  THR A 222      68.388  56.610  10.263  1.00  0.00           C
ATOM   3212  CG2 THR A 222      67.494  56.995   9.040  1.00  0.00           C
ATOM   3213  OG1 THR A 222      69.323  55.612   9.733  1.00  0.00           O
ATOM   3214  H   THR A 222      70.532  58.023   9.182  1.00  0.00           H
ATOM   3215  HA  THR A 222      68.377  58.528  11.318  1.00  0.00           H
ATOM   3216  HB  THR A 222      67.816  56.220  11.105  1.00  0.00           H
ATOM   3217  HG1 THR A 222      69.507  54.950  10.403  1.00  0.00           H
ATOM   3218 HG21 THR A 222      68.063  57.260   8.150  1.00  0.00           H
ATOM   3219 HG22 THR A 222      66.935  57.891   9.310  1.00  0.00           H
ATOM   3220 HG23 THR A 222      66.875  56.130   8.800  1.00  0.00           H
ATOM   3221  N   LEU A 223      69.474  57.240  13.192  1.00  0.00           N
ATOM   3222  CA  LEU A 223      70.069  56.559  14.369  1.00  0.00           C
ATOM   3223  C   LEU A 223      69.133  55.449  14.782  1.00  0.00           C
ATOM   3224  O   LEU A 223      69.578  54.363  15.251  1.00  0.00           O
ATOM   3225  CB  LEU A 223      70.212  57.568  15.517  1.00  0.00           C
ATOM   3226  CG  LEU A 223      71.154  58.794  15.203  1.00  0.00           C
ATOM   3227  CD1 LEU A 223      71.340  59.780  16.351  1.00  0.00           C
ATOM   3228  CD2 LEU A 223      72.603  58.269  14.835  1.00  0.00           C
ATOM   3229  H   LEU A 223      68.529  57.575  13.312  1.00  0.00           H
ATOM   3230  HA  LEU A 223      71.022  56.078  14.151  1.00  0.00           H
ATOM   3231  HB2 LEU A 223      69.243  58.009  15.750  1.00  0.00           H
ATOM   3232  HB3 LEU A 223      70.488  57.107  16.465  1.00  0.00           H
ATOM   3233  HG  LEU A 223      70.772  59.392  14.376  1.00  0.00           H
ATOM   3234 HD11 LEU A 223      72.169  60.425  16.059  1.00  0.00           H
ATOM   3235 HD12 LEU A 223      71.675  59.205  17.215  1.00  0.00           H
ATOM   3236 HD13 LEU A 223      70.428  60.355  16.508  1.00  0.00           H
ATOM   3237 HD21 LEU A 223      73.327  59.083  14.807  1.00  0.00           H
ATOM   3238 HD22 LEU A 223      72.944  57.472  15.495  1.00  0.00           H
ATOM   3239 HD23 LEU A 223      72.561  57.866  13.823  1.00  0.00           H
ATOM   3240  N   SER A 224      67.766  55.617  14.516  1.00  0.00           N
ATOM   3241  CA  SER A 224      66.730  54.638  14.706  1.00  0.00           C
ATOM   3242  C   SER A 224      65.474  54.738  13.868  1.00  0.00           C
ATOM   3243  O   SER A 224      65.100  55.804  13.346  1.00  0.00           O
ATOM   3244  CB  SER A 224      66.397  54.449  16.165  1.00  0.00           C
ATOM   3245  OG  SER A 224      65.804  55.594  16.753  1.00  0.00           O
ATOM   3246  H   SER A 224      67.425  56.497  14.156  1.00  0.00           H
ATOM   3247  HA  SER A 224      67.192  53.707  14.376  1.00  0.00           H
ATOM   3248  HB2 SER A 224      65.868  53.519  16.372  1.00  0.00           H
ATOM   3249  HB3 SER A 224      67.313  54.245  16.719  1.00  0.00           H
ATOM   3250  HG  SER A 224      66.421  55.864  17.438  1.00  0.00           H
ATOM   3251  N   LEU A 225      64.684  53.627  13.809  1.00  0.01           N
ATOM   3252  CA  LEU A 225      63.250  53.650  13.596  1.00  0.01           C
ATOM   3253  C   LEU A 225      62.509  52.872  14.647  1.00  0.01           C
ATOM   3254  O   LEU A 225      63.050  51.902  15.205  1.00  0.01           O
ATOM   3255  CB  LEU A 225      62.892  53.212  12.121  1.00  0.01           C
ATOM   3256  CG  LEU A 225      63.235  54.122  10.922  1.00  0.01           C
ATOM   3257  CD1 LEU A 225      64.648  54.173  10.345  1.00  0.01           C
ATOM   3258  CD2 LEU A 225      62.239  53.799   9.738  1.00  0.01           C
ATOM   3259  H   LEU A 225      65.091  52.739  14.066  1.00  0.01           H
ATOM   3260  HA  LEU A 225      62.947  54.681  13.775  1.00  0.01           H
ATOM   3261  HB2 LEU A 225      63.466  52.309  11.916  1.00  0.01           H
ATOM   3262  HB3 LEU A 225      61.828  52.977  12.141  1.00  0.01           H
ATOM   3263  HG  LEU A 225      63.098  55.110  11.362  1.00  0.01           H
ATOM   3264 HD11 LEU A 225      64.818  55.088   9.778  1.00  0.01           H
ATOM   3265 HD12 LEU A 225      64.753  53.253   9.770  1.00  0.01           H
ATOM   3266 HD13 LEU A 225      65.328  54.067  11.190  1.00  0.01           H
ATOM   3267 HD21 LEU A 225      62.322  54.625   9.032  1.00  0.01           H
ATOM   3268 HD22 LEU A 225      62.443  52.815   9.318  1.00  0.01           H
ATOM   3269 HD23 LEU A 225      61.200  53.745  10.062  1.00  0.01           H
ATOM   3270  N   LYS A 226      61.216  53.207  14.917  1.00  0.01           N
ATOM   3271  CA  LYS A 226      60.246  52.461  15.737  1.00  0.01           C
ATOM   3272  C   LYS A 226      58.831  52.801  15.363  1.00  0.01           C
ATOM   3273  O   LYS A 226      58.399  53.950  15.450  1.00  0.01           O
ATOM   3274  CB  LYS A 226      60.584  52.663  17.225  1.00  0.01           C
ATOM   3275  CG  LYS A 226      59.784  51.793  18.188  1.00  0.01           C
ATOM   3276  CD  LYS A 226      60.004  50.208  17.999  1.00  0.01           C
ATOM   3277  CE  LYS A 226      61.438  49.900  17.853  1.00  0.01           C
ATOM   3278  NZ  LYS A 226      61.751  48.514  18.053  1.00  0.01           N
ATOM   3279  H   LYS A 226      60.908  54.093  14.542  1.00  0.01           H
ATOM   3280  HA  LYS A 226      60.424  51.387  15.688  1.00  0.01           H
ATOM   3281  HB2 LYS A 226      61.639  52.454  17.403  1.00  0.01           H
ATOM   3282  HB3 LYS A 226      60.390  53.693  17.522  1.00  0.01           H
ATOM   3283  HG2 LYS A 226      60.024  51.965  19.237  1.00  0.01           H
ATOM   3284  HG3 LYS A 226      58.731  52.058  18.097  1.00  0.01           H
ATOM   3285  HD2 LYS A 226      59.653  49.705  18.900  1.00  0.01           H
ATOM   3286  HD3 LYS A 226      59.494  49.955  17.069  1.00  0.01           H
ATOM   3287  HE2 LYS A 226      61.798  50.228  16.877  1.00  0.01           H
ATOM   3288  HE3 LYS A 226      62.042  50.478  18.552  1.00  0.01           H
ATOM   3289  HZ1 LYS A 226      61.146  47.910  17.515  1.00  0.01           H
ATOM   3290  HZ2 LYS A 226      61.594  48.305  19.028  1.00  0.01           H
ATOM   3291  HZ3 LYS A 226      62.713  48.256  17.883  1.00  0.01           H
ATOM   3292  N   ASP A 227      58.095  51.822  14.949  1.00 -0.02           N
ATOM   3293  CA  ASP A 227      56.690  51.903  14.781  1.00 -0.02           C
ATOM   3294  C   ASP A 227      55.926  52.196  16.070  1.00 -0.02           C
ATOM   3295  O   ASP A 227      56.288  51.697  17.080  1.00 -0.02           O
ATOM   3296  CB  ASP A 227      56.382  50.563  14.178  1.00 -0.02           C
ATOM   3297  CG  ASP A 227      54.932  50.314  13.810  1.00 -0.02           C
ATOM   3298  OD1 ASP A 227      54.019  51.047  14.221  1.00 -0.02           O
ATOM   3299  OD2 ASP A 227      54.633  49.395  13.051  1.00 -0.02           O
ATOM   3300  H   ASP A 227      58.523  50.908  14.972  1.00 -0.02           H
ATOM   3301  HA  ASP A 227      56.462  52.753  14.138  1.00 -0.02           H
ATOM   3302  HB2 ASP A 227      56.842  50.439  13.197  1.00 -0.02           H
ATOM   3303  HB3 ASP A 227      56.661  49.758  14.857  1.00 -0.02           H
ATOM   3304  N   LEU A 228      54.861  53.022  15.976  1.00 -0.03           N
ATOM   3305  CA  LEU A 228      54.029  53.449  17.171  1.00 -0.03           C
ATOM   3306  C   LEU A 228      52.521  53.281  16.926  1.00 -0.03           C
ATOM   3307  O   LEU A 228      51.721  53.531  17.858  1.00 -0.03           O
ATOM   3308  CB  LEU A 228      54.289  54.850  17.666  1.00 -0.03           C
ATOM   3309  CG  LEU A 228      55.563  55.074  18.418  1.00 -0.03           C
ATOM   3310  CD1 LEU A 228      56.138  56.532  18.285  1.00 -0.03           C
ATOM   3311  CD2 LEU A 228      55.397  54.722  19.872  1.00 -0.03           C
ATOM   3312  H   LEU A 228      54.496  53.210  15.053  1.00 -0.03           H
ATOM   3313  HA  LEU A 228      54.215  52.787  18.016  1.00 -0.03           H
ATOM   3314  HB2 LEU A 228      54.123  55.505  16.810  1.00 -0.03           H
ATOM   3315  HB3 LEU A 228      53.464  55.077  18.342  1.00 -0.03           H
ATOM   3316  HG  LEU A 228      56.342  54.403  18.056  1.00 -0.03           H
ATOM   3317 HD11 LEU A 228      56.220  56.779  17.226  1.00 -0.03           H
ATOM   3318 HD12 LEU A 228      57.122  56.407  18.736  1.00 -0.03           H
ATOM   3319 HD13 LEU A 228      55.588  57.256  18.887  1.00 -0.03           H
ATOM   3320 HD21 LEU A 228      56.272  54.892  20.499  1.00 -0.03           H
ATOM   3321 HD22 LEU A 228      54.571  55.276  20.318  1.00 -0.03           H
ATOM   3322 HD23 LEU A 228      55.275  53.643  19.973  1.00 -0.03           H
ATOM   3323  N   SER A 229      52.218  52.932  15.662  1.00 -0.03           N
ATOM   3324  CA  SER A 229      50.903  52.924  15.042  1.00 -0.03           C
ATOM   3325  C   SER A 229      49.602  52.728  15.869  1.00 -0.03           C
ATOM   3326  O   SER A 229      48.683  53.525  15.660  1.00 -0.03           O
ATOM   3327  CB  SER A 229      50.990  51.884  13.883  1.00 -0.03           C
ATOM   3328  OG  SER A 229      52.070  52.061  12.946  1.00 -0.03           O
ATOM   3329  H   SER A 229      52.990  52.526  15.152  1.00 -0.03           H
ATOM   3330  HA  SER A 229      50.741  53.951  14.715  1.00 -0.03           H
ATOM   3331  HB2 SER A 229      51.016  50.878  14.303  1.00 -0.03           H
ATOM   3332  HB3 SER A 229      50.020  51.930  13.388  1.00 -0.03           H
ATOM   3333  HG  SER A 229      52.821  51.817  13.493  1.00 -0.03           H
ATOM   3334  N   ALA A 230      49.532  51.787  16.839  1.00 -0.04           N
ATOM   3335  CA  ALA A 230      48.324  51.544  17.726  1.00 -0.04           C
ATOM   3336  C   ALA A 230      48.116  52.743  18.716  1.00 -0.04           C
ATOM   3337  O   ALA A 230      46.921  52.968  19.120  1.00 -0.04           O
ATOM   3338  CB  ALA A 230      48.418  50.149  18.341  1.00 -0.04           C
ATOM   3339  H   ALA A 230      50.305  51.182  17.078  1.00 -0.04           H
ATOM   3340  HA  ALA A 230      47.406  51.641  17.147  1.00 -0.04           H
ATOM   3341  HB1 ALA A 230      48.352  49.424  17.530  1.00 -0.04           H
ATOM   3342  HB2 ALA A 230      47.697  50.073  19.155  1.00 -0.04           H
ATOM   3343  HB3 ALA A 230      49.403  49.970  18.773  1.00 -0.04           H
ATOM   3344  N   ASN A 231      49.173  53.557  19.003  1.00 -0.09           N
ATOM   3345  CA  ASN A 231      48.985  54.824  19.678  1.00 -0.09           C
ATOM   3346  C   ASN A 231      48.288  55.846  18.797  1.00 -0.09           C
ATOM   3347  O   ASN A 231      47.524  56.660  19.333  1.00 -0.09           O
ATOM   3348  CB  ASN A 231      50.332  55.334  20.226  1.00 -0.09           C
ATOM   3349  CG  ASN A 231      51.071  54.495  21.175  1.00 -0.09           C
ATOM   3350  ND2 ASN A 231      52.289  54.033  20.885  1.00 -0.09           N
ATOM   3351  OD1 ASN A 231      50.705  54.312  22.303  1.00 -0.09           O
ATOM   3352  H   ASN A 231      50.076  53.346  18.603  1.00 -0.09           H
ATOM   3353  HA  ASN A 231      48.427  54.644  20.596  1.00 -0.09           H
ATOM   3354  HB2 ASN A 231      50.953  55.446  19.338  1.00 -0.09           H
ATOM   3355  HB3 ASN A 231      50.260  56.373  20.548  1.00 -0.09           H
ATOM   3356 HD21 ASN A 231      52.724  54.163  19.984  1.00 -0.09           H
ATOM   3357 HD22 ASN A 231      52.794  53.729  21.705  1.00 -0.09           H
ATOM   3358  N   LEU A 232      48.465  55.783  17.487  1.00 -1.38           N
ATOM   3359  CA  LEU A 232      47.700  56.678  16.572  1.00 -1.38           C
ATOM   3360  C   LEU A 232      46.208  56.295  16.540  1.00 -1.38           C
ATOM   3361  O   LEU A 232      45.313  57.083  16.791  1.00 -1.38           O
ATOM   3362  CB  LEU A 232      48.409  56.800  15.223  1.00 -1.38           C
ATOM   3363  CG  LEU A 232      47.771  57.606  14.126  1.00 -1.38           C
ATOM   3364  CD1 LEU A 232      47.606  59.049  14.422  1.00 -1.38           C
ATOM   3365  CD2 LEU A 232      48.592  57.598  12.891  1.00 -1.38           C
ATOM   3366  H   LEU A 232      48.967  54.982  17.131  1.00 -1.38           H
ATOM   3367  HA  LEU A 232      47.859  57.640  17.058  1.00 -1.38           H
ATOM   3368  HB2 LEU A 232      49.388  57.259  15.360  1.00 -1.38           H
ATOM   3369  HB3 LEU A 232      48.677  55.816  14.838  1.00 -1.38           H
ATOM   3370  HG  LEU A 232      46.808  57.164  13.869  1.00 -1.38           H
ATOM   3371 HD11 LEU A 232      47.078  59.011  15.375  1.00 -1.38           H
ATOM   3372 HD12 LEU A 232      46.959  59.514  13.679  1.00 -1.38           H
ATOM   3373 HD13 LEU A 232      48.512  59.645  14.539  1.00 -1.38           H
ATOM   3374 HD21 LEU A 232      47.977  58.126  12.163  1.00 -1.38           H
ATOM   3375 HD22 LEU A 232      49.543  58.103  13.064  1.00 -1.38           H
ATOM   3376 HD23 LEU A 232      48.838  56.576  12.602  1.00 -1.38           H
ATOM   3377  N   ALA A 233      45.952  54.999  16.247  1.00 -0.03           N
ATOM   3378  CA  ALA A 233      44.561  54.470  16.212  1.00 -0.03           C
ATOM   3379  C   ALA A 233      43.797  54.606  17.602  1.00 -0.03           C
ATOM   3380  O   ALA A 233      42.572  54.858  17.665  1.00 -0.03           O
ATOM   3381  CB  ALA A 233      44.639  53.068  15.716  1.00 -0.03           C
ATOM   3382  H   ALA A 233      46.696  54.415  15.892  1.00 -0.03           H
ATOM   3383  HA  ALA A 233      43.978  55.025  15.477  1.00 -0.03           H
ATOM   3384  HB1 ALA A 233      45.136  52.963  14.752  1.00 -0.03           H
ATOM   3385  HB2 ALA A 233      43.681  52.597  15.496  1.00 -0.03           H
ATOM   3386  HB3 ALA A 233      45.225  52.546  16.473  1.00 -0.03           H
ATOM   3387  N   MET A 234      44.483  54.591  18.750  1.00 -0.10           N
ATOM   3388  CA  MET A 234      43.873  54.858  20.038  1.00 -0.10           C
ATOM   3389  C   MET A 234      43.698  56.396  20.131  1.00 -0.10           C
ATOM   3390  O   MET A 234      42.621  56.815  20.527  1.00 -0.10           O
ATOM   3391  CB  MET A 234      44.793  54.358  21.239  1.00 -0.10           C
ATOM   3392  CG  MET A 234      44.783  52.836  21.393  1.00 -0.10           C
ATOM   3393  SD  MET A 234      43.233  52.226  22.250  1.00 -0.10           S
ATOM   3394  CE  MET A 234      43.165  53.234  23.794  1.00 -0.10           C
ATOM   3395  H   MET A 234      45.481  54.512  18.615  1.00 -0.10           H
ATOM   3396  HA  MET A 234      42.874  54.421  20.050  1.00 -0.10           H
ATOM   3397  HB2 MET A 234      45.828  54.644  21.053  1.00 -0.10           H
ATOM   3398  HB3 MET A 234      44.499  54.885  22.146  1.00 -0.10           H
ATOM   3399  HG2 MET A 234      44.935  52.405  20.404  1.00 -0.10           H
ATOM   3400  HG3 MET A 234      45.665  52.432  21.890  1.00 -0.10           H
ATOM   3401  HE1 MET A 234      42.288  52.894  24.344  1.00 -0.10           H
ATOM   3402  HE2 MET A 234      44.087  53.129  24.365  1.00 -0.10           H
ATOM   3403  HE3 MET A 234      42.962  54.279  23.559  1.00 -0.10           H
ATOM   3404  N   THR A 235      44.729  57.181  19.891  1.00 -0.63           N
ATOM   3405  CA  THR A 235      44.582  58.612  19.900  1.00 -0.63           C
ATOM   3406  C   THR A 235      43.405  59.172  19.052  1.00 -0.63           C
ATOM   3407  O   THR A 235      42.627  60.009  19.595  1.00 -0.63           O
ATOM   3408  CB  THR A 235      45.950  59.395  19.577  1.00 -0.63           C
ATOM   3409  CG2 THR A 235      45.827  60.953  19.635  1.00 -0.63           C
ATOM   3410  OG1 THR A 235      46.939  59.125  20.423  1.00 -0.63           O
ATOM   3411  H   THR A 235      45.555  56.799  19.454  1.00 -0.63           H
ATOM   3412  HA  THR A 235      44.296  58.838  20.927  1.00 -0.63           H
ATOM   3413  HB  THR A 235      46.250  59.106  18.570  1.00 -0.63           H
ATOM   3414  HG1 THR A 235      47.372  58.302  20.185  1.00 -0.63           H
ATOM   3415 HG21 THR A 235      46.740  61.410  19.251  1.00 -0.63           H
ATOM   3416 HG22 THR A 235      45.720  61.339  20.648  1.00 -0.63           H
ATOM   3417 HG23 THR A 235      45.054  61.309  18.954  1.00 -0.63           H
ATOM   3418  N   MET A 236      43.108  58.649  17.809  1.00 -0.70           N
ATOM   3419  CA  MET A 236      42.033  59.114  16.966  1.00 -0.70           C
ATOM   3420  C   MET A 236      40.668  58.501  17.356  1.00 -0.70           C
ATOM   3421  O   MET A 236      39.658  59.159  17.147  1.00 -0.70           O
ATOM   3422  CB  MET A 236      42.420  58.648  15.564  1.00 -0.70           C
ATOM   3423  CG  MET A 236      41.688  59.377  14.400  1.00 -0.70           C
ATOM   3424  SD  MET A 236      42.388  59.051  12.740  1.00 -0.70           S
ATOM   3425  CE  MET A 236      41.683  57.415  12.462  1.00 -0.70           C
ATOM   3426  H   MET A 236      43.765  57.976  17.439  1.00 -0.70           H
ATOM   3427  HA  MET A 236      41.904  60.193  17.054  1.00 -0.70           H
ATOM   3428  HB2 MET A 236      43.483  58.834  15.409  1.00 -0.70           H
ATOM   3429  HB3 MET A 236      42.232  57.578  15.466  1.00 -0.70           H
ATOM   3430  HG2 MET A 236      40.691  58.937  14.362  1.00 -0.70           H
ATOM   3431  HG3 MET A 236      41.643  60.457  14.536  1.00 -0.70           H
ATOM   3432  HE1 MET A 236      41.909  56.901  13.396  1.00 -0.70           H
ATOM   3433  HE2 MET A 236      40.608  57.523  12.316  1.00 -0.70           H
ATOM   3434  HE3 MET A 236      42.137  56.905  11.612  1.00 -0.70           H
ATOM   3435  N   ASN A 237      40.658  57.323  18.037  1.00  0.01           N
ATOM   3436  CA  ASN A 237      39.438  56.773  18.728  1.00  0.01           C
ATOM   3437  C   ASN A 237      38.986  57.782  19.875  1.00  0.01           C
ATOM   3438  O   ASN A 237      37.797  57.960  20.055  1.00  0.01           O
ATOM   3439  CB  ASN A 237      39.654  55.410  19.316  1.00  0.01           C
ATOM   3440  CG  ASN A 237      39.323  54.334  18.334  1.00  0.01           C
ATOM   3441  ND2 ASN A 237      40.117  53.265  18.323  1.00  0.01           N
ATOM   3442  OD1 ASN A 237      38.437  54.329  17.562  1.00  0.01           O
ATOM   3443  H   ASN A 237      41.507  56.781  18.097  1.00  0.01           H
ATOM   3444  HA  ASN A 237      38.599  56.783  18.033  1.00  0.01           H
ATOM   3445  HB2 ASN A 237      40.644  55.269  19.748  1.00  0.01           H
ATOM   3446  HB3 ASN A 237      38.986  55.313  20.172  1.00  0.01           H
ATOM   3447 HD21 ASN A 237      40.954  53.178  18.882  1.00  0.01           H
ATOM   3448 HD22 ASN A 237      40.084  52.648  17.523  1.00  0.01           H
ATOM   3449  N   VAL A 238      39.886  58.349  20.732  1.00 -0.13           N
ATOM   3450  CA  VAL A 238      39.542  59.186  21.829  1.00 -0.13           C
ATOM   3451  C   VAL A 238      38.986  60.500  21.196  1.00 -0.13           C
ATOM   3452  O   VAL A 238      38.003  60.967  21.767  1.00 -0.13           O
ATOM   3453  CB  VAL A 238      40.731  59.387  22.740  1.00 -0.13           C
ATOM   3454  CG1 VAL A 238      40.568  60.641  23.640  1.00 -0.13           C
ATOM   3455  CG2 VAL A 238      40.956  58.156  23.607  1.00 -0.13           C
ATOM   3456  H   VAL A 238      40.859  58.096  20.635  1.00 -0.13           H
ATOM   3457  HA  VAL A 238      38.756  58.717  22.421  1.00 -0.13           H
ATOM   3458  HB  VAL A 238      41.630  59.535  22.141  1.00 -0.13           H
ATOM   3459 HG11 VAL A 238      40.434  61.557  23.064  1.00 -0.13           H
ATOM   3460 HG12 VAL A 238      39.739  60.460  24.324  1.00 -0.13           H
ATOM   3461 HG13 VAL A 238      41.487  60.807  24.203  1.00 -0.13           H
ATOM   3462 HG21 VAL A 238      41.184  57.300  22.972  1.00 -0.13           H
ATOM   3463 HG22 VAL A 238      39.981  57.961  24.054  1.00 -0.13           H
ATOM   3464 HG23 VAL A 238      41.597  58.344  24.469  1.00 -0.13           H
ATOM   3465  N   PHE A 239      39.572  61.070  20.148  1.00 -0.13           N
ATOM   3466  CA  PHE A 239      39.051  62.249  19.470  1.00 -0.13           C
ATOM   3467  C   PHE A 239      37.597  62.020  18.989  1.00 -0.13           C
ATOM   3468  O   PHE A 239      36.714  62.856  19.238  1.00 -0.13           O
ATOM   3469  CB  PHE A 239      40.037  62.623  18.329  1.00 -0.13           C
ATOM   3470  CG  PHE A 239      39.487  63.448  17.182  1.00 -0.13           C
ATOM   3471  CD1 PHE A 239      38.771  64.603  17.474  1.00 -0.13           C
ATOM   3472  CD2 PHE A 239      39.769  63.140  15.841  1.00 -0.13           C
ATOM   3473  CE1 PHE A 239      38.120  65.322  16.418  1.00 -0.13           C
ATOM   3474  CE2 PHE A 239      39.163  63.818  14.776  1.00 -0.13           C
ATOM   3475  CZ  PHE A 239      38.426  65.010  15.116  1.00 -0.13           C
ATOM   3476  H   PHE A 239      40.460  60.682  19.864  1.00 -0.13           H
ATOM   3477  HA  PHE A 239      38.998  63.122  20.121  1.00 -0.13           H
ATOM   3478  HB2 PHE A 239      40.969  63.046  18.702  1.00 -0.13           H
ATOM   3479  HB3 PHE A 239      40.318  61.639  17.955  1.00 -0.13           H
ATOM   3480  HD1 PHE A 239      38.589  64.892  18.499  1.00 -0.13           H
ATOM   3481  HD2 PHE A 239      40.377  62.274  15.624  1.00 -0.13           H
ATOM   3482  HE1 PHE A 239      37.517  66.181  16.674  1.00 -0.13           H
ATOM   3483  HE2 PHE A 239      39.325  63.396  13.795  1.00 -0.13           H
ATOM   3484  HZ  PHE A 239      37.941  65.669  14.412  1.00 -0.13           H
ATOM   3485  N   ALA A 240      37.461  60.806  18.400  1.00  0.03           N
ATOM   3486  CA  ALA A 240      36.226  60.355  17.693  1.00  0.03           C
ATOM   3487  C   ALA A 240      34.962  60.336  18.543  1.00  0.03           C
ATOM   3488  O   ALA A 240      33.874  60.751  18.058  1.00  0.03           O
ATOM   3489  CB  ALA A 240      36.515  58.950  17.140  1.00  0.03           C
ATOM   3490  H   ALA A 240      38.210  60.140  18.275  1.00  0.03           H
ATOM   3491  HA  ALA A 240      36.050  60.953  16.799  1.00  0.03           H
ATOM   3492  HB1 ALA A 240      35.697  58.534  16.552  1.00  0.03           H
ATOM   3493  HB2 ALA A 240      36.585  58.247  17.970  1.00  0.03           H
ATOM   3494  HB3 ALA A 240      37.417  58.973  16.529  1.00  0.03           H
ATOM   3495  N   LEU A 241      35.078  59.902  19.788  1.00  0.01           N
ATOM   3496  CA  LEU A 241      34.052  59.821  20.801  1.00  0.01           C
ATOM   3497  C   LEU A 241      33.571  61.188  21.314  1.00  0.01           C
ATOM   3498  O   LEU A 241      32.377  61.400  21.520  1.00  0.01           O
ATOM   3499  CB  LEU A 241      34.607  59.016  21.921  1.00  0.01           C
ATOM   3500  CG  LEU A 241      33.616  58.745  23.087  1.00  0.01           C
ATOM   3501  CD1 LEU A 241      32.306  57.963  22.756  1.00  0.01           C
ATOM   3502  CD2 LEU A 241      34.161  57.995  24.306  1.00  0.01           C
ATOM   3503  H   LEU A 241      35.978  59.527  20.049  1.00  0.01           H
ATOM   3504  HA  LEU A 241      33.141  59.363  20.415  1.00  0.01           H
ATOM   3505  HB2 LEU A 241      35.003  58.083  21.521  1.00  0.01           H
ATOM   3506  HB3 LEU A 241      35.513  59.531  22.242  1.00  0.01           H
ATOM   3507  HG  LEU A 241      33.254  59.687  23.497  1.00  0.01           H
ATOM   3508 HD11 LEU A 241      31.613  58.121  23.583  1.00  0.01           H
ATOM   3509 HD12 LEU A 241      32.449  56.916  22.493  1.00  0.01           H
ATOM   3510 HD13 LEU A 241      31.789  58.452  21.930  1.00  0.01           H
ATOM   3511 HD21 LEU A 241      34.974  58.605  24.698  1.00  0.01           H
ATOM   3512 HD22 LEU A 241      33.422  58.044  25.106  1.00  0.01           H
ATOM   3513 HD23 LEU A 241      34.405  56.958  24.071  1.00  0.01           H
ATOM   3514  N   GLY A 242      34.497  62.148  21.308  1.00 -0.01           N
ATOM   3515  CA  GLY A 242      34.182  63.512  21.885  1.00 -0.01           C
ATOM   3516  C   GLY A 242      33.488  64.355  20.823  1.00 -0.01           C
ATOM   3517  O   GLY A 242      32.400  64.801  21.078  1.00 -0.01           O
ATOM   3518  H   GLY A 242      35.458  62.005  21.034  1.00 -0.01           H
ATOM   3519  HA2 GLY A 242      33.369  63.380  22.598  1.00 -0.01           H
ATOM   3520  HA3 GLY A 242      35.033  64.001  22.359  1.00 -0.01           H
ATOM   3521  N   VAL A 243      34.057  64.396  19.570  1.00 -0.01           N
ATOM   3522  CA  VAL A 243      33.478  65.170  18.403  1.00 -0.01           C
ATOM   3523  C   VAL A 243      31.977  64.753  18.056  1.00 -0.01           C
ATOM   3524  O   VAL A 243      31.078  65.584  17.922  1.00 -0.01           O
ATOM   3525  CB  VAL A 243      34.305  65.323  17.221  1.00 -0.01           C
ATOM   3526  CG1 VAL A 243      34.656  63.987  16.570  1.00 -0.01           C
ATOM   3527  CG2 VAL A 243      33.754  66.262  16.130  1.00 -0.01           C
ATOM   3528  H   VAL A 243      34.974  63.973  19.530  1.00 -0.01           H
ATOM   3529  HA  VAL A 243      33.382  66.206  18.727  1.00 -0.01           H
ATOM   3530  HB  VAL A 243      35.187  65.858  17.574  1.00 -0.01           H
ATOM   3531 HG11 VAL A 243      34.900  63.224  17.310  1.00 -0.01           H
ATOM   3532 HG12 VAL A 243      33.868  63.590  15.930  1.00 -0.01           H
ATOM   3533 HG13 VAL A 243      35.560  64.047  15.964  1.00 -0.01           H
ATOM   3534 HG21 VAL A 243      32.910  65.713  15.711  1.00 -0.01           H
ATOM   3535 HG22 VAL A 243      34.447  66.438  15.308  1.00 -0.01           H
ATOM   3536 HG23 VAL A 243      33.397  67.237  16.460  1.00 -0.01           H
ATOM   3537  N   TYR A 244      31.798  63.480  17.931  1.00  0.01           N
ATOM   3538  CA  TYR A 244      30.516  62.839  17.783  1.00  0.01           C
ATOM   3539  C   TYR A 244      29.517  63.270  18.830  1.00  0.01           C
ATOM   3540  O   TYR A 244      28.382  63.754  18.476  1.00  0.01           O
ATOM   3541  CB  TYR A 244      30.728  61.294  17.695  1.00  0.01           C
ATOM   3542  CG  TYR A 244      29.676  60.548  16.876  1.00  0.01           C
ATOM   3543  CD1 TYR A 244      28.492  60.062  17.504  1.00  0.01           C
ATOM   3544  CD2 TYR A 244      29.947  60.279  15.521  1.00  0.01           C
ATOM   3545  CE1 TYR A 244      27.616  59.261  16.802  1.00  0.01           C
ATOM   3546  CE2 TYR A 244      28.987  59.558  14.785  1.00  0.01           C
ATOM   3547  CZ  TYR A 244      27.821  59.089  15.415  1.00  0.01           C
ATOM   3548  OH  TYR A 244      26.784  58.516  14.701  1.00  0.01           O
ATOM   3549  H   TYR A 244      32.589  62.853  17.904  1.00  0.01           H
ATOM   3550  HA  TYR A 244      30.053  63.109  16.834  1.00  0.01           H
ATOM   3551  HB2 TYR A 244      31.669  61.090  17.185  1.00  0.01           H
ATOM   3552  HB3 TYR A 244      30.831  60.848  18.684  1.00  0.01           H
ATOM   3553  HD1 TYR A 244      28.335  60.160  18.568  1.00  0.01           H
ATOM   3554  HD2 TYR A 244      30.836  60.583  14.988  1.00  0.01           H
ATOM   3555  HE1 TYR A 244      26.722  58.945  17.319  1.00  0.01           H
ATOM   3556  HE2 TYR A 244      29.120  59.415  13.723  1.00  0.01           H
ATOM   3557  HH  TYR A 244      26.020  58.478  15.281  1.00  0.01           H
ATOM   3558  N   SER A 245      29.887  63.261  20.142  1.00  0.01           N
ATOM   3559  CA  SER A 245      28.944  63.524  21.241  1.00  0.01           C
ATOM   3560  C   SER A 245      28.671  65.008  21.435  1.00  0.01           C
ATOM   3561  O   SER A 245      27.596  65.451  21.813  1.00  0.01           O
ATOM   3562  CB  SER A 245      29.392  62.682  22.433  1.00  0.01           C
ATOM   3563  OG  SER A 245      30.597  63.079  23.052  1.00  0.01           O
ATOM   3564  H   SER A 245      30.678  62.669  20.355  1.00  0.01           H
ATOM   3565  HA  SER A 245      27.974  63.127  20.940  1.00  0.01           H
ATOM   3566  HB2 SER A 245      28.591  62.737  23.170  1.00  0.01           H
ATOM   3567  HB3 SER A 245      29.574  61.646  22.149  1.00  0.01           H
ATOM   3568  HG  SER A 245      31.301  62.687  22.530  1.00  0.01           H
ATOM   3569  N   ARG A 246      29.620  65.884  21.053  1.00  0.03           N
ATOM   3570  CA  ARG A 246      29.597  67.393  21.387  1.00  0.03           C
ATOM   3571  C   ARG A 246      28.878  68.167  20.201  1.00  0.03           C
ATOM   3572  O   ARG A 246      28.701  69.366  20.378  1.00  0.03           O
ATOM   3573  CB  ARG A 246      30.953  67.971  21.714  1.00  0.03           C
ATOM   3574  CG  ARG A 246      31.688  67.440  22.969  1.00  0.03           C
ATOM   3575  CD  ARG A 246      30.852  67.672  24.255  1.00  0.03           C
ATOM   3576  NE  ARG A 246      30.435  69.041  24.514  1.00  0.03           N
ATOM   3577  CZ  ARG A 246      29.386  69.418  25.165  1.00  0.03           C
ATOM   3578  NH1 ARG A 246      28.379  68.657  25.501  1.00  0.03           N
ATOM   3579  NH2 ARG A 246      29.272  70.672  25.365  1.00  0.03           N
ATOM   3580  H   ARG A 246      30.483  65.453  20.754  1.00  0.03           H
ATOM   3581  HA  ARG A 246      29.043  67.613  22.300  1.00  0.03           H
ATOM   3582  HB2 ARG A 246      31.595  67.795  20.851  1.00  0.03           H
ATOM   3583  HB3 ARG A 246      30.865  69.042  21.893  1.00  0.03           H
ATOM   3584  HG2 ARG A 246      31.793  66.363  22.834  1.00  0.03           H
ATOM   3585  HG3 ARG A 246      32.670  67.896  23.092  1.00  0.03           H
ATOM   3586  HD2 ARG A 246      30.099  66.886  24.317  1.00  0.03           H
ATOM   3587  HD3 ARG A 246      31.470  67.457  25.126  1.00  0.03           H
ATOM   3588  HE  ARG A 246      31.046  69.764  24.160  1.00  0.03           H
ATOM   3589 HH11 ARG A 246      28.332  67.705  25.165  1.00  0.03           H
ATOM   3590 HH12 ARG A 246      27.533  68.957  25.964  1.00  0.03           H
ATOM   3591 HH21 ARG A 246      30.037  71.327  25.299  1.00  0.03           H
ATOM   3592 HH22 ARG A 246      28.422  71.011  25.792  1.00  0.03           H
ATOM   3593  N   ARG A 247      28.475  67.512  19.072  1.00  0.00           N
ATOM   3594  CA  ARG A 247      27.833  68.001  17.885  1.00  0.00           C
ATOM   3595  C   ARG A 247      26.960  69.261  18.139  1.00  0.00           C
ATOM   3596  O   ARG A 247      27.117  70.246  17.476  1.00  0.00           O
ATOM   3597  CB  ARG A 247      27.087  66.854  17.124  1.00  0.00           C
ATOM   3598  CG  ARG A 247      26.773  67.155  15.679  1.00  0.00           C
ATOM   3599  CD  ARG A 247      25.987  66.113  14.958  1.00  0.00           C
ATOM   3600  NE  ARG A 247      25.986  66.190  13.502  1.00  0.00           N
ATOM   3601  CZ  ARG A 247      26.154  65.177  12.654  1.00  0.00           C
ATOM   3602  NH1 ARG A 247      26.266  63.884  12.986  1.00  0.00           N
ATOM   3603  NH2 ARG A 247      26.405  65.352  11.407  1.00  0.00           N
ATOM   3604  H   ARG A 247      28.841  66.574  18.996  1.00  0.00           H
ATOM   3605  HA  ARG A 247      28.640  68.308  17.220  1.00  0.00           H
ATOM   3606  HB2 ARG A 247      27.723  65.974  17.032  1.00  0.00           H
ATOM   3607  HB3 ARG A 247      26.211  66.627  17.732  1.00  0.00           H
ATOM   3608  HG2 ARG A 247      26.239  68.105  15.688  1.00  0.00           H
ATOM   3609  HG3 ARG A 247      27.628  67.390  15.046  1.00  0.00           H
ATOM   3610  HD2 ARG A 247      26.315  65.145  15.337  1.00  0.00           H
ATOM   3611  HD3 ARG A 247      24.978  66.349  15.295  1.00  0.00           H
ATOM   3612  HE  ARG A 247      26.028  67.108  13.083  1.00  0.00           H
ATOM   3613 HH11 ARG A 247      26.198  63.686  13.974  1.00  0.00           H
ATOM   3614 HH12 ARG A 247      26.665  63.212  12.346  1.00  0.00           H
ATOM   3615 HH21 ARG A 247      26.499  66.294  11.055  1.00  0.00           H
ATOM   3616 HH22 ARG A 247      26.647  64.579  10.804  1.00  0.00           H
ATOM   3617  N   ALA A 248      26.042  69.191  19.090  1.00  0.00           N
ATOM   3618  CA  ALA A 248      24.975  70.221  19.254  1.00  0.00           C
ATOM   3619  C   ALA A 248      25.499  71.429  20.002  1.00  0.00           C
ATOM   3620  O   ALA A 248      24.822  72.422  19.913  1.00  0.00           O
ATOM   3621  CB  ALA A 248      23.917  69.584  20.075  1.00  0.00           C
ATOM   3622  H   ALA A 248      25.931  68.256  19.457  1.00  0.00           H
ATOM   3623  HA  ALA A 248      24.722  70.563  18.250  1.00  0.00           H
ATOM   3624  HB1 ALA A 248      23.476  68.788  19.475  1.00  0.00           H
ATOM   3625  HB2 ALA A 248      23.009  70.185  20.137  1.00  0.00           H
ATOM   3626  HB3 ALA A 248      24.330  69.229  21.019  1.00  0.00           H
ATOM   3627  N   GLU A 249      26.695  71.422  20.581  1.00  0.00           N
ATOM   3628  CA  GLU A 249      27.426  72.597  21.041  1.00  0.00           C
ATOM   3629  C   GLU A 249      28.431  72.956  19.934  1.00  0.00           C
ATOM   3630  O   GLU A 249      28.487  74.065  19.430  1.00  0.00           O
ATOM   3631  CB  GLU A 249      28.103  72.254  22.327  1.00  0.00           C
ATOM   3632  CG  GLU A 249      28.328  73.605  23.137  1.00  0.00           C
ATOM   3633  CD  GLU A 249      29.521  73.501  24.089  1.00  0.00           C
ATOM   3634  OE1 GLU A 249      29.354  73.487  25.367  1.00  0.00           O
ATOM   3635  OE2 GLU A 249      30.689  73.490  23.525  1.00  0.00           O
ATOM   3636  H   GLU A 249      27.231  70.566  20.558  1.00  0.00           H
ATOM   3637  HA  GLU A 249      26.724  73.430  21.076  1.00  0.00           H
ATOM   3638  HB2 GLU A 249      27.498  71.607  22.962  1.00  0.00           H
ATOM   3639  HB3 GLU A 249      29.046  71.750  22.118  1.00  0.00           H
ATOM   3640  HG2 GLU A 249      28.516  74.314  22.330  1.00  0.00           H
ATOM   3641  HG3 GLU A 249      27.400  73.980  23.569  1.00  0.00           H
ATOM   3642  N   PHE A 250      29.218  71.987  19.382  1.00  0.00           N
ATOM   3643  CA  PHE A 250      30.332  72.146  18.445  1.00  0.00           C
ATOM   3644  C   PHE A 250      29.885  72.791  17.129  1.00  0.00           C
ATOM   3645  O   PHE A 250      30.646  73.576  16.521  1.00  0.00           O
ATOM   3646  CB  PHE A 250      30.974  70.863  18.032  1.00  0.00           C
ATOM   3647  CG  PHE A 250      32.155  70.325  18.864  1.00  0.00           C
ATOM   3648  CD1 PHE A 250      33.082  69.454  18.355  1.00  0.00           C
ATOM   3649  CD2 PHE A 250      32.366  70.769  20.160  1.00  0.00           C
ATOM   3650  CE1 PHE A 250      34.129  69.022  19.069  1.00  0.00           C
ATOM   3651  CE2 PHE A 250      33.534  70.401  20.944  1.00  0.00           C
ATOM   3652  CZ  PHE A 250      34.433  69.547  20.378  1.00  0.00           C
ATOM   3653  H   PHE A 250      28.976  71.057  19.693  1.00  0.00           H
ATOM   3654  HA  PHE A 250      31.161  72.679  18.910  1.00  0.00           H
ATOM   3655  HB2 PHE A 250      30.256  70.071  17.818  1.00  0.00           H
ATOM   3656  HB3 PHE A 250      31.378  70.954  17.023  1.00  0.00           H
ATOM   3657  HD1 PHE A 250      32.939  69.125  17.337  1.00  0.00           H
ATOM   3658  HD2 PHE A 250      31.718  71.480  20.651  1.00  0.00           H
ATOM   3659  HE1 PHE A 250      34.750  68.241  18.655  1.00  0.00           H
ATOM   3660  HE2 PHE A 250      33.734  70.900  21.881  1.00  0.00           H
ATOM   3661  HZ  PHE A 250      35.225  69.182  21.015  1.00  0.00           H
ATOM   3662  N   THR A 251      28.650  72.528  16.709  1.00  0.00           N
ATOM   3663  CA  THR A 251      28.012  73.130  15.530  1.00  0.00           C
ATOM   3664  C   THR A 251      27.684  74.583  15.771  1.00  0.00           C
ATOM   3665  O   THR A 251      27.310  75.291  14.824  1.00  0.00           O
ATOM   3666  CB  THR A 251      26.701  72.365  15.197  1.00  0.00           C
ATOM   3667  CG2 THR A 251      26.966  70.963  14.616  1.00  0.00           C
ATOM   3668  OG1 THR A 251      25.929  72.303  16.408  1.00  0.00           O
ATOM   3669  H   THR A 251      28.113  71.884  17.272  1.00  0.00           H
ATOM   3670  HA  THR A 251      28.700  73.055  14.688  1.00  0.00           H
ATOM   3671  HB  THR A 251      26.112  72.955  14.494  1.00  0.00           H
ATOM   3672  HG1 THR A 251      26.317  71.563  16.882  1.00  0.00           H
ATOM   3673 HG21 THR A 251      26.118  70.302  14.796  1.00  0.00           H
ATOM   3674 HG22 THR A 251      27.823  70.551  15.148  1.00  0.00           H
ATOM   3675 HG23 THR A 251      27.244  71.009  13.563  1.00  0.00           H
ATOM   3676  N   GLU A 252      27.731  75.170  16.956  1.00  0.00           N
ATOM   3677  CA  GLU A 252      27.684  76.611  17.267  1.00  0.00           C
ATOM   3678  C   GLU A 252      28.971  77.174  17.614  1.00  0.00           C
ATOM   3679  O   GLU A 252      29.180  78.396  17.410  1.00  0.00           O
ATOM   3680  CB  GLU A 252      26.527  76.742  18.378  1.00  0.00           C
ATOM   3681  CG  GLU A 252      25.190  76.114  17.917  1.00  0.00           C
ATOM   3682  CD  GLU A 252      24.649  76.810  16.687  1.00  0.00           C
ATOM   3683  OE1 GLU A 252      23.954  76.156  15.861  1.00  0.00           O
ATOM   3684  OE2 GLU A 252      24.782  78.045  16.558  1.00  0.00           O
ATOM   3685  H   GLU A 252      27.659  74.566  17.762  1.00  0.00           H
ATOM   3686  HA  GLU A 252      27.361  77.076  16.336  1.00  0.00           H
ATOM   3687  HB2 GLU A 252      26.826  76.225  19.289  1.00  0.00           H
ATOM   3688  HB3 GLU A 252      26.310  77.801  18.522  1.00  0.00           H
ATOM   3689  HG2 GLU A 252      25.228  75.032  17.794  1.00  0.00           H
ATOM   3690  HG3 GLU A 252      24.517  76.305  18.753  1.00  0.00           H
ATOM   3691  N   ARG A 253      29.921  76.326  18.059  1.00  0.01           N
ATOM   3692  CA  ARG A 253      31.319  76.777  18.352  1.00  0.01           C
ATOM   3693  C   ARG A 253      32.203  76.992  17.085  1.00  0.01           C
ATOM   3694  O   ARG A 253      32.828  77.997  16.887  1.00  0.01           O
ATOM   3695  CB  ARG A 253      31.830  75.742  19.297  1.00  0.01           C
ATOM   3696  CG  ARG A 253      32.964  76.220  20.143  1.00  0.01           C
ATOM   3697  CD  ARG A 253      33.354  75.000  20.980  1.00  0.01           C
ATOM   3698  NE  ARG A 253      32.796  74.908  22.324  1.00  0.01           N
ATOM   3699  CZ  ARG A 253      33.263  75.442  23.433  1.00  0.01           C
ATOM   3700  NH1 ARG A 253      34.384  76.118  23.552  1.00  0.01           N
ATOM   3701  NH2 ARG A 253      32.544  75.213  24.463  1.00  0.01           N
ATOM   3702  H   ARG A 253      29.676  75.416  18.424  1.00  0.01           H
ATOM   3703  HA  ARG A 253      31.289  77.725  18.891  1.00  0.01           H
ATOM   3704  HB2 ARG A 253      31.011  75.473  19.965  1.00  0.01           H
ATOM   3705  HB3 ARG A 253      32.136  74.814  18.816  1.00  0.01           H
ATOM   3706  HG2 ARG A 253      33.839  76.541  19.579  1.00  0.01           H
ATOM   3707  HG3 ARG A 253      32.631  77.104  20.686  1.00  0.01           H
ATOM   3708  HD2 ARG A 253      33.053  74.094  20.454  1.00  0.01           H
ATOM   3709  HD3 ARG A 253      34.444  74.986  20.964  1.00  0.01           H
ATOM   3710  HE  ARG A 253      31.975  74.343  22.482  1.00  0.01           H
ATOM   3711 HH11 ARG A 253      35.102  76.075  22.842  1.00  0.01           H
ATOM   3712 HH12 ARG A 253      34.648  76.518  24.441  1.00  0.01           H
ATOM   3713 HH21 ARG A 253      31.799  74.533  24.415  1.00  0.01           H
ATOM   3714 HH22 ARG A 253      33.019  75.348  25.344  1.00  0.01           H
ATOM   3715  N   PHE A 254      32.152  76.012  16.169  1.00  0.01           N
ATOM   3716  CA  PHE A 254      32.832  76.060  14.881  1.00  0.01           C
ATOM   3717  C   PHE A 254      31.938  76.541  13.720  1.00  0.01           C
ATOM   3718  O   PHE A 254      32.469  76.926  12.691  1.00  0.01           O
ATOM   3719  CB  PHE A 254      33.474  74.672  14.591  1.00  0.01           C
ATOM   3720  CG  PHE A 254      34.397  74.177  15.703  1.00  0.01           C
ATOM   3721  CD1 PHE A 254      35.517  74.949  16.018  1.00  0.01           C
ATOM   3722  CD2 PHE A 254      33.967  73.012  16.335  1.00  0.01           C
ATOM   3723  CE1 PHE A 254      36.308  74.544  17.090  1.00  0.01           C
ATOM   3724  CE2 PHE A 254      34.823  72.619  17.409  1.00  0.01           C
ATOM   3725  CZ  PHE A 254      35.978  73.366  17.753  1.00  0.01           C
ATOM   3726  H   PHE A 254      31.770  75.117  16.440  1.00  0.01           H
ATOM   3727  HA  PHE A 254      33.668  76.744  14.741  1.00  0.01           H
ATOM   3728  HB2 PHE A 254      32.717  73.922  14.361  1.00  0.01           H
ATOM   3729  HB3 PHE A 254      34.140  74.794  13.737  1.00  0.01           H
ATOM   3730  HD1 PHE A 254      35.676  75.901  15.532  1.00  0.01           H
ATOM   3731  HD2 PHE A 254      33.052  72.478  16.127  1.00  0.01           H
ATOM   3732  HE1 PHE A 254      37.138  75.164  17.394  1.00  0.01           H
ATOM   3733  HE2 PHE A 254      34.596  71.698  17.926  1.00  0.01           H
ATOM   3734  HZ  PHE A 254      36.605  72.956  18.531  1.00  0.01           H
ATOM   3735  N   GLY A 255      30.629  76.436  13.873  1.00  0.00           N
ATOM   3736  CA  GLY A 255      29.667  76.394  12.747  1.00  0.00           C
ATOM   3737  C   GLY A 255      29.531  74.951  12.310  1.00  0.00           C
ATOM   3738  O   GLY A 255      30.481  74.143  12.468  1.00  0.00           O
ATOM   3739  H   GLY A 255      30.208  76.196  14.760  1.00  0.00           H
ATOM   3740  HA2 GLY A 255      28.703  76.734  13.128  1.00  0.00           H
ATOM   3741  HA3 GLY A 255      29.897  77.113  11.961  1.00  0.00           H
ATOM   3742  N   ALA A 256      28.431  74.593  11.659  1.00  0.00           N
ATOM   3743  CA  ALA A 256      28.001  73.267  11.404  1.00  0.00           C
ATOM   3744  C   ALA A 256      28.745  72.743  10.244  1.00  0.00           C
ATOM   3745  O   ALA A 256      29.112  71.589  10.224  1.00  0.00           O
ATOM   3746  CB  ALA A 256      26.498  73.309  11.067  1.00  0.00           C
ATOM   3747  H   ALA A 256      27.718  75.305  11.592  1.00  0.00           H
ATOM   3748  HA  ALA A 256      28.183  72.616  12.259  1.00  0.00           H
ATOM   3749  HB1 ALA A 256      25.969  73.402  12.015  1.00  0.00           H
ATOM   3750  HB2 ALA A 256      26.184  72.425  10.511  1.00  0.00           H
ATOM   3751  HB3 ALA A 256      26.257  74.126  10.387  1.00  0.00           H
ATOM   3752  N   GLU A 257      28.909  73.508   9.143  1.00  0.00           N
ATOM   3753  CA  GLU A 257      29.660  73.164   7.882  1.00  0.00           C
ATOM   3754  C   GLU A 257      31.095  72.566   8.125  1.00  0.00           C
ATOM   3755  O   GLU A 257      31.477  71.659   7.466  1.00  0.00           O
ATOM   3756  CB  GLU A 257      29.641  74.351   6.925  1.00  0.00           C
ATOM   3757  CG  GLU A 257      29.902  74.056   5.477  1.00  0.00           C
ATOM   3758  CD  GLU A 257      28.988  73.009   4.819  1.00  0.00           C
ATOM   3759  OE1 GLU A 257      29.391  72.219   3.885  1.00  0.00           O
ATOM   3760  OE2 GLU A 257      27.788  72.811   5.159  1.00  0.00           O
ATOM   3761  H   GLU A 257      28.474  74.419   9.149  1.00  0.00           H
ATOM   3762  HA  GLU A 257      29.100  72.318   7.482  1.00  0.00           H
ATOM   3763  HB2 GLU A 257      28.637  74.770   6.986  1.00  0.00           H
ATOM   3764  HB3 GLU A 257      30.305  75.098   7.359  1.00  0.00           H
ATOM   3765  HG2 GLU A 257      29.654  74.937   4.885  1.00  0.00           H
ATOM   3766  HG3 GLU A 257      30.949  73.796   5.320  1.00  0.00           H
ATOM   3767  N   PHE A 258      31.771  72.988   9.207  1.00  0.01           N
ATOM   3768  CA  PHE A 258      32.991  72.415   9.747  1.00  0.01           C
ATOM   3769  C   PHE A 258      32.796  71.002  10.261  1.00  0.01           C
ATOM   3770  O   PHE A 258      33.549  70.110   9.878  1.00  0.01           O
ATOM   3771  CB  PHE A 258      33.600  73.246  10.921  1.00  0.01           C
ATOM   3772  CG  PHE A 258      34.902  72.663  11.394  1.00  0.01           C
ATOM   3773  CD1 PHE A 258      36.009  72.770  10.507  1.00  0.01           C
ATOM   3774  CD2 PHE A 258      35.043  72.044  12.677  1.00  0.01           C
ATOM   3775  CE1 PHE A 258      37.247  72.309  10.878  1.00  0.01           C
ATOM   3776  CE2 PHE A 258      36.316  71.454  12.959  1.00  0.01           C
ATOM   3777  CZ  PHE A 258      37.340  71.600  12.050  1.00  0.01           C
ATOM   3778  H   PHE A 258      31.385  73.722   9.784  1.00  0.01           H
ATOM   3779  HA  PHE A 258      33.724  72.384   8.941  1.00  0.01           H
ATOM   3780  HB2 PHE A 258      33.883  74.209  10.497  1.00  0.01           H
ATOM   3781  HB3 PHE A 258      32.968  73.352  11.803  1.00  0.01           H
ATOM   3782  HD1 PHE A 258      35.842  73.250   9.554  1.00  0.01           H
ATOM   3783  HD2 PHE A 258      34.198  71.849  13.320  1.00  0.01           H
ATOM   3784  HE1 PHE A 258      38.102  72.535  10.258  1.00  0.01           H
ATOM   3785  HE2 PHE A 258      36.476  70.915  13.881  1.00  0.01           H
ATOM   3786  HZ  PHE A 258      38.309  71.166  12.246  1.00  0.01           H
ATOM   3787  N   VAL A 259      31.897  70.805  11.261  1.00  0.00           N
ATOM   3788  CA  VAL A 259      31.698  69.577  11.969  1.00  0.00           C
ATOM   3789  C   VAL A 259      31.237  68.496  10.969  1.00  0.00           C
ATOM   3790  O   VAL A 259      31.747  67.355  11.036  1.00  0.00           O
ATOM   3791  CB  VAL A 259      30.661  69.764  13.022  1.00  0.00           C
ATOM   3792  CG1 VAL A 259      30.224  68.426  13.628  1.00  0.00           C
ATOM   3793  CG2 VAL A 259      31.254  70.760  14.073  1.00  0.00           C
ATOM   3794  H   VAL A 259      31.212  71.535  11.394  1.00  0.00           H
ATOM   3795  HA  VAL A 259      32.668  69.309  12.387  1.00  0.00           H
ATOM   3796  HB  VAL A 259      29.758  70.200  12.596  1.00  0.00           H
ATOM   3797 HG11 VAL A 259      31.135  67.922  13.952  1.00  0.00           H
ATOM   3798 HG12 VAL A 259      29.763  68.443  14.616  1.00  0.00           H
ATOM   3799 HG13 VAL A 259      29.629  67.780  12.982  1.00  0.00           H
ATOM   3800 HG21 VAL A 259      30.665  70.589  14.975  1.00  0.00           H
ATOM   3801 HG22 VAL A 259      31.231  71.800  13.749  1.00  0.00           H
ATOM   3802 HG23 VAL A 259      32.276  70.441  14.274  1.00  0.00           H
ATOM   3803  N   ASP A 260      30.229  68.789  10.137  1.00  0.01           N
ATOM   3804  CA  ASP A 260      29.683  67.872   9.082  1.00  0.01           C
ATOM   3805  C   ASP A 260      30.804  67.412   8.125  1.00  0.01           C
ATOM   3806  O   ASP A 260      30.842  66.251   7.759  1.00  0.01           O
ATOM   3807  CB  ASP A 260      28.432  68.508   8.426  1.00  0.01           C
ATOM   3808  CG  ASP A 260      27.141  68.449   9.167  1.00  0.01           C
ATOM   3809  OD1 ASP A 260      26.943  67.646  10.105  1.00  0.01           O
ATOM   3810  OD2 ASP A 260      26.211  69.210   8.824  1.00  0.01           O
ATOM   3811  H   ASP A 260      29.860  69.728  10.106  1.00  0.01           H
ATOM   3812  HA  ASP A 260      29.433  66.946   9.600  1.00  0.01           H
ATOM   3813  HB2 ASP A 260      28.654  69.537   8.146  1.00  0.01           H
ATOM   3814  HB3 ASP A 260      28.172  67.902   7.558  1.00  0.01           H
ATOM   3815  N   GLY A 261      31.761  68.271   7.828  1.00  0.00           N
ATOM   3816  CA  GLY A 261      32.976  67.933   7.029  1.00  0.00           C
ATOM   3817  C   GLY A 261      33.944  66.981   7.759  1.00  0.00           C
ATOM   3818  O   GLY A 261      34.736  66.335   7.015  1.00  0.00           O
ATOM   3819  H   GLY A 261      31.676  69.217   8.172  1.00  0.00           H
ATOM   3820  HA2 GLY A 261      32.709  67.432   6.099  1.00  0.00           H
ATOM   3821  HA3 GLY A 261      33.477  68.856   6.737  1.00  0.00           H
ATOM   3822  N   LEU A 262      33.908  66.916   9.159  1.00 -0.04           N
ATOM   3823  CA  LEU A 262      34.723  65.864   9.873  1.00 -0.04           C
ATOM   3824  C   LEU A 262      34.047  64.546   9.999  1.00 -0.04           C
ATOM   3825  O   LEU A 262      34.639  63.475   9.733  1.00 -0.04           O
ATOM   3826  CB  LEU A 262      35.123  66.429  11.238  1.00 -0.04           C
ATOM   3827  CG  LEU A 262      36.055  67.606  11.391  1.00 -0.04           C
ATOM   3828  CD1 LEU A 262      36.191  67.988  12.874  1.00 -0.04           C
ATOM   3829  CD2 LEU A 262      37.341  67.375  10.722  1.00 -0.04           C
ATOM   3830  H   LEU A 262      33.239  67.468   9.676  1.00 -0.04           H
ATOM   3831  HA  LEU A 262      35.616  65.665   9.280  1.00 -0.04           H
ATOM   3832  HB2 LEU A 262      34.245  66.493  11.881  1.00 -0.04           H
ATOM   3833  HB3 LEU A 262      35.647  65.649  11.789  1.00 -0.04           H
ATOM   3834  HG  LEU A 262      35.567  68.490  10.980  1.00 -0.04           H
ATOM   3835 HD11 LEU A 262      36.599  67.173  13.471  1.00 -0.04           H
ATOM   3836 HD12 LEU A 262      35.209  68.281  13.247  1.00 -0.04           H
ATOM   3837 HD13 LEU A 262      36.859  68.838  13.015  1.00 -0.04           H
ATOM   3838 HD21 LEU A 262      37.241  67.275   9.642  1.00 -0.04           H
ATOM   3839 HD22 LEU A 262      37.980  68.229  10.946  1.00 -0.04           H
ATOM   3840 HD23 LEU A 262      37.870  66.477  11.042  1.00 -0.04           H
ATOM   3841  N   LEU A 263      32.800  64.519  10.408  1.00  0.01           N
ATOM   3842  CA  LEU A 263      32.091  63.229  10.623  1.00  0.01           C
ATOM   3843  C   LEU A 263      31.757  62.488   9.305  1.00  0.01           C
ATOM   3844  O   LEU A 263      31.540  61.250   9.324  1.00  0.01           O
ATOM   3845  CB  LEU A 263      30.799  63.510  11.428  1.00  0.01           C
ATOM   3846  CG  LEU A 263      30.893  64.237  12.772  1.00  0.01           C
ATOM   3847  CD1 LEU A 263      29.517  64.766  13.219  1.00  0.01           C
ATOM   3848  CD2 LEU A 263      31.650  63.371  13.817  1.00  0.01           C
ATOM   3849  H   LEU A 263      32.355  65.417  10.537  1.00  0.01           H
ATOM   3850  HA  LEU A 263      32.828  62.621  11.148  1.00  0.01           H
ATOM   3851  HB2 LEU A 263      30.125  64.033  10.750  1.00  0.01           H
ATOM   3852  HB3 LEU A 263      30.289  62.563  11.606  1.00  0.01           H
ATOM   3853  HG  LEU A 263      31.554  65.084  12.588  1.00  0.01           H
ATOM   3854 HD11 LEU A 263      29.670  65.471  14.035  1.00  0.01           H
ATOM   3855 HD12 LEU A 263      28.855  63.926  13.430  1.00  0.01           H
ATOM   3856 HD13 LEU A 263      29.017  65.191  12.349  1.00  0.01           H
ATOM   3857 HD21 LEU A 263      32.403  62.788  13.286  1.00  0.01           H
ATOM   3858 HD22 LEU A 263      31.985  63.918  14.699  1.00  0.01           H
ATOM   3859 HD23 LEU A 263      30.855  62.679  14.096  1.00  0.01           H
ATOM   3860  N   ALA A 264      31.843  63.169   8.148  1.00  0.01           N
ATOM   3861  CA  ALA A 264      31.863  62.551   6.836  1.00  0.01           C
ATOM   3862  C   ALA A 264      33.101  61.587   6.578  1.00  0.01           C
ATOM   3863  O   ALA A 264      32.958  60.608   5.873  1.00  0.01           O
ATOM   3864  CB  ALA A 264      31.777  63.688   5.812  1.00  0.01           C
ATOM   3865  H   ALA A 264      32.101  64.138   8.270  1.00  0.01           H
ATOM   3866  HA  ALA A 264      30.961  62.025   6.524  1.00  0.01           H
ATOM   3867  HB1 ALA A 264      32.669  64.313   5.780  1.00  0.01           H
ATOM   3868  HB2 ALA A 264      30.924  64.332   6.025  1.00  0.01           H
ATOM   3869  HB3 ALA A 264      31.748  63.240   4.818  1.00  0.01           H
ATOM   3870  N   GLY A 265      34.263  61.895   7.193  1.00 -0.01           N
ATOM   3871  CA  GLY A 265      35.544  61.204   6.835  1.00 -0.01           C
ATOM   3872  C   GLY A 265      35.988  60.275   7.869  1.00 -0.01           C
ATOM   3873  O   GLY A 265      36.715  59.346   7.591  1.00 -0.01           O
ATOM   3874  H   GLY A 265      34.281  62.731   7.761  1.00 -0.01           H
ATOM   3875  HA2 GLY A 265      35.350  60.583   5.960  1.00 -0.01           H
ATOM   3876  HA3 GLY A 265      36.319  61.948   6.652  1.00 -0.01           H
ATOM   3877  N   LEU A 266      35.614  60.484   9.134  1.00 -0.04           N
ATOM   3878  CA  LEU A 266      36.193  59.903  10.338  1.00 -0.04           C
ATOM   3879  C   LEU A 266      36.077  58.396  10.446  1.00 -0.04           C
ATOM   3880  O   LEU A 266      36.978  57.842  11.128  1.00 -0.04           O
ATOM   3881  CB  LEU A 266      35.321  60.564  11.489  1.00 -0.04           C
ATOM   3882  CG  LEU A 266      35.701  60.324  12.926  1.00 -0.04           C
ATOM   3883  CD1 LEU A 266      37.177  60.752  13.259  1.00 -0.04           C
ATOM   3884  CD2 LEU A 266      34.687  60.982  13.787  1.00 -0.04           C
ATOM   3885  H   LEU A 266      35.104  61.318   9.386  1.00 -0.04           H
ATOM   3886  HA  LEU A 266      37.227  60.242  10.287  1.00 -0.04           H
ATOM   3887  HB2 LEU A 266      35.283  61.646  11.365  1.00 -0.04           H
ATOM   3888  HB3 LEU A 266      34.286  60.248  11.364  1.00 -0.04           H
ATOM   3889  HG  LEU A 266      35.605  59.249  13.084  1.00 -0.04           H
ATOM   3890 HD11 LEU A 266      37.333  61.804  13.018  1.00 -0.04           H
ATOM   3891 HD12 LEU A 266      37.898  60.106  12.759  1.00 -0.04           H
ATOM   3892 HD13 LEU A 266      37.344  60.654  14.331  1.00 -0.04           H
ATOM   3893 HD21 LEU A 266      34.812  60.647  14.817  1.00 -0.04           H
ATOM   3894 HD22 LEU A 266      34.751  62.064  13.676  1.00 -0.04           H
ATOM   3895 HD23 LEU A 266      33.709  60.691  13.403  1.00 -0.04           H
ATOM   3896  N   GLY A 267      34.991  57.768  10.019  1.00  0.00           N
ATOM   3897  CA  GLY A 267      34.860  56.289   9.975  1.00  0.00           C
ATOM   3898  C   GLY A 267      35.897  55.726   9.004  1.00  0.00           C
ATOM   3899  O   GLY A 267      36.729  54.893   9.375  1.00  0.00           O
ATOM   3900  H   GLY A 267      34.330  58.381   9.564  1.00  0.00           H
ATOM   3901  HA2 GLY A 267      34.966  55.802  10.945  1.00  0.00           H
ATOM   3902  HA3 GLY A 267      33.851  56.174   9.579  1.00  0.00           H
ATOM   3903  N   SER A 268      35.945  56.220   7.691  1.00 -0.01           N
ATOM   3904  CA  SER A 268      36.797  55.763   6.579  1.00 -0.01           C
ATOM   3905  C   SER A 268      38.247  55.935   7.022  1.00 -0.01           C
ATOM   3906  O   SER A 268      38.993  55.012   6.629  1.00 -0.01           O
ATOM   3907  CB  SER A 268      36.553  56.630   5.433  1.00 -0.01           C
ATOM   3908  OG  SER A 268      37.294  56.139   4.234  1.00 -0.01           O
ATOM   3909  H   SER A 268      35.179  56.843   7.477  1.00 -0.01           H
ATOM   3910  HA  SER A 268      36.636  54.696   6.426  1.00 -0.01           H
ATOM   3911  HB2 SER A 268      35.492  56.599   5.188  1.00 -0.01           H
ATOM   3912  HB3 SER A 268      36.767  57.681   5.632  1.00 -0.01           H
ATOM   3913  HG  SER A 268      37.010  56.681   3.494  1.00 -0.01           H
ATOM   3914  N   ALA A 269      38.660  57.050   7.643  1.00 -0.06           N
ATOM   3915  CA  ALA A 269      40.003  57.131   8.195  1.00 -0.06           C
ATOM   3916  C   ALA A 269      40.365  56.120   9.229  1.00 -0.06           C
ATOM   3917  O   ALA A 269      41.577  55.931   9.263  1.00 -0.06           O
ATOM   3918  CB  ALA A 269      40.048  58.502   8.836  1.00 -0.06           C
ATOM   3919  H   ALA A 269      37.992  57.781   7.844  1.00 -0.06           H
ATOM   3920  HA  ALA A 269      40.707  57.046   7.368  1.00 -0.06           H
ATOM   3921  HB1 ALA A 269      39.683  59.236   8.119  1.00 -0.06           H
ATOM   3922  HB2 ALA A 269      41.087  58.730   9.073  1.00 -0.06           H
ATOM   3923  HB3 ALA A 269      39.385  58.570   9.698  1.00 -0.06           H
ATOM   3924  N   GLN A 270      39.511  55.494  10.060  1.00  0.01           N
ATOM   3925  CA  GLN A 270      39.923  54.477  10.988  1.00  0.01           C
ATOM   3926  C   GLN A 270      40.234  53.131  10.268  1.00  0.01           C
ATOM   3927  O   GLN A 270      41.366  52.575  10.489  1.00  0.01           O
ATOM   3928  CB  GLN A 270      38.812  54.278  12.062  1.00  0.01           C
ATOM   3929  CG  GLN A 270      39.258  53.456  13.309  1.00  0.01           C
ATOM   3930  CD  GLN A 270      40.235  54.260  14.206  1.00  0.01           C
ATOM   3931  NE2 GLN A 270      41.040  53.580  14.927  1.00  0.01           N
ATOM   3932  OE1 GLN A 270      40.259  55.453  14.387  1.00  0.01           O
ATOM   3933  H   GLN A 270      38.519  55.552   9.879  1.00  0.01           H
ATOM   3934  HA  GLN A 270      40.828  54.813  11.494  1.00  0.01           H
ATOM   3935  HB2 GLN A 270      38.380  55.226  12.384  1.00  0.01           H
ATOM   3936  HB3 GLN A 270      38.002  53.658  11.674  1.00  0.01           H
ATOM   3937  HG2 GLN A 270      38.344  53.405  13.901  1.00  0.01           H
ATOM   3938  HG3 GLN A 270      39.536  52.468  12.941  1.00  0.01           H
ATOM   3939 HE21 GLN A 270      41.464  54.109  15.675  1.00  0.01           H
ATOM   3940 HE22 GLN A 270      40.957  52.574  14.968  1.00  0.01           H
ATOM   3941  N   GLU A 271      39.396  52.700   9.289  1.00  0.00           N
ATOM   3942  CA  GLU A 271      39.522  51.438   8.582  1.00  0.00           C
ATOM   3943  C   GLU A 271      40.768  51.437   7.607  1.00  0.00           C
ATOM   3944  O   GLU A 271      41.587  50.588   7.614  1.00  0.00           O
ATOM   3945  CB  GLU A 271      38.365  51.232   7.581  1.00  0.00           C
ATOM   3946  CG  GLU A 271      38.328  49.943   6.836  1.00  0.00           C
ATOM   3947  CD  GLU A 271      38.179  48.618   7.655  1.00  0.00           C
ATOM   3948  OE1 GLU A 271      38.549  47.547   7.088  1.00  0.00           O
ATOM   3949  OE2 GLU A 271      37.783  48.679   8.825  1.00  0.00           O
ATOM   3950  H   GLU A 271      38.497  53.145   9.172  1.00  0.00           H
ATOM   3951  HA  GLU A 271      39.565  50.722   9.403  1.00  0.00           H
ATOM   3952  HB2 GLU A 271      37.473  51.401   8.184  1.00  0.00           H
ATOM   3953  HB3 GLU A 271      38.300  52.031   6.842  1.00  0.00           H
ATOM   3954  HG2 GLU A 271      37.443  49.965   6.201  1.00  0.00           H
ATOM   3955  HG3 GLU A 271      39.232  49.900   6.228  1.00  0.00           H
ATOM   3956  N   THR A 272      41.005  52.644   7.020  1.00 -0.04           N
ATOM   3957  CA  THR A 272      42.199  53.068   6.193  1.00 -0.04           C
ATOM   3958  C   THR A 272      43.512  53.157   6.951  1.00 -0.04           C
ATOM   3959  O   THR A 272      44.506  52.595   6.522  1.00 -0.04           O
ATOM   3960  CB  THR A 272      41.884  54.500   5.555  1.00 -0.04           C
ATOM   3961  CG2 THR A 272      43.042  54.947   4.668  1.00 -0.04           C
ATOM   3962  OG1 THR A 272      40.770  54.523   4.724  1.00 -0.04           O
ATOM   3963  H   THR A 272      40.248  53.266   7.263  1.00 -0.04           H
ATOM   3964  HA  THR A 272      42.266  52.314   5.408  1.00 -0.04           H
ATOM   3965  HB  THR A 272      41.742  55.147   6.420  1.00 -0.04           H
ATOM   3966  HG1 THR A 272      40.051  54.963   5.185  1.00 -0.04           H
ATOM   3967 HG21 THR A 272      43.388  54.271   3.887  1.00 -0.04           H
ATOM   3968 HG22 THR A 272      43.942  55.217   5.220  1.00 -0.04           H
ATOM   3969 HG23 THR A 272      42.789  55.914   4.233  1.00 -0.04           H
ATOM   3970  N   LEU A 273      43.569  53.748   8.173  1.00 -0.09           N
ATOM   3971  CA  LEU A 273      44.667  53.613   9.058  1.00 -0.09           C
ATOM   3972  C   LEU A 273      44.962  52.164   9.372  1.00 -0.09           C
ATOM   3973  O   LEU A 273      46.086  51.688   9.221  1.00 -0.09           O
ATOM   3974  CB  LEU A 273      44.336  54.491  10.268  1.00 -0.09           C
ATOM   3975  CG  LEU A 273      45.265  54.268  11.525  1.00 -0.09           C
ATOM   3976  CD1 LEU A 273      46.776  54.630  11.280  1.00 -0.09           C
ATOM   3977  CD2 LEU A 273      44.680  55.218  12.516  1.00 -0.09           C
ATOM   3978  H   LEU A 273      42.722  54.187   8.503  1.00 -0.09           H
ATOM   3979  HA  LEU A 273      45.592  53.955   8.594  1.00 -0.09           H
ATOM   3980  HB2 LEU A 273      44.423  55.523   9.928  1.00 -0.09           H
ATOM   3981  HB3 LEU A 273      43.287  54.303  10.499  1.00 -0.09           H
ATOM   3982  HG  LEU A 273      45.134  53.246  11.881  1.00 -0.09           H
ATOM   3983 HD11 LEU A 273      46.846  55.689  11.029  1.00 -0.09           H
ATOM   3984 HD12 LEU A 273      47.112  54.056  10.417  1.00 -0.09           H
ATOM   3985 HD13 LEU A 273      47.367  54.535  12.191  1.00 -0.09           H
ATOM   3986 HD21 LEU A 273      44.835  56.252  12.207  1.00 -0.09           H
ATOM   3987 HD22 LEU A 273      43.606  55.036  12.476  1.00 -0.09           H
ATOM   3988 HD23 LEU A 273      45.095  55.083  13.515  1.00 -0.09           H
ATOM   3989  N   ILE A 274      43.948  51.394   9.727  1.00  0.02           N
ATOM   3990  CA  ILE A 274      44.086  49.965  10.146  1.00  0.02           C
ATOM   3991  C   ILE A 274      44.541  49.011   9.011  1.00  0.02           C
ATOM   3992  O   ILE A 274      45.036  47.895   9.293  1.00  0.02           O
ATOM   3993  CB  ILE A 274      42.733  49.534  10.849  1.00  0.02           C
ATOM   3994  CG1 ILE A 274      42.715  50.174  12.214  1.00  0.02           C
ATOM   3995  CG2 ILE A 274      42.472  48.000  10.922  1.00  0.02           C
ATOM   3996  CD1 ILE A 274      41.317  50.104  12.820  1.00  0.02           C
ATOM   3997  H   ILE A 274      43.016  51.774   9.819  1.00  0.02           H
ATOM   3998  HA  ILE A 274      44.800  49.847  10.962  1.00  0.02           H
ATOM   3999  HB  ILE A 274      41.925  50.017  10.301  1.00  0.02           H
ATOM   4000 HG12 ILE A 274      43.409  49.761  12.945  1.00  0.02           H
ATOM   4001 HG13 ILE A 274      42.934  51.238  12.123  1.00  0.02           H
ATOM   4002 HG21 ILE A 274      41.494  47.931  11.399  1.00  0.02           H
ATOM   4003 HG22 ILE A 274      43.307  47.591  11.490  1.00  0.02           H
ATOM   4004 HG23 ILE A 274      42.477  47.584   9.915  1.00  0.02           H
ATOM   4005 HD11 ILE A 274      41.249  50.813  13.645  1.00  0.02           H
ATOM   4006 HD12 ILE A 274      41.163  49.076  13.151  1.00  0.02           H
ATOM   4007 HD13 ILE A 274      40.552  50.151  12.046  1.00  0.02           H
ATOM   4008  N   ARG A 275      44.362  49.350   7.747  1.00  0.02           N
ATOM   4009  CA  ARG A 275      44.883  48.480   6.694  1.00  0.02           C
ATOM   4010  C   ARG A 275      45.828  49.151   5.729  1.00  0.02           C
ATOM   4011  O   ARG A 275      46.545  48.409   5.022  1.00  0.02           O
ATOM   4012  CB  ARG A 275      43.793  47.728   5.934  1.00  0.02           C
ATOM   4013  CG  ARG A 275      42.722  47.082   6.833  1.00  0.02           C
ATOM   4014  CD  ARG A 275      43.209  45.898   7.705  1.00  0.02           C
ATOM   4015  NE  ARG A 275      42.235  45.435   8.680  1.00  0.02           N
ATOM   4016  CZ  ARG A 275      42.424  44.633   9.675  1.00  0.02           C
ATOM   4017  NH1 ARG A 275      43.603  44.111   9.996  1.00  0.02           N
ATOM   4018  NH2 ARG A 275      41.480  44.394  10.522  1.00  0.02           N
ATOM   4019  H   ARG A 275      44.088  50.301   7.543  1.00  0.02           H
ATOM   4020  HA  ARG A 275      45.490  47.684   7.124  1.00  0.02           H
ATOM   4021  HB2 ARG A 275      43.257  48.405   5.268  1.00  0.02           H
ATOM   4022  HB3 ARG A 275      44.347  46.983   5.363  1.00  0.02           H
ATOM   4023  HG2 ARG A 275      42.195  47.808   7.453  1.00  0.02           H
ATOM   4024  HG3 ARG A 275      41.982  46.679   6.142  1.00  0.02           H
ATOM   4025  HD2 ARG A 275      43.594  45.079   7.097  1.00  0.02           H
ATOM   4026  HD3 ARG A 275      44.106  46.075   8.299  1.00  0.02           H
ATOM   4027  HE  ARG A 275      41.410  45.994   8.844  1.00  0.02           H
ATOM   4028 HH11 ARG A 275      44.385  44.061   9.359  1.00  0.02           H
ATOM   4029 HH12 ARG A 275      43.593  43.536  10.826  1.00  0.02           H
ATOM   4030 HH21 ARG A 275      40.500  44.558  10.340  1.00  0.02           H
ATOM   4031 HH22 ARG A 275      41.839  44.082  11.412  1.00  0.02           H
ATOM   4032  N   LYS A 276      45.962  50.431   5.557  1.00  0.01           N
ATOM   4033  CA  LYS A 276      46.730  51.094   4.491  1.00  0.01           C
ATOM   4034  C   LYS A 276      47.652  52.292   4.855  1.00  0.01           C
ATOM   4035  O   LYS A 276      48.278  52.869   3.995  1.00  0.01           O
ATOM   4036  CB  LYS A 276      45.778  51.623   3.417  1.00  0.01           C
ATOM   4037  CG  LYS A 276      44.803  50.607   2.807  1.00  0.01           C
ATOM   4038  CD  LYS A 276      43.965  51.202   1.661  1.00  0.01           C
ATOM   4039  CE  LYS A 276      42.910  50.136   1.321  1.00  0.01           C
ATOM   4040  NZ  LYS A 276      42.081  50.637   0.174  1.00  0.01           N
ATOM   4041  H   LYS A 276      45.344  51.034   6.081  1.00  0.01           H
ATOM   4042  HA  LYS A 276      47.412  50.403   3.995  1.00  0.01           H
ATOM   4043  HB2 LYS A 276      45.181  52.384   3.919  1.00  0.01           H
ATOM   4044  HB3 LYS A 276      46.323  52.128   2.619  1.00  0.01           H
ATOM   4045  HG2 LYS A 276      45.432  49.859   2.324  1.00  0.01           H
ATOM   4046  HG3 LYS A 276      44.196  50.044   3.516  1.00  0.01           H
ATOM   4047  HD2 LYS A 276      43.520  52.149   1.968  1.00  0.01           H
ATOM   4048  HD3 LYS A 276      44.555  51.401   0.767  1.00  0.01           H
ATOM   4049  HE2 LYS A 276      43.364  49.244   0.889  1.00  0.01           H
ATOM   4050  HE3 LYS A 276      42.299  49.938   2.202  1.00  0.01           H
ATOM   4051  HZ1 LYS A 276      41.787  51.595   0.299  1.00  0.01           H
ATOM   4052  HZ2 LYS A 276      41.346  50.025  -0.150  1.00  0.01           H
ATOM   4053  HZ3 LYS A 276      42.617  50.760  -0.674  1.00  0.01           H
ATOM   4054  N   THR A 277      47.795  52.691   6.115  1.00 -0.06           N
ATOM   4055  CA  THR A 277      48.752  53.735   6.562  1.00 -0.06           C
ATOM   4056  C   THR A 277      49.376  53.400   8.035  1.00 -0.06           C
ATOM   4057  O   THR A 277      48.652  52.784   8.800  1.00 -0.06           O
ATOM   4058  CB  THR A 277      48.055  55.146   6.644  1.00 -0.06           C
ATOM   4059  CG2 THR A 277      48.764  56.214   7.421  1.00 -0.06           C
ATOM   4060  OG1 THR A 277      47.865  55.599   5.319  1.00 -0.06           O
ATOM   4061  H   THR A 277      47.394  52.171   6.882  1.00 -0.06           H
ATOM   4062  HA  THR A 277      49.592  53.741   5.868  1.00 -0.06           H
ATOM   4063  HB  THR A 277      47.077  55.020   7.110  1.00 -0.06           H
ATOM   4064  HG1 THR A 277      47.158  55.110   4.892  1.00 -0.06           H
ATOM   4065 HG21 THR A 277      49.825  56.270   7.180  1.00 -0.06           H
ATOM   4066 HG22 THR A 277      48.581  56.129   8.492  1.00 -0.06           H
ATOM   4067 HG23 THR A 277      48.349  57.169   7.100  1.00 -0.06           H
ATOM   4068  N   ARG A 278      50.655  53.789   8.293  1.00 -0.01           N
ATOM   4069  CA  ARG A 278      51.349  53.502   9.567  1.00 -0.01           C
ATOM   4070  C   ARG A 278      52.024  54.726  10.149  1.00 -0.01           C
ATOM   4071  O   ARG A 278      52.083  55.759   9.499  1.00 -0.01           O
ATOM   4072  CB  ARG A 278      52.315  52.344   9.245  1.00 -0.01           C
ATOM   4073  CG  ARG A 278      51.728  51.016   8.757  1.00 -0.01           C
ATOM   4074  CD  ARG A 278      50.918  50.333   9.831  1.00 -0.01           C
ATOM   4075  NE  ARG A 278      51.676  49.752  10.971  1.00 -0.01           N
ATOM   4076  CZ  ARG A 278      51.338  48.725  11.764  1.00 -0.01           C
ATOM   4077  NH1 ARG A 278      50.202  48.094  11.635  1.00 -0.01           N
ATOM   4078  NH2 ARG A 278      52.118  48.316  12.767  1.00 -0.01           N
ATOM   4079  H   ARG A 278      51.223  54.077   7.508  1.00 -0.01           H
ATOM   4080  HA  ARG A 278      50.617  53.112  10.274  1.00 -0.01           H
ATOM   4081  HB2 ARG A 278      53.060  52.582   8.486  1.00 -0.01           H
ATOM   4082  HB3 ARG A 278      52.817  52.286  10.211  1.00 -0.01           H
ATOM   4083  HG2 ARG A 278      51.178  51.191   7.832  1.00 -0.01           H
ATOM   4084  HG3 ARG A 278      52.577  50.384   8.498  1.00 -0.01           H
ATOM   4085  HD2 ARG A 278      50.216  51.034  10.282  1.00 -0.01           H
ATOM   4086  HD3 ARG A 278      50.265  49.605   9.350  1.00 -0.01           H
ATOM   4087  HE  ARG A 278      52.577  50.169  11.158  1.00 -0.01           H
ATOM   4088 HH11 ARG A 278      49.564  48.330  10.889  1.00 -0.01           H
ATOM   4089 HH12 ARG A 278      49.959  47.308  12.221  1.00 -0.01           H
ATOM   4090 HH21 ARG A 278      53.057  48.628  12.971  1.00 -0.01           H
ATOM   4091 HH22 ARG A 278      51.953  47.373  13.088  1.00 -0.01           H
ATOM   4092  N   PHE A 279      52.464  54.590  11.388  1.00 -0.37           N
ATOM   4093  CA  PHE A 279      53.125  55.715  12.039  1.00 -0.37           C
ATOM   4094  C   PHE A 279      54.284  55.313  12.868  1.00 -0.37           C
ATOM   4095  O   PHE A 279      54.391  54.211  13.445  1.00 -0.37           O
ATOM   4096  CB  PHE A 279      52.027  56.528  12.775  1.00 -0.37           C
ATOM   4097  CG  PHE A 279      52.403  57.560  13.772  1.00 -0.37           C
ATOM   4098  CD1 PHE A 279      52.606  58.878  13.363  1.00 -0.37           C
ATOM   4099  CD2 PHE A 279      52.634  57.216  15.098  1.00 -0.37           C
ATOM   4100  CE1 PHE A 279      52.952  59.887  14.205  1.00 -0.37           C
ATOM   4101  CE2 PHE A 279      52.967  58.217  16.049  1.00 -0.37           C
ATOM   4102  CZ  PHE A 279      53.059  59.584  15.584  1.00 -0.37           C
ATOM   4103  H   PHE A 279      52.266  53.803  11.990  1.00 -0.37           H
ATOM   4104  HA  PHE A 279      53.569  56.386  11.304  1.00 -0.37           H
ATOM   4105  HB2 PHE A 279      51.448  57.011  11.988  1.00 -0.37           H
ATOM   4106  HB3 PHE A 279      51.344  55.810  13.230  1.00 -0.37           H
ATOM   4107  HD1 PHE A 279      52.559  59.108  12.309  1.00 -0.37           H
ATOM   4108  HD2 PHE A 279      52.548  56.210  15.482  1.00 -0.37           H
ATOM   4109  HE1 PHE A 279      53.071  60.917  13.900  1.00 -0.37           H
ATOM   4110  HE2 PHE A 279      53.276  58.089  17.076  1.00 -0.37           H
ATOM   4111  HZ  PHE A 279      53.361  60.310  16.325  1.00 -0.37           H
ATOM   4112  N   PHE A 280      55.297  56.154  13.012  1.00 -0.01           N
ATOM   4113  CA  PHE A 280      56.625  55.766  13.478  1.00 -0.01           C
ATOM   4114  C   PHE A 280      57.503  56.974  14.027  1.00 -0.01           C
ATOM   4115  O   PHE A 280      57.369  58.137  13.597  1.00 -0.01           O
ATOM   4116  CB  PHE A 280      57.298  54.808  12.471  1.00 -0.01           C
ATOM   4117  CG  PHE A 280      57.676  55.524  11.179  1.00 -0.01           C
ATOM   4118  CD1 PHE A 280      59.047  55.774  10.867  1.00 -0.01           C
ATOM   4119  CD2 PHE A 280      56.690  55.958  10.215  1.00 -0.01           C
ATOM   4120  CE1 PHE A 280      59.411  56.663   9.815  1.00 -0.01           C
ATOM   4121  CE2 PHE A 280      57.051  56.841   9.174  1.00 -0.01           C
ATOM   4122  CZ  PHE A 280      58.406  57.184   8.989  1.00 -0.01           C
ATOM   4123  H   PHE A 280      55.160  57.113  12.725  1.00 -0.01           H
ATOM   4124  HA  PHE A 280      56.499  55.197  14.399  1.00 -0.01           H
ATOM   4125  HB2 PHE A 280      58.220  54.379  12.864  1.00 -0.01           H
ATOM   4126  HB3 PHE A 280      56.578  54.035  12.202  1.00 -0.01           H
ATOM   4127  HD1 PHE A 280      59.774  55.371  11.557  1.00 -0.01           H
ATOM   4128  HD2 PHE A 280      55.644  55.975  10.486  1.00 -0.01           H
ATOM   4129  HE1 PHE A 280      60.456  56.918   9.711  1.00 -0.01           H
ATOM   4130  HE2 PHE A 280      56.248  57.298   8.615  1.00 -0.01           H
ATOM   4131  HZ  PHE A 280      58.698  57.941   8.276  1.00 -0.01           H
ATOM   4132  N   MET A 281      58.332  56.675  15.048  1.00  0.00           N
ATOM   4133  CA  MET A 281      59.366  57.506  15.616  1.00  0.00           C
ATOM   4134  C   MET A 281      60.589  57.186  14.750  1.00  0.00           C
ATOM   4135  O   MET A 281      60.938  56.039  14.514  1.00  0.00           O
ATOM   4136  CB  MET A 281      59.526  57.153  17.202  1.00  0.00           C
ATOM   4137  CG  MET A 281      60.711  57.908  17.826  1.00  0.00           C
ATOM   4138  SD  MET A 281      62.406  57.442  17.411  1.00  0.00           S
ATOM   4139  CE  MET A 281      62.417  55.691  17.921  1.00  0.00           C
ATOM   4140  H   MET A 281      58.297  55.738  15.421  1.00  0.00           H
ATOM   4141  HA  MET A 281      59.128  58.563  15.493  1.00  0.00           H
ATOM   4142  HB2 MET A 281      58.652  57.514  17.745  1.00  0.00           H
ATOM   4143  HB3 MET A 281      59.566  56.068  17.292  1.00  0.00           H
ATOM   4144  HG2 MET A 281      60.602  58.959  17.558  1.00  0.00           H
ATOM   4145  HG3 MET A 281      60.572  57.906  18.907  1.00  0.00           H
ATOM   4146  HE1 MET A 281      61.937  55.525  18.885  1.00  0.00           H
ATOM   4147  HE2 MET A 281      61.840  55.083  17.223  1.00  0.00           H
ATOM   4148  HE3 MET A 281      63.463  55.386  17.879  1.00  0.00           H
ATOM   4149  N   ALA A 282      61.277  58.268  14.295  1.00  0.00           N
ATOM   4150  CA  ALA A 282      62.645  58.115  13.719  1.00  0.00           C
ATOM   4151  C   ALA A 282      63.680  59.137  14.428  1.00  0.00           C
ATOM   4152  O   ALA A 282      63.442  60.324  14.475  1.00  0.00           O
ATOM   4153  CB  ALA A 282      62.610  58.344  12.271  1.00  0.00           C
ATOM   4154  H   ALA A 282      60.924  59.164  14.597  1.00  0.00           H
ATOM   4155  HA  ALA A 282      63.063  57.114  13.824  1.00  0.00           H
ATOM   4156  HB1 ALA A 282      62.260  59.368  12.141  1.00  0.00           H
ATOM   4157  HB2 ALA A 282      61.952  57.673  11.718  1.00  0.00           H
ATOM   4158  HB3 ALA A 282      63.629  58.239  11.899  1.00  0.00           H
ATOM   4159  N   THR A 283      64.814  58.642  15.028  1.00  0.01           N
ATOM   4160  CA  THR A 283      65.794  59.569  15.588  1.00  0.01           C
ATOM   4161  C   THR A 283      66.822  59.847  14.452  1.00  0.01           C
ATOM   4162  O   THR A 283      67.577  58.921  14.015  1.00  0.01           O
ATOM   4163  CB  THR A 283      66.401  59.066  16.939  1.00  0.01           C
ATOM   4164  CG2 THR A 283      67.331  60.087  17.539  1.00  0.01           C
ATOM   4165  OG1 THR A 283      65.391  58.802  17.904  1.00  0.01           O
ATOM   4166  H   THR A 283      65.085  57.679  14.890  1.00  0.01           H
ATOM   4167  HA  THR A 283      65.347  60.535  15.823  1.00  0.01           H
ATOM   4168  HB  THR A 283      66.958  58.151  16.737  1.00  0.01           H
ATOM   4169  HG1 THR A 283      64.632  58.483  17.410  1.00  0.01           H
ATOM   4170 HG21 THR A 283      66.883  61.078  17.622  1.00  0.01           H
ATOM   4171 HG22 THR A 283      68.198  60.091  16.879  1.00  0.01           H
ATOM   4172 HG23 THR A 283      67.721  59.805  18.517  1.00  0.01           H
ATOM   4173  N   LEU A 284      66.989  61.105  14.096  1.00  0.00           N
ATOM   4174  CA  LEU A 284      67.978  61.618  13.170  1.00  0.00           C
ATOM   4175  C   LEU A 284      69.129  62.364  13.881  1.00  0.00           C
ATOM   4176  O   LEU A 284      68.951  62.925  14.970  1.00  0.00           O
ATOM   4177  CB  LEU A 284      67.261  62.516  12.159  1.00  0.00           C
ATOM   4178  CG  LEU A 284      66.038  61.995  11.399  1.00  0.00           C
ATOM   4179  CD1 LEU A 284      65.776  63.089  10.347  1.00  0.00           C
ATOM   4180  CD2 LEU A 284      66.212  60.623  10.745  1.00  0.00           C
ATOM   4181  H   LEU A 284      66.362  61.755  14.549  1.00  0.00           H
ATOM   4182  HA  LEU A 284      68.461  60.829  12.595  1.00  0.00           H
ATOM   4183  HB2 LEU A 284      66.978  63.438  12.667  1.00  0.00           H
ATOM   4184  HB3 LEU A 284      67.993  62.785  11.397  1.00  0.00           H
ATOM   4185  HG  LEU A 284      65.199  61.976  12.094  1.00  0.00           H
ATOM   4186 HD11 LEU A 284      66.489  63.282   9.545  1.00  0.00           H
ATOM   4187 HD12 LEU A 284      65.491  64.008  10.860  1.00  0.00           H
ATOM   4188 HD13 LEU A 284      64.894  62.805   9.773  1.00  0.00           H
ATOM   4189 HD21 LEU A 284      66.951  60.569   9.945  1.00  0.00           H
ATOM   4190 HD22 LEU A 284      66.291  59.811  11.468  1.00  0.00           H
ATOM   4191 HD23 LEU A 284      65.298  60.429  10.184  1.00  0.00           H
ATOM   4192  N   ARG A 285      70.205  62.719  13.123  1.00  0.00           N
ATOM   4193  CA  ARG A 285      71.328  63.660  13.458  1.00  0.00           C
ATOM   4194  C   ARG A 285      71.774  64.532  12.269  1.00  0.00           C
ATOM   4195  O   ARG A 285      71.759  64.015  11.124  1.00  0.00           O
ATOM   4196  CB  ARG A 285      72.426  62.842  14.153  1.00  0.00           C
ATOM   4197  CG  ARG A 285      73.650  63.564  14.811  1.00  0.00           C
ATOM   4198  CD  ARG A 285      74.755  62.715  15.582  1.00  0.00           C
ATOM   4199  NE  ARG A 285      74.246  61.959  16.718  1.00  0.00           N
ATOM   4200  CZ  ARG A 285      73.537  62.424  17.752  1.00  0.00           C
ATOM   4201  NH1 ARG A 285      73.265  63.640  17.950  1.00  0.00           N
ATOM   4202  NH2 ARG A 285      72.979  61.614  18.623  1.00  0.00           N
ATOM   4203  H   ARG A 285      70.302  62.272  12.222  1.00  0.00           H
ATOM   4204  HA  ARG A 285      70.928  64.400  14.151  1.00  0.00           H
ATOM   4205  HB2 ARG A 285      72.059  62.204  14.957  1.00  0.00           H
ATOM   4206  HB3 ARG A 285      72.925  62.310  13.344  1.00  0.00           H
ATOM   4207  HG2 ARG A 285      74.124  64.191  14.057  1.00  0.00           H
ATOM   4208  HG3 ARG A 285      73.309  64.307  15.532  1.00  0.00           H
ATOM   4209  HD2 ARG A 285      75.363  62.034  14.986  1.00  0.00           H
ATOM   4210  HD3 ARG A 285      75.435  63.452  16.008  1.00  0.00           H
ATOM   4211  HE  ARG A 285      74.242  60.956  16.607  1.00  0.00           H
ATOM   4212 HH11 ARG A 285      73.765  64.337  17.416  1.00  0.00           H
ATOM   4213 HH12 ARG A 285      72.639  63.892  18.701  1.00  0.00           H
ATOM   4214 HH21 ARG A 285      73.107  60.612  18.631  1.00  0.00           H
ATOM   4215 HH22 ARG A 285      72.490  62.106  19.357  1.00  0.00           H
ATOM   4216  N   LYS A 286      72.102  65.817  12.494  1.00  0.00           N
ATOM   4217  CA  LYS A 286      73.052  66.664  11.680  1.00  0.00           C
ATOM   4218  C   LYS A 286      74.514  66.299  11.905  1.00  0.00           C
ATOM   4219  O   LYS A 286      74.936  66.237  13.067  1.00  0.00           O
ATOM   4220  CB  LYS A 286      72.676  68.133  11.998  1.00  0.00           C
ATOM   4221  CG  LYS A 286      73.717  69.069  11.463  1.00  0.00           C
ATOM   4222  CD  LYS A 286      73.231  70.496  11.396  1.00  0.00           C
ATOM   4223  CE  LYS A 286      74.274  71.402  10.744  1.00  0.00           C
ATOM   4224  NZ  LYS A 286      73.887  72.789  10.493  1.00  0.00           N
ATOM   4225  H   LYS A 286      71.856  66.178  13.405  1.00  0.00           H
ATOM   4226  HA  LYS A 286      72.877  66.488  10.618  1.00  0.00           H
ATOM   4227  HB2 LYS A 286      71.694  68.384  11.597  1.00  0.00           H
ATOM   4228  HB3 LYS A 286      72.710  68.350  13.066  1.00  0.00           H
ATOM   4229  HG2 LYS A 286      74.623  69.082  12.070  1.00  0.00           H
ATOM   4230  HG3 LYS A 286      73.972  68.754  10.451  1.00  0.00           H
ATOM   4231  HD2 LYS A 286      72.388  70.460  10.706  1.00  0.00           H
ATOM   4232  HD3 LYS A 286      72.944  70.700  12.427  1.00  0.00           H
ATOM   4233  HE2 LYS A 286      75.105  71.483  11.444  1.00  0.00           H
ATOM   4234  HE3 LYS A 286      74.619  70.971   9.804  1.00  0.00           H
ATOM   4235  HZ1 LYS A 286      73.561  73.289  11.308  1.00  0.00           H
ATOM   4236  HZ2 LYS A 286      73.185  72.838   9.768  1.00  0.00           H
ATOM   4237  HZ3 LYS A 286      74.687  73.241  10.071  1.00  0.00           H
ATOM   4238  N   PRO A 287      75.375  66.143  10.835  1.00  0.00           N
ATOM   4239  CA  PRO A 287      76.692  65.585  11.026  1.00  0.00           C
ATOM   4240  C   PRO A 287      77.834  66.384  11.711  1.00  0.00           C
ATOM   4241  O   PRO A 287      77.886  67.625  11.618  1.00  0.00           O
ATOM   4242  CB  PRO A 287      77.063  65.061   9.576  1.00  0.00           C
ATOM   4243  CG  PRO A 287      76.158  65.813   8.594  1.00  0.00           C
ATOM   4244  CD  PRO A 287      74.911  65.995   9.445  1.00  0.00           C
ATOM   4245  HA  PRO A 287      76.578  64.666  11.601  1.00  0.00           H
ATOM   4246  HB2 PRO A 287      78.097  65.302   9.332  1.00  0.00           H
ATOM   4247  HB3 PRO A 287      76.715  64.038   9.432  1.00  0.00           H
ATOM   4248  HG2 PRO A 287      76.599  66.763   8.294  1.00  0.00           H
ATOM   4249  HG3 PRO A 287      75.880  65.119   7.801  1.00  0.00           H
ATOM   4250  HD2 PRO A 287      74.490  66.925   9.064  1.00  0.00           H
ATOM   4251  HD3 PRO A 287      74.207  65.162   9.426  1.00  0.00           H
ATOM   4252  N   ALA A 288      78.697  65.740  12.512  1.00  0.00           N
ATOM   4253  CA  ALA A 288      79.774  66.416  13.190  1.00  0.00           C
ATOM   4254  C   ALA A 288      80.803  66.924  12.108  1.00  0.00           C
ATOM   4255  O   ALA A 288      80.716  66.423  10.979  1.00  0.00           O
ATOM   4256  CB  ALA A 288      80.435  65.412  14.132  1.00  0.00           C
ATOM   4257  H   ALA A 288      78.676  64.741  12.662  1.00  0.00           H
ATOM   4258  HA  ALA A 288      79.366  67.304  13.673  1.00  0.00           H
ATOM   4259  HB1 ALA A 288      81.282  65.838  14.669  1.00  0.00           H
ATOM   4260  HB2 ALA A 288      80.765  64.520  13.598  1.00  0.00           H
ATOM   4261  HB3 ALA A 288      79.687  65.177  14.889  1.00  0.00           H
ATOM   4262  N   VAL A 289      81.712  67.871  12.484  1.00  0.00           N
ATOM   4263  CA  VAL A 289      82.725  68.474  11.615  1.00  0.00           C
ATOM   4264  C   VAL A 289      84.066  68.451  12.357  1.00  0.00           C
ATOM   4265  O   VAL A 289      84.121  68.492  13.601  1.00  0.00           O
ATOM   4266  CB  VAL A 289      82.284  69.870  11.122  1.00  0.00           C
ATOM   4267  CG1 VAL A 289      80.902  69.796  10.328  1.00  0.00           C
ATOM   4268  CG2 VAL A 289      82.154  70.893  12.295  1.00  0.00           C
ATOM   4269  H   VAL A 289      81.678  68.162  13.450  1.00  0.00           H
ATOM   4270  HA  VAL A 289      82.767  67.811  10.750  1.00  0.00           H
ATOM   4271  HB  VAL A 289      82.976  70.267  10.380  1.00  0.00           H
ATOM   4272 HG11 VAL A 289      80.761  70.723   9.772  1.00  0.00           H
ATOM   4273 HG12 VAL A 289      80.911  68.931   9.665  1.00  0.00           H
ATOM   4274 HG13 VAL A 289      80.144  69.629  11.093  1.00  0.00           H
ATOM   4275 HG21 VAL A 289      81.804  71.908  12.109  1.00  0.00           H
ATOM   4276 HG22 VAL A 289      83.187  71.019  12.618  1.00  0.00           H
ATOM   4277 HG23 VAL A 289      81.633  70.352  13.085  1.00  0.00           H
ATOM   4278  N   LEU A 290      85.102  68.467  11.570  1.00  0.00           N
ATOM   4279  CA  LEU A 290      86.559  68.552  11.920  1.00  0.00           C
ATOM   4280  C   LEU A 290      86.985  69.891  12.462  1.00  0.00           C
ATOM   4281  O   LEU A 290      87.442  69.943  13.611  1.00  0.00           O
ATOM   4282  CB  LEU A 290      87.410  68.173  10.667  1.00  0.00           C
ATOM   4283  CG  LEU A 290      88.914  68.202  10.907  1.00  0.00           C
ATOM   4284  CD1 LEU A 290      89.347  67.067  11.862  1.00  0.00           C
ATOM   4285  CD2 LEU A 290      89.797  68.144   9.691  1.00  0.00           C
ATOM   4286  OXT LEU A 290      86.786  70.974  11.845  1.00  0.00           O
ATOM   4287  H   LEU A 290      84.870  68.540  10.590  1.00  0.00           H
ATOM   4288  HA  LEU A 290      86.756  67.833  12.716  1.00  0.00           H
ATOM   4289  HB2 LEU A 290      87.175  67.127  10.472  1.00  0.00           H
ATOM   4290  HB3 LEU A 290      87.114  68.730   9.778  1.00  0.00           H
ATOM   4291  HG  LEU A 290      89.133  69.147  11.406  1.00  0.00           H
ATOM   4292 HD11 LEU A 290      88.772  67.161  12.783  1.00  0.00           H
ATOM   4293 HD12 LEU A 290      90.360  67.299  12.190  1.00  0.00           H
ATOM   4294 HD13 LEU A 290      89.250  66.067  11.438  1.00  0.00           H
ATOM   4295 HD21 LEU A 290      90.861  68.260   9.894  1.00  0.00           H
ATOM   4296 HD22 LEU A 290      89.565  67.239   9.129  1.00  0.00           H
ATOM   4297 HD23 LEU A 290      89.571  69.026   9.091  1.00  0.00           H
TER    4298      LEU A 290 
ATOM   4299  N   GLN B   9      54.694  67.354  -1.464  1.00  0.04           N
ATOM   4300  CA  GLN B   9      54.653  68.608  -2.294  1.00  0.04           C
ATOM   4301  C   GLN B   9      53.257  69.153  -2.243  1.00  0.04           C
ATOM   4302  O   GLN B   9      52.404  68.970  -3.112  1.00  0.04           O
ATOM   4303  CB  GLN B   9      54.953  68.227  -3.787  1.00  0.04           C
ATOM   4304  CG  GLN B   9      56.432  67.774  -3.954  1.00  0.04           C
ATOM   4305  CD  GLN B   9      56.880  66.357  -3.570  1.00  0.04           C
ATOM   4306  NE2 GLN B   9      58.156  66.234  -3.658  1.00  0.04           N
ATOM   4307  OE1 GLN B   9      56.101  65.486  -3.239  1.00  0.04           O
ATOM   4308  HA  GLN B   9      55.377  69.320  -1.899  1.00  0.04           H
ATOM   4309  HB2 GLN B   9      54.346  67.346  -3.997  1.00  0.04           H
ATOM   4310  HB3 GLN B   9      54.740  69.052  -4.466  1.00  0.04           H
ATOM   4311  HG2 GLN B   9      56.632  67.986  -5.004  1.00  0.04           H
ATOM   4312  HG3 GLN B   9      57.084  68.507  -3.479  1.00  0.04           H
ATOM   4313 HE21 GLN B   9      58.619  65.407  -3.308  1.00  0.04           H
ATOM   4314 HE22 GLN B   9      58.654  67.012  -4.067  1.00  0.04           H
ATOM   4315  H1  GLN B   9      55.465  66.747  -1.703  1.00  0.04           H
ATOM   4316  H2  GLN B   9      54.832  67.626  -0.502  1.00  0.04           H
ATOM   4317  H3  GLN B   9      53.834  66.830  -1.535  1.00  0.04           H
ATOM   4318  N   GLN B  10      52.930  69.814  -1.168  1.00  0.01           N
ATOM   4319  CA  GLN B  10      51.696  70.628  -0.986  1.00  0.01           C
ATOM   4320  C   GLN B  10      51.602  71.880  -1.951  1.00  0.01           C
ATOM   4321  O   GLN B  10      52.641  72.583  -2.125  1.00  0.01           O
ATOM   4322  CB  GLN B  10      51.520  71.046   0.486  1.00  0.01           C
ATOM   4323  CG  GLN B  10      50.176  71.591   0.895  1.00  0.01           C
ATOM   4324  CD  GLN B  10      48.893  70.860   0.385  1.00  0.01           C
ATOM   4325  NE2 GLN B  10      48.429  69.864   1.056  1.00  0.01           N
ATOM   4326  OE1 GLN B  10      48.437  71.182  -0.668  1.00  0.01           O
ATOM   4327  H   GLN B  10      53.566  69.789  -0.384  1.00  0.01           H
ATOM   4328  HA  GLN B  10      50.955  69.877  -1.258  1.00  0.01           H
ATOM   4329  HB2 GLN B  10      51.645  70.207   1.170  1.00  0.01           H
ATOM   4330  HB3 GLN B  10      52.189  71.855   0.776  1.00  0.01           H
ATOM   4331  HG2 GLN B  10      50.105  71.528   1.981  1.00  0.01           H
ATOM   4332  HG3 GLN B  10      50.089  72.647   0.639  1.00  0.01           H
ATOM   4333 HE21 GLN B  10      47.548  69.503   0.720  1.00  0.01           H
ATOM   4334 HE22 GLN B  10      48.893  69.571   1.904  1.00  0.01           H
ATOM   4335  N   GLN B  11      50.420  72.143  -2.481  1.00  0.01           N
ATOM   4336  CA  GLN B  11      50.244  73.209  -3.535  1.00  0.01           C
ATOM   4337  C   GLN B  11      49.921  74.631  -2.944  1.00  0.01           C
ATOM   4338  O   GLN B  11      50.094  75.643  -3.677  1.00  0.01           O
ATOM   4339  CB  GLN B  11      49.096  72.850  -4.528  1.00  0.01           C
ATOM   4340  CG  GLN B  11      48.938  71.407  -4.885  1.00  0.01           C
ATOM   4341  CD  GLN B  11      47.517  70.967  -5.448  1.00  0.01           C
ATOM   4342  NE2 GLN B  11      47.349  69.770  -5.991  1.00  0.01           N
ATOM   4343  OE1 GLN B  11      46.526  71.625  -5.266  1.00  0.01           O
ATOM   4344  H   GLN B  11      49.600  71.562  -2.386  1.00  0.01           H
ATOM   4345  HA  GLN B  11      51.194  73.117  -4.062  1.00  0.01           H
ATOM   4346  HB2 GLN B  11      48.173  73.129  -4.018  1.00  0.01           H
ATOM   4347  HB3 GLN B  11      49.098  73.492  -5.409  1.00  0.01           H
ATOM   4348  HG2 GLN B  11      49.761  71.228  -5.578  1.00  0.01           H
ATOM   4349  HG3 GLN B  11      49.083  70.771  -4.012  1.00  0.01           H
ATOM   4350 HE21 GLN B  11      46.481  69.478  -6.417  1.00  0.01           H
ATOM   4351 HE22 GLN B  11      48.242  69.349  -6.204  1.00  0.01           H
ATOM   4352  N   VAL B  12      49.451  74.707  -1.686  1.00  0.00           N
ATOM   4353  CA  VAL B  12      49.338  75.931  -0.858  1.00  0.00           C
ATOM   4354  C   VAL B  12      50.491  75.992   0.229  1.00  0.00           C
ATOM   4355  O   VAL B  12      50.946  74.962   0.637  1.00  0.00           O
ATOM   4356  CB  VAL B  12      48.025  76.022  -0.134  1.00  0.00           C
ATOM   4357  CG1 VAL B  12      46.746  75.953  -0.994  1.00  0.00           C
ATOM   4358  CG2 VAL B  12      47.800  74.835   0.843  1.00  0.00           C
ATOM   4359  H   VAL B  12      49.480  73.784  -1.277  1.00  0.00           H
ATOM   4360  HA  VAL B  12      49.473  76.845  -1.437  1.00  0.00           H
ATOM   4361  HB  VAL B  12      47.859  76.928   0.448  1.00  0.00           H
ATOM   4362 HG11 VAL B  12      46.885  76.716  -1.760  1.00  0.00           H
ATOM   4363 HG12 VAL B  12      46.774  75.050  -1.605  1.00  0.00           H
ATOM   4364 HG13 VAL B  12      45.868  76.161  -0.383  1.00  0.00           H
ATOM   4365 HG21 VAL B  12      46.849  75.109   1.300  1.00  0.00           H
ATOM   4366 HG22 VAL B  12      48.685  74.765   1.476  1.00  0.00           H
ATOM   4367 HG23 VAL B  12      47.665  73.893   0.311  1.00  0.00           H
ATOM   4368  N   THR B  13      50.913  77.181   0.672  1.00  0.00           N
ATOM   4369  CA  THR B  13      51.743  77.405   1.849  1.00  0.00           C
ATOM   4370  C   THR B  13      51.021  77.019   3.140  1.00  0.00           C
ATOM   4371  O   THR B  13      49.792  76.855   3.274  1.00  0.00           O
ATOM   4372  CB  THR B  13      52.225  78.912   1.953  1.00  0.00           C
ATOM   4373  CG2 THR B  13      53.158  79.302   0.784  1.00  0.00           C
ATOM   4374  OG1 THR B  13      51.020  79.677   1.902  1.00  0.00           O
ATOM   4375  H   THR B  13      50.499  77.996   0.242  1.00  0.00           H
ATOM   4376  HA  THR B  13      52.666  76.837   1.734  1.00  0.00           H
ATOM   4377  HB  THR B  13      52.594  79.039   2.971  1.00  0.00           H
ATOM   4378  HG1 THR B  13      50.938  80.205   2.700  1.00  0.00           H
ATOM   4379 HG21 THR B  13      54.078  78.721   0.844  1.00  0.00           H
ATOM   4380 HG22 THR B  13      53.317  80.378   0.720  1.00  0.00           H
ATOM   4381 HG23 THR B  13      52.632  79.125  -0.155  1.00  0.00           H
ATOM   4382  N   ALA B  14      51.848  76.876   4.170  1.00  0.00           N
ATOM   4383  CA  ALA B  14      51.463  76.596   5.494  1.00  0.00           C
ATOM   4384  C   ALA B  14      50.492  77.699   6.079  1.00  0.00           C
ATOM   4385  O   ALA B  14      49.995  77.509   7.170  1.00  0.00           O
ATOM   4386  CB  ALA B  14      52.621  76.429   6.413  1.00  0.00           C
ATOM   4387  H   ALA B  14      52.808  77.127   3.987  1.00  0.00           H
ATOM   4388  HA  ALA B  14      50.911  75.658   5.555  1.00  0.00           H
ATOM   4389  HB1 ALA B  14      52.291  75.791   7.232  1.00  0.00           H
ATOM   4390  HB2 ALA B  14      52.946  77.354   6.889  1.00  0.00           H
ATOM   4391  HB3 ALA B  14      53.542  76.067   5.957  1.00  0.00           H
ATOM   4392  N   ASP B  15      50.238  78.885   5.491  1.00  0.00           N
ATOM   4393  CA  ASP B  15      49.268  79.867   5.960  1.00  0.00           C
ATOM   4394  C   ASP B  15      47.817  79.369   6.200  1.00  0.00           C
ATOM   4395  O   ASP B  15      47.118  79.725   7.145  1.00  0.00           O
ATOM   4396  CB  ASP B  15      49.285  81.101   5.016  1.00  0.00           C
ATOM   4397  CG  ASP B  15      50.700  81.693   5.026  1.00  0.00           C
ATOM   4398  OD1 ASP B  15      50.979  82.560   5.879  1.00  0.00           O
ATOM   4399  OD2 ASP B  15      51.534  81.224   4.202  1.00  0.00           O
ATOM   4400  H   ASP B  15      50.715  79.163   4.645  1.00  0.00           H
ATOM   4401  HA  ASP B  15      49.505  80.163   6.982  1.00  0.00           H
ATOM   4402  HB2 ASP B  15      49.048  80.709   4.027  1.00  0.00           H
ATOM   4403  HB3 ASP B  15      48.573  81.911   5.172  1.00  0.00           H
ATOM   4404  N   GLU B  16      47.405  78.398   5.372  1.00  0.00           N
ATOM   4405  CA  GLU B  16      46.111  77.711   5.384  1.00  0.00           C
ATOM   4406  C   GLU B  16      46.027  76.724   6.654  1.00  0.00           C
ATOM   4407  O   GLU B  16      44.935  76.423   7.138  1.00  0.00           O
ATOM   4408  CB  GLU B  16      46.056  76.953   4.016  1.00  0.00           C
ATOM   4409  CG  GLU B  16      46.182  77.856   2.786  1.00  0.00           C
ATOM   4410  CD  GLU B  16      45.019  78.841   2.632  1.00  0.00           C
ATOM   4411  OE1 GLU B  16      45.124  79.930   3.212  1.00  0.00           O
ATOM   4412  OE2 GLU B  16      43.930  78.444   2.128  1.00  0.00           O
ATOM   4413  H   GLU B  16      47.998  78.137   4.597  1.00  0.00           H
ATOM   4414  HA  GLU B  16      45.254  78.385   5.394  1.00  0.00           H
ATOM   4415  HB2 GLU B  16      46.827  76.188   4.108  1.00  0.00           H
ATOM   4416  HB3 GLU B  16      45.125  76.387   4.019  1.00  0.00           H
ATOM   4417  HG2 GLU B  16      47.145  78.367   2.800  1.00  0.00           H
ATOM   4418  HG3 GLU B  16      46.242  77.101   2.002  1.00  0.00           H
ATOM   4419  N   VAL B  17      47.170  76.165   7.082  1.00 -0.02           N
ATOM   4420  CA  VAL B  17      47.266  75.367   8.283  1.00 -0.02           C
ATOM   4421  C   VAL B  17      47.248  76.257   9.584  1.00 -0.02           C
ATOM   4422  O   VAL B  17      46.631  75.924  10.585  1.00 -0.02           O
ATOM   4423  CB  VAL B  17      48.481  74.400   8.224  1.00 -0.02           C
ATOM   4424  CG1 VAL B  17      48.488  73.361   9.345  1.00 -0.02           C
ATOM   4425  CG2 VAL B  17      48.634  73.635   6.901  1.00 -0.02           C
ATOM   4426  H   VAL B  17      48.031  76.447   6.635  1.00 -0.02           H
ATOM   4427  HA  VAL B  17      46.368  74.752   8.349  1.00 -0.02           H
ATOM   4428  HB  VAL B  17      49.413  74.961   8.291  1.00 -0.02           H
ATOM   4429 HG11 VAL B  17      49.302  72.637   9.385  1.00 -0.02           H
ATOM   4430 HG12 VAL B  17      48.597  73.937  10.263  1.00 -0.02           H
ATOM   4431 HG13 VAL B  17      47.554  72.805   9.430  1.00 -0.02           H
ATOM   4432 HG21 VAL B  17      49.576  73.093   6.816  1.00 -0.02           H
ATOM   4433 HG22 VAL B  17      48.753  74.363   6.098  1.00 -0.02           H
ATOM   4434 HG23 VAL B  17      47.864  72.889   6.703  1.00 -0.02           H
ATOM   4435  N   GLY B  18      47.812  77.415   9.498  1.00  0.01           N
ATOM   4436  CA  GLY B  18      47.839  78.462  10.560  1.00  0.01           C
ATOM   4437  C   GLY B  18      46.468  78.962  10.795  1.00  0.01           C
ATOM   4438  O   GLY B  18      45.991  78.844  11.890  1.00  0.01           O
ATOM   4439  H   GLY B  18      48.293  77.630   8.636  1.00  0.01           H
ATOM   4440  HA2 GLY B  18      48.362  78.117  11.452  1.00  0.01           H
ATOM   4441  HA3 GLY B  18      48.455  79.262  10.150  1.00  0.01           H
ATOM   4442  N   ASP B  19      45.698  79.099   9.720  1.00  0.00           N
ATOM   4443  CA  ASP B  19      44.242  79.373   9.790  1.00  0.00           C
ATOM   4444  C   ASP B  19      43.426  78.268  10.426  1.00  0.00           C
ATOM   4445  O   ASP B  19      42.370  78.460  11.038  1.00  0.00           O
ATOM   4446  CB  ASP B  19      43.699  79.694   8.451  1.00  0.00           C
ATOM   4447  CG  ASP B  19      44.260  80.968   7.889  1.00  0.00           C
ATOM   4448  OD1 ASP B  19      43.995  81.370   6.719  1.00  0.00           O
ATOM   4449  OD2 ASP B  19      44.772  81.749   8.692  1.00  0.00           O
ATOM   4450  H   ASP B  19      46.189  79.059   8.838  1.00  0.00           H
ATOM   4451  HA  ASP B  19      43.996  80.185  10.474  1.00  0.00           H
ATOM   4452  HB2 ASP B  19      43.832  78.897   7.719  1.00  0.00           H
ATOM   4453  HB3 ASP B  19      42.645  79.920   8.614  1.00  0.00           H
ATOM   4454  N   TRP B  20      43.883  76.996  10.358  1.00  0.02           N
ATOM   4455  CA  TRP B  20      43.193  75.898  10.956  1.00  0.02           C
ATOM   4456  C   TRP B  20      43.439  75.712  12.422  1.00  0.02           C
ATOM   4457  O   TRP B  20      42.538  75.679  13.231  1.00  0.02           O
ATOM   4458  CB  TRP B  20      43.444  74.693  10.055  1.00  0.02           C
ATOM   4459  CG  TRP B  20      42.522  73.529  10.265  1.00  0.02           C
ATOM   4460  CD1 TRP B  20      41.450  73.192   9.454  1.00  0.02           C
ATOM   4461  CD2 TRP B  20      42.540  72.521  11.298  1.00  0.02           C
ATOM   4462  CE2 TRP B  20      41.503  71.583  10.994  1.00  0.02           C
ATOM   4463  CE3 TRP B  20      43.195  72.288  12.510  1.00  0.02           C
ATOM   4464  NE1 TRP B  20      40.899  72.070   9.852  1.00  0.02           N
ATOM   4465  CZ2 TRP B  20      41.157  70.489  11.827  1.00  0.02           C
ATOM   4466  CZ3 TRP B  20      42.976  71.119  13.316  1.00  0.02           C
ATOM   4467  CH2 TRP B  20      41.974  70.174  12.923  1.00  0.02           C
ATOM   4468  H   TRP B  20      44.698  76.736   9.820  1.00  0.02           H
ATOM   4469  HA  TRP B  20      42.140  76.146  10.823  1.00  0.02           H
ATOM   4470  HB2 TRP B  20      43.409  74.924   8.991  1.00  0.02           H
ATOM   4471  HB3 TRP B  20      44.475  74.367  10.200  1.00  0.02           H
ATOM   4472  HD1 TRP B  20      41.142  73.683   8.542  1.00  0.02           H
ATOM   4473  HE1 TRP B  20      40.145  71.635   9.339  1.00  0.02           H
ATOM   4474  HE3 TRP B  20      44.017  72.894  12.862  1.00  0.02           H
ATOM   4475  HZ2 TRP B  20      40.305  69.870  11.587  1.00  0.02           H
ATOM   4476  HZ3 TRP B  20      43.586  71.023  14.201  1.00  0.02           H
ATOM   4477  HH2 TRP B  20      41.794  69.352  13.600  1.00  0.02           H
ATOM   4478  N   TYR B  21      44.687  75.621  12.835  1.00  0.09           N
ATOM   4479  CA  TYR B  21      45.152  75.602  14.203  1.00  0.09           C
ATOM   4480  C   TYR B  21      44.834  76.916  14.828  1.00  0.09           C
ATOM   4481  O   TYR B  21      44.861  76.956  16.056  1.00  0.09           O
ATOM   4482  CB  TYR B  21      46.618  75.158  14.352  1.00  0.09           C
ATOM   4483  CG  TYR B  21      46.792  73.664  14.174  1.00  0.09           C
ATOM   4484  CD1 TYR B  21      46.545  72.800  15.252  1.00  0.09           C
ATOM   4485  CD2 TYR B  21      47.164  73.045  12.929  1.00  0.09           C
ATOM   4486  CE1 TYR B  21      46.546  71.396  15.018  1.00  0.09           C
ATOM   4487  CE2 TYR B  21      47.217  71.676  12.800  1.00  0.09           C
ATOM   4488  CZ  TYR B  21      46.905  70.802  13.854  1.00  0.09           C
ATOM   4489  OH  TYR B  21      46.904  69.442  13.714  1.00  0.09           O
ATOM   4490  H   TYR B  21      45.457  75.793  12.204  1.00  0.09           H
ATOM   4491  HA  TYR B  21      44.450  74.932  14.699  1.00  0.09           H
ATOM   4492  HB2 TYR B  21      47.199  75.704  13.608  1.00  0.09           H
ATOM   4493  HB3 TYR B  21      47.052  75.542  15.274  1.00  0.09           H
ATOM   4494  HD1 TYR B  21      46.182  73.241  16.168  1.00  0.09           H
ATOM   4495  HD2 TYR B  21      47.353  73.650  12.055  1.00  0.09           H
ATOM   4496  HE1 TYR B  21      46.510  70.733  15.870  1.00  0.09           H
ATOM   4497  HE2 TYR B  21      47.503  71.244  11.853  1.00  0.09           H
ATOM   4498  HH  TYR B  21      47.228  69.207  12.841  1.00  0.09           H
ATOM   4499  N   ASP B  22      44.472  77.976  14.114  1.00  0.03           N
ATOM   4500  CA  ASP B  22      43.790  79.114  14.651  1.00  0.03           C
ATOM   4501  C   ASP B  22      42.379  78.915  14.960  1.00  0.03           C
ATOM   4502  O   ASP B  22      42.026  78.913  16.133  1.00  0.03           O
ATOM   4503  CB  ASP B  22      43.934  80.379  13.779  1.00  0.03           C
ATOM   4504  CG  ASP B  22      45.340  80.951  13.846  1.00  0.03           C
ATOM   4505  OD1 ASP B  22      46.043  80.687  14.864  1.00  0.03           O
ATOM   4506  OD2 ASP B  22      45.744  81.777  13.013  1.00  0.03           O
ATOM   4507  H   ASP B  22      44.578  77.902  13.112  1.00  0.03           H
ATOM   4508  HA  ASP B  22      44.199  79.288  15.647  1.00  0.03           H
ATOM   4509  HB2 ASP B  22      43.608  80.252  12.747  1.00  0.03           H
ATOM   4510  HB3 ASP B  22      43.327  81.149  14.255  1.00  0.03           H
ATOM   4511  N   LYS B  23      41.567  78.581  13.943  1.00  0.00           N
ATOM   4512  CA  LYS B  23      40.072  78.601  13.980  1.00  0.00           C
ATOM   4513  C   LYS B  23      39.390  77.338  14.515  1.00  0.00           C
ATOM   4514  O   LYS B  23      38.185  77.373  14.764  1.00  0.00           O
ATOM   4515  CB  LYS B  23      39.548  78.991  12.637  1.00  0.00           C
ATOM   4516  CG  LYS B  23      40.010  80.368  12.139  1.00  0.00           C
ATOM   4517  CD  LYS B  23      39.674  80.559  10.658  1.00  0.00           C
ATOM   4518  CE  LYS B  23      40.219  81.959  10.111  1.00  0.00           C
ATOM   4519  NZ  LYS B  23      39.737  82.239   8.741  1.00  0.00           N
ATOM   4520  H   LYS B  23      41.987  78.177  13.117  1.00  0.00           H
ATOM   4521  HA  LYS B  23      39.764  79.390  14.666  1.00  0.00           H
ATOM   4522  HB2 LYS B  23      39.784  78.214  11.910  1.00  0.00           H
ATOM   4523  HB3 LYS B  23      38.460  78.945  12.600  1.00  0.00           H
ATOM   4524  HG2 LYS B  23      39.463  81.125  12.700  1.00  0.00           H
ATOM   4525  HG3 LYS B  23      41.071  80.560  12.297  1.00  0.00           H
ATOM   4526  HD2 LYS B  23      39.891  79.681  10.050  1.00  0.00           H
ATOM   4527  HD3 LYS B  23      38.588  80.607  10.570  1.00  0.00           H
ATOM   4528  HE2 LYS B  23      40.075  82.715  10.882  1.00  0.00           H
ATOM   4529  HE3 LYS B  23      41.282  81.720  10.075  1.00  0.00           H
ATOM   4530  HZ1 LYS B  23      38.735  82.358   8.763  1.00  0.00           H
ATOM   4531  HZ2 LYS B  23      39.891  81.411   8.183  1.00  0.00           H
ATOM   4532  HZ3 LYS B  23      40.245  83.040   8.393  1.00  0.00           H
ATOM   4533  N   PHE B  24      40.179  76.259  14.487  1.00 -0.03           N
ATOM   4534  CA  PHE B  24      39.576  74.898  14.580  1.00 -0.03           C
ATOM   4535  C   PHE B  24      40.318  73.915  15.441  1.00 -0.03           C
ATOM   4536  O   PHE B  24      39.652  72.956  15.840  1.00 -0.03           O
ATOM   4537  CB  PHE B  24      39.372  74.359  13.185  1.00 -0.03           C
ATOM   4538  CG  PHE B  24      38.462  75.241  12.322  1.00 -0.03           C
ATOM   4539  CD1 PHE B  24      37.090  75.396  12.655  1.00 -0.03           C
ATOM   4540  CD2 PHE B  24      38.887  75.812  11.105  1.00 -0.03           C
ATOM   4541  CE1 PHE B  24      36.262  76.300  11.933  1.00 -0.03           C
ATOM   4542  CE2 PHE B  24      38.100  76.636  10.393  1.00 -0.03           C
ATOM   4543  CZ  PHE B  24      36.805  76.951  10.820  1.00 -0.03           C
ATOM   4544  H   PHE B  24      41.150  76.415  14.258  1.00 -0.03           H
ATOM   4545  HA  PHE B  24      38.598  74.999  15.051  1.00 -0.03           H
ATOM   4546  HB2 PHE B  24      40.285  74.109  12.645  1.00 -0.03           H
ATOM   4547  HB3 PHE B  24      38.890  73.393  13.336  1.00 -0.03           H
ATOM   4548  HD1 PHE B  24      36.782  74.992  13.608  1.00 -0.03           H
ATOM   4549  HD2 PHE B  24      39.890  75.650  10.741  1.00 -0.03           H
ATOM   4550  HE1 PHE B  24      35.291  76.558  12.328  1.00 -0.03           H
ATOM   4551  HE2 PHE B  24      38.484  77.102   9.498  1.00 -0.03           H
ATOM   4552  HZ  PHE B  24      36.178  77.653  10.291  1.00 -0.03           H
ATOM   4553  N   GLY B  25      41.575  74.055  15.741  1.00  0.00           N
ATOM   4554  CA  GLY B  25      42.270  73.014  16.510  1.00  0.00           C
ATOM   4555  C   GLY B  25      41.880  72.875  18.033  1.00  0.00           C
ATOM   4556  O   GLY B  25      42.210  71.950  18.758  1.00  0.00           O
ATOM   4557  H   GLY B  25      42.007  74.965  15.671  1.00  0.00           H
ATOM   4558  HA2 GLY B  25      42.132  72.022  16.079  1.00  0.00           H
ATOM   4559  HA3 GLY B  25      43.338  73.225  16.452  1.00  0.00           H
ATOM   4560  N   GLU B  26      41.070  73.784  18.439  1.00 -0.01           N
ATOM   4561  CA  GLU B  26      40.203  73.597  19.625  1.00 -0.01           C
ATOM   4562  C   GLU B  26      39.432  72.269  19.600  1.00 -0.01           C
ATOM   4563  O   GLU B  26      39.240  71.679  20.684  1.00 -0.01           O
ATOM   4564  CB  GLU B  26      39.254  74.776  19.691  1.00 -0.01           C
ATOM   4565  CG  GLU B  26      38.384  74.791  20.984  1.00 -0.01           C
ATOM   4566  CD  GLU B  26      37.582  76.088  21.239  1.00 -0.01           C
ATOM   4567  OE1 GLU B  26      37.940  77.142  20.666  1.00 -0.01           O
ATOM   4568  OE2 GLU B  26      36.583  76.012  21.964  1.00 -0.01           O
ATOM   4569  H   GLU B  26      41.072  74.657  17.930  1.00 -0.01           H
ATOM   4570  HA  GLU B  26      40.782  73.482  20.542  1.00 -0.01           H
ATOM   4571  HB2 GLU B  26      39.805  75.716  19.663  1.00 -0.01           H
ATOM   4572  HB3 GLU B  26      38.520  74.692  18.890  1.00 -0.01           H
ATOM   4573  HG2 GLU B  26      37.679  73.961  20.942  1.00 -0.01           H
ATOM   4574  HG3 GLU B  26      38.897  74.747  21.945  1.00 -0.01           H
ATOM   4575  N   VAL B  27      39.054  71.750  18.412  1.00 -0.20           N
ATOM   4576  CA  VAL B  27      38.436  70.395  18.334  1.00 -0.20           C
ATOM   4577  C   VAL B  27      39.291  69.246  18.990  1.00 -0.20           C
ATOM   4578  O   VAL B  27      38.736  68.218  19.379  1.00 -0.20           O
ATOM   4579  CB  VAL B  27      37.995  70.109  16.870  1.00 -0.20           C
ATOM   4580  CG1 VAL B  27      39.225  69.593  16.117  1.00 -0.20           C
ATOM   4581  CG2 VAL B  27      36.797  69.218  16.708  1.00 -0.20           C
ATOM   4582  H   VAL B  27      39.283  72.182  17.528  1.00 -0.20           H
ATOM   4583  HA  VAL B  27      37.560  70.461  18.980  1.00 -0.20           H
ATOM   4584  HB  VAL B  27      37.692  71.011  16.339  1.00 -0.20           H
ATOM   4585 HG11 VAL B  27      39.396  68.519  16.185  1.00 -0.20           H
ATOM   4586 HG12 VAL B  27      39.203  69.905  15.073  1.00 -0.20           H
ATOM   4587 HG13 VAL B  27      40.056  70.235  16.408  1.00 -0.20           H
ATOM   4588 HG21 VAL B  27      36.925  68.307  17.293  1.00 -0.20           H
ATOM   4589 HG22 VAL B  27      36.704  68.990  15.647  1.00 -0.20           H
ATOM   4590 HG23 VAL B  27      35.958  69.831  17.036  1.00 -0.20           H
ATOM   4591  N   TYR B  28      40.575  69.440  18.966  1.00 -0.92           N
ATOM   4592  CA  TYR B  28      41.564  68.634  19.646  1.00 -0.92           C
ATOM   4593  C   TYR B  28      41.690  69.028  21.174  1.00 -0.92           C
ATOM   4594  O   TYR B  28      41.640  68.199  22.079  1.00 -0.92           O
ATOM   4595  CB  TYR B  28      42.909  68.525  18.949  1.00 -0.92           C
ATOM   4596  CG  TYR B  28      42.937  67.988  17.543  1.00 -0.92           C
ATOM   4597  CD1 TYR B  28      42.092  66.853  17.246  1.00 -0.92           C
ATOM   4598  CD2 TYR B  28      43.664  68.629  16.469  1.00 -0.92           C
ATOM   4599  CE1 TYR B  28      41.957  66.364  15.917  1.00 -0.92           C
ATOM   4600  CE2 TYR B  28      43.554  68.103  15.186  1.00 -0.92           C
ATOM   4601  CZ  TYR B  28      42.653  66.973  14.836  1.00 -0.92           C
ATOM   4602  OH  TYR B  28      42.564  66.564  13.501  1.00 -0.92           O
ATOM   4603  H   TYR B  28      40.989  70.282  18.593  1.00 -0.92           H
ATOM   4604  HA  TYR B  28      41.157  67.624  19.600  1.00 -0.92           H
ATOM   4605  HB2 TYR B  28      43.455  69.469  18.970  1.00 -0.92           H
ATOM   4606  HB3 TYR B  28      43.499  67.921  19.638  1.00 -0.92           H
ATOM   4607  HD1 TYR B  28      41.555  66.334  18.027  1.00 -0.92           H
ATOM   4608  HD2 TYR B  28      44.317  69.482  16.578  1.00 -0.92           H
ATOM   4609  HE1 TYR B  28      41.518  65.386  15.784  1.00 -0.92           H
ATOM   4610  HE2 TYR B  28      44.122  68.496  14.356  1.00 -0.92           H
ATOM   4611  HH  TYR B  28      43.399  66.666  13.038  1.00 -0.92           H
ATOM   4612  N   HID B  29      41.851  70.304  21.556  1.00  0.05           N
ATOM   4613  CA  HID B  29      42.018  70.703  22.935  1.00  0.05           C
ATOM   4614  C   HID B  29      40.825  70.205  23.818  1.00  0.05           C
ATOM   4615  O   HID B  29      41.070  69.735  24.931  1.00  0.05           O
ATOM   4616  CB  HID B  29      42.165  72.136  22.993  1.00  0.05           C
ATOM   4617  CG  HID B  29      42.507  72.717  24.306  1.00  0.05           C
ATOM   4618  CD2 HID B  29      41.898  73.736  24.935  1.00  0.05           C
ATOM   4619  ND1 HID B  29      43.330  72.028  25.210  1.00  0.05           N
ATOM   4620  CE1 HID B  29      43.397  72.886  26.286  1.00  0.05           C
ATOM   4621  NE2 HID B  29      42.502  73.896  26.171  1.00  0.05           N
ATOM   4622  H   HID B  29      41.975  70.968  20.804  1.00  0.05           H
ATOM   4623  HA  HID B  29      42.939  70.309  23.365  1.00  0.05           H
ATOM   4624  HB2 HID B  29      42.930  72.345  22.244  1.00  0.05           H
ATOM   4625  HB3 HID B  29      41.290  72.653  22.600  1.00  0.05           H
ATOM   4626  HD1 HID B  29      43.971  71.266  25.039  1.00  0.05           H
ATOM   4627  HD2 HID B  29      41.135  74.360  24.494  1.00  0.05           H
ATOM   4628  HE1 HID B  29      44.089  72.630  27.075  1.00  0.05           H
ATOM   4629  N   LEU B  30      39.640  70.193  23.204  1.00  0.01           N
ATOM   4630  CA  LEU B  30      38.378  69.725  23.866  1.00  0.01           C
ATOM   4631  C   LEU B  30      38.219  68.158  24.016  1.00  0.01           C
ATOM   4632  O   LEU B  30      37.320  67.715  24.780  1.00  0.01           O
ATOM   4633  CB  LEU B  30      37.181  70.384  23.224  1.00  0.01           C
ATOM   4634  CG  LEU B  30      37.280  71.952  23.410  1.00  0.01           C
ATOM   4635  CD1 LEU B  30      36.079  72.645  22.743  1.00  0.01           C
ATOM   4636  CD2 LEU B  30      37.297  72.425  24.840  1.00  0.01           C
ATOM   4637  H   LEU B  30      39.567  70.668  22.316  1.00  0.01           H
ATOM   4638  HA  LEU B  30      38.504  70.158  24.858  1.00  0.01           H
ATOM   4639  HB2 LEU B  30      37.124  70.119  22.168  1.00  0.01           H
ATOM   4640  HB3 LEU B  30      36.266  70.093  23.739  1.00  0.01           H
ATOM   4641  HG  LEU B  30      38.177  72.353  22.937  1.00  0.01           H
ATOM   4642 HD11 LEU B  30      35.078  72.419  23.111  1.00  0.01           H
ATOM   4643 HD12 LEU B  30      36.141  72.289  21.715  1.00  0.01           H
ATOM   4644 HD13 LEU B  30      36.278  73.705  22.900  1.00  0.01           H
ATOM   4645 HD21 LEU B  30      36.380  72.101  25.332  1.00  0.01           H
ATOM   4646 HD22 LEU B  30      38.206  72.088  25.338  1.00  0.01           H
ATOM   4647 HD23 LEU B  30      37.305  73.511  24.933  1.00  0.01           H
ATOM   4648  N   THR B  31      39.015  67.393  23.230  1.00 -0.11           N
ATOM   4649  CA  THR B  31      38.930  65.926  23.086  1.00 -0.11           C
ATOM   4650  C   THR B  31      40.211  65.233  23.609  1.00 -0.11           C
ATOM   4651  O   THR B  31      40.039  64.161  24.226  1.00 -0.11           O
ATOM   4652  CB  THR B  31      38.458  65.482  21.684  1.00 -0.11           C
ATOM   4653  CG2 THR B  31      37.140  66.205  21.365  1.00 -0.11           C
ATOM   4654  OG1 THR B  31      39.407  65.795  20.689  1.00 -0.11           O
ATOM   4655  H   THR B  31      39.849  67.725  22.766  1.00 -0.11           H
ATOM   4656  HA  THR B  31      38.144  65.674  23.797  1.00 -0.11           H
ATOM   4657  HB  THR B  31      38.192  64.436  21.838  1.00 -0.11           H
ATOM   4658  HG1 THR B  31      39.158  66.651  20.333  1.00 -0.11           H
ATOM   4659 HG21 THR B  31      37.376  67.260  21.231  1.00 -0.11           H
ATOM   4660 HG22 THR B  31      36.415  66.096  22.172  1.00 -0.11           H
ATOM   4661 HG23 THR B  31      36.589  65.821  20.507  1.00 -0.11           H
ATOM   4662  N   LEU B  32      41.378  65.856  23.536  1.00 -0.52           N
ATOM   4663  CA  LEU B  32      42.643  65.253  23.891  1.00 -0.52           C
ATOM   4664  C   LEU B  32      43.444  65.828  25.044  1.00 -0.52           C
ATOM   4665  O   LEU B  32      44.404  65.100  25.406  1.00 -0.52           O
ATOM   4666  CB  LEU B  32      43.521  65.237  22.657  1.00 -0.52           C
ATOM   4667  CG  LEU B  32      43.018  64.337  21.494  1.00 -0.52           C
ATOM   4668  CD1 LEU B  32      43.840  64.509  20.231  1.00 -0.52           C
ATOM   4669  CD2 LEU B  32      43.164  62.863  22.044  1.00 -0.52           C
ATOM   4670  H   LEU B  32      41.479  66.748  23.074  1.00 -0.52           H
ATOM   4671  HA  LEU B  32      42.523  64.200  24.148  1.00 -0.52           H
ATOM   4672  HB2 LEU B  32      43.494  66.211  22.170  1.00 -0.52           H
ATOM   4673  HB3 LEU B  32      44.577  65.040  22.843  1.00 -0.52           H
ATOM   4674  HG  LEU B  32      41.967  64.466  21.236  1.00 -0.52           H
ATOM   4675 HD11 LEU B  32      44.860  64.661  20.584  1.00 -0.52           H
ATOM   4676 HD12 LEU B  32      43.539  65.442  19.754  1.00 -0.52           H
ATOM   4677 HD13 LEU B  32      43.602  63.639  19.619  1.00 -0.52           H
ATOM   4678 HD21 LEU B  32      42.917  62.148  21.260  1.00 -0.52           H
ATOM   4679 HD22 LEU B  32      44.132  62.602  22.471  1.00 -0.52           H
ATOM   4680 HD23 LEU B  32      42.347  62.610  22.720  1.00 -0.52           H
ATOM   4681  N   GLY B  33      43.088  66.960  25.713  1.00  0.02           N
ATOM   4682  CA  GLY B  33      43.741  67.427  26.955  1.00  0.02           C
ATOM   4683  C   GLY B  33      44.661  68.594  26.708  1.00  0.02           C
ATOM   4684  O   GLY B  33      44.433  69.319  25.749  1.00  0.02           O
ATOM   4685  H   GLY B  33      42.232  67.452  25.498  1.00  0.02           H
ATOM   4686  HA2 GLY B  33      43.011  67.602  27.745  1.00  0.02           H
ATOM   4687  HA3 GLY B  33      44.343  66.571  27.261  1.00  0.02           H
ATOM   4688  N   GLU B  34      45.737  68.833  27.474  1.00  0.01           N
ATOM   4689  CA  GLU B  34      46.540  70.008  27.329  1.00  0.01           C
ATOM   4690  C   GLU B  34      47.390  70.251  26.040  1.00  0.01           C
ATOM   4691  O   GLU B  34      47.862  71.366  25.749  1.00  0.01           O
ATOM   4692  CB  GLU B  34      47.464  70.034  28.592  1.00  0.01           C
ATOM   4693  CG  GLU B  34      46.794  70.434  29.983  1.00  0.01           C
ATOM   4694  CD  GLU B  34      46.241  71.907  29.909  1.00  0.01           C
ATOM   4695  OE1 GLU B  34      45.131  72.195  30.420  1.00  0.01           O
ATOM   4696  OE2 GLU B  34      47.009  72.814  29.462  1.00  0.01           O
ATOM   4697  H   GLU B  34      45.898  68.224  28.263  1.00  0.01           H
ATOM   4698  HA  GLU B  34      45.888  70.879  27.386  1.00  0.01           H
ATOM   4699  HB2 GLU B  34      47.926  69.057  28.730  1.00  0.01           H
ATOM   4700  HB3 GLU B  34      48.171  70.828  28.350  1.00  0.01           H
ATOM   4701  HG2 GLU B  34      46.022  69.688  30.171  1.00  0.01           H
ATOM   4702  HG3 GLU B  34      47.506  70.467  30.808  1.00  0.01           H
ATOM   4703  N   SER B  35      47.660  69.132  25.383  1.00 -0.21           N
ATOM   4704  CA  SER B  35      48.337  69.096  24.117  1.00 -0.21           C
ATOM   4705  C   SER B  35      47.428  68.445  23.045  1.00 -0.21           C
ATOM   4706  O   SER B  35      46.354  67.857  23.374  1.00 -0.21           O
ATOM   4707  CB  SER B  35      49.719  68.351  24.162  1.00 -0.21           C
ATOM   4708  OG  SER B  35      50.536  69.013  25.036  1.00 -0.21           O
ATOM   4709  H   SER B  35      47.323  68.230  25.690  1.00 -0.21           H
ATOM   4710  HA  SER B  35      48.595  70.089  23.750  1.00 -0.21           H
ATOM   4711  HB2 SER B  35      49.597  67.333  24.532  1.00 -0.21           H
ATOM   4712  HB3 SER B  35      50.215  68.261  23.195  1.00 -0.21           H
ATOM   4713  HG  SER B  35      51.296  68.543  25.386  1.00 -0.21           H
ATOM   4714  N   VAL B  36      47.912  68.327  21.796  1.00  0.02           N
ATOM   4715  CA  VAL B  36      47.183  67.725  20.665  1.00  0.02           C
ATOM   4716  C   VAL B  36      47.953  66.632  19.985  1.00  0.02           C
ATOM   4717  O   VAL B  36      47.580  66.108  18.945  1.00  0.02           O
ATOM   4718  CB  VAL B  36      46.500  68.733  19.717  1.00  0.02           C
ATOM   4719  CG1 VAL B  36      45.726  69.845  20.450  1.00  0.02           C
ATOM   4720  CG2 VAL B  36      47.488  69.395  18.792  1.00  0.02           C
ATOM   4721  H   VAL B  36      48.856  68.628  21.602  1.00  0.02           H
ATOM   4722  HA  VAL B  36      46.350  67.189  21.122  1.00  0.02           H
ATOM   4723  HB  VAL B  36      45.690  68.278  19.148  1.00  0.02           H
ATOM   4724 HG11 VAL B  36      44.886  69.374  20.960  1.00  0.02           H
ATOM   4725 HG12 VAL B  36      46.366  70.381  21.151  1.00  0.02           H
ATOM   4726 HG13 VAL B  36      45.422  70.626  19.753  1.00  0.02           H
ATOM   4727 HG21 VAL B  36      47.913  68.548  18.253  1.00  0.02           H
ATOM   4728 HG22 VAL B  36      48.246  69.949  19.345  1.00  0.02           H
ATOM   4729 HG23 VAL B  36      46.947  69.985  18.052  1.00  0.02           H
ATOM   4730  N   HID B  37      49.078  66.194  20.667  1.00 -0.88           N
ATOM   4731  CA  HID B  37      49.950  65.032  20.215  1.00 -0.88           C
ATOM   4732  C   HID B  37      49.386  63.705  20.742  1.00 -0.88           C
ATOM   4733  O   HID B  37      48.462  63.706  21.610  1.00 -0.88           O
ATOM   4734  CB  HID B  37      51.364  65.213  20.720  1.00 -0.88           C
ATOM   4735  CG  HID B  37      51.623  65.214  22.218  1.00 -0.88           C
ATOM   4736  CD2 HID B  37      52.215  66.215  22.902  1.00 -0.88           C
ATOM   4737  ND1 HID B  37      51.246  64.218  23.113  1.00 -0.88           N
ATOM   4738  CE1 HID B  37      51.619  64.601  24.286  1.00 -0.88           C
ATOM   4739  NE2 HID B  37      52.188  65.840  24.260  1.00 -0.88           N
ATOM   4740  H   HID B  37      49.089  66.457  21.642  1.00 -0.88           H
ATOM   4741  HA  HID B  37      50.002  64.916  19.132  1.00 -0.88           H
ATOM   4742  HB2 HID B  37      52.037  64.505  20.235  1.00 -0.88           H
ATOM   4743  HB3 HID B  37      51.593  66.238  20.430  1.00 -0.88           H
ATOM   4744  HD1 HID B  37      51.041  63.284  22.788  1.00 -0.88           H
ATOM   4745  HD2 HID B  37      52.651  67.111  22.486  1.00 -0.88           H
ATOM   4746  HE1 HID B  37      51.685  63.980  25.167  1.00 -0.88           H
ATOM   4747  N   CYS B  38      49.893  62.541  20.284  1.00 -0.77           N
ATOM   4748  CA  CYS B  38      49.444  61.229  20.709  1.00 -0.77           C
ATOM   4749  C   CYS B  38      49.636  61.049  22.267  1.00 -0.77           C
ATOM   4750  O   CYS B  38      50.616  61.556  22.834  1.00 -0.77           O
ATOM   4751  CB  CYS B  38      50.124  60.165  19.922  1.00 -0.77           C
ATOM   4752  SG  CYS B  38      49.800  60.559  18.128  1.00 -0.77           S
ATOM   4753  H   CYS B  38      50.566  62.583  19.532  1.00 -0.77           H
ATOM   4754  HA  CYS B  38      48.408  61.045  20.425  1.00 -0.77           H
ATOM   4755  HB2 CYS B  38      51.188  60.304  20.115  1.00 -0.77           H
ATOM   4756  HB3 CYS B  38      49.843  59.125  20.090  1.00 -0.77           H
ATOM   4757  HG  CYS B  38      50.295  61.784  17.930  1.00 -0.77           H
ATOM   4758  N   GLY B  39      48.803  60.192  22.909  1.00  0.03           N
ATOM   4759  CA  GLY B  39      49.161  59.569  24.134  1.00  0.03           C
ATOM   4760  C   GLY B  39      50.022  58.351  24.018  1.00  0.03           C
ATOM   4761  O   GLY B  39      49.911  57.582  23.087  1.00  0.03           O
ATOM   4762  H   GLY B  39      48.045  59.763  22.397  1.00  0.03           H
ATOM   4763  HA2 GLY B  39      49.736  60.316  24.680  1.00  0.03           H
ATOM   4764  HA3 GLY B  39      48.252  59.375  24.705  1.00  0.03           H
ATOM   4765  N   LEU B  40      50.855  58.021  25.047  1.00  0.03           N
ATOM   4766  CA  LEU B  40      51.527  56.635  25.050  1.00  0.03           C
ATOM   4767  C   LEU B  40      50.450  55.659  25.754  1.00  0.03           C
ATOM   4768  O   LEU B  40      50.615  55.192  26.859  1.00  0.03           O
ATOM   4769  CB  LEU B  40      52.838  56.527  25.891  1.00  0.03           C
ATOM   4770  CG  LEU B  40      53.567  55.175  25.707  1.00  0.03           C
ATOM   4771  CD1 LEU B  40      54.419  55.149  24.405  1.00  0.03           C
ATOM   4772  CD2 LEU B  40      54.709  55.110  26.737  1.00  0.03           C
ATOM   4773  H   LEU B  40      51.026  58.664  25.807  1.00  0.03           H
ATOM   4774  HA  LEU B  40      51.657  56.288  24.025  1.00  0.03           H
ATOM   4775  HB2 LEU B  40      53.546  57.300  25.591  1.00  0.03           H
ATOM   4776  HB3 LEU B  40      52.553  56.579  26.942  1.00  0.03           H
ATOM   4777  HG  LEU B  40      52.835  54.374  25.808  1.00  0.03           H
ATOM   4778 HD11 LEU B  40      55.325  55.751  24.332  1.00  0.03           H
ATOM   4779 HD12 LEU B  40      53.790  55.425  23.559  1.00  0.03           H
ATOM   4780 HD13 LEU B  40      54.688  54.107  24.234  1.00  0.03           H
ATOM   4781 HD21 LEU B  40      54.363  55.149  27.770  1.00  0.03           H
ATOM   4782 HD22 LEU B  40      55.373  54.265  26.558  1.00  0.03           H
ATOM   4783 HD23 LEU B  40      55.316  55.998  26.560  1.00  0.03           H
ATOM   4784  N   TRP B  41      49.430  55.397  24.897  1.00  0.02           N
ATOM   4785  CA  TRP B  41      48.332  54.369  25.168  1.00  0.02           C
ATOM   4786  C   TRP B  41      48.827  52.904  25.277  1.00  0.02           C
ATOM   4787  O   TRP B  41      48.465  52.131  26.193  1.00  0.02           O
ATOM   4788  CB  TRP B  41      47.400  54.425  23.967  1.00  0.02           C
ATOM   4789  CG  TRP B  41      46.795  55.778  23.742  1.00  0.02           C
ATOM   4790  CD1 TRP B  41      47.052  56.565  22.668  1.00  0.02           C
ATOM   4791  CD2 TRP B  41      45.910  56.446  24.621  1.00  0.02           C
ATOM   4792  CE2 TRP B  41      45.586  57.706  24.037  1.00  0.02           C
ATOM   4793  CE3 TRP B  41      45.270  56.130  25.802  1.00  0.02           C
ATOM   4794  NE1 TRP B  41      46.408  57.752  22.942  1.00  0.02           N
ATOM   4795  CZ2 TRP B  41      44.722  58.691  24.621  1.00  0.02           C
ATOM   4796  CZ3 TRP B  41      44.379  57.010  26.435  1.00  0.02           C
ATOM   4797  CH2 TRP B  41      44.084  58.310  25.800  1.00  0.02           C
ATOM   4798  H   TRP B  41      49.509  55.787  23.969  1.00  0.02           H
ATOM   4799  HA  TRP B  41      47.898  54.600  26.141  1.00  0.02           H
ATOM   4800  HB2 TRP B  41      48.030  54.082  23.146  1.00  0.02           H
ATOM   4801  HB3 TRP B  41      46.631  53.691  24.205  1.00  0.02           H
ATOM   4802  HD1 TRP B  41      47.720  56.376  21.840  1.00  0.02           H
ATOM   4803  HE1 TRP B  41      46.627  58.604  22.448  1.00  0.02           H
ATOM   4804  HE3 TRP B  41      45.518  55.205  26.301  1.00  0.02           H
ATOM   4805  HZ2 TRP B  41      44.597  59.671  24.184  1.00  0.02           H
ATOM   4806  HZ3 TRP B  41      43.908  56.677  27.348  1.00  0.02           H
ATOM   4807  HH2 TRP B  41      43.404  59.000  26.279  1.00  0.02           H
ATOM   4808  N   PHE B  42      49.809  52.583  24.450  1.00 -0.01           N
ATOM   4809  CA  PHE B  42      50.682  51.397  24.444  1.00 -0.01           C
ATOM   4810  C   PHE B  42      52.270  51.736  24.444  1.00 -0.01           C
ATOM   4811  O   PHE B  42      52.767  52.342  23.507  1.00 -0.01           O
ATOM   4812  CB  PHE B  42      50.375  50.439  23.334  1.00 -0.01           C
ATOM   4813  CG  PHE B  42      48.939  49.892  23.195  1.00 -0.01           C
ATOM   4814  CD1 PHE B  42      48.094  50.421  22.236  1.00 -0.01           C
ATOM   4815  CD2 PHE B  42      48.538  48.789  23.942  1.00 -0.01           C
ATOM   4816  CE1 PHE B  42      46.789  49.883  22.054  1.00 -0.01           C
ATOM   4817  CE2 PHE B  42      47.168  48.269  23.903  1.00 -0.01           C
ATOM   4818  CZ  PHE B  42      46.279  48.853  22.964  1.00 -0.01           C
ATOM   4819  H   PHE B  42      50.168  53.323  23.864  1.00 -0.01           H
ATOM   4820  HA  PHE B  42      50.491  50.792  25.330  1.00 -0.01           H
ATOM   4821  HB2 PHE B  42      50.611  50.924  22.387  1.00 -0.01           H
ATOM   4822  HB3 PHE B  42      51.056  49.589  23.391  1.00 -0.01           H
ATOM   4823  HD1 PHE B  42      48.461  51.185  21.567  1.00 -0.01           H
ATOM   4824  HD2 PHE B  42      49.184  48.262  24.629  1.00 -0.01           H
ATOM   4825  HE1 PHE B  42      46.136  50.298  21.301  1.00 -0.01           H
ATOM   4826  HE2 PHE B  42      46.797  47.457  24.510  1.00 -0.01           H
ATOM   4827  HZ  PHE B  42      45.259  48.513  22.862  1.00 -0.01           H
ATOM   4828  N   PRO B  43      53.096  51.253  25.333  1.00  0.00           N
ATOM   4829  CA  PRO B  43      54.541  51.352  25.132  1.00  0.00           C
ATOM   4830  C   PRO B  43      55.055  50.524  23.928  1.00  0.00           C
ATOM   4831  O   PRO B  43      54.439  49.574  23.459  1.00  0.00           O
ATOM   4832  CB  PRO B  43      55.143  50.669  26.351  1.00  0.00           C
ATOM   4833  CG  PRO B  43      54.075  50.702  27.460  1.00  0.00           C
ATOM   4834  CD  PRO B  43      52.859  50.432  26.581  1.00  0.00           C
ATOM   4835  HA  PRO B  43      55.001  52.339  25.187  1.00  0.00           H
ATOM   4836  HB2 PRO B  43      55.417  49.646  26.095  1.00  0.00           H
ATOM   4837  HB3 PRO B  43      55.949  51.325  26.680  1.00  0.00           H
ATOM   4838  HG2 PRO B  43      54.376  49.959  28.198  1.00  0.00           H
ATOM   4839  HG3 PRO B  43      54.060  51.694  27.912  1.00  0.00           H
ATOM   4840  HD2 PRO B  43      52.811  49.401  26.231  1.00  0.00           H
ATOM   4841  HD3 PRO B  43      51.914  50.565  27.108  1.00  0.00           H
ATOM   4842  N   PRO B  44      56.280  50.837  23.349  1.00  0.00           N
ATOM   4843  CA  PRO B  44      57.003  49.984  22.360  1.00  0.00           C
ATOM   4844  C   PRO B  44      57.735  48.791  22.877  1.00  0.00           C
ATOM   4845  O   PRO B  44      57.926  47.832  22.098  1.00  0.00           O
ATOM   4846  CB  PRO B  44      57.847  51.015  21.575  1.00  0.00           C
ATOM   4847  CG  PRO B  44      58.148  52.059  22.679  1.00  0.00           C
ATOM   4848  CD  PRO B  44      56.839  52.170  23.416  1.00  0.00           C
ATOM   4849  HA  PRO B  44      56.295  49.513  21.678  1.00  0.00           H
ATOM   4850  HB2 PRO B  44      58.761  50.524  21.244  1.00  0.00           H
ATOM   4851  HB3 PRO B  44      57.132  51.413  20.854  1.00  0.00           H
ATOM   4852  HG2 PRO B  44      58.898  51.695  23.381  1.00  0.00           H
ATOM   4853  HG3 PRO B  44      58.415  53.031  22.264  1.00  0.00           H
ATOM   4854  HD2 PRO B  44      57.035  52.552  24.418  1.00  0.00           H
ATOM   4855  HD3 PRO B  44      56.188  52.899  22.934  1.00  0.00           H
ATOM   4856  N   ASP B  45      58.276  48.745  24.094  1.00  0.00           N
ATOM   4857  CA  ASP B  45      58.814  47.613  24.897  1.00  0.00           C
ATOM   4858  C   ASP B  45      57.727  46.571  25.323  1.00  0.00           C
ATOM   4859  O   ASP B  45      58.053  45.561  25.990  1.00  0.00           O
ATOM   4860  CB  ASP B  45      59.681  48.060  26.044  1.00  0.00           C
ATOM   4861  CG  ASP B  45      59.051  48.996  27.065  1.00  0.00           C
ATOM   4862  OD1 ASP B  45      59.376  48.878  28.255  1.00  0.00           O
ATOM   4863  OD2 ASP B  45      58.216  49.862  26.667  1.00  0.00           O
ATOM   4864  H   ASP B  45      58.076  49.548  24.672  1.00  0.00           H
ATOM   4865  HA  ASP B  45      59.492  47.072  24.237  1.00  0.00           H
ATOM   4866  HB2 ASP B  45      59.951  47.115  26.516  1.00  0.00           H
ATOM   4867  HB3 ASP B  45      60.466  48.599  25.513  1.00  0.00           H
ATOM   4868  N   ALA B  46      56.477  46.805  24.970  1.00  0.00           N
ATOM   4869  CA  ALA B  46      55.316  45.856  25.340  1.00  0.00           C
ATOM   4870  C   ALA B  46      54.804  45.099  24.119  1.00  0.00           C
ATOM   4871  O   ALA B  46      55.072  45.564  23.005  1.00  0.00           O
ATOM   4872  CB  ALA B  46      54.147  46.723  25.957  1.00  0.00           C
ATOM   4873  H   ALA B  46      56.223  47.665  24.505  1.00  0.00           H
ATOM   4874  HA  ALA B  46      55.648  45.188  26.135  1.00  0.00           H
ATOM   4875  HB1 ALA B  46      54.552  47.418  26.692  1.00  0.00           H
ATOM   4876  HB2 ALA B  46      53.458  45.983  26.364  1.00  0.00           H
ATOM   4877  HB3 ALA B  46      53.744  47.324  25.142  1.00  0.00           H
ATOM   4878  N   PRO B  47      54.117  43.966  24.240  1.00  0.00           N
ATOM   4879  CA  PRO B  47      53.630  43.191  23.074  1.00  0.00           C
ATOM   4880  C   PRO B  47      53.223  43.943  21.766  1.00  0.00           C
ATOM   4881  O   PRO B  47      52.501  44.962  21.865  1.00  0.00           O
ATOM   4882  CB  PRO B  47      52.544  42.308  23.637  1.00  0.00           C
ATOM   4883  CG  PRO B  47      53.223  42.000  24.995  1.00  0.00           C
ATOM   4884  CD  PRO B  47      53.691  43.364  25.474  1.00  0.00           C
ATOM   4885  HA  PRO B  47      54.486  42.568  22.816  1.00  0.00           H
ATOM   4886  HB2 PRO B  47      51.664  42.877  23.934  1.00  0.00           H
ATOM   4887  HB3 PRO B  47      52.321  41.399  23.077  1.00  0.00           H
ATOM   4888  HG2 PRO B  47      52.467  41.577  25.657  1.00  0.00           H
ATOM   4889  HG3 PRO B  47      54.112  41.384  24.864  1.00  0.00           H
ATOM   4890  HD2 PRO B  47      52.855  43.930  25.885  1.00  0.00           H
ATOM   4891  HD3 PRO B  47      54.431  43.285  26.271  1.00  0.00           H
ATOM   4892  N   VAL B  48      53.485  43.412  20.617  1.00  0.01           N
ATOM   4893  CA  VAL B  48      53.084  43.877  19.279  1.00  0.01           C
ATOM   4894  C   VAL B  48      51.567  43.677  19.002  1.00  0.01           C
ATOM   4895  O   VAL B  48      51.110  42.524  19.072  1.00  0.01           O
ATOM   4896  CB  VAL B  48      53.903  43.266  18.135  1.00  0.01           C
ATOM   4897  CG1 VAL B  48      53.507  43.863  16.802  1.00  0.01           C
ATOM   4898  CG2 VAL B  48      55.414  43.382  18.306  1.00  0.01           C
ATOM   4899  H   VAL B  48      53.859  42.475  20.680  1.00  0.01           H
ATOM   4900  HA  VAL B  48      53.290  44.948  19.255  1.00  0.01           H
ATOM   4901  HB  VAL B  48      53.739  42.193  18.027  1.00  0.01           H
ATOM   4902 HG11 VAL B  48      54.116  43.533  15.960  1.00  0.01           H
ATOM   4903 HG12 VAL B  48      52.486  43.603  16.524  1.00  0.01           H
ATOM   4904 HG13 VAL B  48      53.505  44.952  16.851  1.00  0.01           H
ATOM   4905 HG21 VAL B  48      55.709  43.148  19.329  1.00  0.01           H
ATOM   4906 HG22 VAL B  48      55.697  44.413  18.094  1.00  0.01           H
ATOM   4907 HG23 VAL B  48      56.034  42.682  17.746  1.00  0.01           H
ATOM   4908  N   PRO B  49      50.829  44.722  18.579  1.00  0.00           N
ATOM   4909  CA  PRO B  49      49.369  44.605  18.208  1.00  0.00           C
ATOM   4910  C   PRO B  49      49.078  43.475  17.227  1.00  0.00           C
ATOM   4911  O   PRO B  49      49.594  43.428  16.115  1.00  0.00           O
ATOM   4912  CB  PRO B  49      48.782  45.944  17.661  1.00  0.00           C
ATOM   4913  CG  PRO B  49      50.136  46.726  17.437  1.00  0.00           C
ATOM   4914  CD  PRO B  49      51.218  46.143  18.435  1.00  0.00           C
ATOM   4915  HA  PRO B  49      48.799  44.375  19.107  1.00  0.00           H
ATOM   4916  HB2 PRO B  49      48.347  45.910  16.662  1.00  0.00           H
ATOM   4917  HB3 PRO B  49      48.209  46.485  18.414  1.00  0.00           H
ATOM   4918  HG2 PRO B  49      50.541  46.550  16.441  1.00  0.00           H
ATOM   4919  HG3 PRO B  49      50.133  47.815  17.469  1.00  0.00           H
ATOM   4920  HD2 PRO B  49      52.225  46.273  18.041  1.00  0.00           H
ATOM   4921  HD3 PRO B  49      51.213  46.606  19.422  1.00  0.00           H
ATOM   4922  N   GLN B  50      48.187  42.471  17.566  1.00  0.00           N
ATOM   4923  CA  GLN B  50      47.694  41.480  16.636  1.00  0.00           C
ATOM   4924  C   GLN B  50      46.855  42.197  15.546  1.00  0.00           C
ATOM   4925  O   GLN B  50      46.853  41.810  14.397  1.00  0.00           O
ATOM   4926  CB  GLN B  50      47.022  40.399  17.374  1.00  0.00           C
ATOM   4927  CG  GLN B  50      46.343  39.361  16.480  1.00  0.00           C
ATOM   4928  CD  GLN B  50      45.567  38.356  17.259  1.00  0.00           C
ATOM   4929  NE2 GLN B  50      44.463  37.754  16.872  1.00  0.00           N
ATOM   4930  OE1 GLN B  50      45.824  38.147  18.415  1.00  0.00           O
ATOM   4931  H   GLN B  50      47.734  42.434  18.468  1.00  0.00           H
ATOM   4932  HA  GLN B  50      48.655  41.170  16.224  1.00  0.00           H
ATOM   4933  HB2 GLN B  50      47.796  39.952  17.998  1.00  0.00           H
ATOM   4934  HB3 GLN B  50      46.290  40.834  18.056  1.00  0.00           H
ATOM   4935  HG2 GLN B  50      45.655  39.826  15.774  1.00  0.00           H
ATOM   4936  HG3 GLN B  50      47.133  38.876  15.906  1.00  0.00           H
ATOM   4937 HE21 GLN B  50      43.943  37.277  17.594  1.00  0.00           H
ATOM   4938 HE22 GLN B  50      44.251  37.920  15.898  1.00  0.00           H
ATOM   4939  N   ASP B  51      46.062  43.205  15.958  1.00  0.01           N
ATOM   4940  CA  ASP B  51      45.316  44.014  14.983  1.00  0.01           C
ATOM   4941  C   ASP B  51      45.291  45.467  15.537  1.00  0.01           C
ATOM   4942  O   ASP B  51      45.251  45.628  16.740  1.00  0.01           O
ATOM   4943  CB  ASP B  51      43.949  43.355  14.582  1.00  0.01           C
ATOM   4944  CG  ASP B  51      43.393  43.820  13.284  1.00  0.01           C
ATOM   4945  OD1 ASP B  51      43.514  45.002  13.033  1.00  0.01           O
ATOM   4946  OD2 ASP B  51      43.013  42.976  12.432  1.00  0.01           O
ATOM   4947  H   ASP B  51      45.846  43.480  16.906  1.00  0.01           H
ATOM   4948  HA  ASP B  51      45.949  44.062  14.097  1.00  0.01           H
ATOM   4949  HB2 ASP B  51      44.120  42.297  14.386  1.00  0.01           H
ATOM   4950  HB3 ASP B  51      43.212  43.597  15.348  1.00  0.01           H
ATOM   4951  N   MET B  52      45.364  46.522  14.679  1.00  0.00           N
ATOM   4952  CA  MET B  52      45.096  47.885  15.058  1.00  0.00           C
ATOM   4953  C   MET B  52      43.591  48.185  15.219  1.00  0.00           C
ATOM   4954  O   MET B  52      43.277  49.299  15.617  1.00  0.00           O
ATOM   4955  CB  MET B  52      45.718  48.827  14.048  1.00  0.00           C
ATOM   4956  CG  MET B  52      47.225  48.710  14.060  1.00  0.00           C
ATOM   4957  SD  MET B  52      47.960  50.354  13.921  1.00  0.00           S
ATOM   4958  CE  MET B  52      47.459  51.168  12.380  1.00  0.00           C
ATOM   4959  H   MET B  52      45.278  46.287  13.700  1.00  0.00           H
ATOM   4960  HA  MET B  52      45.626  48.104  15.985  1.00  0.00           H
ATOM   4961  HB2 MET B  52      45.290  48.470  13.112  1.00  0.00           H
ATOM   4962  HB3 MET B  52      45.336  49.837  14.191  1.00  0.00           H
ATOM   4963  HG2 MET B  52      47.515  48.349  15.047  1.00  0.00           H
ATOM   4964  HG3 MET B  52      47.720  48.093  13.310  1.00  0.00           H
ATOM   4965  HE1 MET B  52      46.390  51.373  12.431  1.00  0.00           H
ATOM   4966  HE2 MET B  52      47.994  52.114  12.299  1.00  0.00           H
ATOM   4967  HE3 MET B  52      47.714  50.523  11.539  1.00  0.00           H
ATOM   4968  N   GLU B  53      42.772  47.171  14.975  1.00  0.00           N
ATOM   4969  CA  GLU B  53      41.360  47.119  15.289  1.00  0.00           C
ATOM   4970  C   GLU B  53      41.146  46.999  16.837  1.00  0.00           C
ATOM   4971  O   GLU B  53      41.721  46.142  17.573  1.00  0.00           O
ATOM   4972  CB  GLU B  53      40.754  45.901  14.647  1.00  0.00           C
ATOM   4973  CG  GLU B  53      40.363  46.065  13.212  1.00  0.00           C
ATOM   4974  CD  GLU B  53      39.262  47.106  12.959  1.00  0.00           C
ATOM   4975  OE1 GLU B  53      38.721  47.233  11.826  1.00  0.00           O
ATOM   4976  OE2 GLU B  53      38.718  47.716  13.871  1.00  0.00           O
ATOM   4977  H   GLU B  53      43.186  46.387  14.492  1.00  0.00           H
ATOM   4978  HA  GLU B  53      40.873  48.024  14.925  1.00  0.00           H
ATOM   4979  HB2 GLU B  53      41.418  45.044  14.757  1.00  0.00           H
ATOM   4980  HB3 GLU B  53      39.835  45.665  15.184  1.00  0.00           H
ATOM   4981  HG2 GLU B  53      41.296  46.399  12.757  1.00  0.00           H
ATOM   4982  HG3 GLU B  53      40.147  45.110  12.733  1.00  0.00           H
ATOM   4983  N   LEU B  54      40.210  47.860  17.392  1.00  0.00           N
ATOM   4984  CA  LEU B  54      40.036  48.063  18.888  1.00  0.00           C
ATOM   4985  C   LEU B  54      39.653  46.849  19.755  1.00  0.00           C
ATOM   4986  O   LEU B  54      40.099  46.691  20.870  1.00  0.00           O
ATOM   4987  CB  LEU B  54      38.975  49.235  19.025  1.00  0.00           C
ATOM   4988  CG  LEU B  54      38.774  49.759  20.419  1.00  0.00           C
ATOM   4989  CD1 LEU B  54      40.016  50.531  20.933  1.00  0.00           C
ATOM   4990  CD2 LEU B  54      37.641  50.761  20.476  1.00  0.00           C
ATOM   4991  H   LEU B  54      39.754  48.494  16.752  1.00  0.00           H
ATOM   4992  HA  LEU B  54      40.949  48.373  19.396  1.00  0.00           H
ATOM   4993  HB2 LEU B  54      39.294  50.061  18.389  1.00  0.00           H
ATOM   4994  HB3 LEU B  54      37.990  48.965  18.645  1.00  0.00           H
ATOM   4995  HG  LEU B  54      38.551  48.932  21.094  1.00  0.00           H
ATOM   4996 HD11 LEU B  54      39.842  50.799  21.975  1.00  0.00           H
ATOM   4997 HD12 LEU B  54      40.368  51.424  20.417  1.00  0.00           H
ATOM   4998 HD13 LEU B  54      40.886  49.879  20.850  1.00  0.00           H
ATOM   4999 HD21 LEU B  54      37.735  51.435  19.624  1.00  0.00           H
ATOM   5000 HD22 LEU B  54      36.652  50.333  20.314  1.00  0.00           H
ATOM   5001 HD23 LEU B  54      37.646  51.196  21.476  1.00  0.00           H
ATOM   5002  N   VAL B  55      38.885  45.898  19.204  1.00  0.00           N
ATOM   5003  CA  VAL B  55      38.525  44.664  19.903  1.00  0.00           C
ATOM   5004  C   VAL B  55      39.776  43.829  20.173  1.00  0.00           C
ATOM   5005  O   VAL B  55      40.003  43.235  21.189  1.00  0.00           O
ATOM   5006  CB  VAL B  55      37.585  43.832  19.018  1.00  0.00           C
ATOM   5007  CG1 VAL B  55      37.157  42.539  19.694  1.00  0.00           C
ATOM   5008  CG2 VAL B  55      36.368  44.692  18.551  1.00  0.00           C
ATOM   5009  H   VAL B  55      38.603  46.012  18.241  1.00  0.00           H
ATOM   5010  HA  VAL B  55      38.014  44.856  20.846  1.00  0.00           H
ATOM   5011  HB  VAL B  55      38.079  43.452  18.124  1.00  0.00           H
ATOM   5012 HG11 VAL B  55      38.061  41.935  19.761  1.00  0.00           H
ATOM   5013 HG12 VAL B  55      36.672  42.650  20.664  1.00  0.00           H
ATOM   5014 HG13 VAL B  55      36.386  42.023  19.121  1.00  0.00           H
ATOM   5015 HG21 VAL B  55      35.894  45.146  19.422  1.00  0.00           H
ATOM   5016 HG22 VAL B  55      35.588  44.111  18.059  1.00  0.00           H
ATOM   5017 HG23 VAL B  55      36.737  45.553  17.993  1.00  0.00           H
ATOM   5018  N   THR B  56      40.684  43.713  19.212  1.00  0.01           N
ATOM   5019  CA  THR B  56      41.869  42.865  19.264  1.00  0.01           C
ATOM   5020  C   THR B  56      43.037  43.566  20.000  1.00  0.01           C
ATOM   5021  O   THR B  56      43.695  42.979  20.829  1.00  0.01           O
ATOM   5022  CB  THR B  56      42.214  42.369  17.786  1.00  0.01           C
ATOM   5023  CG2 THR B  56      43.297  41.410  17.864  1.00  0.01           C
ATOM   5024  OG1 THR B  56      41.120  41.733  17.310  1.00  0.01           O
ATOM   5025  H   THR B  56      40.590  44.334  18.421  1.00  0.01           H
ATOM   5026  HA  THR B  56      41.596  41.919  19.734  1.00  0.01           H
ATOM   5027  HB  THR B  56      42.532  43.202  17.159  1.00  0.01           H
ATOM   5028  HG1 THR B  56      40.973  41.051  17.969  1.00  0.01           H
ATOM   5029 HG21 THR B  56      44.162  41.783  18.412  1.00  0.01           H
ATOM   5030 HG22 THR B  56      43.554  40.965  16.902  1.00  0.01           H
ATOM   5031 HG23 THR B  56      42.987  40.495  18.370  1.00  0.01           H
ATOM   5032  N   MET B  57      43.021  44.872  19.988  1.00  0.01           N
ATOM   5033  CA  MET B  57      43.873  45.725  20.935  1.00  0.01           C
ATOM   5034  C   MET B  57      43.441  45.671  22.385  1.00  0.01           C
ATOM   5035  O   MET B  57      44.272  45.535  23.299  1.00  0.01           O
ATOM   5036  CB  MET B  57      43.775  47.137  20.392  1.00  0.01           C
ATOM   5037  CG  MET B  57      44.483  47.469  19.105  1.00  0.01           C
ATOM   5038  SD  MET B  57      45.073  49.187  18.834  1.00  0.01           S
ATOM   5039  CE  MET B  57      43.439  49.956  18.715  1.00  0.01           C
ATOM   5040  H   MET B  57      42.534  45.279  19.202  1.00  0.01           H
ATOM   5041  HA  MET B  57      44.899  45.361  20.873  1.00  0.01           H
ATOM   5042  HB2 MET B  57      42.732  47.440  20.291  1.00  0.01           H
ATOM   5043  HB3 MET B  57      44.268  47.717  21.172  1.00  0.01           H
ATOM   5044  HG2 MET B  57      45.295  46.749  19.006  1.00  0.01           H
ATOM   5045  HG3 MET B  57      43.802  47.266  18.279  1.00  0.01           H
ATOM   5046  HE1 MET B  57      43.170  50.220  19.738  1.00  0.01           H
ATOM   5047  HE2 MET B  57      43.543  50.900  18.181  1.00  0.01           H
ATOM   5048  HE3 MET B  57      42.773  49.326  18.126  1.00  0.01           H
ATOM   5049  N   SER B  58      42.115  45.720  22.623  1.00  0.01           N
ATOM   5050  CA  SER B  58      41.588  45.517  23.996  1.00  0.01           C
ATOM   5051  C   SER B  58      41.817  44.035  24.422  1.00  0.01           C
ATOM   5052  O   SER B  58      42.100  43.861  25.570  1.00  0.01           O
ATOM   5053  CB  SER B  58      40.066  45.832  23.890  1.00  0.01           C
ATOM   5054  OG  SER B  58      39.636  45.717  25.225  1.00  0.01           O
ATOM   5055  H   SER B  58      41.417  45.745  21.894  1.00  0.01           H
ATOM   5056  HA  SER B  58      42.065  46.231  24.667  1.00  0.01           H
ATOM   5057  HB2 SER B  58      39.827  46.811  23.475  1.00  0.01           H
ATOM   5058  HB3 SER B  58      39.584  45.080  23.265  1.00  0.01           H
ATOM   5059  HG  SER B  58      39.265  44.833  25.280  1.00  0.01           H
ATOM   5060  N   SER B  59      41.835  43.059  23.538  1.00  0.00           N
ATOM   5061  CA  SER B  59      42.142  41.644  23.742  1.00  0.00           C
ATOM   5062  C   SER B  59      43.545  41.566  24.344  1.00  0.00           C
ATOM   5063  O   SER B  59      43.639  41.031  25.447  1.00  0.00           O
[truncated: 286,961 more chars]
