# Supplementary material for: Total enzymatic synthesis of cis-α-irone from a simple carbon source
Source: Nat Commun. 2022 Dec 2;13:7421. doi: 10.1038/s41467-022-35232-2 (PMC9715568; doi:10.1038/s41467-022-35232-2)
Supplement: Supplementary file 5 — Supplementary Data 2 [file 41467_2022_35232_MOESM5_ESM.zip › structures_mmgbsa/pMT1_wt/pMT1_1SS_SAH_ini_mmgbsa_renum.pdb]

ATOM      1  N   GLN A  10      26.508  25.608  54.154  1.00  0.00           N
ATOM      2  CA  GLN A  10      25.998  24.666  53.150  1.00  0.00           C
ATOM      3  C   GLN A  10      24.540  24.855  52.759  1.00  0.00           C
ATOM      4  O   GLN A  10      23.747  24.512  53.692  1.00  0.00           O
ATOM      5  CB  GLN A  10      26.150  23.214  53.576  1.00  0.00           C
ATOM      6  CG  GLN A  10      27.579  22.710  53.746  1.00  0.00           C
ATOM      7  CD  GLN A  10      27.834  21.318  53.190  1.00  0.00           C
ATOM      8  NE2 GLN A  10      28.970  20.714  53.533  1.00  0.00           N
ATOM      9  OE1 GLN A  10      27.070  20.676  52.522  1.00  0.00           O
ATOM     10  HA  GLN A  10      26.576  24.784  52.233  1.00  0.00           H
ATOM     11  HB2 GLN A  10      25.644  23.162  54.540  1.00  0.00           H
ATOM     12  HB3 GLN A  10      25.591  22.573  52.895  1.00  0.00           H
ATOM     13  HG2 GLN A  10      28.264  23.494  53.421  1.00  0.00           H
ATOM     14  HG3 GLN A  10      27.707  22.578  54.820  1.00  0.00           H
ATOM     15 HE21 GLN A  10      29.058  19.726  53.341  1.00  0.00           H
ATOM     16 HE22 GLN A  10      29.674  21.237  54.035  1.00  0.00           H
ATOM     17  H1  GLN A  10      26.545  26.522  53.724  1.00  0.00           H
ATOM     18  H2  GLN A  10      25.973  25.649  55.010  1.00  0.00           H
ATOM     19  H3  GLN A  10      27.443  25.287  54.360  1.00  0.00           H
ATOM     20  N   GLN A  11      24.300  25.200  51.520  1.00  0.00           N
ATOM     21  CA  GLN A  11      22.993  25.197  50.921  1.00  0.00           C
ATOM     22  C   GLN A  11      22.921  24.650  49.478  1.00  0.00           C
ATOM     23  O   GLN A  11      21.833  24.165  49.021  1.00  0.00           O
ATOM     24  CB  GLN A  11      22.515  26.641  50.889  1.00  0.00           C
ATOM     25  CG  GLN A  11      21.049  26.754  50.460  1.00  0.00           C
ATOM     26  CD  GLN A  11      20.492  28.163  50.904  1.00  0.00           C
ATOM     27  NE2 GLN A  11      19.291  28.519  50.470  1.00  0.00           N
ATOM     28  OE1 GLN A  11      21.160  29.043  51.364  1.00  0.00           O
ATOM     29  H   GLN A  11      25.091  25.403  50.925  1.00  0.00           H
ATOM     30  HA  GLN A  11      22.387  24.650  51.644  1.00  0.00           H
ATOM     31  HB2 GLN A  11      22.686  27.089  51.868  1.00  0.00           H
ATOM     32  HB3 GLN A  11      23.110  27.276  50.233  1.00  0.00           H
ATOM     33  HG2 GLN A  11      21.057  26.596  49.381  1.00  0.00           H
ATOM     34  HG3 GLN A  11      20.402  26.010  50.925  1.00  0.00           H
ATOM     35 HE21 GLN A  11      18.949  29.383  50.866  1.00  0.00           H
ATOM     36 HE22 GLN A  11      18.704  27.848  49.995  1.00  0.00           H
ATOM     37  N   VAL A  12      24.046  24.739  48.715  1.00  0.00           N
ATOM     38  CA  VAL A  12      24.275  24.205  47.359  1.00  0.00           C
ATOM     39  C   VAL A  12      25.664  23.509  47.289  1.00  0.00           C
ATOM     40  O   VAL A  12      26.711  24.024  47.688  1.00  0.00           O
ATOM     41  CB  VAL A  12      24.102  25.350  46.342  1.00  0.00           C
ATOM     42  CG1 VAL A  12      22.686  25.883  46.435  1.00  0.00           C
ATOM     43  CG2 VAL A  12      25.057  26.543  46.471  1.00  0.00           C
ATOM     44  H   VAL A  12      24.826  25.194  49.168  1.00  0.00           H
ATOM     45  HA  VAL A  12      23.429  23.562  47.117  1.00  0.00           H
ATOM     46  HB  VAL A  12      24.267  24.974  45.333  1.00  0.00           H
ATOM     47 HG11 VAL A  12      22.012  25.039  46.287  1.00  0.00           H
ATOM     48 HG12 VAL A  12      22.539  26.342  47.413  1.00  0.00           H
ATOM     49 HG13 VAL A  12      22.493  26.624  45.659  1.00  0.00           H
ATOM     50 HG21 VAL A  12      25.085  26.906  47.499  1.00  0.00           H
ATOM     51 HG22 VAL A  12      24.666  27.360  45.864  1.00  0.00           H
ATOM     52 HG23 VAL A  12      26.039  26.199  46.147  1.00  0.00           H
ATOM     53  N   THR A  13      25.701  22.307  46.670  1.00  0.00           N
ATOM     54  CA  THR A  13      26.879  21.462  46.315  1.00  0.00           C
ATOM     55  C   THR A  13      27.504  22.018  45.025  1.00  0.00           C
ATOM     56  O   THR A  13      26.867  22.866  44.307  1.00  0.00           O
ATOM     57  CB  THR A  13      26.571  19.948  46.148  1.00  0.00           C
ATOM     58  CG2 THR A  13      26.008  19.197  47.382  1.00  0.00           C
ATOM     59  OG1 THR A  13      25.664  19.677  45.083  1.00  0.00           O
ATOM     60  H   THR A  13      24.775  21.947  46.492  1.00  0.00           H
ATOM     61  HA  THR A  13      27.623  21.510  47.110  1.00  0.00           H
ATOM     62  HB  THR A  13      27.442  19.425  45.752  1.00  0.00           H
ATOM     63  HG1 THR A  13      24.855  20.154  45.282  1.00  0.00           H
ATOM     64 HG21 THR A  13      26.432  19.742  48.225  1.00  0.00           H
ATOM     65 HG22 THR A  13      26.298  18.146  47.403  1.00  0.00           H
ATOM     66 HG23 THR A  13      24.935  19.341  47.502  1.00  0.00           H
ATOM     67  N   ALA A  14      28.666  21.463  44.622  1.00  0.00           N
ATOM     68  CA  ALA A  14      29.368  21.637  43.358  1.00  0.00           C
ATOM     69  C   ALA A  14      28.463  21.498  42.084  1.00  0.00           C
ATOM     70  O   ALA A  14      28.511  22.265  41.068  1.00  0.00           O
ATOM     71  CB  ALA A  14      30.411  20.486  43.178  1.00  0.00           C
ATOM     72  H   ALA A  14      28.973  20.787  45.307  1.00  0.00           H
ATOM     73  HA  ALA A  14      29.909  22.582  43.293  1.00  0.00           H
ATOM     74  HB1 ALA A  14      30.713  20.426  42.132  1.00  0.00           H
ATOM     75  HB2 ALA A  14      29.967  19.539  43.483  1.00  0.00           H
ATOM     76  HB3 ALA A  14      31.307  20.734  43.747  1.00  0.00           H
ATOM     77  N   ASP A  15      27.544  20.536  42.032  1.00  0.00           N
ATOM     78  CA  ASP A  15      26.642  20.266  40.883  1.00  0.00           C
ATOM     79  C   ASP A  15      25.662  21.360  40.690  1.00  0.00           C
ATOM     80  O   ASP A  15      25.269  21.726  39.577  1.00  0.00           O
ATOM     81  CB  ASP A  15      26.012  18.820  41.140  1.00  0.00           C
ATOM     82  CG  ASP A  15      26.928  17.593  41.128  1.00  0.00           C
ATOM     83  OD1 ASP A  15      28.164  17.757  40.954  1.00  0.00           O
ATOM     84  OD2 ASP A  15      26.378  16.456  41.228  1.00  0.00           O
ATOM     85  H   ASP A  15      27.401  19.909  42.811  1.00  0.00           H
ATOM     86  HA  ASP A  15      27.257  20.106  39.998  1.00  0.00           H
ATOM     87  HB2 ASP A  15      25.382  18.807  42.030  1.00  0.00           H
ATOM     88  HB3 ASP A  15      25.260  18.598  40.382  1.00  0.00           H
ATOM     89  N   GLU A  16      25.173  21.912  41.768  1.00  0.00           N
ATOM     90  CA  GLU A  16      24.212  22.980  41.936  1.00  0.00           C
ATOM     91  C   GLU A  16      24.849  24.401  41.567  1.00  0.00           C
ATOM     92  O   GLU A  16      24.168  25.225  40.923  1.00  0.00           O
ATOM     93  CB  GLU A  16      23.597  22.915  43.279  1.00  0.00           C
ATOM     94  CG  GLU A  16      22.737  21.715  43.327  1.00  0.00           C
ATOM     95  CD  GLU A  16      22.363  21.372  44.795  1.00  0.00           C
ATOM     96  OE1 GLU A  16      23.232  20.758  45.434  1.00  0.00           O
ATOM     97  OE2 GLU A  16      21.229  21.667  45.268  1.00  0.00           O
ATOM     98  H   GLU A  16      25.586  21.575  42.627  1.00  0.00           H
ATOM     99  HA  GLU A  16      23.370  22.832  41.260  1.00  0.00           H
ATOM    100  HB2 GLU A  16      24.331  22.871  44.084  1.00  0.00           H
ATOM    101  HB3 GLU A  16      23.057  23.856  43.380  1.00  0.00           H
ATOM    102  HG2 GLU A  16      21.792  21.804  42.792  1.00  0.00           H
ATOM    103  HG3 GLU A  16      23.223  20.837  42.901  1.00  0.00           H
ATOM    104  N   VAL A  17      26.062  24.665  42.000  1.00  0.00           N
ATOM    105  CA  VAL A  17      26.844  25.786  41.537  1.00  0.00           C
ATOM    106  C   VAL A  17      27.310  25.653  40.128  1.00  0.00           C
ATOM    107  O   VAL A  17      27.456  26.622  39.369  1.00  0.00           O
ATOM    108  CB  VAL A  17      28.081  25.975  42.450  1.00  0.00           C
ATOM    109  CG1 VAL A  17      29.084  27.039  41.995  1.00  0.00           C
ATOM    110  CG2 VAL A  17      27.674  26.411  43.884  1.00  0.00           C
ATOM    111  H   VAL A  17      26.459  24.017  42.666  1.00  0.00           H
ATOM    112  HA  VAL A  17      26.259  26.703  41.604  1.00  0.00           H
ATOM    113  HB  VAL A  17      28.625  25.035  42.536  1.00  0.00           H
ATOM    114 HG11 VAL A  17      29.820  27.169  42.789  1.00  0.00           H
ATOM    115 HG12 VAL A  17      29.661  26.692  41.137  1.00  0.00           H
ATOM    116 HG13 VAL A  17      28.572  27.992  41.866  1.00  0.00           H
ATOM    117 HG21 VAL A  17      28.506  26.556  44.573  1.00  0.00           H
ATOM    118 HG22 VAL A  17      27.009  25.666  44.320  1.00  0.00           H
ATOM    119 HG23 VAL A  17      27.195  27.389  43.828  1.00  0.00           H
ATOM    120  N   GLY A  18      27.436  24.439  39.591  1.00  0.00           N
ATOM    121  CA  GLY A  18      27.669  24.165  38.168  1.00  0.00           C
ATOM    122  C   GLY A  18      26.374  24.408  37.351  1.00  0.00           C
ATOM    123  O   GLY A  18      26.520  24.769  36.142  1.00  0.00           O
ATOM    124  H   GLY A  18      27.379  23.640  40.207  1.00  0.00           H
ATOM    125  HA2 GLY A  18      28.431  24.814  37.736  1.00  0.00           H
ATOM    126  HA3 GLY A  18      27.847  23.091  38.215  1.00  0.00           H
ATOM    127  N   ASP A  19      25.215  24.292  37.977  1.00  0.00           N
ATOM    128  CA  ASP A  19      24.017  24.771  37.332  1.00  0.00           C
ATOM    129  C   ASP A  19      23.862  26.303  37.312  1.00  0.00           C
ATOM    130  O   ASP A  19      23.120  26.744  36.401  1.00  0.00           O
ATOM    131  CB  ASP A  19      22.778  24.107  37.961  1.00  0.00           C
ATOM    132  CG  ASP A  19      22.844  22.574  37.737  1.00  0.00           C
ATOM    133  OD1 ASP A  19      23.131  22.162  36.560  1.00  0.00           O
ATOM    134  OD2 ASP A  19      22.594  21.864  38.673  1.00  0.00           O
ATOM    135  H   ASP A  19      25.267  23.983  38.937  1.00  0.00           H
ATOM    136  HA  ASP A  19      24.002  24.454  36.289  1.00  0.00           H
ATOM    137  HB2 ASP A  19      22.646  24.309  39.024  1.00  0.00           H
ATOM    138  HB3 ASP A  19      21.920  24.526  37.437  1.00  0.00           H
ATOM    139  N   TRP A  20      24.450  27.141  38.159  1.00  0.00           N
ATOM    140  CA  TRP A  20      24.664  28.545  37.968  1.00  0.00           C
ATOM    141  C   TRP A  20      25.682  28.882  36.817  1.00  0.00           C
ATOM    142  O   TRP A  20      25.299  29.557  35.827  1.00  0.00           O
ATOM    143  CB  TRP A  20      25.129  29.095  39.273  1.00  0.00           C
ATOM    144  CG  TRP A  20      25.231  30.593  39.347  1.00  0.00           C
ATOM    145  CD1 TRP A  20      24.451  31.544  38.853  1.00  0.00           C
ATOM    146  CD2 TRP A  20      26.190  31.333  40.187  1.00  0.00           C
ATOM    147  CE2 TRP A  20      25.907  32.737  40.115  1.00  0.00           C
ATOM    148  CE3 TRP A  20      27.349  30.993  40.905  1.00  0.00           C
ATOM    149  NE1 TRP A  20      24.863  32.791  39.219  1.00  0.00           N
ATOM    150  CZ2 TRP A  20      26.613  33.700  40.825  1.00  0.00           C
ATOM    151  CZ3 TRP A  20      28.131  31.986  41.499  1.00  0.00           C
ATOM    152  CH2 TRP A  20      27.767  33.318  41.551  1.00  0.00           C
ATOM    153  H   TRP A  20      24.889  26.714  38.962  1.00  0.00           H
ATOM    154  HA  TRP A  20      23.743  29.091  37.766  1.00  0.00           H
ATOM    155  HB2 TRP A  20      24.436  28.712  40.022  1.00  0.00           H
ATOM    156  HB3 TRP A  20      26.093  28.677  39.563  1.00  0.00           H
ATOM    157  HD1 TRP A  20      23.579  31.391  38.234  1.00  0.00           H
ATOM    158  HE1 TRP A  20      24.469  33.679  38.943  1.00  0.00           H
ATOM    159  HE3 TRP A  20      27.653  29.960  40.985  1.00  0.00           H
ATOM    160  HZ2 TRP A  20      26.194  34.696  40.831  1.00  0.00           H
ATOM    161  HZ3 TRP A  20      29.060  31.754  41.998  1.00  0.00           H
ATOM    162  HH2 TRP A  20      28.354  33.972  42.178  1.00  0.00           H
ATOM    163  N   TYR A  21      26.894  28.368  36.941  1.00  0.00           N
ATOM    164  CA  TYR A  21      27.995  28.653  35.938  1.00  0.00           C
ATOM    165  C   TYR A  21      27.802  28.017  34.539  1.00  0.00           C
ATOM    166  O   TYR A  21      28.183  28.693  33.565  1.00  0.00           O
ATOM    167  CB  TYR A  21      29.314  28.329  36.679  1.00  0.00           C
ATOM    168  CG  TYR A  21      29.716  29.318  37.746  1.00  0.00           C
ATOM    169  CD1 TYR A  21      30.709  28.882  38.671  1.00  0.00           C
ATOM    170  CD2 TYR A  21      29.316  30.696  37.764  1.00  0.00           C
ATOM    171  CE1 TYR A  21      31.213  29.753  39.669  1.00  0.00           C
ATOM    172  CE2 TYR A  21      29.849  31.513  38.790  1.00  0.00           C
ATOM    173  CZ  TYR A  21      30.787  31.026  39.684  1.00  0.00           C
ATOM    174  OH  TYR A  21      31.311  31.903  40.566  1.00  0.00           O
ATOM    175  H   TYR A  21      27.118  27.643  37.607  1.00  0.00           H
ATOM    176  HA  TYR A  21      27.978  29.711  35.676  1.00  0.00           H
ATOM    177  HB2 TYR A  21      29.255  27.319  37.084  1.00  0.00           H
ATOM    178  HB3 TYR A  21      30.116  28.328  35.941  1.00  0.00           H
ATOM    179  HD1 TYR A  21      31.126  27.897  38.524  1.00  0.00           H
ATOM    180  HD2 TYR A  21      28.526  31.130  37.169  1.00  0.00           H
ATOM    181  HE1 TYR A  21      32.004  29.478  40.351  1.00  0.00           H
ATOM    182  HE2 TYR A  21      29.485  32.527  38.865  1.00  0.00           H
ATOM    183  HH  TYR A  21      32.166  31.569  40.848  1.00  0.00           H
ATOM    184  N   ASP A  22      27.280  26.841  34.424  1.00  0.00           N
ATOM    185  CA  ASP A  22      27.038  26.247  33.126  1.00  0.00           C
ATOM    186  C   ASP A  22      25.946  27.003  32.387  1.00  0.00           C
ATOM    187  O   ASP A  22      26.070  27.190  31.171  1.00  0.00           O
ATOM    188  CB  ASP A  22      26.663  24.746  33.124  1.00  0.00           C
ATOM    189  CG  ASP A  22      27.773  23.766  33.461  1.00  0.00           C
ATOM    190  OD1 ASP A  22      28.955  24.141  33.357  1.00  0.00           O
ATOM    191  OD2 ASP A  22      27.544  22.573  33.716  1.00  0.00           O
ATOM    192  H   ASP A  22      26.864  26.394  35.228  1.00  0.00           H
ATOM    193  HA  ASP A  22      27.942  26.438  32.547  1.00  0.00           H
ATOM    194  HB2 ASP A  22      25.744  24.637  33.700  1.00  0.00           H
ATOM    195  HB3 ASP A  22      26.261  24.474  32.148  1.00  0.00           H
ATOM    196  N   LYS A  23      24.836  27.344  33.031  1.00  0.00           N
ATOM    197  CA  LYS A  23      23.846  28.157  32.380  1.00  0.00           C
ATOM    198  C   LYS A  23      24.095  29.633  32.158  1.00  0.00           C
ATOM    199  O   LYS A  23      23.977  30.143  31.039  1.00  0.00           O
ATOM    200  CB  LYS A  23      22.520  27.869  33.129  1.00  0.00           C
ATOM    201  CG  LYS A  23      21.898  26.471  32.873  1.00  0.00           C
ATOM    202  CD  LYS A  23      20.492  26.299  33.603  1.00  0.00           C
ATOM    203  CE  LYS A  23      20.055  24.848  33.769  1.00  0.00           C
ATOM    204  NZ  LYS A  23      19.590  24.261  32.422  1.00  0.00           N
ATOM    205  H   LYS A  23      24.680  27.145  34.009  1.00  0.00           H
ATOM    206  HA  LYS A  23      23.768  27.653  31.416  1.00  0.00           H
ATOM    207  HB2 LYS A  23      22.678  28.081  34.186  1.00  0.00           H
ATOM    208  HB3 LYS A  23      21.810  28.646  32.844  1.00  0.00           H
ATOM    209  HG2 LYS A  23      21.739  26.345  31.803  1.00  0.00           H
ATOM    210  HG3 LYS A  23      22.482  25.710  33.390  1.00  0.00           H
ATOM    211  HD2 LYS A  23      20.604  26.805  34.562  1.00  0.00           H
ATOM    212  HD3 LYS A  23      19.661  26.836  33.147  1.00  0.00           H
ATOM    213  HE2 LYS A  23      20.864  24.190  34.088  1.00  0.00           H
ATOM    214  HE3 LYS A  23      19.338  24.649  34.565  1.00  0.00           H
ATOM    215  HZ1 LYS A  23      19.171  23.343  32.463  1.00  0.00           H
ATOM    216  HZ2 LYS A  23      20.343  24.236  31.749  1.00  0.00           H
ATOM    217  HZ3 LYS A  23      18.814  24.748  31.995  1.00  0.00           H
ATOM    218  N   PHE A  24      24.413  30.310  33.199  1.00  0.00           N
ATOM    219  CA  PHE A  24      24.452  31.788  33.262  1.00  0.00           C
ATOM    220  C   PHE A  24      25.839  32.345  33.412  1.00  0.00           C
ATOM    221  O   PHE A  24      26.055  33.589  33.602  1.00  0.00           O
ATOM    222  CB  PHE A  24      23.588  32.155  34.474  1.00  0.00           C
ATOM    223  CG  PHE A  24      22.181  31.745  34.480  1.00  0.00           C
ATOM    224  CD1 PHE A  24      21.271  32.288  33.529  1.00  0.00           C
ATOM    225  CD2 PHE A  24      21.685  30.701  35.340  1.00  0.00           C
ATOM    226  CE1 PHE A  24      20.020  31.680  33.424  1.00  0.00           C
ATOM    227  CE2 PHE A  24      20.346  30.218  35.303  1.00  0.00           C
ATOM    228  CZ  PHE A  24      19.481  30.703  34.304  1.00  0.00           C
ATOM    229  H   PHE A  24      24.567  29.734  34.014  1.00  0.00           H
ATOM    230  HA  PHE A  24      23.990  32.204  32.368  1.00  0.00           H
ATOM    231  HB2 PHE A  24      24.111  31.884  35.392  1.00  0.00           H
ATOM    232  HB3 PHE A  24      23.583  33.245  34.474  1.00  0.00           H
ATOM    233  HD1 PHE A  24      21.674  33.059  32.890  1.00  0.00           H
ATOM    234  HD2 PHE A  24      22.267  30.255  36.133  1.00  0.00           H
ATOM    235  HE1 PHE A  24      19.344  32.079  32.683  1.00  0.00           H
ATOM    236  HE2 PHE A  24      20.005  29.476  36.011  1.00  0.00           H
ATOM    237  HZ  PHE A  24      18.472  30.330  34.207  1.00  0.00           H
ATOM    238  N   GLY A  25      26.869  31.480  33.280  1.00  0.00           N
ATOM    239  CA  GLY A  25      28.251  31.774  33.653  1.00  0.00           C
ATOM    240  C   GLY A  25      28.792  32.937  32.820  1.00  0.00           C
ATOM    241  O   GLY A  25      29.621  33.735  33.291  1.00  0.00           O
ATOM    242  H   GLY A  25      26.577  30.550  33.019  1.00  0.00           H
ATOM    243  HA2 GLY A  25      28.272  32.069  34.702  1.00  0.00           H
ATOM    244  HA3 GLY A  25      28.790  30.836  33.520  1.00  0.00           H
ATOM    245  N   GLU A  26      28.318  33.201  31.630  1.00  0.00           N
ATOM    246  CA  GLU A  26      28.683  34.316  30.814  1.00  0.00           C
ATOM    247  C   GLU A  26      28.371  35.719  31.435  1.00  0.00           C
ATOM    248  O   GLU A  26      28.842  36.757  30.996  1.00  0.00           O
ATOM    249  CB  GLU A  26      28.116  34.095  29.408  1.00  0.00           C
ATOM    250  CG  GLU A  26      28.676  35.039  28.297  1.00  0.00           C
ATOM    251  CD  GLU A  26      28.203  34.521  26.910  1.00  0.00           C
ATOM    252  OE1 GLU A  26      26.959  34.717  26.588  1.00  0.00           O
ATOM    253  OE2 GLU A  26      29.012  33.985  26.163  1.00  0.00           O
ATOM    254  H   GLU A  26      27.599  32.627  31.213  1.00  0.00           H
ATOM    255  HA  GLU A  26      29.770  34.295  30.735  1.00  0.00           H
ATOM    256  HB2 GLU A  26      28.434  33.102  29.091  1.00  0.00           H
ATOM    257  HB3 GLU A  26      27.027  34.076  29.440  1.00  0.00           H
ATOM    258  HG2 GLU A  26      28.251  36.037  28.400  1.00  0.00           H
ATOM    259  HG3 GLU A  26      29.756  35.160  28.379  1.00  0.00           H
ATOM    260  N   VAL A  27      27.696  35.692  32.602  1.00  0.00           N
ATOM    261  CA  VAL A  27      27.385  36.949  33.274  1.00  0.00           C
ATOM    262  C   VAL A  27      28.602  37.791  33.816  1.00  0.00           C
ATOM    263  O   VAL A  27      28.607  38.978  33.635  1.00  0.00           O
ATOM    264  CB  VAL A  27      26.198  36.837  34.299  1.00  0.00           C
ATOM    265  CG1 VAL A  27      26.810  36.087  35.484  1.00  0.00           C
ATOM    266  CG2 VAL A  27      25.611  38.181  34.796  1.00  0.00           C
ATOM    267  H   VAL A  27      27.268  34.847  32.952  1.00  0.00           H
ATOM    268  HA  VAL A  27      27.020  37.502  32.408  1.00  0.00           H
ATOM    269  HB  VAL A  27      25.369  36.217  33.956  1.00  0.00           H
ATOM    270 HG11 VAL A  27      27.716  36.522  35.907  1.00  0.00           H
ATOM    271 HG12 VAL A  27      26.075  36.153  36.286  1.00  0.00           H
ATOM    272 HG13 VAL A  27      27.093  35.055  35.277  1.00  0.00           H
ATOM    273 HG21 VAL A  27      25.606  38.843  33.930  1.00  0.00           H
ATOM    274 HG22 VAL A  27      26.073  38.678  35.649  1.00  0.00           H
ATOM    275 HG23 VAL A  27      24.563  38.035  35.056  1.00  0.00           H
ATOM    276  N   TYR A  28      29.687  37.141  34.385  1.00  0.00           N
ATOM    277  CA  TYR A  28      30.948  37.724  34.589  1.00  0.00           C
ATOM    278  C   TYR A  28      31.493  38.301  33.226  1.00  0.00           C
ATOM    279  O   TYR A  28      31.920  39.477  33.159  1.00  0.00           O
ATOM    280  CB  TYR A  28      31.938  36.749  35.205  1.00  0.00           C
ATOM    281  CG  TYR A  28      31.689  36.629  36.714  1.00  0.00           C
ATOM    282  CD1 TYR A  28      32.463  37.487  37.547  1.00  0.00           C
ATOM    283  CD2 TYR A  28      30.618  35.936  37.246  1.00  0.00           C
ATOM    284  CE1 TYR A  28      32.273  37.536  38.920  1.00  0.00           C
ATOM    285  CE2 TYR A  28      30.367  35.954  38.641  1.00  0.00           C
ATOM    286  CZ  TYR A  28      31.296  36.700  39.533  1.00  0.00           C
ATOM    287  OH  TYR A  28      31.118  36.618  40.887  1.00  0.00           O
ATOM    288  H   TYR A  28      29.705  36.143  34.540  1.00  0.00           H
ATOM    289  HA  TYR A  28      30.858  38.624  35.198  1.00  0.00           H
ATOM    290  HB2 TYR A  28      31.838  35.785  34.706  1.00  0.00           H
ATOM    291  HB3 TYR A  28      32.934  37.067  34.898  1.00  0.00           H
ATOM    292  HD1 TYR A  28      33.258  38.057  37.089  1.00  0.00           H
ATOM    293  HD2 TYR A  28      29.871  35.469  36.621  1.00  0.00           H
ATOM    294  HE1 TYR A  28      32.834  38.244  39.512  1.00  0.00           H
ATOM    295  HE2 TYR A  28      29.601  35.289  39.013  1.00  0.00           H
ATOM    296  HH  TYR A  28      31.941  36.834  41.333  1.00  0.00           H
ATOM    297  N   HID A  29      31.472  37.540  32.106  1.00  0.00           N
ATOM    298  CA  HID A  29      32.040  37.968  30.814  1.00  0.00           C
ATOM    299  C   HID A  29      31.305  39.012  30.084  1.00  0.00           C
ATOM    300  O   HID A  29      31.863  39.689  29.171  1.00  0.00           O
ATOM    301  CB  HID A  29      32.293  36.636  30.157  1.00  0.00           C
ATOM    302  CG  HID A  29      33.151  35.675  30.935  1.00  0.00           C
ATOM    303  CD2 HID A  29      32.862  34.362  31.111  1.00  0.00           C
ATOM    304  ND1 HID A  29      34.211  36.066  31.734  1.00  0.00           N
ATOM    305  CE1 HID A  29      34.599  34.958  32.407  1.00  0.00           C
ATOM    306  NE2 HID A  29      33.856  33.899  32.024  1.00  0.00           N
ATOM    307  H   HID A  29      31.342  36.541  32.175  1.00  0.00           H
ATOM    308  HA  HID A  29      33.030  38.335  31.085  1.00  0.00           H
ATOM    309  HB2 HID A  29      31.312  36.219  29.924  1.00  0.00           H
ATOM    310  HB3 HID A  29      32.788  36.743  29.191  1.00  0.00           H
ATOM    311  HD1 HID A  29      34.455  37.042  31.817  1.00  0.00           H
ATOM    312  HD2 HID A  29      32.145  33.837  30.497  1.00  0.00           H
ATOM    313  HE1 HID A  29      35.441  34.945  33.082  1.00  0.00           H
ATOM    314  N   LEU A  30      30.031  39.206  30.449  1.00  0.00           N
ATOM    315  CA  LEU A  30      29.122  40.358  30.213  1.00  0.00           C
ATOM    316  C   LEU A  30      29.276  41.597  31.117  1.00  0.00           C
ATOM    317  O   LEU A  30      28.891  42.623  30.591  1.00  0.00           O
ATOM    318  CB  LEU A  30      27.654  39.918  30.120  1.00  0.00           C
ATOM    319  CG  LEU A  30      27.248  38.843  29.035  1.00  0.00           C
ATOM    320  CD1 LEU A  30      26.040  38.012  29.368  1.00  0.00           C
ATOM    321  CD2 LEU A  30      27.110  39.535  27.655  1.00  0.00           C
ATOM    322  H   LEU A  30      29.603  38.460  30.979  1.00  0.00           H
ATOM    323  HA  LEU A  30      29.446  40.493  29.181  1.00  0.00           H
ATOM    324  HB2 LEU A  30      27.477  39.481  31.103  1.00  0.00           H
ATOM    325  HB3 LEU A  30      26.885  40.681  30.002  1.00  0.00           H
ATOM    326  HG  LEU A  30      28.128  38.213  28.908  1.00  0.00           H
ATOM    327 HD11 LEU A  30      26.033  37.823  30.442  1.00  0.00           H
ATOM    328 HD12 LEU A  30      25.965  37.138  28.722  1.00  0.00           H
ATOM    329 HD13 LEU A  30      25.158  38.630  29.202  1.00  0.00           H
ATOM    330 HD21 LEU A  30      26.212  40.152  27.675  1.00  0.00           H
ATOM    331 HD22 LEU A  30      27.924  40.242  27.495  1.00  0.00           H
ATOM    332 HD23 LEU A  30      27.082  38.807  26.844  1.00  0.00           H
ATOM    333  N   THR A  31      30.009  41.476  32.233  1.00  0.00           N
ATOM    334  CA  THR A  31      29.998  42.633  33.184  1.00  0.00           C
ATOM    335  C   THR A  31      31.404  43.003  33.767  1.00  0.00           C
ATOM    336  O   THR A  31      31.744  44.162  33.873  1.00  0.00           O
ATOM    337  CB  THR A  31      29.118  42.320  34.460  1.00  0.00           C
ATOM    338  CG2 THR A  31      27.637  42.121  34.124  1.00  0.00           C
ATOM    339  OG1 THR A  31      29.507  41.070  35.023  1.00  0.00           O
ATOM    340  H   THR A  31      30.363  40.584  32.547  1.00  0.00           H
ATOM    341  HA  THR A  31      29.478  43.475  32.727  1.00  0.00           H
ATOM    342  HB  THR A  31      29.137  43.154  35.161  1.00  0.00           H
ATOM    343  HG1 THR A  31      29.164  40.340  34.503  1.00  0.00           H
ATOM    344 HG21 THR A  31      27.244  43.099  33.843  1.00  0.00           H
ATOM    345 HG22 THR A  31      27.052  41.759  34.969  1.00  0.00           H
ATOM    346 HG23 THR A  31      27.467  41.394  33.330  1.00  0.00           H
ATOM    347  N   LEU A  32      32.184  42.015  34.081  1.00  0.00           N
ATOM    348  CA  LEU A  32      33.393  42.068  34.875  1.00  0.00           C
ATOM    349  C   LEU A  32      34.731  41.687  34.208  1.00  0.00           C
ATOM    350  O   LEU A  32      35.777  41.941  34.804  1.00  0.00           O
ATOM    351  CB  LEU A  32      33.096  41.337  36.180  1.00  0.00           C
ATOM    352  CG  LEU A  32      32.063  42.044  37.044  1.00  0.00           C
ATOM    353  CD1 LEU A  32      31.782  41.222  38.312  1.00  0.00           C
ATOM    354  CD2 LEU A  32      32.542  43.392  37.510  1.00  0.00           C
ATOM    355  H   LEU A  32      31.884  41.066  33.907  1.00  0.00           H
ATOM    356  HA  LEU A  32      33.611  43.081  35.213  1.00  0.00           H
ATOM    357  HB2 LEU A  32      32.723  40.342  35.939  1.00  0.00           H
ATOM    358  HB3 LEU A  32      34.017  41.082  36.704  1.00  0.00           H
ATOM    359  HG  LEU A  32      31.117  42.238  36.539  1.00  0.00           H
ATOM    360 HD11 LEU A  32      31.323  40.258  38.092  1.00  0.00           H
ATOM    361 HD12 LEU A  32      31.161  41.804  38.993  1.00  0.00           H
ATOM    362 HD13 LEU A  32      32.713  41.094  38.865  1.00  0.00           H
ATOM    363 HD21 LEU A  32      33.606  43.302  37.728  1.00  0.00           H
ATOM    364 HD22 LEU A  32      32.323  44.120  36.729  1.00  0.00           H
ATOM    365 HD23 LEU A  32      31.871  43.731  38.298  1.00  0.00           H
ATOM    366  N   GLY A  33      34.698  41.124  32.993  1.00  0.00           N
ATOM    367  CA  GLY A  33      35.894  40.787  32.214  1.00  0.00           C
ATOM    368  C   GLY A  33      36.075  39.267  32.037  1.00  0.00           C
ATOM    369  O   GLY A  33      35.228  38.437  32.284  1.00  0.00           O
ATOM    370  H   GLY A  33      33.840  40.740  32.625  1.00  0.00           H
ATOM    371  HA2 GLY A  33      35.951  41.299  31.254  1.00  0.00           H
ATOM    372  HA3 GLY A  33      36.808  41.060  32.742  1.00  0.00           H
ATOM    373  N   GLU A  34      37.220  38.889  31.479  1.00  0.00           N
ATOM    374  CA  GLU A  34      37.651  37.522  30.933  1.00  0.00           C
ATOM    375  C   GLU A  34      38.049  36.495  32.040  1.00  0.00           C
ATOM    376  O   GLU A  34      38.433  35.360  31.767  1.00  0.00           O
ATOM    377  CB  GLU A  34      38.845  37.790  29.964  1.00  0.00           C
ATOM    378  CG  GLU A  34      38.288  38.720  28.755  1.00  0.00           C
ATOM    379  CD  GLU A  34      39.150  38.637  27.479  1.00  0.00           C
ATOM    380  OE1 GLU A  34      39.753  39.632  27.073  1.00  0.00           O
ATOM    381  OE2 GLU A  34      39.380  37.525  27.020  1.00  0.00           O
ATOM    382  H   GLU A  34      37.931  39.599  31.379  1.00  0.00           H
ATOM    383  HA  GLU A  34      36.832  37.030  30.409  1.00  0.00           H
ATOM    384  HB2 GLU A  34      39.705  38.254  30.448  1.00  0.00           H
ATOM    385  HB3 GLU A  34      39.121  36.824  29.541  1.00  0.00           H
ATOM    386  HG2 GLU A  34      37.274  38.380  28.548  1.00  0.00           H
ATOM    387  HG3 GLU A  34      38.214  39.758  29.079  1.00  0.00           H
ATOM    388  N   SER A  35      37.750  36.881  33.306  1.00  0.00           N
ATOM    389  CA  SER A  35      37.861  35.966  34.520  1.00  0.00           C
ATOM    390  C   SER A  35      36.649  36.214  35.454  1.00  0.00           C
ATOM    391  O   SER A  35      35.676  36.946  35.024  1.00  0.00           O
ATOM    392  CB  SER A  35      39.180  35.968  35.197  1.00  0.00           C
ATOM    393  OG  SER A  35      39.399  35.077  36.375  1.00  0.00           O
ATOM    394  H   SER A  35      37.362  37.801  33.456  1.00  0.00           H
ATOM    395  HA  SER A  35      37.713  34.946  34.165  1.00  0.00           H
ATOM    396  HB2 SER A  35      39.900  35.672  34.434  1.00  0.00           H
ATOM    397  HB3 SER A  35      39.379  37.002  35.478  1.00  0.00           H
ATOM    398  HG  SER A  35      39.868  35.605  37.025  1.00  0.00           H
ATOM    399  N   VAL A  36      36.546  35.496  36.567  1.00  0.00           N
ATOM    400  CA  VAL A  36      35.290  35.279  37.318  1.00  0.00           C
ATOM    401  C   VAL A  36      35.361  35.832  38.746  1.00  0.00           C
ATOM    402  O   VAL A  36      34.609  35.437  39.636  1.00  0.00           O
ATOM    403  CB  VAL A  36      34.763  33.841  37.245  1.00  0.00           C
ATOM    404  CG1 VAL A  36      33.262  33.659  37.517  1.00  0.00           C
ATOM    405  CG2 VAL A  36      35.023  33.120  35.936  1.00  0.00           C
ATOM    406  H   VAL A  36      37.336  35.004  36.956  1.00  0.00           H
ATOM    407  HA  VAL A  36      34.586  35.957  36.835  1.00  0.00           H
ATOM    408  HB  VAL A  36      35.187  33.147  37.971  1.00  0.00           H
ATOM    409 HG11 VAL A  36      32.771  34.229  36.729  1.00  0.00           H
ATOM    410 HG12 VAL A  36      32.871  32.647  37.413  1.00  0.00           H
ATOM    411 HG13 VAL A  36      32.847  34.177  38.382  1.00  0.00           H
ATOM    412 HG21 VAL A  36      36.105  33.026  35.840  1.00  0.00           H
ATOM    413 HG22 VAL A  36      34.531  33.729  35.177  1.00  0.00           H
ATOM    414 HG23 VAL A  36      34.646  32.097  35.943  1.00  0.00           H
ATOM    415  N   HID A  37      36.371  36.714  39.021  1.00  0.00           N
ATOM    416  CA  HID A  37      36.724  37.257  40.338  1.00  0.00           C
ATOM    417  C   HID A  37      36.728  38.758  40.430  1.00  0.00           C
ATOM    418  O   HID A  37      36.543  39.459  39.406  1.00  0.00           O
ATOM    419  CB  HID A  37      38.047  36.656  40.823  1.00  0.00           C
ATOM    420  CG  HID A  37      39.173  36.909  39.877  1.00  0.00           C
ATOM    421  CD2 HID A  37      39.951  35.872  39.347  1.00  0.00           C
ATOM    422  ND1 HID A  37      39.663  38.059  39.431  1.00  0.00           N
ATOM    423  CE1 HID A  37      40.750  37.779  38.638  1.00  0.00           C
ATOM    424  NE2 HID A  37      40.892  36.424  38.541  1.00  0.00           N
ATOM    425  H   HID A  37      36.840  37.110  38.220  1.00  0.00           H
ATOM    426  HA  HID A  37      35.991  36.875  41.049  1.00  0.00           H
ATOM    427  HB2 HID A  37      38.260  37.195  41.746  1.00  0.00           H
ATOM    428  HB3 HID A  37      37.977  35.578  40.965  1.00  0.00           H
ATOM    429  HD1 HID A  37      39.236  38.925  39.729  1.00  0.00           H
ATOM    430  HD2 HID A  37      39.902  34.803  39.497  1.00  0.00           H
ATOM    431  HE1 HID A  37      41.420  38.519  38.227  1.00  0.00           H
ATOM    432  N   CYS A  38      36.841  39.372  41.608  1.00  0.00           N
ATOM    433  CA  CYS A  38      36.754  40.802  41.741  1.00  0.00           C
ATOM    434  C   CYS A  38      37.884  41.618  41.047  1.00  0.00           C
ATOM    435  O   CYS A  38      38.942  41.009  40.687  1.00  0.00           O
ATOM    436  CB  CYS A  38      36.678  41.072  43.241  1.00  0.00           C
ATOM    437  SG  CYS A  38      35.030  40.603  43.813  1.00  0.00           S
ATOM    438  H   CYS A  38      37.015  38.819  42.435  1.00  0.00           H
ATOM    439  HA  CYS A  38      35.836  41.098  41.233  1.00  0.00           H
ATOM    440  HB2 CYS A  38      37.405  40.581  43.887  1.00  0.00           H
ATOM    441  HB3 CYS A  38      36.931  42.112  43.444  1.00  0.00           H
ATOM    442  HG  CYS A  38      35.157  39.356  43.351  1.00  0.00           H
ATOM    443  N   GLY A  39      37.705  42.912  40.903  1.00  0.00           N
ATOM    444  CA  GLY A  39      38.621  43.806  40.213  1.00  0.00           C
ATOM    445  C   GLY A  39      39.322  44.717  41.197  1.00  0.00           C
ATOM    446  O   GLY A  39      38.738  45.063  42.245  1.00  0.00           O
ATOM    447  H   GLY A  39      36.809  43.253  41.223  1.00  0.00           H
ATOM    448  HA2 GLY A  39      39.343  43.254  39.611  1.00  0.00           H
ATOM    449  HA3 GLY A  39      37.986  44.416  39.570  1.00  0.00           H
ATOM    450  N   LEU A  40      40.554  45.131  40.850  1.00  0.00           N
ATOM    451  CA  LEU A  40      41.397  45.963  41.720  1.00  0.00           C
ATOM    452  C   LEU A  40      41.068  47.488  41.413  1.00  0.00           C
ATOM    453  O   LEU A  40      41.708  48.237  40.658  1.00  0.00           O
ATOM    454  CB  LEU A  40      42.843  45.579  41.521  1.00  0.00           C
ATOM    455  CG  LEU A  40      43.792  46.295  42.532  1.00  0.00           C
ATOM    456  CD1 LEU A  40      43.566  45.791  43.986  1.00  0.00           C
ATOM    457  CD2 LEU A  40      45.319  46.139  42.197  1.00  0.00           C
ATOM    458  H   LEU A  40      40.923  44.760  39.986  1.00  0.00           H
ATOM    459  HA  LEU A  40      41.139  45.827  42.770  1.00  0.00           H
ATOM    460  HB2 LEU A  40      42.948  44.494  41.514  1.00  0.00           H
ATOM    461  HB3 LEU A  40      43.149  45.937  40.539  1.00  0.00           H
ATOM    462  HG  LEU A  40      43.503  47.337  42.669  1.00  0.00           H
ATOM    463 HD11 LEU A  40      42.598  45.947  44.461  1.00  0.00           H
ATOM    464 HD12 LEU A  40      44.212  46.263  44.727  1.00  0.00           H
ATOM    465 HD13 LEU A  40      43.729  44.728  43.811  1.00  0.00           H
ATOM    466 HD21 LEU A  40      45.499  45.065  42.176  1.00  0.00           H
ATOM    467 HD22 LEU A  40      45.506  46.652  41.254  1.00  0.00           H
ATOM    468 HD23 LEU A  40      45.883  46.601  43.007  1.00  0.00           H
ATOM    469  N   TRP A  41      39.917  47.911  41.936  1.00 -0.01           N
ATOM    470  CA  TRP A  41      39.430  49.287  41.758  1.00 -0.01           C
ATOM    471  C   TRP A  41      40.143  50.318  42.627  1.00 -0.01           C
ATOM    472  O   TRP A  41      40.010  51.560  42.371  1.00 -0.01           O
ATOM    473  CB  TRP A  41      37.921  49.266  42.048  1.00 -0.01           C
ATOM    474  CG  TRP A  41      37.111  48.418  41.136  1.00 -0.01           C
ATOM    475  CD1 TRP A  41      36.443  47.255  41.478  1.00 -0.01           C
ATOM    476  CD2 TRP A  41      36.938  48.542  39.697  1.00 -0.01           C
ATOM    477  CE2 TRP A  41      35.965  47.492  39.310  1.00 -0.01           C
ATOM    478  CE3 TRP A  41      37.393  49.360  38.709  1.00 -0.01           C
ATOM    479  NE1 TRP A  41      35.739  46.702  40.398  1.00 -0.01           N
ATOM    480  CZ2 TRP A  41      35.456  47.366  37.970  1.00 -0.01           C
ATOM    481  CZ3 TRP A  41      36.920  49.277  37.415  1.00 -0.01           C
ATOM    482  CH2 TRP A  41      35.953  48.322  37.047  1.00 -0.01           C
ATOM    483  H   TRP A  41      39.304  47.314  42.472  1.00 -0.01           H
ATOM    484  HA  TRP A  41      39.451  49.656  40.733  1.00 -0.01           H
ATOM    485  HB2 TRP A  41      37.689  49.004  43.080  1.00 -0.01           H
ATOM    486  HB3 TRP A  41      37.516  50.276  41.985  1.00 -0.01           H
ATOM    487  HD1 TRP A  41      36.510  46.747  42.429  1.00 -0.01           H
ATOM    488  HE1 TRP A  41      35.258  45.814  40.390  1.00 -0.01           H
ATOM    489  HE3 TRP A  41      38.130  50.130  38.886  1.00 -0.01           H
ATOM    490  HZ2 TRP A  41      34.703  46.640  37.704  1.00 -0.01           H
ATOM    491  HZ3 TRP A  41      37.402  49.879  36.660  1.00 -0.01           H
ATOM    492  HH2 TRP A  41      35.451  48.370  36.091  1.00 -0.01           H
ATOM    493  N   PHE A  42      40.890  49.877  43.661  1.00 -0.01           N
ATOM    494  CA  PHE A  42      41.765  50.695  44.565  1.00 -0.01           C
ATOM    495  C   PHE A  42      43.168  50.153  44.723  1.00 -0.01           C
ATOM    496  O   PHE A  42      43.384  48.965  44.868  1.00 -0.01           O
ATOM    497  CB  PHE A  42      41.112  50.847  45.944  1.00 -0.01           C
ATOM    498  CG  PHE A  42      39.881  51.793  46.097  1.00 -0.01           C
ATOM    499  CD1 PHE A  42      38.594  51.429  45.593  1.00 -0.01           C
ATOM    500  CD2 PHE A  42      39.995  52.949  46.855  1.00 -0.01           C
ATOM    501  CE1 PHE A  42      37.587  52.376  45.668  1.00 -0.01           C
ATOM    502  CE2 PHE A  42      38.885  53.778  47.061  1.00 -0.01           C
ATOM    503  CZ  PHE A  42      37.703  53.588  46.361  1.00 -0.01           C
ATOM    504  H   PHE A  42      40.930  48.880  43.818  1.00 -0.01           H
ATOM    505  HA  PHE A  42      41.811  51.709  44.169  1.00 -0.01           H
ATOM    506  HB2 PHE A  42      40.760  49.843  46.180  1.00 -0.01           H
ATOM    507  HB3 PHE A  42      41.865  51.081  46.696  1.00 -0.01           H
ATOM    508  HD1 PHE A  42      38.476  50.526  45.012  1.00 -0.01           H
ATOM    509  HD2 PHE A  42      40.979  53.202  47.221  1.00 -0.01           H
ATOM    510  HE1 PHE A  42      36.645  52.219  45.163  1.00 -0.01           H
ATOM    511  HE2 PHE A  42      39.041  54.672  47.646  1.00 -0.01           H
ATOM    512  HZ  PHE A  42      36.826  54.214  46.436  1.00 -0.01           H
ATOM    513  N   PRO A  43      44.198  51.043  44.642  1.00  0.00           N
ATOM    514  CA  PRO A  43      45.587  50.690  44.995  1.00  0.00           C
ATOM    515  C   PRO A  43      45.832  49.871  46.279  1.00  0.00           C
ATOM    516  O   PRO A  43      45.015  49.947  47.261  1.00  0.00           O
ATOM    517  CB  PRO A  43      46.372  51.972  45.102  1.00  0.00           C
ATOM    518  CG  PRO A  43      45.583  52.965  44.221  1.00  0.00           C
ATOM    519  CD  PRO A  43      44.129  52.450  44.348  1.00  0.00           C
ATOM    520  HA  PRO A  43      45.923  50.081  44.156  1.00  0.00           H
ATOM    521  HB2 PRO A  43      46.353  52.404  46.102  1.00  0.00           H
ATOM    522  HB3 PRO A  43      47.348  51.736  44.678  1.00  0.00           H
ATOM    523  HG2 PRO A  43      45.726  53.928  44.712  1.00  0.00           H
ATOM    524  HG3 PRO A  43      45.842  52.885  43.166  1.00  0.00           H
ATOM    525  HD2 PRO A  43      43.609  53.010  45.125  1.00  0.00           H
ATOM    526  HD3 PRO A  43      43.736  52.553  43.337  1.00  0.00           H
ATOM    527  N   PRO A  44      46.867  49.044  46.268  1.00  0.00           N
ATOM    528  CA  PRO A  44      47.234  48.154  47.457  1.00  0.00           C
ATOM    529  C   PRO A  44      47.701  48.993  48.668  1.00  0.00           C
ATOM    530  O   PRO A  44      47.650  48.534  49.792  1.00  0.00           O
ATOM    531  CB  PRO A  44      48.321  47.179  46.930  1.00  0.00           C
ATOM    532  CG  PRO A  44      48.991  48.040  45.832  1.00  0.00           C
ATOM    533  CD  PRO A  44      47.903  48.973  45.270  1.00  0.00           C
ATOM    534  HA  PRO A  44      46.374  47.552  47.752  1.00  0.00           H
ATOM    535  HB2 PRO A  44      48.954  46.790  47.727  1.00  0.00           H
ATOM    536  HB3 PRO A  44      47.689  46.406  46.493  1.00  0.00           H
ATOM    537  HG2 PRO A  44      49.677  48.779  46.244  1.00  0.00           H
ATOM    538  HG3 PRO A  44      49.550  47.547  45.037  1.00  0.00           H
ATOM    539  HD2 PRO A  44      48.360  49.946  45.089  1.00  0.00           H
ATOM    540  HD3 PRO A  44      47.408  48.538  44.402  1.00  0.00           H
ATOM    541  N   ASP A  45      48.279  50.179  48.414  1.00  0.00           N
ATOM    542  CA  ASP A  45      48.814  51.109  49.337  1.00  0.00           C
ATOM    543  C   ASP A  45      47.796  52.182  49.771  1.00  0.00           C
ATOM    544  O   ASP A  45      48.062  52.886  50.736  1.00  0.00           O
ATOM    545  CB  ASP A  45      50.051  51.769  48.798  1.00  0.00           C
ATOM    546  CG  ASP A  45      49.882  52.608  47.515  1.00  0.00           C
ATOM    547  OD1 ASP A  45      48.986  52.345  46.693  1.00  0.00           O
ATOM    548  OD2 ASP A  45      50.624  53.601  47.336  1.00  0.00           O
ATOM    549  H   ASP A  45      48.322  50.422  47.435  1.00  0.00           H
ATOM    550  HA  ASP A  45      49.105  50.500  50.193  1.00  0.00           H
ATOM    551  HB2 ASP A  45      50.483  52.389  49.583  1.00  0.00           H
ATOM    552  HB3 ASP A  45      50.771  50.971  48.614  1.00  0.00           H
ATOM    553  N   ALA A  46      46.668  52.386  49.127  1.00  0.00           N
ATOM    554  CA  ALA A  46      45.673  53.318  49.577  1.00  0.00           C
ATOM    555  C   ALA A  46      44.949  52.868  50.869  1.00  0.00           C
ATOM    556  O   ALA A  46      44.959  51.681  51.161  1.00  0.00           O
ATOM    557  CB  ALA A  46      44.719  53.502  48.379  1.00  0.00           C
ATOM    558  H   ALA A  46      46.460  51.843  48.302  1.00  0.00           H
ATOM    559  HA  ALA A  46      46.204  54.230  49.852  1.00  0.00           H
ATOM    560  HB1 ALA A  46      43.910  54.188  48.628  1.00  0.00           H
ATOM    561  HB2 ALA A  46      44.262  52.538  48.157  1.00  0.00           H
ATOM    562  HB3 ALA A  46      45.312  53.971  47.593  1.00  0.00           H
ATOM    563  N   PRO A  47      44.340  53.699  51.698  1.00  0.00           N
ATOM    564  CA  PRO A  47      43.532  53.389  52.845  1.00  0.00           C
ATOM    565  C   PRO A  47      42.106  52.899  52.633  1.00  0.00           C
ATOM    566  O   PRO A  47      41.659  52.977  51.465  1.00  0.00           O
ATOM    567  CB  PRO A  47      43.636  54.590  53.731  1.00  0.00           C
ATOM    568  CG  PRO A  47      43.764  55.754  52.744  1.00  0.00           C
ATOM    569  CD  PRO A  47      44.516  55.103  51.539  1.00  0.00           C
ATOM    570  HA  PRO A  47      44.118  52.580  53.281  1.00  0.00           H
ATOM    571  HB2 PRO A  47      42.790  54.765  54.395  1.00  0.00           H
ATOM    572  HB3 PRO A  47      44.532  54.384  54.315  1.00  0.00           H
ATOM    573  HG2 PRO A  47      42.805  56.072  52.334  1.00  0.00           H
ATOM    574  HG3 PRO A  47      44.345  56.618  53.063  1.00  0.00           H
ATOM    575  HD2 PRO A  47      44.159  55.464  50.575  1.00  0.00           H
ATOM    576  HD3 PRO A  47      45.558  55.380  51.696  1.00  0.00           H
ATOM    577  N   VAL A  48      41.412  52.280  53.622  1.00  0.00           N
ATOM    578  CA  VAL A  48      40.017  51.832  53.474  1.00  0.00           C
ATOM    579  C   VAL A  48      38.988  52.940  53.671  1.00  0.00           C
ATOM    580  O   VAL A  48      38.974  53.526  54.729  1.00  0.00           O
ATOM    581  CB  VAL A  48      39.791  50.631  54.470  1.00  0.00           C
ATOM    582  CG1 VAL A  48      38.373  50.038  54.577  1.00  0.00           C
ATOM    583  CG2 VAL A  48      40.706  49.475  54.173  1.00  0.00           C
ATOM    584  H   VAL A  48      41.742  52.338  54.575  1.00  0.00           H
ATOM    585  HA  VAL A  48      39.911  51.609  52.412  1.00  0.00           H
ATOM    586  HB  VAL A  48      39.977  51.070  55.450  1.00  0.00           H
ATOM    587 HG11 VAL A  48      37.778  50.774  55.117  1.00  0.00           H
ATOM    588 HG12 VAL A  48      37.925  49.885  53.595  1.00  0.00           H
ATOM    589 HG13 VAL A  48      38.421  49.124  55.170  1.00  0.00           H
ATOM    590 HG21 VAL A  48      40.699  49.370  53.088  1.00  0.00           H
ATOM    591 HG22 VAL A  48      40.557  48.570  54.762  1.00  0.00           H
ATOM    592 HG23 VAL A  48      41.738  49.723  54.421  1.00  0.00           H
ATOM    593  N   PRO A  49      38.077  53.184  52.670  1.00  0.00           N
ATOM    594  CA  PRO A  49      37.040  54.168  52.899  1.00  0.00           C
ATOM    595  C   PRO A  49      36.157  54.157  54.177  1.00  0.00           C
ATOM    596  O   PRO A  49      35.891  53.073  54.692  1.00  0.00           O
ATOM    597  CB  PRO A  49      36.213  54.236  51.615  1.00  0.00           C
ATOM    598  CG  PRO A  49      37.107  53.667  50.568  1.00  0.00           C
ATOM    599  CD  PRO A  49      38.070  52.718  51.256  1.00  0.00           C
ATOM    600  HA  PRO A  49      37.521  55.146  52.876  1.00  0.00           H
ATOM    601  HB2 PRO A  49      35.367  53.572  51.792  1.00  0.00           H
ATOM    602  HB3 PRO A  49      35.949  55.256  51.336  1.00  0.00           H
ATOM    603  HG2 PRO A  49      36.488  53.126  49.853  1.00  0.00           H
ATOM    604  HG3 PRO A  49      37.661  54.544  50.233  1.00  0.00           H
ATOM    605  HD2 PRO A  49      37.774  51.671  51.191  1.00  0.00           H
ATOM    606  HD3 PRO A  49      39.021  52.945  50.774  1.00  0.00           H
ATOM    607  N   GLN A  50      35.650  55.312  54.702  1.00  0.00           N
ATOM    608  CA  GLN A  50      34.923  55.390  55.944  1.00  0.00           C
ATOM    609  C   GLN A  50      33.483  54.745  55.845  1.00  0.00           C
ATOM    610  O   GLN A  50      32.972  54.246  56.872  1.00  0.00           O
ATOM    611  CB  GLN A  50      34.804  56.896  56.414  1.00  0.00           C
ATOM    612  CG  GLN A  50      35.765  57.339  57.474  1.00  0.00           C
ATOM    613  CD  GLN A  50      35.514  56.651  58.807  1.00  0.00           C
ATOM    614  NE2 GLN A  50      36.163  57.014  59.847  1.00  0.00           N
ATOM    615  OE1 GLN A  50      34.618  55.855  58.910  1.00  0.00           O
ATOM    616  H   GLN A  50      35.848  56.168  54.203  1.00  0.00           H
ATOM    617  HA  GLN A  50      35.518  54.756  56.601  1.00  0.00           H
ATOM    618  HB2 GLN A  50      34.828  57.539  55.534  1.00  0.00           H
ATOM    619  HB3 GLN A  50      33.829  57.007  56.888  1.00  0.00           H
ATOM    620  HG2 GLN A  50      36.816  57.181  57.230  1.00  0.00           H
ATOM    621  HG3 GLN A  50      35.585  58.379  57.745  1.00  0.00           H
ATOM    622 HE21 GLN A  50      35.932  56.533  60.705  1.00  0.00           H
ATOM    623 HE22 GLN A  50      36.848  57.756  59.856  1.00  0.00           H
ATOM    624  N   ASP A  51      32.840  54.646  54.678  1.00  0.00           N
ATOM    625  CA  ASP A  51      31.648  53.823  54.336  1.00  0.00           C
ATOM    626  C   ASP A  51      31.868  53.449  52.879  1.00  0.00           C
ATOM    627  O   ASP A  51      32.253  54.293  52.089  1.00  0.00           O
ATOM    628  CB  ASP A  51      30.276  54.536  54.412  1.00  0.00           C
ATOM    629  CG  ASP A  51      30.039  55.168  55.772  1.00  0.00           C
ATOM    630  OD1 ASP A  51      29.711  54.412  56.717  1.00  0.00           O
ATOM    631  OD2 ASP A  51      30.118  56.436  55.844  1.00  0.00           O
ATOM    632  H   ASP A  51      33.299  55.015  53.857  1.00  0.00           H
ATOM    633  HA  ASP A  51      31.780  52.887  54.878  1.00  0.00           H
ATOM    634  HB2 ASP A  51      30.299  55.246  53.585  1.00  0.00           H
ATOM    635  HB3 ASP A  51      29.548  53.764  54.164  1.00  0.00           H
ATOM    636  N   MET A  52      31.577  52.209  52.580  1.00  0.00           N
ATOM    637  CA  MET A  52      31.791  51.605  51.232  1.00  0.00           C
ATOM    638  C   MET A  52      30.672  52.025  50.293  1.00  0.00           C
ATOM    639  O   MET A  52      30.371  51.356  49.302  1.00  0.00           O
ATOM    640  CB  MET A  52      31.821  50.067  51.346  1.00  0.00           C
ATOM    641  CG  MET A  52      32.866  49.541  52.292  1.00  0.00           C
ATOM    642  SD  MET A  52      34.532  49.792  51.658  1.00  0.00           S
ATOM    643  CE  MET A  52      35.243  50.391  53.260  1.00  0.00           C
ATOM    644  H   MET A  52      31.446  51.571  53.352  1.00  0.00           H
ATOM    645  HA  MET A  52      32.718  51.941  50.767  1.00  0.00           H
ATOM    646  HB2 MET A  52      30.809  49.755  51.603  1.00  0.00           H
ATOM    647  HB3 MET A  52      31.953  49.646  50.349  1.00  0.00           H
ATOM    648  HG2 MET A  52      32.645  50.005  53.252  1.00  0.00           H
ATOM    649  HG3 MET A  52      32.758  48.461  52.391  1.00  0.00           H
ATOM    650  HE1 MET A  52      35.658  49.494  53.721  1.00  0.00           H
ATOM    651  HE2 MET A  52      36.127  51.017  53.141  1.00  0.00           H
ATOM    652  HE3 MET A  52      34.471  50.740  53.946  1.00  0.00           H
ATOM    653  N   GLU A  53      29.904  53.090  50.603  1.00  0.00           N
ATOM    654  CA  GLU A  53      28.888  53.722  49.751  1.00  0.00           C
ATOM    655  C   GLU A  53      29.662  54.430  48.612  1.00  0.00           C
ATOM    656  O   GLU A  53      30.681  55.050  48.878  1.00  0.00           O
ATOM    657  CB  GLU A  53      28.095  54.758  50.627  1.00  0.00           C
ATOM    658  CG  GLU A  53      27.184  54.293  51.746  1.00  0.00           C
ATOM    659  CD  GLU A  53      25.795  53.990  51.209  1.00  0.00           C
ATOM    660  OE1 GLU A  53      24.996  53.291  51.892  1.00  0.00           O
ATOM    661  OE2 GLU A  53      25.432  54.329  50.051  1.00  0.00           O
ATOM    662  H   GLU A  53      30.173  53.734  51.332  1.00  0.00           H
ATOM    663  HA  GLU A  53      28.267  52.962  49.277  1.00  0.00           H
ATOM    664  HB2 GLU A  53      28.817  55.437  51.081  1.00  0.00           H
ATOM    665  HB3 GLU A  53      27.639  55.451  49.920  1.00  0.00           H
ATOM    666  HG2 GLU A  53      27.627  53.458  52.290  1.00  0.00           H
ATOM    667  HG3 GLU A  53      27.079  55.096  52.475  1.00  0.00           H
ATOM    668  N   LEU A  54      29.051  54.522  47.496  1.00 -0.02           N
ATOM    669  CA  LEU A  54      29.769  54.992  46.264  1.00 -0.02           C
ATOM    670  C   LEU A  54      30.237  56.452  46.322  1.00 -0.02           C
ATOM    671  O   LEU A  54      31.449  56.598  46.037  1.00 -0.02           O
ATOM    672  CB  LEU A  54      28.867  54.706  45.126  1.00 -0.02           C
ATOM    673  CG  LEU A  54      29.454  55.008  43.736  1.00 -0.02           C
ATOM    674  CD1 LEU A  54      30.591  54.029  43.523  1.00 -0.02           C
ATOM    675  CD2 LEU A  54      28.328  54.638  42.808  1.00 -0.02           C
ATOM    676  H   LEU A  54      28.060  54.350  47.402  1.00 -0.02           H
ATOM    677  HA  LEU A  54      30.680  54.395  46.207  1.00 -0.02           H
ATOM    678  HB2 LEU A  54      28.527  53.671  45.094  1.00 -0.02           H
ATOM    679  HB3 LEU A  54      28.028  55.393  45.241  1.00 -0.02           H
ATOM    680  HG  LEU A  54      29.825  56.032  43.698  1.00 -0.02           H
ATOM    681 HD11 LEU A  54      31.356  54.393  44.209  1.00 -0.02           H
ATOM    682 HD12 LEU A  54      30.909  54.041  42.480  1.00 -0.02           H
ATOM    683 HD13 LEU A  54      30.353  53.002  43.798  1.00 -0.02           H
ATOM    684 HD21 LEU A  54      28.051  53.584  42.802  1.00 -0.02           H
ATOM    685 HD22 LEU A  54      27.462  55.218  43.127  1.00 -0.02           H
ATOM    686 HD23 LEU A  54      28.525  54.801  41.748  1.00 -0.02           H
ATOM    687  N   VAL A  55      29.432  57.475  46.724  1.00 -0.02           N
ATOM    688  CA  VAL A  55      30.042  58.807  46.851  1.00 -0.02           C
ATOM    689  C   VAL A  55      31.042  58.882  48.017  1.00 -0.02           C
ATOM    690  O   VAL A  55      32.050  59.596  47.827  1.00 -0.02           O
ATOM    691  CB  VAL A  55      28.929  59.879  47.039  1.00 -0.02           C
ATOM    692  CG1 VAL A  55      28.073  59.719  48.293  1.00 -0.02           C
ATOM    693  CG2 VAL A  55      29.536  61.311  46.975  1.00 -0.02           C
ATOM    694  H   VAL A  55      28.490  57.252  47.012  1.00 -0.02           H
ATOM    695  HA  VAL A  55      30.656  59.037  45.980  1.00 -0.02           H
ATOM    696  HB  VAL A  55      28.255  59.762  46.190  1.00 -0.02           H
ATOM    697 HG11 VAL A  55      28.637  59.851  49.216  1.00 -0.02           H
ATOM    698 HG12 VAL A  55      27.387  60.561  48.385  1.00 -0.02           H
ATOM    699 HG13 VAL A  55      27.516  58.783  48.242  1.00 -0.02           H
ATOM    700 HG21 VAL A  55      30.291  61.374  46.192  1.00 -0.02           H
ATOM    701 HG22 VAL A  55      30.108  61.537  47.875  1.00 -0.02           H
ATOM    702 HG23 VAL A  55      28.740  62.001  46.695  1.00 -0.02           H
ATOM    703  N   THR A  56      30.924  58.036  49.056  1.00  0.01           N
ATOM    704  CA  THR A  56      31.856  58.036  50.166  1.00  0.01           C
ATOM    705  C   THR A  56      33.237  57.377  49.755  1.00  0.01           C
ATOM    706  O   THR A  56      34.312  57.721  50.253  1.00  0.01           O
ATOM    707  CB  THR A  56      31.243  57.378  51.405  1.00  0.01           C
ATOM    708  CG2 THR A  56      32.180  57.355  52.627  1.00  0.01           C
ATOM    709  OG1 THR A  56      30.007  57.927  51.612  1.00  0.01           O
ATOM    710  H   THR A  56      30.173  57.361  49.071  1.00  0.01           H
ATOM    711  HA  THR A  56      32.177  59.053  50.392  1.00  0.01           H
ATOM    712  HB  THR A  56      30.955  56.401  51.017  1.00  0.01           H
ATOM    713  HG1 THR A  56      29.601  57.615  52.424  1.00  0.01           H
ATOM    714 HG21 THR A  56      33.077  56.752  52.485  1.00  0.01           H
ATOM    715 HG22 THR A  56      31.584  57.062  53.491  1.00  0.01           H
ATOM    716 HG23 THR A  56      32.590  58.325  52.909  1.00  0.01           H
ATOM    717  N   MET A  57      33.187  56.509  48.710  1.00  0.00           N
ATOM    718  CA  MET A  57      34.384  55.873  48.158  1.00  0.00           C
ATOM    719  C   MET A  57      34.933  56.783  47.076  1.00  0.00           C
ATOM    720  O   MET A  57      36.124  57.077  47.069  1.00  0.00           O
ATOM    721  CB  MET A  57      34.016  54.470  47.542  1.00  0.00           C
ATOM    722  CG  MET A  57      33.761  53.311  48.498  1.00  0.00           C
ATOM    723  SD  MET A  57      34.107  51.609  47.874  1.00  0.00           S
ATOM    724  CE  MET A  57      32.714  51.586  46.628  1.00  0.00           C
ATOM    725  H   MET A  57      32.327  56.242  48.254  1.00  0.00           H
ATOM    726  HA  MET A  57      35.141  55.737  48.930  1.00  0.00           H
ATOM    727  HB2 MET A  57      33.096  54.566  46.965  1.00  0.00           H
ATOM    728  HB3 MET A  57      34.812  54.186  46.855  1.00  0.00           H
ATOM    729  HG2 MET A  57      34.475  53.357  49.321  1.00  0.00           H
ATOM    730  HG3 MET A  57      32.733  53.259  48.856  1.00  0.00           H
ATOM    731  HE1 MET A  57      32.614  52.523  46.079  1.00  0.00           H
ATOM    732  HE2 MET A  57      32.933  50.737  45.980  1.00  0.00           H
ATOM    733  HE3 MET A  57      31.762  51.369  47.111  1.00  0.00           H
ATOM    734  N   SER A  58      34.094  57.277  46.150  1.00 -0.05           N
ATOM    735  CA  SER A  58      34.535  58.092  45.051  1.00 -0.05           C
ATOM    736  C   SER A  58      35.206  59.338  45.597  1.00 -0.05           C
ATOM    737  O   SER A  58      36.181  59.740  45.027  1.00 -0.05           O
ATOM    738  CB  SER A  58      33.425  58.378  44.092  1.00 -0.05           C
ATOM    739  OG  SER A  58      33.898  59.202  43.121  1.00 -0.05           O
ATOM    740  H   SER A  58      33.136  56.960  46.155  1.00 -0.05           H
ATOM    741  HA  SER A  58      35.262  57.493  44.504  1.00 -0.05           H
ATOM    742  HB2 SER A  58      32.998  57.441  43.734  1.00 -0.05           H
ATOM    743  HB3 SER A  58      32.637  58.921  44.613  1.00 -0.05           H
ATOM    744  HG  SER A  58      33.871  60.069  43.532  1.00 -0.05           H
ATOM    745  N   SER A  59      34.765  59.794  46.794  1.00  0.02           N
ATOM    746  CA  SER A  59      35.453  60.858  47.566  1.00  0.02           C
ATOM    747  C   SER A  59      36.959  60.653  47.709  1.00  0.02           C
ATOM    748  O   SER A  59      37.737  61.562  47.404  1.00  0.02           O
ATOM    749  CB  SER A  59      34.607  60.889  48.916  1.00  0.02           C
ATOM    750  OG  SER A  59      35.221  61.691  49.779  1.00  0.02           O
ATOM    751  H   SER A  59      33.812  59.511  46.972  1.00  0.02           H
ATOM    752  HA  SER A  59      35.250  61.805  47.067  1.00  0.02           H
ATOM    753  HB2 SER A  59      33.709  61.474  48.719  1.00  0.02           H
ATOM    754  HB3 SER A  59      34.407  59.856  49.203  1.00  0.02           H
ATOM    755  HG  SER A  59      35.366  61.264  50.626  1.00  0.02           H
ATOM    756  N   GLN A  60      37.426  59.399  47.863  1.00  0.01           N
ATOM    757  CA  GLN A  60      38.793  58.977  47.920  1.00  0.01           C
ATOM    758  C   GLN A  60      39.433  58.561  46.581  1.00  0.01           C
ATOM    759  O   GLN A  60      40.616  58.877  46.388  1.00  0.01           O
ATOM    760  CB  GLN A  60      38.953  57.886  48.942  1.00  0.01           C
ATOM    761  CG  GLN A  60      38.933  58.239  50.431  1.00  0.01           C
ATOM    762  CD  GLN A  60      39.312  57.173  51.495  1.00  0.01           C
ATOM    763  NE2 GLN A  60      39.119  57.525  52.804  1.00  0.01           N
ATOM    764  OE1 GLN A  60      39.785  56.064  51.271  1.00  0.01           O
ATOM    765  H   GLN A  60      36.675  58.724  47.833  1.00  0.01           H
ATOM    766  HA  GLN A  60      39.389  59.830  48.244  1.00  0.01           H
ATOM    767  HB2 GLN A  60      38.250  57.075  48.751  1.00  0.01           H
ATOM    768  HB3 GLN A  60      39.946  57.480  48.748  1.00  0.01           H
ATOM    769  HG2 GLN A  60      39.542  59.126  50.605  1.00  0.01           H
ATOM    770  HG3 GLN A  60      37.917  58.566  50.650  1.00  0.01           H
ATOM    771 HE21 GLN A  60      39.453  56.783  53.402  1.00  0.01           H
ATOM    772 HE22 GLN A  60      38.916  58.423  53.219  1.00  0.01           H
ATOM    773  N   ALA A  61      38.680  58.129  45.599  1.00 -0.05           N
ATOM    774  CA  ALA A  61      39.136  58.182  44.228  1.00 -0.05           C
ATOM    775  C   ALA A  61      39.516  59.636  43.821  1.00 -0.05           C
ATOM    776  O   ALA A  61      40.494  59.666  43.043  1.00 -0.05           O
ATOM    777  CB  ALA A  61      38.153  57.439  43.323  1.00 -0.05           C
ATOM    778  H   ALA A  61      37.692  57.961  45.727  1.00 -0.05           H
ATOM    779  HA  ALA A  61      40.031  57.561  44.193  1.00 -0.05           H
ATOM    780  HB1 ALA A  61      38.121  56.465  43.812  1.00 -0.05           H
ATOM    781  HB2 ALA A  61      38.558  57.218  42.335  1.00 -0.05           H
ATOM    782  HB3 ALA A  61      37.189  57.944  43.267  1.00 -0.05           H
ATOM    783  N   GLN A  62      38.847  60.680  44.389  1.00 -0.21           N
ATOM    784  CA  GLN A  62      39.354  62.049  44.105  1.00 -0.21           C
ATOM    785  C   GLN A  62      40.684  62.340  44.820  1.00 -0.21           C
ATOM    786  O   GLN A  62      41.619  62.908  44.222  1.00 -0.21           O
ATOM    787  CB  GLN A  62      38.202  63.090  44.382  1.00 -0.21           C
ATOM    788  CG  GLN A  62      37.036  63.114  43.366  1.00 -0.21           C
ATOM    789  CD  GLN A  62      35.829  63.975  43.524  1.00 -0.21           C
ATOM    790  NE2 GLN A  62      35.107  64.356  42.522  1.00 -0.21           N
ATOM    791  OE1 GLN A  62      35.627  64.434  44.623  1.00 -0.21           O
ATOM    792  H   GLN A  62      37.895  60.603  44.717  1.00 -0.21           H
ATOM    793  HA  GLN A  62      39.593  62.196  43.052  1.00 -0.21           H
ATOM    794  HB2 GLN A  62      37.727  62.913  45.347  1.00 -0.21           H
ATOM    795  HB3 GLN A  62      38.677  64.071  44.388  1.00 -0.21           H
ATOM    796  HG2 GLN A  62      37.495  63.307  42.397  1.00 -0.21           H
ATOM    797  HG3 GLN A  62      36.605  62.118  43.270  1.00 -0.21           H
ATOM    798 HE21 GLN A  62      34.529  65.170  42.675  1.00 -0.21           H
ATOM    799 HE22 GLN A  62      35.345  64.063  41.585  1.00 -0.21           H
ATOM    800  N   ASP A  63      40.902  61.912  46.056  1.00  0.00           N
ATOM    801  CA  ASP A  63      42.124  62.161  46.762  1.00  0.00           C
ATOM    802  C   ASP A  63      43.313  61.547  46.032  1.00  0.00           C
ATOM    803  O   ASP A  63      44.311  62.219  45.844  1.00  0.00           O
ATOM    804  CB  ASP A  63      42.073  61.631  48.172  1.00  0.00           C
ATOM    805  CG  ASP A  63      41.329  62.545  49.186  1.00  0.00           C
ATOM    806  OD1 ASP A  63      41.009  63.670  48.847  1.00  0.00           O
ATOM    807  OD2 ASP A  63      41.260  62.213  50.440  1.00  0.00           O
ATOM    808  H   ASP A  63      40.153  61.406  46.506  1.00  0.00           H
ATOM    809  HA  ASP A  63      42.224  63.241  46.655  1.00  0.00           H
ATOM    810  HB2 ASP A  63      41.499  60.708  48.251  1.00  0.00           H
ATOM    811  HB3 ASP A  63      43.050  61.424  48.609  1.00  0.00           H
ATOM    812  N   ARG A  64      43.179  60.288  45.470  1.00  0.03           N
ATOM    813  CA  ARG A  64      44.157  59.566  44.648  1.00  0.03           C
ATOM    814  C   ARG A  64      44.561  60.405  43.379  1.00  0.03           C
ATOM    815  O   ARG A  64      45.720  60.480  43.151  1.00  0.03           O
ATOM    816  CB  ARG A  64      43.563  58.178  44.220  1.00  0.03           C
ATOM    817  CG  ARG A  64      43.510  57.131  45.354  1.00  0.03           C
ATOM    818  CD  ARG A  64      42.472  56.009  45.186  1.00  0.03           C
ATOM    819  NE  ARG A  64      42.615  55.331  43.879  1.00  0.03           N
ATOM    820  CZ  ARG A  64      41.728  54.411  43.491  1.00  0.03           C
ATOM    821  NH1 ARG A  64      40.734  54.110  44.228  1.00  0.03           N
ATOM    822  NH2 ARG A  64      41.817  53.887  42.312  1.00  0.03           N
ATOM    823  H   ARG A  64      42.251  59.912  45.601  1.00  0.03           H
ATOM    824  HA  ARG A  64      45.057  59.350  45.223  1.00  0.03           H
ATOM    825  HB2 ARG A  64      42.619  58.431  43.738  1.00  0.03           H
ATOM    826  HB3 ARG A  64      44.193  57.750  43.440  1.00  0.03           H
ATOM    827  HG2 ARG A  64      44.499  56.775  45.643  1.00  0.03           H
ATOM    828  HG3 ARG A  64      43.124  57.717  46.189  1.00  0.03           H
ATOM    829  HD2 ARG A  64      42.661  55.254  45.949  1.00  0.03           H
ATOM    830  HD3 ARG A  64      41.475  56.422  45.341  1.00  0.03           H
ATOM    831  HE  ARG A  64      43.493  55.370  43.381  1.00  0.03           H
ATOM    832 HH11 ARG A  64      40.815  54.134  45.235  1.00  0.03           H
ATOM    833 HH12 ARG A  64      40.114  53.443  43.792  1.00  0.03           H
ATOM    834 HH21 ARG A  64      42.438  54.361  41.671  1.00  0.03           H
ATOM    835 HH22 ARG A  64      41.181  53.204  41.927  1.00  0.03           H
ATOM    836  N   TYR A  65      43.515  60.855  42.673  1.00 -0.08           N
ATOM    837  CA  TYR A  65      43.610  61.701  41.435  1.00 -0.08           C
ATOM    838  C   TYR A  65      44.318  63.044  41.742  1.00 -0.08           C
ATOM    839  O   TYR A  65      45.270  63.411  41.079  1.00 -0.08           O
ATOM    840  CB  TYR A  65      42.183  61.869  40.840  1.00 -0.08           C
ATOM    841  CG  TYR A  65      42.097  62.514  39.516  1.00 -0.08           C
ATOM    842  CD1 TYR A  65      41.941  63.940  39.336  1.00 -0.08           C
ATOM    843  CD2 TYR A  65      41.905  61.688  38.340  1.00 -0.08           C
ATOM    844  CE1 TYR A  65      41.672  64.480  38.034  1.00 -0.08           C
ATOM    845  CE2 TYR A  65      41.435  62.255  37.132  1.00 -0.08           C
ATOM    846  CZ  TYR A  65      41.434  63.634  36.955  1.00 -0.08           C
ATOM    847  OH  TYR A  65      41.161  64.202  35.731  1.00 -0.08           O
ATOM    848  H   TYR A  65      42.598  60.790  43.093  1.00 -0.08           H
ATOM    849  HA  TYR A  65      44.197  61.218  40.654  1.00 -0.08           H
ATOM    850  HB2 TYR A  65      41.803  60.851  40.762  1.00 -0.08           H
ATOM    851  HB3 TYR A  65      41.618  62.482  41.542  1.00 -0.08           H
ATOM    852  HD1 TYR A  65      42.256  64.562  40.160  1.00 -0.08           H
ATOM    853  HD2 TYR A  65      42.034  60.623  38.462  1.00 -0.08           H
ATOM    854  HE1 TYR A  65      41.683  65.528  37.772  1.00 -0.08           H
ATOM    855  HE2 TYR A  65      41.197  61.640  36.276  1.00 -0.08           H
ATOM    856  HH  TYR A  65      40.704  65.036  35.863  1.00 -0.08           H
ATOM    857  N   THR A  66      43.931  63.725  42.799  1.00  0.01           N
ATOM    858  CA  THR A  66      44.686  64.933  43.222  1.00  0.01           C
ATOM    859  C   THR A  66      46.142  64.579  43.455  1.00  0.01           C
ATOM    860  O   THR A  66      47.004  65.448  43.121  1.00  0.01           O
ATOM    861  CB  THR A  66      44.094  65.673  44.422  1.00  0.01           C
ATOM    862  CG2 THR A  66      45.069  66.591  45.189  1.00  0.01           C
ATOM    863  OG1 THR A  66      43.000  66.484  43.968  1.00  0.01           O
ATOM    864  H   THR A  66      43.181  63.441  43.413  1.00  0.01           H
ATOM    865  HA  THR A  66      44.656  65.657  42.407  1.00  0.01           H
ATOM    866  HB  THR A  66      43.799  64.896  45.128  1.00  0.01           H
ATOM    867  HG1 THR A  66      42.141  66.058  43.913  1.00  0.01           H
ATOM    868 HG21 THR A  66      44.641  67.095  46.055  1.00  0.01           H
ATOM    869 HG22 THR A  66      45.562  67.285  44.508  1.00  0.01           H
ATOM    870 HG23 THR A  66      45.822  65.907  45.581  1.00  0.01           H
ATOM    871  N   ASP A  67      46.446  63.492  44.156  1.00  0.00           N
ATOM    872  CA  ASP A  67      47.837  63.173  44.602  1.00  0.00           C
ATOM    873  C   ASP A  67      48.798  62.933  43.426  1.00  0.00           C
ATOM    874  O   ASP A  67      49.967  63.373  43.447  1.00  0.00           O
ATOM    875  CB  ASP A  67      47.837  62.005  45.619  1.00  0.00           C
ATOM    876  CG  ASP A  67      47.269  62.284  47.053  1.00  0.00           C
ATOM    877  OD1 ASP A  67      46.929  63.472  47.315  1.00  0.00           O
ATOM    878  OD2 ASP A  67      47.185  61.293  47.876  1.00  0.00           O
ATOM    879  H   ASP A  67      45.676  62.892  44.415  1.00  0.00           H
ATOM    880  HA  ASP A  67      48.190  63.989  45.232  1.00  0.00           H
ATOM    881  HB2 ASP A  67      47.318  61.147  45.192  1.00  0.00           H
ATOM    882  HB3 ASP A  67      48.879  61.692  45.674  1.00  0.00           H
ATOM    883  N   TYR A  68      48.288  62.300  42.379  1.00  0.00           N
ATOM    884  CA  TYR A  68      48.960  62.119  41.102  1.00  0.00           C
ATOM    885  C   TYR A  68      49.351  63.484  40.600  1.00  0.00           C
ATOM    886  O   TYR A  68      50.498  63.664  40.197  1.00  0.00           O
ATOM    887  CB  TYR A  68      48.128  61.317  40.105  1.00  0.00           C
ATOM    888  CG  TYR A  68      48.649  61.230  38.705  1.00  0.00           C
ATOM    889  CD1 TYR A  68      49.974  60.897  38.388  1.00  0.00           C
ATOM    890  CD2 TYR A  68      47.729  61.294  37.669  1.00  0.00           C
ATOM    891  CE1 TYR A  68      50.310  60.547  37.079  1.00  0.00           C
ATOM    892  CE2 TYR A  68      48.057  61.093  36.328  1.00  0.00           C
ATOM    893  CZ  TYR A  68      49.288  60.532  36.042  1.00  0.00           C
ATOM    894  OH  TYR A  68      49.687  60.026  34.833  1.00  0.00           O
ATOM    895  H   TYR A  68      47.319  62.026  42.455  1.00  0.00           H
ATOM    896  HA  TYR A  68      49.902  61.596  41.263  1.00  0.00           H
ATOM    897  HB2 TYR A  68      48.047  60.286  40.449  1.00  0.00           H
ATOM    898  HB3 TYR A  68      47.109  61.699  40.045  1.00  0.00           H
ATOM    899  HD1 TYR A  68      50.769  60.819  39.115  1.00  0.00           H
ATOM    900  HD2 TYR A  68      46.703  61.549  37.890  1.00  0.00           H
ATOM    901  HE1 TYR A  68      51.272  60.160  36.778  1.00  0.00           H
ATOM    902  HE2 TYR A  68      47.345  61.295  35.541  1.00  0.00           H
ATOM    903  HH  TYR A  68      50.633  60.184  34.780  1.00  0.00           H
ATOM    904  N   LEU A  69      48.456  64.456  40.563  1.00 -0.01           N
ATOM    905  CA  LEU A  69      48.751  65.777  40.002  1.00 -0.01           C
ATOM    906  C   LEU A  69      49.870  66.553  40.791  1.00 -0.01           C
ATOM    907  O   LEU A  69      50.765  67.031  40.149  1.00 -0.01           O
ATOM    908  CB  LEU A  69      47.452  66.672  39.989  1.00 -0.01           C
ATOM    909  CG  LEU A  69      46.139  66.015  39.453  1.00 -0.01           C
ATOM    910  CD1 LEU A  69      45.185  67.028  38.971  1.00 -0.01           C
ATOM    911  CD2 LEU A  69      46.334  65.010  38.266  1.00 -0.01           C
ATOM    912  H   LEU A  69      47.555  64.271  40.980  1.00 -0.01           H
ATOM    913  HA  LEU A  69      49.141  65.648  38.992  1.00 -0.01           H
ATOM    914  HB2 LEU A  69      47.275  67.043  40.998  1.00 -0.01           H
ATOM    915  HB3 LEU A  69      47.620  67.547  39.360  1.00 -0.01           H
ATOM    916  HG  LEU A  69      45.650  65.560  40.315  1.00 -0.01           H
ATOM    917 HD11 LEU A  69      44.377  66.464  38.505  1.00 -0.01           H
ATOM    918 HD12 LEU A  69      45.816  67.592  38.285  1.00 -0.01           H
ATOM    919 HD13 LEU A  69      44.977  67.553  39.902  1.00 -0.01           H
ATOM    920 HD21 LEU A  69      47.018  65.348  37.488  1.00 -0.01           H
ATOM    921 HD22 LEU A  69      46.849  64.130  38.653  1.00 -0.01           H
ATOM    922 HD23 LEU A  69      45.550  64.654  37.598  1.00 -0.01           H
ATOM    923  N   ILE A  70      49.789  66.601  42.148  1.00  0.00           N
ATOM    924  CA  ILE A  70      50.833  67.073  43.054  1.00  0.00           C
ATOM    925  C   ILE A  70      52.176  66.334  42.752  1.00  0.00           C
ATOM    926  O   ILE A  70      53.236  66.945  42.884  1.00  0.00           O
ATOM    927  CB  ILE A  70      50.458  66.998  44.569  1.00  0.00           C
ATOM    928  CG1 ILE A  70      49.177  67.869  44.866  1.00  0.00           C
ATOM    929  CG2 ILE A  70      51.579  67.310  45.576  1.00  0.00           C
ATOM    930  CD1 ILE A  70      48.373  67.435  46.122  1.00  0.00           C
ATOM    931  H   ILE A  70      49.025  66.157  42.636  1.00  0.00           H
ATOM    932  HA  ILE A  70      51.024  68.118  42.813  1.00  0.00           H
ATOM    933  HB  ILE A  70      50.197  65.982  44.864  1.00  0.00           H
ATOM    934 HG12 ILE A  70      49.571  68.876  45.005  1.00  0.00           H
ATOM    935 HG13 ILE A  70      48.584  67.857  43.951  1.00  0.00           H
ATOM    936 HG21 ILE A  70      52.418  66.629  45.436  1.00  0.00           H
ATOM    937 HG22 ILE A  70      51.222  67.163  46.596  1.00  0.00           H
ATOM    938 HG23 ILE A  70      51.904  68.308  45.281  1.00  0.00           H
ATOM    939 HD11 ILE A  70      48.112  66.377  46.115  1.00  0.00           H
ATOM    940 HD12 ILE A  70      47.450  68.012  46.066  1.00  0.00           H
ATOM    941 HD13 ILE A  70      48.758  67.840  47.059  1.00  0.00           H
ATOM    942  N   GLU A  71      52.142  65.007  42.412  1.00  0.00           N
ATOM    943  CA  GLU A  71      53.373  64.227  42.180  1.00  0.00           C
ATOM    944  C   GLU A  71      53.999  64.639  40.853  1.00  0.00           C
ATOM    945  O   GLU A  71      55.236  64.679  40.697  1.00  0.00           O
ATOM    946  CB  GLU A  71      53.119  62.717  42.375  1.00  0.00           C
ATOM    947  CG  GLU A  71      54.264  61.769  41.981  1.00  0.00           C
ATOM    948  CD  GLU A  71      54.024  60.328  42.383  1.00  0.00           C
ATOM    949  OE1 GLU A  71      52.865  59.945  42.397  1.00  0.00           O
ATOM    950  OE2 GLU A  71      54.973  59.626  42.806  1.00  0.00           O
ATOM    951  H   GLU A  71      51.252  64.545  42.289  1.00  0.00           H
ATOM    952  HA  GLU A  71      54.127  64.319  42.962  1.00  0.00           H
ATOM    953  HB2 GLU A  71      52.812  62.559  43.409  1.00  0.00           H
ATOM    954  HB3 GLU A  71      52.362  62.446  41.639  1.00  0.00           H
ATOM    955  HG2 GLU A  71      54.385  61.763  40.897  1.00  0.00           H
ATOM    956  HG3 GLU A  71      55.198  62.192  42.352  1.00  0.00           H
ATOM    957  N   THR A  72      53.151  64.891  39.783  1.00  0.01           N
ATOM    958  CA  THR A  72      53.591  65.133  38.422  1.00  0.01           C
ATOM    959  C   THR A  72      54.056  66.536  38.157  1.00  0.01           C
ATOM    960  O   THR A  72      55.160  66.669  37.678  1.00  0.01           O
ATOM    961  CB  THR A  72      52.287  64.805  37.575  1.00  0.01           C
ATOM    962  CG2 THR A  72      52.581  64.750  36.115  1.00  0.01           C
ATOM    963  OG1 THR A  72      51.968  63.525  37.840  1.00  0.01           O
ATOM    964  H   THR A  72      52.162  64.741  39.928  1.00  0.01           H
ATOM    965  HA  THR A  72      54.377  64.486  38.032  1.00  0.01           H
ATOM    966  HB  THR A  72      51.471  65.498  37.779  1.00  0.01           H
ATOM    967  HG1 THR A  72      51.560  63.502  38.709  1.00  0.01           H
ATOM    968 HG21 THR A  72      51.686  64.674  35.497  1.00  0.01           H
ATOM    969 HG22 THR A  72      53.272  63.925  35.940  1.00  0.01           H
ATOM    970 HG23 THR A  72      53.081  65.660  35.783  1.00  0.01           H
ATOM    971  N   LEU A  73      53.362  67.480  38.660  1.00  0.00           N
ATOM    972  CA  LEU A  73      53.669  68.907  38.506  1.00  0.00           C
ATOM    973  C   LEU A  73      54.972  69.192  39.278  1.00  0.00           C
ATOM    974  O   LEU A  73      55.743  70.001  38.874  1.00  0.00           O
ATOM    975  CB  LEU A  73      52.451  69.758  38.897  1.00  0.00           C
ATOM    976  CG  LEU A  73      52.709  71.239  38.740  1.00  0.00           C
ATOM    977  CD1 LEU A  73      53.089  71.551  37.309  1.00  0.00           C
ATOM    978  CD2 LEU A  73      51.476  71.992  39.242  1.00  0.00           C
ATOM    979  H   LEU A  73      52.416  67.332  38.979  1.00  0.00           H
ATOM    980  HA  LEU A  73      54.008  69.131  37.494  1.00  0.00           H
ATOM    981  HB2 LEU A  73      51.561  69.599  38.289  1.00  0.00           H
ATOM    982  HB3 LEU A  73      52.266  69.434  39.922  1.00  0.00           H
ATOM    983  HG  LEU A  73      53.561  71.599  39.317  1.00  0.00           H
ATOM    984 HD11 LEU A  73      54.146  71.454  37.064  1.00  0.00           H
ATOM    985 HD12 LEU A  73      52.850  72.604  37.160  1.00  0.00           H
ATOM    986 HD13 LEU A  73      52.549  70.978  36.554  1.00  0.00           H
ATOM    987 HD21 LEU A  73      50.508  71.610  38.917  1.00  0.00           H
ATOM    988 HD22 LEU A  73      51.494  71.811  40.317  1.00  0.00           H
ATOM    989 HD23 LEU A  73      51.573  73.073  39.146  1.00  0.00           H
ATOM    990  N   ASP A  74      55.083  68.480  40.406  1.00  0.00           N
ATOM    991  CA  ASP A  74      56.121  68.477  41.422  1.00  0.00           C
ATOM    992  C   ASP A  74      56.431  69.737  42.148  1.00  0.00           C
ATOM    993  O   ASP A  74      57.560  70.122  42.269  1.00  0.00           O
ATOM    994  CB  ASP A  74      57.299  67.661  40.894  1.00  0.00           C
ATOM    995  CG  ASP A  74      58.209  67.151  42.019  1.00  0.00           C
ATOM    996  OD1 ASP A  74      57.644  66.598  42.996  1.00  0.00           O
ATOM    997  OD2 ASP A  74      59.451  67.260  41.890  1.00  0.00           O
ATOM    998  H   ASP A  74      54.217  67.963  40.460  1.00  0.00           H
ATOM    999  HA  ASP A  74      55.765  67.887  42.267  1.00  0.00           H
ATOM   1000  HB2 ASP A  74      56.940  66.786  40.352  1.00  0.00           H
ATOM   1001  HB3 ASP A  74      57.760  68.306  40.145  1.00  0.00           H
ATOM   1002  N   PRO A  75      55.457  70.605  42.446  1.00  0.00           N
ATOM   1003  CA  PRO A  75      55.693  71.875  43.078  1.00  0.00           C
ATOM   1004  C   PRO A  75      56.507  71.802  44.324  1.00  0.00           C
ATOM   1005  O   PRO A  75      56.517  70.812  45.040  1.00  0.00           O
ATOM   1006  CB  PRO A  75      54.346  72.672  43.269  1.00  0.00           C
ATOM   1007  CG  PRO A  75      53.401  71.472  43.482  1.00  0.00           C
ATOM   1008  CD  PRO A  75      54.015  70.405  42.540  1.00  0.00           C
ATOM   1009  HA  PRO A  75      56.188  72.556  42.385  1.00  0.00           H
ATOM   1010  HB2 PRO A  75      54.478  73.365  44.100  1.00  0.00           H
ATOM   1011  HB3 PRO A  75      54.041  73.091  42.309  1.00  0.00           H
ATOM   1012  HG2 PRO A  75      53.608  71.164  44.507  1.00  0.00           H
ATOM   1013  HG3 PRO A  75      52.342  71.681  43.330  1.00  0.00           H
ATOM   1014  HD2 PRO A  75      53.659  69.465  42.963  1.00  0.00           H
ATOM   1015  HD3 PRO A  75      53.536  70.571  41.574  1.00  0.00           H
ATOM   1016  N   LYS A  76      57.253  72.827  44.621  1.00  0.00           N
ATOM   1017  CA  LYS A  76      58.217  73.024  45.708  1.00  0.00           C
ATOM   1018  C   LYS A  76      57.910  74.035  46.795  1.00  0.00           C
ATOM   1019  O   LYS A  76      56.990  74.824  46.617  1.00  0.00           O
ATOM   1020  CB  LYS A  76      59.700  73.420  45.261  1.00  0.00           C
ATOM   1021  CG  LYS A  76      60.419  72.485  44.272  1.00  0.00           C
ATOM   1022  CD  LYS A  76      60.776  71.083  44.886  1.00  0.00           C
ATOM   1023  CE  LYS A  76      59.930  69.971  44.290  1.00  0.00           C
ATOM   1024  NZ  LYS A  76      60.399  69.634  42.927  1.00  0.00           N
ATOM   1025  H   LYS A  76      57.105  73.665  44.078  1.00  0.00           H
ATOM   1026  HA  LYS A  76      58.282  72.066  46.224  1.00  0.00           H
ATOM   1027  HB2 LYS A  76      59.745  74.439  44.876  1.00  0.00           H
ATOM   1028  HB3 LYS A  76      60.356  73.615  46.110  1.00  0.00           H
ATOM   1029  HG2 LYS A  76      59.847  72.295  43.364  1.00  0.00           H
ATOM   1030  HG3 LYS A  76      61.421  72.902  44.166  1.00  0.00           H
ATOM   1031  HD2 LYS A  76      61.838  70.873  44.758  1.00  0.00           H
ATOM   1032  HD3 LYS A  76      60.633  71.106  45.966  1.00  0.00           H
ATOM   1033  HE2 LYS A  76      60.016  69.100  44.939  1.00  0.00           H
ATOM   1034  HE3 LYS A  76      58.920  70.362  44.170  1.00  0.00           H
ATOM   1035  HZ1 LYS A  76      61.385  69.414  42.932  1.00  0.00           H
ATOM   1036  HZ2 LYS A  76      60.196  70.416  42.321  1.00  0.00           H
ATOM   1037  HZ3 LYS A  76      59.855  68.858  42.579  1.00  0.00           H
ATOM   1038  N   ALA A  77      58.424  73.833  47.971  1.00  0.00           N
ATOM   1039  CA  ALA A  77      58.005  74.545  49.153  1.00  0.00           C
ATOM   1040  C   ALA A  77      57.918  76.131  48.991  1.00  0.00           C
ATOM   1041  O   ALA A  77      58.770  76.821  48.377  1.00  0.00           O
ATOM   1042  CB  ALA A  77      59.059  74.109  50.213  1.00  0.00           C
ATOM   1043  H   ALA A  77      59.165  73.149  48.025  1.00  0.00           H
ATOM   1044  HA  ALA A  77      57.064  74.172  49.557  1.00  0.00           H
ATOM   1045  HB1 ALA A  77      60.035  74.400  49.826  1.00  0.00           H
ATOM   1046  HB2 ALA A  77      59.026  73.050  50.469  1.00  0.00           H
ATOM   1047  HB3 ALA A  77      58.956  74.683  51.134  1.00  0.00           H
ATOM   1048  N   GLY A  78      56.815  76.697  49.427  1.00  0.00           N
ATOM   1049  CA  GLY A  78      56.616  78.140  49.477  1.00  0.00           C
ATOM   1050  C   GLY A  78      56.488  78.870  48.088  1.00  0.00           C
ATOM   1051  O   GLY A  78      56.690  80.101  48.027  1.00  0.00           O
ATOM   1052  H   GLY A  78      56.240  76.112  50.016  1.00  0.00           H
ATOM   1053  HA2 GLY A  78      55.678  78.312  50.006  1.00  0.00           H
ATOM   1054  HA3 GLY A  78      57.434  78.590  50.039  1.00  0.00           H
ATOM   1055  N   GLN A  79      56.230  78.147  47.004  1.00  0.00           N
ATOM   1056  CA  GLN A  79      55.753  78.734  45.791  1.00  0.00           C
ATOM   1057  C   GLN A  79      54.342  79.326  46.006  1.00  0.00           C
ATOM   1058  O   GLN A  79      53.573  78.861  46.848  1.00  0.00           O
ATOM   1059  CB  GLN A  79      55.653  77.663  44.639  1.00  0.00           C
ATOM   1060  CG  GLN A  79      57.025  77.258  44.092  1.00  0.00           C
ATOM   1061  CD  GLN A  79      56.899  76.236  42.999  1.00  0.00           C
ATOM   1062  NE2 GLN A  79      57.512  76.473  41.857  1.00  0.00           N
ATOM   1063  OE1 GLN A  79      56.198  75.261  43.074  1.00  0.00           O
ATOM   1064  H   GLN A  79      56.203  77.137  47.017  1.00  0.00           H
ATOM   1065  HA  GLN A  79      56.415  79.535  45.463  1.00  0.00           H
ATOM   1066  HB2 GLN A  79      54.960  76.868  44.916  1.00  0.00           H
ATOM   1067  HB3 GLN A  79      55.158  78.079  43.762  1.00  0.00           H
ATOM   1068  HG2 GLN A  79      57.430  78.146  43.606  1.00  0.00           H
ATOM   1069  HG3 GLN A  79      57.758  76.940  44.833  1.00  0.00           H
ATOM   1070 HE21 GLN A  79      57.252  75.903  41.065  1.00  0.00           H
ATOM   1071 HE22 GLN A  79      58.084  77.293  41.718  1.00  0.00           H
ATOM   1072  N   HID A  80      53.878  80.266  45.164  1.00  0.00           N
ATOM   1073  CA  HID A  80      52.539  80.664  44.926  1.00  0.00           C
ATOM   1074  C   HID A  80      52.125  79.893  43.665  1.00  0.00           C
ATOM   1075  O   HID A  80      52.622  80.124  42.549  1.00  0.00           O
ATOM   1076  CB  HID A  80      52.450  82.234  44.592  1.00  0.00           C
ATOM   1077  CG  HID A  80      51.128  82.824  44.856  1.00  0.00           C
ATOM   1078  CD2 HID A  80      50.027  82.162  45.311  1.00  0.00           C
ATOM   1079  ND1 HID A  80      50.770  84.170  44.876  1.00  0.00           N
ATOM   1080  CE1 HID A  80      49.492  84.312  45.322  1.00  0.00           C
ATOM   1081  NE2 HID A  80      49.027  83.131  45.677  1.00  0.00           N
ATOM   1082  H   HID A  80      54.496  80.510  44.402  1.00  0.00           H
ATOM   1083  HA  HID A  80      51.971  80.366  45.807  1.00  0.00           H
ATOM   1084  HB2 HID A  80      53.216  82.753  45.169  1.00  0.00           H
ATOM   1085  HB3 HID A  80      52.694  82.429  43.548  1.00  0.00           H
ATOM   1086  HD1 HID A  80      51.405  84.921  44.645  1.00  0.00           H
ATOM   1087  HD2 HID A  80      50.048  81.112  45.561  1.00  0.00           H
ATOM   1088  HE1 HID A  80      48.973  85.230  45.555  1.00  0.00           H
ATOM   1089  N   LEU A  81      51.202  78.950  43.759  1.00  0.00           N
ATOM   1090  CA  LEU A  81      50.455  78.317  42.720  1.00  0.00           C
ATOM   1091  C   LEU A  81      49.103  78.987  42.412  1.00  0.00           C
ATOM   1092  O   LEU A  81      48.514  79.471  43.362  1.00  0.00           O
ATOM   1093  CB  LEU A  81      50.263  76.813  43.064  1.00  0.00           C
ATOM   1094  CG  LEU A  81      49.628  75.867  42.001  1.00  0.00           C
ATOM   1095  CD1 LEU A  81      50.160  74.393  42.008  1.00  0.00           C
ATOM   1096  CD2 LEU A  81      48.135  75.644  42.303  1.00  0.00           C
ATOM   1097  H   LEU A  81      50.731  78.960  44.653  1.00  0.00           H
ATOM   1098  HA  LEU A  81      51.049  78.333  41.806  1.00  0.00           H
ATOM   1099  HB2 LEU A  81      51.256  76.367  43.128  1.00  0.00           H
ATOM   1100  HB3 LEU A  81      49.808  76.668  44.043  1.00  0.00           H
ATOM   1101  HG  LEU A  81      49.715  76.218  40.973  1.00  0.00           H
ATOM   1102 HD11 LEU A  81      51.194  74.327  41.667  1.00  0.00           H
ATOM   1103 HD12 LEU A  81      49.533  73.793  41.348  1.00  0.00           H
ATOM   1104 HD13 LEU A  81      50.010  73.935  42.985  1.00  0.00           H
ATOM   1105 HD21 LEU A  81      47.935  75.200  43.278  1.00  0.00           H
ATOM   1106 HD22 LEU A  81      47.597  76.587  42.201  1.00  0.00           H
ATOM   1107 HD23 LEU A  81      47.808  74.905  41.571  1.00  0.00           H
ATOM   1108  N   LEU A  82      48.672  78.875  41.121  1.00  0.00           N
ATOM   1109  CA  LEU A  82      47.286  79.292  40.844  1.00  0.00           C
ATOM   1110  C   LEU A  82      46.446  78.071  40.408  1.00  0.00           C
ATOM   1111  O   LEU A  82      46.724  77.310  39.509  1.00  0.00           O
ATOM   1112  CB  LEU A  82      47.408  80.474  39.760  1.00  0.00           C
ATOM   1113  CG  LEU A  82      46.084  81.129  39.197  1.00  0.00           C
ATOM   1114  CD1 LEU A  82      45.186  81.917  40.222  1.00  0.00           C
ATOM   1115  CD2 LEU A  82      46.336  81.966  37.997  1.00  0.00           C
ATOM   1116  H   LEU A  82      49.363  78.596  40.439  1.00  0.00           H
ATOM   1117  HA  LEU A  82      46.885  79.713  41.767  1.00  0.00           H
ATOM   1118  HB2 LEU A  82      47.946  81.246  40.311  1.00  0.00           H
ATOM   1119  HB3 LEU A  82      48.032  80.145  38.929  1.00  0.00           H
ATOM   1120  HG  LEU A  82      45.386  80.413  38.764  1.00  0.00           H
ATOM   1121 HD11 LEU A  82      44.816  81.259  41.008  1.00  0.00           H
ATOM   1122 HD12 LEU A  82      44.267  82.317  39.794  1.00  0.00           H
ATOM   1123 HD13 LEU A  82      45.734  82.751  40.662  1.00  0.00           H
ATOM   1124 HD21 LEU A  82      46.944  82.866  38.092  1.00  0.00           H
ATOM   1125 HD22 LEU A  82      46.918  81.300  37.360  1.00  0.00           H
ATOM   1126 HD23 LEU A  82      45.403  82.187  37.480  1.00  0.00           H
ATOM   1127  N   ASP A  83      45.286  77.882  41.070  1.00 -0.03           N
ATOM   1128  CA  ASP A  83      44.247  76.890  40.750  1.00 -0.03           C
ATOM   1129  C   ASP A  83      43.199  77.439  39.766  1.00 -0.03           C
ATOM   1130  O   ASP A  83      42.206  77.999  40.206  1.00 -0.03           O
ATOM   1131  CB  ASP A  83      43.711  76.302  42.043  1.00 -0.03           C
ATOM   1132  CG  ASP A  83      42.773  75.145  41.834  1.00 -0.03           C
ATOM   1133  OD1 ASP A  83      42.647  74.724  40.646  1.00 -0.03           O
ATOM   1134  OD2 ASP A  83      42.246  74.566  42.802  1.00 -0.03           O
ATOM   1135  H   ASP A  83      45.012  78.518  41.805  1.00 -0.03           H
ATOM   1136  HA  ASP A  83      44.692  76.058  40.204  1.00 -0.03           H
ATOM   1137  HB2 ASP A  83      44.561  75.873  42.575  1.00 -0.03           H
ATOM   1138  HB3 ASP A  83      43.253  77.109  42.614  1.00 -0.03           H
ATOM   1139  N   ILE A  84      43.485  77.193  38.448  1.00 -0.03           N
ATOM   1140  CA  ILE A  84      42.613  77.518  37.364  1.00 -0.03           C
ATOM   1141  C   ILE A  84      41.368  76.679  37.295  1.00 -0.03           C
ATOM   1142  O   ILE A  84      41.364  75.627  36.676  1.00 -0.03           O
ATOM   1143  CB  ILE A  84      43.365  77.692  35.995  1.00 -0.03           C
ATOM   1144  CG1 ILE A  84      44.411  78.780  36.213  1.00 -0.03           C
ATOM   1145  CG2 ILE A  84      42.403  78.068  34.821  1.00 -0.03           C
ATOM   1146  CD1 ILE A  84      45.512  78.692  35.189  1.00 -0.03           C
ATOM   1147  H   ILE A  84      44.163  76.468  38.264  1.00 -0.03           H
ATOM   1148  HA  ILE A  84      42.269  78.542  37.515  1.00 -0.03           H
ATOM   1149  HB  ILE A  84      43.957  76.800  35.794  1.00 -0.03           H
ATOM   1150 HG12 ILE A  84      43.955  79.767  36.138  1.00 -0.03           H
ATOM   1151 HG13 ILE A  84      44.843  78.743  37.213  1.00 -0.03           H
ATOM   1152 HG21 ILE A  84      41.518  77.458  34.637  1.00 -0.03           H
ATOM   1153 HG22 ILE A  84      42.934  78.130  33.871  1.00 -0.03           H
ATOM   1154 HG23 ILE A  84      42.040  79.065  35.069  1.00 -0.03           H
ATOM   1155 HD11 ILE A  84      46.047  77.744  35.248  1.00 -0.03           H
ATOM   1156 HD12 ILE A  84      46.278  79.389  35.527  1.00 -0.03           H
ATOM   1157 HD13 ILE A  84      45.061  78.895  34.217  1.00 -0.03           H
ATOM   1158  N   GLY A  85      40.292  77.259  37.815  1.00 -0.02           N
ATOM   1159  CA  GLY A  85      38.951  76.635  37.956  1.00 -0.02           C
ATOM   1160  C   GLY A  85      38.976  75.764  39.195  1.00 -0.02           C
ATOM   1161  O   GLY A  85      38.875  74.579  39.018  1.00 -0.02           O
ATOM   1162  H   GLY A  85      40.517  78.155  38.221  1.00 -0.02           H
ATOM   1163  HA2 GLY A  85      38.242  77.455  38.068  1.00 -0.02           H
ATOM   1164  HA3 GLY A  85      38.630  76.098  37.063  1.00 -0.02           H
ATOM   1165  N   CYS A  86      39.138  76.490  40.345  1.00 -0.03           N
ATOM   1166  CA  CYS A  86      39.402  75.803  41.636  1.00 -0.03           C
ATOM   1167  C   CYS A  86      38.210  74.942  42.086  1.00 -0.03           C
ATOM   1168  O   CYS A  86      38.429  74.191  43.047  1.00 -0.03           O
ATOM   1169  CB  CYS A  86      39.866  76.815  42.671  1.00 -0.03           C
ATOM   1170  SG  CYS A  86      38.535  77.972  43.077  1.00 -0.03           S
ATOM   1171  H   CYS A  86      39.281  77.482  40.220  1.00 -0.03           H
ATOM   1172  HA  CYS A  86      40.227  75.101  41.512  1.00 -0.03           H
ATOM   1173  HB2 CYS A  86      40.293  76.329  43.548  1.00 -0.03           H
ATOM   1174  HB3 CYS A  86      40.626  77.450  42.216  1.00 -0.03           H
ATOM   1175  HG  CYS A  86      37.491  77.164  43.285  1.00 -0.03           H
ATOM   1176  N   GLY A  87      36.997  75.125  41.611  1.00 -0.01           N
ATOM   1177  CA  GLY A  87      35.838  74.468  42.225  1.00 -0.01           C
ATOM   1178  C   GLY A  87      35.574  75.095  43.604  1.00 -0.01           C
ATOM   1179  O   GLY A  87      35.448  76.315  43.751  1.00 -0.01           O
ATOM   1180  H   GLY A  87      36.839  75.855  40.931  1.00 -0.01           H
ATOM   1181  HA2 GLY A  87      35.013  74.579  41.521  1.00 -0.01           H
ATOM   1182  HA3 GLY A  87      36.045  73.404  42.338  1.00 -0.01           H
ATOM   1183  N   THR A  88      35.331  74.217  44.556  1.00  0.04           N
ATOM   1184  CA  THR A  88      35.113  74.512  45.995  1.00  0.04           C
ATOM   1185  C   THR A  88      36.425  74.195  46.787  1.00  0.04           C
ATOM   1186  O   THR A  88      36.231  74.026  47.996  1.00  0.04           O
ATOM   1187  CB  THR A  88      33.930  73.695  46.538  1.00  0.04           C
ATOM   1188  CG2 THR A  88      32.643  74.021  45.717  1.00  0.04           C
ATOM   1189  OG1 THR A  88      34.074  72.274  46.468  1.00  0.04           O
ATOM   1190  H   THR A  88      35.578  73.261  44.345  1.00  0.04           H
ATOM   1191  HA  THR A  88      34.993  75.593  46.064  1.00  0.04           H
ATOM   1192  HB  THR A  88      33.804  73.943  47.592  1.00  0.04           H
ATOM   1193  HG1 THR A  88      34.865  71.934  46.044  1.00  0.04           H
ATOM   1194 HG21 THR A  88      32.611  73.546  44.737  1.00  0.04           H
ATOM   1195 HG22 THR A  88      32.605  75.109  45.661  1.00  0.04           H
ATOM   1196 HG23 THR A  88      31.811  73.654  46.319  1.00  0.04           H
ATOM   1197  N   GLY A  89      37.570  74.080  46.171  1.00  0.01           N
ATOM   1198  CA  GLY A  89      38.854  74.189  46.847  1.00  0.01           C
ATOM   1199  C   GLY A  89      39.645  72.952  47.165  1.00  0.01           C
ATOM   1200  O   GLY A  89      40.758  73.059  47.694  1.00  0.01           O
ATOM   1201  H   GLY A  89      37.574  74.374  45.205  1.00  0.01           H
ATOM   1202  HA2 GLY A  89      39.486  74.736  46.148  1.00  0.01           H
ATOM   1203  HA3 GLY A  89      38.752  74.862  47.698  1.00  0.01           H
ATOM   1204  N   ARG A  90      39.094  71.688  46.944  1.00  0.05           N
ATOM   1205  CA  ARG A  90      39.704  70.522  47.591  1.00  0.05           C
ATOM   1206  C   ARG A  90      41.155  70.218  47.121  1.00  0.05           C
ATOM   1207  O   ARG A  90      42.071  70.016  48.002  1.00  0.05           O
ATOM   1208  CB  ARG A  90      38.892  69.246  47.312  1.00  0.05           C
ATOM   1209  CG  ARG A  90      39.509  68.124  48.158  1.00  0.05           C
ATOM   1210  CD  ARG A  90      38.735  66.859  48.336  1.00  0.05           C
ATOM   1211  NE  ARG A  90      39.430  65.978  49.243  1.00  0.05           N
ATOM   1212  CZ  ARG A  90      39.217  65.895  50.564  1.00  0.05           C
ATOM   1213  NH1 ARG A  90      38.569  66.821  51.223  1.00  0.05           N
ATOM   1214  NH2 ARG A  90      39.692  64.837  51.186  1.00  0.05           N
ATOM   1215  H   ARG A  90      38.198  71.678  46.478  1.00  0.05           H
ATOM   1216  HA  ARG A  90      39.736  70.727  48.661  1.00  0.05           H
ATOM   1217  HB2 ARG A  90      37.865  69.366  47.655  1.00  0.05           H
ATOM   1218  HB3 ARG A  90      38.900  69.029  46.244  1.00  0.05           H
ATOM   1219  HG2 ARG A  90      40.512  67.827  47.853  1.00  0.05           H
ATOM   1220  HG3 ARG A  90      39.798  68.604  49.093  1.00  0.05           H
ATOM   1221  HD2 ARG A  90      37.822  67.230  48.801  1.00  0.05           H
ATOM   1222  HD3 ARG A  90      38.517  66.349  47.398  1.00  0.05           H
ATOM   1223  HE  ARG A  90      40.005  65.272  48.806  1.00  0.05           H
ATOM   1224 HH11 ARG A  90      38.254  67.587  50.644  1.00  0.05           H
ATOM   1225 HH12 ARG A  90      38.342  66.724  52.202  1.00  0.05           H
ATOM   1226 HH21 ARG A  90      40.043  64.072  50.627  1.00  0.05           H
ATOM   1227 HH22 ARG A  90      39.561  64.705  52.179  1.00  0.05           H
ATOM   1228  N   THR A  91      41.440  70.293  45.806  1.00  0.00           N
ATOM   1229  CA  THR A  91      42.791  70.246  45.297  1.00  0.00           C
ATOM   1230  C   THR A  91      43.704  71.411  45.725  1.00  0.00           C
ATOM   1231  O   THR A  91      44.743  71.133  46.299  1.00  0.00           O
ATOM   1232  CB  THR A  91      42.851  70.267  43.744  1.00  0.00           C
ATOM   1233  CG2 THR A  91      44.085  69.523  43.129  1.00  0.00           C
ATOM   1234  OG1 THR A  91      41.735  69.573  43.229  1.00  0.00           O
ATOM   1235  H   THR A  91      40.729  70.723  45.232  1.00  0.00           H
ATOM   1236  HA  THR A  91      43.281  69.334  45.640  1.00  0.00           H
ATOM   1237  HB  THR A  91      42.776  71.290  43.376  1.00  0.00           H
ATOM   1238  HG1 THR A  91      41.838  68.624  43.332  1.00  0.00           H
ATOM   1239 HG21 THR A  91      44.774  69.336  43.953  1.00  0.00           H
ATOM   1240 HG22 THR A  91      44.513  70.180  42.373  1.00  0.00           H
ATOM   1241 HG23 THR A  91      43.787  68.658  42.535  1.00  0.00           H
ATOM   1242  N   ALA A  92      43.218  72.659  45.829  1.00  0.01           N
ATOM   1243  CA  ALA A  92      43.916  73.743  46.501  1.00  0.01           C
ATOM   1244  C   ALA A  92      44.259  73.571  48.006  1.00  0.01           C
ATOM   1245  O   ALA A  92      45.351  73.821  48.475  1.00  0.01           O
ATOM   1246  CB  ALA A  92      43.098  75.027  46.345  1.00  0.01           C
ATOM   1247  H   ALA A  92      42.295  72.852  45.468  1.00  0.01           H
ATOM   1248  HA  ALA A  92      44.873  73.979  46.035  1.00  0.01           H
ATOM   1249  HB1 ALA A  92      42.072  74.886  46.686  1.00  0.01           H
ATOM   1250  HB2 ALA A  92      43.159  75.389  45.319  1.00  0.01           H
ATOM   1251  HB3 ALA A  92      43.577  75.783  46.967  1.00  0.01           H
ATOM   1252  N   LEU A  93      43.407  72.873  48.722  1.00  0.01           N
ATOM   1253  CA  LEU A  93      43.690  72.474  50.157  1.00  0.01           C
ATOM   1254  C   LEU A  93      44.772  71.408  50.328  1.00  0.01           C
ATOM   1255  O   LEU A  93      45.607  71.514  51.231  1.00  0.01           O
ATOM   1256  CB  LEU A  93      42.383  71.997  50.727  1.00  0.01           C
ATOM   1257  CG  LEU A  93      42.317  71.322  52.109  1.00  0.01           C
ATOM   1258  CD1 LEU A  93      42.694  72.330  53.198  1.00  0.01           C
ATOM   1259  CD2 LEU A  93      40.915  70.746  52.307  1.00  0.01           C
ATOM   1260  H   LEU A  93      42.460  72.848  48.373  1.00  0.01           H
ATOM   1261  HA  LEU A  93      44.048  73.334  50.722  1.00  0.01           H
ATOM   1262  HB2 LEU A  93      41.592  72.746  50.673  1.00  0.01           H
ATOM   1263  HB3 LEU A  93      42.032  71.202  50.070  1.00  0.01           H
ATOM   1264  HG  LEU A  93      43.002  70.476  52.061  1.00  0.01           H
ATOM   1265 HD11 LEU A  93      41.850  72.986  53.409  1.00  0.01           H
ATOM   1266 HD12 LEU A  93      43.553  72.937  52.911  1.00  0.01           H
ATOM   1267 HD13 LEU A  93      42.797  71.734  54.105  1.00  0.01           H
ATOM   1268 HD21 LEU A  93      40.236  71.599  52.328  1.00  0.01           H
ATOM   1269 HD22 LEU A  93      40.684  70.016  51.531  1.00  0.01           H
ATOM   1270 HD23 LEU A  93      40.773  70.249  53.266  1.00  0.01           H
ATOM   1271  N   LYS A  94      44.769  70.397  49.526  1.00  0.05           N
ATOM   1272  CA  LYS A  94      45.694  69.264  49.502  1.00  0.05           C
ATOM   1273  C   LYS A  94      47.066  69.805  49.034  1.00  0.05           C
ATOM   1274  O   LYS A  94      48.149  69.293  49.433  1.00  0.05           O
ATOM   1275  CB  LYS A  94      45.186  68.091  48.628  1.00  0.05           C
ATOM   1276  CG  LYS A  94      44.055  67.293  49.388  1.00  0.05           C
ATOM   1277  CD  LYS A  94      43.495  66.037  48.617  1.00  0.05           C
ATOM   1278  CE  LYS A  94      44.495  65.054  48.088  1.00  0.05           C
ATOM   1279  NZ  LYS A  94      45.086  64.176  49.136  1.00  0.05           N
ATOM   1280  H   LYS A  94      44.099  70.402  48.770  1.00  0.05           H
ATOM   1281  HA  LYS A  94      45.783  68.916  50.532  1.00  0.05           H
ATOM   1282  HB2 LYS A  94      44.715  68.407  47.697  1.00  0.05           H
ATOM   1283  HB3 LYS A  94      46.034  67.431  48.444  1.00  0.05           H
ATOM   1284  HG2 LYS A  94      44.491  66.903  50.308  1.00  0.05           H
ATOM   1285  HG3 LYS A  94      43.261  67.967  49.709  1.00  0.05           H
ATOM   1286  HD2 LYS A  94      42.763  65.563  49.271  1.00  0.05           H
ATOM   1287  HD3 LYS A  94      42.998  66.365  47.705  1.00  0.05           H
ATOM   1288  HE2 LYS A  94      43.866  64.423  47.460  1.00  0.05           H
ATOM   1289  HE3 LYS A  94      45.252  65.466  47.420  1.00  0.05           H
ATOM   1290  HZ1 LYS A  94      45.794  63.573  48.742  1.00  0.05           H
ATOM   1291  HZ2 LYS A  94      44.468  63.603  49.693  1.00  0.05           H
ATOM   1292  HZ3 LYS A  94      45.524  64.776  49.820  1.00  0.05           H
ATOM   1293  N   ALA A  95      47.009  70.726  48.129  1.00  0.00           N
ATOM   1294  CA  ALA A  95      48.233  71.306  47.638  1.00  0.00           C
ATOM   1295  C   ALA A  95      48.986  72.130  48.676  1.00  0.00           C
ATOM   1296  O   ALA A  95      50.178  71.970  48.811  1.00  0.00           O
ATOM   1297  CB  ALA A  95      47.874  72.190  46.449  1.00  0.00           C
ATOM   1298  H   ALA A  95      46.108  70.972  47.743  1.00  0.00           H
ATOM   1299  HA  ALA A  95      48.893  70.520  47.272  1.00  0.00           H
ATOM   1300  HB1 ALA A  95      48.726  72.593  45.901  1.00  0.00           H
ATOM   1301  HB2 ALA A  95      47.171  72.967  46.751  1.00  0.00           H
ATOM   1302  HB3 ALA A  95      47.450  71.430  45.793  1.00  0.00           H
ATOM   1303  N   ALA A  96      48.182  72.940  49.414  1.00  0.00           N
ATOM   1304  CA  ALA A  96      48.653  73.714  50.545  1.00  0.00           C
ATOM   1305  C   ALA A  96      49.381  72.765  51.551  1.00  0.00           C
ATOM   1306  O   ALA A  96      50.594  73.012  51.936  1.00  0.00           O
ATOM   1307  CB  ALA A  96      47.469  74.377  51.182  1.00  0.00           C
ATOM   1308  H   ALA A  96      47.219  73.051  49.129  1.00  0.00           H
ATOM   1309  HA  ALA A  96      49.421  74.457  50.329  1.00  0.00           H
ATOM   1310  HB1 ALA A  96      47.028  75.069  50.464  1.00  0.00           H
ATOM   1311  HB2 ALA A  96      47.758  74.963  52.055  1.00  0.00           H
ATOM   1312  HB3 ALA A  96      46.758  73.602  51.468  1.00  0.00           H
ATOM   1313  N   ARG A  97      48.669  71.738  52.024  1.00  0.00           N
ATOM   1314  CA  ARG A  97      49.108  70.679  53.007  1.00  0.00           C
ATOM   1315  C   ARG A  97      50.254  69.709  52.587  1.00  0.00           C
ATOM   1316  O   ARG A  97      51.157  69.438  53.427  1.00  0.00           O
ATOM   1317  CB  ARG A  97      47.898  69.860  53.389  1.00  0.00           C
ATOM   1318  CG  ARG A  97      46.896  70.611  54.349  1.00  0.00           C
ATOM   1319  CD  ARG A  97      46.105  69.598  55.218  1.00  0.00           C
ATOM   1320  NE  ARG A  97      45.133  68.705  54.456  1.00  0.00           N
ATOM   1321  CZ  ARG A  97      43.889  68.678  54.704  1.00  0.00           C
ATOM   1322  NH1 ARG A  97      43.181  69.520  55.453  1.00  0.00           N
ATOM   1323  NH2 ARG A  97      43.174  67.772  54.208  1.00  0.00           N
ATOM   1324  H   ARG A  97      47.751  71.563  51.640  1.00  0.00           H
ATOM   1325  HA  ARG A  97      49.496  71.176  53.897  1.00  0.00           H
ATOM   1326  HB2 ARG A  97      47.419  69.600  52.446  1.00  0.00           H
ATOM   1327  HB3 ARG A  97      48.268  68.946  53.855  1.00  0.00           H
ATOM   1328  HG2 ARG A  97      47.455  71.212  55.066  1.00  0.00           H
ATOM   1329  HG3 ARG A  97      46.209  71.194  53.735  1.00  0.00           H
ATOM   1330  HD2 ARG A  97      46.902  69.040  55.710  1.00  0.00           H
ATOM   1331  HD3 ARG A  97      45.566  70.217  55.935  1.00  0.00           H
ATOM   1332  HE  ARG A  97      45.586  67.893  54.061  1.00  0.00           H
ATOM   1333 HH11 ARG A  97      43.564  70.023  56.241  1.00  0.00           H
ATOM   1334 HH12 ARG A  97      42.197  69.297  55.497  1.00  0.00           H
ATOM   1335 HH21 ARG A  97      43.611  66.934  53.853  1.00  0.00           H
ATOM   1336 HH22 ARG A  97      42.188  67.667  54.400  1.00  0.00           H
ATOM   1337  N   GLN A  98      50.343  69.318  51.312  1.00  0.00           N
ATOM   1338  CA  GLN A  98      51.407  68.387  51.011  1.00  0.00           C
ATOM   1339  C   GLN A  98      52.682  69.133  50.859  1.00  0.00           C
ATOM   1340  O   GLN A  98      53.708  68.698  51.454  1.00  0.00           O
ATOM   1341  CB  GLN A  98      50.974  67.619  49.685  1.00  0.00           C
ATOM   1342  CG  GLN A  98      50.057  66.400  49.956  1.00  0.00           C
ATOM   1343  CD  GLN A  98      49.513  65.563  48.791  1.00  0.00           C
ATOM   1344  NE2 GLN A  98      48.166  65.409  48.782  1.00  0.00           N
ATOM   1345  OE1 GLN A  98      50.165  64.854  48.047  1.00  0.00           O
ATOM   1346  H   GLN A  98      49.502  69.459  50.771  1.00  0.00           H
ATOM   1347  HA  GLN A  98      51.490  67.705  51.857  1.00  0.00           H
ATOM   1348  HB2 GLN A  98      50.408  68.277  49.026  1.00  0.00           H
ATOM   1349  HB3 GLN A  98      51.928  67.254  49.303  1.00  0.00           H
ATOM   1350  HG2 GLN A  98      50.728  65.708  50.465  1.00  0.00           H
ATOM   1351  HG3 GLN A  98      49.245  66.601  50.655  1.00  0.00           H
ATOM   1352 HE21 GLN A  98      47.817  64.665  48.194  1.00  0.00           H
ATOM   1353 HE22 GLN A  98      47.596  65.703  49.562  1.00  0.00           H
ATOM   1354  N   ARG A  99      52.576  70.295  50.194  1.00  0.00           N
ATOM   1355  CA  ARG A  99      53.833  70.899  49.709  1.00  0.00           C
ATOM   1356  C   ARG A  99      54.264  72.191  50.502  1.00  0.00           C
ATOM   1357  O   ARG A  99      55.223  72.833  50.080  1.00  0.00           O
ATOM   1358  CB  ARG A  99      53.873  70.913  48.201  1.00  0.00           C
ATOM   1359  CG  ARG A  99      53.834  69.530  47.599  1.00  0.00           C
ATOM   1360  CD  ARG A  99      55.103  68.707  47.457  1.00  0.00           C
ATOM   1361  NE  ARG A  99      54.918  67.513  46.706  1.00  0.00           N
ATOM   1362  CZ  ARG A  99      55.706  67.245  45.642  1.00  0.00           C
ATOM   1363  NH1 ARG A  99      56.574  68.098  45.156  1.00  0.00           N
ATOM   1364  NH2 ARG A  99      55.561  66.125  45.096  1.00  0.00           N
ATOM   1365  H   ARG A  99      51.694  70.589  49.800  1.00  0.00           H
ATOM   1366  HA  ARG A  99      54.656  70.244  49.997  1.00  0.00           H
ATOM   1367  HB2 ARG A  99      53.009  71.514  47.918  1.00  0.00           H
ATOM   1368  HB3 ARG A  99      54.698  71.504  47.802  1.00  0.00           H
ATOM   1369  HG2 ARG A  99      53.094  68.952  48.153  1.00  0.00           H
ATOM   1370  HG3 ARG A  99      53.564  69.594  46.545  1.00  0.00           H
ATOM   1371  HD2 ARG A  99      55.860  69.346  47.002  1.00  0.00           H
ATOM   1372  HD3 ARG A  99      55.442  68.407  48.449  1.00  0.00           H
ATOM   1373  HE  ARG A  99      54.150  66.928  47.002  1.00  0.00           H
ATOM   1374 HH11 ARG A  99      56.443  69.077  45.370  1.00  0.00           H
ATOM   1375 HH12 ARG A  99      57.128  67.802  44.366  1.00  0.00           H
ATOM   1376 HH21 ARG A  99      54.970  65.428  45.527  1.00  0.00           H
ATOM   1377 HH22 ARG A  99      56.065  65.866  44.260  1.00  0.00           H
ATOM   1378  N   GLY A 100      53.575  72.465  51.578  1.00  0.00           N
ATOM   1379  CA  GLY A 100      53.644  73.730  52.214  1.00  0.00           C
ATOM   1380  C   GLY A 100      53.696  74.978  51.295  1.00  0.00           C
ATOM   1381  O   GLY A 100      54.615  75.842  51.427  1.00  0.00           O
ATOM   1382  H   GLY A 100      52.843  71.839  51.882  1.00  0.00           H
ATOM   1383  HA2 GLY A 100      52.795  73.882  52.880  1.00  0.00           H
ATOM   1384  HA3 GLY A 100      54.541  73.874  52.816  1.00  0.00           H
ATOM   1385  N   ILE A 101      52.789  75.107  50.314  1.00  0.00           N
ATOM   1386  CA  ILE A 101      52.840  76.211  49.338  1.00  0.00           C
ATOM   1387  C   ILE A 101      51.738  77.253  49.562  1.00  0.00           C
ATOM   1388  O   ILE A 101      50.891  76.982  50.354  1.00  0.00           O
ATOM   1389  CB  ILE A 101      52.711  75.665  47.903  1.00  0.00           C
ATOM   1390  CG1 ILE A 101      51.322  74.960  47.438  1.00  0.00           C
ATOM   1391  CG2 ILE A 101      53.909  74.706  47.595  1.00  0.00           C
ATOM   1392  CD1 ILE A 101      51.279  74.524  45.965  1.00  0.00           C
ATOM   1393  H   ILE A 101      52.024  74.447  50.307  1.00  0.00           H
ATOM   1394  HA  ILE A 101      53.813  76.696  49.414  1.00  0.00           H
ATOM   1395  HB  ILE A 101      52.807  76.577  47.314  1.00  0.00           H
ATOM   1396 HG12 ILE A 101      51.053  74.084  48.028  1.00  0.00           H
ATOM   1397 HG13 ILE A 101      50.500  75.661  47.578  1.00  0.00           H
ATOM   1398 HG21 ILE A 101      54.875  75.109  47.900  1.00  0.00           H
ATOM   1399 HG22 ILE A 101      54.133  74.637  46.531  1.00  0.00           H
ATOM   1400 HG23 ILE A 101      53.682  73.773  48.110  1.00  0.00           H
ATOM   1401 HD11 ILE A 101      51.532  75.321  45.266  1.00  0.00           H
ATOM   1402 HD12 ILE A 101      50.300  74.079  45.789  1.00  0.00           H
ATOM   1403 HD13 ILE A 101      52.030  73.738  45.884  1.00  0.00           H
ATOM   1404  N   ALA A 102      51.802  78.378  48.884  1.00  0.00           N
ATOM   1405  CA  ALA A 102      50.716  79.345  48.780  1.00  0.00           C
ATOM   1406  C   ALA A 102      49.830  79.084  47.527  1.00  0.00           C
ATOM   1407  O   ALA A 102      50.394  78.789  46.454  1.00  0.00           O
ATOM   1408  CB  ALA A 102      51.454  80.707  48.646  1.00  0.00           C
ATOM   1409  H   ALA A 102      52.532  78.536  48.205  1.00  0.00           H
ATOM   1410  HA  ALA A 102      49.993  79.342  49.596  1.00  0.00           H
ATOM   1411  HB1 ALA A 102      50.847  81.475  48.168  1.00  0.00           H
ATOM   1412  HB2 ALA A 102      52.409  80.731  48.120  1.00  0.00           H
ATOM   1413  HB3 ALA A 102      51.629  81.066  49.660  1.00  0.00           H
ATOM   1414  N   VAL A 103      48.515  79.111  47.658  1.00  0.00           N
ATOM   1415  CA  VAL A 103      47.594  78.946  46.584  1.00  0.00           C
ATOM   1416  C   VAL A 103      46.573  80.063  46.467  1.00  0.00           C
ATOM   1417  O   VAL A 103      46.042  80.496  47.467  1.00  0.00           O
ATOM   1418  CB  VAL A 103      46.939  77.570  46.634  1.00  0.00           C
ATOM   1419  CG1 VAL A 103      46.291  77.082  45.395  1.00  0.00           C
ATOM   1420  CG2 VAL A 103      47.892  76.413  47.067  1.00  0.00           C
ATOM   1421  H   VAL A 103      48.201  79.393  48.575  1.00  0.00           H
ATOM   1422  HA  VAL A 103      48.129  78.952  45.635  1.00  0.00           H
ATOM   1423  HB  VAL A 103      46.152  77.708  47.376  1.00  0.00           H
ATOM   1424 HG11 VAL A 103      46.959  77.052  44.534  1.00  0.00           H
ATOM   1425 HG12 VAL A 103      45.814  76.110  45.522  1.00  0.00           H
ATOM   1426 HG13 VAL A 103      45.425  77.716  45.205  1.00  0.00           H
ATOM   1427 HG21 VAL A 103      48.401  76.720  47.981  1.00  0.00           H
ATOM   1428 HG22 VAL A 103      48.721  76.370  46.361  1.00  0.00           H
ATOM   1429 HG23 VAL A 103      47.388  75.451  47.163  1.00  0.00           H
ATOM   1430  N   THR A 104      46.556  80.695  45.242  1.00  0.00           N
ATOM   1431  CA  THR A 104      45.355  81.472  44.734  1.00  0.00           C
ATOM   1432  C   THR A 104      44.422  80.561  43.956  1.00  0.00           C
ATOM   1433  O   THR A 104      44.899  79.673  43.316  1.00  0.00           O
ATOM   1434  CB  THR A 104      45.744  82.766  44.071  1.00  0.00           C
ATOM   1435  CG2 THR A 104      44.601  83.514  43.449  1.00  0.00           C
ATOM   1436  OG1 THR A 104      46.305  83.612  45.007  1.00  0.00           O
ATOM   1437  H   THR A 104      47.017  80.244  44.464  1.00  0.00           H
ATOM   1438  HA  THR A 104      44.820  81.828  45.615  1.00  0.00           H
ATOM   1439  HB  THR A 104      46.478  82.518  43.305  1.00  0.00           H
ATOM   1440  HG1 THR A 104      47.186  83.369  45.299  1.00  0.00           H
ATOM   1441 HG21 THR A 104      44.229  82.827  42.689  1.00  0.00           H
ATOM   1442 HG22 THR A 104      44.987  84.373  42.900  1.00  0.00           H
ATOM   1443 HG23 THR A 104      43.758  83.696  44.115  1.00  0.00           H
ATOM   1444  N   GLY A 105      43.077  80.809  43.989  1.00  0.00           N
ATOM   1445  CA  GLY A 105      42.125  79.902  43.239  1.00  0.00           C
ATOM   1446  C   GLY A 105      40.951  80.629  42.622  1.00  0.00           C
ATOM   1447  O   GLY A 105      40.526  81.645  43.230  1.00  0.00           O
ATOM   1448  H   GLY A 105      42.774  81.653  44.453  1.00  0.00           H
ATOM   1449  HA2 GLY A 105      42.654  79.425  42.415  1.00  0.00           H
ATOM   1450  HA3 GLY A 105      41.756  79.149  43.936  1.00  0.00           H
ATOM   1451  N   VAL A 106      40.411  80.266  41.465  1.00 -0.01           N
ATOM   1452  CA  VAL A 106      39.509  81.082  40.691  1.00 -0.01           C
ATOM   1453  C   VAL A 106      38.488  80.225  39.943  1.00 -0.01           C
ATOM   1454  O   VAL A 106      38.802  79.092  39.536  1.00 -0.01           O
ATOM   1455  CB  VAL A 106      40.112  82.032  39.635  1.00 -0.01           C
ATOM   1456  CG1 VAL A 106      40.826  83.176  40.382  1.00 -0.01           C
ATOM   1457  CG2 VAL A 106      41.133  81.437  38.645  1.00 -0.01           C
ATOM   1458  H   VAL A 106      40.724  79.469  40.929  1.00 -0.01           H
ATOM   1459  HA  VAL A 106      38.921  81.641  41.420  1.00 -0.01           H
ATOM   1460  HB  VAL A 106      39.360  82.492  38.994  1.00 -0.01           H
ATOM   1461 HG11 VAL A 106      41.685  82.794  40.934  1.00 -0.01           H
ATOM   1462 HG12 VAL A 106      41.148  83.915  39.648  1.00 -0.01           H
ATOM   1463 HG13 VAL A 106      40.083  83.616  41.046  1.00 -0.01           H
ATOM   1464 HG21 VAL A 106      41.529  82.178  37.951  1.00 -0.01           H
ATOM   1465 HG22 VAL A 106      40.684  80.592  38.123  1.00 -0.01           H
ATOM   1466 HG23 VAL A 106      41.977  81.095  39.245  1.00 -0.01           H
ATOM   1467  N   ALA A 107      37.236  80.655  39.889  1.00 -0.01           N
ATOM   1468  CA  ALA A 107      36.054  79.837  39.442  1.00 -0.01           C
ATOM   1469  C   ALA A 107      35.074  80.942  39.125  1.00 -0.01           C
ATOM   1470  O   ALA A 107      35.050  81.969  39.797  1.00 -0.01           O
ATOM   1471  CB  ALA A 107      35.681  78.969  40.633  1.00 -0.01           C
ATOM   1472  H   ALA A 107      37.047  81.521  40.375  1.00 -0.01           H
ATOM   1473  HA  ALA A 107      36.430  79.264  38.594  1.00 -0.01           H
ATOM   1474  HB1 ALA A 107      34.697  78.523  40.494  1.00 -0.01           H
ATOM   1475  HB2 ALA A 107      35.457  79.623  41.476  1.00 -0.01           H
ATOM   1476  HB3 ALA A 107      36.444  78.222  40.855  1.00 -0.01           H
ATOM   1477  N   VAL A 108      34.145  80.677  38.211  1.00 -0.01           N
ATOM   1478  CA  VAL A 108      33.077  81.707  37.934  1.00 -0.01           C
ATOM   1479  C   VAL A 108      31.719  81.540  38.605  1.00 -0.01           C
ATOM   1480  O   VAL A 108      30.853  82.305  38.377  1.00 -0.01           O
ATOM   1481  CB  VAL A 108      32.913  81.840  36.419  1.00 -0.01           C
ATOM   1482  CG1 VAL A 108      34.170  82.581  35.919  1.00 -0.01           C
ATOM   1483  CG2 VAL A 108      32.803  80.510  35.707  1.00 -0.01           C
ATOM   1484  H   VAL A 108      34.300  79.890  37.598  1.00 -0.01           H
ATOM   1485  HA  VAL A 108      33.459  82.669  38.275  1.00 -0.01           H
ATOM   1486  HB  VAL A 108      32.081  82.499  36.173  1.00 -0.01           H
ATOM   1487 HG11 VAL A 108      35.129  82.066  35.854  1.00 -0.01           H
ATOM   1488 HG12 VAL A 108      33.955  83.055  34.962  1.00 -0.01           H
ATOM   1489 HG13 VAL A 108      34.348  83.498  36.480  1.00 -0.01           H
ATOM   1490 HG21 VAL A 108      32.744  80.630  34.625  1.00 -0.01           H
ATOM   1491 HG22 VAL A 108      31.799  80.096  35.807  1.00 -0.01           H
ATOM   1492 HG23 VAL A 108      33.638  79.810  35.733  1.00 -0.01           H
ATOM   1493  N   SER A 109      31.571  80.619  39.531  1.00 -0.01           N
ATOM   1494  CA  SER A 109      30.338  80.507  40.310  1.00 -0.01           C
ATOM   1495  C   SER A 109      30.516  81.053  41.706  1.00 -0.01           C
ATOM   1496  O   SER A 109      31.453  80.648  42.418  1.00 -0.01           O
ATOM   1497  CB  SER A 109      29.845  79.044  40.283  1.00 -0.01           C
ATOM   1498  OG  SER A 109      29.111  78.766  41.428  1.00 -0.01           O
ATOM   1499  H   SER A 109      32.349  80.085  39.892  1.00 -0.01           H
ATOM   1500  HA  SER A 109      29.486  80.993  39.835  1.00 -0.01           H
ATOM   1501  HB2 SER A 109      29.125  78.908  39.476  1.00 -0.01           H
ATOM   1502  HB3 SER A 109      30.634  78.307  40.135  1.00 -0.01           H
ATOM   1503  HG  SER A 109      28.374  79.378  41.493  1.00 -0.01           H
ATOM   1504  N   LYS A 110      29.492  81.729  42.241  1.00  0.01           N
ATOM   1505  CA  LYS A 110      29.353  82.408  43.517  1.00  0.01           C
ATOM   1506  C   LYS A 110      29.337  81.370  44.563  1.00  0.01           C
ATOM   1507  O   LYS A 110      30.157  81.467  45.501  1.00  0.01           O
ATOM   1508  CB  LYS A 110      27.998  83.247  43.457  1.00  0.01           C
ATOM   1509  CG  LYS A 110      27.897  84.389  42.376  1.00  0.01           C
ATOM   1510  CD  LYS A 110      26.517  85.120  42.147  1.00  0.01           C
ATOM   1511  CE  LYS A 110      26.591  86.018  40.919  1.00  0.01           C
ATOM   1512  NZ  LYS A 110      25.232  86.578  40.554  1.00  0.01           N
ATOM   1513  H   LYS A 110      28.667  81.889  41.681  1.00  0.01           H
ATOM   1514  HA  LYS A 110      30.195  83.078  43.692  1.00  0.01           H
ATOM   1515  HB2 LYS A 110      27.235  82.537  43.140  1.00  0.01           H
ATOM   1516  HB3 LYS A 110      27.748  83.702  44.416  1.00  0.01           H
ATOM   1517  HG2 LYS A 110      28.675  85.115  42.612  1.00  0.01           H
ATOM   1518  HG3 LYS A 110      27.990  83.899  41.407  1.00  0.01           H
ATOM   1519  HD2 LYS A 110      25.656  84.484  41.943  1.00  0.01           H
ATOM   1520  HD3 LYS A 110      26.262  85.774  42.980  1.00  0.01           H
ATOM   1521  HE2 LYS A 110      27.380  86.761  41.031  1.00  0.01           H
ATOM   1522  HE3 LYS A 110      26.873  85.371  40.088  1.00  0.01           H
ATOM   1523  HZ1 LYS A 110      24.860  87.207  41.252  1.00  0.01           H
ATOM   1524  HZ2 LYS A 110      24.579  85.807  40.539  1.00  0.01           H
ATOM   1525  HZ3 LYS A 110      25.225  87.033  39.653  1.00  0.01           H
ATOM   1526  N   GLU A 111      28.531  80.375  44.338  1.00  0.01           N
ATOM   1527  CA  GLU A 111      28.345  79.179  45.207  1.00  0.01           C
ATOM   1528  C   GLU A 111      29.482  78.241  45.298  1.00  0.01           C
ATOM   1529  O   GLU A 111      29.578  77.535  46.317  1.00  0.01           O
ATOM   1530  CB  GLU A 111      27.094  78.454  44.705  1.00  0.01           C
ATOM   1531  CG  GLU A 111      25.791  79.235  44.934  1.00  0.01           C
ATOM   1532  CD  GLU A 111      25.399  79.332  46.388  1.00  0.01           C
ATOM   1533  OE1 GLU A 111      25.351  78.286  47.054  1.00  0.01           O
ATOM   1534  OE2 GLU A 111      25.024  80.443  46.856  1.00  0.01           O
ATOM   1535  H   GLU A 111      27.930  80.462  43.531  1.00  0.01           H
ATOM   1536  HA  GLU A 111      28.117  79.561  46.202  1.00  0.01           H
ATOM   1537  HB2 GLU A 111      27.258  78.240  43.649  1.00  0.01           H
ATOM   1538  HB3 GLU A 111      27.015  77.514  45.251  1.00  0.01           H
ATOM   1539  HG2 GLU A 111      25.784  80.239  44.510  1.00  0.01           H
ATOM   1540  HG3 GLU A 111      25.013  78.711  44.378  1.00  0.01           H
ATOM   1541  N   GLN A 112      30.347  78.171  44.272  1.00 -0.01           N
ATOM   1542  CA  GLN A 112      31.521  77.326  44.304  1.00 -0.01           C
ATOM   1543  C   GLN A 112      32.550  78.028  45.180  1.00 -0.01           C
ATOM   1544  O   GLN A 112      33.120  77.390  46.064  1.00 -0.01           O
ATOM   1545  CB  GLN A 112      32.108  76.982  42.939  1.00 -0.01           C
ATOM   1546  CG  GLN A 112      31.289  75.852  42.241  1.00 -0.01           C
ATOM   1547  CD  GLN A 112      32.140  75.306  41.118  1.00 -0.01           C
ATOM   1548  NE2 GLN A 112      32.344  73.990  40.952  1.00 -0.01           N
ATOM   1549  OE1 GLN A 112      32.771  76.060  40.340  1.00 -0.01           O
ATOM   1550  H   GLN A 112      30.202  78.731  43.444  1.00 -0.01           H
ATOM   1551  HA  GLN A 112      31.209  76.374  44.733  1.00 -0.01           H
ATOM   1552  HB2 GLN A 112      32.090  77.866  42.301  1.00 -0.01           H
ATOM   1553  HB3 GLN A 112      33.076  76.509  43.105  1.00 -0.01           H
ATOM   1554  HG2 GLN A 112      31.155  74.987  42.891  1.00 -0.01           H
ATOM   1555  HG3 GLN A 112      30.403  76.225  41.727  1.00 -0.01           H
ATOM   1556 HE21 GLN A 112      32.913  73.697  40.170  1.00 -0.01           H
ATOM   1557 HE22 GLN A 112      31.730  73.330  41.407  1.00 -0.01           H
ATOM   1558  N   ILE A 113      32.662  79.369  45.083  1.00  0.00           N
ATOM   1559  CA  ILE A 113      33.668  80.091  45.878  1.00  0.00           C
ATOM   1560  C   ILE A 113      33.137  80.292  47.256  1.00  0.00           C
ATOM   1561  O   ILE A 113      33.999  80.275  48.129  1.00  0.00           O
ATOM   1562  CB  ILE A 113      33.999  81.371  45.027  1.00  0.00           C
ATOM   1563  CG1 ILE A 113      34.801  81.266  43.667  1.00  0.00           C
ATOM   1564  CG2 ILE A 113      34.758  82.266  45.987  1.00  0.00           C
ATOM   1565  CD1 ILE A 113      36.290  80.899  43.770  1.00  0.00           C
ATOM   1566  H   ILE A 113      32.283  79.725  44.217  1.00  0.00           H
ATOM   1567  HA  ILE A 113      34.575  79.498  45.987  1.00  0.00           H
ATOM   1568  HB  ILE A 113      33.061  81.878  44.802  1.00  0.00           H
ATOM   1569 HG12 ILE A 113      34.204  80.707  42.946  1.00  0.00           H
ATOM   1570 HG13 ILE A 113      34.791  82.296  43.309  1.00  0.00           H
ATOM   1571 HG21 ILE A 113      34.150  82.695  46.783  1.00  0.00           H
ATOM   1572 HG22 ILE A 113      35.134  83.102  45.396  1.00  0.00           H
ATOM   1573 HG23 ILE A 113      35.633  81.758  46.392  1.00  0.00           H
ATOM   1574 HD11 ILE A 113      36.839  81.662  44.322  1.00  0.00           H
ATOM   1575 HD12 ILE A 113      36.731  80.950  42.775  1.00  0.00           H
ATOM   1576 HD13 ILE A 113      36.459  80.025  44.399  1.00  0.00           H
ATOM   1577  N   ALA A 114      31.829  80.365  47.652  1.00  0.00           N
ATOM   1578  CA  ALA A 114      31.462  80.493  49.076  1.00  0.00           C
ATOM   1579  C   ALA A 114      31.844  79.147  49.761  1.00  0.00           C
ATOM   1580  O   ALA A 114      32.151  79.174  50.945  1.00  0.00           O
ATOM   1581  CB  ALA A 114      29.939  80.843  49.174  1.00  0.00           C
ATOM   1582  H   ALA A 114      31.100  80.449  46.958  1.00  0.00           H
ATOM   1583  HA  ALA A 114      32.008  81.332  49.506  1.00  0.00           H
ATOM   1584  HB1 ALA A 114      29.579  80.857  50.203  1.00  0.00           H
ATOM   1585  HB2 ALA A 114      29.269  80.142  48.676  1.00  0.00           H
ATOM   1586  HB3 ALA A 114      29.789  81.841  48.762  1.00  0.00           H
ATOM   1587  N   ALA A 115      31.761  77.986  49.181  1.00  0.01           N
ATOM   1588  CA  ALA A 115      32.166  76.808  49.908  1.00  0.01           C
ATOM   1589  C   ALA A 115      33.641  76.737  50.126  1.00  0.01           C
ATOM   1590  O   ALA A 115      34.072  76.216  51.158  1.00  0.01           O
ATOM   1591  CB  ALA A 115      31.637  75.512  49.292  1.00  0.01           C
ATOM   1592  H   ALA A 115      31.555  77.854  48.201  1.00  0.01           H
ATOM   1593  HA  ALA A 115      31.796  76.969  50.920  1.00  0.01           H
ATOM   1594  HB1 ALA A 115      31.938  75.527  48.244  1.00  0.01           H
ATOM   1595  HB2 ALA A 115      30.552  75.481  49.390  1.00  0.01           H
ATOM   1596  HB3 ALA A 115      32.156  74.676  49.761  1.00  0.01           H
ATOM   1597  N   ALA A 116      34.497  77.173  49.151  1.00  0.00           N
ATOM   1598  CA  ALA A 116      35.913  77.171  49.369  1.00  0.00           C
ATOM   1599  C   ALA A 116      36.271  78.008  50.619  1.00  0.00           C
ATOM   1600  O   ALA A 116      37.301  77.719  51.261  1.00  0.00           O
ATOM   1601  CB  ALA A 116      36.550  77.806  48.103  1.00  0.00           C
ATOM   1602  H   ALA A 116      34.097  77.299  48.233  1.00  0.00           H
ATOM   1603  HA  ALA A 116      36.255  76.139  49.444  1.00  0.00           H
ATOM   1604  HB1 ALA A 116      36.205  77.331  47.184  1.00  0.00           H
ATOM   1605  HB2 ALA A 116      37.631  77.683  48.176  1.00  0.00           H
ATOM   1606  HB3 ALA A 116      36.208  78.836  48.203  1.00  0.00           H
ATOM   1607  N   ASN A 117      35.574  79.144  50.923  1.00  0.00           N
ATOM   1608  CA  ASN A 117      35.930  80.059  52.039  1.00  0.00           C
ATOM   1609  C   ASN A 117      35.730  79.319  53.351  1.00  0.00           C
ATOM   1610  O   ASN A 117      36.547  79.515  54.234  1.00  0.00           O
ATOM   1611  CB  ASN A 117      35.144  81.381  51.920  1.00  0.00           C
ATOM   1612  CG  ASN A 117      35.619  82.211  50.722  1.00  0.00           C
ATOM   1613  ND2 ASN A 117      34.688  82.864  50.031  1.00  0.00           N
ATOM   1614  OD1 ASN A 117      36.810  82.277  50.381  1.00  0.00           O
ATOM   1615  H   ASN A 117      34.740  79.324  50.384  1.00  0.00           H
ATOM   1616  HA  ASN A 117      36.992  80.305  52.035  1.00  0.00           H
ATOM   1617  HB2 ASN A 117      34.070  81.200  51.883  1.00  0.00           H
ATOM   1618  HB3 ASN A 117      35.298  82.022  52.788  1.00  0.00           H
ATOM   1619 HD21 ASN A 117      33.728  82.830  50.343  1.00  0.00           H
ATOM   1620 HD22 ASN A 117      34.911  83.438  49.230  1.00  0.00           H
ATOM   1621  N   ARG A 118      34.673  78.448  53.375  1.00  0.01           N
ATOM   1622  CA  ARG A 118      34.419  77.551  54.555  1.00  0.01           C
ATOM   1623  C   ARG A 118      35.539  76.483  54.676  1.00  0.01           C
ATOM   1624  O   ARG A 118      35.987  76.152  55.767  1.00  0.01           O
ATOM   1625  CB  ARG A 118      32.987  76.865  54.470  1.00  0.01           C
ATOM   1626  CG  ARG A 118      31.831  77.851  54.102  1.00  0.01           C
ATOM   1627  CD  ARG A 118      30.541  77.134  53.834  1.00  0.01           C
ATOM   1628  NE  ARG A 118      29.607  78.025  53.181  1.00  0.01           N
ATOM   1629  CZ  ARG A 118      28.770  77.826  52.133  1.00  0.01           C
ATOM   1630  NH1 ARG A 118      28.633  76.627  51.583  1.00  0.01           N
ATOM   1631  NH2 ARG A 118      28.072  78.733  51.495  1.00  0.01           N
ATOM   1632  H   ARG A 118      34.054  78.394  52.579  1.00  0.01           H
ATOM   1633  HA  ARG A 118      34.389  78.172  55.450  1.00  0.01           H
ATOM   1634  HB2 ARG A 118      32.980  76.122  53.672  1.00  0.01           H
ATOM   1635  HB3 ARG A 118      32.694  76.290  55.348  1.00  0.01           H
ATOM   1636  HG2 ARG A 118      31.773  78.599  54.893  1.00  0.01           H
ATOM   1637  HG3 ARG A 118      32.094  78.292  53.141  1.00  0.01           H
ATOM   1638  HD2 ARG A 118      30.820  76.227  53.297  1.00  0.01           H
ATOM   1639  HD3 ARG A 118      30.147  76.745  54.773  1.00  0.01           H
ATOM   1640  HE  ARG A 118      29.710  78.966  53.532  1.00  0.01           H
ATOM   1641 HH11 ARG A 118      29.042  75.823  52.037  1.00  0.01           H
ATOM   1642 HH12 ARG A 118      28.192  76.472  50.687  1.00  0.01           H
ATOM   1643 HH21 ARG A 118      28.234  79.715  51.667  1.00  0.01           H
ATOM   1644 HH22 ARG A 118      27.452  78.412  50.766  1.00  0.01           H
ATOM   1645  N   LEU A 119      35.994  75.983  53.527  1.00  0.00           N
ATOM   1646  CA  LEU A 119      37.174  75.112  53.558  1.00  0.00           C
ATOM   1647  C   LEU A 119      38.531  75.653  54.007  1.00  0.00           C
ATOM   1648  O   LEU A 119      39.277  74.907  54.601  1.00  0.00           O
ATOM   1649  CB  LEU A 119      37.230  74.362  52.189  1.00  0.00           C
ATOM   1650  CG  LEU A 119      38.094  73.113  52.001  1.00  0.00           C
ATOM   1651  CD1 LEU A 119      37.369  71.937  52.661  1.00  0.00           C
ATOM   1652  CD2 LEU A 119      38.317  72.886  50.483  1.00  0.00           C
ATOM   1653  H   LEU A 119      35.614  76.251  52.631  1.00  0.00           H
ATOM   1654  HA  LEU A 119      36.974  74.273  54.225  1.00  0.00           H
ATOM   1655  HB2 LEU A 119      36.208  74.174  51.860  1.00  0.00           H
ATOM   1656  HB3 LEU A 119      37.617  75.165  51.562  1.00  0.00           H
ATOM   1657  HG  LEU A 119      39.071  73.321  52.436  1.00  0.00           H
ATOM   1658 HD11 LEU A 119      37.522  72.086  53.730  1.00  0.00           H
ATOM   1659 HD12 LEU A 119      37.891  71.053  52.297  1.00  0.00           H
ATOM   1660 HD13 LEU A 119      36.334  71.890  52.321  1.00  0.00           H
ATOM   1661 HD21 LEU A 119      37.322  72.723  50.069  1.00  0.00           H
ATOM   1662 HD22 LEU A 119      38.741  73.762  49.993  1.00  0.00           H
ATOM   1663 HD23 LEU A 119      39.008  72.051  50.362  1.00  0.00           H
ATOM   1664  N   ALA A 120      38.767  76.951  53.851  1.00  0.00           N
ATOM   1665  CA  ALA A 120      39.880  77.666  54.504  1.00  0.00           C
ATOM   1666  C   ALA A 120      39.680  77.933  55.971  1.00  0.00           C
ATOM   1667  O   ALA A 120      40.610  77.747  56.723  1.00  0.00           O
ATOM   1668  CB  ALA A 120      40.236  78.969  53.778  1.00  0.00           C
ATOM   1669  H   ALA A 120      38.122  77.518  53.319  1.00  0.00           H
ATOM   1670  HA  ALA A 120      40.780  77.051  54.482  1.00  0.00           H
ATOM   1671  HB1 ALA A 120      40.692  78.589  52.864  1.00  0.00           H
ATOM   1672  HB2 ALA A 120      40.956  79.526  54.377  1.00  0.00           H
ATOM   1673  HB3 ALA A 120      39.324  79.547  53.626  1.00  0.00           H
ATOM   1674  N   ALA A 121      38.500  78.342  56.338  1.00  0.00           N
ATOM   1675  CA  ALA A 121      38.129  78.644  57.751  1.00  0.00           C
ATOM   1676  C   ALA A 121      38.137  77.317  58.606  1.00  0.00           C
ATOM   1677  O   ALA A 121      38.629  77.318  59.751  1.00  0.00           O
ATOM   1678  CB  ALA A 121      36.720  79.230  57.624  1.00  0.00           C
ATOM   1679  H   ALA A 121      37.831  78.561  55.614  1.00  0.00           H
ATOM   1680  HA  ALA A 121      38.855  79.339  58.172  1.00  0.00           H
ATOM   1681  HB1 ALA A 121      36.484  79.424  58.671  1.00  0.00           H
ATOM   1682  HB2 ALA A 121      36.056  78.513  57.140  1.00  0.00           H
ATOM   1683  HB3 ALA A 121      36.815  80.140  57.032  1.00  0.00           H
ATOM   1684  N   GLY A 122      37.674  76.208  57.991  1.00  0.00           N
ATOM   1685  CA  GLY A 122      37.532  74.941  58.734  1.00  0.00           C
ATOM   1686  C   GLY A 122      38.934  74.367  59.182  1.00  0.00           C
ATOM   1687  O   GLY A 122      39.006  73.689  60.217  1.00  0.00           O
ATOM   1688  H   GLY A 122      37.189  76.291  57.110  1.00  0.00           H
ATOM   1689  HA2 GLY A 122      36.989  75.227  59.634  1.00  0.00           H
ATOM   1690  HA3 GLY A 122      36.989  74.215  58.127  1.00  0.00           H
ATOM   1691  N   HID A 123      39.942  74.508  58.354  1.00  0.00           N
ATOM   1692  CA  HID A 123      41.303  73.996  58.578  1.00  0.00           C
ATOM   1693  C   HID A 123      42.229  74.988  59.317  1.00  0.00           C
ATOM   1694  O   HID A 123      43.413  74.711  59.575  1.00  0.00           O
ATOM   1695  CB  HID A 123      41.859  73.280  57.313  1.00  0.00           C
ATOM   1696  CG  HID A 123      40.992  72.207  56.864  1.00  0.00           C
ATOM   1697  CD2 HID A 123      41.044  70.908  57.318  1.00  0.00           C
ATOM   1698  ND1 HID A 123      39.894  72.345  56.034  1.00  0.00           N
ATOM   1699  CE1 HID A 123      39.271  71.155  55.992  1.00  0.00           C
ATOM   1700  NE2 HID A 123      39.955  70.261  56.676  1.00  0.00           N
ATOM   1701  H   HID A 123      39.657  74.778  57.424  1.00  0.00           H
ATOM   1702  HA  HID A 123      41.241  73.279  59.396  1.00  0.00           H
ATOM   1703  HB2 HID A 123      41.937  74.004  56.501  1.00  0.00           H
ATOM   1704  HB3 HID A 123      42.801  72.814  57.600  1.00  0.00           H
ATOM   1705  HD1 HID A 123      39.685  73.193  55.527  1.00  0.00           H
ATOM   1706  HD2 HID A 123      41.735  70.491  58.037  1.00  0.00           H
ATOM   1707  HE1 HID A 123      38.367  70.956  55.435  1.00  0.00           H
ATOM   1708  N   GLY A 124      41.657  76.219  59.371  1.00  0.00           N
ATOM   1709  CA  GLY A 124      42.362  77.340  60.009  1.00  0.00           C
ATOM   1710  C   GLY A 124      43.422  77.952  59.106  1.00  0.00           C
ATOM   1711  O   GLY A 124      44.532  78.171  59.684  1.00  0.00           O
ATOM   1712  H   GLY A 124      40.649  76.265  59.418  1.00  0.00           H
ATOM   1713  HA2 GLY A 124      41.620  78.131  60.120  1.00  0.00           H
ATOM   1714  HA3 GLY A 124      42.770  77.156  61.003  1.00  0.00           H
ATOM   1715  N   LEU A 125      43.279  77.947  57.754  1.00  0.00           N
ATOM   1716  CA  LEU A 125      44.396  78.120  56.755  1.00  0.00           C
ATOM   1717  C   LEU A 125      44.396  79.331  55.835  1.00  0.00           C
ATOM   1718  O   LEU A 125      45.154  79.301  54.894  1.00  0.00           O
ATOM   1719  CB  LEU A 125      44.441  76.790  55.929  1.00  0.00           C
ATOM   1720  CG  LEU A 125      45.243  75.617  56.554  1.00  0.00           C
ATOM   1721  CD1 LEU A 125      44.946  74.323  55.761  1.00  0.00           C
ATOM   1722  CD2 LEU A 125      46.691  75.937  56.547  1.00  0.00           C
ATOM   1723  H   LEU A 125      42.367  77.687  57.407  1.00  0.00           H
ATOM   1724  HA  LEU A 125      45.308  78.262  57.335  1.00  0.00           H
ATOM   1725  HB2 LEU A 125      43.429  76.464  55.687  1.00  0.00           H
ATOM   1726  HB3 LEU A 125      44.917  76.846  54.950  1.00  0.00           H
ATOM   1727  HG  LEU A 125      44.941  75.568  57.600  1.00  0.00           H
ATOM   1728 HD11 LEU A 125      43.872  74.138  55.730  1.00  0.00           H
ATOM   1729 HD12 LEU A 125      45.384  73.429  56.205  1.00  0.00           H
ATOM   1730 HD13 LEU A 125      45.347  74.364  54.749  1.00  0.00           H
ATOM   1731 HD21 LEU A 125      46.876  76.121  55.489  1.00  0.00           H
ATOM   1732 HD22 LEU A 125      46.910  76.730  57.262  1.00  0.00           H
ATOM   1733 HD23 LEU A 125      47.269  75.095  56.929  1.00  0.00           H
ATOM   1734  N   THR A 126      43.588  80.327  56.162  1.00  0.00           N
ATOM   1735  CA  THR A 126      43.401  81.538  55.354  1.00  0.00           C
ATOM   1736  C   THR A 126      44.682  82.336  55.033  1.00  0.00           C
ATOM   1737  O   THR A 126      44.549  83.210  54.140  1.00  0.00           O
ATOM   1738  CB  THR A 126      42.500  82.530  56.120  1.00  0.00           C
ATOM   1739  CG2 THR A 126      41.139  81.922  56.576  1.00  0.00           C
ATOM   1740  OG1 THR A 126      43.165  83.032  57.309  1.00  0.00           O
ATOM   1741  H   THR A 126      42.975  80.126  56.940  1.00  0.00           H
ATOM   1742  HA  THR A 126      42.917  81.414  54.385  1.00  0.00           H
ATOM   1743  HB  THR A 126      42.321  83.376  55.457  1.00  0.00           H
ATOM   1744  HG1 THR A 126      42.836  82.542  58.066  1.00  0.00           H
ATOM   1745 HG21 THR A 126      40.573  81.710  55.669  1.00  0.00           H
ATOM   1746 HG22 THR A 126      40.495  82.603  57.132  1.00  0.00           H
ATOM   1747 HG23 THR A 126      41.266  81.005  57.152  1.00  0.00           H
ATOM   1748  N   GLU A 127      45.781  82.129  55.776  1.00  0.00           N
ATOM   1749  CA  GLU A 127      47.067  82.914  55.469  1.00  0.00           C
ATOM   1750  C   GLU A 127      47.880  82.338  54.256  1.00  0.00           C
ATOM   1751  O   GLU A 127      48.924  82.927  53.891  1.00  0.00           O
ATOM   1752  CB  GLU A 127      48.015  82.978  56.684  1.00  0.00           C
ATOM   1753  CG  GLU A 127      47.473  83.514  58.007  1.00  0.00           C
ATOM   1754  CD  GLU A 127      46.861  84.951  58.017  1.00  0.00           C
ATOM   1755  OE1 GLU A 127      46.495  85.639  57.026  1.00  0.00           O
ATOM   1756  OE2 GLU A 127      46.815  85.575  59.094  1.00  0.00           O
ATOM   1757  H   GLU A 127      45.681  81.537  56.588  1.00  0.00           H
ATOM   1758  HA  GLU A 127      46.922  83.937  55.119  1.00  0.00           H
ATOM   1759  HB2 GLU A 127      48.309  81.957  56.928  1.00  0.00           H
ATOM   1760  HB3 GLU A 127      48.894  83.572  56.437  1.00  0.00           H
ATOM   1761  HG2 GLU A 127      46.579  82.925  58.211  1.00  0.00           H
ATOM   1762  HG3 GLU A 127      48.142  83.468  58.867  1.00  0.00           H
ATOM   1763  N   ARG A 128      47.385  81.197  53.697  1.00  0.00           N
ATOM   1764  CA  ARG A 128      47.903  80.517  52.483  1.00  0.00           C
ATOM   1765  C   ARG A 128      46.877  80.231  51.353  1.00  0.00           C
ATOM   1766  O   ARG A 128      47.372  79.727  50.339  1.00  0.00           O
ATOM   1767  CB  ARG A 128      48.808  79.345  52.823  1.00  0.00           C
ATOM   1768  CG  ARG A 128      50.010  79.857  53.669  1.00  0.00           C
ATOM   1769  CD  ARG A 128      51.023  78.601  53.792  1.00  0.00           C
ATOM   1770  NE  ARG A 128      50.370  77.483  54.476  1.00  0.00           N
ATOM   1771  CZ  ARG A 128      50.461  76.225  54.140  1.00  0.00           C
ATOM   1772  NH1 ARG A 128      50.437  75.872  52.839  1.00  0.00           N
ATOM   1773  NH2 ARG A 128      50.368  75.366  55.077  1.00  0.00           N
ATOM   1774  H   ARG A 128      46.618  80.699  54.125  1.00  0.00           H
ATOM   1775  HA  ARG A 128      48.534  81.232  51.954  1.00  0.00           H
ATOM   1776  HB2 ARG A 128      48.234  78.628  53.410  1.00  0.00           H
ATOM   1777  HB3 ARG A 128      49.164  78.752  51.981  1.00  0.00           H
ATOM   1778  HG2 ARG A 128      50.504  80.727  53.236  1.00  0.00           H
ATOM   1779  HG3 ARG A 128      49.754  80.093  54.701  1.00  0.00           H
ATOM   1780  HD2 ARG A 128      51.466  78.247  52.861  1.00  0.00           H
ATOM   1781  HD3 ARG A 128      51.992  78.834  54.232  1.00  0.00           H
ATOM   1782  HE  ARG A 128      50.118  77.614  55.445  1.00  0.00           H
ATOM   1783 HH11 ARG A 128      50.476  76.641  52.186  1.00  0.00           H
ATOM   1784 HH12 ARG A 128      50.467  74.925  52.490  1.00  0.00           H
ATOM   1785 HH21 ARG A 128      50.408  75.709  56.026  1.00  0.00           H
ATOM   1786 HH22 ARG A 128      50.505  74.390  54.856  1.00  0.00           H
ATOM   1787  N   LEU A 129      45.575  80.455  51.509  1.00  0.00           N
ATOM   1788  CA  LEU A 129      44.487  80.279  50.525  1.00  0.00           C
ATOM   1789  C   LEU A 129      43.860  81.645  50.115  1.00  0.00           C
ATOM   1790  O   LEU A 129      43.585  82.532  50.991  1.00  0.00           O
ATOM   1791  CB  LEU A 129      43.357  79.281  51.086  1.00  0.00           C
ATOM   1792  CG  LEU A 129      43.913  77.852  51.347  1.00  0.00           C
ATOM   1793  CD1 LEU A 129      42.843  77.025  52.060  1.00  0.00           C
ATOM   1794  CD2 LEU A 129      44.249  77.076  50.035  1.00  0.00           C
ATOM   1795  H   LEU A 129      45.329  80.558  52.483  1.00  0.00           H
ATOM   1796  HA  LEU A 129      44.851  79.854  49.589  1.00  0.00           H
ATOM   1797  HB2 LEU A 129      43.038  79.660  52.057  1.00  0.00           H
ATOM   1798  HB3 LEU A 129      42.437  79.313  50.503  1.00  0.00           H
ATOM   1799  HG  LEU A 129      44.824  77.974  51.933  1.00  0.00           H
ATOM   1800 HD11 LEU A 129      42.762  77.417  53.074  1.00  0.00           H
ATOM   1801 HD12 LEU A 129      43.114  75.972  51.984  1.00  0.00           H
ATOM   1802 HD13 LEU A 129      41.886  77.093  51.543  1.00  0.00           H
ATOM   1803 HD21 LEU A 129      43.347  76.688  49.561  1.00  0.00           H
ATOM   1804 HD22 LEU A 129      44.894  77.726  49.443  1.00  0.00           H
ATOM   1805 HD23 LEU A 129      44.928  76.255  50.265  1.00  0.00           H
ATOM   1806  N   THR A 130      43.531  81.861  48.801  1.00  0.00           N
ATOM   1807  CA  THR A 130      42.812  83.081  48.348  1.00  0.00           C
ATOM   1808  C   THR A 130      41.962  82.638  47.103  1.00  0.00           C
ATOM   1809  O   THR A 130      42.389  82.681  45.933  1.00  0.00           O
ATOM   1810  CB  THR A 130      43.806  84.204  47.911  1.00  0.00           C
ATOM   1811  CG2 THR A 130      43.083  85.465  47.378  1.00  0.00           C
ATOM   1812  OG1 THR A 130      44.515  84.620  49.010  1.00  0.00           O
ATOM   1813  H   THR A 130      43.790  81.174  48.108  1.00  0.00           H
ATOM   1814  HA  THR A 130      42.054  83.377  49.074  1.00  0.00           H
ATOM   1815  HB  THR A 130      44.470  83.867  47.115  1.00  0.00           H
ATOM   1816  HG1 THR A 130      43.870  84.944  49.642  1.00  0.00           H
ATOM   1817 HG21 THR A 130      43.695  86.367  47.351  1.00  0.00           H
ATOM   1818 HG22 THR A 130      42.235  85.775  47.988  1.00  0.00           H
ATOM   1819 HG23 THR A 130      42.593  85.231  46.433  1.00  0.00           H
ATOM   1820  N   PHE A 131      40.753  82.215  47.422  1.00  0.00           N
ATOM   1821  CA  PHE A 131      39.721  81.864  46.470  1.00  0.00           C
ATOM   1822  C   PHE A 131      38.843  83.060  46.139  1.00  0.00           C
ATOM   1823  O   PHE A 131      38.436  83.782  47.028  1.00  0.00           O
ATOM   1824  CB  PHE A 131      38.788  80.734  47.059  1.00  0.00           C
ATOM   1825  CG  PHE A 131      39.574  79.606  47.618  1.00  0.00           C
ATOM   1826  CD1 PHE A 131      40.317  78.700  46.793  1.00  0.00           C
ATOM   1827  CD2 PHE A 131      39.586  79.321  48.995  1.00  0.00           C
ATOM   1828  CE1 PHE A 131      40.924  77.554  47.267  1.00  0.00           C
ATOM   1829  CE2 PHE A 131      40.151  78.078  49.490  1.00  0.00           C
ATOM   1830  CZ  PHE A 131      40.878  77.277  48.650  1.00  0.00           C
ATOM   1831  H   PHE A 131      40.421  82.358  48.365  1.00  0.00           H
ATOM   1832  HA  PHE A 131      40.152  81.436  45.565  1.00  0.00           H
ATOM   1833  HB2 PHE A 131      38.014  81.025  47.769  1.00  0.00           H
ATOM   1834  HB3 PHE A 131      38.231  80.347  46.206  1.00  0.00           H
ATOM   1835  HD1 PHE A 131      40.236  78.834  45.725  1.00  0.00           H
ATOM   1836  HD2 PHE A 131      39.002  79.965  49.636  1.00  0.00           H
ATOM   1837  HE1 PHE A 131      41.432  76.883  46.590  1.00  0.00           H
ATOM   1838  HE2 PHE A 131      39.964  77.840  50.527  1.00  0.00           H
ATOM   1839  HZ  PHE A 131      41.163  76.292  48.989  1.00  0.00           H
ATOM   1840  N   GLU A 132      38.728  83.363  44.826  1.00  0.00           N
ATOM   1841  CA  GLU A 132      38.106  84.546  44.362  1.00  0.00           C
ATOM   1842  C   GLU A 132      37.226  84.357  43.138  1.00  0.00           C
ATOM   1843  O   GLU A 132      37.454  83.568  42.258  1.00  0.00           O
ATOM   1844  CB  GLU A 132      39.256  85.531  44.141  1.00  0.00           C
ATOM   1845  CG  GLU A 132      39.689  86.340  45.468  1.00  0.00           C
ATOM   1846  CD  GLU A 132      40.603  87.505  45.217  1.00  0.00           C
ATOM   1847  OE1 GLU A 132      41.619  87.337  44.621  1.00  0.00           O
ATOM   1848  OE2 GLU A 132      40.318  88.650  45.666  1.00  0.00           O
ATOM   1849  H   GLU A 132      39.080  82.731  44.122  1.00  0.00           H
ATOM   1850  HA  GLU A 132      37.412  84.905  45.123  1.00  0.00           H
ATOM   1851  HB2 GLU A 132      40.127  85.036  43.712  1.00  0.00           H
ATOM   1852  HB3 GLU A 132      38.910  86.258  43.407  1.00  0.00           H
ATOM   1853  HG2 GLU A 132      38.836  86.706  46.040  1.00  0.00           H
ATOM   1854  HG3 GLU A 132      40.202  85.660  46.147  1.00  0.00           H
ATOM   1855  N   VAL A 133      36.062  85.034  43.114  1.00  0.00           N
ATOM   1856  CA  VAL A 133      35.143  85.064  41.955  1.00  0.00           C
ATOM   1857  C   VAL A 133      35.785  85.868  40.784  1.00  0.00           C
ATOM   1858  O   VAL A 133      35.651  87.071  40.690  1.00  0.00           O
ATOM   1859  CB  VAL A 133      33.747  85.609  42.334  1.00  0.00           C
ATOM   1860  CG1 VAL A 133      32.711  85.708  41.132  1.00  0.00           C
ATOM   1861  CG2 VAL A 133      33.123  84.929  43.574  1.00  0.00           C
ATOM   1862  H   VAL A 133      35.855  85.811  43.726  1.00  0.00           H
ATOM   1863  HA  VAL A 133      34.980  84.046  41.603  1.00  0.00           H
ATOM   1864  HB  VAL A 133      33.942  86.636  42.645  1.00  0.00           H
ATOM   1865 HG11 VAL A 133      33.219  85.886  40.184  1.00  0.00           H
ATOM   1866 HG12 VAL A 133      32.191  84.762  40.976  1.00  0.00           H
ATOM   1867 HG13 VAL A 133      31.909  86.408  41.365  1.00  0.00           H
ATOM   1868 HG21 VAL A 133      33.847  84.833  44.384  1.00  0.00           H
ATOM   1869 HG22 VAL A 133      32.780  83.942  43.266  1.00  0.00           H
ATOM   1870 HG23 VAL A 133      32.228  85.473  43.874  1.00  0.00           H
ATOM   1871  N   ALA A 134      36.503  85.247  39.818  1.00  0.00           N
ATOM   1872  CA  ALA A 134      37.231  85.853  38.697  1.00  0.00           C
ATOM   1873  C   ALA A 134      37.341  84.887  37.469  1.00  0.00           C
ATOM   1874  O   ALA A 134      37.938  83.813  37.581  1.00  0.00           O
ATOM   1875  CB  ALA A 134      38.621  86.136  39.301  1.00  0.00           C
ATOM   1876  H   ALA A 134      36.676  84.285  40.071  1.00  0.00           H
ATOM   1877  HA  ALA A 134      36.926  86.863  38.422  1.00  0.00           H
ATOM   1878  HB1 ALA A 134      39.012  85.239  39.780  1.00  0.00           H
ATOM   1879  HB2 ALA A 134      38.472  86.838  40.122  1.00  0.00           H
ATOM   1880  HB3 ALA A 134      39.412  86.456  38.623  1.00  0.00           H
ATOM   1881  N   ASP A 135      36.946  85.453  36.292  1.00 -0.01           N
ATOM   1882  CA  ASP A 135      37.263  84.828  34.988  1.00 -0.01           C
ATOM   1883  C   ASP A 135      38.780  84.657  34.715  1.00 -0.01           C
ATOM   1884  O   ASP A 135      39.507  85.673  34.793  1.00 -0.01           O
ATOM   1885  CB  ASP A 135      36.454  85.519  33.912  1.00 -0.01           C
ATOM   1886  CG  ASP A 135      36.707  85.157  32.408  1.00 -0.01           C
ATOM   1887  OD1 ASP A 135      37.367  84.091  32.161  1.00 -0.01           O
ATOM   1888  OD2 ASP A 135      36.201  85.940  31.540  1.00 -0.01           O
ATOM   1889  H   ASP A 135      36.551  86.382  36.256  1.00 -0.01           H
ATOM   1890  HA  ASP A 135      36.849  83.820  34.954  1.00 -0.01           H
ATOM   1891  HB2 ASP A 135      35.420  85.272  34.151  1.00 -0.01           H
ATOM   1892  HB3 ASP A 135      36.500  86.603  34.018  1.00 -0.01           H
ATOM   1893  N   ALA A 136      39.279  83.463  34.334  1.00  0.01           N
ATOM   1894  CA  ALA A 136      40.616  83.054  34.020  1.00  0.01           C
ATOM   1895  C   ALA A 136      40.943  83.261  32.498  1.00  0.01           C
ATOM   1896  O   ALA A 136      42.148  83.394  32.169  1.00  0.01           O
ATOM   1897  CB  ALA A 136      40.924  81.602  34.599  1.00  0.01           C
ATOM   1898  H   ALA A 136      38.595  82.720  34.350  1.00  0.01           H
ATOM   1899  HA  ALA A 136      41.191  83.859  34.479  1.00  0.01           H
ATOM   1900  HB1 ALA A 136      40.454  80.754  34.101  1.00  0.01           H
ATOM   1901  HB2 ALA A 136      40.796  81.692  35.678  1.00  0.01           H
ATOM   1902  HB3 ALA A 136      41.943  81.279  34.384  1.00  0.01           H
ATOM   1903  N   MET A 137      39.938  83.412  31.577  1.00  0.00           N
ATOM   1904  CA  MET A 137      40.244  84.165  30.354  1.00  0.00           C
ATOM   1905  C   MET A 137      40.562  85.608  30.511  1.00  0.00           C
ATOM   1906  O   MET A 137      40.931  86.165  29.474  1.00  0.00           O
ATOM   1907  CB  MET A 137      38.979  84.107  29.427  1.00  0.00           C
ATOM   1908  CG  MET A 137      38.316  82.714  29.222  1.00  0.00           C
ATOM   1909  SD  MET A 137      37.268  82.248  27.822  1.00  0.00           S
ATOM   1910  CE  MET A 137      35.609  82.652  28.566  1.00  0.00           C
ATOM   1911  H   MET A 137      38.968  83.345  31.852  1.00  0.00           H
ATOM   1912  HA  MET A 137      41.017  83.555  29.887  1.00  0.00           H
ATOM   1913  HB2 MET A 137      38.179  84.774  29.750  1.00  0.00           H
ATOM   1914  HB3 MET A 137      39.266  84.380  28.412  1.00  0.00           H
ATOM   1915  HG2 MET A 137      39.192  82.075  29.342  1.00  0.00           H
ATOM   1916  HG3 MET A 137      37.737  82.423  30.099  1.00  0.00           H
ATOM   1917  HE1 MET A 137      35.187  81.879  29.208  1.00  0.00           H
ATOM   1918  HE2 MET A 137      35.735  83.568  29.144  1.00  0.00           H
ATOM   1919  HE3 MET A 137      34.906  82.916  27.775  1.00  0.00           H
ATOM   1920  N   ARG A 138      40.513  86.208  31.700  1.00  0.01           N
ATOM   1921  CA  ARG A 138      40.566  87.735  31.971  1.00  0.01           C
ATOM   1922  C   ARG A 138      41.096  87.971  33.393  1.00  0.01           C
ATOM   1923  O   ARG A 138      40.484  88.692  34.162  1.00  0.01           O
ATOM   1924  CB  ARG A 138      39.200  88.386  31.775  1.00  0.01           C
ATOM   1925  CG  ARG A 138      38.662  88.526  30.342  1.00  0.01           C
ATOM   1926  CD  ARG A 138      37.220  89.088  30.255  1.00  0.01           C
ATOM   1927  NE  ARG A 138      36.312  88.760  31.391  1.00  0.01           N
ATOM   1928  CZ  ARG A 138      35.653  89.501  32.204  1.00  0.01           C
ATOM   1929  NH1 ARG A 138      35.757  90.756  32.257  1.00  0.01           N
ATOM   1930  NH2 ARG A 138      34.859  89.064  33.092  1.00  0.01           N
ATOM   1931  H   ARG A 138      40.333  85.607  32.492  1.00  0.01           H
ATOM   1932  HA  ARG A 138      41.272  88.211  31.290  1.00  0.01           H
ATOM   1933  HB2 ARG A 138      38.476  87.809  32.350  1.00  0.01           H
ATOM   1934  HB3 ARG A 138      39.323  89.414  32.117  1.00  0.01           H
ATOM   1935  HG2 ARG A 138      39.342  89.049  29.670  1.00  0.01           H
ATOM   1936  HG3 ARG A 138      38.668  87.516  29.932  1.00  0.01           H
ATOM   1937  HD2 ARG A 138      37.378  90.162  30.355  1.00  0.01           H
ATOM   1938  HD3 ARG A 138      36.764  88.910  29.281  1.00  0.01           H
ATOM   1939  HE  ARG A 138      36.159  87.762  31.403  1.00  0.01           H
ATOM   1940 HH11 ARG A 138      36.265  91.305  31.578  1.00  0.01           H
ATOM   1941 HH12 ARG A 138      35.365  91.240  33.052  1.00  0.01           H
ATOM   1942 HH21 ARG A 138      34.766  88.081  33.303  1.00  0.01           H
ATOM   1943 HH22 ARG A 138      34.270  89.671  33.645  1.00  0.01           H
ATOM   1944  N   LEU A 139      42.133  87.273  33.822  1.00  0.00           N
ATOM   1945  CA  LEU A 139      42.721  87.245  35.208  1.00  0.00           C
ATOM   1946  C   LEU A 139      42.942  88.672  35.779  1.00  0.00           C
ATOM   1947  O   LEU A 139      43.641  89.454  35.127  1.00  0.00           O
ATOM   1948  CB  LEU A 139      43.938  86.321  35.390  1.00  0.00           C
ATOM   1949  CG  LEU A 139      43.699  84.767  35.263  1.00  0.00           C
ATOM   1950  CD1 LEU A 139      44.975  84.040  35.084  1.00  0.00           C
ATOM   1951  CD2 LEU A 139      42.913  84.061  36.352  1.00  0.00           C
ATOM   1952  H   LEU A 139      42.544  86.669  33.125  1.00  0.00           H
ATOM   1953  HA  LEU A 139      41.953  86.764  35.814  1.00  0.00           H
ATOM   1954  HB2 LEU A 139      44.630  86.605  34.597  1.00  0.00           H
ATOM   1955  HB3 LEU A 139      44.513  86.640  36.260  1.00  0.00           H
ATOM   1956  HG  LEU A 139      43.112  84.564  34.367  1.00  0.00           H
ATOM   1957 HD11 LEU A 139      45.585  84.155  35.980  1.00  0.00           H
ATOM   1958 HD12 LEU A 139      45.420  84.243  34.110  1.00  0.00           H
ATOM   1959 HD13 LEU A 139      44.769  82.986  34.896  1.00  0.00           H
ATOM   1960 HD21 LEU A 139      43.456  83.995  37.295  1.00  0.00           H
ATOM   1961 HD22 LEU A 139      41.954  84.551  36.520  1.00  0.00           H
ATOM   1962 HD23 LEU A 139      42.730  83.011  36.126  1.00  0.00           H
ATOM   1963  N   PRO A 140      42.385  89.098  36.873  1.00  0.00           N
ATOM   1964  CA  PRO A 140      42.659  90.397  37.544  1.00  0.00           C
ATOM   1965  C   PRO A 140      44.219  90.495  37.953  1.00  0.00           C
ATOM   1966  O   PRO A 140      44.804  91.557  38.010  1.00  0.00           O
ATOM   1967  CB  PRO A 140      41.689  90.541  38.746  1.00  0.00           C
ATOM   1968  CG  PRO A 140      41.343  89.120  39.107  1.00  0.00           C
ATOM   1969  CD  PRO A 140      41.524  88.352  37.797  1.00  0.00           C
ATOM   1970  HA  PRO A 140      42.352  91.108  36.777  1.00  0.00           H
ATOM   1971  HB2 PRO A 140      42.241  91.032  39.548  1.00  0.00           H
ATOM   1972  HB3 PRO A 140      40.849  91.195  38.516  1.00  0.00           H
ATOM   1973  HG2 PRO A 140      42.144  88.678  39.698  1.00  0.00           H
ATOM   1974  HG3 PRO A 140      40.349  88.999  39.538  1.00  0.00           H
ATOM   1975  HD2 PRO A 140      41.934  87.366  38.012  1.00  0.00           H
ATOM   1976  HD3 PRO A 140      40.550  88.164  37.347  1.00  0.00           H
ATOM   1977  N   TYR A 141      44.866  89.357  38.160  1.00  0.00           N
ATOM   1978  CA  TYR A 141      46.226  89.315  38.722  1.00  0.00           C
ATOM   1979  C   TYR A 141      47.366  89.756  37.753  1.00  0.00           C
ATOM   1980  O   TYR A 141      47.244  89.679  36.519  1.00  0.00           O
ATOM   1981  CB  TYR A 141      46.526  87.830  39.162  1.00  0.00           C
ATOM   1982  CG  TYR A 141      45.433  87.306  40.108  1.00  0.00           C
ATOM   1983  CD1 TYR A 141      45.070  88.063  41.208  1.00  0.00           C
ATOM   1984  CD2 TYR A 141      44.735  86.109  39.797  1.00  0.00           C
ATOM   1985  CE1 TYR A 141      44.009  87.666  42.036  1.00  0.00           C
ATOM   1986  CE2 TYR A 141      43.644  85.757  40.627  1.00  0.00           C
ATOM   1987  CZ  TYR A 141      43.335  86.472  41.769  1.00  0.00           C
ATOM   1988  OH  TYR A 141      42.345  85.949  42.609  1.00  0.00           O
ATOM   1989  H   TYR A 141      44.332  88.502  38.100  1.00  0.00           H
ATOM   1990  HA  TYR A 141      46.218  89.939  39.616  1.00  0.00           H
ATOM   1991  HB2 TYR A 141      46.664  87.143  38.327  1.00  0.00           H
ATOM   1992  HB3 TYR A 141      47.470  87.739  39.700  1.00  0.00           H
ATOM   1993  HD1 TYR A 141      45.685  88.859  41.601  1.00  0.00           H
ATOM   1994  HD2 TYR A 141      45.053  85.553  38.927  1.00  0.00           H
ATOM   1995  HE1 TYR A 141      43.737  88.169  42.953  1.00  0.00           H
ATOM   1996  HE2 TYR A 141      43.017  84.891  40.473  1.00  0.00           H
ATOM   1997  HH  TYR A 141      42.344  86.458  43.423  1.00  0.00           H
ATOM   1998  N   GLU A 142      48.492  90.252  38.330  1.00  0.00           N
ATOM   1999  CA  GLU A 142      49.705  90.801  37.655  1.00  0.00           C
ATOM   2000  C   GLU A 142      50.484  89.814  36.786  1.00  0.00           C
ATOM   2001  O   GLU A 142      50.453  88.621  37.128  1.00  0.00           O
ATOM   2002  CB  GLU A 142      50.588  91.479  38.676  1.00  0.00           C
ATOM   2003  CG  GLU A 142      49.858  92.611  39.372  1.00  0.00           C
ATOM   2004  CD  GLU A 142      50.472  92.922  40.737  1.00  0.00           C
ATOM   2005  OE1 GLU A 142      51.701  92.775  40.857  1.00  0.00           O
ATOM   2006  OE2 GLU A 142      49.758  93.461  41.641  1.00  0.00           O
ATOM   2007  H   GLU A 142      48.563  90.272  39.337  1.00  0.00           H
ATOM   2008  HA  GLU A 142      49.332  91.556  36.962  1.00  0.00           H
ATOM   2009  HB2 GLU A 142      50.923  90.727  39.390  1.00  0.00           H
ATOM   2010  HB3 GLU A 142      51.461  91.999  38.282  1.00  0.00           H
ATOM   2011  HG2 GLU A 142      49.796  93.549  38.820  1.00  0.00           H
ATOM   2012  HG3 GLU A 142      48.822  92.314  39.536  1.00  0.00           H
ATOM   2013  N   ASP A 143      51.027  90.322  35.645  1.00  0.00           N
ATOM   2014  CA  ASP A 143      52.116  89.636  34.931  1.00  0.00           C
ATOM   2015  C   ASP A 143      53.117  89.040  36.038  1.00  0.00           C
ATOM   2016  O   ASP A 143      53.495  89.847  36.922  1.00  0.00           O
ATOM   2017  CB  ASP A 143      52.908  90.602  34.040  1.00  0.00           C
ATOM   2018  CG  ASP A 143      52.094  91.248  32.948  1.00  0.00           C
ATOM   2019  OD1 ASP A 143      50.888  91.240  33.024  1.00  0.00           O
ATOM   2020  OD2 ASP A 143      52.614  91.863  31.999  1.00  0.00           O
ATOM   2021  H   ASP A 143      50.928  91.316  35.491  1.00  0.00           H
ATOM   2022  HA  ASP A 143      51.740  88.797  34.345  1.00  0.00           H
ATOM   2023  HB2 ASP A 143      53.250  91.374  34.729  1.00  0.00           H
ATOM   2024  HB3 ASP A 143      53.761  90.042  33.655  1.00  0.00           H
ATOM   2025  N   GLU A 144      53.552  87.818  35.896  1.00  0.00           N
ATOM   2026  CA  GLU A 144      54.531  87.120  36.742  1.00  0.00           C
ATOM   2027  C   GLU A 144      54.240  86.903  38.274  1.00  0.00           C
ATOM   2028  O   GLU A 144      55.110  86.520  39.034  1.00  0.00           O
ATOM   2029  CB  GLU A 144      55.931  87.697  36.542  1.00  0.00           C
ATOM   2030  CG  GLU A 144      56.479  87.590  35.092  1.00  0.00           C
ATOM   2031  CD  GLU A 144      57.953  88.055  34.942  1.00  0.00           C
ATOM   2032  OE1 GLU A 144      58.375  88.730  35.931  1.00  0.00           O
ATOM   2033  OE2 GLU A 144      58.625  87.923  33.922  1.00  0.00           O
ATOM   2034  H   GLU A 144      53.217  87.362  35.060  1.00  0.00           H
ATOM   2035  HA  GLU A 144      54.574  86.060  36.490  1.00  0.00           H
ATOM   2036  HB2 GLU A 144      55.882  88.752  36.812  1.00  0.00           H
ATOM   2037  HB3 GLU A 144      56.660  87.136  37.126  1.00  0.00           H
ATOM   2038  HG2 GLU A 144      56.350  86.599  34.658  1.00  0.00           H
ATOM   2039  HG3 GLU A 144      55.875  88.265  34.486  1.00  0.00           H
ATOM   2040  N   SER A 145      52.976  86.944  38.675  1.00  0.00           N
ATOM   2041  CA  SER A 145      52.533  86.676  40.008  1.00  0.00           C
ATOM   2042  C   SER A 145      52.760  85.257  40.551  1.00  0.00           C
ATOM   2043  O   SER A 145      52.931  85.062  41.762  1.00  0.00           O
ATOM   2044  CB  SER A 145      51.046  86.930  40.198  1.00  0.00           C
ATOM   2045  OG  SER A 145      50.693  88.227  39.839  1.00  0.00           O
ATOM   2046  H   SER A 145      52.374  87.479  38.066  1.00  0.00           H
ATOM   2047  HA  SER A 145      53.061  87.316  40.715  1.00  0.00           H
ATOM   2048  HB2 SER A 145      50.555  86.225  39.526  1.00  0.00           H
ATOM   2049  HB3 SER A 145      50.665  86.731  41.199  1.00  0.00           H
ATOM   2050  HG  SER A 145      50.643  88.145  38.884  1.00  0.00           H
ATOM   2051  N   PHE A 146      52.706  84.227  39.658  1.00  0.00           N
ATOM   2052  CA  PHE A 146      52.647  82.753  40.014  1.00  0.00           C
ATOM   2053  C   PHE A 146      53.942  82.037  39.602  1.00  0.00           C
ATOM   2054  O   PHE A 146      54.385  82.114  38.434  1.00  0.00           O
ATOM   2055  CB  PHE A 146      51.309  82.150  39.488  1.00  0.00           C
ATOM   2056  CG  PHE A 146      50.039  82.826  40.037  1.00  0.00           C
ATOM   2057  CD1 PHE A 146      49.758  82.674  41.354  1.00  0.00           C
ATOM   2058  CD2 PHE A 146      49.347  83.781  39.284  1.00  0.00           C
ATOM   2059  CE1 PHE A 146      48.783  83.533  41.940  1.00  0.00           C
ATOM   2060  CE2 PHE A 146      48.354  84.601  39.828  1.00  0.00           C
ATOM   2061  CZ  PHE A 146      48.121  84.535  41.219  1.00  0.00           C
ATOM   2062  H   PHE A 146      52.741  84.482  38.681  1.00  0.00           H
ATOM   2063  HA  PHE A 146      52.645  82.673  41.101  1.00  0.00           H
ATOM   2064  HB2 PHE A 146      51.352  82.226  38.401  1.00  0.00           H
ATOM   2065  HB3 PHE A 146      51.084  81.150  39.860  1.00  0.00           H
ATOM   2066  HD1 PHE A 146      50.235  81.886  41.918  1.00  0.00           H
ATOM   2067  HD2 PHE A 146      49.610  83.844  38.238  1.00  0.00           H
ATOM   2068  HE1 PHE A 146      48.457  83.424  42.963  1.00  0.00           H
ATOM   2069  HE2 PHE A 146      47.960  85.356  39.164  1.00  0.00           H
ATOM   2070  HZ  PHE A 146      47.441  85.259  41.643  1.00  0.00           H
ATOM   2071  N   ASP A 147      54.499  81.226  40.501  1.00  0.00           N
ATOM   2072  CA  ASP A 147      55.675  80.319  40.221  1.00  0.00           C
ATOM   2073  C   ASP A 147      55.299  79.079  39.421  1.00  0.00           C
ATOM   2074  O   ASP A 147      56.082  78.702  38.547  1.00  0.00           O
ATOM   2075  CB  ASP A 147      56.125  79.838  41.592  1.00  0.00           C
ATOM   2076  CG  ASP A 147      56.524  80.952  42.545  1.00  0.00           C
ATOM   2077  OD1 ASP A 147      57.726  81.346  42.633  1.00  0.00           O
ATOM   2078  OD2 ASP A 147      55.701  81.475  43.354  1.00  0.00           O
ATOM   2079  H   ASP A 147      53.998  81.099  41.369  1.00  0.00           H
ATOM   2080  HA  ASP A 147      56.501  80.814  39.712  1.00  0.00           H
ATOM   2081  HB2 ASP A 147      55.311  79.270  42.042  1.00  0.00           H
ATOM   2082  HB3 ASP A 147      56.970  79.170  41.428  1.00  0.00           H
ATOM   2083  N   CYS A 148      54.056  78.562  39.620  1.00  0.00           N
ATOM   2084  CA  CYS A 148      53.452  77.612  38.709  1.00  0.00           C
ATOM   2085  C   CYS A 148      51.908  77.688  38.576  1.00  0.00           C
ATOM   2086  O   CYS A 148      51.323  78.561  39.201  1.00  0.00           O
ATOM   2087  CB  CYS A 148      54.027  76.217  39.117  1.00  0.00           C
ATOM   2088  SG  CYS A 148      53.338  75.919  40.798  1.00  0.00           S
ATOM   2089  H   CYS A 148      53.491  78.749  40.435  1.00  0.00           H
ATOM   2090  HA  CYS A 148      53.839  77.795  37.706  1.00  0.00           H
ATOM   2091  HB2 CYS A 148      53.630  75.468  38.431  1.00  0.00           H
ATOM   2092  HB3 CYS A 148      55.115  76.265  39.077  1.00  0.00           H
ATOM   2093  HG  CYS A 148      54.443  75.660  41.503  1.00  0.00           H
ATOM   2094  N   ALA A 149      51.173  76.800  37.863  1.00  0.00           N
ATOM   2095  CA  ALA A 149      49.668  76.703  37.955  1.00  0.00           C
ATOM   2096  C   ALA A 149      49.097  75.248  37.660  1.00  0.00           C
ATOM   2097  O   ALA A 149      49.820  74.347  37.238  1.00  0.00           O
ATOM   2098  CB  ALA A 149      49.073  77.696  37.020  1.00  0.00           C
ATOM   2099  H   ALA A 149      51.683  76.191  37.239  1.00  0.00           H
ATOM   2100  HA  ALA A 149      49.229  76.978  38.914  1.00  0.00           H
ATOM   2101  HB1 ALA A 149      49.270  77.232  36.054  1.00  0.00           H
ATOM   2102  HB2 ALA A 149      49.480  78.693  37.188  1.00  0.00           H
ATOM   2103  HB3 ALA A 149      48.049  77.850  37.362  1.00  0.00           H
ATOM   2104  N   TRP A 150      47.803  75.103  37.816  1.00 -0.02           N
ATOM   2105  CA  TRP A 150      47.088  73.942  37.164  1.00 -0.02           C
ATOM   2106  C   TRP A 150      45.704  74.387  36.711  1.00 -0.02           C
ATOM   2107  O   TRP A 150      45.067  75.122  37.416  1.00 -0.02           O
ATOM   2108  CB  TRP A 150      46.986  72.604  37.979  1.00 -0.02           C
ATOM   2109  CG  TRP A 150      46.600  72.729  39.438  1.00 -0.02           C
ATOM   2110  CD1 TRP A 150      45.486  73.295  40.037  1.00 -0.02           C
ATOM   2111  CD2 TRP A 150      47.204  71.980  40.603  1.00 -0.02           C
ATOM   2112  CE2 TRP A 150      46.495  72.249  41.805  1.00 -0.02           C
ATOM   2113  CE3 TRP A 150      48.255  71.069  40.607  1.00 -0.02           C
ATOM   2114  NE1 TRP A 150      45.512  73.163  41.419  1.00 -0.02           N
ATOM   2115  CZ2 TRP A 150      46.837  71.596  43.012  1.00 -0.02           C
ATOM   2116  CZ3 TRP A 150      48.538  70.341  41.759  1.00 -0.02           C
ATOM   2117  CH2 TRP A 150      47.874  70.701  42.966  1.00 -0.02           C
ATOM   2118  H   TRP A 150      47.328  75.941  38.121  1.00 -0.02           H
ATOM   2119  HA  TRP A 150      47.597  73.630  36.252  1.00 -0.02           H
ATOM   2120  HB2 TRP A 150      46.314  71.970  37.401  1.00 -0.02           H
ATOM   2121  HB3 TRP A 150      47.955  72.109  38.037  1.00 -0.02           H
ATOM   2122  HD1 TRP A 150      44.766  73.831  39.436  1.00 -0.02           H
ATOM   2123  HE1 TRP A 150      44.700  73.401  41.970  1.00 -0.02           H
ATOM   2124  HE3 TRP A 150      48.655  70.931  39.614  1.00 -0.02           H
ATOM   2125  HZ2 TRP A 150      46.260  71.761  43.910  1.00 -0.02           H
ATOM   2126  HZ3 TRP A 150      49.224  69.509  41.824  1.00 -0.02           H
ATOM   2127  HH2 TRP A 150      48.134  70.074  43.807  1.00 -0.02           H
ATOM   2128  N   ALA A 151      45.252  73.846  35.588  1.00 -0.06           N
ATOM   2129  CA  ALA A 151      43.853  73.922  35.134  1.00 -0.06           C
ATOM   2130  C   ALA A 151      43.308  72.530  35.107  1.00 -0.06           C
ATOM   2131  O   ALA A 151      43.753  71.706  34.331  1.00 -0.06           O
ATOM   2132  CB  ALA A 151      43.806  74.653  33.815  1.00 -0.06           C
ATOM   2133  H   ALA A 151      45.817  73.145  35.131  1.00 -0.06           H
ATOM   2134  HA  ALA A 151      43.261  74.487  35.855  1.00 -0.06           H
ATOM   2135  HB1 ALA A 151      44.107  75.700  33.807  1.00 -0.06           H
ATOM   2136  HB2 ALA A 151      42.837  74.494  33.341  1.00 -0.06           H
ATOM   2137  HB3 ALA A 151      44.544  74.127  33.209  1.00 -0.06           H
ATOM   2138  N   ILE A 152      42.467  72.238  36.135  1.00 -0.19           N
ATOM   2139  CA  ILE A 152      41.905  70.879  36.341  1.00 -0.19           C
ATOM   2140  C   ILE A 152      40.599  70.859  35.625  1.00 -0.19           C
ATOM   2141  O   ILE A 152      39.563  71.246  36.154  1.00 -0.19           O
ATOM   2142  CB  ILE A 152      41.816  70.491  37.872  1.00 -0.19           C
ATOM   2143  CG1 ILE A 152      43.243  70.262  38.385  1.00 -0.19           C
ATOM   2144  CG2 ILE A 152      41.012  69.166  38.025  1.00 -0.19           C
ATOM   2145  CD1 ILE A 152      43.322  70.386  39.950  1.00 -0.19           C
ATOM   2146  H   ILE A 152      42.030  72.966  36.681  1.00 -0.19           H
ATOM   2147  HA  ILE A 152      42.457  70.074  35.855  1.00 -0.19           H
ATOM   2148  HB  ILE A 152      41.354  71.357  38.346  1.00 -0.19           H
ATOM   2149 HG12 ILE A 152      43.562  69.240  38.179  1.00 -0.19           H
ATOM   2150 HG13 ILE A 152      43.929  70.966  37.915  1.00 -0.19           H
ATOM   2151 HG21 ILE A 152      41.540  68.358  37.517  1.00 -0.19           H
ATOM   2152 HG22 ILE A 152      40.007  69.240  37.610  1.00 -0.19           H
ATOM   2153 HG23 ILE A 152      40.896  68.866  39.066  1.00 -0.19           H
ATOM   2154 HD11 ILE A 152      43.194  71.430  40.234  1.00 -0.19           H
ATOM   2155 HD12 ILE A 152      44.308  70.011  40.226  1.00 -0.19           H
ATOM   2156 HD13 ILE A 152      42.532  69.816  40.441  1.00 -0.19           H
ATOM   2157  N   GLU A 153      40.661  70.520  34.333  1.00 -0.03           N
ATOM   2158  CA  GLU A 153      39.454  70.233  33.471  1.00 -0.03           C
ATOM   2159  C   GLU A 153      38.608  71.487  33.093  1.00 -0.03           C
ATOM   2160  O   GLU A 153      37.824  71.451  32.129  1.00 -0.03           O
ATOM   2161  CB  GLU A 153      38.748  69.015  34.084  1.00 -0.03           C
ATOM   2162  CG  GLU A 153      39.567  67.719  34.179  1.00 -0.03           C
ATOM   2163  CD  GLU A 153      39.397  66.771  35.417  1.00 -0.03           C
ATOM   2164  OE1 GLU A 153      38.326  66.111  35.590  1.00 -0.03           O
ATOM   2165  OE2 GLU A 153      40.376  66.549  36.172  1.00 -0.03           O
ATOM   2166  H   GLU A 153      41.554  70.473  33.864  1.00 -0.03           H
ATOM   2167  HA  GLU A 153      39.933  69.894  32.552  1.00 -0.03           H
ATOM   2168  HB2 GLU A 153      38.498  69.278  35.112  1.00 -0.03           H
ATOM   2169  HB3 GLU A 153      37.822  68.786  33.556  1.00 -0.03           H
ATOM   2170  HG2 GLU A 153      39.335  67.073  33.333  1.00 -0.03           H
ATOM   2171  HG3 GLU A 153      40.632  67.886  34.015  1.00 -0.03           H
ATOM   2172  N   SER A 154      38.867  72.620  33.738  1.00 -0.11           N
ATOM   2173  CA  SER A 154      38.289  73.931  33.488  1.00 -0.11           C
ATOM   2174  C   SER A 154      38.430  74.459  32.057  1.00 -0.11           C
ATOM   2175  O   SER A 154      37.652  75.339  31.697  1.00 -0.11           O
ATOM   2176  CB  SER A 154      38.893  75.031  34.431  1.00 -0.11           C
ATOM   2177  OG  SER A 154      40.294  74.923  34.224  1.00 -0.11           O
ATOM   2178  H   SER A 154      39.474  72.549  34.542  1.00 -0.11           H
ATOM   2179  HA  SER A 154      37.251  73.838  33.808  1.00 -0.11           H
ATOM   2180  HB2 SER A 154      38.557  76.048  34.227  1.00 -0.11           H
ATOM   2181  HB3 SER A 154      38.657  74.831  35.476  1.00 -0.11           H
ATOM   2182  HG  SER A 154      40.695  75.224  35.043  1.00 -0.11           H
ATOM   2183  N   LEU A 155      39.403  74.004  31.270  1.00 -0.06           N
ATOM   2184  CA  LEU A 155      39.650  74.421  29.927  1.00 -0.06           C
ATOM   2185  C   LEU A 155      38.545  74.036  28.914  1.00 -0.06           C
ATOM   2186  O   LEU A 155      38.312  74.845  27.973  1.00 -0.06           O
ATOM   2187  CB  LEU A 155      40.993  73.837  29.390  1.00 -0.06           C
ATOM   2188  CG  LEU A 155      42.129  74.012  30.307  1.00 -0.06           C
ATOM   2189  CD1 LEU A 155      43.425  73.544  29.639  1.00 -0.06           C
ATOM   2190  CD2 LEU A 155      42.481  75.442  30.806  1.00 -0.06           C
ATOM   2191  H   LEU A 155      40.063  73.375  31.705  1.00 -0.06           H
ATOM   2192  HA  LEU A 155      39.814  75.498  29.945  1.00 -0.06           H
ATOM   2193  HB2 LEU A 155      40.836  72.769  29.242  1.00 -0.06           H
ATOM   2194  HB3 LEU A 155      41.229  74.322  28.443  1.00 -0.06           H
ATOM   2195  HG  LEU A 155      42.005  73.289  31.114  1.00 -0.06           H
ATOM   2196 HD11 LEU A 155      43.261  72.565  29.189  1.00 -0.06           H
ATOM   2197 HD12 LEU A 155      44.225  73.510  30.378  1.00 -0.06           H
ATOM   2198 HD13 LEU A 155      43.709  74.205  28.820  1.00 -0.06           H
ATOM   2199 HD21 LEU A 155      42.419  76.169  29.997  1.00 -0.06           H
ATOM   2200 HD22 LEU A 155      41.745  75.646  31.584  1.00 -0.06           H
ATOM   2201 HD23 LEU A 155      43.462  75.432  31.281  1.00 -0.06           H
ATOM   2202  N   CYS A 156      37.732  73.002  29.164  1.00 -0.53           N
ATOM   2203  CA  CYS A 156      36.494  72.751  28.503  1.00 -0.53           C
ATOM   2204  C   CYS A 156      35.499  73.887  28.509  1.00 -0.53           C
ATOM   2205  O   CYS A 156      34.938  74.224  27.488  1.00 -0.53           O
ATOM   2206  CB  CYS A 156      35.839  71.433  29.033  1.00 -0.53           C
ATOM   2207  SG  CYS A 156      34.855  71.617  30.449  1.00 -0.53           S
ATOM   2208  H   CYS A 156      37.992  72.372  29.910  1.00 -0.53           H
ATOM   2209  HA  CYS A 156      36.809  72.580  27.474  1.00 -0.53           H
ATOM   2210  HB2 CYS A 156      35.181  71.120  28.223  1.00 -0.53           H
ATOM   2211  HB3 CYS A 156      36.642  70.713  29.193  1.00 -0.53           H
ATOM   2212  HG  CYS A 156      35.813  71.300  31.325  1.00 -0.53           H
ATOM   2213  N   HID A 157      35.509  74.615  29.567  1.00 -0.22           N
ATOM   2214  CA  HID A 157      34.553  75.762  29.647  1.00 -0.22           C
ATOM   2215  C   HID A 157      35.016  77.089  28.960  1.00 -0.22           C
ATOM   2216  O   HID A 157      34.383  78.088  29.033  1.00 -0.22           O
ATOM   2217  CB  HID A 157      34.215  76.009  31.147  1.00 -0.22           C
ATOM   2218  CG  HID A 157      33.649  74.815  31.842  1.00 -0.22           C
ATOM   2219  CD2 HID A 157      34.087  74.254  33.058  1.00 -0.22           C
ATOM   2220  ND1 HID A 157      32.650  73.954  31.390  1.00 -0.22           N
ATOM   2221  CE1 HID A 157      32.523  73.010  32.257  1.00 -0.22           C
ATOM   2222  NE2 HID A 157      33.343  73.099  33.309  1.00 -0.22           N
ATOM   2223  H   HID A 157      36.116  74.418  30.350  1.00 -0.22           H
ATOM   2224  HA  HID A 157      33.621  75.482  29.156  1.00 -0.22           H
ATOM   2225  HB2 HID A 157      35.061  76.475  31.652  1.00 -0.22           H
ATOM   2226  HB3 HID A 157      33.398  76.729  31.171  1.00 -0.22           H
ATOM   2227  HD1 HID A 157      32.339  73.911  30.430  1.00 -0.22           H
ATOM   2228  HD2 HID A 157      34.902  74.558  33.699  1.00 -0.22           H
ATOM   2229  HE1 HID A 157      32.022  72.084  32.013  1.00 -0.22           H
ATOM   2230  N   MET A 158      36.255  77.089  28.414  1.00  0.00           N
ATOM   2231  CA  MET A 158      37.058  78.234  27.980  1.00  0.00           C
ATOM   2232  C   MET A 158      37.574  78.310  26.457  1.00  0.00           C
ATOM   2233  O   MET A 158      37.696  77.292  25.806  1.00  0.00           O
ATOM   2234  CB  MET A 158      38.207  78.450  28.953  1.00  0.00           C
ATOM   2235  CG  MET A 158      37.888  78.930  30.347  1.00  0.00           C
ATOM   2236  SD  MET A 158      39.226  79.519  31.533  1.00  0.00           S
ATOM   2237  CE  MET A 158      40.124  78.017  31.721  1.00  0.00           C
ATOM   2238  H   MET A 158      36.675  76.181  28.278  1.00  0.00           H
ATOM   2239  HA  MET A 158      36.397  79.090  28.115  1.00  0.00           H
ATOM   2240  HB2 MET A 158      38.913  77.620  28.978  1.00  0.00           H
ATOM   2241  HB3 MET A 158      38.916  79.162  28.532  1.00  0.00           H
ATOM   2242  HG2 MET A 158      37.197  79.763  30.213  1.00  0.00           H
ATOM   2243  HG3 MET A 158      37.446  78.090  30.882  1.00  0.00           H
ATOM   2244  HE1 MET A 158      40.984  78.264  32.343  1.00  0.00           H
ATOM   2245  HE2 MET A 158      39.400  77.327  32.155  1.00  0.00           H
ATOM   2246  HE3 MET A 158      40.401  77.761  30.698  1.00  0.00           H
ATOM   2247  N   ASP A 159      37.856  79.546  25.984  1.00 -0.01           N
ATOM   2248  CA  ASP A 159      38.829  79.683  24.933  1.00 -0.01           C
ATOM   2249  C   ASP A 159      40.254  79.363  25.464  1.00 -0.01           C
ATOM   2250  O   ASP A 159      40.847  80.135  26.204  1.00 -0.01           O
ATOM   2251  CB  ASP A 159      38.744  81.003  24.144  1.00 -0.01           C
ATOM   2252  CG  ASP A 159      39.400  80.992  22.809  1.00 -0.01           C
ATOM   2253  OD1 ASP A 159      39.425  79.988  22.029  1.00 -0.01           O
ATOM   2254  OD2 ASP A 159      40.106  82.041  22.547  1.00 -0.01           O
ATOM   2255  H   ASP A 159      37.742  80.347  26.589  1.00 -0.01           H
ATOM   2256  HA  ASP A 159      38.497  78.856  24.305  1.00 -0.01           H
ATOM   2257  HB2 ASP A 159      37.683  81.155  23.948  1.00 -0.01           H
ATOM   2258  HB3 ASP A 159      39.177  81.773  24.782  1.00 -0.01           H
ATOM   2259  N   ARG A 160      40.768  78.226  25.116  1.00  0.04           N
ATOM   2260  CA  ARG A 160      42.121  77.829  25.304  1.00  0.04           C
ATOM   2261  C   ARG A 160      43.133  78.927  24.939  1.00  0.04           C
ATOM   2262  O   ARG A 160      44.013  79.342  25.702  1.00  0.04           O
ATOM   2263  CB  ARG A 160      42.326  76.453  24.561  1.00  0.04           C
ATOM   2264  CG  ARG A 160      41.767  75.196  25.194  1.00  0.04           C
ATOM   2265  CD  ARG A 160      40.240  75.245  25.452  1.00  0.04           C
ATOM   2266  NE  ARG A 160      39.681  73.825  25.635  1.00  0.04           N
ATOM   2267  CZ  ARG A 160      38.447  73.396  25.531  1.00  0.04           C
ATOM   2268  NH1 ARG A 160      37.605  74.224  25.091  1.00  0.04           N
ATOM   2269  NH2 ARG A 160      38.152  72.137  25.686  1.00  0.04           N
ATOM   2270  H   ARG A 160      40.156  77.713  24.497  1.00  0.04           H
ATOM   2271  HA  ARG A 160      42.285  77.685  26.371  1.00  0.04           H
ATOM   2272  HB2 ARG A 160      41.932  76.602  23.556  1.00  0.04           H
ATOM   2273  HB3 ARG A 160      43.380  76.247  24.378  1.00  0.04           H
ATOM   2274  HG2 ARG A 160      41.984  74.416  24.465  1.00  0.04           H
ATOM   2275  HG3 ARG A 160      42.256  75.028  26.154  1.00  0.04           H
ATOM   2276  HD2 ARG A 160      40.095  75.843  26.352  1.00  0.04           H
ATOM   2277  HD3 ARG A 160      39.780  75.697  24.574  1.00  0.04           H
ATOM   2278  HE  ARG A 160      40.353  73.097  25.831  1.00  0.04           H
ATOM   2279 HH11 ARG A 160      37.812  75.209  25.176  1.00  0.04           H
ATOM   2280 HH12 ARG A 160      36.693  73.918  24.784  1.00  0.04           H
ATOM   2281 HH21 ARG A 160      38.815  71.559  26.182  1.00  0.04           H
ATOM   2282 HH22 ARG A 160      37.190  71.926  25.910  1.00  0.04           H
ATOM   2283  N   ALA A 161      43.001  79.506  23.763  1.00  0.00           N
ATOM   2284  CA  ALA A 161      43.821  80.647  23.274  1.00  0.00           C
ATOM   2285  C   ALA A 161      43.806  81.917  24.173  1.00  0.00           C
ATOM   2286  O   ALA A 161      44.830  82.534  24.445  1.00  0.00           O
ATOM   2287  CB  ALA A 161      43.262  81.036  21.897  1.00  0.00           C
ATOM   2288  H   ALA A 161      42.130  79.267  23.309  1.00  0.00           H
ATOM   2289  HA  ALA A 161      44.856  80.331  23.141  1.00  0.00           H
ATOM   2290  HB1 ALA A 161      43.726  80.299  21.243  1.00  0.00           H
ATOM   2291  HB2 ALA A 161      43.532  82.048  21.596  1.00  0.00           H
ATOM   2292  HB3 ALA A 161      42.174  80.966  21.907  1.00  0.00           H
ATOM   2293  N   LYS A 162      42.646  82.322  24.750  1.00  0.01           N
ATOM   2294  CA  LYS A 162      42.615  83.369  25.702  1.00  0.01           C
ATOM   2295  C   LYS A 162      43.197  82.954  27.091  1.00  0.01           C
ATOM   2296  O   LYS A 162      44.042  83.685  27.658  1.00  0.01           O
ATOM   2297  CB  LYS A 162      41.168  83.944  25.857  1.00  0.01           C
ATOM   2298  CG  LYS A 162      40.884  84.787  24.614  1.00  0.01           C
ATOM   2299  CD  LYS A 162      39.405  85.271  24.484  1.00  0.01           C
ATOM   2300  CE  LYS A 162      39.070  85.986  23.229  1.00  0.01           C
ATOM   2301  NZ  LYS A 162      37.658  85.859  22.854  1.00  0.01           N
ATOM   2302  H   LYS A 162      41.800  81.808  24.548  1.00  0.01           H
ATOM   2303  HA  LYS A 162      43.290  84.121  25.294  1.00  0.01           H
ATOM   2304  HB2 LYS A 162      40.399  83.189  26.014  1.00  0.01           H
ATOM   2305  HB3 LYS A 162      41.123  84.690  26.650  1.00  0.01           H
ATOM   2306  HG2 LYS A 162      41.526  85.668  24.581  1.00  0.01           H
ATOM   2307  HG3 LYS A 162      40.991  84.175  23.719  1.00  0.01           H
ATOM   2308  HD2 LYS A 162      38.782  84.377  24.449  1.00  0.01           H
ATOM   2309  HD3 LYS A 162      39.127  85.836  25.374  1.00  0.01           H
ATOM   2310  HE2 LYS A 162      39.361  87.021  23.409  1.00  0.01           H
ATOM   2311  HE3 LYS A 162      39.667  85.628  22.391  1.00  0.01           H
ATOM   2312  HZ1 LYS A 162      37.424  84.880  22.776  1.00  0.01           H
ATOM   2313  HZ2 LYS A 162      37.368  86.194  21.946  1.00  0.01           H
ATOM   2314  HZ3 LYS A 162      37.104  86.362  23.532  1.00  0.01           H
ATOM   2315  N   ALA A 163      42.704  81.842  27.725  1.00  0.01           N
ATOM   2316  CA  ALA A 163      42.960  81.433  29.093  1.00  0.01           C
ATOM   2317  C   ALA A 163      44.443  80.937  29.221  1.00  0.01           C
ATOM   2318  O   ALA A 163      45.144  81.236  30.200  1.00  0.01           O
ATOM   2319  CB  ALA A 163      41.986  80.249  29.426  1.00  0.01           C
ATOM   2320  H   ALA A 163      41.973  81.337  27.245  1.00  0.01           H
ATOM   2321  HA  ALA A 163      42.774  82.259  29.780  1.00  0.01           H
ATOM   2322  HB1 ALA A 163      40.943  80.453  29.185  1.00  0.01           H
ATOM   2323  HB2 ALA A 163      42.229  80.001  30.459  1.00  0.01           H
ATOM   2324  HB3 ALA A 163      42.302  79.359  28.880  1.00  0.01           H
ATOM   2325  N   LEU A 164      44.937  80.129  28.302  1.00  0.00           N
ATOM   2326  CA  LEU A 164      46.373  79.930  28.134  1.00  0.00           C
ATOM   2327  C   LEU A 164      47.124  81.274  27.841  1.00  0.00           C
ATOM   2328  O   LEU A 164      48.202  81.403  28.418  1.00  0.00           O
ATOM   2329  CB  LEU A 164      46.837  78.902  27.112  1.00  0.00           C
ATOM   2330  CG  LEU A 164      46.270  77.519  27.329  1.00  0.00           C
ATOM   2331  CD1 LEU A 164      46.765  76.659  26.217  1.00  0.00           C
ATOM   2332  CD2 LEU A 164      46.350  76.887  28.690  1.00  0.00           C
ATOM   2333  H   LEU A 164      44.368  79.653  27.617  1.00  0.00           H
ATOM   2334  HA  LEU A 164      46.751  79.546  29.082  1.00  0.00           H
ATOM   2335  HB2 LEU A 164      46.582  79.317  26.138  1.00  0.00           H
ATOM   2336  HB3 LEU A 164      47.925  78.894  27.042  1.00  0.00           H
ATOM   2337  HG  LEU A 164      45.228  77.751  27.110  1.00  0.00           H
ATOM   2338 HD11 LEU A 164      46.277  76.965  25.291  1.00  0.00           H
ATOM   2339 HD12 LEU A 164      46.583  75.591  26.335  1.00  0.00           H
ATOM   2340 HD13 LEU A 164      47.850  76.674  26.121  1.00  0.00           H
ATOM   2341 HD21 LEU A 164      47.360  77.111  29.034  1.00  0.00           H
ATOM   2342 HD22 LEU A 164      45.538  77.188  29.352  1.00  0.00           H
ATOM   2343 HD23 LEU A 164      46.214  75.805  28.691  1.00  0.00           H
ATOM   2344  N   GLY A 165      46.600  82.217  27.106  1.00  0.00           N
ATOM   2345  CA  GLY A 165      47.256  83.493  26.922  1.00  0.00           C
ATOM   2346  C   GLY A 165      47.471  84.255  28.204  1.00  0.00           C
ATOM   2347  O   GLY A 165      48.553  84.783  28.454  1.00  0.00           O
ATOM   2348  H   GLY A 165      45.739  82.029  26.612  1.00  0.00           H
ATOM   2349  HA2 GLY A 165      48.223  83.492  26.420  1.00  0.00           H
ATOM   2350  HA3 GLY A 165      46.602  84.151  26.349  1.00  0.00           H
ATOM   2351  N   GLU A 166      46.429  84.128  29.082  1.00  0.00           N
ATOM   2352  CA  GLU A 166      46.378  84.802  30.325  1.00  0.00           C
ATOM   2353  C   GLU A 166      47.236  84.177  31.458  1.00  0.00           C
ATOM   2354  O   GLU A 166      48.020  84.840  32.116  1.00  0.00           O
ATOM   2355  CB  GLU A 166      44.956  84.893  30.852  1.00  0.00           C
ATOM   2356  CG  GLU A 166      44.861  86.017  31.751  1.00  0.00           C
ATOM   2357  CD  GLU A 166      44.702  87.345  31.035  1.00  0.00           C
ATOM   2358  OE1 GLU A 166      44.617  87.365  29.737  1.00  0.00           O
ATOM   2359  OE2 GLU A 166      44.946  88.339  31.742  1.00  0.00           O
ATOM   2360  H   GLU A 166      45.563  83.733  28.745  1.00  0.00           H
ATOM   2361  HA  GLU A 166      46.812  85.802  30.303  1.00  0.00           H
ATOM   2362  HB2 GLU A 166      44.220  84.854  30.049  1.00  0.00           H
ATOM   2363  HB3 GLU A 166      44.849  83.992  31.456  1.00  0.00           H
ATOM   2364  HG2 GLU A 166      43.922  85.888  32.289  1.00  0.00           H
ATOM   2365  HG3 GLU A 166      45.711  86.077  32.432  1.00  0.00           H
ATOM   2366  N   ALA A 167      47.325  82.839  31.503  1.00  0.00           N
ATOM   2367  CA  ALA A 167      48.252  82.069  32.393  1.00  0.00           C
ATOM   2368  C   ALA A 167      49.735  82.220  32.129  1.00  0.00           C
ATOM   2369  O   ALA A 167      50.387  82.726  33.037  1.00  0.00           O
ATOM   2370  CB  ALA A 167      47.713  80.671  32.479  1.00  0.00           C
ATOM   2371  H   ALA A 167      46.791  82.326  30.816  1.00  0.00           H
ATOM   2372  HA  ALA A 167      48.203  82.564  33.363  1.00  0.00           H
ATOM   2373  HB1 ALA A 167      47.537  80.225  31.500  1.00  0.00           H
ATOM   2374  HB2 ALA A 167      46.778  80.685  33.038  1.00  0.00           H
ATOM   2375  HB3 ALA A 167      48.448  80.138  33.083  1.00  0.00           H
ATOM   2376  N   TRP A 168      50.156  82.153  30.853  1.00  0.00           N
ATOM   2377  CA  TRP A 168      51.503  82.589  30.371  1.00  0.00           C
ATOM   2378  C   TRP A 168      51.896  84.030  30.795  1.00  0.00           C
ATOM   2379  O   TRP A 168      52.899  84.169  31.432  1.00  0.00           O
ATOM   2380  CB  TRP A 168      51.544  82.536  28.817  1.00  0.00           C
ATOM   2381  CG  TRP A 168      52.967  82.630  28.237  1.00  0.00           C
ATOM   2382  CD1 TRP A 168      53.584  81.569  27.779  1.00  0.00           C
ATOM   2383  CD2 TRP A 168      53.968  83.743  28.092  1.00  0.00           C
ATOM   2384  CE2 TRP A 168      55.180  83.195  27.570  1.00  0.00           C
ATOM   2385  CE3 TRP A 168      53.970  85.101  28.469  1.00  0.00           C
ATOM   2386  NE1 TRP A 168      54.880  81.858  27.322  1.00  0.00           N
ATOM   2387  CZ2 TRP A 168      56.294  84.032  27.520  1.00  0.00           C
ATOM   2388  CZ3 TRP A 168      55.082  85.950  28.294  1.00  0.00           C
ATOM   2389  CH2 TRP A 168      56.222  85.357  27.833  1.00  0.00           C
ATOM   2390  H   TRP A 168      49.509  81.799  30.163  1.00  0.00           H
ATOM   2391  HA  TRP A 168      52.263  81.940  30.806  1.00  0.00           H
ATOM   2392  HB2 TRP A 168      51.000  81.667  28.448  1.00  0.00           H
ATOM   2393  HB3 TRP A 168      50.933  83.384  28.508  1.00  0.00           H
ATOM   2394  HD1 TRP A 168      53.087  80.611  27.796  1.00  0.00           H
ATOM   2395  HE1 TRP A 168      55.498  81.171  26.914  1.00  0.00           H
ATOM   2396  HE3 TRP A 168      53.110  85.591  28.902  1.00  0.00           H
ATOM   2397  HZ2 TRP A 168      57.225  83.596  27.188  1.00  0.00           H
ATOM   2398  HZ3 TRP A 168      55.104  86.956  28.684  1.00  0.00           H
ATOM   2399  HH2 TRP A 168      57.145  85.918  27.843  1.00  0.00           H
ATOM   2400  N   ARG A 169      50.950  85.004  30.672  1.00  0.00           N
ATOM   2401  CA  ARG A 169      51.147  86.382  31.223  1.00  0.00           C
ATOM   2402  C   ARG A 169      51.354  86.524  32.737  1.00  0.00           C
ATOM   2403  O   ARG A 169      52.373  87.125  33.089  1.00  0.00           O
ATOM   2404  CB  ARG A 169      49.987  87.168  30.644  1.00  0.00           C
ATOM   2405  CG  ARG A 169      50.138  88.675  31.048  1.00  0.00           C
ATOM   2406  CD  ARG A 169      48.908  89.505  30.888  1.00  0.00           C
ATOM   2407  NE  ARG A 169      47.769  89.100  31.758  1.00  0.00           N
ATOM   2408  CZ  ARG A 169      47.710  89.251  33.072  1.00  0.00           C
ATOM   2409  NH1 ARG A 169      48.583  89.729  33.852  1.00  0.00           N
ATOM   2410  NH2 ARG A 169      46.625  88.857  33.690  1.00  0.00           N
ATOM   2411  H   ARG A 169      50.052  84.807  30.252  1.00  0.00           H
ATOM   2412  HA  ARG A 169      51.970  86.846  30.680  1.00  0.00           H
ATOM   2413  HB2 ARG A 169      49.988  87.138  29.555  1.00  0.00           H
ATOM   2414  HB3 ARG A 169      49.096  86.863  31.192  1.00  0.00           H
ATOM   2415  HG2 ARG A 169      50.496  88.753  32.075  1.00  0.00           H
ATOM   2416  HG3 ARG A 169      50.972  89.070  30.468  1.00  0.00           H
ATOM   2417  HD2 ARG A 169      49.044  90.582  30.984  1.00  0.00           H
ATOM   2418  HD3 ARG A 169      48.479  89.366  29.895  1.00  0.00           H
ATOM   2419  HE  ARG A 169      46.828  89.019  31.400  1.00  0.00           H
ATOM   2420 HH11 ARG A 169      49.461  90.079  33.498  1.00  0.00           H
ATOM   2421 HH12 ARG A 169      48.370  89.748  34.839  1.00  0.00           H
ATOM   2422 HH21 ARG A 169      45.842  88.687  33.076  1.00  0.00           H
ATOM   2423 HH22 ARG A 169      46.584  89.162  34.652  1.00  0.00           H
ATOM   2424  N   VAL A 170      50.558  85.839  33.612  1.00  0.00           N
ATOM   2425  CA  VAL A 170      50.636  85.809  35.079  1.00  0.00           C
ATOM   2426  C   VAL A 170      51.678  84.838  35.670  1.00  0.00           C
ATOM   2427  O   VAL A 170      52.033  85.103  36.800  1.00  0.00           O
ATOM   2428  CB  VAL A 170      49.264  85.717  35.709  1.00  0.00           C
ATOM   2429  CG1 VAL A 170      48.278  86.759  35.377  1.00  0.00           C
ATOM   2430  CG2 VAL A 170      48.661  84.337  35.500  1.00  0.00           C
ATOM   2431  H   VAL A 170      49.782  85.327  33.217  1.00  0.00           H
ATOM   2432  HA  VAL A 170      51.060  86.776  35.348  1.00  0.00           H
ATOM   2433  HB  VAL A 170      49.344  85.769  36.795  1.00  0.00           H
ATOM   2434 HG11 VAL A 170      47.433  86.845  36.060  1.00  0.00           H
ATOM   2435 HG12 VAL A 170      48.897  87.632  35.584  1.00  0.00           H
ATOM   2436 HG13 VAL A 170      47.995  86.830  34.327  1.00  0.00           H
ATOM   2437 HG21 VAL A 170      48.048  84.325  34.599  1.00  0.00           H
ATOM   2438 HG22 VAL A 170      47.956  84.129  36.305  1.00  0.00           H
ATOM   2439 HG23 VAL A 170      49.431  83.572  35.409  1.00  0.00           H
ATOM   2440  N   LEU A 171      52.275  83.930  34.902  1.00  0.00           N
ATOM   2441  CA  LEU A 171      53.281  82.970  35.364  1.00  0.00           C
ATOM   2442  C   LEU A 171      54.685  83.673  35.301  1.00  0.00           C
ATOM   2443  O   LEU A 171      55.007  84.374  34.333  1.00  0.00           O
ATOM   2444  CB  LEU A 171      53.321  81.691  34.503  1.00  0.00           C
ATOM   2445  CG  LEU A 171      52.224  80.705  34.805  1.00  0.00           C
ATOM   2446  CD1 LEU A 171      52.044  79.744  33.654  1.00  0.00           C
ATOM   2447  CD2 LEU A 171      52.583  79.830  36.037  1.00  0.00           C
ATOM   2448  H   LEU A 171      51.926  83.794  33.964  1.00  0.00           H
ATOM   2449  HA  LEU A 171      53.029  82.704  36.391  1.00  0.00           H
ATOM   2450  HB2 LEU A 171      53.139  81.940  33.458  1.00  0.00           H
ATOM   2451  HB3 LEU A 171      54.266  81.150  34.568  1.00  0.00           H
ATOM   2452  HG  LEU A 171      51.293  81.226  35.025  1.00  0.00           H
ATOM   2453 HD11 LEU A 171      51.830  80.368  32.787  1.00  0.00           H
ATOM   2454 HD12 LEU A 171      51.122  79.216  33.895  1.00  0.00           H
ATOM   2455 HD13 LEU A 171      52.923  79.112  33.524  1.00  0.00           H
ATOM   2456 HD21 LEU A 171      53.309  79.052  35.800  1.00  0.00           H
ATOM   2457 HD22 LEU A 171      53.036  80.457  36.806  1.00  0.00           H
ATOM   2458 HD23 LEU A 171      51.675  79.340  36.389  1.00  0.00           H
ATOM   2459  N   LYS A 172      55.542  83.289  36.208  1.00  0.00           N
ATOM   2460  CA  LYS A 172      56.973  83.709  36.213  1.00  0.00           C
ATOM   2461  C   LYS A 172      57.776  83.004  35.104  1.00  0.00           C
ATOM   2462  O   LYS A 172      57.447  81.857  34.813  1.00  0.00           O
ATOM   2463  CB  LYS A 172      57.544  83.306  37.586  1.00  0.00           C
ATOM   2464  CG  LYS A 172      56.931  84.271  38.606  1.00  0.00           C
ATOM   2465  CD  LYS A 172      57.489  83.859  39.986  1.00  0.00           C
ATOM   2466  CE  LYS A 172      56.633  84.683  41.089  1.00  0.00           C
ATOM   2467  NZ  LYS A 172      56.996  84.358  42.440  1.00  0.00           N
ATOM   2468  H   LYS A 172      55.249  82.608  36.894  1.00  0.00           H
ATOM   2469  HA  LYS A 172      57.040  84.781  36.029  1.00  0.00           H
ATOM   2470  HB2 LYS A 172      57.351  82.280  37.899  1.00  0.00           H
ATOM   2471  HB3 LYS A 172      58.627  83.422  37.534  1.00  0.00           H
ATOM   2472  HG2 LYS A 172      57.245  85.266  38.291  1.00  0.00           H
ATOM   2473  HG3 LYS A 172      55.841  84.234  38.601  1.00  0.00           H
ATOM   2474  HD2 LYS A 172      57.324  82.793  40.144  1.00  0.00           H
ATOM   2475  HD3 LYS A 172      58.545  84.117  40.069  1.00  0.00           H
ATOM   2476  HE2 LYS A 172      56.923  85.724  40.947  1.00  0.00           H
ATOM   2477  HE3 LYS A 172      55.595  84.472  40.831  1.00  0.00           H
ATOM   2478  HZ1 LYS A 172      58.001  84.463  42.419  1.00  0.00           H
ATOM   2479  HZ2 LYS A 172      56.856  83.402  42.735  1.00  0.00           H
ATOM   2480  HZ3 LYS A 172      56.490  84.937  43.094  1.00  0.00           H
ATOM   2481  N   PRO A 173      58.840  83.567  34.495  1.00  0.00           N
ATOM   2482  CA  PRO A 173      59.606  82.803  33.514  1.00  0.00           C
ATOM   2483  C   PRO A 173      60.214  81.598  34.129  1.00  0.00           C
ATOM   2484  O   PRO A 173      60.862  81.718  35.189  1.00  0.00           O
ATOM   2485  CB  PRO A 173      60.421  83.758  32.731  1.00  0.00           C
ATOM   2486  CG  PRO A 173      60.670  84.934  33.741  1.00  0.00           C
ATOM   2487  CD  PRO A 173      59.333  84.865  34.566  1.00  0.00           C
ATOM   2488  HA  PRO A 173      58.860  82.374  32.846  1.00  0.00           H
ATOM   2489  HB2 PRO A 173      61.314  83.181  32.490  1.00  0.00           H
ATOM   2490  HB3 PRO A 173      59.947  84.100  31.811  1.00  0.00           H
ATOM   2491  HG2 PRO A 173      61.521  84.720  34.389  1.00  0.00           H
ATOM   2492  HG3 PRO A 173      60.782  85.921  33.293  1.00  0.00           H
ATOM   2493  HD2 PRO A 173      59.557  85.135  35.598  1.00  0.00           H
ATOM   2494  HD3 PRO A 173      58.707  85.625  34.098  1.00  0.00           H
ATOM   2495  N   GLY A 174      60.125  80.493  33.424  1.00  0.00           N
ATOM   2496  CA  GLY A 174      60.559  79.157  33.807  1.00  0.00           C
ATOM   2497  C   GLY A 174      59.389  78.316  34.313  1.00  0.00           C
ATOM   2498  O   GLY A 174      59.589  77.050  34.405  1.00  0.00           O
ATOM   2499  H   GLY A 174      59.518  80.605  32.624  1.00  0.00           H
ATOM   2500  HA2 GLY A 174      61.062  78.662  32.976  1.00  0.00           H
ATOM   2501  HA3 GLY A 174      61.314  79.219  34.591  1.00  0.00           H
ATOM   2502  N   GLY A 175      58.298  78.920  34.757  1.00  0.00           N
ATOM   2503  CA  GLY A 175      57.165  78.359  35.438  1.00  0.00           C
ATOM   2504  C   GLY A 175      56.439  77.262  34.680  1.00  0.00           C
ATOM   2505  O   GLY A 175      56.443  77.259  33.510  1.00  0.00           O
ATOM   2506  H   GLY A 175      58.120  79.899  34.585  1.00  0.00           H
ATOM   2507  HA2 GLY A 175      57.531  77.910  36.362  1.00  0.00           H
ATOM   2508  HA3 GLY A 175      56.370  79.059  35.695  1.00  0.00           H
ATOM   2509  N   ASP A 176      55.890  76.344  35.463  1.00  0.00           N
ATOM   2510  CA  ASP A 176      55.110  75.243  34.924  1.00  0.00           C
ATOM   2511  C   ASP A 176      53.551  75.469  34.896  1.00  0.00           C
ATOM   2512  O   ASP A 176      53.143  76.188  35.724  1.00  0.00           O
ATOM   2513  CB  ASP A 176      55.358  73.936  35.712  1.00  0.00           C
ATOM   2514  CG  ASP A 176      56.755  73.637  36.104  1.00  0.00           C
ATOM   2515  OD1 ASP A 176      57.332  72.566  35.832  1.00  0.00           O
ATOM   2516  OD2 ASP A 176      57.397  74.485  36.725  1.00  0.00           O
ATOM   2517  H   ASP A 176      56.030  76.430  36.459  1.00  0.00           H
ATOM   2518  HA  ASP A 176      55.341  75.074  33.872  1.00  0.00           H
ATOM   2519  HB2 ASP A 176      54.774  74.025  36.628  1.00  0.00           H
ATOM   2520  HB3 ASP A 176      54.955  73.079  35.171  1.00  0.00           H
ATOM   2521  N   LEU A 177      52.811  74.812  33.980  1.00  0.00           N
ATOM   2522  CA  LEU A 177      51.316  74.490  34.079  1.00  0.00           C
ATOM   2523  C   LEU A 177      50.949  73.043  33.906  1.00  0.00           C
ATOM   2524  O   LEU A 177      51.437  72.337  32.979  1.00  0.00           O
ATOM   2525  CB  LEU A 177      50.559  75.491  33.213  1.00  0.00           C
ATOM   2526  CG  LEU A 177      49.095  75.195  32.784  1.00  0.00           C
ATOM   2527  CD1 LEU A 177      48.267  75.436  34.023  1.00  0.00           C
ATOM   2528  CD2 LEU A 177      48.530  76.060  31.690  1.00  0.00           C
ATOM   2529  H   LEU A 177      53.368  74.233  33.368  1.00  0.00           H
ATOM   2530  HA  LEU A 177      51.003  74.750  35.090  1.00  0.00           H
ATOM   2531  HB2 LEU A 177      50.572  76.410  33.799  1.00  0.00           H
ATOM   2532  HB3 LEU A 177      51.088  75.767  32.301  1.00  0.00           H
ATOM   2533  HG  LEU A 177      48.952  74.172  32.436  1.00  0.00           H
ATOM   2534 HD11 LEU A 177      48.673  74.736  34.753  1.00  0.00           H
ATOM   2535 HD12 LEU A 177      47.276  75.051  33.781  1.00  0.00           H
ATOM   2536 HD13 LEU A 177      48.170  76.488  34.292  1.00  0.00           H
ATOM   2537 HD21 LEU A 177      48.529  77.117  31.956  1.00  0.00           H
ATOM   2538 HD22 LEU A 177      49.171  76.076  30.809  1.00  0.00           H
ATOM   2539 HD23 LEU A 177      47.591  75.681  31.286  1.00  0.00           H
ATOM   2540  N   LEU A 178      50.066  72.489  34.751  1.00 -0.02           N
ATOM   2541  CA  LEU A 178      49.400  71.193  34.524  1.00 -0.02           C
ATOM   2542  C   LEU A 178      48.020  71.391  33.903  1.00 -0.02           C
ATOM   2543  O   LEU A 178      47.190  72.192  34.301  1.00 -0.02           O
ATOM   2544  CB  LEU A 178      49.501  70.196  35.700  1.00 -0.02           C
ATOM   2545  CG  LEU A 178      49.414  68.669  35.372  1.00 -0.02           C
ATOM   2546  CD1 LEU A 178      50.686  68.259  34.716  1.00 -0.02           C
ATOM   2547  CD2 LEU A 178      49.194  67.839  36.669  1.00 -0.02           C
ATOM   2548  H   LEU A 178      49.719  73.076  35.496  1.00 -0.02           H
ATOM   2549  HA  LEU A 178      50.018  70.740  33.749  1.00 -0.02           H
ATOM   2550  HB2 LEU A 178      50.411  70.419  36.258  1.00 -0.02           H
ATOM   2551  HB3 LEU A 178      48.601  70.512  36.226  1.00 -0.02           H
ATOM   2552  HG  LEU A 178      48.554  68.506  34.722  1.00 -0.02           H
ATOM   2553 HD11 LEU A 178      50.722  68.698  33.718  1.00 -0.02           H
ATOM   2554 HD12 LEU A 178      50.668  67.184  34.538  1.00 -0.02           H
ATOM   2555 HD13 LEU A 178      51.488  68.684  35.319  1.00 -0.02           H
ATOM   2556 HD21 LEU A 178      49.989  68.056  37.383  1.00 -0.02           H
ATOM   2557 HD22 LEU A 178      48.323  68.141  37.250  1.00 -0.02           H
ATOM   2558 HD23 LEU A 178      49.127  66.769  36.474  1.00 -0.02           H
ATOM   2559  N   VAL A 179      47.851  70.742  32.769  1.00 -0.04           N
ATOM   2560  CA  VAL A 179      46.609  70.761  31.940  1.00 -0.04           C
ATOM   2561  C   VAL A 179      45.896  69.408  32.087  1.00 -0.04           C
ATOM   2562  O   VAL A 179      46.555  68.391  31.863  1.00 -0.04           O
ATOM   2563  CB  VAL A 179      46.851  71.239  30.479  1.00 -0.04           C
ATOM   2564  CG1 VAL A 179      45.615  70.927  29.663  1.00 -0.04           C
ATOM   2565  CG2 VAL A 179      47.344  72.679  30.178  1.00 -0.04           C
ATOM   2566  H   VAL A 179      48.665  70.195  32.527  1.00 -0.04           H
ATOM   2567  HA  VAL A 179      45.835  71.444  32.290  1.00 -0.04           H
ATOM   2568  HB  VAL A 179      47.558  70.531  30.047  1.00 -0.04           H
ATOM   2569 HG11 VAL A 179      44.757  71.408  30.132  1.00 -0.04           H
ATOM   2570 HG12 VAL A 179      45.744  71.264  28.634  1.00 -0.04           H
ATOM   2571 HG13 VAL A 179      45.473  69.847  29.631  1.00 -0.04           H
ATOM   2572 HG21 VAL A 179      47.043  72.938  29.163  1.00 -0.04           H
ATOM   2573 HG22 VAL A 179      48.426  72.607  30.285  1.00 -0.04           H
ATOM   2574 HG23 VAL A 179      46.873  73.393  30.853  1.00 -0.04           H
ATOM   2575  N   LEU A 180      44.604  69.424  32.227  1.00 -0.12           N
ATOM   2576  CA  LEU A 180      43.836  68.234  31.997  1.00 -0.12           C
ATOM   2577  C   LEU A 180      42.681  68.622  31.083  1.00 -0.12           C
ATOM   2578  O   LEU A 180      42.135  69.717  31.242  1.00 -0.12           O
ATOM   2579  CB  LEU A 180      43.316  67.838  33.311  1.00 -0.12           C
ATOM   2580  CG  LEU A 180      44.501  67.125  34.128  1.00 -0.12           C
ATOM   2581  CD1 LEU A 180      44.987  67.830  35.388  1.00 -0.12           C
ATOM   2582  CD2 LEU A 180      43.986  65.763  34.626  1.00 -0.12           C
ATOM   2583  H   LEU A 180      44.098  70.284  32.073  1.00 -0.12           H
ATOM   2584  HA  LEU A 180      44.460  67.474  31.525  1.00 -0.12           H
ATOM   2585  HB2 LEU A 180      42.804  68.628  33.860  1.00 -0.12           H
ATOM   2586  HB3 LEU A 180      42.588  67.062  33.072  1.00 -0.12           H
ATOM   2587  HG  LEU A 180      45.324  66.872  33.459  1.00 -0.12           H
ATOM   2588 HD11 LEU A 180      45.257  68.848  35.107  1.00 -0.12           H
ATOM   2589 HD12 LEU A 180      45.930  67.411  35.738  1.00 -0.12           H
ATOM   2590 HD13 LEU A 180      44.182  67.970  36.110  1.00 -0.12           H
ATOM   2591 HD21 LEU A 180      43.007  65.959  35.064  1.00 -0.12           H
ATOM   2592 HD22 LEU A 180      43.926  65.237  33.673  1.00 -0.12           H
ATOM   2593 HD23 LEU A 180      44.722  65.244  35.240  1.00 -0.12           H
ATOM   2594  N   GLU A 181      42.316  67.748  30.156  1.00 -0.11           N
ATOM   2595  CA  GLU A 181      41.439  68.119  29.002  1.00 -0.11           C
ATOM   2596  C   GLU A 181      40.738  67.017  28.251  1.00 -0.11           C
ATOM   2597  O   GLU A 181      41.335  65.949  28.074  1.00 -0.11           O
ATOM   2598  CB  GLU A 181      42.340  68.948  28.037  1.00 -0.11           C
ATOM   2599  CG  GLU A 181      41.750  69.491  26.717  1.00 -0.11           C
ATOM   2600  CD  GLU A 181      40.530  70.437  26.916  1.00 -0.11           C
ATOM   2601  OE1 GLU A 181      40.742  71.675  26.769  1.00 -0.11           O
ATOM   2602  OE2 GLU A 181      39.440  70.030  27.321  1.00 -0.11           O
ATOM   2603  H   GLU A 181      42.489  66.767  30.321  1.00 -0.11           H
ATOM   2604  HA  GLU A 181      40.645  68.777  29.356  1.00 -0.11           H
ATOM   2605  HB2 GLU A 181      42.666  69.869  28.521  1.00 -0.11           H
ATOM   2606  HB3 GLU A 181      43.255  68.412  27.784  1.00 -0.11           H
ATOM   2607  HG2 GLU A 181      42.578  70.046  26.276  1.00 -0.11           H
ATOM   2608  HG3 GLU A 181      41.540  68.766  25.930  1.00 -0.11           H
ATOM   2609  N   SER A 182      39.579  67.271  27.737  1.00 -0.30           N
ATOM   2610  CA  SER A 182      38.873  66.349  26.859  1.00 -0.30           C
ATOM   2611  C   SER A 182      39.266  66.559  25.411  1.00 -0.30           C
ATOM   2612  O   SER A 182      39.589  67.652  25.012  1.00 -0.30           O
ATOM   2613  CB  SER A 182      37.378  66.551  27.065  1.00 -0.30           C
ATOM   2614  OG  SER A 182      36.803  65.408  26.547  1.00 -0.30           O
ATOM   2615  H   SER A 182      39.291  68.237  27.679  1.00 -0.30           H
ATOM   2616  HA  SER A 182      39.001  65.330  27.224  1.00 -0.30           H
ATOM   2617  HB2 SER A 182      37.305  66.729  28.138  1.00 -0.30           H
ATOM   2618  HB3 SER A 182      36.924  67.441  26.630  1.00 -0.30           H
ATOM   2619  HG  SER A 182      36.447  64.849  27.242  1.00 -0.30           H
ATOM   2620  N   VAL A 183      39.122  65.556  24.521  1.00 -0.01           N
ATOM   2621  CA  VAL A 183      39.552  65.550  23.061  1.00 -0.01           C
ATOM   2622  C   VAL A 183      38.749  64.683  22.148  1.00 -0.01           C
ATOM   2623  O   VAL A 183      38.416  63.538  22.465  1.00 -0.01           O
ATOM   2624  CB  VAL A 183      41.065  65.269  23.028  1.00 -0.01           C
ATOM   2625  CG1 VAL A 183      41.451  63.764  23.044  1.00 -0.01           C
ATOM   2626  CG2 VAL A 183      41.740  65.895  21.922  1.00 -0.01           C
ATOM   2627  H   VAL A 183      38.754  64.689  24.886  1.00 -0.01           H
ATOM   2628  HA  VAL A 183      39.395  66.591  22.778  1.00 -0.01           H
ATOM   2629  HB  VAL A 183      41.626  65.723  23.845  1.00 -0.01           H
ATOM   2630 HG11 VAL A 183      41.307  63.323  24.030  1.00 -0.01           H
ATOM   2631 HG12 VAL A 183      40.947  63.210  22.252  1.00 -0.01           H
ATOM   2632 HG13 VAL A 183      42.483  63.575  22.750  1.00 -0.01           H
ATOM   2633 HG21 VAL A 183      42.818  66.004  22.042  1.00 -0.01           H
ATOM   2634 HG22 VAL A 183      41.485  66.954  21.910  1.00 -0.01           H
ATOM   2635 HG23 VAL A 183      41.553  65.502  20.922  1.00 -0.01           H
ATOM   2636  N   VAL A 184      38.391  65.225  20.999  1.00  0.00           N
ATOM   2637  CA  VAL A 184      37.671  64.422  19.976  1.00  0.00           C
ATOM   2638  C   VAL A 184      38.572  63.494  19.067  1.00  0.00           C
ATOM   2639  O   VAL A 184      39.601  64.052  18.607  1.00  0.00           O
ATOM   2640  CB  VAL A 184      36.712  65.166  19.068  1.00  0.00           C
ATOM   2641  CG1 VAL A 184      35.722  66.030  19.914  1.00  0.00           C
ATOM   2642  CG2 VAL A 184      37.237  66.146  18.016  1.00  0.00           C
ATOM   2643  H   VAL A 184      38.472  66.211  20.799  1.00  0.00           H
ATOM   2644  HA  VAL A 184      37.149  63.639  20.526  1.00  0.00           H
ATOM   2645  HB  VAL A 184      36.146  64.393  18.547  1.00  0.00           H
ATOM   2646 HG11 VAL A 184      35.023  66.474  19.204  1.00  0.00           H
ATOM   2647 HG12 VAL A 184      35.191  65.366  20.596  1.00  0.00           H
ATOM   2648 HG13 VAL A 184      36.285  66.783  20.465  1.00  0.00           H
ATOM   2649 HG21 VAL A 184      37.175  65.668  17.038  1.00  0.00           H
ATOM   2650 HG22 VAL A 184      38.259  66.390  18.306  1.00  0.00           H
ATOM   2651 HG23 VAL A 184      36.699  67.080  17.855  1.00  0.00           H
ATOM   2652  N   THR A 185      38.227  62.221  18.801  1.00  0.00           N
ATOM   2653  CA  THR A 185      38.741  61.332  17.745  1.00  0.00           C
ATOM   2654  C   THR A 185      37.892  61.203  16.486  1.00  0.00           C
ATOM   2655  O   THR A 185      38.305  60.771  15.413  1.00  0.00           O
ATOM   2656  CB  THR A 185      39.046  59.938  18.240  1.00  0.00           C
ATOM   2657  CG2 THR A 185      40.132  60.092  19.341  1.00  0.00           C
ATOM   2658  OG1 THR A 185      37.884  59.294  18.730  1.00  0.00           O
ATOM   2659  H   THR A 185      37.379  61.846  19.200  1.00  0.00           H
ATOM   2660  HA  THR A 185      39.717  61.687  17.415  1.00  0.00           H
ATOM   2661  HB  THR A 185      39.423  59.352  17.401  1.00  0.00           H
ATOM   2662  HG1 THR A 185      37.238  59.193  18.026  1.00  0.00           H
ATOM   2663 HG21 THR A 185      39.810  60.841  20.064  1.00  0.00           H
ATOM   2664 HG22 THR A 185      40.966  60.609  18.864  1.00  0.00           H
ATOM   2665 HG23 THR A 185      40.501  59.156  19.762  1.00  0.00           H
ATOM   2666  N   GLU A 186      36.773  61.838  16.551  1.00  0.01           N
ATOM   2667  CA  GLU A 186      35.805  61.948  15.443  1.00  0.01           C
ATOM   2668  C   GLU A 186      35.026  63.297  15.306  1.00  0.01           C
ATOM   2669  O   GLU A 186      35.171  64.047  16.243  1.00  0.01           O
ATOM   2670  CB  GLU A 186      34.741  60.802  15.478  1.00  0.01           C
ATOM   2671  CG  GLU A 186      35.177  59.472  14.870  1.00  0.01           C
ATOM   2672  CD  GLU A 186      35.760  58.440  15.849  1.00  0.01           C
ATOM   2673  OE1 GLU A 186      35.834  57.264  15.471  1.00  0.01           O
ATOM   2674  OE2 GLU A 186      36.192  58.652  16.957  1.00  0.01           O
ATOM   2675  H   GLU A 186      36.406  62.136  17.443  1.00  0.01           H
ATOM   2676  HA  GLU A 186      36.315  62.013  14.482  1.00  0.01           H
ATOM   2677  HB2 GLU A 186      34.345  60.607  16.474  1.00  0.01           H
ATOM   2678  HB3 GLU A 186      33.912  61.115  14.842  1.00  0.01           H
ATOM   2679  HG2 GLU A 186      34.384  58.910  14.377  1.00  0.01           H
ATOM   2680  HG3 GLU A 186      35.937  59.754  14.141  1.00  0.01           H
ATOM   2681  N   GLU A 187      34.347  63.588  14.179  1.00  0.01           N
ATOM   2682  CA  GLU A 187      33.671  64.895  13.844  1.00  0.01           C
ATOM   2683  C   GLU A 187      32.497  65.334  14.746  1.00  0.01           C
ATOM   2684  O   GLU A 187      32.339  66.547  14.929  1.00  0.01           O
ATOM   2685  CB  GLU A 187      33.253  64.798  12.399  1.00  0.01           C
ATOM   2686  CG  GLU A 187      32.329  65.931  11.822  1.00  0.01           C
ATOM   2687  CD  GLU A 187      32.244  65.911  10.289  1.00  0.01           C
ATOM   2688  OE1 GLU A 187      31.732  66.850   9.615  1.00  0.01           O
ATOM   2689  OE2 GLU A 187      32.766  64.962   9.680  1.00  0.01           O
ATOM   2690  H   GLU A 187      34.336  62.854  13.485  1.00  0.01           H
ATOM   2691  HA  GLU A 187      34.420  65.687  13.840  1.00  0.01           H
ATOM   2692  HB2 GLU A 187      34.182  64.720  11.834  1.00  0.01           H
ATOM   2693  HB3 GLU A 187      32.723  63.846  12.367  1.00  0.01           H
ATOM   2694  HG2 GLU A 187      31.332  65.952  12.262  1.00  0.01           H
ATOM   2695  HG3 GLU A 187      32.809  66.872  12.094  1.00  0.01           H
ATOM   2696  N   LEU A 188      31.680  64.437  15.305  1.00  0.00           N
ATOM   2697  CA  LEU A 188      30.419  64.648  16.078  1.00  0.00           C
ATOM   2698  C   LEU A 188      29.214  65.135  15.244  1.00  0.00           C
ATOM   2699  O   LEU A 188      29.418  65.933  14.330  1.00  0.00           O
ATOM   2700  CB  LEU A 188      30.623  65.606  17.321  1.00  0.00           C
ATOM   2701  CG  LEU A 188      31.640  65.209  18.440  1.00  0.00           C
ATOM   2702  CD1 LEU A 188      31.886  66.400  19.405  1.00  0.00           C
ATOM   2703  CD2 LEU A 188      31.267  63.962  19.288  1.00  0.00           C
ATOM   2704  H   LEU A 188      31.841  63.490  14.992  1.00  0.00           H
ATOM   2705  HA  LEU A 188      30.161  63.666  16.474  1.00  0.00           H
ATOM   2706  HB2 LEU A 188      30.806  66.628  16.991  1.00  0.00           H
ATOM   2707  HB3 LEU A 188      29.699  65.638  17.898  1.00  0.00           H
ATOM   2708  HG  LEU A 188      32.597  65.108  17.927  1.00  0.00           H
ATOM   2709 HD11 LEU A 188      31.943  67.371  18.913  1.00  0.00           H
ATOM   2710 HD12 LEU A 188      32.789  66.248  19.997  1.00  0.00           H
ATOM   2711 HD13 LEU A 188      30.958  66.547  19.957  1.00  0.00           H
ATOM   2712 HD21 LEU A 188      30.560  64.237  20.070  1.00  0.00           H
ATOM   2713 HD22 LEU A 188      30.938  63.037  18.814  1.00  0.00           H
ATOM   2714 HD23 LEU A 188      32.188  63.718  19.819  1.00  0.00           H
ATOM   2715  N   THR A 189      27.968  64.743  15.648  1.00  0.00           N
ATOM   2716  CA  THR A 189      26.739  65.192  14.938  1.00  0.00           C
ATOM   2717  C   THR A 189      26.235  66.516  15.603  1.00  0.00           C
ATOM   2718  O   THR A 189      26.870  67.024  16.506  1.00  0.00           O
ATOM   2719  CB  THR A 189      25.671  64.073  15.118  1.00  0.00           C
ATOM   2720  CG2 THR A 189      26.028  62.737  14.409  1.00  0.00           C
ATOM   2721  OG1 THR A 189      25.649  63.632  16.450  1.00  0.00           O
ATOM   2722  H   THR A 189      27.853  64.031  16.355  1.00  0.00           H
ATOM   2723  HA  THR A 189      26.854  65.437  13.882  1.00  0.00           H
ATOM   2724  HB  THR A 189      24.698  64.378  14.734  1.00  0.00           H
ATOM   2725  HG1 THR A 189      26.375  63.005  16.469  1.00  0.00           H
ATOM   2726 HG21 THR A 189      25.136  62.117  14.323  1.00  0.00           H
ATOM   2727 HG22 THR A 189      26.902  62.291  14.885  1.00  0.00           H
ATOM   2728 HG23 THR A 189      26.333  62.900  13.376  1.00  0.00           H
ATOM   2729  N   GLU A 190      25.027  67.023  15.197  1.00  0.01           N
ATOM   2730  CA  GLU A 190      24.496  68.241  15.908  1.00  0.01           C
ATOM   2731  C   GLU A 190      23.708  67.974  17.226  1.00  0.01           C
ATOM   2732  O   GLU A 190      23.753  68.760  18.153  1.00  0.01           O
ATOM   2733  CB  GLU A 190      23.618  69.074  14.965  1.00  0.01           C
ATOM   2734  CG  GLU A 190      23.584  70.547  15.378  1.00  0.01           C
ATOM   2735  CD  GLU A 190      22.434  71.302  14.718  1.00  0.01           C
ATOM   2736  OE1 GLU A 190      21.426  71.503  15.405  1.00  0.01           O
ATOM   2737  OE2 GLU A 190      22.526  71.613  13.525  1.00  0.01           O
ATOM   2738  H   GLU A 190      24.604  66.776  14.313  1.00  0.01           H
ATOM   2739  HA  GLU A 190      25.334  68.881  16.185  1.00  0.01           H
ATOM   2740  HB2 GLU A 190      23.998  69.047  13.944  1.00  0.01           H
ATOM   2741  HB3 GLU A 190      22.568  68.815  15.103  1.00  0.01           H
ATOM   2742  HG2 GLU A 190      23.523  70.860  16.421  1.00  0.01           H
ATOM   2743  HG3 GLU A 190      24.524  70.932  14.983  1.00  0.01           H
ATOM   2744  N   PRO A 191      23.004  66.798  17.269  1.00  0.00           N
ATOM   2745  CA  PRO A 191      22.500  66.128  18.484  1.00  0.00           C
ATOM   2746  C   PRO A 191      23.552  65.847  19.508  1.00  0.00           C
ATOM   2747  O   PRO A 191      23.201  65.836  20.661  1.00  0.00           O
ATOM   2748  CB  PRO A 191      21.937  64.742  17.990  1.00  0.00           C
ATOM   2749  CG  PRO A 191      21.310  65.180  16.678  1.00  0.00           C
ATOM   2750  CD  PRO A 191      22.380  66.109  16.097  1.00  0.00           C
ATOM   2751  HA  PRO A 191      21.701  66.803  18.790  1.00  0.00           H
ATOM   2752  HB2 PRO A 191      22.850  64.155  17.886  1.00  0.00           H
ATOM   2753  HB3 PRO A 191      21.244  64.257  18.677  1.00  0.00           H
ATOM   2754  HG2 PRO A 191      21.059  64.345  16.024  1.00  0.00           H
ATOM   2755  HG3 PRO A 191      20.384  65.735  16.833  1.00  0.00           H
ATOM   2756  HD2 PRO A 191      23.113  65.500  15.567  1.00  0.00           H
ATOM   2757  HD3 PRO A 191      21.883  66.840  15.459  1.00  0.00           H
ATOM   2758  N   GLU A 192      24.788  65.590  19.158  1.00  0.01           N
ATOM   2759  CA  GLU A 192      25.930  65.479  20.143  1.00  0.01           C
ATOM   2760  C   GLU A 192      26.259  66.860  20.659  1.00  0.01           C
ATOM   2761  O   GLU A 192      26.495  67.044  21.830  1.00  0.01           O
ATOM   2762  CB  GLU A 192      27.010  64.689  19.451  1.00  0.01           C
ATOM   2763  CG  GLU A 192      26.830  63.187  19.637  1.00  0.01           C
ATOM   2764  CD  GLU A 192      27.684  62.386  18.697  1.00  0.01           C
ATOM   2765  OE1 GLU A 192      28.021  62.760  17.535  1.00  0.01           O
ATOM   2766  OE2 GLU A 192      28.061  61.359  19.275  1.00  0.01           O
ATOM   2767  H   GLU A 192      24.916  65.346  18.186  1.00  0.01           H
ATOM   2768  HA  GLU A 192      25.595  64.896  21.001  1.00  0.01           H
ATOM   2769  HB2 GLU A 192      27.091  64.892  18.383  1.00  0.01           H
ATOM   2770  HB3 GLU A 192      27.942  64.898  19.977  1.00  0.01           H
ATOM   2771  HG2 GLU A 192      27.137  62.963  20.659  1.00  0.01           H
ATOM   2772  HG3 GLU A 192      25.777  62.993  19.436  1.00  0.01           H
ATOM   2773  N   THR A 193      26.118  67.911  19.855  1.00  0.01           N
ATOM   2774  CA  THR A 193      26.136  69.309  20.379  1.00  0.01           C
ATOM   2775  C   THR A 193      24.933  69.715  21.223  1.00  0.01           C
ATOM   2776  O   THR A 193      25.166  70.516  22.148  1.00  0.01           O
ATOM   2777  CB  THR A 193      26.513  70.482  19.403  1.00  0.01           C
ATOM   2778  CG2 THR A 193      27.917  70.451  18.739  1.00  0.01           C
ATOM   2779  OG1 THR A 193      25.679  70.713  18.278  1.00  0.01           O
ATOM   2780  H   THR A 193      25.790  67.698  18.923  1.00  0.01           H
ATOM   2781  HA  THR A 193      27.001  69.286  21.041  1.00  0.01           H
ATOM   2782  HB  THR A 193      26.551  71.353  20.056  1.00  0.01           H
ATOM   2783  HG1 THR A 193      24.931  70.113  18.322  1.00  0.01           H
ATOM   2784 HG21 THR A 193      28.054  69.620  18.047  1.00  0.01           H
ATOM   2785 HG22 THR A 193      28.564  70.388  19.615  1.00  0.01           H
ATOM   2786 HG23 THR A 193      28.181  71.345  18.174  1.00  0.01           H
ATOM   2787  N   ALA A 194      23.825  69.005  21.119  1.00  0.00           N
ATOM   2788  CA  ALA A 194      22.632  69.119  21.999  1.00  0.00           C
ATOM   2789  C   ALA A 194      22.839  68.349  23.341  1.00  0.00           C
ATOM   2790  O   ALA A 194      22.490  68.950  24.371  1.00  0.00           O
ATOM   2791  CB  ALA A 194      21.411  68.668  21.191  1.00  0.00           C
ATOM   2792  H   ALA A 194      23.803  68.311  20.386  1.00  0.00           H
ATOM   2793  HA  ALA A 194      22.429  70.149  22.293  1.00  0.00           H
ATOM   2794  HB1 ALA A 194      20.568  68.496  21.861  1.00  0.00           H
ATOM   2795  HB2 ALA A 194      21.708  67.791  20.615  1.00  0.00           H
ATOM   2796  HB3 ALA A 194      21.020  69.451  20.542  1.00  0.00           H
ATOM   2797  N   LEU A 195      23.476  67.174  23.363  1.00 -0.08           N
ATOM   2798  CA  LEU A 195      23.740  66.341  24.606  1.00 -0.08           C
ATOM   2799  C   LEU A 195      24.801  67.113  25.452  1.00 -0.08           C
ATOM   2800  O   LEU A 195      24.558  67.316  26.683  1.00 -0.08           O
ATOM   2801  CB  LEU A 195      24.107  64.840  24.353  1.00 -0.08           C
ATOM   2802  CG  LEU A 195      22.892  64.014  23.930  1.00 -0.08           C
ATOM   2803  CD1 LEU A 195      23.303  62.641  23.402  1.00 -0.08           C
ATOM   2804  CD2 LEU A 195      21.911  63.703  25.068  1.00 -0.08           C
ATOM   2805  H   LEU A 195      23.628  66.705  22.482  1.00 -0.08           H
ATOM   2806  HA  LEU A 195      22.838  66.201  25.201  1.00 -0.08           H
ATOM   2807  HB2 LEU A 195      24.891  64.765  23.600  1.00 -0.08           H
ATOM   2808  HB3 LEU A 195      24.540  64.410  25.256  1.00 -0.08           H
ATOM   2809  HG  LEU A 195      22.402  64.571  23.132  1.00 -0.08           H
ATOM   2810 HD11 LEU A 195      24.130  62.802  22.709  1.00 -0.08           H
ATOM   2811 HD12 LEU A 195      22.423  62.243  22.898  1.00 -0.08           H
ATOM   2812 HD13 LEU A 195      23.591  61.923  24.170  1.00 -0.08           H
ATOM   2813 HD21 LEU A 195      22.430  62.997  25.717  1.00 -0.08           H
ATOM   2814 HD22 LEU A 195      21.705  64.575  25.689  1.00 -0.08           H
ATOM   2815 HD23 LEU A 195      20.940  63.263  24.845  1.00 -0.08           H
ATOM   2816  N   PHE A 196      25.872  67.610  24.881  1.00 -0.13           N
ATOM   2817  CA  PHE A 196      26.732  68.483  25.608  1.00 -0.13           C
ATOM   2818  C   PHE A 196      26.026  69.760  26.105  1.00 -0.13           C
ATOM   2819  O   PHE A 196      26.385  70.150  27.204  1.00 -0.13           O
ATOM   2820  CB  PHE A 196      27.986  68.839  24.794  1.00 -0.13           C
ATOM   2821  CG  PHE A 196      29.014  67.713  24.518  1.00 -0.13           C
ATOM   2822  CD1 PHE A 196      29.337  67.337  23.140  1.00 -0.13           C
ATOM   2823  CD2 PHE A 196      29.639  66.962  25.534  1.00 -0.13           C
ATOM   2824  CE1 PHE A 196      30.179  66.284  22.824  1.00 -0.13           C
ATOM   2825  CE2 PHE A 196      30.512  65.902  25.248  1.00 -0.13           C
ATOM   2826  CZ  PHE A 196      30.694  65.555  23.910  1.00 -0.13           C
ATOM   2827  H   PHE A 196      26.152  67.239  23.984  1.00 -0.13           H
ATOM   2828  HA  PHE A 196      27.076  68.097  26.568  1.00 -0.13           H
ATOM   2829  HB2 PHE A 196      27.631  69.192  23.826  1.00 -0.13           H
ATOM   2830  HB3 PHE A 196      28.578  69.599  25.305  1.00 -0.13           H
ATOM   2831  HD1 PHE A 196      28.871  67.844  22.308  1.00 -0.13           H
ATOM   2832  HD2 PHE A 196      29.471  67.370  26.520  1.00 -0.13           H
ATOM   2833  HE1 PHE A 196      30.396  65.932  21.826  1.00 -0.13           H
ATOM   2834  HE2 PHE A 196      30.929  65.288  26.033  1.00 -0.13           H
ATOM   2835  HZ  PHE A 196      31.286  64.658  23.799  1.00 -0.13           H
ATOM   2836  N   GLU A 197      25.064  70.299  25.345  1.00  0.02           N
ATOM   2837  CA  GLU A 197      24.415  71.534  25.755  1.00  0.02           C
ATOM   2838  C   GLU A 197      23.478  71.202  26.945  1.00  0.02           C
ATOM   2839  O   GLU A 197      23.417  71.930  27.909  1.00  0.02           O
ATOM   2840  CB  GLU A 197      23.626  72.094  24.584  1.00  0.02           C
ATOM   2841  CG  GLU A 197      23.207  73.518  24.884  1.00  0.02           C
ATOM   2842  CD  GLU A 197      22.687  74.316  23.654  1.00  0.02           C
ATOM   2843  OE1 GLU A 197      22.384  73.718  22.613  1.00  0.02           O
ATOM   2844  OE2 GLU A 197      22.673  75.527  23.762  1.00  0.02           O
ATOM   2845  H   GLU A 197      24.760  69.790  24.527  1.00  0.02           H
ATOM   2846  HA  GLU A 197      25.099  72.230  26.242  1.00  0.02           H
ATOM   2847  HB2 GLU A 197      24.274  72.068  23.707  1.00  0.02           H
ATOM   2848  HB3 GLU A 197      22.706  71.596  24.280  1.00  0.02           H
ATOM   2849  HG2 GLU A 197      22.370  73.541  25.583  1.00  0.02           H
ATOM   2850  HG3 GLU A 197      24.026  74.105  25.300  1.00  0.02           H
ATOM   2851  N   THR A 198      22.743  70.135  26.889  1.00 -0.02           N
ATOM   2852  CA  THR A 198      21.645  69.783  27.811  1.00 -0.02           C
ATOM   2853  C   THR A 198      22.026  69.108  29.108  1.00 -0.02           C
ATOM   2854  O   THR A 198      21.437  69.390  30.164  1.00 -0.02           O
ATOM   2855  CB  THR A 198      20.653  68.915  27.086  1.00 -0.02           C
ATOM   2856  CG2 THR A 198      19.971  69.794  25.970  1.00 -0.02           C
ATOM   2857  OG1 THR A 198      21.277  67.841  26.473  1.00 -0.02           O
ATOM   2858  H   THR A 198      22.986  69.527  26.120  1.00 -0.02           H
ATOM   2859  HA  THR A 198      21.116  70.725  27.957  1.00 -0.02           H
ATOM   2860  HB  THR A 198      19.842  68.606  27.745  1.00 -0.02           H
ATOM   2861  HG1 THR A 198      21.876  68.164  25.796  1.00 -0.02           H
ATOM   2862 HG21 THR A 198      20.677  70.340  25.344  1.00 -0.02           H
ATOM   2863 HG22 THR A 198      19.395  70.623  26.381  1.00 -0.02           H
ATOM   2864 HG23 THR A 198      19.223  69.290  25.358  1.00 -0.02           H
ATOM   2865  N   LEU A 199      23.042  68.190  29.108  1.00 -0.15           N
ATOM   2866  CA  LEU A 199      23.632  67.379  30.230  1.00 -0.15           C
ATOM   2867  C   LEU A 199      24.711  68.050  31.003  1.00 -0.15           C
ATOM   2868  O   LEU A 199      24.831  67.702  32.181  1.00 -0.15           O
ATOM   2869  CB  LEU A 199      24.041  65.971  29.696  1.00 -0.15           C
ATOM   2870  CG  LEU A 199      22.992  65.163  28.921  1.00 -0.15           C
ATOM   2871  CD1 LEU A 199      23.775  63.971  28.439  1.00 -0.15           C
ATOM   2872  CD2 LEU A 199      21.716  64.761  29.683  1.00 -0.15           C
ATOM   2873  H   LEU A 199      23.461  68.017  28.205  1.00 -0.15           H
ATOM   2874  HA  LEU A 199      22.813  67.211  30.929  1.00 -0.15           H
ATOM   2875  HB2 LEU A 199      24.796  66.233  28.954  1.00 -0.15           H
ATOM   2876  HB3 LEU A 199      24.427  65.448  30.570  1.00 -0.15           H
ATOM   2877  HG  LEU A 199      22.726  65.768  28.054  1.00 -0.15           H
ATOM   2878 HD11 LEU A 199      24.761  64.246  28.064  1.00 -0.15           H
ATOM   2879 HD12 LEU A 199      23.107  63.485  27.728  1.00 -0.15           H
ATOM   2880 HD13 LEU A 199      23.762  63.214  29.223  1.00 -0.15           H
ATOM   2881 HD21 LEU A 199      22.008  64.166  30.548  1.00 -0.15           H
ATOM   2882 HD22 LEU A 199      21.181  65.667  29.969  1.00 -0.15           H
ATOM   2883 HD23 LEU A 199      21.092  64.166  29.016  1.00 -0.15           H
ATOM   2884  N   TYR A 200      25.428  69.022  30.471  1.00 -2.07           N
ATOM   2885  CA  TYR A 200      26.593  69.676  30.978  1.00 -2.07           C
ATOM   2886  C   TYR A 200      26.675  71.214  30.615  1.00 -2.07           C
ATOM   2887  O   TYR A 200      25.830  71.927  30.066  1.00 -2.07           O
ATOM   2888  CB  TYR A 200      27.930  68.948  30.604  1.00 -2.07           C
ATOM   2889  CG  TYR A 200      27.836  67.461  30.728  1.00 -2.07           C
ATOM   2890  CD1 TYR A 200      27.865  66.896  32.001  1.00 -2.07           C
ATOM   2891  CD2 TYR A 200      27.510  66.712  29.607  1.00 -2.07           C
ATOM   2892  CE1 TYR A 200      27.716  65.512  32.176  1.00 -2.07           C
ATOM   2893  CE2 TYR A 200      27.452  65.321  29.748  1.00 -2.07           C
ATOM   2894  CZ  TYR A 200      27.447  64.754  31.029  1.00 -2.07           C
ATOM   2895  OH  TYR A 200      27.307  63.417  31.038  1.00 -2.07           O
ATOM   2896  H   TYR A 200      25.249  69.288  29.513  1.00 -2.07           H
ATOM   2897  HA  TYR A 200      26.473  69.768  32.058  1.00 -2.07           H
ATOM   2898  HB2 TYR A 200      28.319  69.223  29.624  1.00 -2.07           H
ATOM   2899  HB3 TYR A 200      28.659  69.280  31.343  1.00 -2.07           H
ATOM   2900  HD1 TYR A 200      27.897  67.541  32.867  1.00 -2.07           H
ATOM   2901  HD2 TYR A 200      27.435  67.274  28.688  1.00 -2.07           H
ATOM   2902  HE1 TYR A 200      27.797  65.063  33.155  1.00 -2.07           H
ATOM   2903  HE2 TYR A 200      27.297  64.647  28.919  1.00 -2.07           H
ATOM   2904  HH  TYR A 200      27.557  63.165  31.930  1.00 -2.07           H
ATOM   2905  N   ALA A 201      27.886  71.722  30.945  1.00 -1.55           N
ATOM   2906  CA  ALA A 201      28.289  73.097  30.568  1.00 -1.55           C
ATOM   2907  C   ALA A 201      28.768  73.309  29.067  1.00 -1.55           C
ATOM   2908  O   ALA A 201      29.844  73.963  28.801  1.00 -1.55           O
ATOM   2909  CB  ALA A 201      29.363  73.609  31.540  1.00 -1.55           C
ATOM   2910  H   ALA A 201      28.530  71.114  31.431  1.00 -1.55           H
ATOM   2911  HA  ALA A 201      27.371  73.678  30.655  1.00 -1.55           H
ATOM   2912  HB1 ALA A 201      30.353  73.220  31.302  1.00 -1.55           H
ATOM   2913  HB2 ALA A 201      29.186  73.262  32.559  1.00 -1.55           H
ATOM   2914  HB3 ALA A 201      29.432  74.697  31.533  1.00 -1.55           H
ATOM   2915  N   ALA A 202      28.032  72.737  28.125  1.00  0.01           N
ATOM   2916  CA  ALA A 202      27.894  72.875  26.696  1.00  0.01           C
ATOM   2917  C   ALA A 202      29.178  72.793  25.851  1.00  0.01           C
ATOM   2918  O   ALA A 202      29.167  72.032  24.867  1.00  0.01           O
ATOM   2919  CB  ALA A 202      27.052  74.107  26.506  1.00  0.01           C
ATOM   2920  H   ALA A 202      27.272  72.181  28.489  1.00  0.01           H
ATOM   2921  HA  ALA A 202      27.290  72.047  26.324  1.00  0.01           H
ATOM   2922  HB1 ALA A 202      26.660  74.090  25.489  1.00  0.01           H
ATOM   2923  HB2 ALA A 202      27.704  74.979  26.559  1.00  0.01           H
ATOM   2924  HB3 ALA A 202      26.200  74.253  27.170  1.00  0.01           H
ATOM   2925  N   ASN A 203      30.225  73.559  26.099  1.00  0.00           N
ATOM   2926  CA  ASN A 203      31.466  73.599  25.231  1.00  0.00           C
ATOM   2927  C   ASN A 203      32.072  72.201  24.976  1.00  0.00           C
ATOM   2928  O   ASN A 203      32.143  71.387  25.885  1.00  0.00           O
ATOM   2929  CB  ASN A 203      32.423  74.532  26.027  1.00  0.00           C
ATOM   2930  CG  ASN A 203      32.292  75.966  25.477  1.00  0.00           C
ATOM   2931  ND2 ASN A 203      33.422  76.638  25.391  1.00  0.00           N
ATOM   2932  OD1 ASN A 203      31.270  76.462  25.020  1.00  0.00           O
ATOM   2933  H   ASN A 203      30.253  73.972  27.020  1.00  0.00           H
ATOM   2934  HA  ASN A 203      31.278  73.980  24.227  1.00  0.00           H
ATOM   2935  HB2 ASN A 203      32.347  74.494  27.114  1.00  0.00           H
ATOM   2936  HB3 ASN A 203      33.383  74.175  25.655  1.00  0.00           H
ATOM   2937 HD21 ASN A 203      34.264  76.238  25.779  1.00  0.00           H
ATOM   2938 HD22 ASN A 203      33.313  77.608  25.131  1.00  0.00           H
ATOM   2939  N   VAL A 204      32.358  71.958  23.700  1.00 -0.01           N
ATOM   2940  CA  VAL A 204      32.607  70.604  23.197  1.00 -0.01           C
ATOM   2941  C   VAL A 204      34.089  70.438  22.775  1.00 -0.01           C
ATOM   2942  O   VAL A 204      34.686  71.397  22.292  1.00 -0.01           O
ATOM   2943  CB  VAL A 204      31.596  70.262  22.050  1.00 -0.01           C
ATOM   2944  CG1 VAL A 204      30.199  70.578  22.426  1.00 -0.01           C
ATOM   2945  CG2 VAL A 204      31.892  70.958  20.688  1.00 -0.01           C
ATOM   2946  H   VAL A 204      32.385  72.760  23.087  1.00 -0.01           H
ATOM   2947  HA  VAL A 204      32.296  69.796  23.860  1.00 -0.01           H
ATOM   2948  HB  VAL A 204      31.627  69.185  21.881  1.00 -0.01           H
ATOM   2949 HG11 VAL A 204      29.488  70.190  21.696  1.00 -0.01           H
ATOM   2950 HG12 VAL A 204      30.076  70.254  23.460  1.00 -0.01           H
ATOM   2951 HG13 VAL A 204      30.118  71.657  22.551  1.00 -0.01           H
ATOM   2952 HG21 VAL A 204      32.704  70.329  20.323  1.00 -0.01           H
ATOM   2953 HG22 VAL A 204      32.103  72.018  20.830  1.00 -0.01           H
ATOM   2954 HG23 VAL A 204      31.014  70.892  20.045  1.00 -0.01           H
ATOM   2955  N   PRO A 205      34.741  69.324  22.940  1.00 -0.02           N
ATOM   2956  CA  PRO A 205      36.177  69.140  22.952  1.00 -0.02           C
ATOM   2957  C   PRO A 205      36.909  69.435  21.631  1.00 -0.02           C
ATOM   2958  O   PRO A 205      36.445  69.208  20.508  1.00 -0.02           O
ATOM   2959  CB  PRO A 205      36.446  67.718  23.448  1.00 -0.02           C
ATOM   2960  CG  PRO A 205      35.156  67.248  24.057  1.00 -0.02           C
ATOM   2961  CD  PRO A 205      34.088  68.042  23.245  1.00 -0.02           C
ATOM   2962  HA  PRO A 205      36.519  69.807  23.744  1.00 -0.02           H
ATOM   2963  HB2 PRO A 205      36.792  67.024  22.683  1.00 -0.02           H
ATOM   2964  HB3 PRO A 205      37.165  67.766  24.266  1.00 -0.02           H
ATOM   2965  HG2 PRO A 205      35.121  66.180  23.845  1.00 -0.02           H
ATOM   2966  HG3 PRO A 205      35.176  67.686  25.055  1.00 -0.02           H
ATOM   2967  HD2 PRO A 205      33.968  67.457  22.333  1.00 -0.02           H
ATOM   2968  HD3 PRO A 205      33.089  68.069  23.682  1.00 -0.02           H
ATOM   2969  N   PRO A 206      38.234  69.830  21.608  1.00 -0.01           N
ATOM   2970  CA  PRO A 206      39.114  70.158  20.447  1.00 -0.01           C
ATOM   2971  C   PRO A 206      39.508  68.867  19.706  1.00 -0.01           C
ATOM   2972  O   PRO A 206      39.415  67.780  20.256  1.00 -0.01           O
ATOM   2973  CB  PRO A 206      40.354  70.924  20.892  1.00 -0.01           C
ATOM   2974  CG  PRO A 206      40.488  70.386  22.320  1.00 -0.01           C
ATOM   2975  CD  PRO A 206      39.041  70.195  22.759  1.00 -0.01           C
ATOM   2976  HA  PRO A 206      38.632  70.860  19.767  1.00 -0.01           H
ATOM   2977  HB2 PRO A 206      41.244  70.646  20.326  1.00 -0.01           H
ATOM   2978  HB3 PRO A 206      40.205  72.003  20.934  1.00 -0.01           H
ATOM   2979  HG2 PRO A 206      40.894  69.376  22.266  1.00 -0.01           H
ATOM   2980  HG3 PRO A 206      41.103  70.966  23.009  1.00 -0.01           H
ATOM   2981  HD2 PRO A 206      38.916  69.398  23.493  1.00 -0.01           H
ATOM   2982  HD3 PRO A 206      38.667  71.139  23.155  1.00 -0.01           H
ATOM   2983  N   ARG A 207      40.045  69.094  18.484  1.00  0.00           N
ATOM   2984  CA  ARG A 207      40.812  68.062  17.778  1.00  0.00           C
ATOM   2985  C   ARG A 207      42.286  68.058  18.380  1.00  0.00           C
ATOM   2986  O   ARG A 207      42.756  69.091  18.886  1.00  0.00           O
ATOM   2987  CB  ARG A 207      40.855  68.272  16.267  1.00  0.00           C
ATOM   2988  CG  ARG A 207      39.731  67.632  15.538  1.00  0.00           C
ATOM   2989  CD  ARG A 207      39.648  67.932  14.024  1.00  0.00           C
ATOM   2990  NE  ARG A 207      38.519  67.222  13.411  1.00  0.00           N
ATOM   2991  CZ  ARG A 207      38.522  65.954  12.972  1.00  0.00           C
ATOM   2992  NH1 ARG A 207      39.388  65.033  13.327  1.00  0.00           N
ATOM   2993  NH2 ARG A 207      37.664  65.593  12.085  1.00  0.00           N
ATOM   2994  H   ARG A 207      40.153  70.031  18.124  1.00  0.00           H
ATOM   2995  HA  ARG A 207      40.317  67.100  17.912  1.00  0.00           H
ATOM   2996  HB2 ARG A 207      40.868  69.323  15.979  1.00  0.00           H
ATOM   2997  HB3 ARG A 207      41.781  67.899  15.830  1.00  0.00           H
ATOM   2998  HG2 ARG A 207      39.795  66.552  15.669  1.00  0.00           H
ATOM   2999  HG3 ARG A 207      38.768  67.877  15.986  1.00  0.00           H
ATOM   3000  HD2 ARG A 207      39.476  69.005  13.941  1.00  0.00           H
ATOM   3001  HD3 ARG A 207      40.553  67.618  13.504  1.00  0.00           H
ATOM   3002  HE  ARG A 207      37.752  67.801  13.099  1.00  0.00           H
ATOM   3003 HH11 ARG A 207      40.127  65.308  13.959  1.00  0.00           H
ATOM   3004 HH12 ARG A 207      39.417  64.090  12.966  1.00  0.00           H
ATOM   3005 HH21 ARG A 207      37.188  66.287  11.527  1.00  0.00           H
ATOM   3006 HH22 ARG A 207      37.603  64.623  11.809  1.00  0.00           H
ATOM   3007  N   LEU A 208      42.986  66.905  18.381  1.00  0.00           N
ATOM   3008  CA  LEU A 208      44.328  66.805  18.927  1.00  0.00           C
ATOM   3009  C   LEU A 208      45.320  67.723  18.228  1.00  0.00           C
ATOM   3010  O   LEU A 208      46.074  68.424  18.909  1.00  0.00           O
ATOM   3011  CB  LEU A 208      44.705  65.351  18.927  1.00  0.00           C
ATOM   3012  CG  LEU A 208      45.819  64.898  19.841  1.00  0.00           C
ATOM   3013  CD1 LEU A 208      47.221  65.251  19.315  1.00  0.00           C
ATOM   3014  CD2 LEU A 208      45.704  65.345  21.314  1.00  0.00           C
ATOM   3015  H   LEU A 208      42.491  66.134  17.957  1.00  0.00           H
ATOM   3016  HA  LEU A 208      44.364  67.200  19.943  1.00  0.00           H
ATOM   3017  HB2 LEU A 208      43.732  64.901  19.126  1.00  0.00           H
ATOM   3018  HB3 LEU A 208      44.957  64.971  17.937  1.00  0.00           H
ATOM   3019  HG  LEU A 208      45.748  63.811  19.783  1.00  0.00           H
ATOM   3020 HD11 LEU A 208      47.347  66.333  19.309  1.00  0.00           H
ATOM   3021 HD12 LEU A 208      47.388  64.688  18.396  1.00  0.00           H
ATOM   3022 HD13 LEU A 208      47.970  65.005  20.068  1.00  0.00           H
ATOM   3023 HD21 LEU A 208      45.878  66.416  21.418  1.00  0.00           H
ATOM   3024 HD22 LEU A 208      44.717  65.092  21.702  1.00  0.00           H
ATOM   3025 HD23 LEU A 208      46.433  64.828  21.938  1.00  0.00           H
ATOM   3026  N   GLY A 209      45.177  67.851  16.919  1.00  0.00           N
ATOM   3027  CA  GLY A 209      45.957  68.785  16.081  1.00  0.00           C
ATOM   3028  C   GLY A 209      45.913  70.214  16.595  1.00  0.00           C
ATOM   3029  O   GLY A 209      47.009  70.748  16.883  1.00  0.00           O
ATOM   3030  H   GLY A 209      44.435  67.304  16.507  1.00  0.00           H
ATOM   3031  HA2 GLY A 209      47.017  68.539  16.022  1.00  0.00           H
ATOM   3032  HA3 GLY A 209      45.686  68.838  15.027  1.00  0.00           H
ATOM   3033  N   GLU A 210      44.770  70.786  16.691  1.00  0.01           N
ATOM   3034  CA  GLU A 210      44.659  72.251  17.037  1.00  0.01           C
ATOM   3035  C   GLU A 210      45.046  72.577  18.474  1.00  0.01           C
ATOM   3036  O   GLU A 210      45.368  73.768  18.661  1.00  0.01           O
ATOM   3037  CB  GLU A 210      43.249  72.820  16.699  1.00  0.01           C
ATOM   3038  CG  GLU A 210      42.125  72.273  17.674  1.00  0.01           C
ATOM   3039  CD  GLU A 210      40.709  72.777  17.280  1.00  0.01           C
ATOM   3040  OE1 GLU A 210      39.681  71.996  17.454  1.00  0.01           O
ATOM   3041  OE2 GLU A 210      40.476  73.869  16.693  1.00  0.01           O
ATOM   3042  H   GLU A 210      43.935  70.345  16.331  1.00  0.01           H
ATOM   3043  HA  GLU A 210      45.319  72.824  16.386  1.00  0.01           H
ATOM   3044  HB2 GLU A 210      43.373  73.874  16.945  1.00  0.01           H
ATOM   3045  HB3 GLU A 210      42.998  72.599  15.662  1.00  0.01           H
ATOM   3046  HG2 GLU A 210      42.127  71.186  17.593  1.00  0.01           H
ATOM   3047  HG3 GLU A 210      42.254  72.669  18.681  1.00  0.01           H
ATOM   3048  N   PHE A 211      45.128  71.597  19.391  1.00  0.00           N
ATOM   3049  CA  PHE A 211      45.740  71.773  20.707  1.00  0.00           C
ATOM   3050  C   PHE A 211      47.234  72.157  20.516  1.00  0.00           C
ATOM   3051  O   PHE A 211      47.712  73.109  21.118  1.00  0.00           O
ATOM   3052  CB  PHE A 211      45.563  70.477  21.546  1.00  0.00           C
ATOM   3053  CG  PHE A 211      46.179  70.588  22.973  1.00  0.00           C
ATOM   3054  CD1 PHE A 211      45.385  71.100  23.987  1.00  0.00           C
ATOM   3055  CD2 PHE A 211      47.553  70.223  23.195  1.00  0.00           C
ATOM   3056  CE1 PHE A 211      45.913  71.191  25.275  1.00  0.00           C
ATOM   3057  CE2 PHE A 211      48.075  70.333  24.523  1.00  0.00           C
ATOM   3058  CZ  PHE A 211      47.210  70.720  25.540  1.00  0.00           C
ATOM   3059  H   PHE A 211      44.618  70.751  19.184  1.00  0.00           H
ATOM   3060  HA  PHE A 211      45.192  72.566  21.216  1.00  0.00           H
ATOM   3061  HB2 PHE A 211      44.508  70.245  21.687  1.00  0.00           H
ATOM   3062  HB3 PHE A 211      45.998  69.574  21.117  1.00  0.00           H
ATOM   3063  HD1 PHE A 211      44.349  71.323  23.779  1.00  0.00           H
ATOM   3064  HD2 PHE A 211      48.187  69.936  22.370  1.00  0.00           H
ATOM   3065  HE1 PHE A 211      45.353  71.612  26.097  1.00  0.00           H
ATOM   3066  HE2 PHE A 211      49.112  70.087  24.698  1.00  0.00           H
ATOM   3067  HZ  PHE A 211      47.574  70.633  26.553  1.00  0.00           H
ATOM   3068  N   PHE A 212      47.944  71.374  19.687  1.00  0.00           N
ATOM   3069  CA  PHE A 212      49.338  71.698  19.512  1.00  0.00           C
ATOM   3070  C   PHE A 212      49.482  73.053  18.801  1.00  0.00           C
ATOM   3071  O   PHE A 212      50.434  73.803  19.158  1.00  0.00           O
ATOM   3072  CB  PHE A 212      50.132  70.644  18.728  1.00  0.00           C
ATOM   3073  CG  PHE A 212      50.505  69.383  19.474  1.00  0.00           C
ATOM   3074  CD1 PHE A 212      51.194  69.455  20.663  1.00  0.00           C
ATOM   3075  CD2 PHE A 212      50.077  68.189  18.938  1.00  0.00           C
ATOM   3076  CE1 PHE A 212      51.562  68.248  21.310  1.00  0.00           C
ATOM   3077  CE2 PHE A 212      50.283  66.982  19.677  1.00  0.00           C
ATOM   3078  CZ  PHE A 212      50.988  67.028  20.902  1.00  0.00           C
ATOM   3079  H   PHE A 212      47.407  70.742  19.111  1.00  0.00           H
ATOM   3080  HA  PHE A 212      49.784  71.708  20.506  1.00  0.00           H
ATOM   3081  HB2 PHE A 212      49.528  70.475  17.837  1.00  0.00           H
ATOM   3082  HB3 PHE A 212      51.092  71.027  18.383  1.00  0.00           H
ATOM   3083  HD1 PHE A 212      51.438  70.438  21.037  1.00  0.00           H
ATOM   3084  HD2 PHE A 212      49.370  68.109  18.125  1.00  0.00           H
ATOM   3085  HE1 PHE A 212      52.072  68.217  22.261  1.00  0.00           H
ATOM   3086  HE2 PHE A 212      49.924  66.047  19.274  1.00  0.00           H
ATOM   3087  HZ  PHE A 212      51.163  66.068  21.366  1.00  0.00           H
ATOM   3088  N   ASP A 213      48.654  73.409  17.854  1.00  0.00           N
ATOM   3089  CA  ASP A 213      48.704  74.747  17.272  1.00  0.00           C
ATOM   3090  C   ASP A 213      48.416  75.960  18.246  1.00  0.00           C
ATOM   3091  O   ASP A 213      49.303  76.800  18.444  1.00  0.00           O
ATOM   3092  CB  ASP A 213      47.889  74.908  15.995  1.00  0.00           C
ATOM   3093  CG  ASP A 213      48.566  74.467  14.685  1.00  0.00           C
ATOM   3094  OD1 ASP A 213      49.822  74.313  14.696  1.00  0.00           O
ATOM   3095  OD2 ASP A 213      47.881  74.100  13.693  1.00  0.00           O
ATOM   3096  H   ASP A 213      47.829  72.863  17.649  1.00  0.00           H
ATOM   3097  HA  ASP A 213      49.738  74.942  16.988  1.00  0.00           H
ATOM   3098  HB2 ASP A 213      47.059  74.215  16.136  1.00  0.00           H
ATOM   3099  HB3 ASP A 213      47.690  75.976  15.909  1.00  0.00           H
ATOM   3100  N   ILE A 214      47.370  75.836  19.085  1.00  0.00           N
ATOM   3101  CA  ILE A 214      46.952  76.780  20.101  1.00  0.00           C
ATOM   3102  C   ILE A 214      48.008  76.990  21.165  1.00  0.00           C
ATOM   3103  O   ILE A 214      48.455  78.101  21.506  1.00  0.00           O
ATOM   3104  CB  ILE A 214      45.606  76.387  20.770  1.00  0.00           C
ATOM   3105  CG1 ILE A 214      44.301  76.471  19.877  1.00  0.00           C
ATOM   3106  CG2 ILE A 214      45.191  76.992  22.124  1.00  0.00           C
ATOM   3107  CD1 ILE A 214      43.122  75.611  20.318  1.00  0.00           C
ATOM   3108  H   ILE A 214      46.718  75.086  18.904  1.00  0.00           H
ATOM   3109  HA  ILE A 214      46.893  77.769  19.644  1.00  0.00           H
ATOM   3110  HB  ILE A 214      45.826  75.323  20.854  1.00  0.00           H
ATOM   3111 HG12 ILE A 214      44.006  77.518  19.823  1.00  0.00           H
ATOM   3112 HG13 ILE A 214      44.571  76.141  18.873  1.00  0.00           H
ATOM   3113 HG21 ILE A 214      45.706  76.418  22.895  1.00  0.00           H
ATOM   3114 HG22 ILE A 214      44.138  76.737  22.245  1.00  0.00           H
ATOM   3115 HG23 ILE A 214      45.526  78.019  22.268  1.00  0.00           H
ATOM   3116 HD11 ILE A 214      42.827  75.741  21.360  1.00  0.00           H
ATOM   3117 HD12 ILE A 214      43.440  74.570  20.256  1.00  0.00           H
ATOM   3118 HD13 ILE A 214      42.228  75.684  19.699  1.00  0.00           H
ATOM   3119  N   VAL A 215      48.495  75.839  21.696  1.00  0.00           N
ATOM   3120  CA  VAL A 215      49.607  75.808  22.730  1.00  0.00           C
ATOM   3121  C   VAL A 215      50.978  76.305  22.205  1.00  0.00           C
ATOM   3122  O   VAL A 215      51.749  76.991  22.862  1.00  0.00           O
ATOM   3123  CB  VAL A 215      49.805  74.320  23.265  1.00  0.00           C
ATOM   3124  CG1 VAL A 215      51.010  74.164  24.140  1.00  0.00           C
ATOM   3125  CG2 VAL A 215      48.547  73.948  24.109  1.00  0.00           C
ATOM   3126  H   VAL A 215      48.186  74.933  21.375  1.00  0.00           H
ATOM   3127  HA  VAL A 215      49.331  76.394  23.607  1.00  0.00           H
ATOM   3128  HB  VAL A 215      49.884  73.641  22.415  1.00  0.00           H
ATOM   3129 HG11 VAL A 215      51.896  74.307  23.522  1.00  0.00           H
ATOM   3130 HG12 VAL A 215      51.212  74.915  24.904  1.00  0.00           H
ATOM   3131 HG13 VAL A 215      51.046  73.126  24.472  1.00  0.00           H
ATOM   3132 HG21 VAL A 215      47.738  73.684  23.427  1.00  0.00           H
ATOM   3133 HG22 VAL A 215      48.238  74.788  24.731  1.00  0.00           H
ATOM   3134 HG23 VAL A 215      48.717  73.033  24.677  1.00  0.00           H
ATOM   3135  N   SER A 216      51.246  76.068  20.954  1.00  0.00           N
ATOM   3136  CA  SER A 216      52.499  76.572  20.353  1.00  0.00           C
ATOM   3137  C   SER A 216      52.474  78.082  20.283  1.00  0.00           C
ATOM   3138  O   SER A 216      53.377  78.828  20.751  1.00  0.00           O
ATOM   3139  CB  SER A 216      52.774  75.963  18.959  1.00  0.00           C
ATOM   3140  OG  SER A 216      52.841  74.574  19.002  1.00  0.00           O
ATOM   3141  H   SER A 216      50.682  75.444  20.394  1.00  0.00           H
ATOM   3142  HA  SER A 216      53.338  76.250  20.970  1.00  0.00           H
ATOM   3143  HB2 SER A 216      51.929  76.132  18.292  1.00  0.00           H
ATOM   3144  HB3 SER A 216      53.767  76.353  18.739  1.00  0.00           H
ATOM   3145  HG  SER A 216      51.918  74.309  19.018  1.00  0.00           H
ATOM   3146  N   GLY A 217      51.421  78.562  19.635  1.00  0.00           N
ATOM   3147  CA  GLY A 217      51.298  79.996  19.400  1.00  0.00           C
ATOM   3148  C   GLY A 217      51.049  80.787  20.742  1.00  0.00           C
ATOM   3149  O   GLY A 217      51.229  81.995  20.669  1.00  0.00           O
ATOM   3150  H   GLY A 217      50.645  77.983  19.348  1.00  0.00           H
ATOM   3151  HA2 GLY A 217      52.155  80.487  18.940  1.00  0.00           H
ATOM   3152  HA3 GLY A 217      50.443  80.070  18.728  1.00  0.00           H
ATOM   3153  N   ALA A 218      50.722  80.157  21.852  1.00  0.00           N
ATOM   3154  CA  ALA A 218      50.509  80.743  23.160  1.00  0.00           C
ATOM   3155  C   ALA A 218      51.786  80.768  24.046  1.00  0.00           C
ATOM   3156  O   ALA A 218      51.782  81.059  25.285  1.00  0.00           O
ATOM   3157  CB  ALA A 218      49.255  80.174  23.837  1.00  0.00           C
ATOM   3158  H   ALA A 218      50.778  79.149  21.833  1.00  0.00           H
ATOM   3159  HA  ALA A 218      50.248  81.778  22.942  1.00  0.00           H
ATOM   3160  HB1 ALA A 218      48.370  80.432  23.256  1.00  0.00           H
ATOM   3161  HB2 ALA A 218      49.271  80.520  24.870  1.00  0.00           H
ATOM   3162  HB3 ALA A 218      49.265  79.088  23.931  1.00  0.00           H
ATOM   3163  N   GLY A 219      52.913  80.372  23.428  1.00  0.00           N
ATOM   3164  CA  GLY A 219      54.263  80.573  23.863  1.00  0.00           C
ATOM   3165  C   GLY A 219      54.828  79.487  24.760  1.00  0.00           C
ATOM   3166  O   GLY A 219      55.635  79.788  25.580  1.00  0.00           O
ATOM   3167  H   GLY A 219      52.800  79.962  22.512  1.00  0.00           H
ATOM   3168  HA2 GLY A 219      54.826  80.594  22.930  1.00  0.00           H
ATOM   3169  HA3 GLY A 219      54.359  81.559  24.319  1.00  0.00           H
ATOM   3170  N   PHE A 220      54.323  78.250  24.690  1.00  0.00           N
ATOM   3171  CA  PHE A 220      54.717  77.125  25.642  1.00  0.00           C
ATOM   3172  C   PHE A 220      55.628  76.008  25.040  1.00  0.00           C
ATOM   3173  O   PHE A 220      55.445  75.510  23.899  1.00  0.00           O
ATOM   3174  CB  PHE A 220      53.527  76.471  26.266  1.00  0.00           C
ATOM   3175  CG  PHE A 220      52.689  77.336  27.170  1.00  0.00           C
ATOM   3176  CD1 PHE A 220      53.055  77.377  28.551  1.00  0.00           C
ATOM   3177  CD2 PHE A 220      51.559  78.120  26.734  1.00  0.00           C
ATOM   3178  CE1 PHE A 220      52.265  78.033  29.434  1.00  0.00           C
ATOM   3179  CE2 PHE A 220      50.892  78.965  27.610  1.00  0.00           C
ATOM   3180  CZ  PHE A 220      51.185  78.899  28.976  1.00  0.00           C
ATOM   3181  H   PHE A 220      53.564  78.033  24.060  1.00  0.00           H
ATOM   3182  HA  PHE A 220      55.361  77.491  26.442  1.00  0.00           H
ATOM   3183  HB2 PHE A 220      52.891  76.098  25.463  1.00  0.00           H
ATOM   3184  HB3 PHE A 220      53.913  75.627  26.838  1.00  0.00           H
ATOM   3185  HD1 PHE A 220      53.936  76.817  28.827  1.00  0.00           H
ATOM   3186  HD2 PHE A 220      51.286  78.141  25.689  1.00  0.00           H
ATOM   3187  HE1 PHE A 220      52.494  77.882  30.479  1.00  0.00           H
ATOM   3188  HE2 PHE A 220      50.115  79.619  27.243  1.00  0.00           H
ATOM   3189  HZ  PHE A 220      50.552  79.461  29.645  1.00  0.00           H
ATOM   3190  N   HID A 221      56.512  75.502  25.838  1.00  0.00           N
ATOM   3191  CA  HID A 221      57.288  74.310  25.673  1.00  0.00           C
ATOM   3192  C   HID A 221      56.563  73.099  26.228  1.00  0.00           C
ATOM   3193  O   HID A 221      56.487  72.986  27.421  1.00  0.00           O
ATOM   3194  CB  HID A 221      58.631  74.572  26.483  1.00  0.00           C
ATOM   3195  CG  HID A 221      59.575  75.452  25.861  1.00  0.00           C
ATOM   3196  CD2 HID A 221      60.350  76.346  26.465  1.00  0.00           C
ATOM   3197  ND1 HID A 221      59.848  75.595  24.477  1.00  0.00           N
ATOM   3198  CE1 HID A 221      60.704  76.636  24.295  1.00  0.00           C
ATOM   3199  NE2 HID A 221      61.175  77.005  25.534  1.00  0.00           N
ATOM   3200  H   HID A 221      56.594  75.976  26.726  1.00  0.00           H
ATOM   3201  HA  HID A 221      57.536  74.132  24.627  1.00  0.00           H
ATOM   3202  HB2 HID A 221      58.384  75.059  27.427  1.00  0.00           H
ATOM   3203  HB3 HID A 221      59.088  73.619  26.748  1.00  0.00           H
ATOM   3204  HD1 HID A 221      59.495  75.060  23.697  1.00  0.00           H
ATOM   3205  HD2 HID A 221      60.472  76.500  27.527  1.00  0.00           H
ATOM   3206  HE1 HID A 221      61.079  76.927  23.325  1.00  0.00           H
ATOM   3207  N   THR A 222      55.913  72.285  25.326  1.00  0.00           N
ATOM   3208  CA  THR A 222      55.225  71.066  25.818  1.00  0.00           C
ATOM   3209  C   THR A 222      56.328  70.115  26.378  1.00  0.00           C
ATOM   3210  O   THR A 222      57.276  69.753  25.762  1.00  0.00           O
ATOM   3211  CB  THR A 222      54.332  70.400  24.747  1.00  0.00           C
ATOM   3212  CG2 THR A 222      53.545  69.196  25.394  1.00  0.00           C
ATOM   3213  OG1 THR A 222      53.435  71.273  24.143  1.00  0.00           O
ATOM   3214  H   THR A 222      56.313  72.278  24.399  1.00  0.00           H
ATOM   3215  HA  THR A 222      54.560  71.335  26.639  1.00  0.00           H
ATOM   3216  HB  THR A 222      54.945  70.027  23.926  1.00  0.00           H
ATOM   3217  HG1 THR A 222      53.963  71.720  23.477  1.00  0.00           H
ATOM   3218 HG21 THR A 222      54.328  68.497  25.689  1.00  0.00           H
ATOM   3219 HG22 THR A 222      52.832  68.709  24.729  1.00  0.00           H
ATOM   3220 HG23 THR A 222      53.137  69.547  26.342  1.00  0.00           H
ATOM   3221  N   LEU A 223      56.148  69.593  27.611  1.00  0.00           N
ATOM   3222  CA  LEU A 223      57.037  68.675  28.342  1.00  0.00           C
ATOM   3223  C   LEU A 223      56.543  67.266  28.139  1.00  0.00           C
ATOM   3224  O   LEU A 223      57.352  66.350  27.890  1.00  0.00           O
ATOM   3225  CB  LEU A 223      57.075  69.044  29.830  1.00  0.00           C
ATOM   3226  CG  LEU A 223      57.392  70.491  30.188  1.00  0.00           C
ATOM   3227  CD1 LEU A 223      57.503  70.567  31.709  1.00  0.00           C
ATOM   3228  CD2 LEU A 223      58.614  71.126  29.544  1.00  0.00           C
ATOM   3229  H   LEU A 223      55.331  69.964  28.076  1.00  0.00           H
ATOM   3230  HA  LEU A 223      58.022  68.789  27.888  1.00  0.00           H
ATOM   3231  HB2 LEU A 223      56.096  68.830  30.258  1.00  0.00           H
ATOM   3232  HB3 LEU A 223      57.890  68.484  30.289  1.00  0.00           H
ATOM   3233  HG  LEU A 223      56.508  71.059  29.899  1.00  0.00           H
ATOM   3234 HD11 LEU A 223      56.689  70.052  32.220  1.00  0.00           H
ATOM   3235 HD12 LEU A 223      57.572  71.625  31.965  1.00  0.00           H
ATOM   3236 HD13 LEU A 223      58.370  70.005  32.055  1.00  0.00           H
ATOM   3237 HD21 LEU A 223      59.480  70.485  29.715  1.00  0.00           H
ATOM   3238 HD22 LEU A 223      58.544  71.210  28.459  1.00  0.00           H
ATOM   3239 HD23 LEU A 223      58.890  72.097  29.956  1.00  0.00           H
ATOM   3240  N   SER A 224      55.198  67.044  28.129  1.00  0.00           N
ATOM   3241  CA  SER A 224      54.656  65.688  28.053  1.00  0.00           C
ATOM   3242  C   SER A 224      53.123  65.749  27.966  1.00  0.00           C
ATOM   3243  O   SER A 224      52.534  66.659  28.517  1.00  0.00           O
ATOM   3244  CB  SER A 224      55.009  64.862  29.211  1.00  0.00           C
ATOM   3245  OG  SER A 224      54.742  65.458  30.474  1.00  0.00           O
ATOM   3246  H   SER A 224      54.544  67.805  28.240  1.00  0.00           H
ATOM   3247  HA  SER A 224      54.970  65.169  27.147  1.00  0.00           H
ATOM   3248  HB2 SER A 224      54.436  63.936  29.164  1.00  0.00           H
ATOM   3249  HB3 SER A 224      56.029  64.490  29.112  1.00  0.00           H
ATOM   3250  HG  SER A 224      53.823  65.293  30.697  1.00  0.00           H
ATOM   3251  N   LEU A 225      52.576  64.676  27.407  1.00  0.01           N
ATOM   3252  CA  LEU A 225      51.153  64.435  27.099  1.00  0.01           C
ATOM   3253  C   LEU A 225      50.786  62.954  27.523  1.00  0.01           C
ATOM   3254  O   LEU A 225      51.654  62.125  27.180  1.00  0.01           O
ATOM   3255  CB  LEU A 225      50.955  64.705  25.620  1.00  0.01           C
ATOM   3256  CG  LEU A 225      49.648  64.257  24.923  1.00  0.01           C
ATOM   3257  CD1 LEU A 225      48.463  65.007  25.473  1.00  0.01           C
ATOM   3258  CD2 LEU A 225      49.810  64.373  23.380  1.00  0.01           C
ATOM   3259  H   LEU A 225      53.207  63.943  27.115  1.00  0.01           H
ATOM   3260  HA  LEU A 225      50.415  65.092  27.559  1.00  0.01           H
ATOM   3261  HB2 LEU A 225      51.205  65.737  25.373  1.00  0.01           H
ATOM   3262  HB3 LEU A 225      51.761  64.181  25.106  1.00  0.01           H
ATOM   3263  HG  LEU A 225      49.461  63.188  25.022  1.00  0.01           H
ATOM   3264 HD11 LEU A 225      48.223  64.476  26.394  1.00  0.01           H
ATOM   3265 HD12 LEU A 225      47.615  64.872  24.801  1.00  0.01           H
ATOM   3266 HD13 LEU A 225      48.594  66.087  25.544  1.00  0.01           H
ATOM   3267 HD21 LEU A 225      50.101  65.374  23.063  1.00  0.01           H
ATOM   3268 HD22 LEU A 225      50.607  63.707  23.048  1.00  0.01           H
ATOM   3269 HD23 LEU A 225      48.835  64.082  22.989  1.00  0.01           H
ATOM   3270  N   LYS A 226      49.677  62.677  28.169  1.00  0.01           N
ATOM   3271  CA  LYS A 226      49.291  61.280  28.569  1.00  0.01           C
ATOM   3272  C   LYS A 226      47.804  61.017  28.543  1.00  0.01           C
ATOM   3273  O   LYS A 226      47.043  61.821  29.132  1.00  0.01           O
ATOM   3274  CB  LYS A 226      49.993  60.727  29.840  1.00  0.01           C
ATOM   3275  CG  LYS A 226      49.842  59.242  29.971  1.00  0.01           C
ATOM   3276  CD  LYS A 226      50.370  58.948  31.370  1.00  0.01           C
ATOM   3277  CE  LYS A 226      49.826  57.589  31.781  1.00  0.01           C
ATOM   3278  NZ  LYS A 226      50.693  56.464  31.193  1.00  0.01           N
ATOM   3279  H   LYS A 226      49.076  63.400  28.536  1.00  0.01           H
ATOM   3280  HA  LYS A 226      49.787  60.695  27.795  1.00  0.01           H
ATOM   3281  HB2 LYS A 226      51.058  60.959  29.846  1.00  0.01           H
ATOM   3282  HB3 LYS A 226      49.580  61.271  30.690  1.00  0.01           H
ATOM   3283  HG2 LYS A 226      48.772  59.057  29.872  1.00  0.01           H
ATOM   3284  HG3 LYS A 226      50.414  58.680  29.234  1.00  0.01           H
ATOM   3285  HD2 LYS A 226      51.454  58.983  31.481  1.00  0.01           H
ATOM   3286  HD3 LYS A 226      49.914  59.647  32.071  1.00  0.01           H
ATOM   3287  HE2 LYS A 226      49.760  57.560  32.869  1.00  0.01           H
ATOM   3288  HE3 LYS A 226      48.845  57.456  31.324  1.00  0.01           H
ATOM   3289  HZ1 LYS A 226      51.533  56.293  31.726  1.00  0.01           H
ATOM   3290  HZ2 LYS A 226      50.956  56.592  30.227  1.00  0.01           H
ATOM   3291  HZ3 LYS A 226      50.207  55.580  31.143  1.00  0.01           H
ATOM   3292  N   ASP A 227      47.366  59.935  27.919  1.00 -0.02           N
ATOM   3293  CA  ASP A 227      45.999  59.437  27.851  1.00 -0.02           C
ATOM   3294  C   ASP A 227      45.520  58.721  29.145  1.00 -0.02           C
ATOM   3295  O   ASP A 227      46.182  57.843  29.754  1.00 -0.02           O
ATOM   3296  CB  ASP A 227      45.852  58.466  26.622  1.00 -0.02           C
ATOM   3297  CG  ASP A 227      44.505  57.833  26.347  1.00 -0.02           C
ATOM   3298  OD1 ASP A 227      44.428  57.283  25.255  1.00 -0.02           O
ATOM   3299  OD2 ASP A 227      43.541  57.830  27.131  1.00 -0.02           O
ATOM   3300  H   ASP A 227      48.086  59.336  27.540  1.00 -0.02           H
ATOM   3301  HA  ASP A 227      45.339  60.289  27.686  1.00 -0.02           H
ATOM   3302  HB2 ASP A 227      46.108  58.985  25.699  1.00 -0.02           H
ATOM   3303  HB3 ASP A 227      46.537  57.632  26.773  1.00 -0.02           H
ATOM   3304  N   LEU A 228      44.351  59.188  29.622  1.00 -0.03           N
ATOM   3305  CA  LEU A 228      43.654  58.893  30.885  1.00 -0.03           C
ATOM   3306  C   LEU A 228      42.078  58.734  30.691  1.00 -0.03           C
ATOM   3307  O   LEU A 228      41.356  58.772  31.706  1.00 -0.03           O
ATOM   3308  CB  LEU A 228      44.043  59.967  31.936  1.00 -0.03           C
ATOM   3309  CG  LEU A 228      45.529  60.044  32.305  1.00 -0.03           C
ATOM   3310  CD1 LEU A 228      45.604  61.202  33.253  1.00 -0.03           C
ATOM   3311  CD2 LEU A 228      46.146  58.875  33.043  1.00 -0.03           C
ATOM   3312  H   LEU A 228      43.903  59.883  29.042  1.00 -0.03           H
ATOM   3313  HA  LEU A 228      44.140  57.988  31.251  1.00 -0.03           H
ATOM   3314  HB2 LEU A 228      43.626  60.953  31.731  1.00 -0.03           H
ATOM   3315  HB3 LEU A 228      43.512  59.757  32.864  1.00 -0.03           H
ATOM   3316  HG  LEU A 228      46.166  60.245  31.444  1.00 -0.03           H
ATOM   3317 HD11 LEU A 228      45.074  62.094  32.920  1.00 -0.03           H
ATOM   3318 HD12 LEU A 228      46.649  61.476  33.397  1.00 -0.03           H
ATOM   3319 HD13 LEU A 228      45.146  60.905  34.197  1.00 -0.03           H
ATOM   3320 HD21 LEU A 228      45.696  58.669  34.014  1.00 -0.03           H
ATOM   3321 HD22 LEU A 228      46.074  58.000  32.396  1.00 -0.03           H
ATOM   3322 HD23 LEU A 228      47.190  59.072  33.289  1.00 -0.03           H
ATOM   3323  N   SER A 229      41.653  58.381  29.465  1.00 -0.03           N
ATOM   3324  CA  SER A 229      40.271  58.112  29.114  1.00 -0.03           C
ATOM   3325  C   SER A 229      39.461  57.147  29.955  1.00 -0.03           C
ATOM   3326  O   SER A 229      38.261  57.385  30.153  1.00 -0.03           O
ATOM   3327  CB  SER A 229      40.327  57.582  27.694  1.00 -0.03           C
ATOM   3328  OG  SER A 229      41.142  58.350  26.823  1.00 -0.03           O
ATOM   3329  H   SER A 229      42.374  58.166  28.791  1.00 -0.03           H
ATOM   3330  HA  SER A 229      39.674  59.023  29.150  1.00 -0.03           H
ATOM   3331  HB2 SER A 229      40.699  56.558  27.650  1.00 -0.03           H
ATOM   3332  HB3 SER A 229      39.421  57.535  27.089  1.00 -0.03           H
ATOM   3333  HG  SER A 229      42.070  58.104  26.818  1.00 -0.03           H
ATOM   3334  N   ALA A 230      40.191  56.101  30.434  1.00 -0.04           N
ATOM   3335  CA  ALA A 230      39.646  55.042  31.267  1.00 -0.04           C
ATOM   3336  C   ALA A 230      39.168  55.580  32.605  1.00 -0.04           C
ATOM   3337  O   ALA A 230      38.228  55.097  33.188  1.00 -0.04           O
ATOM   3338  CB  ALA A 230      40.638  53.915  31.413  1.00 -0.04           C
ATOM   3339  H   ALA A 230      41.185  55.981  30.301  1.00 -0.04           H
ATOM   3340  HA  ALA A 230      38.817  54.505  30.806  1.00 -0.04           H
ATOM   3341  HB1 ALA A 230      40.879  53.494  30.437  1.00 -0.04           H
ATOM   3342  HB2 ALA A 230      40.206  53.230  32.143  1.00 -0.04           H
ATOM   3343  HB3 ALA A 230      41.509  54.441  31.803  1.00 -0.04           H
ATOM   3344  N   ASN A 231      39.808  56.631  33.086  1.00 -0.09           N
ATOM   3345  CA  ASN A 231      39.411  57.346  34.327  1.00 -0.09           C
ATOM   3346  C   ASN A 231      38.194  58.265  34.110  1.00 -0.09           C
ATOM   3347  O   ASN A 231      37.392  58.228  35.048  1.00 -0.09           O
ATOM   3348  CB  ASN A 231      40.512  58.233  34.836  1.00 -0.09           C
ATOM   3349  CG  ASN A 231      41.635  57.501  35.475  1.00 -0.09           C
ATOM   3350  ND2 ASN A 231      42.891  57.781  35.306  1.00 -0.09           N
ATOM   3351  OD1 ASN A 231      41.396  56.636  36.278  1.00 -0.09           O
ATOM   3352  H   ASN A 231      40.597  56.910  32.521  1.00 -0.09           H
ATOM   3353  HA  ASN A 231      39.099  56.631  35.088  1.00 -0.09           H
ATOM   3354  HB2 ASN A 231      40.812  58.918  34.043  1.00 -0.09           H
ATOM   3355  HB3 ASN A 231      40.134  58.870  35.635  1.00 -0.09           H
ATOM   3356 HD21 ASN A 231      43.150  58.553  34.709  1.00 -0.09           H
ATOM   3357 HD22 ASN A 231      43.571  57.201  35.777  1.00 -0.09           H
ATOM   3358  N   LEU A 232      38.022  59.021  33.062  1.00 -1.38           N
ATOM   3359  CA  LEU A 232      36.740  59.617  32.615  1.00 -1.38           C
ATOM   3360  C   LEU A 232      35.580  58.675  32.324  1.00 -1.38           C
ATOM   3361  O   LEU A 232      34.499  58.889  32.828  1.00 -1.38           O
ATOM   3362  CB  LEU A 232      37.106  60.457  31.374  1.00 -1.38           C
ATOM   3363  CG  LEU A 232      35.937  61.427  30.959  1.00 -1.38           C
ATOM   3364  CD1 LEU A 232      35.877  62.501  31.989  1.00 -1.38           C
ATOM   3365  CD2 LEU A 232      36.100  62.091  29.539  1.00 -1.38           C
ATOM   3366  H   LEU A 232      38.732  58.951  32.346  1.00 -1.38           H
ATOM   3367  HA  LEU A 232      36.472  60.304  33.418  1.00 -1.38           H
ATOM   3368  HB2 LEU A 232      37.953  61.142  31.415  1.00 -1.38           H
ATOM   3369  HB3 LEU A 232      37.264  59.770  30.543  1.00 -1.38           H
ATOM   3370  HG  LEU A 232      35.005  60.869  31.053  1.00 -1.38           H
ATOM   3371 HD11 LEU A 232      35.407  62.279  32.947  1.00 -1.38           H
ATOM   3372 HD12 LEU A 232      35.119  63.235  31.715  1.00 -1.38           H
ATOM   3373 HD13 LEU A 232      36.891  62.877  32.124  1.00 -1.38           H
ATOM   3374 HD21 LEU A 232      36.805  62.918  29.623  1.00 -1.38           H
ATOM   3375 HD22 LEU A 232      36.525  61.346  28.867  1.00 -1.38           H
ATOM   3376 HD23 LEU A 232      35.118  62.328  29.131  1.00 -1.38           H
ATOM   3377  N   ALA A 233      35.816  57.590  31.628  1.00 -0.03           N
ATOM   3378  CA  ALA A 233      34.824  56.612  31.378  1.00 -0.03           C
ATOM   3379  C   ALA A 233      34.290  55.874  32.624  1.00 -0.03           C
ATOM   3380  O   ALA A 233      33.075  55.803  32.665  1.00 -0.03           O
ATOM   3381  CB  ALA A 233      35.338  55.758  30.265  1.00 -0.03           C
ATOM   3382  H   ALA A 233      36.710  57.532  31.160  1.00 -0.03           H
ATOM   3383  HA  ALA A 233      33.922  57.102  31.011  1.00 -0.03           H
ATOM   3384  HB1 ALA A 233      34.584  55.075  29.875  1.00 -0.03           H
ATOM   3385  HB2 ALA A 233      36.182  55.165  30.618  1.00 -0.03           H
ATOM   3386  HB3 ALA A 233      35.676  56.320  29.395  1.00 -0.03           H
ATOM   3387  N   MET A 234      35.109  55.447  33.591  1.00 -0.10           N
ATOM   3388  CA  MET A 234      34.611  55.020  34.920  1.00 -0.10           C
ATOM   3389  C   MET A 234      33.906  56.194  35.608  1.00 -0.10           C
ATOM   3390  O   MET A 234      32.720  55.990  35.970  1.00 -0.10           O
ATOM   3391  CB  MET A 234      35.956  54.628  35.711  1.00 -0.10           C
ATOM   3392  CG  MET A 234      36.450  53.222  35.637  1.00 -0.10           C
ATOM   3393  SD  MET A 234      35.167  51.983  36.131  1.00 -0.10           S
ATOM   3394  CE  MET A 234      35.128  52.114  37.933  1.00 -0.10           C
ATOM   3395  H   MET A 234      36.064  55.182  33.396  1.00 -0.10           H
ATOM   3396  HA  MET A 234      34.020  54.104  34.896  1.00 -0.10           H
ATOM   3397  HB2 MET A 234      36.835  55.263  35.608  1.00 -0.10           H
ATOM   3398  HB3 MET A 234      35.692  54.849  36.745  1.00 -0.10           H
ATOM   3399  HG2 MET A 234      36.621  52.977  34.589  1.00 -0.10           H
ATOM   3400  HG3 MET A 234      37.385  53.095  36.183  1.00 -0.10           H
ATOM   3401  HE1 MET A 234      34.734  51.198  38.373  1.00 -0.10           H
ATOM   3402  HE2 MET A 234      36.120  52.214  38.374  1.00 -0.10           H
ATOM   3403  HE3 MET A 234      34.431  52.930  38.125  1.00 -0.10           H
ATOM   3404  N   THR A 235      34.541  57.375  35.716  1.00 -0.63           N
ATOM   3405  CA  THR A 235      33.983  58.588  36.365  1.00 -0.63           C
ATOM   3406  C   THR A 235      32.515  58.908  35.848  1.00 -0.63           C
ATOM   3407  O   THR A 235      31.626  59.128  36.639  1.00 -0.63           O
ATOM   3408  CB  THR A 235      34.905  59.784  36.155  1.00 -0.63           C
ATOM   3409  CG2 THR A 235      34.166  60.984  36.783  1.00 -0.63           C
ATOM   3410  OG1 THR A 235      36.099  59.674  36.933  1.00 -0.63           O
ATOM   3411  H   THR A 235      35.491  57.418  35.376  1.00 -0.63           H
ATOM   3412  HA  THR A 235      33.995  58.472  37.449  1.00 -0.63           H
ATOM   3413  HB  THR A 235      35.156  59.977  35.112  1.00 -0.63           H
ATOM   3414  HG1 THR A 235      36.686  59.171  36.363  1.00 -0.63           H
ATOM   3415 HG21 THR A 235      33.617  60.770  37.700  1.00 -0.63           H
ATOM   3416 HG22 THR A 235      33.437  61.392  36.083  1.00 -0.63           H
ATOM   3417 HG23 THR A 235      34.966  61.722  36.837  1.00 -0.63           H
ATOM   3418  N   MET A 236      32.202  58.816  34.533  1.00 -0.70           N
ATOM   3419  CA  MET A 236      30.864  59.111  33.953  1.00 -0.70           C
ATOM   3420  C   MET A 236      29.901  57.983  34.256  1.00 -0.70           C
ATOM   3421  O   MET A 236      28.827  58.168  34.794  1.00 -0.70           O
ATOM   3422  CB  MET A 236      30.995  59.331  32.450  1.00 -0.70           C
ATOM   3423  CG  MET A 236      29.693  59.829  31.887  1.00 -0.70           C
ATOM   3424  SD  MET A 236      28.858  61.319  32.655  1.00 -0.70           S
ATOM   3425  CE  MET A 236      30.170  62.585  32.587  1.00 -0.70           C
ATOM   3426  H   MET A 236      33.029  58.690  33.968  1.00 -0.70           H
ATOM   3427  HA  MET A 236      30.497  60.025  34.419  1.00 -0.70           H
ATOM   3428  HB2 MET A 236      31.741  60.120  32.355  1.00 -0.70           H
ATOM   3429  HB3 MET A 236      31.505  58.507  31.951  1.00 -0.70           H
ATOM   3430  HG2 MET A 236      29.956  60.008  30.845  1.00 -0.70           H
ATOM   3431  HG3 MET A 236      28.980  59.005  31.889  1.00 -0.70           H
ATOM   3432  HE1 MET A 236      29.883  63.511  33.086  1.00 -0.70           H
ATOM   3433  HE2 MET A 236      31.053  62.270  33.143  1.00 -0.70           H
ATOM   3434  HE3 MET A 236      30.375  62.880  31.559  1.00 -0.70           H
ATOM   3435  N   ASN A 237      30.261  56.731  34.001  1.00  0.01           N
ATOM   3436  CA  ASN A 237      29.503  55.580  34.547  1.00  0.01           C
ATOM   3437  C   ASN A 237      29.223  55.621  36.031  1.00  0.01           C
ATOM   3438  O   ASN A 237      28.222  55.038  36.441  1.00  0.01           O
ATOM   3439  CB  ASN A 237      30.406  54.344  34.270  1.00  0.01           C
ATOM   3440  CG  ASN A 237      30.196  53.861  32.864  1.00  0.01           C
ATOM   3441  ND2 ASN A 237      31.237  53.856  32.081  1.00  0.01           N
ATOM   3442  OD1 ASN A 237      29.142  53.443  32.483  1.00  0.01           O
ATOM   3443  H   ASN A 237      31.134  56.591  33.514  1.00  0.01           H
ATOM   3444  HA  ASN A 237      28.545  55.612  34.029  1.00  0.01           H
ATOM   3445  HB2 ASN A 237      31.439  54.658  34.420  1.00  0.01           H
ATOM   3446  HB3 ASN A 237      30.148  53.517  34.932  1.00  0.01           H
ATOM   3447 HD21 ASN A 237      32.021  54.446  32.320  1.00  0.01           H
ATOM   3448 HD22 ASN A 237      31.136  53.516  31.135  1.00  0.01           H
ATOM   3449  N   VAL A 238      30.065  56.201  36.887  1.00 -0.13           N
ATOM   3450  CA  VAL A 238      29.806  56.368  38.353  1.00 -0.13           C
ATOM   3451  C   VAL A 238      28.816  57.514  38.532  1.00 -0.13           C
ATOM   3452  O   VAL A 238      27.905  57.390  39.346  1.00 -0.13           O
ATOM   3453  CB  VAL A 238      31.125  56.569  39.138  1.00 -0.13           C
ATOM   3454  CG1 VAL A 238      31.051  57.179  40.511  1.00 -0.13           C
ATOM   3455  CG2 VAL A 238      31.875  55.194  39.158  1.00 -0.13           C
ATOM   3456  H   VAL A 238      30.899  56.560  36.444  1.00 -0.13           H
ATOM   3457  HA  VAL A 238      29.359  55.453  38.741  1.00 -0.13           H
ATOM   3458  HB  VAL A 238      31.749  57.259  38.571  1.00 -0.13           H
ATOM   3459 HG11 VAL A 238      30.671  58.200  40.472  1.00 -0.13           H
ATOM   3460 HG12 VAL A 238      30.490  56.520  41.174  1.00 -0.13           H
ATOM   3461 HG13 VAL A 238      32.081  57.212  40.866  1.00 -0.13           H
ATOM   3462 HG21 VAL A 238      31.252  54.408  39.584  1.00 -0.13           H
ATOM   3463 HG22 VAL A 238      32.829  55.306  39.672  1.00 -0.13           H
ATOM   3464 HG23 VAL A 238      32.071  54.966  38.110  1.00 -0.13           H
ATOM   3465  N   PHE A 239      28.930  58.589  37.783  1.00 -0.13           N
ATOM   3466  CA  PHE A 239      28.070  59.765  37.720  1.00 -0.13           C
ATOM   3467  C   PHE A 239      26.678  59.285  37.383  1.00 -0.13           C
ATOM   3468  O   PHE A 239      25.770  59.476  38.234  1.00 -0.13           O
ATOM   3469  CB  PHE A 239      28.630  60.831  36.738  1.00 -0.13           C
ATOM   3470  CG  PHE A 239      27.589  61.941  36.525  1.00 -0.13           C
ATOM   3471  CD1 PHE A 239      27.709  63.089  37.312  1.00 -0.13           C
ATOM   3472  CD2 PHE A 239      26.686  61.871  35.454  1.00 -0.13           C
ATOM   3473  CE1 PHE A 239      26.875  64.148  37.070  1.00 -0.13           C
ATOM   3474  CE2 PHE A 239      25.949  63.035  35.105  1.00 -0.13           C
ATOM   3475  CZ  PHE A 239      26.007  64.159  35.975  1.00 -0.13           C
ATOM   3476  H   PHE A 239      29.531  58.501  36.976  1.00 -0.13           H
ATOM   3477  HA  PHE A 239      28.073  60.191  38.723  1.00 -0.13           H
ATOM   3478  HB2 PHE A 239      29.510  61.295  37.182  1.00 -0.13           H
ATOM   3479  HB3 PHE A 239      29.008  60.524  35.763  1.00 -0.13           H
ATOM   3480  HD1 PHE A 239      28.491  63.276  38.033  1.00 -0.13           H
ATOM   3481  HD2 PHE A 239      26.630  60.966  34.867  1.00 -0.13           H
ATOM   3482  HE1 PHE A 239      26.910  65.045  37.670  1.00 -0.13           H
ATOM   3483  HE2 PHE A 239      25.111  63.115  34.429  1.00 -0.13           H
ATOM   3484  HZ  PHE A 239      25.340  64.988  35.788  1.00 -0.13           H
ATOM   3485  N   ALA A 240      26.491  58.439  36.353  1.00  0.03           N
ATOM   3486  CA  ALA A 240      25.161  57.815  35.872  1.00  0.03           C
ATOM   3487  C   ALA A 240      24.629  56.727  36.869  1.00  0.03           C
ATOM   3488  O   ALA A 240      23.408  56.758  37.040  1.00  0.03           O
ATOM   3489  CB  ALA A 240      25.558  57.042  34.602  1.00  0.03           C
ATOM   3490  H   ALA A 240      27.204  58.333  35.644  1.00  0.03           H
ATOM   3491  HA  ALA A 240      24.367  58.534  35.672  1.00  0.03           H
ATOM   3492  HB1 ALA A 240      24.787  56.335  34.298  1.00  0.03           H
ATOM   3493  HB2 ALA A 240      26.508  56.533  34.766  1.00  0.03           H
ATOM   3494  HB3 ALA A 240      25.826  57.672  33.753  1.00  0.03           H
ATOM   3495  N   LEU A 241      25.457  55.894  37.479  1.00  0.01           N
ATOM   3496  CA  LEU A 241      25.005  54.985  38.474  1.00  0.01           C
ATOM   3497  C   LEU A 241      24.286  55.746  39.662  1.00  0.01           C
ATOM   3498  O   LEU A 241      23.182  55.374  40.018  1.00  0.01           O
ATOM   3499  CB  LEU A 241      26.297  54.166  38.881  1.00  0.01           C
ATOM   3500  CG  LEU A 241      26.063  53.079  39.905  1.00  0.01           C
ATOM   3501  CD1 LEU A 241      24.858  52.163  39.664  1.00  0.01           C
ATOM   3502  CD2 LEU A 241      27.317  52.268  40.106  1.00  0.01           C
ATOM   3503  H   LEU A 241      26.443  55.952  37.268  1.00  0.01           H
ATOM   3504  HA  LEU A 241      24.315  54.264  38.036  1.00  0.01           H
ATOM   3505  HB2 LEU A 241      26.840  53.716  38.049  1.00  0.01           H
ATOM   3506  HB3 LEU A 241      27.047  54.877  39.225  1.00  0.01           H
ATOM   3507  HG  LEU A 241      25.812  53.563  40.850  1.00  0.01           H
ATOM   3508 HD11 LEU A 241      24.766  51.508  40.530  1.00  0.01           H
ATOM   3509 HD12 LEU A 241      25.035  51.604  38.745  1.00  0.01           H
ATOM   3510 HD13 LEU A 241      23.929  52.731  39.612  1.00  0.01           H
ATOM   3511 HD21 LEU A 241      27.502  51.569  39.290  1.00  0.01           H
ATOM   3512 HD22 LEU A 241      28.165  52.925  40.297  1.00  0.01           H
ATOM   3513 HD23 LEU A 241      27.117  51.686  41.005  1.00  0.01           H
ATOM   3514  N   GLY A 242      24.830  56.784  40.309  1.00 -0.01           N
ATOM   3515  CA  GLY A 242      24.096  57.709  41.169  1.00 -0.01           C
ATOM   3516  C   GLY A 242      22.693  58.185  40.644  1.00 -0.01           C
ATOM   3517  O   GLY A 242      21.668  58.029  41.328  1.00 -0.01           O
ATOM   3518  H   GLY A 242      25.799  56.953  40.084  1.00 -0.01           H
ATOM   3519  HA2 GLY A 242      23.816  57.240  42.113  1.00 -0.01           H
ATOM   3520  HA3 GLY A 242      24.789  58.514  41.415  1.00 -0.01           H
ATOM   3521  N   VAL A 243      22.711  58.772  39.444  1.00 -0.01           N
ATOM   3522  CA  VAL A 243      21.578  59.396  38.831  1.00 -0.01           C
ATOM   3523  C   VAL A 243      20.531  58.356  38.595  1.00 -0.01           C
ATOM   3524  O   VAL A 243      19.421  58.660  38.980  1.00 -0.01           O
ATOM   3525  CB  VAL A 243      22.008  60.241  37.582  1.00 -0.01           C
ATOM   3526  CG1 VAL A 243      20.768  60.659  36.713  1.00 -0.01           C
ATOM   3527  CG2 VAL A 243      22.733  61.489  38.106  1.00 -0.01           C
ATOM   3528  H   VAL A 243      23.596  58.956  38.995  1.00 -0.01           H
ATOM   3529  HA  VAL A 243      21.149  60.091  39.553  1.00 -0.01           H
ATOM   3530  HB  VAL A 243      22.670  59.677  36.926  1.00 -0.01           H
ATOM   3531 HG11 VAL A 243      21.064  61.567  36.186  1.00 -0.01           H
ATOM   3532 HG12 VAL A 243      20.390  59.892  36.037  1.00 -0.01           H
ATOM   3533 HG13 VAL A 243      20.045  60.921  37.486  1.00 -0.01           H
ATOM   3534 HG21 VAL A 243      22.098  62.190  38.648  1.00 -0.01           H
ATOM   3535 HG22 VAL A 243      23.134  62.028  37.248  1.00 -0.01           H
ATOM   3536 HG23 VAL A 243      23.553  61.220  38.771  1.00 -0.01           H
ATOM   3537  N   TYR A 244      20.779  57.157  38.075  1.00  0.01           N
ATOM   3538  CA  TYR A 244      19.873  55.957  38.045  1.00  0.01           C
ATOM   3539  C   TYR A 244      19.439  55.356  39.396  1.00  0.01           C
ATOM   3540  O   TYR A 244      18.289  55.067  39.541  1.00  0.01           O
ATOM   3541  CB  TYR A 244      20.442  54.831  37.149  1.00  0.01           C
ATOM   3542  CG  TYR A 244      20.971  55.143  35.733  1.00  0.01           C
ATOM   3543  CD1 TYR A 244      20.087  55.718  34.835  1.00  0.01           C
ATOM   3544  CD2 TYR A 244      22.214  54.707  35.234  1.00  0.01           C
ATOM   3545  CE1 TYR A 244      20.455  56.045  33.497  1.00  0.01           C
ATOM   3546  CE2 TYR A 244      22.554  54.840  33.895  1.00  0.01           C
ATOM   3547  CZ  TYR A 244      21.746  55.603  33.005  1.00  0.01           C
ATOM   3548  OH  TYR A 244      22.100  55.876  31.738  1.00  0.01           O
ATOM   3549  H   TYR A 244      21.722  56.990  37.754  1.00  0.01           H
ATOM   3550  HA  TYR A 244      18.893  56.199  37.635  1.00  0.01           H
ATOM   3551  HB2 TYR A 244      21.264  54.433  37.744  1.00  0.01           H
ATOM   3552  HB3 TYR A 244      19.708  54.036  37.012  1.00  0.01           H
ATOM   3553  HD1 TYR A 244      19.083  55.916  35.183  1.00  0.01           H
ATOM   3554  HD2 TYR A 244      22.841  54.080  35.850  1.00  0.01           H
ATOM   3555  HE1 TYR A 244      19.712  56.565  32.910  1.00  0.01           H
ATOM   3556  HE2 TYR A 244      23.494  54.458  33.523  1.00  0.01           H
ATOM   3557  HH  TYR A 244      21.331  55.939  31.167  1.00  0.01           H
ATOM   3558  N   SER A 245      20.332  55.170  40.394  1.00  0.01           N
ATOM   3559  CA  SER A 245      20.106  54.429  41.633  1.00  0.01           C
ATOM   3560  C   SER A 245      19.356  55.238  42.678  1.00  0.01           C
ATOM   3561  O   SER A 245      18.679  54.692  43.583  1.00  0.01           O
ATOM   3562  CB  SER A 245      21.462  53.897  42.177  1.00  0.01           C
ATOM   3563  OG  SER A 245      22.323  54.887  42.612  1.00  0.01           O
ATOM   3564  H   SER A 245      21.267  55.439  40.122  1.00  0.01           H
ATOM   3565  HA  SER A 245      19.513  53.529  41.471  1.00  0.01           H
ATOM   3566  HB2 SER A 245      21.299  53.253  43.041  1.00  0.01           H
ATOM   3567  HB3 SER A 245      21.977  53.275  41.445  1.00  0.01           H
ATOM   3568  HG  SER A 245      22.803  55.161  41.827  1.00  0.01           H
ATOM   3569  N   ARG A 246      19.475  56.570  42.612  1.00  0.03           N
ATOM   3570  CA  ARG A 246      19.011  57.497  43.706  1.00  0.03           C
ATOM   3571  C   ARG A 246      18.082  58.626  43.151  1.00  0.03           C
ATOM   3572  O   ARG A 246      18.211  59.736  43.562  1.00  0.03           O
ATOM   3573  CB  ARG A 246      20.112  58.044  44.590  1.00  0.03           C
ATOM   3574  CG  ARG A 246      20.728  56.864  45.381  1.00  0.03           C
ATOM   3575  CD  ARG A 246      21.816  57.207  46.401  1.00  0.03           C
ATOM   3576  NE  ARG A 246      23.079  57.657  45.867  1.00  0.03           N
ATOM   3577  CZ  ARG A 246      23.542  58.897  45.723  1.00  0.03           C
ATOM   3578  NH1 ARG A 246      22.939  59.983  46.022  1.00  0.03           N
ATOM   3579  NH2 ARG A 246      24.761  59.005  45.215  1.00  0.03           N
ATOM   3580  H   ARG A 246      20.136  56.928  41.938  1.00  0.03           H
ATOM   3581  HA  ARG A 246      18.306  56.970  44.350  1.00  0.03           H
ATOM   3582  HB2 ARG A 246      20.837  58.680  44.082  1.00  0.03           H
ATOM   3583  HB3 ARG A 246      19.668  58.737  45.305  1.00  0.03           H
ATOM   3584  HG2 ARG A 246      19.972  56.335  45.961  1.00  0.03           H
ATOM   3585  HG3 ARG A 246      20.990  56.047  44.709  1.00  0.03           H
ATOM   3586  HD2 ARG A 246      21.389  57.977  47.042  1.00  0.03           H
ATOM   3587  HD3 ARG A 246      22.066  56.375  47.060  1.00  0.03           H
ATOM   3588  HE  ARG A 246      23.573  57.016  45.262  1.00  0.03           H
ATOM   3589 HH11 ARG A 246      22.104  59.910  46.585  1.00  0.03           H
ATOM   3590 HH12 ARG A 246      23.472  60.822  46.201  1.00  0.03           H
ATOM   3591 HH21 ARG A 246      25.407  58.228  45.180  1.00  0.03           H
ATOM   3592 HH22 ARG A 246      25.076  59.945  45.024  1.00  0.03           H
ATOM   3593  N   ARG A 247      17.171  58.347  42.220  1.00  0.00           N
ATOM   3594  CA  ARG A 247      16.455  59.378  41.440  1.00  0.00           C
ATOM   3595  C   ARG A 247      15.719  60.539  42.187  1.00  0.00           C
ATOM   3596  O   ARG A 247      15.903  61.739  41.859  1.00  0.00           O
ATOM   3597  CB  ARG A 247      15.430  58.644  40.619  1.00  0.00           C
ATOM   3598  CG  ARG A 247      14.825  59.387  39.446  1.00  0.00           C
ATOM   3599  CD  ARG A 247      13.571  58.574  38.918  1.00  0.00           C
ATOM   3600  NE  ARG A 247      13.209  58.997  37.555  1.00  0.00           N
ATOM   3601  CZ  ARG A 247      12.763  60.182  37.271  1.00  0.00           C
ATOM   3602  NH1 ARG A 247      12.372  61.047  38.151  1.00  0.00           N
ATOM   3603  NH2 ARG A 247      12.667  60.549  36.006  1.00  0.00           N
ATOM   3604  H   ARG A 247      17.016  57.373  42.004  1.00  0.00           H
ATOM   3605  HA  ARG A 247      17.138  59.885  40.759  1.00  0.00           H
ATOM   3606  HB2 ARG A 247      15.940  57.873  40.041  1.00  0.00           H
ATOM   3607  HB3 ARG A 247      14.694  58.086  41.197  1.00  0.00           H
ATOM   3608  HG2 ARG A 247      14.576  60.419  39.692  1.00  0.00           H
ATOM   3609  HG3 ARG A 247      15.605  59.441  38.686  1.00  0.00           H
ATOM   3610  HD2 ARG A 247      13.689  57.493  38.852  1.00  0.00           H
ATOM   3611  HD3 ARG A 247      12.776  58.749  39.643  1.00  0.00           H
ATOM   3612  HE  ARG A 247      13.382  58.348  36.801  1.00  0.00           H
ATOM   3613 HH11 ARG A 247      12.604  60.886  39.121  1.00  0.00           H
ATOM   3614 HH12 ARG A 247      11.911  61.891  37.841  1.00  0.00           H
ATOM   3615 HH21 ARG A 247      13.008  59.969  35.253  1.00  0.00           H
ATOM   3616 HH22 ARG A 247      12.242  61.445  35.813  1.00  0.00           H
ATOM   3617  N   ALA A 248      14.940  60.217  43.214  1.00  0.00           N
ATOM   3618  CA  ALA A 248      14.238  61.231  44.042  1.00  0.00           C
ATOM   3619  C   ALA A 248      15.158  62.134  44.863  1.00  0.00           C
ATOM   3620  O   ALA A 248      14.694  63.154  45.368  1.00  0.00           O
ATOM   3621  CB  ALA A 248      13.367  60.459  45.045  1.00  0.00           C
ATOM   3622  H   ALA A 248      14.807  59.228  43.370  1.00  0.00           H
ATOM   3623  HA  ALA A 248      13.670  61.931  43.429  1.00  0.00           H
ATOM   3624  HB1 ALA A 248      12.705  61.089  45.640  1.00  0.00           H
ATOM   3625  HB2 ALA A 248      14.121  60.070  45.730  1.00  0.00           H
ATOM   3626  HB3 ALA A 248      12.780  59.695  44.535  1.00  0.00           H
ATOM   3627  N   GLU A 249      16.468  61.772  45.105  1.00  0.00           N
ATOM   3628  CA  GLU A 249      17.517  62.699  45.652  1.00  0.00           C
ATOM   3629  C   GLU A 249      17.893  63.826  44.620  1.00  0.00           C
ATOM   3630  O   GLU A 249      18.045  64.946  45.052  1.00  0.00           O
ATOM   3631  CB  GLU A 249      18.674  61.810  46.094  1.00  0.00           C
ATOM   3632  CG  GLU A 249      19.565  62.469  47.175  1.00  0.00           C
ATOM   3633  CD  GLU A 249      20.462  61.520  47.985  1.00  0.00           C
ATOM   3634  OE1 GLU A 249      20.548  60.327  47.583  1.00  0.00           O
ATOM   3635  OE2 GLU A 249      21.154  61.995  48.896  1.00  0.00           O
ATOM   3636  H   GLU A 249      16.791  60.896  44.719  1.00  0.00           H
ATOM   3637  HA  GLU A 249      17.123  63.183  46.545  1.00  0.00           H
ATOM   3638  HB2 GLU A 249      18.189  60.868  46.346  1.00  0.00           H
ATOM   3639  HB3 GLU A 249      19.294  61.646  45.212  1.00  0.00           H
ATOM   3640  HG2 GLU A 249      20.203  63.214  46.701  1.00  0.00           H
ATOM   3641  HG3 GLU A 249      18.987  63.021  47.916  1.00  0.00           H
ATOM   3642  N   PHE A 250      17.892  63.548  43.330  1.00  0.00           N
ATOM   3643  CA  PHE A 250      18.148  64.505  42.338  1.00  0.00           C
ATOM   3644  C   PHE A 250      16.934  65.453  42.260  1.00  0.00           C
ATOM   3645  O   PHE A 250      17.114  66.644  42.407  1.00  0.00           O
ATOM   3646  CB  PHE A 250      18.707  63.909  41.013  1.00  0.00           C
ATOM   3647  CG  PHE A 250      20.030  63.227  41.266  1.00  0.00           C
ATOM   3648  CD1 PHE A 250      21.253  63.864  41.193  1.00  0.00           C
ATOM   3649  CD2 PHE A 250      20.054  61.836  41.589  1.00  0.00           C
ATOM   3650  CE1 PHE A 250      22.482  63.176  41.395  1.00  0.00           C
ATOM   3651  CE2 PHE A 250      21.212  61.178  41.896  1.00  0.00           C
ATOM   3652  CZ  PHE A 250      22.463  61.768  41.671  1.00  0.00           C
ATOM   3653  H   PHE A 250      17.418  62.683  43.109  1.00  0.00           H
ATOM   3654  HA  PHE A 250      18.908  65.152  42.775  1.00  0.00           H
ATOM   3655  HB2 PHE A 250      17.978  63.234  40.565  1.00  0.00           H
ATOM   3656  HB3 PHE A 250      18.867  64.677  40.257  1.00  0.00           H
ATOM   3657  HD1 PHE A 250      21.340  64.923  40.999  1.00  0.00           H
ATOM   3658  HD2 PHE A 250      19.177  61.210  41.516  1.00  0.00           H
ATOM   3659  HE1 PHE A 250      23.388  63.761  41.462  1.00  0.00           H
ATOM   3660  HE2 PHE A 250      21.185  60.140  42.192  1.00  0.00           H
ATOM   3661  HZ  PHE A 250      23.397  61.313  41.966  1.00  0.00           H
ATOM   3662  N   THR A 251      15.736  64.968  42.010  1.00  0.00           N
ATOM   3663  CA  THR A 251      14.547  65.835  41.766  1.00  0.00           C
ATOM   3664  C   THR A 251      14.201  66.674  42.979  1.00  0.00           C
ATOM   3665  O   THR A 251      13.651  67.711  42.815  1.00  0.00           O
ATOM   3666  CB  THR A 251      13.289  65.081  41.373  1.00  0.00           C
ATOM   3667  CG2 THR A 251      13.562  64.372  40.041  1.00  0.00           C
ATOM   3668  OG1 THR A 251      12.992  64.081  42.252  1.00  0.00           O
ATOM   3669  H   THR A 251      15.601  63.967  41.983  1.00  0.00           H
ATOM   3670  HA  THR A 251      14.855  66.551  41.004  1.00  0.00           H
ATOM   3671  HB  THR A 251      12.446  65.765  41.282  1.00  0.00           H
ATOM   3672  HG1 THR A 251      13.012  63.271  41.736  1.00  0.00           H
ATOM   3673 HG21 THR A 251      12.676  63.827  39.716  1.00  0.00           H
ATOM   3674 HG22 THR A 251      14.365  63.657  40.215  1.00  0.00           H
ATOM   3675 HG23 THR A 251      13.857  65.011  39.208  1.00  0.00           H
ATOM   3676  N   GLU A 252      14.577  66.253  44.167  1.00  0.00           N
ATOM   3677  CA  GLU A 252      14.503  67.111  45.403  1.00  0.00           C
ATOM   3678  C   GLU A 252      15.309  68.395  45.382  1.00  0.00           C
ATOM   3679  O   GLU A 252      14.808  69.446  45.768  1.00  0.00           O
ATOM   3680  CB  GLU A 252      14.829  66.278  46.618  1.00  0.00           C
ATOM   3681  CG  GLU A 252      14.411  66.947  47.926  1.00  0.00           C
ATOM   3682  CD  GLU A 252      15.549  67.830  48.503  1.00  0.00           C
ATOM   3683  OE1 GLU A 252      16.723  67.662  48.189  1.00  0.00           O
ATOM   3684  OE2 GLU A 252      15.290  68.660  49.399  1.00  0.00           O
ATOM   3685  H   GLU A 252      15.116  65.401  44.117  1.00  0.00           H
ATOM   3686  HA  GLU A 252      13.441  67.332  45.512  1.00  0.00           H
ATOM   3687  HB2 GLU A 252      14.262  65.348  46.585  1.00  0.00           H
ATOM   3688  HB3 GLU A 252      15.874  65.971  46.653  1.00  0.00           H
ATOM   3689  HG2 GLU A 252      13.545  67.606  47.863  1.00  0.00           H
ATOM   3690  HG3 GLU A 252      14.105  66.189  48.648  1.00  0.00           H
ATOM   3691  N   ARG A 253      16.517  68.276  44.712  1.00  0.01           N
ATOM   3692  CA  ARG A 253      17.366  69.455  44.537  1.00  0.01           C
ATOM   3693  C   ARG A 253      16.941  70.382  43.346  1.00  0.01           C
ATOM   3694  O   ARG A 253      16.861  71.610  43.500  1.00  0.01           O
ATOM   3695  CB  ARG A 253      18.903  69.064  44.395  1.00  0.01           C
ATOM   3696  CG  ARG A 253      19.444  68.723  45.813  1.00  0.01           C
ATOM   3697  CD  ARG A 253      20.994  68.646  46.019  1.00  0.01           C
ATOM   3698  NE  ARG A 253      21.233  68.185  47.390  1.00  0.01           N
ATOM   3699  CZ  ARG A 253      21.683  68.786  48.481  1.00  0.01           C
ATOM   3700  NH1 ARG A 253      21.731  70.068  48.589  1.00  0.01           N
ATOM   3701  NH2 ARG A 253      22.120  68.160  49.499  1.00  0.01           N
ATOM   3702  H   ARG A 253      16.877  67.370  44.446  1.00  0.01           H
ATOM   3703  HA  ARG A 253      17.322  70.149  45.377  1.00  0.01           H
ATOM   3704  HB2 ARG A 253      18.993  68.215  43.717  1.00  0.01           H
ATOM   3705  HB3 ARG A 253      19.421  69.851  43.848  1.00  0.01           H
ATOM   3706  HG2 ARG A 253      19.113  69.516  46.484  1.00  0.01           H
ATOM   3707  HG3 ARG A 253      18.892  67.845  46.147  1.00  0.01           H
ATOM   3708  HD2 ARG A 253      21.443  67.997  45.267  1.00  0.01           H
ATOM   3709  HD3 ARG A 253      21.366  69.635  45.754  1.00  0.01           H
ATOM   3710  HE  ARG A 253      21.308  67.191  47.552  1.00  0.01           H
ATOM   3711 HH11 ARG A 253      21.249  70.636  47.908  1.00  0.01           H
ATOM   3712 HH12 ARG A 253      22.104  70.485  49.430  1.00  0.01           H
ATOM   3713 HH21 ARG A 253      21.858  67.187  49.554  1.00  0.01           H
ATOM   3714 HH22 ARG A 253      22.410  68.693  50.306  1.00  0.01           H
ATOM   3715  N   PHE A 254      16.666  69.813  42.209  1.00  0.01           N
ATOM   3716  CA  PHE A 254      16.631  70.446  40.845  1.00  0.01           C
ATOM   3717  C   PHE A 254      15.201  70.395  40.162  1.00  0.01           C
ATOM   3718  O   PHE A 254      15.133  70.856  39.010  1.00  0.01           O
ATOM   3719  CB  PHE A 254      17.707  69.868  39.869  1.00  0.01           C
ATOM   3720  CG  PHE A 254      19.094  69.688  40.487  1.00  0.01           C
ATOM   3721  CD1 PHE A 254      19.901  70.841  40.737  1.00  0.01           C
ATOM   3722  CD2 PHE A 254      19.554  68.411  40.943  1.00  0.01           C
ATOM   3723  CE1 PHE A 254      21.176  70.684  41.268  1.00  0.01           C
ATOM   3724  CE2 PHE A 254      20.823  68.309  41.577  1.00  0.01           C
ATOM   3725  CZ  PHE A 254      21.626  69.407  41.673  1.00  0.01           C
ATOM   3726  H   PHE A 254      16.669  68.803  42.230  1.00  0.01           H
ATOM   3727  HA  PHE A 254      16.924  71.495  40.894  1.00  0.01           H
ATOM   3728  HB2 PHE A 254      17.372  68.921  39.444  1.00  0.01           H
ATOM   3729  HB3 PHE A 254      17.831  70.466  38.966  1.00  0.01           H
ATOM   3730  HD1 PHE A 254      19.783  71.850  40.369  1.00  0.01           H
ATOM   3731  HD2 PHE A 254      18.954  67.522  40.818  1.00  0.01           H
ATOM   3732  HE1 PHE A 254      21.846  71.504  41.478  1.00  0.01           H
ATOM   3733  HE2 PHE A 254      21.171  67.324  41.850  1.00  0.01           H
ATOM   3734  HZ  PHE A 254      22.611  69.246  42.088  1.00  0.01           H
ATOM   3735  N   GLY A 255      14.235  69.784  40.851  1.00  0.00           N
ATOM   3736  CA  GLY A 255      12.909  69.620  40.172  1.00  0.00           C
ATOM   3737  C   GLY A 255      12.930  68.475  39.152  1.00  0.00           C
ATOM   3738  O   GLY A 255      13.899  67.759  38.992  1.00  0.00           O
ATOM   3739  H   GLY A 255      14.337  69.548  41.828  1.00  0.00           H
ATOM   3740  HA2 GLY A 255      12.111  69.445  40.894  1.00  0.00           H
ATOM   3741  HA3 GLY A 255      12.661  70.554  39.669  1.00  0.00           H
ATOM   3742  N   ALA A 256      11.804  68.243  38.453  1.00  0.00           N
ATOM   3743  CA  ALA A 256      11.558  67.162  37.489  1.00  0.00           C
ATOM   3744  C   ALA A 256      12.483  67.299  36.251  1.00  0.00           C
ATOM   3745  O   ALA A 256      13.370  66.441  35.953  1.00  0.00           O
ATOM   3746  CB  ALA A 256      10.073  67.212  37.119  1.00  0.00           C
ATOM   3747  H   ALA A 256      10.971  68.771  38.673  1.00  0.00           H
ATOM   3748  HA  ALA A 256      11.809  66.241  38.017  1.00  0.00           H
ATOM   3749  HB1 ALA A 256       9.840  68.084  36.508  1.00  0.00           H
ATOM   3750  HB2 ALA A 256       9.439  67.023  37.985  1.00  0.00           H
ATOM   3751  HB3 ALA A 256       9.970  66.395  36.405  1.00  0.00           H
ATOM   3752  N   GLU A 257      12.323  68.411  35.569  1.00  0.00           N
ATOM   3753  CA  GLU A 257      12.681  68.585  34.147  1.00  0.00           C
ATOM   3754  C   GLU A 257      14.090  68.167  33.752  1.00  0.00           C
ATOM   3755  O   GLU A 257      14.391  67.507  32.748  1.00  0.00           O
ATOM   3756  CB  GLU A 257      12.306  69.956  33.650  1.00  0.00           C
ATOM   3757  CG  GLU A 257      12.208  69.924  32.130  1.00  0.00           C
ATOM   3758  CD  GLU A 257      11.609  71.137  31.515  1.00  0.00           C
ATOM   3759  OE1 GLU A 257      10.923  70.959  30.531  1.00  0.00           O
ATOM   3760  OE2 GLU A 257      11.924  72.264  31.927  1.00  0.00           O
ATOM   3761  H   GLU A 257      11.564  68.959  35.947  1.00  0.00           H
ATOM   3762  HA  GLU A 257      12.002  67.909  33.627  1.00  0.00           H
ATOM   3763  HB2 GLU A 257      11.381  70.401  34.017  1.00  0.00           H
ATOM   3764  HB3 GLU A 257      13.106  70.633  33.949  1.00  0.00           H
ATOM   3765  HG2 GLU A 257      13.181  69.662  31.716  1.00  0.00           H
ATOM   3766  HG3 GLU A 257      11.587  69.116  31.744  1.00  0.00           H
ATOM   3767  N   PHE A 258      15.017  68.618  34.561  1.00  0.01           N
ATOM   3768  CA  PHE A 258      16.384  68.389  34.382  1.00  0.01           C
ATOM   3769  C   PHE A 258      16.712  66.903  34.547  1.00  0.01           C
ATOM   3770  O   PHE A 258      17.350  66.419  33.649  1.00  0.01           O
ATOM   3771  CB  PHE A 258      17.172  69.320  35.319  1.00  0.01           C
ATOM   3772  CG  PHE A 258      18.689  69.099  35.494  1.00  0.01           C
ATOM   3773  CD1 PHE A 258      19.619  69.117  34.427  1.00  0.01           C
ATOM   3774  CD2 PHE A 258      19.241  68.779  36.754  1.00  0.01           C
ATOM   3775  CE1 PHE A 258      21.003  69.049  34.613  1.00  0.01           C
ATOM   3776  CE2 PHE A 258      20.643  68.676  36.956  1.00  0.01           C
ATOM   3777  CZ  PHE A 258      21.566  68.859  35.911  1.00  0.01           C
ATOM   3778  H   PHE A 258      14.686  69.195  35.321  1.00  0.01           H
ATOM   3779  HA  PHE A 258      16.675  68.599  33.353  1.00  0.01           H
ATOM   3780  HB2 PHE A 258      16.952  70.341  35.005  1.00  0.01           H
ATOM   3781  HB3 PHE A 258      16.677  69.294  36.290  1.00  0.01           H
ATOM   3782  HD1 PHE A 258      19.263  69.171  33.409  1.00  0.01           H
ATOM   3783  HD2 PHE A 258      18.586  68.691  37.608  1.00  0.01           H
ATOM   3784  HE1 PHE A 258      21.714  68.981  33.802  1.00  0.01           H
ATOM   3785  HE2 PHE A 258      20.987  68.435  37.951  1.00  0.01           H
ATOM   3786  HZ  PHE A 258      22.627  68.816  36.110  1.00  0.01           H
ATOM   3787  N   VAL A 259      16.190  66.175  35.532  1.00  0.00           N
ATOM   3788  CA  VAL A 259      16.431  64.698  35.734  1.00  0.00           C
ATOM   3789  C   VAL A 259      15.818  63.791  34.725  1.00  0.00           C
ATOM   3790  O   VAL A 259      16.513  62.845  34.363  1.00  0.00           O
ATOM   3791  CB  VAL A 259      15.898  64.308  37.181  1.00  0.00           C
ATOM   3792  CG1 VAL A 259      16.437  62.883  37.565  1.00  0.00           C
ATOM   3793  CG2 VAL A 259      16.505  65.235  38.210  1.00  0.00           C
ATOM   3794  H   VAL A 259      15.547  66.693  36.114  1.00  0.00           H
ATOM   3795  HA  VAL A 259      17.520  64.649  35.723  1.00  0.00           H
ATOM   3796  HB  VAL A 259      14.813  64.213  37.141  1.00  0.00           H
ATOM   3797 HG11 VAL A 259      16.127  62.075  36.902  1.00  0.00           H
ATOM   3798 HG12 VAL A 259      17.521  62.859  37.674  1.00  0.00           H
ATOM   3799 HG13 VAL A 259      16.046  62.604  38.543  1.00  0.00           H
ATOM   3800 HG21 VAL A 259      16.094  66.242  38.134  1.00  0.00           H
ATOM   3801 HG22 VAL A 259      17.546  65.355  37.910  1.00  0.00           H
ATOM   3802 HG23 VAL A 259      16.302  64.908  39.230  1.00  0.00           H
ATOM   3803  N   ASP A 260      14.602  64.121  34.277  1.00  0.01           N
ATOM   3804  CA  ASP A 260      13.914  63.341  33.195  1.00  0.01           C
ATOM   3805  C   ASP A 260      14.657  63.549  31.890  1.00  0.01           C
ATOM   3806  O   ASP A 260      14.829  62.659  31.072  1.00  0.01           O
ATOM   3807  CB  ASP A 260      12.582  63.970  32.887  1.00  0.01           C
ATOM   3808  CG  ASP A 260      11.465  63.636  33.842  1.00  0.01           C
ATOM   3809  OD1 ASP A 260      11.666  62.877  34.832  1.00  0.01           O
ATOM   3810  OD2 ASP A 260      10.352  64.059  33.391  1.00  0.01           O
ATOM   3811  H   ASP A 260      14.108  64.860  34.757  1.00  0.01           H
ATOM   3812  HA  ASP A 260      13.932  62.256  33.306  1.00  0.01           H
ATOM   3813  HB2 ASP A 260      12.670  65.057  32.898  1.00  0.01           H
ATOM   3814  HB3 ASP A 260      12.327  63.640  31.880  1.00  0.01           H
ATOM   3815  N   GLY A 261      15.225  64.758  31.678  1.00  0.00           N
ATOM   3816  CA  GLY A 261      16.236  65.044  30.661  1.00  0.00           C
ATOM   3817  C   GLY A 261      17.504  64.277  30.838  1.00  0.00           C
ATOM   3818  O   GLY A 261      18.063  63.852  29.830  1.00  0.00           O
ATOM   3819  H   GLY A 261      15.186  65.406  32.452  1.00  0.00           H
ATOM   3820  HA2 GLY A 261      15.815  64.936  29.661  1.00  0.00           H
ATOM   3821  HA3 GLY A 261      16.526  66.093  30.731  1.00  0.00           H
ATOM   3822  N   LEU A 262      18.071  64.180  32.085  1.00 -0.04           N
ATOM   3823  CA  LEU A 262      19.287  63.513  32.405  1.00 -0.04           C
ATOM   3824  C   LEU A 262      19.237  62.019  32.055  1.00 -0.04           C
ATOM   3825  O   LEU A 262      20.041  61.576  31.227  1.00 -0.04           O
ATOM   3826  CB  LEU A 262      19.792  63.794  33.818  1.00 -0.04           C
ATOM   3827  CG  LEU A 262      20.445  65.187  34.087  1.00 -0.04           C
ATOM   3828  CD1 LEU A 262      20.880  65.240  35.602  1.00 -0.04           C
ATOM   3829  CD2 LEU A 262      21.676  65.606  33.300  1.00 -0.04           C
ATOM   3830  H   LEU A 262      17.615  64.797  32.742  1.00 -0.04           H
ATOM   3831  HA  LEU A 262      20.044  63.820  31.682  1.00 -0.04           H
ATOM   3832  HB2 LEU A 262      18.998  63.535  34.519  1.00 -0.04           H
ATOM   3833  HB3 LEU A 262      20.609  63.106  34.036  1.00 -0.04           H
ATOM   3834  HG  LEU A 262      19.704  65.985  34.138  1.00 -0.04           H
ATOM   3835 HD11 LEU A 262      21.698  64.520  35.620  1.00 -0.04           H
ATOM   3836 HD12 LEU A 262      20.046  64.928  36.231  1.00 -0.04           H
ATOM   3837 HD13 LEU A 262      21.112  66.266  35.886  1.00 -0.04           H
ATOM   3838 HD21 LEU A 262      22.480  64.871  33.262  1.00 -0.04           H
ATOM   3839 HD22 LEU A 262      21.468  65.707  32.235  1.00 -0.04           H
ATOM   3840 HD23 LEU A 262      22.010  66.579  33.660  1.00 -0.04           H
ATOM   3841  N   LEU A 263      18.258  61.301  32.563  1.00  0.01           N
ATOM   3842  CA  LEU A 263      18.060  59.863  32.384  1.00  0.01           C
ATOM   3843  C   LEU A 263      17.701  59.488  30.933  1.00  0.01           C
ATOM   3844  O   LEU A 263      17.911  58.367  30.432  1.00  0.01           O
ATOM   3845  CB  LEU A 263      16.888  59.443  33.260  1.00  0.01           C
ATOM   3846  CG  LEU A 263      17.303  59.489  34.786  1.00  0.01           C
ATOM   3847  CD1 LEU A 263      15.983  59.513  35.543  1.00  0.01           C
ATOM   3848  CD2 LEU A 263      17.987  58.203  35.228  1.00  0.01           C
ATOM   3849  H   LEU A 263      17.598  61.800  33.143  1.00  0.01           H
ATOM   3850  HA  LEU A 263      19.011  59.372  32.588  1.00  0.01           H
ATOM   3851  HB2 LEU A 263      16.052  60.140  33.217  1.00  0.01           H
ATOM   3852  HB3 LEU A 263      16.535  58.451  32.981  1.00  0.01           H
ATOM   3853  HG  LEU A 263      17.867  60.369  35.095  1.00  0.01           H
ATOM   3854 HD11 LEU A 263      15.521  60.485  35.368  1.00  0.01           H
ATOM   3855 HD12 LEU A 263      16.098  59.393  36.620  1.00  0.01           H
ATOM   3856 HD13 LEU A 263      15.369  58.663  35.246  1.00  0.01           H
ATOM   3857 HD21 LEU A 263      17.340  57.365  34.971  1.00  0.01           H
ATOM   3858 HD22 LEU A 263      18.963  58.186  34.743  1.00  0.01           H
ATOM   3859 HD23 LEU A 263      18.239  58.198  36.288  1.00  0.01           H
ATOM   3860  N   ALA A 264      17.243  60.491  30.176  1.00  0.01           N
ATOM   3861  CA  ALA A 264      16.915  60.360  28.766  1.00  0.01           C
ATOM   3862  C   ALA A 264      18.106  60.506  27.820  1.00  0.01           C
ATOM   3863  O   ALA A 264      18.178  59.888  26.797  1.00  0.01           O
ATOM   3864  CB  ALA A 264      15.868  61.454  28.379  1.00  0.01           C
ATOM   3865  H   ALA A 264      17.051  61.378  30.619  1.00  0.01           H
ATOM   3866  HA  ALA A 264      16.436  59.384  28.693  1.00  0.01           H
ATOM   3867  HB1 ALA A 264      15.678  61.290  27.318  1.00  0.01           H
ATOM   3868  HB2 ALA A 264      16.380  62.414  28.446  1.00  0.01           H
ATOM   3869  HB3 ALA A 264      14.992  61.363  29.022  1.00  0.01           H
ATOM   3870  N   GLY A 265      19.112  61.361  28.154  1.00 -0.01           N
ATOM   3871  CA  GLY A 265      20.337  61.645  27.403  1.00 -0.01           C
ATOM   3872  C   GLY A 265      21.503  60.709  27.791  1.00 -0.01           C
ATOM   3873  O   GLY A 265      22.208  60.147  26.941  1.00 -0.01           O
ATOM   3874  H   GLY A 265      18.985  61.831  29.039  1.00 -0.01           H
ATOM   3875  HA2 GLY A 265      20.122  61.662  26.335  1.00 -0.01           H
ATOM   3876  HA3 GLY A 265      20.523  62.717  27.473  1.00 -0.01           H
ATOM   3877  N   LEU A 266      21.760  60.415  29.090  1.00 -0.04           N
ATOM   3878  CA  LEU A 266      22.981  59.805  29.665  1.00 -0.04           C
ATOM   3879  C   LEU A 266      23.503  58.563  28.921  1.00 -0.04           C
ATOM   3880  O   LEU A 266      24.666  58.521  28.517  1.00 -0.04           O
ATOM   3881  CB  LEU A 266      22.794  59.462  31.146  1.00 -0.04           C
ATOM   3882  CG  LEU A 266      23.212  60.477  32.244  1.00 -0.04           C
ATOM   3883  CD1 LEU A 266      22.721  60.097  33.696  1.00 -0.04           C
ATOM   3884  CD2 LEU A 266      24.711  60.571  32.337  1.00 -0.04           C
ATOM   3885  H   LEU A 266      21.065  60.780  29.725  1.00 -0.04           H
ATOM   3886  HA  LEU A 266      23.816  60.488  29.511  1.00 -0.04           H
ATOM   3887  HB2 LEU A 266      21.741  59.267  31.345  1.00 -0.04           H
ATOM   3888  HB3 LEU A 266      23.245  58.489  31.343  1.00 -0.04           H
ATOM   3889  HG  LEU A 266      22.962  61.513  32.016  1.00 -0.04           H
ATOM   3890 HD11 LEU A 266      21.637  59.992  33.652  1.00 -0.04           H
ATOM   3891 HD12 LEU A 266      22.946  60.882  34.418  1.00 -0.04           H
ATOM   3892 HD13 LEU A 266      23.141  59.144  34.015  1.00 -0.04           H
ATOM   3893 HD21 LEU A 266      25.221  59.786  32.896  1.00 -0.04           H
ATOM   3894 HD22 LEU A 266      25.111  60.566  31.323  1.00 -0.04           H
ATOM   3895 HD23 LEU A 266      25.011  61.395  32.985  1.00 -0.04           H
ATOM   3896  N   GLY A 267      22.725  57.505  28.725  1.00  0.00           N
ATOM   3897  CA  GLY A 267      23.234  56.365  28.039  1.00  0.00           C
ATOM   3898  C   GLY A 267      23.668  56.567  26.559  1.00  0.00           C
ATOM   3899  O   GLY A 267      24.452  55.724  26.037  1.00  0.00           O
ATOM   3900  H   GLY A 267      21.852  57.406  29.223  1.00  0.00           H
ATOM   3901  HA2 GLY A 267      24.091  55.933  28.556  1.00  0.00           H
ATOM   3902  HA3 GLY A 267      22.430  55.633  27.956  1.00  0.00           H
ATOM   3903  N   SER A 268      23.155  57.632  25.986  1.00 -0.01           N
ATOM   3904  CA  SER A 268      23.612  58.082  24.619  1.00 -0.01           C
ATOM   3905  C   SER A 268      24.829  59.005  24.695  1.00 -0.01           C
ATOM   3906  O   SER A 268      25.773  58.720  23.927  1.00 -0.01           O
ATOM   3907  CB  SER A 268      22.427  58.789  23.838  1.00 -0.01           C
ATOM   3908  OG  SER A 268      22.707  58.775  22.444  1.00 -0.01           O
ATOM   3909  H   SER A 268      22.546  58.276  26.471  1.00 -0.01           H
ATOM   3910  HA  SER A 268      23.915  57.243  23.993  1.00 -0.01           H
ATOM   3911  HB2 SER A 268      21.526  58.187  23.951  1.00 -0.01           H
ATOM   3912  HB3 SER A 268      22.171  59.761  24.260  1.00 -0.01           H
ATOM   3913  HG  SER A 268      22.050  58.188  22.064  1.00 -0.01           H
ATOM   3914  N   ALA A 269      24.912  60.005  25.513  1.00 -0.06           N
ATOM   3915  CA  ALA A 269      26.073  60.707  25.737  1.00 -0.06           C
ATOM   3916  C   ALA A 269      27.287  59.916  26.251  1.00 -0.06           C
ATOM   3917  O   ALA A 269      28.447  60.195  25.874  1.00 -0.06           O
ATOM   3918  CB  ALA A 269      25.779  61.857  26.707  1.00 -0.06           C
ATOM   3919  H   ALA A 269      24.077  60.186  26.052  1.00 -0.06           H
ATOM   3920  HA  ALA A 269      26.264  61.240  24.805  1.00 -0.06           H
ATOM   3921  HB1 ALA A 269      25.437  61.536  27.691  1.00 -0.06           H
ATOM   3922  HB2 ALA A 269      24.874  62.325  26.320  1.00 -0.06           H
ATOM   3923  HB3 ALA A 269      26.571  62.594  26.839  1.00 -0.06           H
ATOM   3924  N   GLN A 270      27.015  58.885  27.054  1.00  0.01           N
ATOM   3925  CA  GLN A 270      27.953  57.838  27.483  1.00  0.01           C
ATOM   3926  C   GLN A 270      28.351  57.027  26.295  1.00  0.01           C
ATOM   3927  O   GLN A 270      29.546  56.785  26.126  1.00  0.01           O
ATOM   3928  CB  GLN A 270      27.478  56.876  28.598  1.00  0.01           C
ATOM   3929  CG  GLN A 270      28.356  55.647  29.007  1.00  0.01           C
ATOM   3930  CD  GLN A 270      29.625  56.046  29.780  1.00  0.01           C
ATOM   3931  NE2 GLN A 270      30.776  56.001  29.151  1.00  0.01           N
ATOM   3932  OE1 GLN A 270      29.600  56.527  30.896  1.00  0.01           O
ATOM   3933  H   GLN A 270      26.165  59.019  27.584  1.00  0.01           H
ATOM   3934  HA  GLN A 270      28.812  58.401  27.847  1.00  0.01           H
ATOM   3935  HB2 GLN A 270      27.268  57.388  29.537  1.00  0.01           H
ATOM   3936  HB3 GLN A 270      26.544  56.430  28.255  1.00  0.01           H
ATOM   3937  HG2 GLN A 270      27.794  54.907  29.577  1.00  0.01           H
ATOM   3938  HG3 GLN A 270      28.585  55.198  28.041  1.00  0.01           H
ATOM   3939 HE21 GLN A 270      31.535  56.274  29.760  1.00  0.01           H
ATOM   3940 HE22 GLN A 270      30.897  55.662  28.208  1.00  0.01           H
ATOM   3941  N   GLU A 271      27.463  56.589  25.467  1.00  0.00           N
ATOM   3942  CA  GLU A 271      27.870  55.885  24.187  1.00  0.00           C
ATOM   3943  C   GLU A 271      28.804  56.773  23.280  1.00  0.00           C
ATOM   3944  O   GLU A 271      29.931  56.380  22.897  1.00  0.00           O
ATOM   3945  CB  GLU A 271      26.615  55.338  23.459  1.00  0.00           C
ATOM   3946  CG  GLU A 271      27.041  54.132  22.531  1.00  0.00           C
ATOM   3947  CD  GLU A 271      27.700  52.904  23.211  1.00  0.00           C
ATOM   3948  OE1 GLU A 271      27.199  52.427  24.266  1.00  0.00           O
ATOM   3949  OE2 GLU A 271      28.759  52.421  22.759  1.00  0.00           O
ATOM   3950  H   GLU A 271      26.519  56.920  25.608  1.00  0.00           H
ATOM   3951  HA  GLU A 271      28.488  55.038  24.485  1.00  0.00           H
ATOM   3952  HB2 GLU A 271      25.984  54.844  24.196  1.00  0.00           H
ATOM   3953  HB3 GLU A 271      26.158  56.124  22.858  1.00  0.00           H
ATOM   3954  HG2 GLU A 271      26.105  53.826  22.063  1.00  0.00           H
ATOM   3955  HG3 GLU A 271      27.639  54.515  21.704  1.00  0.00           H
ATOM   3956  N   THR A 272      28.545  58.126  23.240  1.00 -0.04           N
ATOM   3957  CA  THR A 272      29.410  59.081  22.524  1.00 -0.04           C
ATOM   3958  C   THR A 272      30.793  59.248  23.141  1.00 -0.04           C
ATOM   3959  O   THR A 272      31.777  59.342  22.365  1.00 -0.04           O
ATOM   3960  CB  THR A 272      28.646  60.443  22.472  1.00 -0.04           C
ATOM   3961  CG2 THR A 272      29.533  61.611  21.964  1.00 -0.04           C
ATOM   3962  OG1 THR A 272      27.527  60.409  21.634  1.00 -0.04           O
ATOM   3963  H   THR A 272      27.688  58.493  23.628  1.00 -0.04           H
ATOM   3964  HA  THR A 272      29.582  58.648  21.539  1.00 -0.04           H
ATOM   3965  HB  THR A 272      28.398  60.625  23.518  1.00 -0.04           H
ATOM   3966  HG1 THR A 272      27.726  60.995  20.900  1.00 -0.04           H
ATOM   3967 HG21 THR A 272      30.295  61.809  22.717  1.00 -0.04           H
ATOM   3968 HG22 THR A 272      28.944  62.521  21.856  1.00 -0.04           H
ATOM   3969 HG23 THR A 272      29.738  61.501  20.899  1.00 -0.04           H
ATOM   3970  N   LEU A 273      30.876  59.237  24.486  1.00 -0.09           N
ATOM   3971  CA  LEU A 273      32.181  59.251  25.119  1.00 -0.09           C
ATOM   3972  C   LEU A 273      33.064  57.947  24.887  1.00 -0.09           C
ATOM   3973  O   LEU A 273      34.253  57.966  24.720  1.00 -0.09           O
ATOM   3974  CB  LEU A 273      31.943  59.528  26.589  1.00 -0.09           C
ATOM   3975  CG  LEU A 273      33.243  59.558  27.514  1.00 -0.09           C
ATOM   3976  CD1 LEU A 273      33.073  60.566  28.687  1.00 -0.09           C
ATOM   3977  CD2 LEU A 273      33.463  58.175  28.289  1.00 -0.09           C
ATOM   3978  H   LEU A 273      30.020  59.329  25.013  1.00 -0.09           H
ATOM   3979  HA  LEU A 273      32.722  60.095  24.692  1.00 -0.09           H
ATOM   3980  HB2 LEU A 273      31.510  60.528  26.567  1.00 -0.09           H
ATOM   3981  HB3 LEU A 273      31.050  59.015  26.946  1.00 -0.09           H
ATOM   3982  HG  LEU A 273      34.070  59.834  26.859  1.00 -0.09           H
ATOM   3983 HD11 LEU A 273      33.702  60.316  29.542  1.00 -0.09           H
ATOM   3984 HD12 LEU A 273      32.048  60.364  28.997  1.00 -0.09           H
ATOM   3985 HD13 LEU A 273      33.175  61.617  28.417  1.00 -0.09           H
ATOM   3986 HD21 LEU A 273      32.555  57.902  28.827  1.00 -0.09           H
ATOM   3987 HD22 LEU A 273      33.648  57.372  27.575  1.00 -0.09           H
ATOM   3988 HD23 LEU A 273      34.339  58.148  28.936  1.00 -0.09           H
ATOM   3989  N   ILE A 274      32.370  56.796  24.717  1.00  0.02           N
ATOM   3990  CA  ILE A 274      33.081  55.514  24.462  1.00  0.02           C
ATOM   3991  C   ILE A 274      33.665  55.599  23.065  1.00  0.02           C
ATOM   3992  O   ILE A 274      34.889  55.419  22.825  1.00  0.02           O
ATOM   3993  CB  ILE A 274      32.025  54.363  24.769  1.00  0.02           C
ATOM   3994  CG1 ILE A 274      31.821  54.267  26.245  1.00  0.02           C
ATOM   3995  CG2 ILE A 274      32.665  53.100  24.160  1.00  0.02           C
ATOM   3996  CD1 ILE A 274      30.935  53.053  26.637  1.00  0.02           C
ATOM   3997  H   ILE A 274      31.370  56.820  24.863  1.00  0.02           H
ATOM   3998  HA  ILE A 274      33.986  55.418  25.062  1.00  0.02           H
ATOM   3999  HB  ILE A 274      31.049  54.523  24.311  1.00  0.02           H
ATOM   4000 HG12 ILE A 274      32.793  54.244  26.737  1.00  0.02           H
ATOM   4001 HG13 ILE A 274      31.266  55.133  26.606  1.00  0.02           H
ATOM   4002 HG21 ILE A 274      32.619  53.164  23.073  1.00  0.02           H
ATOM   4003 HG22 ILE A 274      32.026  52.253  24.411  1.00  0.02           H
ATOM   4004 HG23 ILE A 274      33.679  52.946  24.531  1.00  0.02           H
ATOM   4005 HD11 ILE A 274      29.984  53.084  26.105  1.00  0.02           H
ATOM   4006 HD12 ILE A 274      30.683  53.150  27.693  1.00  0.02           H
ATOM   4007 HD13 ILE A 274      31.383  52.073  26.476  1.00  0.02           H
ATOM   4008  N   ARG A 275      32.889  56.150  22.155  1.00  0.02           N
ATOM   4009  CA  ARG A 275      33.185  55.930  20.718  1.00  0.02           C
ATOM   4010  C   ARG A 275      33.996  57.013  19.994  1.00  0.02           C
ATOM   4011  O   ARG A 275      34.540  56.745  18.949  1.00  0.02           O
ATOM   4012  CB  ARG A 275      31.804  55.768  19.994  1.00  0.02           C
ATOM   4013  CG  ARG A 275      31.109  54.442  20.216  1.00  0.02           C
ATOM   4014  CD  ARG A 275      29.705  54.332  19.684  1.00  0.02           C
ATOM   4015  NE  ARG A 275      29.126  53.007  19.954  1.00  0.02           N
ATOM   4016  CZ  ARG A 275      29.123  51.933  19.235  1.00  0.02           C
ATOM   4017  NH1 ARG A 275      29.683  51.847  18.080  1.00  0.02           N
ATOM   4018  NH2 ARG A 275      28.679  50.860  19.761  1.00  0.02           N
ATOM   4019  H   ARG A 275      31.988  56.528  22.412  1.00  0.02           H
ATOM   4020  HA  ARG A 275      33.707  54.975  20.654  1.00  0.02           H
ATOM   4021  HB2 ARG A 275      31.235  56.632  20.335  1.00  0.02           H
ATOM   4022  HB3 ARG A 275      31.946  55.832  18.915  1.00  0.02           H
ATOM   4023  HG2 ARG A 275      31.778  53.773  19.674  1.00  0.02           H
ATOM   4024  HG3 ARG A 275      31.093  54.186  21.275  1.00  0.02           H
ATOM   4025  HD2 ARG A 275      29.290  55.119  20.314  1.00  0.02           H
ATOM   4026  HD3 ARG A 275      29.496  54.606  18.650  1.00  0.02           H
ATOM   4027  HE  ARG A 275      28.713  52.924  20.872  1.00  0.02           H
ATOM   4028 HH11 ARG A 275      30.027  52.692  17.647  1.00  0.02           H
ATOM   4029 HH12 ARG A 275      29.630  50.945  17.628  1.00  0.02           H
ATOM   4030 HH21 ARG A 275      28.275  50.913  20.685  1.00  0.02           H
ATOM   4031 HH22 ARG A 275      28.885  49.920  19.457  1.00  0.02           H
ATOM   4032  N   LYS A 276      33.770  58.248  20.380  1.00  0.01           N
ATOM   4033  CA  LYS A 276      34.249  59.436  19.677  1.00  0.01           C
ATOM   4034  C   LYS A 276      35.188  60.339  20.467  1.00  0.01           C
ATOM   4035  O   LYS A 276      35.671  61.320  19.934  1.00  0.01           O
ATOM   4036  CB  LYS A 276      33.031  60.326  19.237  1.00  0.01           C
ATOM   4037  CG  LYS A 276      32.019  59.642  18.326  1.00  0.01           C
ATOM   4038  CD  LYS A 276      30.984  60.542  17.682  1.00  0.01           C
ATOM   4039  CE  LYS A 276      30.046  59.695  16.809  1.00  0.01           C
ATOM   4040  NZ  LYS A 276      28.989  60.537  16.160  1.00  0.01           N
ATOM   4041  H   LYS A 276      33.204  58.399  21.203  1.00  0.01           H
ATOM   4042  HA  LYS A 276      34.807  59.151  18.785  1.00  0.01           H
ATOM   4043  HB2 LYS A 276      32.513  60.704  20.118  1.00  0.01           H
ATOM   4044  HB3 LYS A 276      33.394  61.247  18.781  1.00  0.01           H
ATOM   4045  HG2 LYS A 276      32.570  59.168  17.514  1.00  0.01           H
ATOM   4046  HG3 LYS A 276      31.517  58.807  18.814  1.00  0.01           H
ATOM   4047  HD2 LYS A 276      30.435  61.055  18.471  1.00  0.01           H
ATOM   4048  HD3 LYS A 276      31.439  61.307  17.053  1.00  0.01           H
ATOM   4049  HE2 LYS A 276      30.485  59.078  16.025  1.00  0.01           H
ATOM   4050  HE3 LYS A 276      29.534  58.972  17.444  1.00  0.01           H
ATOM   4051  HZ1 LYS A 276      29.264  61.222  15.471  1.00  0.01           H
ATOM   4052  HZ2 LYS A 276      28.541  61.126  16.848  1.00  0.01           H
ATOM   4053  HZ3 LYS A 276      28.250  59.987  15.745  1.00  0.01           H
ATOM   4054  N   THR A 277      35.388  60.042  21.776  1.00 -0.06           N
ATOM   4055  CA  THR A 277      36.341  60.839  22.662  1.00 -0.06           C
ATOM   4056  C   THR A 277      37.496  60.103  23.310  1.00 -0.06           C
ATOM   4057  O   THR A 277      37.504  58.901  23.479  1.00 -0.06           O
ATOM   4058  CB  THR A 277      35.566  61.517  23.788  1.00 -0.06           C
ATOM   4059  CG2 THR A 277      34.579  62.609  23.395  1.00 -0.06           C
ATOM   4060  OG1 THR A 277      35.081  60.566  24.788  1.00 -0.06           O
ATOM   4061  H   THR A 277      34.928  59.234  22.172  1.00 -0.06           H
ATOM   4062  HA  THR A 277      36.762  61.657  22.078  1.00 -0.06           H
ATOM   4063  HB  THR A 277      36.308  62.064  24.370  1.00 -0.06           H
ATOM   4064  HG1 THR A 277      34.959  59.715  24.362  1.00 -0.06           H
ATOM   4065 HG21 THR A 277      33.922  62.278  22.591  1.00 -0.06           H
ATOM   4066 HG22 THR A 277      35.125  63.461  22.991  1.00 -0.06           H
ATOM   4067 HG23 THR A 277      33.978  62.860  24.270  1.00 -0.06           H
ATOM   4068  N   ARG A 278      38.535  60.875  23.667  1.00 -0.01           N
ATOM   4069  CA  ARG A 278      39.595  60.483  24.639  1.00 -0.01           C
ATOM   4070  C   ARG A 278      39.780  61.553  25.750  1.00 -0.01           C
ATOM   4071  O   ARG A 278      39.058  62.586  25.712  1.00 -0.01           O
ATOM   4072  CB  ARG A 278      40.891  60.150  23.854  1.00 -0.01           C
ATOM   4073  CG  ARG A 278      40.840  58.717  23.334  1.00 -0.01           C
ATOM   4074  CD  ARG A 278      42.182  58.340  22.677  1.00 -0.01           C
ATOM   4075  NE  ARG A 278      42.119  56.935  22.128  1.00 -0.01           N
ATOM   4076  CZ  ARG A 278      41.861  55.840  22.772  1.00 -0.01           C
ATOM   4077  NH1 ARG A 278      41.955  55.904  24.055  1.00 -0.01           N
ATOM   4078  NH2 ARG A 278      41.756  54.716  22.141  1.00 -0.01           N
ATOM   4079  H   ARG A 278      38.443  61.872  23.539  1.00 -0.01           H
ATOM   4080  HA  ARG A 278      39.251  59.628  25.220  1.00 -0.01           H
ATOM   4081  HB2 ARG A 278      41.014  60.837  23.017  1.00 -0.01           H
ATOM   4082  HB3 ARG A 278      41.755  60.296  24.502  1.00 -0.01           H
ATOM   4083  HG2 ARG A 278      40.572  58.048  24.151  1.00 -0.01           H
ATOM   4084  HG3 ARG A 278      40.142  58.639  22.500  1.00 -0.01           H
ATOM   4085  HD2 ARG A 278      42.430  59.003  21.848  1.00 -0.01           H
ATOM   4086  HD3 ARG A 278      42.977  58.438  23.417  1.00 -0.01           H
ATOM   4087  HE  ARG A 278      42.337  56.840  21.147  1.00 -0.01           H
ATOM   4088 HH11 ARG A 278      42.182  56.779  24.504  1.00 -0.01           H
ATOM   4089 HH12 ARG A 278      41.868  55.028  24.552  1.00 -0.01           H
ATOM   4090 HH21 ARG A 278      41.796  54.739  21.132  1.00 -0.01           H
ATOM   4091 HH22 ARG A 278      41.463  53.864  22.597  1.00 -0.01           H
ATOM   4092  N   PHE A 279      40.618  61.348  26.757  1.00 -0.37           N
ATOM   4093  CA  PHE A 279      40.965  62.360  27.742  1.00 -0.37           C
ATOM   4094  C   PHE A 279      42.503  62.381  28.005  1.00 -0.37           C
ATOM   4095  O   PHE A 279      43.125  61.331  28.279  1.00 -0.37           O
ATOM   4096  CB  PHE A 279      40.095  62.125  29.026  1.00 -0.37           C
ATOM   4097  CG  PHE A 279      40.370  62.982  30.215  1.00 -0.37           C
ATOM   4098  CD1 PHE A 279      39.720  64.212  30.272  1.00 -0.37           C
ATOM   4099  CD2 PHE A 279      41.279  62.608  31.210  1.00 -0.37           C
ATOM   4100  CE1 PHE A 279      39.937  65.111  31.309  1.00 -0.37           C
ATOM   4101  CE2 PHE A 279      41.498  63.502  32.256  1.00 -0.37           C
ATOM   4102  CZ  PHE A 279      40.849  64.687  32.331  1.00 -0.37           C
ATOM   4103  H   PHE A 279      41.098  60.462  26.823  1.00 -0.37           H
ATOM   4104  HA  PHE A 279      40.724  63.348  27.347  1.00 -0.37           H
ATOM   4105  HB2 PHE A 279      39.032  62.088  28.790  1.00 -0.37           H
ATOM   4106  HB3 PHE A 279      40.320  61.127  29.404  1.00 -0.37           H
ATOM   4107  HD1 PHE A 279      39.021  64.449  29.483  1.00 -0.37           H
ATOM   4108  HD2 PHE A 279      41.786  61.662  31.090  1.00 -0.37           H
ATOM   4109  HE1 PHE A 279      39.567  66.125  31.286  1.00 -0.37           H
ATOM   4110  HE2 PHE A 279      42.344  63.307  32.899  1.00 -0.37           H
ATOM   4111  HZ  PHE A 279      40.987  65.233  33.253  1.00 -0.37           H
ATOM   4112  N   PHE A 280      43.040  63.595  28.119  1.00 -0.01           N
ATOM   4113  CA  PHE A 280      44.479  63.764  28.446  1.00 -0.01           C
ATOM   4114  C   PHE A 280      44.758  64.737  29.609  1.00 -0.01           C
ATOM   4115  O   PHE A 280      44.102  65.696  29.998  1.00 -0.01           O
ATOM   4116  CB  PHE A 280      45.319  64.117  27.144  1.00 -0.01           C
ATOM   4117  CG  PHE A 280      45.115  65.467  26.582  1.00 -0.01           C
ATOM   4118  CD1 PHE A 280      45.561  66.649  27.224  1.00 -0.01           C
ATOM   4119  CD2 PHE A 280      44.456  65.521  25.321  1.00 -0.01           C
ATOM   4120  CE1 PHE A 280      45.395  67.862  26.514  1.00 -0.01           C
ATOM   4121  CE2 PHE A 280      44.163  66.767  24.780  1.00 -0.01           C
ATOM   4122  CZ  PHE A 280      44.631  67.933  25.340  1.00 -0.01           C
ATOM   4123  H   PHE A 280      42.508  64.414  27.865  1.00 -0.01           H
ATOM   4124  HA  PHE A 280      44.880  62.774  28.666  1.00 -0.01           H
ATOM   4125  HB2 PHE A 280      46.386  63.995  27.330  1.00 -0.01           H
ATOM   4126  HB3 PHE A 280      45.120  63.338  26.409  1.00 -0.01           H
ATOM   4127  HD1 PHE A 280      46.159  66.633  28.123  1.00 -0.01           H
ATOM   4128  HD2 PHE A 280      44.168  64.667  24.726  1.00 -0.01           H
ATOM   4129  HE1 PHE A 280      45.863  68.736  26.943  1.00 -0.01           H
ATOM   4130  HE2 PHE A 280      43.659  66.757  23.825  1.00 -0.01           H
ATOM   4131  HZ  PHE A 280      44.574  68.908  24.879  1.00 -0.01           H
ATOM   4132  N   MET A 281      45.915  64.389  30.188  1.00  0.00           N
ATOM   4133  CA  MET A 281      46.730  65.290  30.915  1.00  0.00           C
ATOM   4134  C   MET A 281      47.865  65.711  30.029  1.00  0.00           C
ATOM   4135  O   MET A 281      48.310  64.903  29.207  1.00  0.00           O
ATOM   4136  CB  MET A 281      47.209  64.705  32.245  1.00  0.00           C
ATOM   4137  CG  MET A 281      48.250  65.358  33.068  1.00  0.00           C
ATOM   4138  SD  MET A 281      48.985  64.464  34.368  1.00  0.00           S
ATOM   4139  CE  MET A 281      49.795  63.200  33.348  1.00  0.00           C
ATOM   4140  H   MET A 281      46.372  63.588  29.776  1.00  0.00           H
ATOM   4141  HA  MET A 281      46.128  66.155  31.195  1.00  0.00           H
ATOM   4142  HB2 MET A 281      46.330  64.566  32.875  1.00  0.00           H
ATOM   4143  HB3 MET A 281      47.712  63.810  31.880  1.00  0.00           H
ATOM   4144  HG2 MET A 281      49.022  65.784  32.428  1.00  0.00           H
ATOM   4145  HG3 MET A 281      47.798  66.256  33.489  1.00  0.00           H
ATOM   4146  HE1 MET A 281      50.696  62.940  33.905  1.00  0.00           H
ATOM   4147  HE2 MET A 281      49.193  62.314  33.148  1.00  0.00           H
ATOM   4148  HE3 MET A 281      50.020  63.624  32.369  1.00  0.00           H
ATOM   4149  N   ALA A 282      48.401  66.953  30.207  1.00  0.00           N
ATOM   4150  CA  ALA A 282      49.497  67.611  29.496  1.00  0.00           C
ATOM   4151  C   ALA A 282      50.221  68.492  30.520  1.00  0.00           C
ATOM   4152  O   ALA A 282      49.680  69.082  31.427  1.00  0.00           O
ATOM   4153  CB  ALA A 282      48.969  68.229  28.228  1.00  0.00           C
ATOM   4154  H   ALA A 282      47.844  67.513  30.837  1.00  0.00           H
ATOM   4155  HA  ALA A 282      50.105  66.764  29.178  1.00  0.00           H
ATOM   4156  HB1 ALA A 282      49.704  68.829  27.691  1.00  0.00           H
ATOM   4157  HB2 ALA A 282      48.097  68.865  28.380  1.00  0.00           H
ATOM   4158  HB3 ALA A 282      48.586  67.528  27.487  1.00  0.00           H
ATOM   4159  N   THR A 283      51.540  68.665  30.309  1.00  0.01           N
ATOM   4160  CA  THR A 283      52.512  69.410  31.157  1.00  0.01           C
ATOM   4161  C   THR A 283      53.199  70.384  30.311  1.00  0.01           C
ATOM   4162  O   THR A 283      53.849  70.064  29.310  1.00  0.01           O
ATOM   4163  CB  THR A 283      53.502  68.558  32.030  1.00  0.01           C
ATOM   4164  CG2 THR A 283      54.212  69.442  33.070  1.00  0.01           C
ATOM   4165  OG1 THR A 283      52.917  67.419  32.633  1.00  0.01           O
ATOM   4166  H   THR A 283      51.818  67.968  29.633  1.00  0.01           H
ATOM   4167  HA  THR A 283      51.888  69.973  31.852  1.00  0.01           H
ATOM   4168  HB  THR A 283      54.295  68.128  31.418  1.00  0.01           H
ATOM   4169  HG1 THR A 283      53.560  67.045  33.240  1.00  0.01           H
ATOM   4170 HG21 THR A 283      54.771  70.272  32.637  1.00  0.01           H
ATOM   4171 HG22 THR A 283      54.909  68.891  33.699  1.00  0.01           H
ATOM   4172 HG23 THR A 283      53.421  69.875  33.682  1.00  0.01           H
ATOM   4173  N   LEU A 284      53.174  71.638  30.678  1.00  0.00           N
ATOM   4174  CA  LEU A 284      53.802  72.694  29.864  1.00  0.00           C
ATOM   4175  C   LEU A 284      54.726  73.540  30.745  1.00  0.00           C
ATOM   4176  O   LEU A 284      54.582  73.617  31.950  1.00  0.00           O
ATOM   4177  CB  LEU A 284      52.654  73.700  29.321  1.00  0.00           C
ATOM   4178  CG  LEU A 284      51.435  73.089  28.704  1.00  0.00           C
ATOM   4179  CD1 LEU A 284      50.445  74.156  28.241  1.00  0.00           C
ATOM   4180  CD2 LEU A 284      51.791  72.215  27.547  1.00  0.00           C
ATOM   4181  H   LEU A 284      52.692  71.867  31.536  1.00  0.00           H
ATOM   4182  HA  LEU A 284      54.388  72.413  28.989  1.00  0.00           H
ATOM   4183  HB2 LEU A 284      52.283  74.327  30.132  1.00  0.00           H
ATOM   4184  HB3 LEU A 284      53.059  74.470  28.663  1.00  0.00           H
ATOM   4185  HG  LEU A 284      50.980  72.523  29.517  1.00  0.00           H
ATOM   4186 HD11 LEU A 284      50.080  74.702  29.110  1.00  0.00           H
ATOM   4187 HD12 LEU A 284      49.554  73.716  27.791  1.00  0.00           H
ATOM   4188 HD13 LEU A 284      50.948  74.818  27.537  1.00  0.00           H
ATOM   4189 HD21 LEU A 284      52.386  72.732  26.794  1.00  0.00           H
ATOM   4190 HD22 LEU A 284      52.335  71.321  27.852  1.00  0.00           H
ATOM   4191 HD23 LEU A 284      50.904  71.839  27.037  1.00  0.00           H
ATOM   4192  N   ARG A 285      55.603  74.277  30.019  1.00  0.00           N
ATOM   4193  CA  ARG A 285      56.589  75.179  30.621  1.00  0.00           C
ATOM   4194  C   ARG A 285      56.564  76.525  29.904  1.00  0.00           C
ATOM   4195  O   ARG A 285      56.763  76.589  28.725  1.00  0.00           O
ATOM   4196  CB  ARG A 285      58.060  74.549  30.716  1.00  0.00           C
ATOM   4197  CG  ARG A 285      59.047  75.477  31.406  1.00  0.00           C
ATOM   4198  CD  ARG A 285      60.393  74.922  31.855  1.00  0.00           C
ATOM   4199  NE  ARG A 285      60.437  73.683  32.640  1.00  0.00           N
ATOM   4200  CZ  ARG A 285      59.700  73.443  33.681  1.00  0.00           C
ATOM   4201  NH1 ARG A 285      59.281  74.361  34.529  1.00  0.00           N
ATOM   4202  NH2 ARG A 285      59.483  72.244  34.084  1.00  0.00           N
ATOM   4203  H   ARG A 285      55.628  74.157  29.016  1.00  0.00           H
ATOM   4204  HA  ARG A 285      56.358  75.361  31.671  1.00  0.00           H
ATOM   4205  HB2 ARG A 285      57.949  73.680  31.364  1.00  0.00           H
ATOM   4206  HB3 ARG A 285      58.458  74.306  29.731  1.00  0.00           H
ATOM   4207  HG2 ARG A 285      59.329  76.289  30.736  1.00  0.00           H
ATOM   4208  HG3 ARG A 285      58.553  75.890  32.285  1.00  0.00           H
ATOM   4209  HD2 ARG A 285      61.049  74.709  31.010  1.00  0.00           H
ATOM   4210  HD3 ARG A 285      60.911  75.769  32.306  1.00  0.00           H
ATOM   4211  HE  ARG A 285      60.863  72.886  32.189  1.00  0.00           H
ATOM   4212 HH11 ARG A 285      59.332  75.331  34.251  1.00  0.00           H
ATOM   4213 HH12 ARG A 285      58.765  74.174  35.377  1.00  0.00           H
ATOM   4214 HH21 ARG A 285      59.864  71.406  33.667  1.00  0.00           H
ATOM   4215 HH22 ARG A 285      58.715  72.097  34.723  1.00  0.00           H
ATOM   4216  N   LYS A 286      56.291  77.649  30.656  1.00  0.00           N
ATOM   4217  CA  LYS A 286      56.579  79.008  30.249  1.00  0.00           C
ATOM   4218  C   LYS A 286      58.135  79.012  30.269  1.00  0.00           C
ATOM   4219  O   LYS A 286      58.685  78.725  31.315  1.00  0.00           O
ATOM   4220  CB  LYS A 286      55.872  80.026  31.127  1.00  0.00           C
ATOM   4221  CG  LYS A 286      56.349  81.418  30.721  1.00  0.00           C
ATOM   4222  CD  LYS A 286      55.788  82.525  31.633  1.00  0.00           C
ATOM   4223  CE  LYS A 286      56.274  83.884  31.091  1.00  0.00           C
ATOM   4224  NZ  LYS A 286      55.559  85.070  31.668  1.00  0.00           N
ATOM   4225  H   LYS A 286      56.076  77.559  31.639  1.00  0.00           H
ATOM   4226  HA  LYS A 286      56.166  79.055  29.241  1.00  0.00           H
ATOM   4227  HB2 LYS A 286      54.807  80.041  30.894  1.00  0.00           H
ATOM   4228  HB3 LYS A 286      55.994  79.816  32.189  1.00  0.00           H
ATOM   4229  HG2 LYS A 286      57.423  81.500  30.890  1.00  0.00           H
ATOM   4230  HG3 LYS A 286      56.161  81.606  29.664  1.00  0.00           H
ATOM   4231  HD2 LYS A 286      54.701  82.511  31.551  1.00  0.00           H
ATOM   4232  HD3 LYS A 286      55.985  82.375  32.694  1.00  0.00           H
ATOM   4233  HE2 LYS A 286      57.338  83.988  31.299  1.00  0.00           H
ATOM   4234  HE3 LYS A 286      56.011  83.841  30.034  1.00  0.00           H
ATOM   4235  HZ1 LYS A 286      56.026  85.914  31.368  1.00  0.00           H
ATOM   4236  HZ2 LYS A 286      55.521  85.115  32.677  1.00  0.00           H
ATOM   4237  HZ3 LYS A 286      54.625  85.096  31.285  1.00  0.00           H
ATOM   4238  N   PRO A 287      58.813  79.386  29.150  1.00  0.00           N
ATOM   4239  CA  PRO A 287      60.281  79.399  29.005  1.00  0.00           C
ATOM   4240  C   PRO A 287      60.980  80.087  30.196  1.00  0.00           C
ATOM   4241  O   PRO A 287      60.579  81.133  30.719  1.00  0.00           O
ATOM   4242  CB  PRO A 287      60.518  80.019  27.573  1.00  0.00           C
ATOM   4243  CG  PRO A 287      59.242  79.648  26.855  1.00  0.00           C
ATOM   4244  CD  PRO A 287      58.203  79.747  27.890  1.00  0.00           C
ATOM   4245  HA  PRO A 287      60.650  78.374  28.979  1.00  0.00           H
ATOM   4246  HB2 PRO A 287      60.715  81.091  27.534  1.00  0.00           H
ATOM   4247  HB3 PRO A 287      61.335  79.595  26.990  1.00  0.00           H
ATOM   4248  HG2 PRO A 287      58.975  80.292  26.017  1.00  0.00           H
ATOM   4249  HG3 PRO A 287      59.289  78.599  26.564  1.00  0.00           H
ATOM   4250  HD2 PRO A 287      57.871  80.785  27.894  1.00  0.00           H
ATOM   4251  HD3 PRO A 287      57.466  78.994  27.610  1.00  0.00           H
ATOM   4252  N   ALA A 288      62.144  79.538  30.601  1.00  0.00           N
ATOM   4253  CA  ALA A 288      63.097  80.089  31.603  1.00  0.00           C
ATOM   4254  C   ALA A 288      64.051  81.071  30.840  1.00  0.00           C
ATOM   4255  O   ALA A 288      64.422  80.888  29.641  1.00  0.00           O
ATOM   4256  CB  ALA A 288      63.914  78.898  32.148  1.00  0.00           C
ATOM   4257  H   ALA A 288      62.304  78.682  30.089  1.00  0.00           H
ATOM   4258  HA  ALA A 288      62.484  80.572  32.364  1.00  0.00           H
ATOM   4259  HB1 ALA A 288      64.332  78.394  31.277  1.00  0.00           H
ATOM   4260  HB2 ALA A 288      63.215  78.186  32.589  1.00  0.00           H
ATOM   4261  HB3 ALA A 288      64.625  79.151  32.935  1.00  0.00           H
ATOM   4262  N   VAL A 289      64.631  81.989  31.629  1.00  0.00           N
ATOM   4263  CA  VAL A 289      65.542  83.048  31.111  1.00  0.00           C
ATOM   4264  C   VAL A 289      66.980  82.389  31.094  1.00  0.00           C
ATOM   4265  O   VAL A 289      67.277  81.380  31.787  1.00  0.00           O
ATOM   4266  CB  VAL A 289      65.431  84.365  31.892  1.00  0.00           C
ATOM   4267  CG1 VAL A 289      63.945  84.884  31.995  1.00  0.00           C
ATOM   4268  CG2 VAL A 289      66.016  84.246  33.301  1.00  0.00           C
ATOM   4269  H   VAL A 289      64.289  82.010  32.579  1.00  0.00           H
ATOM   4270  HA  VAL A 289      65.361  83.199  30.047  1.00  0.00           H
ATOM   4271  HB  VAL A 289      65.953  85.175  31.384  1.00  0.00           H
ATOM   4272 HG11 VAL A 289      63.625  85.017  30.961  1.00  0.00           H
ATOM   4273 HG12 VAL A 289      63.356  84.130  32.517  1.00  0.00           H
ATOM   4274 HG13 VAL A 289      63.860  85.844  32.504  1.00  0.00           H
ATOM   4275 HG21 VAL A 289      67.095  84.095  33.264  1.00  0.00           H
ATOM   4276 HG22 VAL A 289      65.516  83.466  33.874  1.00  0.00           H
ATOM   4277 HG23 VAL A 289      65.894  85.214  33.786  1.00  0.00           H
ATOM   4278  N   LEU A 290      67.947  82.927  30.315  1.00  0.00           N
ATOM   4279  CA  LEU A 290      69.391  82.639  30.514  1.00  0.00           C
ATOM   4280  C   LEU A 290      70.174  84.001  30.481  1.00  0.00           C
ATOM   4281  O   LEU A 290      69.870  84.780  29.538  1.00  0.00           O
ATOM   4282  CB  LEU A 290      69.821  81.536  29.517  1.00  0.00           C
ATOM   4283  CG  LEU A 290      71.250  80.983  29.378  1.00  0.00           C
ATOM   4284  CD1 LEU A 290      72.438  82.018  29.409  1.00  0.00           C
ATOM   4285  CD2 LEU A 290      71.567  80.106  30.593  1.00  0.00           C
ATOM   4286  OXT LEU A 290      70.924  84.333  31.398  1.00  0.00           O
ATOM   4287  H   LEU A 290      67.738  83.726  29.732  1.00  0.00           H
ATOM   4288  HA  LEU A 290      69.572  82.340  31.546  1.00  0.00           H
ATOM   4289  HB2 LEU A 290      69.100  80.724  29.617  1.00  0.00           H
ATOM   4290  HB3 LEU A 290      69.657  81.937  28.517  1.00  0.00           H
ATOM   4291  HG  LEU A 290      71.242  80.405  28.454  1.00  0.00           H
ATOM   4292 HD11 LEU A 290      72.197  82.893  28.805  1.00  0.00           H
ATOM   4293 HD12 LEU A 290      73.317  81.523  28.995  1.00  0.00           H
ATOM   4294 HD13 LEU A 290      72.527  82.326  30.451  1.00  0.00           H
ATOM   4295 HD21 LEU A 290      71.610  80.713  31.498  1.00  0.00           H
ATOM   4296 HD22 LEU A 290      70.770  79.370  30.701  1.00  0.00           H
ATOM   4297 HD23 LEU A 290      72.500  79.574  30.408  1.00  0.00           H
TER    4298      LEU A 290 
ATOM   4299  N   GLN B   9      32.097  81.398  24.551  1.00  0.04           N
ATOM   4300  CA  GLN B   9      32.591  81.539  23.191  1.00  0.04           C
ATOM   4301  C   GLN B   9      31.978  80.622  22.134  1.00  0.04           C
ATOM   4302  O   GLN B   9      31.376  81.109  21.175  1.00  0.04           O
ATOM   4303  CB  GLN B   9      34.079  81.563  22.986  1.00  0.04           C
ATOM   4304  CG  GLN B   9      34.843  82.693  23.823  1.00  0.04           C
ATOM   4305  CD  GLN B   9      34.639  84.168  23.368  1.00  0.04           C
ATOM   4306  NE2 GLN B   9      35.078  85.183  24.081  1.00  0.04           N
ATOM   4307  OE1 GLN B   9      33.945  84.389  22.418  1.00  0.04           O
ATOM   4308  HA  GLN B   9      32.238  82.513  22.852  1.00  0.04           H
ATOM   4309  HB2 GLN B   9      34.549  80.616  23.249  1.00  0.04           H
ATOM   4310  HB3 GLN B   9      34.263  81.703  21.920  1.00  0.04           H
ATOM   4311  HG2 GLN B   9      34.685  82.566  24.894  1.00  0.04           H
ATOM   4312  HG3 GLN B   9      35.921  82.533  23.811  1.00  0.04           H
ATOM   4313 HE21 GLN B   9      34.397  85.927  24.123  1.00  0.04           H
ATOM   4314 HE22 GLN B   9      35.615  84.953  24.905  1.00  0.04           H
ATOM   4315  H1  GLN B   9      32.229  80.443  24.849  1.00  0.04           H
ATOM   4316  H2  GLN B   9      32.503  82.109  25.142  1.00  0.04           H
ATOM   4317  H3  GLN B   9      31.091  81.484  24.553  1.00  0.04           H
ATOM   4318  N   GLN B  10      32.139  79.269  22.280  1.00  0.01           N
ATOM   4319  CA  GLN B  10      31.658  78.344  21.311  1.00  0.01           C
ATOM   4320  C   GLN B  10      30.126  77.993  21.580  1.00  0.01           C
ATOM   4321  O   GLN B  10      29.270  78.360  20.802  1.00  0.01           O
ATOM   4322  CB  GLN B  10      32.489  77.068  21.381  1.00  0.01           C
ATOM   4323  CG  GLN B  10      33.953  77.256  20.868  1.00  0.01           C
ATOM   4324  CD  GLN B  10      34.879  78.044  21.854  1.00  0.01           C
ATOM   4325  NE2 GLN B  10      35.914  78.729  21.342  1.00  0.01           N
ATOM   4326  OE1 GLN B  10      34.659  78.142  23.052  1.00  0.01           O
ATOM   4327  H   GLN B  10      32.789  78.872  22.944  1.00  0.01           H
ATOM   4328  HA  GLN B  10      31.744  78.694  20.283  1.00  0.01           H
ATOM   4329  HB2 GLN B  10      32.463  76.694  22.405  1.00  0.01           H
ATOM   4330  HB3 GLN B  10      31.956  76.375  20.730  1.00  0.01           H
ATOM   4331  HG2 GLN B  10      34.372  76.257  20.744  1.00  0.01           H
ATOM   4332  HG3 GLN B  10      34.002  77.796  19.923  1.00  0.01           H
ATOM   4333 HE21 GLN B  10      36.422  79.393  21.909  1.00  0.01           H
ATOM   4334 HE22 GLN B  10      36.086  78.691  20.348  1.00  0.01           H
ATOM   4335  N   GLN B  11      29.742  77.380  22.738  1.00  0.01           N
ATOM   4336  CA  GLN B  11      28.350  77.033  23.036  1.00  0.01           C
ATOM   4337  C   GLN B  11      27.781  77.813  24.208  1.00  0.01           C
ATOM   4338  O   GLN B  11      26.597  78.161  24.198  1.00  0.01           O
ATOM   4339  CB  GLN B  11      28.141  75.548  23.273  1.00  0.01           C
ATOM   4340  CG  GLN B  11      28.314  74.658  22.069  1.00  0.01           C
ATOM   4341  CD  GLN B  11      27.197  73.637  22.022  1.00  0.01           C
ATOM   4342  NE2 GLN B  11      27.397  72.433  22.438  1.00  0.01           N
ATOM   4343  OE1 GLN B  11      26.209  73.878  21.340  1.00  0.01           O
ATOM   4344  H   GLN B  11      30.418  77.184  23.463  1.00  0.01           H
ATOM   4345  HA  GLN B  11      27.686  77.232  22.196  1.00  0.01           H
ATOM   4346  HB2 GLN B  11      28.878  75.332  24.047  1.00  0.01           H
ATOM   4347  HB3 GLN B  11      27.108  75.484  23.615  1.00  0.01           H
ATOM   4348  HG2 GLN B  11      28.278  75.222  21.137  1.00  0.01           H
ATOM   4349  HG3 GLN B  11      29.284  74.162  22.024  1.00  0.01           H
ATOM   4350 HE21 GLN B  11      26.546  71.889  22.426  1.00  0.01           H
ATOM   4351 HE22 GLN B  11      28.101  72.150  23.104  1.00  0.01           H
ATOM   4352  N   VAL B  12      28.638  78.203  25.152  1.00  0.00           N
ATOM   4353  CA  VAL B  12      28.311  79.011  26.355  1.00  0.00           C
ATOM   4354  C   VAL B  12      29.438  80.067  26.638  1.00  0.00           C
ATOM   4355  O   VAL B  12      30.581  79.821  26.235  1.00  0.00           O
ATOM   4356  CB  VAL B  12      28.179  78.161  27.643  1.00  0.00           C
ATOM   4357  CG1 VAL B  12      26.769  77.516  27.852  1.00  0.00           C
ATOM   4358  CG2 VAL B  12      29.248  77.046  27.722  1.00  0.00           C
ATOM   4359  H   VAL B  12      29.568  77.811  25.166  1.00  0.00           H
ATOM   4360  HA  VAL B  12      27.480  79.685  26.148  1.00  0.00           H
ATOM   4361  HB  VAL B  12      28.377  78.749  28.540  1.00  0.00           H
ATOM   4362 HG11 VAL B  12      26.096  78.373  27.831  1.00  0.00           H
ATOM   4363 HG12 VAL B  12      26.496  76.742  27.135  1.00  0.00           H
ATOM   4364 HG13 VAL B  12      26.719  77.143  28.874  1.00  0.00           H
ATOM   4365 HG21 VAL B  12      29.361  76.487  26.793  1.00  0.00           H
ATOM   4366 HG22 VAL B  12      28.853  76.355  28.466  1.00  0.00           H
ATOM   4367 HG23 VAL B  12      30.173  77.541  28.018  1.00  0.00           H
ATOM   4368  N   THR B  13      29.192  81.239  27.210  1.00  0.00           N
ATOM   4369  CA  THR B  13      30.030  82.172  27.957  1.00  0.00           C
ATOM   4370  C   THR B  13      30.308  81.793  29.451  1.00  0.00           C
ATOM   4371  O   THR B  13      29.559  81.055  30.032  1.00  0.00           O
ATOM   4372  CB  THR B  13      29.360  83.569  28.070  1.00  0.00           C
ATOM   4373  CG2 THR B  13      29.092  84.119  26.646  1.00  0.00           C
ATOM   4374  OG1 THR B  13      28.189  83.529  28.855  1.00  0.00           O
ATOM   4375  H   THR B  13      28.218  81.385  27.433  1.00  0.00           H
ATOM   4376  HA  THR B  13      30.996  82.377  27.494  1.00  0.00           H
ATOM   4377  HB  THR B  13      30.052  84.262  28.549  1.00  0.00           H
ATOM   4378  HG1 THR B  13      27.443  83.194  28.350  1.00  0.00           H
ATOM   4379 HG21 THR B  13      28.920  83.381  25.862  1.00  0.00           H
ATOM   4380 HG22 THR B  13      29.996  84.633  26.318  1.00  0.00           H
ATOM   4381 HG23 THR B  13      28.391  84.953  26.616  1.00  0.00           H
ATOM   4382  N   ALA B  14      31.287  82.425  30.026  1.00  0.00           N
ATOM   4383  CA  ALA B  14      31.662  82.420  31.394  1.00  0.00           C
ATOM   4384  C   ALA B  14      30.658  83.165  32.233  1.00  0.00           C
ATOM   4385  O   ALA B  14      30.908  83.154  33.466  1.00  0.00           O
ATOM   4386  CB  ALA B  14      33.000  82.972  31.421  1.00  0.00           C
ATOM   4387  H   ALA B  14      31.941  82.812  29.361  1.00  0.00           H
ATOM   4388  HA  ALA B  14      31.618  81.401  31.780  1.00  0.00           H
ATOM   4389  HB1 ALA B  14      33.703  82.373  30.842  1.00  0.00           H
ATOM   4390  HB2 ALA B  14      33.399  82.903  32.433  1.00  0.00           H
ATOM   4391  HB3 ALA B  14      33.075  83.998  31.060  1.00  0.00           H
ATOM   4392  N   ASP B  15      29.642  83.838  31.717  1.00  0.00           N
ATOM   4393  CA  ASP B  15      28.429  84.168  32.498  1.00  0.00           C
ATOM   4394  C   ASP B  15      27.552  82.932  32.684  1.00  0.00           C
ATOM   4395  O   ASP B  15      27.255  82.450  33.801  1.00  0.00           O
ATOM   4396  CB  ASP B  15      27.701  85.270  31.748  1.00  0.00           C
ATOM   4397  CG  ASP B  15      28.405  86.652  31.930  1.00  0.00           C
ATOM   4398  OD1 ASP B  15      28.814  87.152  30.812  1.00  0.00           O
ATOM   4399  OD2 ASP B  15      28.521  87.160  33.066  1.00  0.00           O
ATOM   4400  H   ASP B  15      29.677  84.074  30.736  1.00  0.00           H
ATOM   4401  HA  ASP B  15      28.762  84.654  33.415  1.00  0.00           H
ATOM   4402  HB2 ASP B  15      27.620  84.967  30.704  1.00  0.00           H
ATOM   4403  HB3 ASP B  15      26.711  85.392  32.188  1.00  0.00           H
ATOM   4404  N   GLU B  16      27.182  82.258  31.630  1.00  0.00           N
ATOM   4405  CA  GLU B  16      26.324  81.097  31.624  1.00  0.00           C
ATOM   4406  C   GLU B  16      27.009  79.948  32.336  1.00  0.00           C
ATOM   4407  O   GLU B  16      26.312  79.267  33.108  1.00  0.00           O
ATOM   4408  CB  GLU B  16      25.954  80.788  30.173  1.00  0.00           C
ATOM   4409  CG  GLU B  16      25.075  81.807  29.512  1.00  0.00           C
ATOM   4410  CD  GLU B  16      25.271  81.710  28.034  1.00  0.00           C
ATOM   4411  OE1 GLU B  16      26.360  82.049  27.512  1.00  0.00           O
ATOM   4412  OE2 GLU B  16      24.350  81.255  27.299  1.00  0.00           O
ATOM   4413  H   GLU B  16      27.571  82.567  30.751  1.00  0.00           H
ATOM   4414  HA  GLU B  16      25.376  81.263  32.135  1.00  0.00           H
ATOM   4415  HB2 GLU B  16      26.955  80.665  29.758  1.00  0.00           H
ATOM   4416  HB3 GLU B  16      25.472  79.812  30.118  1.00  0.00           H
ATOM   4417  HG2 GLU B  16      24.030  81.762  29.820  1.00  0.00           H
ATOM   4418  HG3 GLU B  16      25.443  82.766  29.878  1.00  0.00           H
ATOM   4419  N   VAL B  17      28.280  79.537  32.059  1.00 -0.02           N
ATOM   4420  CA  VAL B  17      29.019  78.521  32.839  1.00 -0.02           C
ATOM   4421  C   VAL B  17      28.988  78.858  34.318  1.00 -0.02           C
ATOM   4422  O   VAL B  17      28.911  77.961  35.170  1.00 -0.02           O
ATOM   4423  CB  VAL B  17      30.488  78.441  32.364  1.00 -0.02           C
ATOM   4424  CG1 VAL B  17      31.420  77.668  33.239  1.00 -0.02           C
ATOM   4425  CG2 VAL B  17      30.418  77.764  30.982  1.00 -0.02           C
ATOM   4426  H   VAL B  17      28.774  80.024  31.324  1.00 -0.02           H
ATOM   4427  HA  VAL B  17      28.576  77.535  32.693  1.00 -0.02           H
ATOM   4428  HB  VAL B  17      30.907  79.439  32.238  1.00 -0.02           H
ATOM   4429 HG11 VAL B  17      31.524  78.125  34.223  1.00 -0.02           H
ATOM   4430 HG12 VAL B  17      31.233  76.596  33.300  1.00 -0.02           H
ATOM   4431 HG13 VAL B  17      32.410  77.650  32.782  1.00 -0.02           H
ATOM   4432 HG21 VAL B  17      29.629  78.183  30.357  1.00 -0.02           H
ATOM   4433 HG22 VAL B  17      30.357  76.676  31.026  1.00 -0.02           H
ATOM   4434 HG23 VAL B  17      31.366  78.001  30.500  1.00 -0.02           H
ATOM   4435  N   GLY B  18      28.973  80.138  34.696  1.00  0.01           N
ATOM   4436  CA  GLY B  18      29.039  80.517  36.109  1.00  0.01           C
ATOM   4437  C   GLY B  18      27.637  80.469  36.705  1.00  0.01           C
ATOM   4438  O   GLY B  18      27.488  80.143  37.853  1.00  0.01           O
ATOM   4439  H   GLY B  18      29.086  80.908  34.053  1.00  0.01           H
ATOM   4440  HA2 GLY B  18      29.665  79.780  36.613  1.00  0.01           H
ATOM   4441  HA3 GLY B  18      29.499  81.499  36.221  1.00  0.01           H
ATOM   4442  N   ASP B  19      26.667  80.660  35.896  1.00  0.00           N
ATOM   4443  CA  ASP B  19      25.271  80.464  36.296  1.00  0.00           C
ATOM   4444  C   ASP B  19      24.890  78.993  36.458  1.00  0.00           C
ATOM   4445  O   ASP B  19      24.105  78.558  37.270  1.00  0.00           O
ATOM   4446  CB  ASP B  19      24.371  81.068  35.161  1.00  0.00           C
ATOM   4447  CG  ASP B  19      22.928  81.392  35.672  1.00  0.00           C
ATOM   4448  OD1 ASP B  19      22.797  82.071  36.771  1.00  0.00           O
ATOM   4449  OD2 ASP B  19      21.938  81.097  34.938  1.00  0.00           O
ATOM   4450  H   ASP B  19      26.854  80.883  34.929  1.00  0.00           H
ATOM   4451  HA  ASP B  19      25.029  80.908  37.262  1.00  0.00           H
ATOM   4452  HB2 ASP B  19      24.836  82.029  34.942  1.00  0.00           H
ATOM   4453  HB3 ASP B  19      24.350  80.417  34.287  1.00  0.00           H
ATOM   4454  N   TRP B  20      25.558  78.142  35.695  1.00  0.02           N
ATOM   4455  CA  TRP B  20      25.601  76.680  35.799  1.00  0.02           C
ATOM   4456  C   TRP B  20      26.112  76.091  37.107  1.00  0.02           C
ATOM   4457  O   TRP B  20      25.343  75.388  37.774  1.00  0.02           O
ATOM   4458  CB  TRP B  20      26.348  76.044  34.603  1.00  0.02           C
ATOM   4459  CG  TRP B  20      25.700  74.715  34.116  1.00  0.02           C
ATOM   4460  CD1 TRP B  20      24.883  74.662  33.030  1.00  0.02           C
ATOM   4461  CD2 TRP B  20      25.735  73.384  34.652  1.00  0.02           C
ATOM   4462  CE2 TRP B  20      24.826  72.510  33.916  1.00  0.02           C
ATOM   4463  CE3 TRP B  20      26.357  72.669  35.728  1.00  0.02           C
ATOM   4464  NE1 TRP B  20      24.325  73.366  32.934  1.00  0.02           N
ATOM   4465  CZ2 TRP B  20      24.589  71.139  34.177  1.00  0.02           C
ATOM   4466  CZ3 TRP B  20      26.134  71.257  35.951  1.00  0.02           C
ATOM   4467  CH2 TRP B  20      25.255  70.491  35.189  1.00  0.02           C
ATOM   4468  H   TRP B  20      26.005  78.602  34.915  1.00  0.02           H
ATOM   4469  HA  TRP B  20      24.594  76.272  35.712  1.00  0.02           H
ATOM   4470  HB2 TRP B  20      26.343  76.803  33.820  1.00  0.02           H
ATOM   4471  HB3 TRP B  20      27.367  75.877  34.952  1.00  0.02           H
ATOM   4472  HD1 TRP B  20      24.614  75.493  32.395  1.00  0.02           H
ATOM   4473  HE1 TRP B  20      23.602  73.169  32.257  1.00  0.02           H
ATOM   4474  HE3 TRP B  20      27.116  73.131  36.342  1.00  0.02           H
ATOM   4475  HZ2 TRP B  20      23.978  70.572  33.490  1.00  0.02           H
ATOM   4476  HZ3 TRP B  20      26.750  70.778  36.698  1.00  0.02           H
ATOM   4477  HH2 TRP B  20      25.005  69.467  35.423  1.00  0.02           H
ATOM   4478  N   TYR B  21      27.290  76.384  37.580  1.00  0.09           N
ATOM   4479  CA  TYR B  21      27.826  75.773  38.752  1.00  0.09           C
ATOM   4480  C   TYR B  21      27.146  76.307  39.970  1.00  0.09           C
ATOM   4481  O   TYR B  21      27.141  75.588  40.999  1.00  0.09           O
ATOM   4482  CB  TYR B  21      29.323  76.071  38.780  1.00  0.09           C
ATOM   4483  CG  TYR B  21      30.189  75.154  37.972  1.00  0.09           C
ATOM   4484  CD1 TYR B  21      30.405  73.863  38.485  1.00  0.09           C
ATOM   4485  CD2 TYR B  21      30.584  75.514  36.709  1.00  0.09           C
ATOM   4486  CE1 TYR B  21      30.984  72.906  37.647  1.00  0.09           C
ATOM   4487  CE2 TYR B  21      31.103  74.496  35.829  1.00  0.09           C
ATOM   4488  CZ  TYR B  21      31.286  73.192  36.330  1.00  0.09           C
ATOM   4489  OH  TYR B  21      31.702  72.144  35.588  1.00  0.09           O
ATOM   4490  H   TYR B  21      27.926  76.884  36.976  1.00  0.09           H
ATOM   4491  HA  TYR B  21      27.618  74.704  38.704  1.00  0.09           H
ATOM   4492  HB2 TYR B  21      29.549  77.092  38.474  1.00  0.09           H
ATOM   4493  HB3 TYR B  21      29.632  75.877  39.807  1.00  0.09           H
ATOM   4494  HD1 TYR B  21      29.923  73.671  39.432  1.00  0.09           H
ATOM   4495  HD2 TYR B  21      30.455  76.543  36.409  1.00  0.09           H
ATOM   4496  HE1 TYR B  21      31.120  71.898  38.009  1.00  0.09           H
ATOM   4497  HE2 TYR B  21      31.273  74.648  34.773  1.00  0.09           H
ATOM   4498  HH  TYR B  21      32.259  72.510  34.897  1.00  0.09           H
ATOM   4499  N   ASP B  22      26.495  77.481  39.903  1.00  0.03           N
ATOM   4500  CA  ASP B  22      25.678  77.969  41.006  1.00  0.03           C
ATOM   4501  C   ASP B  22      24.445  77.084  41.005  1.00  0.03           C
ATOM   4502  O   ASP B  22      24.162  76.412  42.020  1.00  0.03           O
ATOM   4503  CB  ASP B  22      25.078  79.383  40.853  1.00  0.03           C
ATOM   4504  CG  ASP B  22      25.911  80.587  41.043  1.00  0.03           C
ATOM   4505  OD1 ASP B  22      27.062  80.412  41.518  1.00  0.03           O
ATOM   4506  OD2 ASP B  22      25.396  81.740  41.009  1.00  0.03           O
ATOM   4507  H   ASP B  22      26.459  77.933  39.000  1.00  0.03           H
ATOM   4508  HA  ASP B  22      26.265  77.859  41.917  1.00  0.03           H
ATOM   4509  HB2 ASP B  22      24.735  79.390  39.819  1.00  0.03           H
ATOM   4510  HB3 ASP B  22      24.326  79.524  41.629  1.00  0.03           H
ATOM   4511  N   LYS B  23      23.685  77.093  39.886  1.00  0.00           N
ATOM   4512  CA  LYS B  23      22.351  76.368  39.822  1.00  0.00           C
ATOM   4513  C   LYS B  23      22.456  74.849  39.869  1.00  0.00           C
ATOM   4514  O   LYS B  23      21.825  74.153  40.721  1.00  0.00           O
ATOM   4515  CB  LYS B  23      21.606  76.850  38.630  1.00  0.00           C
ATOM   4516  CG  LYS B  23      21.259  78.337  38.686  1.00  0.00           C
ATOM   4517  CD  LYS B  23      20.698  78.527  37.243  1.00  0.00           C
ATOM   4518  CE  LYS B  23      20.054  79.887  36.878  1.00  0.00           C
ATOM   4519  NZ  LYS B  23      18.635  80.074  37.390  1.00  0.00           N
ATOM   4520  H   LYS B  23      24.039  77.744  39.199  1.00  0.00           H
ATOM   4521  HA  LYS B  23      21.806  76.689  40.709  1.00  0.00           H
ATOM   4522  HB2 LYS B  23      22.169  76.581  37.736  1.00  0.00           H
ATOM   4523  HB3 LYS B  23      20.678  76.289  38.523  1.00  0.00           H
ATOM   4524  HG2 LYS B  23      20.446  78.430  39.407  1.00  0.00           H
ATOM   4525  HG3 LYS B  23      22.128  78.967  38.874  1.00  0.00           H
ATOM   4526  HD2 LYS B  23      21.603  78.485  36.637  1.00  0.00           H
ATOM   4527  HD3 LYS B  23      20.001  77.711  37.053  1.00  0.00           H
ATOM   4528  HE2 LYS B  23      20.631  80.682  37.352  1.00  0.00           H
ATOM   4529  HE3 LYS B  23      20.012  79.936  35.790  1.00  0.00           H
ATOM   4530  HZ1 LYS B  23      17.995  79.318  37.194  1.00  0.00           H
ATOM   4531  HZ2 LYS B  23      18.265  80.986  37.162  1.00  0.00           H
ATOM   4532  HZ3 LYS B  23      18.592  80.044  38.399  1.00  0.00           H
ATOM   4533  N   PHE B  24      23.098  74.205  38.896  1.00 -0.03           N
ATOM   4534  CA  PHE B  24      23.071  72.695  38.828  1.00 -0.03           C
ATOM   4535  C   PHE B  24      24.355  72.012  39.296  1.00 -0.03           C
ATOM   4536  O   PHE B  24      24.298  70.850  39.638  1.00 -0.03           O
ATOM   4537  CB  PHE B  24      22.712  72.302  37.396  1.00 -0.03           C
ATOM   4538  CG  PHE B  24      21.483  72.910  36.770  1.00 -0.03           C
ATOM   4539  CD1 PHE B  24      20.217  72.323  36.972  1.00 -0.03           C
ATOM   4540  CD2 PHE B  24      21.542  74.026  35.899  1.00 -0.03           C
ATOM   4541  CE1 PHE B  24      19.001  72.947  36.497  1.00 -0.03           C
ATOM   4542  CE2 PHE B  24      20.370  74.530  35.277  1.00 -0.03           C
ATOM   4543  CZ  PHE B  24      19.102  74.070  35.600  1.00 -0.03           C
ATOM   4544  H   PHE B  24      23.724  74.677  38.260  1.00 -0.03           H
ATOM   4545  HA  PHE B  24      22.207  72.328  39.381  1.00 -0.03           H
ATOM   4546  HB2 PHE B  24      23.543  72.356  36.694  1.00 -0.03           H
ATOM   4547  HB3 PHE B  24      22.507  71.231  37.431  1.00 -0.03           H
ATOM   4548  HD1 PHE B  24      20.171  71.400  37.530  1.00 -0.03           H
ATOM   4549  HD2 PHE B  24      22.494  74.399  35.553  1.00 -0.03           H
ATOM   4550  HE1 PHE B  24      18.052  72.578  36.858  1.00 -0.03           H
ATOM   4551  HE2 PHE B  24      20.394  75.335  34.557  1.00 -0.03           H
ATOM   4552  HZ  PHE B  24      18.228  74.573  35.212  1.00 -0.03           H
ATOM   4553  N   GLY B  25      25.438  72.758  39.467  1.00  0.00           N
ATOM   4554  CA  GLY B  25      26.736  72.221  39.842  1.00  0.00           C
ATOM   4555  C   GLY B  25      26.701  71.271  41.004  1.00  0.00           C
ATOM   4556  O   GLY B  25      27.490  70.333  40.941  1.00  0.00           O
ATOM   4557  H   GLY B  25      25.392  73.726  39.180  1.00  0.00           H
ATOM   4558  HA2 GLY B  25      27.133  71.628  39.018  1.00  0.00           H
ATOM   4559  HA3 GLY B  25      27.335  73.051  40.216  1.00  0.00           H
ATOM   4560  N   GLU B  26      25.717  71.315  41.919  1.00 -0.01           N
ATOM   4561  CA  GLU B  26      25.629  70.396  43.059  1.00 -0.01           C
ATOM   4562  C   GLU B  26      25.499  68.884  42.676  1.00 -0.01           C
ATOM   4563  O   GLU B  26      25.821  68.044  43.482  1.00 -0.01           O
ATOM   4564  CB  GLU B  26      24.481  70.897  43.903  1.00 -0.01           C
ATOM   4565  CG  GLU B  26      24.485  70.382  45.357  1.00 -0.01           C
ATOM   4566  CD  GLU B  26      25.593  70.970  46.195  1.00 -0.01           C
ATOM   4567  OE1 GLU B  26      26.320  71.853  45.670  1.00 -0.01           O
ATOM   4568  OE2 GLU B  26      25.931  70.414  47.240  1.00 -0.01           O
ATOM   4569  H   GLU B  26      25.144  72.146  41.888  1.00 -0.01           H
ATOM   4570  HA  GLU B  26      26.596  70.560  43.534  1.00 -0.01           H
ATOM   4571  HB2 GLU B  26      24.565  71.983  43.934  1.00 -0.01           H
ATOM   4572  HB3 GLU B  26      23.587  70.646  43.332  1.00 -0.01           H
ATOM   4573  HG2 GLU B  26      23.545  70.831  45.678  1.00 -0.01           H
ATOM   4574  HG3 GLU B  26      24.317  69.309  45.448  1.00 -0.01           H
ATOM   4575  N   VAL B  27      25.023  68.589  41.420  1.00 -0.20           N
ATOM   4576  CA  VAL B  27      24.881  67.278  40.901  1.00 -0.20           C
ATOM   4577  C   VAL B  27      26.188  66.439  41.093  1.00 -0.20           C
ATOM   4578  O   VAL B  27      26.076  65.237  41.447  1.00 -0.20           O
ATOM   4579  CB  VAL B  27      24.453  67.403  39.402  1.00 -0.20           C
ATOM   4580  CG1 VAL B  27      25.544  67.964  38.477  1.00 -0.20           C
ATOM   4581  CG2 VAL B  27      24.092  65.987  38.899  1.00 -0.20           C
ATOM   4582  H   VAL B  27      24.980  69.336  40.741  1.00 -0.20           H
ATOM   4583  HA  VAL B  27      24.059  66.793  41.427  1.00 -0.20           H
ATOM   4584  HB  VAL B  27      23.563  68.019  39.274  1.00 -0.20           H
ATOM   4585 HG11 VAL B  27      26.399  67.288  38.509  1.00 -0.20           H
ATOM   4586 HG12 VAL B  27      25.256  67.955  37.426  1.00 -0.20           H
ATOM   4587 HG13 VAL B  27      25.832  68.961  38.812  1.00 -0.20           H
ATOM   4588 HG21 VAL B  27      24.961  65.332  38.827  1.00 -0.20           H
ATOM   4589 HG22 VAL B  27      23.579  66.064  37.941  1.00 -0.20           H
ATOM   4590 HG23 VAL B  27      23.463  65.492  39.639  1.00 -0.20           H
ATOM   4591  N   TYR B  28      27.390  67.023  40.958  1.00 -0.92           N
ATOM   4592  CA  TYR B  28      28.628  66.251  41.129  1.00 -0.92           C
ATOM   4593  C   TYR B  28      28.934  65.814  42.603  1.00 -0.92           C
ATOM   4594  O   TYR B  28      29.410  64.687  42.925  1.00 -0.92           O
ATOM   4595  CB  TYR B  28      29.818  66.991  40.537  1.00 -0.92           C
ATOM   4596  CG  TYR B  28      29.605  67.361  39.108  1.00 -0.92           C
ATOM   4597  CD1 TYR B  28      29.490  66.379  38.094  1.00 -0.92           C
ATOM   4598  CD2 TYR B  28      29.480  68.732  38.756  1.00 -0.92           C
ATOM   4599  CE1 TYR B  28      29.188  66.774  36.786  1.00 -0.92           C
ATOM   4600  CE2 TYR B  28      29.093  69.106  37.475  1.00 -0.92           C
ATOM   4601  CZ  TYR B  28      28.943  68.143  36.524  1.00 -0.92           C
ATOM   4602  OH  TYR B  28      28.547  68.497  35.294  1.00 -0.92           O
ATOM   4603  H   TYR B  28      27.521  67.968  40.626  1.00 -0.92           H
ATOM   4604  HA  TYR B  28      28.434  65.338  40.566  1.00 -0.92           H
ATOM   4605  HB2 TYR B  28      30.021  67.894  41.112  1.00 -0.92           H
ATOM   4606  HB3 TYR B  28      30.694  66.343  40.562  1.00 -0.92           H
ATOM   4607  HD1 TYR B  28      29.636  65.340  38.347  1.00 -0.92           H
ATOM   4608  HD2 TYR B  28      29.636  69.485  39.514  1.00 -0.92           H
ATOM   4609  HE1 TYR B  28      28.968  66.112  35.961  1.00 -0.92           H
ATOM   4610  HE2 TYR B  28      29.037  70.147  37.192  1.00 -0.92           H
ATOM   4611  HH  TYR B  28      28.179  69.384  35.311  1.00 -0.92           H
ATOM   4612  N   HID B  29      28.480  66.714  43.495  1.00  0.05           N
ATOM   4613  CA  HID B  29      28.636  66.494  44.897  1.00  0.05           C
ATOM   4614  C   HID B  29      27.647  65.409  45.371  1.00  0.05           C
ATOM   4615  O   HID B  29      27.942  64.615  46.246  1.00  0.05           O
ATOM   4616  CB  HID B  29      28.504  67.830  45.652  1.00  0.05           C
ATOM   4617  CG  HID B  29      29.608  68.820  45.278  1.00  0.05           C
ATOM   4618  CD2 HID B  29      29.434  70.168  45.184  1.00  0.05           C
ATOM   4619  ND1 HID B  29      30.957  68.533  45.120  1.00  0.05           N
ATOM   4620  CE1 HID B  29      31.595  69.634  44.732  1.00  0.05           C
ATOM   4621  NE2 HID B  29      30.709  70.652  44.788  1.00  0.05           N
ATOM   4622  H   HID B  29      28.167  67.623  43.186  1.00  0.05           H
ATOM   4623  HA  HID B  29      29.663  66.170  45.065  1.00  0.05           H
ATOM   4624  HB2 HID B  29      27.523  68.181  45.330  1.00  0.05           H
ATOM   4625  HB3 HID B  29      28.563  67.674  46.729  1.00  0.05           H
ATOM   4626  HD1 HID B  29      31.458  67.658  45.067  1.00  0.05           H
ATOM   4627  HD2 HID B  29      28.563  70.707  45.527  1.00  0.05           H
ATOM   4628  HE1 HID B  29      32.606  69.604  44.351  1.00  0.05           H
ATOM   4629  N   LEU B  30      26.495  65.202  44.649  1.00  0.01           N
ATOM   4630  CA  LEU B  30      25.557  64.089  44.930  1.00  0.01           C
ATOM   4631  C   LEU B  30      26.012  62.746  44.263  1.00  0.01           C
ATOM   4632  O   LEU B  30      25.392  61.739  44.470  1.00  0.01           O
ATOM   4633  CB  LEU B  30      24.201  64.403  44.413  1.00  0.01           C
ATOM   4634  CG  LEU B  30      23.141  64.978  45.382  1.00  0.01           C
ATOM   4635  CD1 LEU B  30      21.807  65.369  44.801  1.00  0.01           C
ATOM   4636  CD2 LEU B  30      22.977  63.900  46.513  1.00  0.01           C
ATOM   4637  H   LEU B  30      26.329  65.922  43.960  1.00  0.01           H
ATOM   4638  HA  LEU B  30      25.529  63.932  46.008  1.00  0.01           H
ATOM   4639  HB2 LEU B  30      24.315  65.013  43.516  1.00  0.01           H
ATOM   4640  HB3 LEU B  30      23.774  63.473  44.038  1.00  0.01           H
ATOM   4641  HG  LEU B  30      23.619  65.875  45.776  1.00  0.01           H
ATOM   4642 HD11 LEU B  30      21.906  66.226  44.136  1.00  0.01           H
ATOM   4643 HD12 LEU B  30      21.043  65.524  45.563  1.00  0.01           H
ATOM   4644 HD13 LEU B  30      21.271  64.653  44.177  1.00  0.01           H
ATOM   4645 HD21 LEU B  30      22.511  63.025  46.060  1.00  0.01           H
ATOM   4646 HD22 LEU B  30      23.849  63.780  47.155  1.00  0.01           H
ATOM   4647 HD23 LEU B  30      22.245  64.368  47.171  1.00  0.01           H
ATOM   4648  N   THR B  31      27.217  62.689  43.680  1.00 -0.11           N
ATOM   4649  CA  THR B  31      27.671  61.541  42.873  1.00 -0.11           C
ATOM   4650  C   THR B  31      29.157  61.111  42.927  1.00 -0.11           C
ATOM   4651  O   THR B  31      29.467  59.971  42.657  1.00 -0.11           O
ATOM   4652  CB  THR B  31      27.272  61.771  41.361  1.00 -0.11           C
ATOM   4653  CG2 THR B  31      25.737  61.830  41.033  1.00 -0.11           C
ATOM   4654  OG1 THR B  31      27.758  63.061  40.979  1.00 -0.11           O
ATOM   4655  H   THR B  31      27.809  63.505  43.736  1.00 -0.11           H
ATOM   4656  HA  THR B  31      27.167  60.654  43.255  1.00 -0.11           H
ATOM   4657  HB  THR B  31      27.805  61.087  40.701  1.00 -0.11           H
ATOM   4658  HG1 THR B  31      27.113  63.696  41.300  1.00 -0.11           H
ATOM   4659 HG21 THR B  31      25.314  62.749  41.439  1.00 -0.11           H
ATOM   4660 HG22 THR B  31      25.327  60.863  41.324  1.00 -0.11           H
ATOM   4661 HG23 THR B  31      25.773  61.853  39.944  1.00 -0.11           H
ATOM   4662  N   LEU B  32      30.087  62.029  43.324  1.00 -0.52           N
ATOM   4663  CA  LEU B  32      31.536  61.794  43.121  1.00 -0.52           C
ATOM   4664  C   LEU B  32      32.384  62.221  44.298  1.00 -0.52           C
ATOM   4665  O   LEU B  32      33.437  61.550  44.509  1.00 -0.52           O
ATOM   4666  CB  LEU B  32      32.051  62.574  41.962  1.00 -0.52           C
ATOM   4667  CG  LEU B  32      31.316  62.405  40.597  1.00 -0.52           C
ATOM   4668  CD1 LEU B  32      31.939  63.383  39.531  1.00 -0.52           C
ATOM   4669  CD2 LEU B  32      31.509  60.944  40.044  1.00 -0.52           C
ATOM   4670  H   LEU B  32      29.845  62.999  43.475  1.00 -0.52           H
ATOM   4671  HA  LEU B  32      31.699  60.721  43.014  1.00 -0.52           H
ATOM   4672  HB2 LEU B  32      32.049  63.615  42.287  1.00 -0.52           H
ATOM   4673  HB3 LEU B  32      33.120  62.401  41.836  1.00 -0.52           H
ATOM   4674  HG  LEU B  32      30.251  62.605  40.716  1.00 -0.52           H
ATOM   4675 HD11 LEU B  32      31.732  64.376  39.928  1.00 -0.52           H
ATOM   4676 HD12 LEU B  32      31.418  63.075  38.624  1.00 -0.52           H
ATOM   4677 HD13 LEU B  32      33.017  63.276  39.416  1.00 -0.52           H
ATOM   4678 HD21 LEU B  32      32.582  60.764  39.993  1.00 -0.52           H
ATOM   4679 HD22 LEU B  32      31.004  60.234  40.699  1.00 -0.52           H
ATOM   4680 HD23 LEU B  32      31.105  60.873  39.034  1.00 -0.52           H
ATOM   4681  N   GLY B  33      31.994  63.216  45.062  1.00  0.02           N
ATOM   4682  CA  GLY B  33      32.823  63.643  46.195  1.00  0.02           C
ATOM   4683  C   GLY B  33      32.802  65.224  46.262  1.00  0.02           C
ATOM   4684  O   GLY B  33      32.095  65.868  45.500  1.00  0.02           O
ATOM   4685  H   GLY B  33      31.120  63.670  44.840  1.00  0.02           H
ATOM   4686  HA2 GLY B  33      32.459  63.280  47.156  1.00  0.02           H
ATOM   4687  HA3 GLY B  33      33.842  63.274  46.079  1.00  0.02           H
ATOM   4688  N   GLU B  34      33.618  65.783  47.122  1.00  0.01           N
ATOM   4689  CA  GLU B  34      33.857  67.161  47.423  1.00  0.01           C
ATOM   4690  C   GLU B  34      34.736  67.825  46.419  1.00  0.01           C
ATOM   4691  O   GLU B  34      34.759  69.088  46.445  1.00  0.01           O
ATOM   4692  CB  GLU B  34      34.477  67.300  48.813  1.00  0.01           C
ATOM   4693  CG  GLU B  34      33.613  66.973  49.989  1.00  0.01           C
ATOM   4694  CD  GLU B  34      34.195  67.245  51.350  1.00  0.01           C
ATOM   4695  OE1 GLU B  34      35.018  68.142  51.600  1.00  0.01           O
ATOM   4696  OE2 GLU B  34      33.809  66.546  52.318  1.00  0.01           O
ATOM   4697  H   GLU B  34      34.108  65.090  47.670  1.00  0.01           H
ATOM   4698  HA  GLU B  34      32.878  67.619  47.279  1.00  0.01           H
ATOM   4699  HB2 GLU B  34      35.360  66.660  48.834  1.00  0.01           H
ATOM   4700  HB3 GLU B  34      34.678  68.350  49.026  1.00  0.01           H
ATOM   4701  HG2 GLU B  34      32.743  67.608  49.825  1.00  0.01           H
ATOM   4702  HG3 GLU B  34      33.360  65.912  49.993  1.00  0.01           H
ATOM   4703  N   SER B  35      35.366  67.132  45.450  1.00 -0.21           N
ATOM   4704  CA  SER B  35      35.767  67.735  44.133  1.00 -0.21           C
ATOM   4705  C   SER B  35      34.709  67.647  43.018  1.00 -0.21           C
ATOM   4706  O   SER B  35      33.682  66.929  43.141  1.00 -0.21           O
ATOM   4707  CB  SER B  35      37.046  67.108  43.554  1.00 -0.21           C
ATOM   4708  OG  SER B  35      38.088  67.057  44.524  1.00 -0.21           O
ATOM   4709  H   SER B  35      35.189  66.139  45.497  1.00 -0.21           H
ATOM   4710  HA  SER B  35      36.048  68.777  44.288  1.00 -0.21           H
ATOM   4711  HB2 SER B  35      36.862  66.103  43.173  1.00 -0.21           H
ATOM   4712  HB3 SER B  35      37.380  67.718  42.715  1.00 -0.21           H
ATOM   4713  HG  SER B  35      38.914  67.055  44.035  1.00 -0.21           H
ATOM   4714  N   VAL B  36      34.923  68.342  41.861  1.00  0.02           N
ATOM   4715  CA  VAL B  36      34.251  68.224  40.558  1.00  0.02           C
ATOM   4716  C   VAL B  36      35.121  67.445  39.465  1.00  0.02           C
ATOM   4717  O   VAL B  36      34.559  66.941  38.495  1.00  0.02           O
ATOM   4718  CB  VAL B  36      33.643  69.573  40.026  1.00  0.02           C
ATOM   4719  CG1 VAL B  36      32.873  69.324  38.709  1.00  0.02           C
ATOM   4720  CG2 VAL B  36      32.745  70.188  41.163  1.00  0.02           C
ATOM   4721  H   VAL B  36      35.783  68.870  41.840  1.00  0.02           H
ATOM   4722  HA  VAL B  36      33.368  67.605  40.718  1.00  0.02           H
ATOM   4723  HB  VAL B  36      34.503  70.217  39.843  1.00  0.02           H
ATOM   4724 HG11 VAL B  36      33.640  69.211  37.942  1.00  0.02           H
ATOM   4725 HG12 VAL B  36      32.274  68.414  38.674  1.00  0.02           H
ATOM   4726 HG13 VAL B  36      32.304  70.198  38.392  1.00  0.02           H
ATOM   4727 HG21 VAL B  36      32.064  70.881  40.669  1.00  0.02           H
ATOM   4728 HG22 VAL B  36      33.221  70.817  41.915  1.00  0.02           H
ATOM   4729 HG23 VAL B  36      32.204  69.443  41.748  1.00  0.02           H
ATOM   4730  N   HID B  37      36.381  67.291  39.747  1.00 -0.88           N
ATOM   4731  CA  HID B  37      37.321  66.567  38.952  1.00 -0.88           C
ATOM   4732  C   HID B  37      37.125  65.053  39.058  1.00 -0.88           C
ATOM   4733  O   HID B  37      36.589  64.523  40.047  1.00 -0.88           O
ATOM   4734  CB  HID B  37      38.727  66.986  39.393  1.00 -0.88           C
ATOM   4735  CG  HID B  37      39.243  66.394  40.700  1.00 -0.88           C
ATOM   4736  CD2 HID B  37      39.620  67.218  41.782  1.00 -0.88           C
ATOM   4737  ND1 HID B  37      39.611  65.092  40.985  1.00 -0.88           N
ATOM   4738  CE1 HID B  37      40.374  65.165  42.055  1.00 -0.88           C
ATOM   4739  NE2 HID B  37      40.400  66.411  42.556  1.00 -0.88           N
ATOM   4740  H   HID B  37      36.601  67.736  40.626  1.00 -0.88           H
ATOM   4741  HA  HID B  37      37.176  66.804  37.899  1.00 -0.88           H
ATOM   4742  HB2 HID B  37      39.424  66.531  38.689  1.00 -0.88           H
ATOM   4743  HB3 HID B  37      38.820  68.072  39.397  1.00 -0.88           H
ATOM   4744  HD1 HID B  37      39.325  64.246  40.513  1.00 -0.88           H
ATOM   4745  HD2 HID B  37      39.463  68.271  41.964  1.00 -0.88           H
ATOM   4746  HE1 HID B  37      40.784  64.365  42.653  1.00 -0.88           H
ATOM   4747  N   CYS B  38      37.817  64.322  38.166  1.00 -0.77           N
ATOM   4748  CA  CYS B  38      37.617  62.881  38.010  1.00 -0.77           C
ATOM   4749  C   CYS B  38      38.295  62.011  39.124  1.00 -0.77           C
ATOM   4750  O   CYS B  38      39.176  62.508  39.837  1.00 -0.77           O
ATOM   4751  CB  CYS B  38      37.992  62.520  36.562  1.00 -0.77           C
ATOM   4752  SG  CYS B  38      36.840  63.336  35.404  1.00 -0.77           S
ATOM   4753  H   CYS B  38      38.369  64.864  37.516  1.00 -0.77           H
ATOM   4754  HA  CYS B  38      36.549  62.664  38.038  1.00 -0.77           H
ATOM   4755  HB2 CYS B  38      39.015  62.703  36.235  1.00 -0.77           H
ATOM   4756  HB3 CYS B  38      37.940  61.432  36.576  1.00 -0.77           H
ATOM   4757  HG  CYS B  38      37.453  64.518  35.304  1.00 -0.77           H
ATOM   4758  N   GLY B  39      37.993  60.660  39.196  1.00  0.03           N
ATOM   4759  CA  GLY B  39      38.672  59.686  40.099  1.00  0.03           C
ATOM   4760  C   GLY B  39      39.664  58.820  39.376  1.00  0.03           C
ATOM   4761  O   GLY B  39      39.402  58.496  38.218  1.00  0.03           O
ATOM   4762  H   GLY B  39      37.376  60.305  38.480  1.00  0.03           H
ATOM   4763  HA2 GLY B  39      39.179  60.099  40.972  1.00  0.03           H
ATOM   4764  HA3 GLY B  39      37.925  59.010  40.515  1.00  0.03           H
ATOM   4765  N   LEU B  40      40.755  58.406  40.057  1.00  0.03           N
ATOM   4766  CA  LEU B  40      41.958  57.727  39.503  1.00  0.03           C
ATOM   4767  C   LEU B  40      41.818  56.204  39.511  1.00  0.03           C
ATOM   4768  O   LEU B  40      42.677  55.487  40.080  1.00  0.03           O
ATOM   4769  CB  LEU B  40      43.281  58.213  40.154  1.00  0.03           C
ATOM   4770  CG  LEU B  40      44.665  57.871  39.563  1.00  0.03           C
ATOM   4771  CD1 LEU B  40      44.892  58.587  38.203  1.00  0.03           C
ATOM   4772  CD2 LEU B  40      45.745  58.261  40.537  1.00  0.03           C
ATOM   4773  H   LEU B  40      40.820  58.757  41.001  1.00  0.03           H
ATOM   4774  HA  LEU B  40      42.123  58.017  38.465  1.00  0.03           H
ATOM   4775  HB2 LEU B  40      43.226  59.289  40.318  1.00  0.03           H
ATOM   4776  HB3 LEU B  40      43.330  57.752  41.140  1.00  0.03           H
ATOM   4777  HG  LEU B  40      44.727  56.785  39.484  1.00  0.03           H
ATOM   4778 HD11 LEU B  40      44.003  58.445  37.588  1.00  0.03           H
ATOM   4779 HD12 LEU B  40      45.776  58.119  37.769  1.00  0.03           H
ATOM   4780 HD13 LEU B  40      45.145  59.621  38.435  1.00  0.03           H
ATOM   4781 HD21 LEU B  40      45.621  59.305  40.824  1.00  0.03           H
ATOM   4782 HD22 LEU B  40      45.666  57.539  41.350  1.00  0.03           H
ATOM   4783 HD23 LEU B  40      46.739  58.086  40.123  1.00  0.03           H
ATOM   4784  N   TRP B  41      40.728  55.804  38.904  1.00  0.02           N
ATOM   4785  CA  TRP B  41      40.185  54.421  38.924  1.00  0.02           C
ATOM   4786  C   TRP B  41      41.037  53.474  38.156  1.00  0.02           C
ATOM   4787  O   TRP B  41      40.867  52.233  38.317  1.00  0.02           O
ATOM   4788  CB  TRP B  41      38.778  54.388  38.327  1.00  0.02           C
ATOM   4789  CG  TRP B  41      37.765  55.353  38.860  1.00  0.02           C
ATOM   4790  CD1 TRP B  41      37.310  56.467  38.259  1.00  0.02           C
ATOM   4791  CD2 TRP B  41      37.142  55.361  40.167  1.00  0.02           C
ATOM   4792  CE2 TRP B  41      36.236  56.488  40.134  1.00  0.02           C
ATOM   4793  CE3 TRP B  41      37.183  54.584  41.334  1.00  0.02           C
ATOM   4794  NE1 TRP B  41      36.625  57.220  39.073  1.00  0.02           N
ATOM   4795  CZ2 TRP B  41      35.226  56.649  41.042  1.00  0.02           C
ATOM   4796  CZ3 TRP B  41      36.142  54.843  42.297  1.00  0.02           C
ATOM   4797  CH2 TRP B  41      35.140  55.815  42.089  1.00  0.02           C
ATOM   4798  H   TRP B  41      40.259  56.383  38.221  1.00  0.02           H
ATOM   4799  HA  TRP B  41      40.203  54.082  39.960  1.00  0.02           H
ATOM   4800  HB2 TRP B  41      38.884  54.507  37.249  1.00  0.02           H
ATOM   4801  HB3 TRP B  41      38.372  53.381  38.417  1.00  0.02           H
ATOM   4802  HD1 TRP B  41      37.523  56.721  37.231  1.00  0.02           H
ATOM   4803  HE1 TRP B  41      36.124  58.034  38.747  1.00  0.02           H
ATOM   4804  HE3 TRP B  41      37.815  53.713  41.426  1.00  0.02           H
ATOM   4805  HZ2 TRP B  41      34.509  57.451  40.941  1.00  0.02           H
ATOM   4806  HZ3 TRP B  41      36.148  54.346  43.256  1.00  0.02           H
ATOM   4807  HH2 TRP B  41      34.302  55.745  42.768  1.00  0.02           H
ATOM   4808  N   PHE B  42      42.037  53.997  37.385  1.00 -0.01           N
ATOM   4809  CA  PHE B  42      43.166  53.297  36.820  1.00 -0.01           C
ATOM   4810  C   PHE B  42      44.413  54.013  37.374  1.00 -0.01           C
ATOM   4811  O   PHE B  42      44.416  55.219  37.198  1.00 -0.01           O
ATOM   4812  CB  PHE B  42      42.971  53.313  35.313  1.00 -0.01           C
ATOM   4813  CG  PHE B  42      42.107  52.235  34.722  1.00 -0.01           C
ATOM   4814  CD1 PHE B  42      40.791  51.932  35.169  1.00 -0.01           C
ATOM   4815  CD2 PHE B  42      42.512  51.625  33.530  1.00 -0.01           C
ATOM   4816  CE1 PHE B  42      40.082  50.898  34.558  1.00 -0.01           C
ATOM   4817  CE2 PHE B  42      41.762  50.587  32.944  1.00 -0.01           C
ATOM   4818  CZ  PHE B  42      40.558  50.208  33.505  1.00 -0.01           C
ATOM   4819  H   PHE B  42      41.995  54.967  37.109  1.00 -0.01           H
ATOM   4820  HA  PHE B  42      43.138  52.278  37.204  1.00 -0.01           H
ATOM   4821  HB2 PHE B  42      42.628  54.263  34.904  1.00 -0.01           H
ATOM   4822  HB3 PHE B  42      43.980  53.210  34.914  1.00 -0.01           H
ATOM   4823  HD1 PHE B  42      40.399  52.476  36.015  1.00 -0.01           H
ATOM   4824  HD2 PHE B  42      43.412  51.897  33.000  1.00 -0.01           H
ATOM   4825  HE1 PHE B  42      39.135  50.633  35.004  1.00 -0.01           H
ATOM   4826  HE2 PHE B  42      42.055  50.087  32.033  1.00 -0.01           H
ATOM   4827  HZ  PHE B  42      39.864  49.549  33.006  1.00 -0.01           H
ATOM   4828  N   PRO B  43      45.435  53.308  37.906  1.00  0.00           N
ATOM   4829  CA  PRO B  43      46.697  53.861  38.071  1.00  0.00           C
ATOM   4830  C   PRO B  43      47.366  54.338  36.698  1.00  0.00           C
ATOM   4831  O   PRO B  43      46.970  53.793  35.664  1.00  0.00           O
ATOM   4832  CB  PRO B  43      47.555  52.812  38.833  1.00  0.00           C
ATOM   4833  CG  PRO B  43      46.901  51.408  38.584  1.00  0.00           C
ATOM   4834  CD  PRO B  43      45.571  51.813  38.052  1.00  0.00           C
ATOM   4835  HA  PRO B  43      46.602  54.716  38.740  1.00  0.00           H
ATOM   4836  HB2 PRO B  43      48.598  52.857  38.520  1.00  0.00           H
ATOM   4837  HB3 PRO B  43      47.551  53.098  39.885  1.00  0.00           H
ATOM   4838  HG2 PRO B  43      47.459  50.876  37.814  1.00  0.00           H
ATOM   4839  HG3 PRO B  43      46.872  50.869  39.531  1.00  0.00           H
ATOM   4840  HD2 PRO B  43      45.284  51.274  37.149  1.00  0.00           H
ATOM   4841  HD3 PRO B  43      44.823  51.584  38.811  1.00  0.00           H
ATOM   4842  N   PRO B  44      48.433  55.145  36.673  1.00  0.00           N
ATOM   4843  CA  PRO B  44      49.107  55.530  35.480  1.00  0.00           C
ATOM   4844  C   PRO B  44      49.990  54.432  34.822  1.00  0.00           C
ATOM   4845  O   PRO B  44      50.439  54.517  33.692  1.00  0.00           O
ATOM   4846  CB  PRO B  44      50.053  56.687  35.867  1.00  0.00           C
ATOM   4847  CG  PRO B  44      49.615  57.282  37.189  1.00  0.00           C
ATOM   4848  CD  PRO B  44      48.906  55.974  37.761  1.00  0.00           C
ATOM   4849  HA  PRO B  44      48.424  55.914  34.723  1.00  0.00           H
ATOM   4850  HB2 PRO B  44      51.084  56.361  36.007  1.00  0.00           H
ATOM   4851  HB3 PRO B  44      49.942  57.366  35.022  1.00  0.00           H
ATOM   4852  HG2 PRO B  44      50.418  57.705  37.792  1.00  0.00           H
ATOM   4853  HG3 PRO B  44      48.874  58.065  37.029  1.00  0.00           H
ATOM   4854  HD2 PRO B  44      49.740  55.596  38.351  1.00  0.00           H
ATOM   4855  HD3 PRO B  44      48.089  56.209  38.444  1.00  0.00           H
ATOM   4856  N   ASP B  45      50.439  53.425  35.580  1.00  0.00           N
ATOM   4857  CA  ASP B  45      51.063  52.209  35.093  1.00  0.00           C
ATOM   4858  C   ASP B  45      50.010  51.289  34.388  1.00  0.00           C
ATOM   4859  O   ASP B  45      50.391  50.462  33.559  1.00  0.00           O
ATOM   4860  CB  ASP B  45      51.732  51.460  36.219  1.00  0.00           C
ATOM   4861  CG  ASP B  45      50.987  51.360  37.597  1.00  0.00           C
ATOM   4862  OD1 ASP B  45      50.913  52.278  38.381  1.00  0.00           O
ATOM   4863  OD2 ASP B  45      50.498  50.218  37.935  1.00  0.00           O
ATOM   4864  H   ASP B  45      50.195  53.463  36.559  1.00  0.00           H
ATOM   4865  HA  ASP B  45      51.888  52.302  34.387  1.00  0.00           H
ATOM   4866  HB2 ASP B  45      51.793  50.464  35.779  1.00  0.00           H
ATOM   4867  HB3 ASP B  45      52.749  51.819  36.374  1.00  0.00           H
ATOM   4868  N   ALA B  46      48.717  51.417  34.631  1.00  0.00           N
ATOM   4869  CA  ALA B  46      47.728  50.569  33.859  1.00  0.00           C
ATOM   4870  C   ALA B  46      47.668  51.071  32.409  1.00  0.00           C
ATOM   4871  O   ALA B  46      47.676  52.272  32.189  1.00  0.00           O
ATOM   4872  CB  ALA B  46      46.340  50.706  34.426  1.00  0.00           C
ATOM   4873  H   ALA B  46      48.354  52.272  35.027  1.00  0.00           H
ATOM   4874  HA  ALA B  46      48.085  49.539  33.884  1.00  0.00           H
ATOM   4875  HB1 ALA B  46      46.054  51.736  34.640  1.00  0.00           H
ATOM   4876  HB2 ALA B  46      46.419  50.273  35.423  1.00  0.00           H
ATOM   4877  HB3 ALA B  46      45.640  50.236  33.736  1.00  0.00           H
ATOM   4878  N   PRO B  47      47.677  50.188  31.396  1.00  0.00           N
ATOM   4879  CA  PRO B  47      47.625  50.549  29.967  1.00  0.00           C
ATOM   4880  C   PRO B  47      46.281  51.227  29.590  1.00  0.00           C
ATOM   4881  O   PRO B  47      45.303  51.145  30.347  1.00  0.00           O
ATOM   4882  CB  PRO B  47      47.791  49.143  29.277  1.00  0.00           C
ATOM   4883  CG  PRO B  47      48.487  48.294  30.210  1.00  0.00           C
ATOM   4884  CD  PRO B  47      47.894  48.750  31.540  1.00  0.00           C
ATOM   4885  HA  PRO B  47      48.443  51.216  29.696  1.00  0.00           H
ATOM   4886  HB2 PRO B  47      46.789  48.763  29.080  1.00  0.00           H
ATOM   4887  HB3 PRO B  47      48.253  49.303  28.303  1.00  0.00           H
ATOM   4888  HG2 PRO B  47      48.181  47.260  30.046  1.00  0.00           H
ATOM   4889  HG3 PRO B  47      49.571  48.405  30.219  1.00  0.00           H
ATOM   4890  HD2 PRO B  47      46.957  48.245  31.777  1.00  0.00           H
ATOM   4891  HD3 PRO B  47      48.689  48.622  32.275  1.00  0.00           H
ATOM   4892  N   VAL B  48      46.280  51.879  28.344  1.00  0.01           N
ATOM   4893  CA  VAL B  48      44.976  52.332  27.814  1.00  0.01           C
ATOM   4894  C   VAL B  48      44.227  51.056  27.347  1.00  0.01           C
ATOM   4895  O   VAL B  48      44.853  50.226  26.669  1.00  0.01           O
ATOM   4896  CB  VAL B  48      45.295  53.206  26.555  1.00  0.01           C
ATOM   4897  CG1 VAL B  48      44.096  53.832  25.886  1.00  0.01           C
ATOM   4898  CG2 VAL B  48      46.131  54.471  26.970  1.00  0.01           C
ATOM   4899  H   VAL B  48      47.073  51.790  27.725  1.00  0.01           H
ATOM   4900  HA  VAL B  48      44.395  52.878  28.557  1.00  0.01           H
ATOM   4901  HB  VAL B  48      45.933  52.595  25.916  1.00  0.01           H
ATOM   4902 HG11 VAL B  48      44.387  54.233  24.915  1.00  0.01           H
ATOM   4903 HG12 VAL B  48      43.337  53.054  25.809  1.00  0.01           H
ATOM   4904 HG13 VAL B  48      43.676  54.603  26.533  1.00  0.01           H
ATOM   4905 HG21 VAL B  48      46.354  55.078  26.093  1.00  0.01           H
ATOM   4906 HG22 VAL B  48      47.111  54.151  27.322  1.00  0.01           H
ATOM   4907 HG23 VAL B  48      45.610  55.098  27.693  1.00  0.01           H
ATOM   4908  N   PRO B  49      42.954  50.918  27.786  1.00  0.00           N
ATOM   4909  CA  PRO B  49      42.106  49.801  27.393  1.00  0.00           C
ATOM   4910  C   PRO B  49      41.989  49.650  25.854  1.00  0.00           C
ATOM   4911  O   PRO B  49      42.145  50.608  25.113  1.00  0.00           O
ATOM   4912  CB  PRO B  49      40.703  50.052  28.036  1.00  0.00           C
ATOM   4913  CG  PRO B  49      41.107  50.896  29.277  1.00  0.00           C
ATOM   4914  CD  PRO B  49      42.225  51.767  28.730  1.00  0.00           C
ATOM   4915  HA  PRO B  49      42.426  48.841  27.797  1.00  0.00           H
ATOM   4916  HB2 PRO B  49      40.075  50.686  27.409  1.00  0.00           H
ATOM   4917  HB3 PRO B  49      40.224  49.100  28.266  1.00  0.00           H
ATOM   4918  HG2 PRO B  49      40.246  51.464  29.630  1.00  0.00           H
ATOM   4919  HG3 PRO B  49      41.596  50.225  29.983  1.00  0.00           H
ATOM   4920  HD2 PRO B  49      41.858  52.728  28.369  1.00  0.00           H
ATOM   4921  HD3 PRO B  49      42.851  51.995  29.593  1.00  0.00           H
ATOM   4922  N   GLN B  50      41.682  48.440  25.373  1.00  0.00           N
ATOM   4923  CA  GLN B  50      41.414  48.120  23.916  1.00  0.00           C
ATOM   4924  C   GLN B  50      40.177  48.850  23.453  1.00  0.00           C
ATOM   4925  O   GLN B  50      40.165  49.261  22.279  1.00  0.00           O
ATOM   4926  CB  GLN B  50      41.176  46.645  23.696  1.00  0.00           C
ATOM   4927  CG  GLN B  50      42.401  45.706  23.757  1.00  0.00           C
ATOM   4928  CD  GLN B  50      43.502  46.042  22.741  1.00  0.00           C
ATOM   4929  NE2 GLN B  50      44.582  46.723  23.055  1.00  0.00           N
ATOM   4930  OE1 GLN B  50      43.344  45.735  21.566  1.00  0.00           O
ATOM   4931  H   GLN B  50      41.669  47.670  26.027  1.00  0.00           H
ATOM   4932  HA  GLN B  50      42.153  48.559  23.246  1.00  0.00           H
ATOM   4933  HB2 GLN B  50      40.487  46.302  24.468  1.00  0.00           H
ATOM   4934  HB3 GLN B  50      40.745  46.427  22.718  1.00  0.00           H
ATOM   4935  HG2 GLN B  50      42.809  45.746  24.766  1.00  0.00           H
ATOM   4936  HG3 GLN B  50      41.963  44.714  23.641  1.00  0.00           H
ATOM   4937 HE21 GLN B  50      45.016  47.162  22.255  1.00  0.00           H
ATOM   4938 HE22 GLN B  50      44.958  46.845  23.985  1.00  0.00           H
ATOM   4939  N   ASP B  51      39.222  48.987  24.364  1.00  0.01           N
ATOM   4940  CA  ASP B  51      38.058  49.732  24.103  1.00  0.01           C
ATOM   4941  C   ASP B  51      37.263  50.158  25.344  1.00  0.01           C
ATOM   4942  O   ASP B  51      37.255  49.534  26.464  1.00  0.01           O
ATOM   4943  CB  ASP B  51      37.112  49.103  23.022  1.00  0.01           C
ATOM   4944  CG  ASP B  51      36.859  47.578  23.274  1.00  0.01           C
ATOM   4945  OD1 ASP B  51      37.349  46.755  22.436  1.00  0.01           O
ATOM   4946  OD2 ASP B  51      36.162  47.266  24.269  1.00  0.01           O
ATOM   4947  H   ASP B  51      39.328  48.538  25.263  1.00  0.01           H
ATOM   4948  HA  ASP B  51      38.421  50.671  23.686  1.00  0.01           H
ATOM   4949  HB2 ASP B  51      36.177  49.662  23.048  1.00  0.01           H
ATOM   4950  HB3 ASP B  51      37.534  49.167  22.019  1.00  0.01           H
ATOM   4951  N   MET B  52      36.592  51.293  25.200  1.00  0.00           N
ATOM   4952  CA  MET B  52      36.091  52.033  26.374  1.00  0.00           C
ATOM   4953  C   MET B  52      34.773  51.583  26.997  1.00  0.00           C
ATOM   4954  O   MET B  52      34.143  52.253  27.825  1.00  0.00           O
ATOM   4955  CB  MET B  52      36.190  53.561  26.112  1.00  0.00           C
ATOM   4956  CG  MET B  52      36.374  54.529  27.291  1.00  0.00           C
ATOM   4957  SD  MET B  52      38.103  55.077  27.610  1.00  0.00           S
ATOM   4958  CE  MET B  52      39.017  53.632  27.900  1.00  0.00           C
ATOM   4959  H   MET B  52      36.703  51.780  24.322  1.00  0.00           H
ATOM   4960  HA  MET B  52      36.839  51.971  27.163  1.00  0.00           H
ATOM   4961  HB2 MET B  52      37.092  53.706  25.518  1.00  0.00           H
ATOM   4962  HB3 MET B  52      35.425  53.913  25.419  1.00  0.00           H
ATOM   4963  HG2 MET B  52      35.817  55.455  27.145  1.00  0.00           H
ATOM   4964  HG3 MET B  52      35.995  53.961  28.140  1.00  0.00           H
ATOM   4965  HE1 MET B  52      40.086  53.839  27.948  1.00  0.00           H
ATOM   4966  HE2 MET B  52      38.679  53.125  28.803  1.00  0.00           H
ATOM   4967  HE3 MET B  52      38.909  52.920  27.082  1.00  0.00           H
ATOM   4968  N   GLU B  53      34.407  50.322  26.844  1.00  0.00           N
ATOM   4969  CA  GLU B  53      33.293  49.716  27.533  1.00  0.00           C
ATOM   4970  C   GLU B  53      33.615  49.262  28.946  1.00  0.00           C
ATOM   4971  O   GLU B  53      34.742  49.014  29.327  1.00  0.00           O
ATOM   4972  CB  GLU B  53      32.774  48.433  26.771  1.00  0.00           C
ATOM   4973  CG  GLU B  53      32.369  48.733  25.271  1.00  0.00           C
ATOM   4974  CD  GLU B  53      30.992  49.471  25.095  1.00  0.00           C
ATOM   4975  OE1 GLU B  53      30.586  49.790  23.926  1.00  0.00           O
ATOM   4976  OE2 GLU B  53      30.233  49.745  26.039  1.00  0.00           O
ATOM   4977  H   GLU B  53      35.080  49.770  26.332  1.00  0.00           H
ATOM   4978  HA  GLU B  53      32.530  50.470  27.725  1.00  0.00           H
ATOM   4979  HB2 GLU B  53      33.529  47.648  26.734  1.00  0.00           H
ATOM   4980  HB3 GLU B  53      31.878  48.122  27.308  1.00  0.00           H
ATOM   4981  HG2 GLU B  53      33.113  49.256  24.672  1.00  0.00           H
ATOM   4982  HG3 GLU B  53      32.348  47.751  24.800  1.00  0.00           H
ATOM   4983  N   LEU B  54      32.553  49.221  29.757  1.00  0.00           N
ATOM   4984  CA  LEU B  54      32.781  49.022  31.234  1.00  0.00           C
ATOM   4985  C   LEU B  54      33.355  47.685  31.522  1.00  0.00           C
ATOM   4986  O   LEU B  54      34.193  47.459  32.349  1.00  0.00           O
ATOM   4987  CB  LEU B  54      31.424  49.330  31.881  1.00  0.00           C
ATOM   4988  CG  LEU B  54      31.195  49.009  33.344  1.00  0.00           C
ATOM   4989  CD1 LEU B  54      31.932  50.063  34.233  1.00  0.00           C
ATOM   4990  CD2 LEU B  54      29.720  48.916  33.629  1.00  0.00           C
ATOM   4991  H   LEU B  54      31.698  49.647  29.429  1.00  0.00           H
ATOM   4992  HA  LEU B  54      33.549  49.688  31.626  1.00  0.00           H
ATOM   4993  HB2 LEU B  54      31.118  50.355  31.672  1.00  0.00           H
ATOM   4994  HB3 LEU B  54      30.711  48.718  31.329  1.00  0.00           H
ATOM   4995  HG  LEU B  54      31.695  48.043  33.411  1.00  0.00           H
ATOM   4996 HD11 LEU B  54      33.007  49.912  34.136  1.00  0.00           H
ATOM   4997 HD12 LEU B  54      31.627  49.856  35.259  1.00  0.00           H
ATOM   4998 HD13 LEU B  54      31.883  51.117  33.959  1.00  0.00           H
ATOM   4999 HD21 LEU B  54      29.243  49.808  33.222  1.00  0.00           H
ATOM   5000 HD22 LEU B  54      29.295  48.019  33.178  1.00  0.00           H
ATOM   5001 HD23 LEU B  54      29.623  48.873  34.714  1.00  0.00           H
ATOM   5002  N   VAL B  55      32.913  46.728  30.722  1.00  0.00           N
ATOM   5003  CA  VAL B  55      33.314  45.261  30.881  1.00  0.00           C
ATOM   5004  C   VAL B  55      34.778  45.071  30.532  1.00  0.00           C
ATOM   5005  O   VAL B  55      35.482  44.338  31.234  1.00  0.00           O
ATOM   5006  CB  VAL B  55      32.268  44.335  30.185  1.00  0.00           C
ATOM   5007  CG1 VAL B  55      31.917  44.863  28.775  1.00  0.00           C
ATOM   5008  CG2 VAL B  55      32.719  42.858  30.001  1.00  0.00           C
ATOM   5009  H   VAL B  55      32.191  46.971  30.059  1.00  0.00           H
ATOM   5010  HA  VAL B  55      33.126  45.208  31.953  1.00  0.00           H
ATOM   5011  HB  VAL B  55      31.398  44.200  30.828  1.00  0.00           H
ATOM   5012 HG11 VAL B  55      31.321  44.150  28.205  1.00  0.00           H
ATOM   5013 HG12 VAL B  55      31.330  45.768  28.933  1.00  0.00           H
ATOM   5014 HG13 VAL B  55      32.805  44.969  28.151  1.00  0.00           H
ATOM   5015 HG21 VAL B  55      31.906  42.258  29.591  1.00  0.00           H
ATOM   5016 HG22 VAL B  55      33.124  42.494  30.946  1.00  0.00           H
ATOM   5017 HG23 VAL B  55      33.507  42.785  29.252  1.00  0.00           H
ATOM   5018  N   THR B  56      35.197  45.722  29.430  1.00  0.01           N
ATOM   5019  CA  THR B  56      36.557  45.746  29.017  1.00  0.01           C
ATOM   5020  C   THR B  56      37.421  46.360  30.121  1.00  0.01           C
ATOM   5021  O   THR B  56      38.355  45.696  30.634  1.00  0.01           O
ATOM   5022  CB  THR B  56      36.669  46.535  27.698  1.00  0.01           C
ATOM   5023  CG2 THR B  56      38.141  46.464  27.339  1.00  0.01           C
ATOM   5024  OG1 THR B  56      36.092  45.910  26.614  1.00  0.01           O
ATOM   5025  H   THR B  56      34.569  46.334  28.930  1.00  0.01           H
ATOM   5026  HA  THR B  56      36.812  44.712  28.786  1.00  0.01           H
ATOM   5027  HB  THR B  56      36.406  47.583  27.841  1.00  0.01           H
ATOM   5028  HG1 THR B  56      36.268  46.342  25.775  1.00  0.01           H
ATOM   5029 HG21 THR B  56      38.746  46.868  28.151  1.00  0.01           H
ATOM   5030 HG22 THR B  56      38.396  46.937  26.391  1.00  0.01           H
ATOM   5031 HG23 THR B  56      38.411  45.415  27.222  1.00  0.01           H
ATOM   5032  N   MET B  57      36.976  47.533  30.699  1.00  0.01           N
ATOM   5033  CA  MET B  57      37.704  48.245  31.695  1.00  0.01           C
ATOM   5034  C   MET B  57      37.845  47.354  32.904  1.00  0.01           C
ATOM   5035  O   MET B  57      38.925  47.220  33.482  1.00  0.01           O
ATOM   5036  CB  MET B  57      36.981  49.577  32.124  1.00  0.01           C
ATOM   5037  CG  MET B  57      37.193  50.649  31.052  1.00  0.01           C
ATOM   5038  SD  MET B  57      36.457  52.332  31.352  1.00  0.01           S
ATOM   5039  CE  MET B  57      34.665  52.044  31.115  1.00  0.01           C
ATOM   5040  H   MET B  57      36.189  47.965  30.236  1.00  0.01           H
ATOM   5041  HA  MET B  57      38.739  48.438  31.411  1.00  0.01           H
ATOM   5042  HB2 MET B  57      35.921  49.324  32.145  1.00  0.01           H
ATOM   5043  HB3 MET B  57      37.408  50.064  33.001  1.00  0.01           H
ATOM   5044  HG2 MET B  57      38.249  50.908  30.968  1.00  0.01           H
ATOM   5045  HG3 MET B  57      37.075  50.338  30.014  1.00  0.01           H
ATOM   5046  HE1 MET B  57      34.231  51.482  31.943  1.00  0.01           H
ATOM   5047  HE2 MET B  57      34.111  52.975  30.995  1.00  0.01           H
ATOM   5048  HE3 MET B  57      34.556  51.553  30.148  1.00  0.01           H
ATOM   5049  N   SER B  58      36.781  46.659  33.317  1.00  0.01           N
ATOM   5050  CA  SER B  58      36.672  45.855  34.521  1.00  0.01           C
ATOM   5051  C   SER B  58      37.669  44.700  34.406  1.00  0.01           C
ATOM   5052  O   SER B  58      38.322  44.286  35.400  1.00  0.01           O
ATOM   5053  CB  SER B  58      35.203  45.386  34.802  1.00  0.01           C
ATOM   5054  OG  SER B  58      35.221  44.667  36.021  1.00  0.01           O
ATOM   5055  H   SER B  58      35.905  46.871  32.862  1.00  0.01           H
ATOM   5056  HA  SER B  58      37.039  46.488  35.329  1.00  0.01           H
ATOM   5057  HB2 SER B  58      34.504  46.223  34.807  1.00  0.01           H
ATOM   5058  HB3 SER B  58      34.914  44.795  33.933  1.00  0.01           H
ATOM   5059  HG  SER B  58      36.021  44.136  36.014  1.00  0.01           H
ATOM   5060  N   SER B  59      37.829  44.152  33.172  1.00  0.00           N
ATOM   5061  CA  SER B  59      38.691  43.047  32.848  1.00  0.00           C
ATOM   5062  C   SER B  59      40.146  43.389  33.009  1.00  0.00           C
ATOM   5063  O   SER B  59      40.862  42.655  33.706  1.00  0.00           O
[truncated: 286,961 more chars]
