# Supplementary material for: Total enzymatic synthesis of cis-α-irone from a simple carbon source
Source: Nat Commun. 2022 Dec 2;13:7421. doi: 10.1038/s41467-022-35232-2 (PMC9715568; doi:10.1038/s41467-022-35232-2)
Supplement: Supplementary file 5 — Supplementary Data 2 [file 41467_2022_35232_MOESM5_ESM.zip › structures_mmgbsa/pMT3_Y200F_S182E/pMT3_1RR_SAH_final_mmgbsa_renum.pdb]

ATOM      1  N   GLN A  10      33.965  16.180  51.871  1.00  0.00           N
ATOM      2  CA  GLN A  10      35.102  15.697  51.096  1.00  0.00           C
ATOM      3  C   GLN A  10      34.564  14.697  50.143  1.00  0.00           C
ATOM      4  O   GLN A  10      33.911  13.743  50.499  1.00  0.00           O
ATOM      5  CB  GLN A  10      36.290  15.179  51.952  1.00  0.00           C
ATOM      6  CG  GLN A  10      36.732  16.039  53.118  1.00  0.00           C
ATOM      7  CD  GLN A  10      36.788  17.511  52.982  1.00  0.00           C
ATOM      8  NE2 GLN A  10      37.816  18.197  53.521  1.00  0.00           N
ATOM      9  OE1 GLN A  10      35.872  18.117  52.355  1.00  0.00           O
ATOM     10  HA  GLN A  10      35.517  16.514  50.506  1.00  0.00           H
ATOM     11  HB2 GLN A  10      36.142  14.157  52.302  1.00  0.00           H
ATOM     12  HB3 GLN A  10      37.182  15.070  51.335  1.00  0.00           H
ATOM     13  HG2 GLN A  10      36.019  15.863  53.923  1.00  0.00           H
ATOM     14  HG3 GLN A  10      37.637  15.596  53.536  1.00  0.00           H
ATOM     15 HE21 GLN A  10      37.840  19.202  53.425  1.00  0.00           H
ATOM     16 HE22 GLN A  10      38.685  17.745  53.770  1.00  0.00           H
ATOM     17  H1  GLN A  10      33.224  16.499  51.264  1.00  0.00           H
ATOM     18  H2  GLN A  10      33.631  15.441  52.473  1.00  0.00           H
ATOM     19  H3  GLN A  10      34.135  16.975  52.471  1.00  0.00           H
ATOM     20  N   GLN A  11      35.009  14.860  48.894  1.00  0.00           N
ATOM     21  CA  GLN A  11      34.453  14.191  47.748  1.00  0.00           C
ATOM     22  C   GLN A  11      35.505  14.022  46.632  1.00  0.00           C
ATOM     23  O   GLN A  11      35.167  13.421  45.639  1.00  0.00           O
ATOM     24  CB  GLN A  11      33.259  15.003  47.299  1.00  0.00           C
ATOM     25  CG  GLN A  11      33.382  16.381  46.665  1.00  0.00           C
ATOM     26  CD  GLN A  11      33.095  17.583  47.575  1.00  0.00           C
ATOM     27  NE2 GLN A  11      32.530  18.594  47.009  1.00  0.00           N
ATOM     28  OE1 GLN A  11      33.490  17.791  48.772  1.00  0.00           O
ATOM     29  H   GLN A  11      35.636  15.640  48.754  1.00  0.00           H
ATOM     30  HA  GLN A  11      34.100  13.207  48.059  1.00  0.00           H
ATOM     31  HB2 GLN A  11      32.642  14.343  46.688  1.00  0.00           H
ATOM     32  HB3 GLN A  11      32.640  15.176  48.180  1.00  0.00           H
ATOM     33  HG2 GLN A  11      34.320  16.559  46.140  1.00  0.00           H
ATOM     34  HG3 GLN A  11      32.685  16.367  45.826  1.00  0.00           H
ATOM     35 HE21 GLN A  11      32.537  19.500  47.454  1.00  0.00           H
ATOM     36 HE22 GLN A  11      31.982  18.597  46.161  1.00  0.00           H
ATOM     37  N   VAL A  12      36.734  14.590  46.658  1.00  0.00           N
ATOM     38  CA  VAL A  12      37.863  14.354  45.725  1.00  0.00           C
ATOM     39  C   VAL A  12      39.142  14.155  46.588  1.00  0.00           C
ATOM     40  O   VAL A  12      39.352  14.848  47.567  1.00  0.00           O
ATOM     41  CB  VAL A  12      38.107  15.599  44.818  1.00  0.00           C
ATOM     42  CG1 VAL A  12      37.068  15.622  43.694  1.00  0.00           C
ATOM     43  CG2 VAL A  12      38.111  16.923  45.515  1.00  0.00           C
ATOM     44  H   VAL A  12      36.978  15.111  47.488  1.00  0.00           H
ATOM     45  HA  VAL A  12      37.794  13.441  45.134  1.00  0.00           H
ATOM     46  HB  VAL A  12      39.097  15.544  44.366  1.00  0.00           H
ATOM     47 HG11 VAL A  12      37.341  14.785  43.051  1.00  0.00           H
ATOM     48 HG12 VAL A  12      36.062  15.655  44.111  1.00  0.00           H
ATOM     49 HG13 VAL A  12      37.112  16.551  43.125  1.00  0.00           H
ATOM     50 HG21 VAL A  12      38.957  16.964  46.200  1.00  0.00           H
ATOM     51 HG22 VAL A  12      37.233  17.155  46.118  1.00  0.00           H
ATOM     52 HG23 VAL A  12      38.194  17.716  44.771  1.00  0.00           H
ATOM     53  N   THR A  13      39.960  13.084  46.286  1.00  0.00           N
ATOM     54  CA  THR A  13      41.269  12.810  46.918  1.00  0.00           C
ATOM     55  C   THR A  13      42.364  13.566  46.128  1.00  0.00           C
ATOM     56  O   THR A  13      42.008  14.101  45.097  1.00  0.00           O
ATOM     57  CB  THR A  13      41.621  11.340  47.041  1.00  0.00           C
ATOM     58  CG2 THR A  13      40.442  10.509  47.673  1.00  0.00           C
ATOM     59  OG1 THR A  13      42.007  10.843  45.773  1.00  0.00           O
ATOM     60  H   THR A  13      39.755  12.580  45.436  1.00  0.00           H
ATOM     61  HA  THR A  13      41.288  13.237  47.921  1.00  0.00           H
ATOM     62  HB  THR A  13      42.468  11.169  47.706  1.00  0.00           H
ATOM     63  HG1 THR A  13      41.378  11.071  45.085  1.00  0.00           H
ATOM     64 HG21 THR A  13      40.239  10.822  48.698  1.00  0.00           H
ATOM     65 HG22 THR A  13      40.718   9.464  47.532  1.00  0.00           H
ATOM     66 HG23 THR A  13      39.599  10.699  47.008  1.00  0.00           H
ATOM     67  N   ALA A  14      43.572  13.731  46.542  1.00  0.00           N
ATOM     68  CA  ALA A  14      44.634  14.539  45.935  1.00  0.00           C
ATOM     69  C   ALA A  14      44.831  14.120  44.438  1.00  0.00           C
ATOM     70  O   ALA A  14      45.265  14.883  43.592  1.00  0.00           O
ATOM     71  CB  ALA A  14      45.925  14.553  46.694  1.00  0.00           C
ATOM     72  H   ALA A  14      43.800  13.313  47.433  1.00  0.00           H
ATOM     73  HA  ALA A  14      44.296  15.575  45.958  1.00  0.00           H
ATOM     74  HB1 ALA A  14      46.226  13.524  46.888  1.00  0.00           H
ATOM     75  HB2 ALA A  14      45.756  15.086  47.629  1.00  0.00           H
ATOM     76  HB3 ALA A  14      46.718  15.127  46.214  1.00  0.00           H
ATOM     77  N   ASP A  15      44.447  12.924  44.032  1.00  0.00           N
ATOM     78  CA  ASP A  15      44.651  12.406  42.671  1.00  0.00           C
ATOM     79  C   ASP A  15      43.542  12.912  41.650  1.00  0.00           C
ATOM     80  O   ASP A  15      43.723  12.762  40.436  1.00  0.00           O
ATOM     81  CB  ASP A  15      44.736  10.892  42.697  1.00  0.00           C
ATOM     82  CG  ASP A  15      45.963  10.392  43.538  1.00  0.00           C
ATOM     83  OD1 ASP A  15      46.992  11.146  43.686  1.00  0.00           O
ATOM     84  OD2 ASP A  15      46.043   9.176  43.837  1.00  0.00           O
ATOM     85  H   ASP A  15      44.272  12.255  44.768  1.00  0.00           H
ATOM     86  HA  ASP A  15      45.621  12.735  42.297  1.00  0.00           H
ATOM     87  HB2 ASP A  15      43.830  10.577  43.214  1.00  0.00           H
ATOM     88  HB3 ASP A  15      44.653  10.513  41.678  1.00  0.00           H
ATOM     89  N   GLU A  16      42.502  13.567  42.148  1.00  0.00           N
ATOM     90  CA  GLU A  16      41.371  14.197  41.506  1.00  0.00           C
ATOM     91  C   GLU A  16      41.594  15.736  41.524  1.00  0.00           C
ATOM     92  O   GLU A  16      41.451  16.363  40.480  1.00  0.00           O
ATOM     93  CB  GLU A  16      40.014  13.825  42.128  1.00  0.00           C
ATOM     94  CG  GLU A  16      39.453  12.426  41.913  1.00  0.00           C
ATOM     95  CD  GLU A  16      40.287  11.375  42.632  1.00  0.00           C
ATOM     96  OE1 GLU A  16      40.150  11.206  43.882  1.00  0.00           O
ATOM     97  OE2 GLU A  16      40.863  10.551  41.933  1.00  0.00           O
ATOM     98  H   GLU A  16      42.494  13.610  43.157  1.00  0.00           H
ATOM     99  HA  GLU A  16      41.268  13.799  40.496  1.00  0.00           H
ATOM    100  HB2 GLU A  16      40.190  14.071  43.175  1.00  0.00           H
ATOM    101  HB3 GLU A  16      39.262  14.508  41.733  1.00  0.00           H
ATOM    102  HG2 GLU A  16      38.484  12.376  42.409  1.00  0.00           H
ATOM    103  HG3 GLU A  16      39.276  12.128  40.880  1.00  0.00           H
ATOM    104  N   VAL A  17      41.960  16.309  42.681  1.00  0.00           N
ATOM    105  CA  VAL A  17      42.320  17.791  42.687  1.00  0.00           C
ATOM    106  C   VAL A  17      43.220  18.227  41.580  1.00  0.00           C
ATOM    107  O   VAL A  17      43.109  19.327  41.059  1.00  0.00           O
ATOM    108  CB  VAL A  17      42.865  18.119  44.068  1.00  0.00           C
ATOM    109  CG1 VAL A  17      43.400  19.589  44.108  1.00  0.00           C
ATOM    110  CG2 VAL A  17      41.832  17.899  45.186  1.00  0.00           C
ATOM    111  H   VAL A  17      42.059  15.733  43.505  1.00  0.00           H
ATOM    112  HA  VAL A  17      41.388  18.342  42.560  1.00  0.00           H
ATOM    113  HB  VAL A  17      43.700  17.431  44.197  1.00  0.00           H
ATOM    114 HG11 VAL A  17      44.317  19.740  43.538  1.00  0.00           H
ATOM    115 HG12 VAL A  17      42.663  20.292  43.719  1.00  0.00           H
ATOM    116 HG13 VAL A  17      43.689  19.852  45.125  1.00  0.00           H
ATOM    117 HG21 VAL A  17      41.524  16.856  45.262  1.00  0.00           H
ATOM    118 HG22 VAL A  17      40.914  18.410  44.893  1.00  0.00           H
ATOM    119 HG23 VAL A  17      42.206  18.228  46.155  1.00  0.00           H
ATOM    120  N   GLY A  18      44.235  17.414  41.249  1.00  0.00           N
ATOM    121  CA  GLY A  18      45.096  17.817  40.114  1.00  0.00           C
ATOM    122  C   GLY A  18      44.479  17.751  38.749  1.00  0.00           C
ATOM    123  O   GLY A  18      44.974  18.496  37.887  1.00  0.00           O
ATOM    124  H   GLY A  18      44.236  16.528  41.733  1.00  0.00           H
ATOM    125  HA2 GLY A  18      45.494  18.826  40.230  1.00  0.00           H
ATOM    126  HA3 GLY A  18      45.972  17.169  40.093  1.00  0.00           H
ATOM    127  N   ASP A  19      43.422  17.003  38.521  1.00  0.00           N
ATOM    128  CA  ASP A  19      42.763  16.930  37.192  1.00  0.00           C
ATOM    129  C   ASP A  19      41.808  18.135  36.930  1.00  0.00           C
ATOM    130  O   ASP A  19      41.249  18.239  35.798  1.00  0.00           O
ATOM    131  CB  ASP A  19      41.958  15.617  37.125  1.00  0.00           C
ATOM    132  CG  ASP A  19      41.663  15.289  35.693  1.00  0.00           C
ATOM    133  OD1 ASP A  19      42.541  15.117  34.845  1.00  0.00           O
ATOM    134  OD2 ASP A  19      40.480  15.100  35.366  1.00  0.00           O
ATOM    135  H   ASP A  19      42.899  16.580  39.274  1.00  0.00           H
ATOM    136  HA  ASP A  19      43.515  16.990  36.405  1.00  0.00           H
ATOM    137  HB2 ASP A  19      42.507  14.787  37.570  1.00  0.00           H
ATOM    138  HB3 ASP A  19      41.015  15.807  37.638  1.00  0.00           H
ATOM    139  N   TRP A  20      41.402  18.873  37.985  1.00  0.00           N
ATOM    140  CA  TRP A  20      40.651  20.063  37.852  1.00  0.00           C
ATOM    141  C   TRP A  20      41.473  21.326  37.412  1.00  0.00           C
ATOM    142  O   TRP A  20      41.056  21.956  36.471  1.00  0.00           O
ATOM    143  CB  TRP A  20      40.036  20.407  39.202  1.00  0.00           C
ATOM    144  CG  TRP A  20      38.926  21.400  39.141  1.00  0.00           C
ATOM    145  CD1 TRP A  20      37.617  21.137  39.125  1.00  0.00           C
ATOM    146  CD2 TRP A  20      39.014  22.835  39.137  1.00  0.00           C
ATOM    147  CE2 TRP A  20      37.674  23.342  39.005  1.00  0.00           C
ATOM    148  CE3 TRP A  20      40.056  23.757  39.271  1.00  0.00           C
ATOM    149  NE1 TRP A  20      36.849  22.247  38.936  1.00  0.00           N
ATOM    150  CZ2 TRP A  20      37.414  24.726  39.064  1.00  0.00           C
ATOM    151  CZ3 TRP A  20      39.795  25.131  39.324  1.00  0.00           C
ATOM    152  CH2 TRP A  20      38.485  25.661  39.145  1.00  0.00           C
ATOM    153  H   TRP A  20      41.874  18.714  38.863  1.00  0.00           H
ATOM    154  HA  TRP A  20      39.823  19.942  37.154  1.00  0.00           H
ATOM    155  HB2 TRP A  20      39.633  19.521  39.692  1.00  0.00           H
ATOM    156  HB3 TRP A  20      40.761  20.812  39.908  1.00  0.00           H
ATOM    157  HD1 TRP A  20      37.207  20.147  38.992  1.00  0.00           H
ATOM    158  HE1 TRP A  20      35.839  22.245  38.963  1.00  0.00           H
ATOM    159  HE3 TRP A  20      41.045  23.342  39.400  1.00  0.00           H
ATOM    160  HZ2 TRP A  20      36.424  25.148  38.970  1.00  0.00           H
ATOM    161  HZ3 TRP A  20      40.675  25.746  39.442  1.00  0.00           H
ATOM    162  HH2 TRP A  20      38.312  26.727  39.144  1.00  0.00           H
ATOM    163  N   TYR A  21      42.674  21.596  37.966  1.00  0.00           N
ATOM    164  CA  TYR A  21      43.663  22.518  37.465  1.00  0.00           C
ATOM    165  C   TYR A  21      44.103  22.140  36.062  1.00  0.00           C
ATOM    166  O   TYR A  21      44.367  22.973  35.195  1.00  0.00           O
ATOM    167  CB  TYR A  21      44.779  22.562  38.511  1.00  0.00           C
ATOM    168  CG  TYR A  21      44.397  23.287  39.798  1.00  0.00           C
ATOM    169  CD1 TYR A  21      43.828  24.606  39.742  1.00  0.00           C
ATOM    170  CD2 TYR A  21      44.238  22.560  40.986  1.00  0.00           C
ATOM    171  CE1 TYR A  21      43.115  25.202  40.877  1.00  0.00           C
ATOM    172  CE2 TYR A  21      43.589  23.166  42.080  1.00  0.00           C
ATOM    173  CZ  TYR A  21      43.017  24.484  42.087  1.00  0.00           C
ATOM    174  OH  TYR A  21      42.245  24.908  43.121  1.00  0.00           O
ATOM    175  H   TYR A  21      42.948  21.031  38.757  1.00  0.00           H
ATOM    176  HA  TYR A  21      43.211  23.504  37.362  1.00  0.00           H
ATOM    177  HB2 TYR A  21      44.958  21.506  38.712  1.00  0.00           H
ATOM    178  HB3 TYR A  21      45.617  23.112  38.084  1.00  0.00           H
ATOM    179  HD1 TYR A  21      43.947  25.167  38.827  1.00  0.00           H
ATOM    180  HD2 TYR A  21      44.743  21.608  41.061  1.00  0.00           H
ATOM    181  HE1 TYR A  21      42.544  26.119  40.865  1.00  0.00           H
ATOM    182  HE2 TYR A  21      43.648  22.687  43.046  1.00  0.00           H
ATOM    183  HH  TYR A  21      42.250  24.327  43.885  1.00  0.00           H
ATOM    184  N   ASP A  22      44.021  20.791  35.672  1.00  0.00           N
ATOM    185  CA  ASP A  22      44.203  20.339  34.285  1.00  0.00           C
ATOM    186  C   ASP A  22      43.126  20.816  33.320  1.00  0.00           C
ATOM    187  O   ASP A  22      43.478  21.272  32.282  1.00  0.00           O
ATOM    188  CB  ASP A  22      44.411  18.795  34.233  1.00  0.00           C
ATOM    189  CG  ASP A  22      45.697  18.219  34.863  1.00  0.00           C
ATOM    190  OD1 ASP A  22      46.559  18.999  35.364  1.00  0.00           O
ATOM    191  OD2 ASP A  22      45.828  16.998  34.705  1.00  0.00           O
ATOM    192  H   ASP A  22      44.059  20.078  36.387  1.00  0.00           H
ATOM    193  HA  ASP A  22      45.138  20.795  33.961  1.00  0.00           H
ATOM    194  HB2 ASP A  22      43.568  18.244  34.649  1.00  0.00           H
ATOM    195  HB3 ASP A  22      44.469  18.571  33.169  1.00  0.00           H
ATOM    196  N   LYS A  23      41.850  20.735  33.715  1.00  0.00           N
ATOM    197  CA  LYS A  23      40.602  21.061  32.853  1.00  0.00           C
ATOM    198  C   LYS A  23      40.165  22.543  32.967  1.00  0.00           C
ATOM    199  O   LYS A  23      39.766  23.093  31.945  1.00  0.00           O
ATOM    200  CB  LYS A  23      39.434  20.222  33.394  1.00  0.00           C
ATOM    201  CG  LYS A  23      39.462  18.811  32.727  1.00  0.00           C
ATOM    202  CD  LYS A  23      38.603  17.571  33.355  1.00  0.00           C
ATOM    203  CE  LYS A  23      37.084  17.869  33.347  1.00  0.00           C
ATOM    204  NZ  LYS A  23      36.248  17.240  34.310  1.00  0.00           N
ATOM    205  H   LYS A  23      41.688  20.339  34.630  1.00  0.00           H
ATOM    206  HA  LYS A  23      40.865  20.878  31.811  1.00  0.00           H
ATOM    207  HB2 LYS A  23      39.352  20.034  34.464  1.00  0.00           H
ATOM    208  HB3 LYS A  23      38.485  20.708  33.166  1.00  0.00           H
ATOM    209  HG2 LYS A  23      39.242  19.009  31.678  1.00  0.00           H
ATOM    210  HG3 LYS A  23      40.483  18.432  32.762  1.00  0.00           H
ATOM    211  HD2 LYS A  23      38.661  16.666  32.751  1.00  0.00           H
ATOM    212  HD3 LYS A  23      38.911  17.404  34.388  1.00  0.00           H
ATOM    213  HE2 LYS A  23      36.960  18.949  33.431  1.00  0.00           H
ATOM    214  HE3 LYS A  23      36.740  17.573  32.356  1.00  0.00           H
ATOM    215  HZ1 LYS A  23      35.260  17.445  34.289  1.00  0.00           H
ATOM    216  HZ2 LYS A  23      36.465  17.433  35.277  1.00  0.00           H
ATOM    217  HZ3 LYS A  23      36.282  16.235  34.224  1.00  0.00           H
ATOM    218  N   PHE A  24      40.282  23.123  34.103  1.00  0.00           N
ATOM    219  CA  PHE A  24      39.595  24.412  34.476  1.00  0.00           C
ATOM    220  C   PHE A  24      40.592  25.491  35.012  1.00  0.00           C
ATOM    221  O   PHE A  24      40.055  26.581  35.293  1.00  0.00           O
ATOM    222  CB  PHE A  24      38.442  24.092  35.384  1.00  0.00           C
ATOM    223  CG  PHE A  24      37.478  22.889  35.013  1.00  0.00           C
ATOM    224  CD1 PHE A  24      36.635  23.156  33.965  1.00  0.00           C
ATOM    225  CD2 PHE A  24      37.454  21.665  35.715  1.00  0.00           C
ATOM    226  CE1 PHE A  24      35.779  22.085  33.556  1.00  0.00           C
ATOM    227  CE2 PHE A  24      36.604  20.635  35.321  1.00  0.00           C
ATOM    228  CZ  PHE A  24      35.701  20.874  34.257  1.00  0.00           C
ATOM    229  H   PHE A  24      40.527  22.575  34.915  1.00  0.00           H
ATOM    230  HA  PHE A  24      39.189  24.831  33.555  1.00  0.00           H
ATOM    231  HB2 PHE A  24      38.753  23.960  36.420  1.00  0.00           H
ATOM    232  HB3 PHE A  24      37.825  24.988  35.321  1.00  0.00           H
ATOM    233  HD1 PHE A  24      36.684  24.077  33.403  1.00  0.00           H
ATOM    234  HD2 PHE A  24      38.089  21.462  36.564  1.00  0.00           H
ATOM    235  HE1 PHE A  24      35.145  22.212  32.691  1.00  0.00           H
ATOM    236  HE2 PHE A  24      36.615  19.684  35.832  1.00  0.00           H
ATOM    237  HZ  PHE A  24      35.191  20.037  33.804  1.00  0.00           H
ATOM    238  N   GLY A  25      41.868  25.213  35.169  1.00  0.00           N
ATOM    239  CA  GLY A  25      42.895  26.134  35.834  1.00  0.00           C
ATOM    240  C   GLY A  25      43.156  27.433  35.037  1.00  0.00           C
ATOM    241  O   GLY A  25      43.379  28.483  35.652  1.00  0.00           O
ATOM    242  H   GLY A  25      42.119  24.276  34.888  1.00  0.00           H
ATOM    243  HA2 GLY A  25      42.475  26.398  36.804  1.00  0.00           H
ATOM    244  HA3 GLY A  25      43.800  25.549  35.999  1.00  0.00           H
ATOM    245  N   GLU A  26      42.929  27.486  33.733  1.00  0.00           N
ATOM    246  CA  GLU A  26      42.977  28.721  32.899  1.00  0.00           C
ATOM    247  C   GLU A  26      41.968  29.808  33.363  1.00  0.00           C
ATOM    248  O   GLU A  26      42.298  30.989  33.231  1.00  0.00           O
ATOM    249  CB  GLU A  26      42.735  28.251  31.477  1.00  0.00           C
ATOM    250  CG  GLU A  26      42.682  29.404  30.503  1.00  0.00           C
ATOM    251  CD  GLU A  26      42.999  29.018  29.024  1.00  0.00           C
ATOM    252  OE1 GLU A  26      43.392  29.926  28.270  1.00  0.00           O
ATOM    253  OE2 GLU A  26      42.911  27.847  28.666  1.00  0.00           O
ATOM    254  H   GLU A  26      42.793  26.595  33.277  1.00  0.00           H
ATOM    255  HA  GLU A  26      43.928  29.247  32.981  1.00  0.00           H
ATOM    256  HB2 GLU A  26      43.560  27.605  31.176  1.00  0.00           H
ATOM    257  HB3 GLU A  26      41.745  27.798  31.432  1.00  0.00           H
ATOM    258  HG2 GLU A  26      41.695  29.856  30.606  1.00  0.00           H
ATOM    259  HG3 GLU A  26      43.500  30.078  30.759  1.00  0.00           H
ATOM    260  N   VAL A  27      40.835  29.491  34.054  1.00  0.00           N
ATOM    261  CA  VAL A  27      39.899  30.526  34.640  1.00  0.00           C
ATOM    262  C   VAL A  27      40.468  31.371  35.740  1.00  0.00           C
ATOM    263  O   VAL A  27      40.131  32.540  35.919  1.00  0.00           O
ATOM    264  CB  VAL A  27      38.507  29.910  35.118  1.00  0.00           C
ATOM    265  CG1 VAL A  27      38.379  29.371  36.518  1.00  0.00           C
ATOM    266  CG2 VAL A  27      37.366  30.950  34.965  1.00  0.00           C
ATOM    267  H   VAL A  27      40.695  28.512  34.260  1.00  0.00           H
ATOM    268  HA  VAL A  27      39.608  31.202  33.836  1.00  0.00           H
ATOM    269  HB  VAL A  27      38.252  29.101  34.434  1.00  0.00           H
ATOM    270 HG11 VAL A  27      37.348  29.036  36.634  1.00  0.00           H
ATOM    271 HG12 VAL A  27      39.031  28.519  36.708  1.00  0.00           H
ATOM    272 HG13 VAL A  27      38.527  30.152  37.264  1.00  0.00           H
ATOM    273 HG21 VAL A  27      37.479  31.490  34.025  1.00  0.00           H
ATOM    274 HG22 VAL A  27      37.323  31.752  35.703  1.00  0.00           H
ATOM    275 HG23 VAL A  27      36.417  30.415  34.997  1.00  0.00           H
ATOM    276  N   TYR A  28      41.617  30.894  36.301  1.00  0.00           N
ATOM    277  CA  TYR A  28      42.383  31.708  37.236  1.00  0.00           C
ATOM    278  C   TYR A  28      43.279  32.720  36.570  1.00  0.00           C
ATOM    279  O   TYR A  28      43.174  33.899  36.882  1.00  0.00           O
ATOM    280  CB  TYR A  28      43.122  30.828  38.236  1.00  0.00           C
ATOM    281  CG  TYR A  28      43.242  31.618  39.579  1.00  0.00           C
ATOM    282  CD1 TYR A  28      44.110  32.762  39.690  1.00  0.00           C
ATOM    283  CD2 TYR A  28      42.497  31.240  40.699  1.00  0.00           C
ATOM    284  CE1 TYR A  28      44.260  33.461  40.885  1.00  0.00           C
ATOM    285  CE2 TYR A  28      42.732  31.856  41.937  1.00  0.00           C
ATOM    286  CZ  TYR A  28      43.545  32.981  42.054  1.00  0.00           C
ATOM    287  OH  TYR A  28      43.755  33.643  43.199  1.00  0.00           O
ATOM    288  H   TYR A  28      41.807  29.911  36.168  1.00  0.00           H
ATOM    289  HA  TYR A  28      41.678  32.287  37.833  1.00  0.00           H
ATOM    290  HB2 TYR A  28      42.537  29.914  38.338  1.00  0.00           H
ATOM    291  HB3 TYR A  28      44.117  30.582  37.865  1.00  0.00           H
ATOM    292  HD1 TYR A  28      44.656  33.166  38.851  1.00  0.00           H
ATOM    293  HD2 TYR A  28      41.663  30.559  40.608  1.00  0.00           H
ATOM    294  HE1 TYR A  28      45.011  34.236  40.905  1.00  0.00           H
ATOM    295  HE2 TYR A  28      42.239  31.536  42.843  1.00  0.00           H
ATOM    296  HH  TYR A  28      44.400  34.353  43.149  1.00  0.00           H
ATOM    297  N   HID A  29      44.024  32.310  35.478  1.00  0.00           N
ATOM    298  CA  HID A  29      44.802  33.304  34.791  1.00  0.00           C
ATOM    299  C   HID A  29      43.978  34.350  34.011  1.00  0.00           C
ATOM    300  O   HID A  29      44.445  35.494  33.967  1.00  0.00           O
ATOM    301  CB  HID A  29      45.873  32.505  33.958  1.00  0.00           C
ATOM    302  CG  HID A  29      46.775  31.684  34.837  1.00  0.00           C
ATOM    303  CD2 HID A  29      47.073  30.360  34.720  1.00  0.00           C
ATOM    304  ND1 HID A  29      47.451  32.104  35.970  1.00  0.00           N
ATOM    305  CE1 HID A  29      48.132  31.115  36.495  1.00  0.00           C
ATOM    306  NE2 HID A  29      47.935  29.964  35.767  1.00  0.00           N
ATOM    307  H   HID A  29      43.860  31.415  35.040  1.00  0.00           H
ATOM    308  HA  HID A  29      45.254  33.872  35.604  1.00  0.00           H
ATOM    309  HB2 HID A  29      45.350  31.802  33.310  1.00  0.00           H
ATOM    310  HB3 HID A  29      46.536  33.087  33.318  1.00  0.00           H
ATOM    311  HD1 HID A  29      47.310  33.052  36.289  1.00  0.00           H
ATOM    312  HD2 HID A  29      46.781  29.600  34.011  1.00  0.00           H
ATOM    313  HE1 HID A  29      48.744  31.171  37.383  1.00  0.00           H
ATOM    314  N   LEU A  30      42.816  33.988  33.407  1.00  0.00           N
ATOM    315  CA  LEU A  30      41.949  34.854  32.587  1.00  0.00           C
ATOM    316  C   LEU A  30      41.139  35.870  33.448  1.00  0.00           C
ATOM    317  O   LEU A  30      40.490  36.683  32.766  1.00  0.00           O
ATOM    318  CB  LEU A  30      41.079  33.951  31.738  1.00  0.00           C
ATOM    319  CG  LEU A  30      41.832  33.288  30.573  1.00  0.00           C
ATOM    320  CD1 LEU A  30      40.690  32.438  29.849  1.00  0.00           C
ATOM    321  CD2 LEU A  30      42.523  34.225  29.628  1.00  0.00           C
ATOM    322  H   LEU A  30      42.495  33.036  33.507  1.00  0.00           H
ATOM    323  HA  LEU A  30      42.474  35.512  31.895  1.00  0.00           H
ATOM    324  HB2 LEU A  30      40.604  33.196  32.364  1.00  0.00           H
ATOM    325  HB3 LEU A  30      40.320  34.562  31.250  1.00  0.00           H
ATOM    326  HG  LEU A  30      42.524  32.537  30.954  1.00  0.00           H
ATOM    327 HD11 LEU A  30      41.174  31.845  29.073  1.00  0.00           H
ATOM    328 HD12 LEU A  30      40.053  33.163  29.343  1.00  0.00           H
ATOM    329 HD13 LEU A  30      40.245  31.775  30.591  1.00  0.00           H
ATOM    330 HD21 LEU A  30      41.897  35.063  29.320  1.00  0.00           H
ATOM    331 HD22 LEU A  30      43.457  34.673  29.967  1.00  0.00           H
ATOM    332 HD23 LEU A  30      42.895  33.638  28.789  1.00  0.00           H
ATOM    333  N   THR A  31      41.150  35.808  34.775  1.00  0.01           N
ATOM    334  CA  THR A  31      40.494  36.779  35.658  1.00  0.01           C
ATOM    335  C   THR A  31      41.482  37.490  36.598  1.00  0.01           C
ATOM    336  O   THR A  31      41.398  38.702  36.745  1.00  0.01           O
ATOM    337  CB  THR A  31      39.397  36.076  36.463  1.00  0.01           C
ATOM    338  CG2 THR A  31      38.273  35.551  35.600  1.00  0.01           C
ATOM    339  OG1 THR A  31      39.861  35.013  37.286  1.00  0.01           O
ATOM    340  H   THR A  31      41.569  35.002  35.216  1.00  0.01           H
ATOM    341  HA  THR A  31      40.141  37.664  35.127  1.00  0.01           H
ATOM    342  HB  THR A  31      38.998  36.801  37.172  1.00  0.01           H
ATOM    343  HG1 THR A  31      39.947  34.196  36.790  1.00  0.01           H
ATOM    344 HG21 THR A  31      38.736  34.875  34.882  1.00  0.01           H
ATOM    345 HG22 THR A  31      37.929  36.410  35.024  1.00  0.01           H
ATOM    346 HG23 THR A  31      37.447  35.180  36.206  1.00  0.01           H
ATOM    347  N   LEU A  32      42.531  36.891  37.164  1.00  0.00           N
ATOM    348  CA  LEU A  32      43.293  37.461  38.305  1.00  0.00           C
ATOM    349  C   LEU A  32      44.788  37.822  38.010  1.00  0.00           C
ATOM    350  O   LEU A  32      45.221  38.692  38.776  1.00  0.00           O
ATOM    351  CB  LEU A  32      42.963  36.602  39.544  1.00  0.00           C
ATOM    352  CG  LEU A  32      41.562  36.836  40.246  1.00  0.00           C
ATOM    353  CD1 LEU A  32      41.452  35.681  41.247  1.00  0.00           C
ATOM    354  CD2 LEU A  32      41.504  38.220  41.064  1.00  0.00           C
ATOM    355  H   LEU A  32      42.767  35.925  36.984  1.00  0.00           H
ATOM    356  HA  LEU A  32      42.893  38.425  38.619  1.00  0.00           H
ATOM    357  HB2 LEU A  32      43.083  35.565  39.231  1.00  0.00           H
ATOM    358  HB3 LEU A  32      43.740  36.814  40.278  1.00  0.00           H
ATOM    359  HG  LEU A  32      40.767  36.740  39.507  1.00  0.00           H
ATOM    360 HD11 LEU A  32      41.308  34.753  40.694  1.00  0.00           H
ATOM    361 HD12 LEU A  32      40.606  35.834  41.917  1.00  0.00           H
ATOM    362 HD13 LEU A  32      42.321  35.727  41.904  1.00  0.00           H
ATOM    363 HD21 LEU A  32      41.497  39.102  40.424  1.00  0.00           H
ATOM    364 HD22 LEU A  32      40.563  38.131  41.608  1.00  0.00           H
ATOM    365 HD23 LEU A  32      42.378  38.404  41.688  1.00  0.00           H
ATOM    366  N   GLY A  33      45.360  37.271  36.964  1.00  0.00           N
ATOM    367  CA  GLY A  33      46.742  37.445  36.629  1.00  0.00           C
ATOM    368  C   GLY A  33      47.505  36.070  36.460  1.00  0.00           C
ATOM    369  O   GLY A  33      47.075  34.930  36.611  1.00  0.00           O
ATOM    370  H   GLY A  33      44.963  36.479  36.479  1.00  0.00           H
ATOM    371  HA2 GLY A  33      46.831  37.932  35.658  1.00  0.00           H
ATOM    372  HA3 GLY A  33      47.237  38.034  37.401  1.00  0.00           H
ATOM    373  N   GLU A  34      48.838  36.261  36.228  1.00  0.00           N
ATOM    374  CA  GLU A  34      49.853  35.267  35.828  1.00  0.00           C
ATOM    375  C   GLU A  34      50.410  34.469  37.008  1.00  0.00           C
ATOM    376  O   GLU A  34      51.264  33.552  36.865  1.00  0.00           O
ATOM    377  CB  GLU A  34      51.011  36.014  35.125  1.00  0.00           C
ATOM    378  CG  GLU A  34      50.507  36.669  33.797  1.00  0.00           C
ATOM    379  CD  GLU A  34      49.957  35.694  32.688  1.00  0.00           C
ATOM    380  OE1 GLU A  34      48.710  35.544  32.418  1.00  0.00           O
ATOM    381  OE2 GLU A  34      50.832  35.008  32.126  1.00  0.00           O
ATOM    382  H   GLU A  34      49.224  37.189  36.323  1.00  0.00           H
ATOM    383  HA  GLU A  34      49.499  34.506  35.133  1.00  0.00           H
ATOM    384  HB2 GLU A  34      51.531  36.725  35.767  1.00  0.00           H
ATOM    385  HB3 GLU A  34      51.736  35.272  34.789  1.00  0.00           H
ATOM    386  HG2 GLU A  34      49.705  37.329  34.127  1.00  0.00           H
ATOM    387  HG3 GLU A  34      51.324  37.198  33.306  1.00  0.00           H
ATOM    388  N   SER A  35      49.798  34.674  38.190  1.00  0.00           N
ATOM    389  CA  SER A  35      49.820  33.742  39.365  1.00  0.00           C
ATOM    390  C   SER A  35      48.421  33.246  39.815  1.00  0.00           C
ATOM    391  O   SER A  35      47.479  33.520  39.083  1.00  0.00           O
ATOM    392  CB  SER A  35      50.630  34.376  40.530  1.00  0.00           C
ATOM    393  OG  SER A  35      50.788  33.663  41.716  1.00  0.00           O
ATOM    394  H   SER A  35      49.075  35.373  38.284  1.00  0.00           H
ATOM    395  HA  SER A  35      50.291  32.812  39.046  1.00  0.00           H
ATOM    396  HB2 SER A  35      51.588  34.695  40.120  1.00  0.00           H
ATOM    397  HB3 SER A  35      50.122  35.305  40.787  1.00  0.00           H
ATOM    398  HG  SER A  35      51.145  34.262  42.376  1.00  0.00           H
ATOM    399  N   VAL A  36      48.377  32.419  40.861  1.00  0.00           N
ATOM    400  CA  VAL A  36      47.221  31.556  41.234  1.00  0.00           C
ATOM    401  C   VAL A  36      46.803  31.835  42.693  1.00  0.00           C
ATOM    402  O   VAL A  36      46.058  31.067  43.355  1.00  0.00           O
ATOM    403  CB  VAL A  36      47.537  30.111  41.102  1.00  0.00           C
ATOM    404  CG1 VAL A  36      47.980  29.824  39.643  1.00  0.00           C
ATOM    405  CG2 VAL A  36      48.649  29.536  42.078  1.00  0.00           C
ATOM    406  H   VAL A  36      49.203  32.327  41.436  1.00  0.00           H
ATOM    407  HA  VAL A  36      46.405  31.729  40.533  1.00  0.00           H
ATOM    408  HB  VAL A  36      46.656  29.481  41.228  1.00  0.00           H
ATOM    409 HG11 VAL A  36      47.315  30.282  38.911  1.00  0.00           H
ATOM    410 HG12 VAL A  36      48.971  30.235  39.450  1.00  0.00           H
ATOM    411 HG13 VAL A  36      47.882  28.738  39.632  1.00  0.00           H
ATOM    412 HG21 VAL A  36      48.369  29.549  43.132  1.00  0.00           H
ATOM    413 HG22 VAL A  36      49.627  29.965  41.865  1.00  0.00           H
ATOM    414 HG23 VAL A  36      48.857  28.486  41.870  1.00  0.00           H
ATOM    415  N   HID A  37      47.278  32.911  43.250  1.00  0.00           N
ATOM    416  CA  HID A  37      46.930  33.233  44.637  1.00  0.00           C
ATOM    417  C   HID A  37      46.205  34.563  44.780  1.00  0.00           C
ATOM    418  O   HID A  37      45.799  35.228  43.869  1.00  0.00           O
ATOM    419  CB  HID A  37      48.169  33.119  45.494  1.00  0.00           C
ATOM    420  CG  HID A  37      49.264  34.123  45.107  1.00  0.00           C
ATOM    421  CD2 HID A  37      50.594  33.793  45.007  1.00  0.00           C
ATOM    422  ND1 HID A  37      49.170  35.480  44.931  1.00  0.00           N
ATOM    423  CE1 HID A  37      50.354  35.940  44.545  1.00  0.00           C
ATOM    424  NE2 HID A  37      51.276  34.932  44.546  1.00  0.00           N
ATOM    425  H   HID A  37      47.769  33.608  42.709  1.00  0.00           H
ATOM    426  HA  HID A  37      46.272  32.518  45.130  1.00  0.00           H
ATOM    427  HB2 HID A  37      48.002  33.182  46.570  1.00  0.00           H
ATOM    428  HB3 HID A  37      48.646  32.142  45.414  1.00  0.00           H
ATOM    429  HD1 HID A  37      48.284  35.958  45.007  1.00  0.00           H
ATOM    430  HD2 HID A  37      51.056  32.818  45.047  1.00  0.00           H
ATOM    431  HE1 HID A  37      50.633  36.974  44.399  1.00  0.00           H
ATOM    432  N   CYS A  38      45.920  34.985  46.027  1.00  0.00           N
ATOM    433  CA  CYS A  38      45.378  36.251  46.510  1.00  0.00           C
ATOM    434  C   CYS A  38      46.128  37.472  45.856  1.00  0.00           C
ATOM    435  O   CYS A  38      47.339  37.479  45.622  1.00  0.00           O
ATOM    436  CB  CYS A  38      45.418  36.294  47.965  1.00  0.00           C
ATOM    437  SG  CYS A  38      44.307  37.577  48.664  1.00  0.00           S
ATOM    438  H   CYS A  38      46.070  34.284  46.739  1.00  0.00           H
ATOM    439  HA  CYS A  38      44.314  36.194  46.284  1.00  0.00           H
ATOM    440  HB2 CYS A  38      44.991  35.359  48.326  1.00  0.00           H
ATOM    441  HB3 CYS A  38      46.408  36.413  48.406  1.00  0.00           H
ATOM    442  HG  CYS A  38      45.089  38.657  48.575  1.00  0.00           H
ATOM    443  N   GLY A  39      45.361  38.516  45.498  1.00  0.00           N
ATOM    444  CA  GLY A  39      45.921  39.885  45.295  1.00  0.00           C
ATOM    445  C   GLY A  39      45.912  40.759  46.533  1.00  0.00           C
ATOM    446  O   GLY A  39      45.073  40.645  47.381  1.00  0.00           O
ATOM    447  H   GLY A  39      44.374  38.432  45.694  1.00  0.00           H
ATOM    448  HA2 GLY A  39      46.960  39.764  44.991  1.00  0.00           H
ATOM    449  HA3 GLY A  39      45.362  40.315  44.464  1.00  0.00           H
ATOM    450  N   LEU A  40      46.978  41.523  46.628  1.00  0.00           N
ATOM    451  CA  LEU A  40      47.249  42.527  47.669  1.00  0.00           C
ATOM    452  C   LEU A  40      46.549  43.814  47.270  1.00  0.00           C
ATOM    453  O   LEU A  40      46.951  44.308  46.208  1.00  0.00           O
ATOM    454  CB  LEU A  40      48.767  42.645  48.151  1.00  0.00           C
ATOM    455  CG  LEU A  40      48.896  43.219  49.564  1.00  0.00           C
ATOM    456  CD1 LEU A  40      48.283  42.343  50.602  1.00  0.00           C
ATOM    457  CD2 LEU A  40      50.306  43.685  50.022  1.00  0.00           C
ATOM    458  H   LEU A  40      47.567  41.555  45.808  1.00  0.00           H
ATOM    459  HA  LEU A  40      46.744  42.171  48.566  1.00  0.00           H
ATOM    460  HB2 LEU A  40      49.283  41.691  48.039  1.00  0.00           H
ATOM    461  HB3 LEU A  40      49.176  43.318  47.397  1.00  0.00           H
ATOM    462  HG  LEU A  40      48.304  44.132  49.632  1.00  0.00           H
ATOM    463 HD11 LEU A  40      47.230  42.103  50.457  1.00  0.00           H
ATOM    464 HD12 LEU A  40      48.410  42.871  51.548  1.00  0.00           H
ATOM    465 HD13 LEU A  40      48.840  41.417  50.741  1.00  0.00           H
ATOM    466 HD21 LEU A  40      50.172  44.129  51.008  1.00  0.00           H
ATOM    467 HD22 LEU A  40      50.961  42.844  50.250  1.00  0.00           H
ATOM    468 HD23 LEU A  40      50.692  44.435  49.332  1.00  0.00           H
ATOM    469  N   TRP A  41      45.642  44.343  48.056  1.00 -0.02           N
ATOM    470  CA  TRP A  41      44.794  45.504  47.708  1.00 -0.02           C
ATOM    471  C   TRP A  41      44.795  46.582  48.797  1.00 -0.02           C
ATOM    472  O   TRP A  41      44.638  47.754  48.449  1.00 -0.02           O
ATOM    473  CB  TRP A  41      43.391  44.935  47.389  1.00 -0.02           C
ATOM    474  CG  TRP A  41      43.253  43.987  46.275  1.00 -0.02           C
ATOM    475  CD1 TRP A  41      43.105  42.657  46.432  1.00 -0.02           C
ATOM    476  CD2 TRP A  41      43.206  44.206  44.804  1.00 -0.02           C
ATOM    477  CE2 TRP A  41      43.200  42.905  44.194  1.00 -0.02           C
ATOM    478  CE3 TRP A  41      43.257  45.338  43.916  1.00 -0.02           C
ATOM    479  NE1 TRP A  41      43.025  41.988  45.259  1.00 -0.02           N
ATOM    480  CZ2 TRP A  41      43.075  42.722  42.837  1.00 -0.02           C
ATOM    481  CZ3 TRP A  41      43.133  45.174  42.523  1.00 -0.02           C
ATOM    482  CH2 TRP A  41      43.045  43.859  41.996  1.00 -0.02           C
ATOM    483  H   TRP A  41      45.350  43.749  48.818  1.00 -0.02           H
ATOM    484  HA  TRP A  41      45.276  45.950  46.839  1.00 -0.02           H
ATOM    485  HB2 TRP A  41      42.992  44.420  48.263  1.00 -0.02           H
ATOM    486  HB3 TRP A  41      42.649  45.731  47.323  1.00 -0.02           H
ATOM    487  HD1 TRP A  41      43.003  42.199  47.405  1.00 -0.02           H
ATOM    488  HE1 TRP A  41      42.844  41.000  45.154  1.00 -0.02           H
ATOM    489  HE3 TRP A  41      43.313  46.337  44.321  1.00 -0.02           H
ATOM    490  HZ2 TRP A  41      43.001  41.713  42.459  1.00 -0.02           H
ATOM    491  HZ3 TRP A  41      43.091  46.052  41.896  1.00 -0.02           H
ATOM    492  HH2 TRP A  41      42.714  43.650  40.990  1.00 -0.02           H
ATOM    493  N   PHE A  42      45.087  46.228  50.015  1.00  0.00           N
ATOM    494  CA  PHE A  42      45.688  47.130  50.969  1.00  0.00           C
ATOM    495  C   PHE A  42      46.812  46.448  51.820  1.00  0.00           C
ATOM    496  O   PHE A  42      46.675  45.252  52.211  1.00  0.00           O
ATOM    497  CB  PHE A  42      44.632  47.912  51.827  1.00  0.00           C
ATOM    498  CG  PHE A  42      44.037  47.171  52.919  1.00  0.00           C
ATOM    499  CD1 PHE A  42      44.497  47.275  54.271  1.00  0.00           C
ATOM    500  CD2 PHE A  42      42.885  46.316  52.679  1.00  0.00           C
ATOM    501  CE1 PHE A  42      43.868  46.533  55.307  1.00  0.00           C
ATOM    502  CE2 PHE A  42      42.205  45.687  53.759  1.00  0.00           C
ATOM    503  CZ  PHE A  42      42.654  45.770  55.102  1.00  0.00           C
ATOM    504  H   PHE A  42      45.171  45.262  50.297  1.00  0.00           H
ATOM    505  HA  PHE A  42      46.209  47.877  50.370  1.00  0.00           H
ATOM    506  HB2 PHE A  42      45.030  48.850  52.213  1.00  0.00           H
ATOM    507  HB3 PHE A  42      43.824  48.299  51.207  1.00  0.00           H
ATOM    508  HD1 PHE A  42      45.339  47.891  54.548  1.00  0.00           H
ATOM    509  HD2 PHE A  42      42.556  46.237  51.654  1.00  0.00           H
ATOM    510  HE1 PHE A  42      44.169  46.646  56.338  1.00  0.00           H
ATOM    511  HE2 PHE A  42      41.312  45.116  53.549  1.00  0.00           H
ATOM    512  HZ  PHE A  42      42.205  45.169  55.879  1.00  0.00           H
ATOM    513  N   PRO A  43      47.916  47.161  52.108  1.00  0.00           N
ATOM    514  CA  PRO A  43      48.987  46.534  52.958  1.00  0.00           C
ATOM    515  C   PRO A  43      48.363  46.534  54.405  1.00  0.00           C
ATOM    516  O   PRO A  43      47.665  47.540  54.709  1.00  0.00           O
ATOM    517  CB  PRO A  43      50.219  47.461  52.837  1.00  0.00           C
ATOM    518  CG  PRO A  43      49.600  48.805  52.461  1.00  0.00           C
ATOM    519  CD  PRO A  43      48.323  48.494  51.658  1.00  0.00           C
ATOM    520  HA  PRO A  43      49.243  45.538  52.596  1.00  0.00           H
ATOM    521  HB2 PRO A  43      50.847  47.468  53.727  1.00  0.00           H
ATOM    522  HB3 PRO A  43      50.845  47.094  52.023  1.00  0.00           H
ATOM    523  HG2 PRO A  43      49.297  49.418  53.309  1.00  0.00           H
ATOM    524  HG3 PRO A  43      50.277  49.310  51.772  1.00  0.00           H
ATOM    525  HD2 PRO A  43      47.561  49.235  51.900  1.00  0.00           H
ATOM    526  HD3 PRO A  43      48.480  48.477  50.580  1.00  0.00           H
ATOM    527  N   PRO A  44      48.566  45.446  55.233  1.00  0.00           N
ATOM    528  CA  PRO A  44      48.338  45.456  56.682  1.00  0.00           C
ATOM    529  C   PRO A  44      48.887  46.689  57.487  1.00  0.00           C
ATOM    530  O   PRO A  44      48.427  46.959  58.588  1.00  0.00           O
ATOM    531  CB  PRO A  44      48.738  44.106  57.186  1.00  0.00           C
ATOM    532  CG  PRO A  44      48.423  43.202  56.019  1.00  0.00           C
ATOM    533  CD  PRO A  44      48.969  44.081  54.861  1.00  0.00           C
ATOM    534  HA  PRO A  44      47.253  45.547  56.732  1.00  0.00           H
ATOM    535  HB2 PRO A  44      49.782  44.174  57.494  1.00  0.00           H
ATOM    536  HB3 PRO A  44      48.242  43.842  58.120  1.00  0.00           H
ATOM    537  HG2 PRO A  44      48.913  42.240  56.170  1.00  0.00           H
ATOM    538  HG3 PRO A  44      47.346  43.038  56.018  1.00  0.00           H
ATOM    539  HD2 PRO A  44      50.052  44.169  54.776  1.00  0.00           H
ATOM    540  HD3 PRO A  44      48.542  43.842  53.887  1.00  0.00           H
ATOM    541  N   ASP A  45      49.741  47.514  56.933  1.00  0.00           N
ATOM    542  CA  ASP A  45      50.166  48.826  57.459  1.00  0.00           C
ATOM    543  C   ASP A  45      49.109  49.904  57.307  1.00  0.00           C
ATOM    544  O   ASP A  45      49.190  50.940  57.982  1.00  0.00           O
ATOM    545  CB  ASP A  45      51.358  49.313  56.632  1.00  0.00           C
ATOM    546  CG  ASP A  45      52.594  48.481  56.854  1.00  0.00           C
ATOM    547  OD1 ASP A  45      53.152  48.380  58.020  1.00  0.00           O
ATOM    548  OD2 ASP A  45      53.192  47.957  55.843  1.00  0.00           O
ATOM    549  H   ASP A  45      49.951  47.339  55.961  1.00  0.00           H
ATOM    550  HA  ASP A  45      50.487  48.755  58.499  1.00  0.00           H
ATOM    551  HB2 ASP A  45      51.104  49.336  55.573  1.00  0.00           H
ATOM    552  HB3 ASP A  45      51.678  50.289  56.996  1.00  0.00           H
ATOM    553  N   ALA A  46      48.152  49.745  56.352  1.00  0.00           N
ATOM    554  CA  ALA A  46      47.043  50.658  56.100  1.00  0.00           C
ATOM    555  C   ALA A  46      45.779  50.207  56.896  1.00  0.00           C
ATOM    556  O   ALA A  46      45.543  48.989  57.168  1.00  0.00           O
ATOM    557  CB  ALA A  46      46.858  50.676  54.577  1.00  0.00           C
ATOM    558  H   ALA A  46      48.083  48.871  55.851  1.00  0.00           H
ATOM    559  HA  ALA A  46      47.260  51.695  56.356  1.00  0.00           H
ATOM    560  HB1 ALA A  46      47.822  50.833  54.093  1.00  0.00           H
ATOM    561  HB2 ALA A  46      46.137  51.449  54.309  1.00  0.00           H
ATOM    562  HB3 ALA A  46      46.661  49.712  54.107  1.00  0.00           H
ATOM    563  N   PRO A  47      44.963  51.176  57.304  1.00  0.00           N
ATOM    564  CA  PRO A  47      43.737  50.943  58.098  1.00  0.00           C
ATOM    565  C   PRO A  47      42.821  49.825  57.567  1.00  0.00           C
ATOM    566  O   PRO A  47      42.510  49.807  56.375  1.00  0.00           O
ATOM    567  CB  PRO A  47      43.021  52.321  58.236  1.00  0.00           C
ATOM    568  CG  PRO A  47      44.094  53.327  58.086  1.00  0.00           C
ATOM    569  CD  PRO A  47      45.164  52.605  57.242  1.00  0.00           C
ATOM    570  HA  PRO A  47      44.072  50.782  59.123  1.00  0.00           H
ATOM    571  HB2 PRO A  47      42.352  52.528  57.401  1.00  0.00           H
ATOM    572  HB3 PRO A  47      42.453  52.540  59.140  1.00  0.00           H
ATOM    573  HG2 PRO A  47      43.818  54.258  57.590  1.00  0.00           H
ATOM    574  HG3 PRO A  47      44.498  53.594  59.063  1.00  0.00           H
ATOM    575  HD2 PRO A  47      45.133  52.953  56.210  1.00  0.00           H
ATOM    576  HD3 PRO A  47      46.078  52.931  57.740  1.00  0.00           H
ATOM    577  N   VAL A  48      42.377  48.899  58.389  1.00  0.00           N
ATOM    578  CA  VAL A  48      41.330  47.902  58.157  1.00  0.00           C
ATOM    579  C   VAL A  48      39.898  48.523  58.023  1.00  0.00           C
ATOM    580  O   VAL A  48      39.476  49.289  58.881  1.00  0.00           O
ATOM    581  CB  VAL A  48      41.289  46.873  59.288  1.00  0.00           C
ATOM    582  CG1 VAL A  48      40.161  45.837  59.285  1.00  0.00           C
ATOM    583  CG2 VAL A  48      42.653  46.229  59.467  1.00  0.00           C
ATOM    584  H   VAL A  48      42.774  48.986  59.314  1.00  0.00           H
ATOM    585  HA  VAL A  48      41.638  47.326  57.284  1.00  0.00           H
ATOM    586  HB  VAL A  48      41.246  47.471  60.198  1.00  0.00           H
ATOM    587 HG11 VAL A  48      40.168  45.294  60.230  1.00  0.00           H
ATOM    588 HG12 VAL A  48      39.187  46.325  59.282  1.00  0.00           H
ATOM    589 HG13 VAL A  48      40.109  45.112  58.473  1.00  0.00           H
ATOM    590 HG21 VAL A  48      42.601  45.442  60.219  1.00  0.00           H
ATOM    591 HG22 VAL A  48      43.434  46.922  59.781  1.00  0.00           H
ATOM    592 HG23 VAL A  48      42.962  45.721  58.554  1.00  0.00           H
ATOM    593  N   PRO A  49      39.056  48.094  57.130  1.00  0.00           N
ATOM    594  CA  PRO A  49      37.691  48.602  57.088  1.00  0.00           C
ATOM    595  C   PRO A  49      36.778  48.051  58.197  1.00  0.00           C
ATOM    596  O   PRO A  49      37.024  46.974  58.732  1.00  0.00           O
ATOM    597  CB  PRO A  49      37.215  48.114  55.714  1.00  0.00           C
ATOM    598  CG  PRO A  49      37.865  46.770  55.614  1.00  0.00           C
ATOM    599  CD  PRO A  49      39.286  46.913  56.222  1.00  0.00           C
ATOM    600  HA  PRO A  49      37.751  49.690  57.088  1.00  0.00           H
ATOM    601  HB2 PRO A  49      36.138  47.971  55.801  1.00  0.00           H
ATOM    602  HB3 PRO A  49      37.630  48.698  54.893  1.00  0.00           H
ATOM    603  HG2 PRO A  49      37.285  46.144  56.292  1.00  0.00           H
ATOM    604  HG3 PRO A  49      37.898  46.382  54.596  1.00  0.00           H
ATOM    605  HD2 PRO A  49      39.794  46.056  56.665  1.00  0.00           H
ATOM    606  HD3 PRO A  49      39.947  47.049  55.366  1.00  0.00           H
ATOM    607  N   GLN A  50      35.742  48.866  58.486  1.00  0.00           N
ATOM    608  CA  GLN A  50      34.828  48.556  59.544  1.00  0.00           C
ATOM    609  C   GLN A  50      33.879  47.399  59.250  1.00  0.00           C
ATOM    610  O   GLN A  50      33.454  46.658  60.159  1.00  0.00           O
ATOM    611  CB  GLN A  50      34.040  49.814  59.941  1.00  0.00           C
ATOM    612  CG  GLN A  50      34.726  50.735  60.917  1.00  0.00           C
ATOM    613  CD  GLN A  50      34.689  52.245  60.606  1.00  0.00           C
ATOM    614  NE2 GLN A  50      34.012  53.080  61.414  1.00  0.00           N
ATOM    615  OE1 GLN A  50      35.334  52.703  59.673  1.00  0.00           O
ATOM    616  H   GLN A  50      35.566  49.708  57.957  1.00  0.00           H
ATOM    617  HA  GLN A  50      35.440  48.204  60.374  1.00  0.00           H
ATOM    618  HB2 GLN A  50      33.845  50.337  59.005  1.00  0.00           H
ATOM    619  HB3 GLN A  50      33.078  49.501  60.346  1.00  0.00           H
ATOM    620  HG2 GLN A  50      34.356  50.559  61.927  1.00  0.00           H
ATOM    621  HG3 GLN A  50      35.781  50.459  60.915  1.00  0.00           H
ATOM    622 HE21 GLN A  50      33.972  54.083  61.297  1.00  0.00           H
ATOM    623 HE22 GLN A  50      33.583  52.769  62.274  1.00  0.00           H
ATOM    624  N   ASP A  51      33.629  47.108  58.009  1.00  0.00           N
ATOM    625  CA  ASP A  51      32.791  45.997  57.479  1.00  0.00           C
ATOM    626  C   ASP A  51      33.375  45.499  56.133  1.00  0.00           C
ATOM    627  O   ASP A  51      34.015  46.282  55.485  1.00  0.00           O
ATOM    628  CB  ASP A  51      31.327  46.517  57.371  1.00  0.00           C
ATOM    629  CG  ASP A  51      30.335  45.388  57.426  1.00  0.00           C
ATOM    630  OD1 ASP A  51      30.779  44.357  57.965  1.00  0.00           O
ATOM    631  OD2 ASP A  51      29.198  45.489  56.924  1.00  0.00           O
ATOM    632  H   ASP A  51      33.936  47.831  57.374  1.00  0.00           H
ATOM    633  HA  ASP A  51      33.046  45.213  58.192  1.00  0.00           H
ATOM    634  HB2 ASP A  51      31.091  47.265  58.128  1.00  0.00           H
ATOM    635  HB3 ASP A  51      31.247  47.084  56.444  1.00  0.00           H
ATOM    636  N   MET A  52      33.177  44.330  55.674  1.00  0.00           N
ATOM    637  CA  MET A  52      33.712  43.680  54.477  1.00  0.00           C
ATOM    638  C   MET A  52      32.638  43.678  53.381  1.00  0.00           C
ATOM    639  O   MET A  52      32.455  42.727  52.667  1.00  0.00           O
ATOM    640  CB  MET A  52      34.259  42.266  54.744  1.00  0.00           C
ATOM    641  CG  MET A  52      35.347  42.147  55.803  1.00  0.00           C
ATOM    642  SD  MET A  52      34.857  41.791  57.501  1.00  0.00           S
ATOM    643  CE  MET A  52      34.596  39.936  57.388  1.00  0.00           C
ATOM    644  H   MET A  52      32.717  43.679  56.296  1.00  0.00           H
ATOM    645  HA  MET A  52      34.529  44.311  54.127  1.00  0.00           H
ATOM    646  HB2 MET A  52      33.493  41.629  55.187  1.00  0.00           H
ATOM    647  HB3 MET A  52      34.636  41.845  53.812  1.00  0.00           H
ATOM    648  HG2 MET A  52      35.988  41.309  55.529  1.00  0.00           H
ATOM    649  HG3 MET A  52      35.991  43.025  55.847  1.00  0.00           H
ATOM    650  HE1 MET A  52      33.931  39.601  56.592  1.00  0.00           H
ATOM    651  HE2 MET A  52      35.566  39.470  57.215  1.00  0.00           H
ATOM    652  HE3 MET A  52      34.273  39.506  58.336  1.00  0.00           H
ATOM    653  N   GLU A  53      31.937  44.806  53.269  1.00  0.00           N
ATOM    654  CA  GLU A  53      31.004  45.066  52.136  1.00  0.00           C
ATOM    655  C   GLU A  53      31.649  46.019  51.052  1.00  0.00           C
ATOM    656  O   GLU A  53      32.366  46.991  51.401  1.00  0.00           O
ATOM    657  CB  GLU A  53      29.727  45.656  52.733  1.00  0.00           C
ATOM    658  CG  GLU A  53      28.984  44.671  53.695  1.00  0.00           C
ATOM    659  CD  GLU A  53      28.279  43.494  53.120  1.00  0.00           C
ATOM    660  OE1 GLU A  53      27.854  42.658  53.882  1.00  0.00           O
ATOM    661  OE2 GLU A  53      28.257  43.358  51.890  1.00  0.00           O
ATOM    662  H   GLU A  53      32.197  45.591  53.848  1.00  0.00           H
ATOM    663  HA  GLU A  53      30.685  44.151  51.637  1.00  0.00           H
ATOM    664  HB2 GLU A  53      29.978  46.550  53.304  1.00  0.00           H
ATOM    665  HB3 GLU A  53      29.125  45.920  51.863  1.00  0.00           H
ATOM    666  HG2 GLU A  53      29.629  44.232  54.456  1.00  0.00           H
ATOM    667  HG3 GLU A  53      28.223  45.322  54.124  1.00  0.00           H
ATOM    668  N   LEU A  54      31.360  45.849  49.716  1.00 -0.02           N
ATOM    669  CA  LEU A  54      32.016  46.560  48.571  1.00 -0.02           C
ATOM    670  C   LEU A  54      32.176  48.093  48.717  1.00 -0.02           C
ATOM    671  O   LEU A  54      33.233  48.649  48.774  1.00 -0.02           O
ATOM    672  CB  LEU A  54      31.182  46.213  47.301  1.00 -0.02           C
ATOM    673  CG  LEU A  54      31.490  46.965  46.000  1.00 -0.02           C
ATOM    674  CD1 LEU A  54      32.921  46.735  45.444  1.00 -0.02           C
ATOM    675  CD2 LEU A  54      30.437  46.579  44.943  1.00 -0.02           C
ATOM    676  H   LEU A  54      30.964  44.937  49.536  1.00 -0.02           H
ATOM    677  HA  LEU A  54      33.054  46.235  48.495  1.00 -0.02           H
ATOM    678  HB2 LEU A  54      31.346  45.168  47.038  1.00 -0.02           H
ATOM    679  HB3 LEU A  54      30.138  46.387  47.562  1.00 -0.02           H
ATOM    680  HG  LEU A  54      31.501  48.042  46.166  1.00 -0.02           H
ATOM    681 HD11 LEU A  54      33.088  45.686  45.197  1.00 -0.02           H
ATOM    682 HD12 LEU A  54      33.592  47.084  46.229  1.00 -0.02           H
ATOM    683 HD13 LEU A  54      33.054  47.256  44.496  1.00 -0.02           H
ATOM    684 HD21 LEU A  54      29.515  46.267  45.434  1.00 -0.02           H
ATOM    685 HD22 LEU A  54      30.218  47.393  44.253  1.00 -0.02           H
ATOM    686 HD23 LEU A  54      30.820  45.732  44.374  1.00 -0.02           H
ATOM    687  N   VAL A  55      31.055  48.754  48.953  1.00 -0.02           N
ATOM    688  CA  VAL A  55      30.975  50.240  49.233  1.00 -0.02           C
ATOM    689  C   VAL A  55      31.720  50.700  50.455  1.00 -0.02           C
ATOM    690  O   VAL A  55      32.401  51.739  50.454  1.00 -0.02           O
ATOM    691  CB  VAL A  55      29.528  50.753  49.243  1.00 -0.02           C
ATOM    692  CG1 VAL A  55      28.743  50.518  50.557  1.00 -0.02           C
ATOM    693  CG2 VAL A  55      29.485  52.302  48.968  1.00 -0.02           C
ATOM    694  H   VAL A  55      30.198  48.281  49.200  1.00 -0.02           H
ATOM    695  HA  VAL A  55      31.549  50.745  48.456  1.00 -0.02           H
ATOM    696  HB  VAL A  55      29.006  50.319  48.390  1.00 -0.02           H
ATOM    697 HG11 VAL A  55      28.711  49.437  50.698  1.00 -0.02           H
ATOM    698 HG12 VAL A  55      29.154  50.994  51.448  1.00 -0.02           H
ATOM    699 HG13 VAL A  55      27.774  50.980  50.373  1.00 -0.02           H
ATOM    700 HG21 VAL A  55      30.267  52.559  48.254  1.00 -0.02           H
ATOM    701 HG22 VAL A  55      29.665  52.892  49.867  1.00 -0.02           H
ATOM    702 HG23 VAL A  55      28.482  52.520  48.600  1.00 -0.02           H
ATOM    703  N   THR A  56      31.757  49.841  51.504  1.00  0.01           N
ATOM    704  CA  THR A  56      32.637  50.025  52.676  1.00  0.01           C
ATOM    705  C   THR A  56      34.102  49.780  52.362  1.00  0.01           C
ATOM    706  O   THR A  56      34.898  50.593  52.755  1.00  0.01           O
ATOM    707  CB  THR A  56      32.211  49.182  53.877  1.00  0.01           C
ATOM    708  CG2 THR A  56      32.973  49.714  55.148  1.00  0.01           C
ATOM    709  OG1 THR A  56      30.793  49.276  54.081  1.00  0.01           O
ATOM    710  H   THR A  56      31.497  48.885  51.307  1.00  0.01           H
ATOM    711  HA  THR A  56      32.525  51.065  52.984  1.00  0.01           H
ATOM    712  HB  THR A  56      32.451  48.143  53.652  1.00  0.01           H
ATOM    713  HG1 THR A  56      30.583  50.183  54.315  1.00  0.01           H
ATOM    714 HG21 THR A  56      32.431  49.356  56.023  1.00  0.01           H
ATOM    715 HG22 THR A  56      32.979  50.796  55.285  1.00  0.01           H
ATOM    716 HG23 THR A  56      33.981  49.311  55.052  1.00  0.01           H
ATOM    717  N   MET A  57      34.554  48.702  51.738  1.00  0.01           N
ATOM    718  CA  MET A  57      35.936  48.580  51.223  1.00  0.01           C
ATOM    719  C   MET A  57      36.442  49.688  50.321  1.00  0.01           C
ATOM    720  O   MET A  57      37.686  49.843  50.192  1.00  0.01           O
ATOM    721  CB  MET A  57      35.985  47.198  50.477  1.00  0.01           C
ATOM    722  CG  MET A  57      35.741  46.169  51.543  1.00  0.01           C
ATOM    723  SD  MET A  57      36.253  44.521  50.981  1.00  0.01           S
ATOM    724  CE  MET A  57      34.861  44.132  50.024  1.00  0.01           C
ATOM    725  H   MET A  57      33.834  48.021  51.542  1.00  0.01           H
ATOM    726  HA  MET A  57      36.682  48.534  52.017  1.00  0.01           H
ATOM    727  HB2 MET A  57      35.300  47.083  49.637  1.00  0.01           H
ATOM    728  HB3 MET A  57      37.003  47.183  50.086  1.00  0.01           H
ATOM    729  HG2 MET A  57      36.203  46.472  52.483  1.00  0.01           H
ATOM    730  HG3 MET A  57      34.674  46.123  51.762  1.00  0.01           H
ATOM    731  HE1 MET A  57      34.385  45.087  49.802  1.00  0.01           H
ATOM    732  HE2 MET A  57      35.217  43.643  49.117  1.00  0.01           H
ATOM    733  HE3 MET A  57      34.063  43.524  50.450  1.00  0.01           H
ATOM    734  N   SER A  58      35.507  50.220  49.499  1.00 -0.04           N
ATOM    735  CA  SER A  58      35.809  51.351  48.653  1.00 -0.04           C
ATOM    736  C   SER A  58      35.960  52.655  49.500  1.00 -0.04           C
ATOM    737  O   SER A  58      37.008  53.345  49.406  1.00 -0.04           O
ATOM    738  CB  SER A  58      34.737  51.397  47.534  1.00 -0.04           C
ATOM    739  OG  SER A  58      34.915  52.603  46.713  1.00 -0.04           O
ATOM    740  H   SER A  58      34.554  49.922  49.649  1.00 -0.04           H
ATOM    741  HA  SER A  58      36.775  51.191  48.175  1.00 -0.04           H
ATOM    742  HB2 SER A  58      34.753  50.455  46.985  1.00 -0.04           H
ATOM    743  HB3 SER A  58      33.781  51.568  48.029  1.00 -0.04           H
ATOM    744  HG  SER A  58      34.330  53.273  47.073  1.00 -0.04           H
ATOM    745  N   SER A  59      35.126  52.880  50.473  1.00  0.03           N
ATOM    746  CA  SER A  59      35.259  53.955  51.531  1.00  0.03           C
ATOM    747  C   SER A  59      36.577  53.977  52.347  1.00  0.03           C
ATOM    748  O   SER A  59      37.196  55.043  52.631  1.00  0.03           O
ATOM    749  CB  SER A  59      34.198  53.749  52.516  1.00  0.03           C
ATOM    750  OG  SER A  59      34.095  54.955  53.294  1.00  0.03           O
ATOM    751  H   SER A  59      34.241  52.395  50.440  1.00  0.03           H
ATOM    752  HA  SER A  59      35.060  54.903  51.030  1.00  0.03           H
ATOM    753  HB2 SER A  59      33.295  53.537  51.945  1.00  0.03           H
ATOM    754  HB3 SER A  59      34.352  52.923  53.210  1.00  0.03           H
ATOM    755  HG  SER A  59      34.033  55.745  52.752  1.00  0.03           H
ATOM    756  N   GLN A  60      37.033  52.735  52.694  1.00  0.01           N
ATOM    757  CA  GLN A  60      38.331  52.508  53.350  1.00  0.01           C
ATOM    758  C   GLN A  60      39.518  52.945  52.372  1.00  0.01           C
ATOM    759  O   GLN A  60      40.519  53.539  52.790  1.00  0.01           O
ATOM    760  CB  GLN A  60      38.377  51.031  53.655  1.00  0.01           C
ATOM    761  CG  GLN A  60      39.682  50.526  54.204  1.00  0.01           C
ATOM    762  CD  GLN A  60      40.234  49.231  53.534  1.00  0.01           C
ATOM    763  NE2 GLN A  60      41.329  48.716  54.037  1.00  0.01           N
ATOM    764  OE1 GLN A  60      39.644  48.557  52.703  1.00  0.01           O
ATOM    765  H   GLN A  60      36.440  51.955  52.449  1.00  0.01           H
ATOM    766  HA  GLN A  60      38.414  53.021  54.308  1.00  0.01           H
ATOM    767  HB2 GLN A  60      37.616  50.903  54.425  1.00  0.01           H
ATOM    768  HB3 GLN A  60      38.094  50.434  52.788  1.00  0.01           H
ATOM    769  HG2 GLN A  60      40.431  51.313  54.113  1.00  0.01           H
ATOM    770  HG3 GLN A  60      39.613  50.351  55.278  1.00  0.01           H
ATOM    771 HE21 GLN A  60      41.649  47.832  53.668  1.00  0.01           H
ATOM    772 HE22 GLN A  60      41.875  49.167  54.757  1.00  0.01           H
ATOM    773  N   ALA A  61      39.293  52.798  51.041  1.00 -0.03           N
ATOM    774  CA  ALA A  61      40.231  53.162  50.005  1.00 -0.03           C
ATOM    775  C   ALA A  61      40.153  54.718  49.678  1.00 -0.03           C
ATOM    776  O   ALA A  61      41.216  55.294  49.301  1.00 -0.03           O
ATOM    777  CB  ALA A  61      39.992  52.335  48.734  1.00 -0.03           C
ATOM    778  H   ALA A  61      38.423  52.380  50.745  1.00 -0.03           H
ATOM    779  HA  ALA A  61      41.217  52.878  50.373  1.00 -0.03           H
ATOM    780  HB1 ALA A  61      39.019  52.416  48.249  1.00 -0.03           H
ATOM    781  HB2 ALA A  61      39.977  51.255  48.878  1.00 -0.03           H
ATOM    782  HB3 ALA A  61      40.771  52.699  48.063  1.00 -0.03           H
ATOM    783  N   GLN A  62      39.048  55.416  49.720  1.00 -0.18           N
ATOM    784  CA  GLN A  62      38.954  56.876  49.583  1.00 -0.18           C
ATOM    785  C   GLN A  62      39.613  57.550  50.739  1.00 -0.18           C
ATOM    786  O   GLN A  62      40.427  58.467  50.629  1.00 -0.18           O
ATOM    787  CB  GLN A  62      37.512  57.402  49.409  1.00 -0.18           C
ATOM    788  CG  GLN A  62      36.719  56.775  48.267  1.00 -0.18           C
ATOM    789  CD  GLN A  62      35.283  57.340  48.282  1.00 -0.18           C
ATOM    790  NE2 GLN A  62      34.769  57.761  47.145  1.00 -0.18           N
ATOM    791  OE1 GLN A  62      34.550  57.380  49.274  1.00 -0.18           O
ATOM    792  H   GLN A  62      38.211  54.861  49.830  1.00 -0.18           H
ATOM    793  HA  GLN A  62      39.542  57.188  48.719  1.00 -0.18           H
ATOM    794  HB2 GLN A  62      37.038  57.102  50.343  1.00 -0.18           H
ATOM    795  HB3 GLN A  62      37.480  58.489  49.344  1.00 -0.18           H
ATOM    796  HG2 GLN A  62      37.152  56.893  47.273  1.00 -0.18           H
ATOM    797  HG3 GLN A  62      36.596  55.701  48.408  1.00 -0.18           H
ATOM    798 HE21 GLN A  62      33.797  58.035  47.136  1.00 -0.18           H
ATOM    799 HE22 GLN A  62      35.346  57.790  46.317  1.00 -0.18           H
ATOM    800  N   ASP A  63      39.404  57.025  51.953  1.00  0.00           N
ATOM    801  CA  ASP A  63      40.081  57.544  53.092  1.00  0.00           C
ATOM    802  C   ASP A  63      41.609  57.614  52.995  1.00  0.00           C
ATOM    803  O   ASP A  63      42.241  58.480  53.560  1.00  0.00           O
ATOM    804  CB  ASP A  63      39.571  56.799  54.328  1.00  0.00           C
ATOM    805  CG  ASP A  63      38.068  57.158  54.726  1.00  0.00           C
ATOM    806  OD1 ASP A  63      37.399  56.389  55.426  1.00  0.00           O
ATOM    807  OD2 ASP A  63      37.617  58.292  54.444  1.00  0.00           O
ATOM    808  H   ASP A  63      38.800  56.225  52.079  1.00  0.00           H
ATOM    809  HA  ASP A  63      39.763  58.577  53.238  1.00  0.00           H
ATOM    810  HB2 ASP A  63      39.720  55.725  54.221  1.00  0.00           H
ATOM    811  HB3 ASP A  63      40.096  57.053  55.248  1.00  0.00           H
ATOM    812  N   ARG A  64      42.255  56.615  52.408  1.00  0.03           N
ATOM    813  CA  ARG A  64      43.707  56.668  52.044  1.00  0.03           C
ATOM    814  C   ARG A  64      44.100  57.726  51.027  1.00  0.03           C
ATOM    815  O   ARG A  64      45.205  58.298  51.086  1.00  0.03           O
ATOM    816  CB  ARG A  64      44.170  55.314  51.390  1.00  0.03           C
ATOM    817  CG  ARG A  64      44.186  54.195  52.529  1.00  0.03           C
ATOM    818  CD  ARG A  64      44.911  52.921  52.052  1.00  0.03           C
ATOM    819  NE  ARG A  64      44.386  52.351  50.766  1.00  0.03           N
ATOM    820  CZ  ARG A  64      43.563  51.374  50.654  1.00  0.03           C
ATOM    821  NH1 ARG A  64      42.934  50.904  51.680  1.00  0.03           N
ATOM    822  NH2 ARG A  64      43.348  50.814  49.520  1.00  0.03           N
ATOM    823  H   ARG A  64      41.744  55.768  52.209  1.00  0.03           H
ATOM    824  HA  ARG A  64      44.320  56.847  52.927  1.00  0.03           H
ATOM    825  HB2 ARG A  64      43.581  55.010  50.525  1.00  0.03           H
ATOM    826  HB3 ARG A  64      45.195  55.390  51.027  1.00  0.03           H
ATOM    827  HG2 ARG A  64      44.771  54.476  53.404  1.00  0.03           H
ATOM    828  HG3 ARG A  64      43.141  54.027  52.790  1.00  0.03           H
ATOM    829  HD2 ARG A  64      45.930  53.218  51.805  1.00  0.03           H
ATOM    830  HD3 ARG A  64      44.882  52.142  52.814  1.00  0.03           H
ATOM    831  HE  ARG A  64      44.932  52.648  49.970  1.00  0.03           H
ATOM    832 HH11 ARG A  64      43.058  51.368  52.569  1.00  0.03           H
ATOM    833 HH12 ARG A  64      42.246  50.173  51.570  1.00  0.03           H
ATOM    834 HH21 ARG A  64      43.887  51.149  48.734  1.00  0.03           H
ATOM    835 HH22 ARG A  64      42.621  50.113  49.504  1.00  0.03           H
ATOM    836  N   TYR A  65      43.259  57.925  50.032  1.00 -0.04           N
ATOM    837  CA  TYR A  65      43.494  58.883  48.951  1.00 -0.04           C
ATOM    838  C   TYR A  65      43.540  60.331  49.439  1.00 -0.04           C
ATOM    839  O   TYR A  65      44.517  60.996  49.108  1.00 -0.04           O
ATOM    840  CB  TYR A  65      42.476  58.650  47.804  1.00 -0.04           C
ATOM    841  CG  TYR A  65      42.598  59.335  46.416  1.00 -0.04           C
ATOM    842  CD1 TYR A  65      43.425  58.715  45.466  1.00 -0.04           C
ATOM    843  CD2 TYR A  65      41.888  60.461  46.088  1.00 -0.04           C
ATOM    844  CE1 TYR A  65      43.359  59.215  44.129  1.00 -0.04           C
ATOM    845  CE2 TYR A  65      41.730  60.889  44.753  1.00 -0.04           C
ATOM    846  CZ  TYR A  65      42.505  60.268  43.735  1.00 -0.04           C
ATOM    847  OH  TYR A  65      42.341  60.643  42.429  1.00 -0.04           O
ATOM    848  H   TYR A  65      42.463  57.304  50.038  1.00 -0.04           H
ATOM    849  HA  TYR A  65      44.505  58.854  48.546  1.00 -0.04           H
ATOM    850  HB2 TYR A  65      42.262  57.588  47.685  1.00 -0.04           H
ATOM    851  HB3 TYR A  65      41.543  59.022  48.227  1.00 -0.04           H
ATOM    852  HD1 TYR A  65      44.028  57.829  45.601  1.00 -0.04           H
ATOM    853  HD2 TYR A  65      41.403  61.037  46.863  1.00 -0.04           H
ATOM    854  HE1 TYR A  65      43.881  58.676  43.352  1.00 -0.04           H
ATOM    855  HE2 TYR A  65      41.113  61.716  44.433  1.00 -0.04           H
ATOM    856  HH  TYR A  65      41.784  61.424  42.452  1.00 -0.04           H
ATOM    857  N   THR A  66      42.519  60.696  50.233  1.00  0.01           N
ATOM    858  CA  THR A  66      42.439  61.880  51.025  1.00  0.01           C
ATOM    859  C   THR A  66      43.583  62.117  52.042  1.00  0.01           C
ATOM    860  O   THR A  66      44.163  63.145  52.077  1.00  0.01           O
ATOM    861  CB  THR A  66      40.989  62.036  51.713  1.00  0.01           C
ATOM    862  CG2 THR A  66      40.685  63.466  52.074  1.00  0.01           C
ATOM    863  OG1 THR A  66      39.955  61.558  50.936  1.00  0.01           O
ATOM    864  H   THR A  66      41.722  60.076  50.219  1.00  0.01           H
ATOM    865  HA  THR A  66      42.597  62.726  50.356  1.00  0.01           H
ATOM    866  HB  THR A  66      40.949  61.481  52.650  1.00  0.01           H
ATOM    867  HG1 THR A  66      39.956  61.950  50.060  1.00  0.01           H
ATOM    868 HG21 THR A  66      40.730  64.067  51.166  1.00  0.01           H
ATOM    869 HG22 THR A  66      41.546  63.767  52.671  1.00  0.01           H
ATOM    870 HG23 THR A  66      39.754  63.390  52.635  1.00  0.01           H
ATOM    871  N   ASP A  67      43.975  61.045  52.735  1.00  0.00           N
ATOM    872  CA  ASP A  67      45.238  61.098  53.423  1.00  0.00           C
ATOM    873  C   ASP A  67      46.468  61.432  52.567  1.00  0.00           C
ATOM    874  O   ASP A  67      47.331  62.330  52.901  1.00  0.00           O
ATOM    875  CB  ASP A  67      45.388  59.735  54.106  1.00  0.00           C
ATOM    876  CG  ASP A  67      46.717  59.545  54.892  1.00  0.00           C
ATOM    877  OD1 ASP A  67      47.145  58.349  54.978  1.00  0.00           O
ATOM    878  OD2 ASP A  67      47.232  60.480  55.443  1.00  0.00           O
ATOM    879  H   ASP A  67      43.433  60.199  52.843  1.00  0.00           H
ATOM    880  HA  ASP A  67      45.174  61.897  54.161  1.00  0.00           H
ATOM    881  HB2 ASP A  67      44.547  59.586  54.783  1.00  0.00           H
ATOM    882  HB3 ASP A  67      45.373  58.896  53.411  1.00  0.00           H
ATOM    883  N   TYR A  68      46.733  60.733  51.410  1.00  0.00           N
ATOM    884  CA  TYR A  68      47.889  60.917  50.585  1.00  0.00           C
ATOM    885  C   TYR A  68      47.889  62.358  49.998  1.00  0.00           C
ATOM    886  O   TYR A  68      49.005  62.943  49.918  1.00  0.00           O
ATOM    887  CB  TYR A  68      47.875  59.786  49.527  1.00  0.00           C
ATOM    888  CG  TYR A  68      49.112  59.816  48.696  1.00  0.00           C
ATOM    889  CD1 TYR A  68      50.389  59.466  49.227  1.00  0.00           C
ATOM    890  CD2 TYR A  68      49.047  60.493  47.472  1.00  0.00           C
ATOM    891  CE1 TYR A  68      51.534  59.520  48.356  1.00  0.00           C
ATOM    892  CE2 TYR A  68      50.167  60.638  46.567  1.00  0.00           C
ATOM    893  CZ  TYR A  68      51.376  60.088  47.039  1.00  0.00           C
ATOM    894  OH  TYR A  68      52.485  60.209  46.308  1.00  0.00           O
ATOM    895  H   TYR A  68      46.077  59.997  51.194  1.00  0.00           H
ATOM    896  HA  TYR A  68      48.796  60.747  51.165  1.00  0.00           H
ATOM    897  HB2 TYR A  68      47.770  58.797  49.972  1.00  0.00           H
ATOM    898  HB3 TYR A  68      46.958  59.963  48.963  1.00  0.00           H
ATOM    899  HD1 TYR A  68      50.473  59.114  50.244  1.00  0.00           H
ATOM    900  HD2 TYR A  68      48.084  60.880  47.173  1.00  0.00           H
ATOM    901  HE1 TYR A  68      52.525  59.215  48.657  1.00  0.00           H
ATOM    902  HE2 TYR A  68      50.134  61.084  45.584  1.00  0.00           H
ATOM    903  HH  TYR A  68      53.123  59.494  46.365  1.00  0.00           H
ATOM    904  N   LEU A  69      46.690  62.934  49.727  1.00  0.00           N
ATOM    905  CA  LEU A  69      46.526  64.323  49.277  1.00  0.00           C
ATOM    906  C   LEU A  69      46.748  65.305  50.369  1.00  0.00           C
ATOM    907  O   LEU A  69      47.409  66.269  50.029  1.00  0.00           O
ATOM    908  CB  LEU A  69      45.100  64.443  48.528  1.00  0.00           C
ATOM    909  CG  LEU A  69      45.138  63.635  47.288  1.00  0.00           C
ATOM    910  CD1 LEU A  69      43.770  63.526  46.650  1.00  0.00           C
ATOM    911  CD2 LEU A  69      46.180  64.048  46.214  1.00  0.00           C
ATOM    912  H   LEU A  69      45.962  62.234  49.727  1.00  0.00           H
ATOM    913  HA  LEU A  69      47.237  64.566  48.487  1.00  0.00           H
ATOM    914  HB2 LEU A  69      44.420  64.020  49.267  1.00  0.00           H
ATOM    915  HB3 LEU A  69      44.957  65.455  48.148  1.00  0.00           H
ATOM    916  HG  LEU A  69      45.282  62.599  47.595  1.00  0.00           H
ATOM    917 HD11 LEU A  69      43.866  62.656  46.001  1.00  0.00           H
ATOM    918 HD12 LEU A  69      43.573  64.439  46.087  1.00  0.00           H
ATOM    919 HD13 LEU A  69      43.026  63.454  47.444  1.00  0.00           H
ATOM    920 HD21 LEU A  69      45.803  63.857  45.210  1.00  0.00           H
ATOM    921 HD22 LEU A  69      46.312  65.118  46.377  1.00  0.00           H
ATOM    922 HD23 LEU A  69      47.081  63.465  46.408  1.00  0.00           H
ATOM    923  N   ILE A  70      46.244  65.155  51.611  1.00  0.00           N
ATOM    924  CA  ILE A  70      46.424  66.156  52.715  1.00  0.00           C
ATOM    925  C   ILE A  70      47.985  66.300  52.936  1.00  0.00           C
ATOM    926  O   ILE A  70      48.536  67.402  52.887  1.00  0.00           O
ATOM    927  CB  ILE A  70      45.786  65.741  54.062  1.00  0.00           C
ATOM    928  CG1 ILE A  70      44.208  65.942  53.924  1.00  0.00           C
ATOM    929  CG2 ILE A  70      46.215  66.624  55.297  1.00  0.00           C
ATOM    930  CD1 ILE A  70      43.399  64.995  54.821  1.00  0.00           C
ATOM    931  H   ILE A  70      45.649  64.370  51.834  1.00  0.00           H
ATOM    932  HA  ILE A  70      46.082  67.122  52.342  1.00  0.00           H
ATOM    933  HB  ILE A  70      46.111  64.766  54.425  1.00  0.00           H
ATOM    934 HG12 ILE A  70      43.811  66.957  53.930  1.00  0.00           H
ATOM    935 HG13 ILE A  70      43.920  65.732  52.894  1.00  0.00           H
ATOM    936 HG21 ILE A  70      46.214  67.682  55.033  1.00  0.00           H
ATOM    937 HG22 ILE A  70      47.218  66.309  55.588  1.00  0.00           H
ATOM    938 HG23 ILE A  70      45.616  66.388  56.176  1.00  0.00           H
ATOM    939 HD11 ILE A  70      42.346  65.124  54.569  1.00  0.00           H
ATOM    940 HD12 ILE A  70      43.666  64.955  55.877  1.00  0.00           H
ATOM    941 HD13 ILE A  70      43.745  63.986  54.600  1.00  0.00           H
ATOM    942  N   GLU A  71      48.637  65.187  52.982  1.00  0.00           N
ATOM    943  CA  GLU A  71      50.081  65.129  53.270  1.00  0.00           C
ATOM    944  C   GLU A  71      50.905  65.547  52.038  1.00  0.00           C
ATOM    945  O   GLU A  71      52.041  66.026  52.191  1.00  0.00           O
ATOM    946  CB  GLU A  71      50.435  63.733  53.720  1.00  0.00           C
ATOM    947  CG  GLU A  71      51.892  63.537  54.186  1.00  0.00           C
ATOM    948  CD  GLU A  71      52.245  64.055  55.566  1.00  0.00           C
ATOM    949  OE1 GLU A  71      51.631  65.012  56.108  1.00  0.00           O
ATOM    950  OE2 GLU A  71      53.176  63.498  56.169  1.00  0.00           O
ATOM    951  H   GLU A  71      48.193  64.287  52.865  1.00  0.00           H
ATOM    952  HA  GLU A  71      50.220  65.790  54.125  1.00  0.00           H
ATOM    953  HB2 GLU A  71      49.729  63.473  54.508  1.00  0.00           H
ATOM    954  HB3 GLU A  71      50.275  63.059  52.878  1.00  0.00           H
ATOM    955  HG2 GLU A  71      52.074  62.462  54.175  1.00  0.00           H
ATOM    956  HG3 GLU A  71      52.549  63.991  53.444  1.00  0.00           H
ATOM    957  N   THR A  72      50.394  65.485  50.819  1.00  0.01           N
ATOM    958  CA  THR A  72      50.989  66.004  49.555  1.00  0.01           C
ATOM    959  C   THR A  72      50.790  67.582  49.541  1.00  0.01           C
ATOM    960  O   THR A  72      51.772  68.315  49.290  1.00  0.01           O
ATOM    961  CB  THR A  72      50.414  65.338  48.312  1.00  0.01           C
ATOM    962  CG2 THR A  72      50.996  65.748  46.914  1.00  0.01           C
ATOM    963  OG1 THR A  72      50.765  63.999  48.377  1.00  0.01           O
ATOM    964  H   THR A  72      49.456  65.123  50.724  1.00  0.01           H
ATOM    965  HA  THR A  72      52.079  66.001  49.515  1.00  0.01           H
ATOM    966  HB  THR A  72      49.348  65.566  48.328  1.00  0.01           H
ATOM    967  HG1 THR A  72      50.147  63.613  49.002  1.00  0.01           H
ATOM    968 HG21 THR A  72      52.084  65.698  46.950  1.00  0.01           H
ATOM    969 HG22 THR A  72      50.730  66.761  46.615  1.00  0.01           H
ATOM    970 HG23 THR A  72      50.651  64.975  46.227  1.00  0.01           H
ATOM    971  N   LEU A  73      49.551  68.049  49.796  1.00  0.00           N
ATOM    972  CA  LEU A  73      49.274  69.495  49.855  1.00  0.00           C
ATOM    973  C   LEU A  73      50.063  70.142  50.991  1.00  0.00           C
ATOM    974  O   LEU A  73      50.495  71.282  50.890  1.00  0.00           O
ATOM    975  CB  LEU A  73      47.763  69.679  50.006  1.00  0.00           C
ATOM    976  CG  LEU A  73      47.123  71.042  50.131  1.00  0.00           C
ATOM    977  CD1 LEU A  73      47.305  71.869  48.855  1.00  0.00           C
ATOM    978  CD2 LEU A  73      45.652  70.840  50.461  1.00  0.00           C
ATOM    979  H   LEU A  73      48.819  67.354  49.839  1.00  0.00           H
ATOM    980  HA  LEU A  73      49.744  69.960  48.988  1.00  0.00           H
ATOM    981  HB2 LEU A  73      47.206  69.177  49.215  1.00  0.00           H
ATOM    982  HB3 LEU A  73      47.487  69.078  50.872  1.00  0.00           H
ATOM    983  HG  LEU A  73      47.578  71.594  50.954  1.00  0.00           H
ATOM    984 HD11 LEU A  73      47.013  71.337  47.950  1.00  0.00           H
ATOM    985 HD12 LEU A  73      48.333  72.229  48.818  1.00  0.00           H
ATOM    986 HD13 LEU A  73      46.687  72.759  48.971  1.00  0.00           H
ATOM    987 HD21 LEU A  73      45.081  70.400  49.644  1.00  0.00           H
ATOM    988 HD22 LEU A  73      45.616  70.229  51.363  1.00  0.00           H
ATOM    989 HD23 LEU A  73      45.151  71.777  50.703  1.00  0.00           H
ATOM    990  N   ASP A  74      50.366  69.455  52.102  1.00  0.00           N
ATOM    991  CA  ASP A  74      51.189  69.908  53.247  1.00  0.00           C
ATOM    992  C   ASP A  74      50.694  71.213  53.986  1.00  0.00           C
ATOM    993  O   ASP A  74      51.592  72.041  54.371  1.00  0.00           O
ATOM    994  CB  ASP A  74      52.712  69.807  52.971  1.00  0.00           C
ATOM    995  CG  ASP A  74      53.543  69.888  54.238  1.00  0.00           C
ATOM    996  OD1 ASP A  74      53.043  69.747  55.382  1.00  0.00           O
ATOM    997  OD2 ASP A  74      54.815  69.932  54.004  1.00  0.00           O
ATOM    998  H   ASP A  74      49.956  68.537  52.204  1.00  0.00           H
ATOM    999  HA  ASP A  74      50.893  69.182  54.004  1.00  0.00           H
ATOM   1000  HB2 ASP A  74      52.904  68.851  52.484  1.00  0.00           H
ATOM   1001  HB3 ASP A  74      53.023  70.601  52.293  1.00  0.00           H
ATOM   1002  N   PRO A  75      49.385  71.476  54.190  1.00  0.00           N
ATOM   1003  CA  PRO A  75      48.809  72.736  54.705  1.00  0.00           C
ATOM   1004  C   PRO A  75      49.403  73.049  56.071  1.00  0.00           C
ATOM   1005  O   PRO A  75      49.225  72.234  56.999  1.00  0.00           O
ATOM   1006  CB  PRO A  75      47.187  72.576  54.688  1.00  0.00           C
ATOM   1007  CG  PRO A  75      47.051  71.038  54.743  1.00  0.00           C
ATOM   1008  CD  PRO A  75      48.322  70.486  54.087  1.00  0.00           C
ATOM   1009  HA  PRO A  75      49.052  73.575  54.054  1.00  0.00           H
ATOM   1010  HB2 PRO A  75      46.644  72.965  55.549  1.00  0.00           H
ATOM   1011  HB3 PRO A  75      46.819  72.992  53.750  1.00  0.00           H
ATOM   1012  HG2 PRO A  75      47.052  70.595  55.738  1.00  0.00           H
ATOM   1013  HG3 PRO A  75      46.133  70.724  54.247  1.00  0.00           H
ATOM   1014  HD2 PRO A  75      48.732  69.566  54.504  1.00  0.00           H
ATOM   1015  HD3 PRO A  75      48.104  70.249  53.046  1.00  0.00           H
ATOM   1016  N   LYS A  76      50.148  74.188  56.260  1.00  0.00           N
ATOM   1017  CA  LYS A  76      50.790  74.388  57.519  1.00  0.00           C
ATOM   1018  C   LYS A  76      49.790  74.635  58.606  1.00  0.00           C
ATOM   1019  O   LYS A  76      48.665  75.064  58.303  1.00  0.00           O
ATOM   1020  CB  LYS A  76      51.861  75.488  57.451  1.00  0.00           C
ATOM   1021  CG  LYS A  76      52.769  75.519  56.204  1.00  0.00           C
ATOM   1022  CD  LYS A  76      53.533  74.181  56.228  1.00  0.00           C
ATOM   1023  CE  LYS A  76      54.361  74.017  55.008  1.00  0.00           C
ATOM   1024  NZ  LYS A  76      53.655  73.747  53.712  1.00  0.00           N
ATOM   1025  H   LYS A  76      50.303  74.762  55.443  1.00  0.00           H
ATOM   1026  HA  LYS A  76      51.291  73.449  57.757  1.00  0.00           H
ATOM   1027  HB2 LYS A  76      51.368  76.459  57.480  1.00  0.00           H
ATOM   1028  HB3 LYS A  76      52.386  75.438  58.405  1.00  0.00           H
ATOM   1029  HG2 LYS A  76      52.220  75.688  55.278  1.00  0.00           H
ATOM   1030  HG3 LYS A  76      53.401  76.408  56.206  1.00  0.00           H
ATOM   1031  HD2 LYS A  76      54.087  73.947  57.137  1.00  0.00           H
ATOM   1032  HD3 LYS A  76      52.802  73.373  56.277  1.00  0.00           H
ATOM   1033  HE2 LYS A  76      54.959  74.911  54.834  1.00  0.00           H
ATOM   1034  HE3 LYS A  76      55.128  73.255  55.149  1.00  0.00           H
ATOM   1035  HZ1 LYS A  76      54.282  73.435  52.985  1.00  0.00           H
ATOM   1036  HZ2 LYS A  76      53.087  74.531  53.423  1.00  0.00           H
ATOM   1037  HZ3 LYS A  76      53.047  72.991  53.993  1.00  0.00           H
ATOM   1038  N   ALA A  77      50.187  74.481  59.863  1.00  0.00           N
ATOM   1039  CA  ALA A  77      49.287  74.832  61.031  1.00  0.00           C
ATOM   1040  C   ALA A  77      48.767  76.268  61.032  1.00  0.00           C
ATOM   1041  O   ALA A  77      49.586  77.214  60.943  1.00  0.00           O
ATOM   1042  CB  ALA A  77      49.899  74.487  62.382  1.00  0.00           C
ATOM   1043  H   ALA A  77      51.059  74.044  60.127  1.00  0.00           H
ATOM   1044  HA  ALA A  77      48.458  74.154  60.831  1.00  0.00           H
ATOM   1045  HB1 ALA A  77      50.638  75.225  62.693  1.00  0.00           H
ATOM   1046  HB2 ALA A  77      50.327  73.485  62.406  1.00  0.00           H
ATOM   1047  HB3 ALA A  77      49.097  74.526  63.120  1.00  0.00           H
ATOM   1048  N   GLY A  78      47.421  76.440  61.152  1.00  0.00           N
ATOM   1049  CA  GLY A  78      46.774  77.659  61.167  1.00  0.00           C
ATOM   1050  C   GLY A  78      46.342  78.144  59.792  1.00  0.00           C
ATOM   1051  O   GLY A  78      45.616  79.091  59.677  1.00  0.00           O
ATOM   1052  H   GLY A  78      46.876  75.603  61.300  1.00  0.00           H
ATOM   1053  HA2 GLY A  78      45.839  77.506  61.705  1.00  0.00           H
ATOM   1054  HA3 GLY A  78      47.432  78.305  61.749  1.00  0.00           H
ATOM   1055  N   GLN A  79      46.797  77.475  58.710  1.00  0.00           N
ATOM   1056  CA  GLN A  79      46.440  77.807  57.301  1.00  0.00           C
ATOM   1057  C   GLN A  79      44.957  77.593  57.089  1.00  0.00           C
ATOM   1058  O   GLN A  79      44.467  76.465  57.296  1.00  0.00           O
ATOM   1059  CB  GLN A  79      47.228  77.132  56.183  1.00  0.00           C
ATOM   1060  CG  GLN A  79      48.690  77.620  56.220  1.00  0.00           C
ATOM   1061  CD  GLN A  79      49.472  77.246  54.953  1.00  0.00           C
ATOM   1062  NE2 GLN A  79      50.560  77.942  54.812  1.00  0.00           N
ATOM   1063  OE1 GLN A  79      49.075  76.361  54.209  1.00  0.00           O
ATOM   1064  H   GLN A  79      47.609  76.889  58.838  1.00  0.00           H
ATOM   1065  HA  GLN A  79      46.716  78.860  57.246  1.00  0.00           H
ATOM   1066  HB2 GLN A  79      47.140  76.047  56.229  1.00  0.00           H
ATOM   1067  HB3 GLN A  79      46.848  77.424  55.204  1.00  0.00           H
ATOM   1068  HG2 GLN A  79      48.673  78.709  56.258  1.00  0.00           H
ATOM   1069  HG3 GLN A  79      49.312  77.226  57.024  1.00  0.00           H
ATOM   1070 HE21 GLN A  79      51.133  77.910  53.981  1.00  0.00           H
ATOM   1071 HE22 GLN A  79      50.655  78.799  55.339  1.00  0.00           H
ATOM   1072  N   HID A  80      44.157  78.563  56.532  1.00  0.00           N
ATOM   1073  CA  HID A  80      42.856  78.295  56.051  1.00  0.00           C
ATOM   1074  C   HID A  80      42.825  77.607  54.669  1.00  0.00           C
ATOM   1075  O   HID A  80      43.060  78.260  53.646  1.00  0.00           O
ATOM   1076  CB  HID A  80      42.052  79.635  56.055  1.00  0.00           C
ATOM   1077  CG  HID A  80      40.570  79.464  56.065  1.00  0.00           C
ATOM   1078  CD2 HID A  80      39.823  78.284  55.899  1.00  0.00           C
ATOM   1079  ND1 HID A  80      39.607  80.378  56.482  1.00  0.00           N
ATOM   1080  CE1 HID A  80      38.507  79.772  56.630  1.00  0.00           C
ATOM   1081  NE2 HID A  80      38.507  78.528  56.227  1.00  0.00           N
ATOM   1082  H   HID A  80      44.622  79.424  56.282  1.00  0.00           H
ATOM   1083  HA  HID A  80      42.403  77.686  56.833  1.00  0.00           H
ATOM   1084  HB2 HID A  80      42.338  80.214  56.933  1.00  0.00           H
ATOM   1085  HB3 HID A  80      42.289  80.207  55.158  1.00  0.00           H
ATOM   1086  HD1 HID A  80      39.808  81.323  56.775  1.00  0.00           H
ATOM   1087  HD2 HID A  80      40.192  77.387  55.423  1.00  0.00           H
ATOM   1088  HE1 HID A  80      37.577  80.210  56.962  1.00  0.00           H
ATOM   1089  N   LEU A  81      42.422  76.361  54.657  1.00  0.00           N
ATOM   1090  CA  LEU A  81      42.054  75.506  53.503  1.00  0.00           C
ATOM   1091  C   LEU A  81      40.677  75.824  52.811  1.00  0.00           C
ATOM   1092  O   LEU A  81      39.618  75.830  53.460  1.00  0.00           O
ATOM   1093  CB  LEU A  81      42.083  73.993  54.031  1.00  0.00           C
ATOM   1094  CG  LEU A  81      41.888  72.956  52.872  1.00  0.00           C
ATOM   1095  CD1 LEU A  81      42.871  73.111  51.724  1.00  0.00           C
ATOM   1096  CD2 LEU A  81      42.087  71.601  53.481  1.00  0.00           C
ATOM   1097  H   LEU A  81      42.206  75.959  55.558  1.00  0.00           H
ATOM   1098  HA  LEU A  81      42.920  75.498  52.841  1.00  0.00           H
ATOM   1099  HB2 LEU A  81      43.038  73.891  54.547  1.00  0.00           H
ATOM   1100  HB3 LEU A  81      41.280  73.907  54.763  1.00  0.00           H
ATOM   1101  HG  LEU A  81      40.869  72.933  52.486  1.00  0.00           H
ATOM   1102 HD11 LEU A  81      42.552  72.369  50.991  1.00  0.00           H
ATOM   1103 HD12 LEU A  81      43.912  73.008  52.029  1.00  0.00           H
ATOM   1104 HD13 LEU A  81      42.733  74.068  51.221  1.00  0.00           H
ATOM   1105 HD21 LEU A  81      43.086  71.370  53.852  1.00  0.00           H
ATOM   1106 HD22 LEU A  81      41.576  71.596  54.445  1.00  0.00           H
ATOM   1107 HD23 LEU A  81      41.757  70.790  52.832  1.00  0.00           H
ATOM   1108  N   LEU A  82      40.686  75.952  51.488  1.00  0.00           N
ATOM   1109  CA  LEU A  82      39.468  76.079  50.701  1.00  0.00           C
ATOM   1110  C   LEU A  82      39.253  74.786  49.906  1.00  0.00           C
ATOM   1111  O   LEU A  82      40.084  74.308  49.123  1.00  0.00           O
ATOM   1112  CB  LEU A  82      39.680  77.380  49.935  1.00  0.00           C
ATOM   1113  CG  LEU A  82      38.837  77.518  48.698  1.00  0.00           C
ATOM   1114  CD1 LEU A  82      37.354  77.681  49.017  1.00  0.00           C
ATOM   1115  CD2 LEU A  82      39.200  78.683  47.834  1.00  0.00           C
ATOM   1116  H   LEU A  82      41.597  75.967  51.052  1.00  0.00           H
ATOM   1117  HA  LEU A  82      38.588  76.181  51.336  1.00  0.00           H
ATOM   1118  HB2 LEU A  82      39.566  78.180  50.666  1.00  0.00           H
ATOM   1119  HB3 LEU A  82      40.724  77.407  49.623  1.00  0.00           H
ATOM   1120  HG  LEU A  82      38.938  76.641  48.059  1.00  0.00           H
ATOM   1121 HD11 LEU A  82      36.747  77.909  48.141  1.00  0.00           H
ATOM   1122 HD12 LEU A  82      37.227  78.465  49.763  1.00  0.00           H
ATOM   1123 HD13 LEU A  82      37.010  76.767  49.502  1.00  0.00           H
ATOM   1124 HD21 LEU A  82      39.339  79.629  48.359  1.00  0.00           H
ATOM   1125 HD22 LEU A  82      40.203  78.517  47.441  1.00  0.00           H
ATOM   1126 HD23 LEU A  82      38.507  78.854  47.011  1.00  0.00           H
ATOM   1127  N   ASP A  83      38.146  74.085  50.212  1.00 -0.04           N
ATOM   1128  CA  ASP A  83      37.801  72.775  49.607  1.00 -0.04           C
ATOM   1129  C   ASP A  83      36.893  72.881  48.342  1.00 -0.04           C
ATOM   1130  O   ASP A  83      35.624  72.888  48.351  1.00 -0.04           O
ATOM   1131  CB  ASP A  83      37.244  71.831  50.661  1.00 -0.04           C
ATOM   1132  CG  ASP A  83      36.991  70.419  50.176  1.00 -0.04           C
ATOM   1133  OD1 ASP A  83      37.318  70.082  49.044  1.00 -0.04           O
ATOM   1134  OD2 ASP A  83      36.484  69.627  50.983  1.00 -0.04           O
ATOM   1135  H   ASP A  83      37.451  74.513  50.806  1.00 -0.04           H
ATOM   1136  HA  ASP A  83      38.764  72.333  49.350  1.00 -0.04           H
ATOM   1137  HB2 ASP A  83      37.925  71.811  51.512  1.00 -0.04           H
ATOM   1138  HB3 ASP A  83      36.286  72.226  50.999  1.00 -0.04           H
ATOM   1139  N   ILE A  84      37.512  73.114  47.173  1.00 -0.03           N
ATOM   1140  CA  ILE A  84      36.811  73.481  45.901  1.00 -0.03           C
ATOM   1141  C   ILE A  84      36.196  72.208  45.338  1.00 -0.03           C
ATOM   1142  O   ILE A  84      36.951  71.478  44.694  1.00 -0.03           O
ATOM   1143  CB  ILE A  84      37.863  74.101  44.938  1.00 -0.03           C
ATOM   1144  CG1 ILE A  84      38.404  75.472  45.477  1.00 -0.03           C
ATOM   1145  CG2 ILE A  84      37.165  74.400  43.595  1.00 -0.03           C
ATOM   1146  CD1 ILE A  84      39.431  76.200  44.552  1.00 -0.03           C
ATOM   1147  H   ILE A  84      38.482  72.851  47.080  1.00 -0.03           H
ATOM   1148  HA  ILE A  84      36.008  74.211  46.002  1.00 -0.03           H
ATOM   1149  HB  ILE A  84      38.716  73.476  44.677  1.00 -0.03           H
ATOM   1150 HG12 ILE A  84      37.658  76.216  45.754  1.00 -0.03           H
ATOM   1151 HG13 ILE A  84      38.913  75.288  46.424  1.00 -0.03           H
ATOM   1152 HG21 ILE A  84      36.300  75.049  43.735  1.00 -0.03           H
ATOM   1153 HG22 ILE A  84      36.793  73.504  43.098  1.00 -0.03           H
ATOM   1154 HG23 ILE A  84      37.963  74.736  42.934  1.00 -0.03           H
ATOM   1155 HD11 ILE A  84      40.183  75.426  44.396  1.00 -0.03           H
ATOM   1156 HD12 ILE A  84      39.906  76.990  45.135  1.00 -0.03           H
ATOM   1157 HD13 ILE A  84      38.994  76.579  43.629  1.00 -0.03           H
ATOM   1158  N   GLY A  85      34.892  72.136  45.353  1.00 -0.03           N
ATOM   1159  CA  GLY A  85      34.139  70.947  45.030  1.00 -0.03           C
ATOM   1160  C   GLY A  85      34.251  70.040  46.260  1.00 -0.03           C
ATOM   1161  O   GLY A  85      34.846  68.970  46.097  1.00 -0.03           O
ATOM   1162  H   GLY A  85      34.369  72.929  45.697  1.00 -0.03           H
ATOM   1163  HA2 GLY A  85      33.153  71.384  44.870  1.00 -0.03           H
ATOM   1164  HA3 GLY A  85      34.562  70.444  44.161  1.00 -0.03           H
ATOM   1165  N   CYS A  86      33.730  70.460  47.379  1.00 -0.03           N
ATOM   1166  CA  CYS A  86      33.925  69.744  48.727  1.00 -0.03           C
ATOM   1167  C   CYS A  86      33.019  68.455  48.778  1.00 -0.03           C
ATOM   1168  O   CYS A  86      33.461  67.502  49.391  1.00 -0.03           O
ATOM   1169  CB  CYS A  86      33.508  70.671  49.832  1.00 -0.03           C
ATOM   1170  SG  CYS A  86      31.750  71.383  49.690  1.00 -0.03           S
ATOM   1171  H   CYS A  86      33.469  71.436  47.378  1.00 -0.03           H
ATOM   1172  HA  CYS A  86      34.987  69.514  48.805  1.00 -0.03           H
ATOM   1173  HB2 CYS A  86      33.552  70.174  50.801  1.00 -0.03           H
ATOM   1174  HB3 CYS A  86      34.184  71.521  49.740  1.00 -0.03           H
ATOM   1175  HG  CYS A  86      32.012  72.261  48.718  1.00 -0.03           H
ATOM   1176  N   GLY A  87      31.895  68.353  48.099  1.00  0.01           N
ATOM   1177  CA  GLY A  87      30.933  67.301  48.274  1.00  0.01           C
ATOM   1178  C   GLY A  87      30.153  67.396  49.534  1.00  0.01           C
ATOM   1179  O   GLY A  87      29.962  68.479  50.089  1.00  0.01           O
ATOM   1180  H   GLY A  87      31.591  69.169  47.587  1.00  0.01           H
ATOM   1181  HA2 GLY A  87      30.231  67.311  47.441  1.00  0.01           H
ATOM   1182  HA3 GLY A  87      31.442  66.342  48.183  1.00  0.01           H
ATOM   1183  N   THR A  88      29.762  66.270  50.058  1.00  0.03           N
ATOM   1184  CA  THR A  88      28.973  66.145  51.320  1.00  0.03           C
ATOM   1185  C   THR A  88      29.824  66.405  52.647  1.00  0.03           C
ATOM   1186  O   THR A  88      29.394  65.932  53.674  1.00  0.03           O
ATOM   1187  CB  THR A  88      28.224  64.762  51.378  1.00  0.03           C
ATOM   1188  CG2 THR A  88      27.216  64.459  50.280  1.00  0.03           C
ATOM   1189  OG1 THR A  88      29.034  63.684  51.451  1.00  0.03           O
ATOM   1190  H   THR A  88      29.862  65.475  49.444  1.00  0.03           H
ATOM   1191  HA  THR A  88      28.242  66.944  51.202  1.00  0.03           H
ATOM   1192  HB  THR A  88      27.618  64.825  52.282  1.00  0.03           H
ATOM   1193  HG1 THR A  88      29.463  63.558  50.602  1.00  0.03           H
ATOM   1194 HG21 THR A  88      27.664  64.791  49.343  1.00  0.03           H
ATOM   1195 HG22 THR A  88      26.283  65.021  50.299  1.00  0.03           H
ATOM   1196 HG23 THR A  88      27.115  63.374  50.244  1.00  0.03           H
ATOM   1197  N   GLY A  89      30.980  67.047  52.585  1.00  0.01           N
ATOM   1198  CA  GLY A  89      31.889  67.438  53.707  1.00  0.01           C
ATOM   1199  C   GLY A  89      33.004  66.483  54.143  1.00  0.01           C
ATOM   1200  O   GLY A  89      33.710  66.779  55.137  1.00  0.01           O
ATOM   1201  H   GLY A  89      31.081  67.469  51.673  1.00  0.01           H
ATOM   1202  HA2 GLY A  89      32.269  68.404  53.375  1.00  0.01           H
ATOM   1203  HA3 GLY A  89      31.222  67.604  54.554  1.00  0.01           H
ATOM   1204  N   ARG A  90      33.278  65.350  53.467  1.00  0.03           N
ATOM   1205  CA  ARG A  90      34.210  64.269  53.920  1.00  0.03           C
ATOM   1206  C   ARG A  90      35.651  64.687  53.831  1.00  0.03           C
ATOM   1207  O   ARG A  90      36.391  64.545  54.809  1.00  0.03           O
ATOM   1208  CB  ARG A  90      33.877  62.974  53.222  1.00  0.03           C
ATOM   1209  CG  ARG A  90      34.906  61.833  53.394  1.00  0.03           C
ATOM   1210  CD  ARG A  90      35.058  61.398  54.840  1.00  0.03           C
ATOM   1211  NE  ARG A  90      35.349  60.031  55.012  1.00  0.03           N
ATOM   1212  CZ  ARG A  90      34.534  58.996  55.327  1.00  0.03           C
ATOM   1213  NH1 ARG A  90      33.245  59.181  55.460  1.00  0.03           N
ATOM   1214  NH2 ARG A  90      34.987  57.816  55.470  1.00  0.03           N
ATOM   1215  H   ARG A  90      32.899  65.175  52.548  1.00  0.03           H
ATOM   1216  HA  ARG A  90      34.155  64.043  54.985  1.00  0.03           H
ATOM   1217  HB2 ARG A  90      32.872  62.669  53.515  1.00  0.03           H
ATOM   1218  HB3 ARG A  90      33.941  63.119  52.143  1.00  0.03           H
ATOM   1219  HG2 ARG A  90      34.552  60.984  52.808  1.00  0.03           H
ATOM   1220  HG3 ARG A  90      35.832  62.124  52.898  1.00  0.03           H
ATOM   1221  HD2 ARG A  90      35.904  61.976  55.214  1.00  0.03           H
ATOM   1222  HD3 ARG A  90      34.098  61.601  55.315  1.00  0.03           H
ATOM   1223  HE  ARG A  90      36.238  59.676  54.691  1.00  0.03           H
ATOM   1224 HH11 ARG A  90      32.798  60.087  55.440  1.00  0.03           H
ATOM   1225 HH12 ARG A  90      32.617  58.392  55.512  1.00  0.03           H
ATOM   1226 HH21 ARG A  90      35.975  57.608  55.480  1.00  0.03           H
ATOM   1227 HH22 ARG A  90      34.327  57.097  55.729  1.00  0.03           H
ATOM   1228  N   THR A  91      36.006  65.180  52.654  1.00  0.00           N
ATOM   1229  CA  THR A  91      37.321  65.671  52.322  1.00  0.00           C
ATOM   1230  C   THR A  91      37.796  66.779  53.243  1.00  0.00           C
ATOM   1231  O   THR A  91      38.948  66.748  53.672  1.00  0.00           O
ATOM   1232  CB  THR A  91      37.484  66.033  50.859  1.00  0.00           C
ATOM   1233  CG2 THR A  91      37.175  64.864  49.899  1.00  0.00           C
ATOM   1234  OG1 THR A  91      36.619  66.958  50.393  1.00  0.00           O
ATOM   1235  H   THR A  91      35.307  65.109  51.929  1.00  0.00           H
ATOM   1236  HA  THR A  91      38.043  64.870  52.483  1.00  0.00           H
ATOM   1237  HB  THR A  91      38.498  66.405  50.713  1.00  0.00           H
ATOM   1238  HG1 THR A  91      36.751  67.872  50.654  1.00  0.00           H
ATOM   1239 HG21 THR A  91      37.297  65.146  48.854  1.00  0.00           H
ATOM   1240 HG22 THR A  91      36.146  64.516  49.985  1.00  0.00           H
ATOM   1241 HG23 THR A  91      37.863  64.035  50.069  1.00  0.00           H
ATOM   1242  N   ALA A  92      36.997  67.820  53.601  1.00  0.01           N
ATOM   1243  CA  ALA A  92      37.220  68.974  54.564  1.00  0.01           C
ATOM   1244  C   ALA A  92      37.332  68.446  55.991  1.00  0.01           C
ATOM   1245  O   ALA A  92      38.225  68.970  56.733  1.00  0.01           O
ATOM   1246  CB  ALA A  92      36.082  70.007  54.542  1.00  0.01           C
ATOM   1247  H   ALA A  92      36.083  67.886  53.176  1.00  0.01           H
ATOM   1248  HA  ALA A  92      38.100  69.493  54.183  1.00  0.01           H
ATOM   1249  HB1 ALA A  92      35.197  69.373  54.507  1.00  0.01           H
ATOM   1250  HB2 ALA A  92      36.192  70.606  53.637  1.00  0.01           H
ATOM   1251  HB3 ALA A  92      36.077  70.714  55.371  1.00  0.01           H
ATOM   1252  N   LEU A  93      36.549  67.469  56.426  1.00  0.01           N
ATOM   1253  CA  LEU A  93      36.502  66.935  57.794  1.00  0.01           C
ATOM   1254  C   LEU A  93      37.743  66.123  58.082  1.00  0.01           C
ATOM   1255  O   LEU A  93      38.340  66.357  59.085  1.00  0.01           O
ATOM   1256  CB  LEU A  93      35.204  66.213  57.866  1.00  0.01           C
ATOM   1257  CG  LEU A  93      35.120  65.379  59.164  1.00  0.01           C
ATOM   1258  CD1 LEU A  93      35.007  66.261  60.387  1.00  0.01           C
ATOM   1259  CD2 LEU A  93      33.948  64.421  59.114  1.00  0.01           C
ATOM   1260  H   LEU A  93      35.860  67.109  55.781  1.00  0.01           H
ATOM   1261  HA  LEU A  93      36.469  67.788  58.471  1.00  0.01           H
ATOM   1262  HB2 LEU A  93      34.269  66.774  57.874  1.00  0.01           H
ATOM   1263  HB3 LEU A  93      35.113  65.561  56.997  1.00  0.01           H
ATOM   1264  HG  LEU A  93      35.979  64.731  59.338  1.00  0.01           H
ATOM   1265 HD11 LEU A  93      34.176  66.953  60.257  1.00  0.01           H
ATOM   1266 HD12 LEU A  93      35.898  66.866  60.555  1.00  0.01           H
ATOM   1267 HD13 LEU A  93      34.941  65.612  61.260  1.00  0.01           H
ATOM   1268 HD21 LEU A  93      34.049  63.662  59.891  1.00  0.01           H
ATOM   1269 HD22 LEU A  93      33.048  65.015  59.269  1.00  0.01           H
ATOM   1270 HD23 LEU A  93      33.789  63.886  58.178  1.00  0.01           H
ATOM   1271  N   LYS A  94      38.227  65.256  57.176  1.00  0.03           N
ATOM   1272  CA  LYS A  94      39.551  64.572  57.221  1.00  0.03           C
ATOM   1273  C   LYS A  94      40.691  65.614  57.228  1.00  0.03           C
ATOM   1274  O   LYS A  94      41.635  65.383  57.970  1.00  0.03           O
ATOM   1275  CB  LYS A  94      39.689  63.776  55.907  1.00  0.03           C
ATOM   1276  CG  LYS A  94      40.954  62.847  55.896  1.00  0.03           C
ATOM   1277  CD  LYS A  94      40.847  61.611  56.777  1.00  0.03           C
ATOM   1278  CE  LYS A  94      42.057  60.724  56.414  1.00  0.03           C
ATOM   1279  NZ  LYS A  94      41.745  59.271  56.258  1.00  0.03           N
ATOM   1280  H   LYS A  94      37.659  65.194  56.343  1.00  0.03           H
ATOM   1281  HA  LYS A  94      39.677  63.924  58.089  1.00  0.03           H
ATOM   1282  HB2 LYS A  94      38.833  63.116  55.767  1.00  0.03           H
ATOM   1283  HB3 LYS A  94      39.835  64.499  55.104  1.00  0.03           H
ATOM   1284  HG2 LYS A  94      41.097  62.507  54.870  1.00  0.03           H
ATOM   1285  HG3 LYS A  94      41.807  63.434  56.236  1.00  0.03           H
ATOM   1286  HD2 LYS A  94      40.967  61.957  57.803  1.00  0.03           H
ATOM   1287  HD3 LYS A  94      39.875  61.136  56.645  1.00  0.03           H
ATOM   1288  HE2 LYS A  94      42.328  61.070  55.417  1.00  0.03           H
ATOM   1289  HE3 LYS A  94      42.825  60.942  57.156  1.00  0.03           H
ATOM   1290  HZ1 LYS A  94      42.560  58.702  56.082  1.00  0.03           H
ATOM   1291  HZ2 LYS A  94      41.151  59.080  55.464  1.00  0.03           H
ATOM   1292  HZ3 LYS A  94      41.295  58.983  57.115  1.00  0.03           H
ATOM   1293  N   ALA A  95      40.532  66.747  56.533  1.00  0.00           N
ATOM   1294  CA  ALA A  95      41.540  67.801  56.399  1.00  0.00           C
ATOM   1295  C   ALA A  95      41.780  68.543  57.759  1.00  0.00           C
ATOM   1296  O   ALA A  95      42.921  68.620  58.231  1.00  0.00           O
ATOM   1297  CB  ALA A  95      41.270  68.672  55.158  1.00  0.00           C
ATOM   1298  H   ALA A  95      39.696  66.929  55.996  1.00  0.00           H
ATOM   1299  HA  ALA A  95      42.463  67.269  56.166  1.00  0.00           H
ATOM   1300  HB1 ALA A  95      42.041  69.439  55.082  1.00  0.00           H
ATOM   1301  HB2 ALA A  95      40.339  69.220  55.301  1.00  0.00           H
ATOM   1302  HB3 ALA A  95      41.216  68.033  54.276  1.00  0.00           H
ATOM   1303  N   ALA A  96      40.665  68.986  58.375  1.00  0.00           N
ATOM   1304  CA  ALA A  96      40.545  69.356  59.752  1.00  0.00           C
ATOM   1305  C   ALA A  96      41.183  68.261  60.780  1.00  0.00           C
ATOM   1306  O   ALA A  96      42.110  68.630  61.533  1.00  0.00           O
ATOM   1307  CB  ALA A  96      39.046  69.650  59.953  1.00  0.00           C
ATOM   1308  H   ALA A  96      39.865  68.832  57.778  1.00  0.00           H
ATOM   1309  HA  ALA A  96      40.989  70.339  59.909  1.00  0.00           H
ATOM   1310  HB1 ALA A  96      38.522  68.748  59.637  1.00  0.00           H
ATOM   1311  HB2 ALA A  96      38.713  70.430  59.268  1.00  0.00           H
ATOM   1312  HB3 ALA A  96      38.788  69.922  60.977  1.00  0.00           H
ATOM   1313  N   ARG A  97      40.678  66.994  60.844  1.00  0.00           N
ATOM   1314  CA  ARG A  97      41.027  65.947  61.832  1.00  0.00           C
ATOM   1315  C   ARG A  97      42.487  65.573  61.798  1.00  0.00           C
ATOM   1316  O   ARG A  97      43.146  65.338  62.813  1.00  0.00           O
ATOM   1317  CB  ARG A  97      40.026  64.863  61.763  1.00  0.00           C
ATOM   1318  CG  ARG A  97      40.245  63.779  62.810  1.00  0.00           C
ATOM   1319  CD  ARG A  97      39.279  62.652  62.765  1.00  0.00           C
ATOM   1320  NE  ARG A  97      39.232  62.133  61.399  1.00  0.00           N
ATOM   1321  CZ  ARG A  97      38.202  62.016  60.595  1.00  0.00           C
ATOM   1322  NH1 ARG A  97      36.995  62.457  60.861  1.00  0.00           N
ATOM   1323  NH2 ARG A  97      38.355  61.159  59.645  1.00  0.00           N
ATOM   1324  H   ARG A  97      39.848  66.840  60.290  1.00  0.00           H
ATOM   1325  HA  ARG A  97      40.847  66.307  62.844  1.00  0.00           H
ATOM   1326  HB2 ARG A  97      39.006  65.240  61.838  1.00  0.00           H
ATOM   1327  HB3 ARG A  97      40.144  64.333  60.818  1.00  0.00           H
ATOM   1328  HG2 ARG A  97      41.242  63.346  62.730  1.00  0.00           H
ATOM   1329  HG3 ARG A  97      40.024  64.181  63.799  1.00  0.00           H
ATOM   1330  HD2 ARG A  97      39.671  61.831  63.366  1.00  0.00           H
ATOM   1331  HD3 ARG A  97      38.307  63.004  63.109  1.00  0.00           H
ATOM   1332  HE  ARG A  97      40.049  61.713  60.980  1.00  0.00           H
ATOM   1333 HH11 ARG A  97      36.924  63.138  61.603  1.00  0.00           H
ATOM   1334 HH12 ARG A  97      36.308  62.392  60.123  1.00  0.00           H
ATOM   1335 HH21 ARG A  97      39.070  60.453  59.745  1.00  0.00           H
ATOM   1336 HH22 ARG A  97      37.585  60.850  59.071  1.00  0.00           H
ATOM   1337  N   GLN A  98      43.113  65.657  60.585  1.00  0.00           N
ATOM   1338  CA  GLN A  98      44.529  65.281  60.332  1.00  0.00           C
ATOM   1339  C   GLN A  98      45.575  66.370  60.588  1.00  0.00           C
ATOM   1340  O   GLN A  98      46.660  65.986  60.898  1.00  0.00           O
ATOM   1341  CB  GLN A  98      44.675  64.774  58.849  1.00  0.00           C
ATOM   1342  CG  GLN A  98      46.047  64.219  58.545  1.00  0.00           C
ATOM   1343  CD  GLN A  98      45.984  63.247  57.307  1.00  0.00           C
ATOM   1344  NE2 GLN A  98      47.149  63.021  56.702  1.00  0.00           N
ATOM   1345  OE1 GLN A  98      44.976  62.687  56.991  1.00  0.00           O
ATOM   1346  H   GLN A  98      42.532  65.815  59.774  1.00  0.00           H
ATOM   1347  HA  GLN A  98      44.752  64.462  61.017  1.00  0.00           H
ATOM   1348  HB2 GLN A  98      43.916  64.009  58.689  1.00  0.00           H
ATOM   1349  HB3 GLN A  98      44.436  65.530  58.100  1.00  0.00           H
ATOM   1350  HG2 GLN A  98      46.675  65.082  58.321  1.00  0.00           H
ATOM   1351  HG3 GLN A  98      46.428  63.710  59.431  1.00  0.00           H
ATOM   1352 HE21 GLN A  98      47.243  62.307  55.995  1.00  0.00           H
ATOM   1353 HE22 GLN A  98      48.004  63.350  57.126  1.00  0.00           H
ATOM   1354  N   ARG A  99      45.249  67.642  60.539  1.00  0.00           N
ATOM   1355  CA  ARG A  99      46.209  68.771  60.626  1.00  0.00           C
ATOM   1356  C   ARG A  99      45.777  69.957  61.464  1.00  0.00           C
ATOM   1357  O   ARG A  99      46.408  71.013  61.445  1.00  0.00           O
ATOM   1358  CB  ARG A  99      46.501  69.287  59.141  1.00  0.00           C
ATOM   1359  CG  ARG A  99      47.457  68.424  58.316  1.00  0.00           C
ATOM   1360  CD  ARG A  99      48.920  68.454  58.862  1.00  0.00           C
ATOM   1361  NE  ARG A  99      49.768  67.872  57.820  1.00  0.00           N
ATOM   1362  CZ  ARG A  99      50.629  68.441  57.035  1.00  0.00           C
ATOM   1363  NH1 ARG A  99      50.742  69.748  56.887  1.00  0.00           N
ATOM   1364  NH2 ARG A  99      51.407  67.777  56.310  1.00  0.00           N
ATOM   1365  H   ARG A  99      44.286  67.823  60.294  1.00  0.00           H
ATOM   1366  HA  ARG A  99      47.160  68.507  61.088  1.00  0.00           H
ATOM   1367  HB2 ARG A  99      45.571  69.380  58.580  1.00  0.00           H
ATOM   1368  HB3 ARG A  99      46.998  70.257  59.131  1.00  0.00           H
ATOM   1369  HG2 ARG A  99      47.109  67.396  58.420  1.00  0.00           H
ATOM   1370  HG3 ARG A  99      47.460  68.771  57.283  1.00  0.00           H
ATOM   1371  HD2 ARG A  99      49.250  69.439  59.192  1.00  0.00           H
ATOM   1372  HD3 ARG A  99      48.957  67.772  59.712  1.00  0.00           H
ATOM   1373  HE  ARG A  99      49.748  66.866  57.725  1.00  0.00           H
ATOM   1374 HH11 ARG A  99      50.110  70.361  57.381  1.00  0.00           H
ATOM   1375 HH12 ARG A  99      51.612  70.050  56.472  1.00  0.00           H
ATOM   1376 HH21 ARG A  99      51.378  66.767  56.330  1.00  0.00           H
ATOM   1377 HH22 ARG A  99      52.140  68.136  55.716  1.00  0.00           H
ATOM   1378  N   GLY A 100      44.742  69.848  62.322  1.00  0.00           N
ATOM   1379  CA  GLY A 100      44.310  70.942  63.157  1.00  0.00           C
ATOM   1380  C   GLY A 100      43.669  72.125  62.491  1.00  0.00           C
ATOM   1381  O   GLY A 100      43.606  73.163  63.134  1.00  0.00           O
ATOM   1382  H   GLY A 100      44.196  68.999  62.364  1.00  0.00           H
ATOM   1383  HA2 GLY A 100      43.501  70.514  63.749  1.00  0.00           H
ATOM   1384  HA3 GLY A 100      45.160  71.290  63.744  1.00  0.00           H
ATOM   1385  N   ILE A 101      43.334  72.019  61.181  1.00  0.00           N
ATOM   1386  CA  ILE A 101      43.031  73.253  60.399  1.00  0.00           C
ATOM   1387  C   ILE A 101      41.539  73.642  60.166  1.00  0.00           C
ATOM   1388  O   ILE A 101      40.580  72.830  60.074  1.00  0.00           O
ATOM   1389  CB  ILE A 101      43.781  73.189  59.037  1.00  0.00           C
ATOM   1390  CG1 ILE A 101      43.294  71.910  58.239  1.00  0.00           C
ATOM   1391  CG2 ILE A 101      45.274  73.361  59.130  1.00  0.00           C
ATOM   1392  CD1 ILE A 101      43.930  71.995  56.775  1.00  0.00           C
ATOM   1393  H   ILE A 101      43.319  71.171  60.632  1.00  0.00           H
ATOM   1394  HA  ILE A 101      43.411  74.109  60.956  1.00  0.00           H
ATOM   1395  HB  ILE A 101      43.494  74.086  58.488  1.00  0.00           H
ATOM   1396 HG12 ILE A 101      43.445  70.959  58.750  1.00  0.00           H
ATOM   1397 HG13 ILE A 101      42.215  71.927  58.083  1.00  0.00           H
ATOM   1398 HG21 ILE A 101      45.621  73.776  58.184  1.00  0.00           H
ATOM   1399 HG22 ILE A 101      45.608  72.325  59.183  1.00  0.00           H
ATOM   1400 HG23 ILE A 101      45.479  74.064  59.938  1.00  0.00           H
ATOM   1401 HD11 ILE A 101      43.586  72.874  56.230  1.00  0.00           H
ATOM   1402 HD12 ILE A 101      43.634  71.059  56.300  1.00  0.00           H
ATOM   1403 HD13 ILE A 101      45.008  72.083  56.913  1.00  0.00           H
ATOM   1404  N   ALA A 102      41.307  74.947  60.163  1.00  0.00           N
ATOM   1405  CA  ALA A 102      40.008  75.466  59.778  1.00  0.00           C
ATOM   1406  C   ALA A 102      39.833  75.334  58.196  1.00  0.00           C
ATOM   1407  O   ALA A 102      40.789  75.605  57.504  1.00  0.00           O
ATOM   1408  CB  ALA A 102      39.966  76.965  60.100  1.00  0.00           C
ATOM   1409  H   ALA A 102      42.044  75.630  60.271  1.00  0.00           H
ATOM   1410  HA  ALA A 102      39.124  75.018  60.232  1.00  0.00           H
ATOM   1411  HB1 ALA A 102      40.333  77.121  61.115  1.00  0.00           H
ATOM   1412  HB2 ALA A 102      39.051  77.516  59.884  1.00  0.00           H
ATOM   1413  HB3 ALA A 102      40.691  77.448  59.445  1.00  0.00           H
ATOM   1414  N   VAL A 103      38.638  75.031  57.733  1.00  0.00           N
ATOM   1415  CA  VAL A 103      38.275  74.668  56.367  1.00  0.00           C
ATOM   1416  C   VAL A 103      36.885  75.119  55.839  1.00  0.00           C
ATOM   1417  O   VAL A 103      35.863  75.003  56.551  1.00  0.00           O
ATOM   1418  CB  VAL A 103      38.386  73.170  56.221  1.00  0.00           C
ATOM   1419  CG1 VAL A 103      38.325  72.773  54.693  1.00  0.00           C
ATOM   1420  CG2 VAL A 103      39.654  72.549  56.813  1.00  0.00           C
ATOM   1421  H   VAL A 103      37.990  74.819  58.478  1.00  0.00           H
ATOM   1422  HA  VAL A 103      39.021  75.138  55.725  1.00  0.00           H
ATOM   1423  HB  VAL A 103      37.531  72.596  56.580  1.00  0.00           H
ATOM   1424 HG11 VAL A 103      38.623  71.729  54.594  1.00  0.00           H
ATOM   1425 HG12 VAL A 103      37.328  72.896  54.269  1.00  0.00           H
ATOM   1426 HG13 VAL A 103      39.045  73.366  54.129  1.00  0.00           H
ATOM   1427 HG21 VAL A 103      39.455  72.393  57.873  1.00  0.00           H
ATOM   1428 HG22 VAL A 103      40.572  73.135  56.842  1.00  0.00           H
ATOM   1429 HG23 VAL A 103      39.805  71.511  56.516  1.00  0.00           H
ATOM   1430  N   THR A 104      36.866  75.541  54.610  1.00  0.00           N
ATOM   1431  CA  THR A 104      35.663  76.007  53.906  1.00  0.00           C
ATOM   1432  C   THR A 104      35.474  75.348  52.520  1.00  0.00           C
ATOM   1433  O   THR A 104      36.149  75.726  51.549  1.00  0.00           O
ATOM   1434  CB  THR A 104      35.679  77.579  53.801  1.00  0.00           C
ATOM   1435  CG2 THR A 104      34.513  78.159  53.014  1.00  0.00           C
ATOM   1436  OG1 THR A 104      35.768  78.168  55.128  1.00  0.00           O
ATOM   1437  H   THR A 104      37.722  75.530  54.074  1.00  0.00           H
ATOM   1438  HA  THR A 104      34.782  75.680  54.459  1.00  0.00           H
ATOM   1439  HB  THR A 104      36.588  77.958  53.333  1.00  0.00           H
ATOM   1440  HG1 THR A 104      36.694  78.298  55.349  1.00  0.00           H
ATOM   1441 HG21 THR A 104      33.674  77.464  53.029  1.00  0.00           H
ATOM   1442 HG22 THR A 104      34.927  78.502  52.066  1.00  0.00           H
ATOM   1443 HG23 THR A 104      34.042  78.978  53.558  1.00  0.00           H
ATOM   1444  N   GLY A 105      34.510  74.466  52.358  1.00  0.01           N
ATOM   1445  CA  GLY A 105      34.046  73.895  51.109  1.00  0.01           C
ATOM   1446  C   GLY A 105      33.021  74.688  50.409  1.00  0.01           C
ATOM   1447  O   GLY A 105      32.135  75.313  50.996  1.00  0.01           O
ATOM   1448  H   GLY A 105      33.825  74.394  53.097  1.00  0.01           H
ATOM   1449  HA2 GLY A 105      34.907  73.811  50.446  1.00  0.01           H
ATOM   1450  HA3 GLY A 105      33.672  72.880  51.241  1.00  0.01           H
ATOM   1451  N   VAL A 106      33.214  74.733  49.101  1.00 -0.01           N
ATOM   1452  CA  VAL A 106      32.139  75.248  48.224  1.00 -0.01           C
ATOM   1453  C   VAL A 106      31.892  74.192  47.155  1.00 -0.01           C
ATOM   1454  O   VAL A 106      32.817  73.450  46.875  1.00 -0.01           O
ATOM   1455  CB  VAL A 106      32.385  76.520  47.391  1.00 -0.01           C
ATOM   1456  CG1 VAL A 106      32.482  77.751  48.225  1.00 -0.01           C
ATOM   1457  CG2 VAL A 106      33.530  76.408  46.387  1.00 -0.01           C
ATOM   1458  H   VAL A 106      33.968  74.226  48.659  1.00 -0.01           H
ATOM   1459  HA  VAL A 106      31.200  75.292  48.776  1.00 -0.01           H
ATOM   1460  HB  VAL A 106      31.470  76.625  46.808  1.00 -0.01           H
ATOM   1461 HG11 VAL A 106      31.676  77.818  48.956  1.00 -0.01           H
ATOM   1462 HG12 VAL A 106      33.485  77.605  48.626  1.00 -0.01           H
ATOM   1463 HG13 VAL A 106      32.399  78.704  47.701  1.00 -0.01           H
ATOM   1464 HG21 VAL A 106      33.191  75.920  45.473  1.00 -0.01           H
ATOM   1465 HG22 VAL A 106      34.243  75.713  46.830  1.00 -0.01           H
ATOM   1466 HG23 VAL A 106      34.014  77.372  46.234  1.00 -0.01           H
ATOM   1467  N   ALA A 107      30.735  74.024  46.613  1.00 -0.01           N
ATOM   1468  CA  ALA A 107      30.327  73.182  45.542  1.00 -0.01           C
ATOM   1469  C   ALA A 107      29.144  73.920  44.845  1.00 -0.01           C
ATOM   1470  O   ALA A 107      28.495  74.761  45.475  1.00 -0.01           O
ATOM   1471  CB  ALA A 107      29.937  71.768  46.002  1.00 -0.01           C
ATOM   1472  H   ALA A 107      30.048  74.742  46.795  1.00 -0.01           H
ATOM   1473  HA  ALA A 107      31.131  73.102  44.811  1.00 -0.01           H
ATOM   1474  HB1 ALA A 107      30.762  71.313  46.550  1.00 -0.01           H
ATOM   1475  HB2 ALA A 107      29.738  71.215  45.084  1.00 -0.01           H
ATOM   1476  HB3 ALA A 107      29.041  71.891  46.609  1.00 -0.01           H
ATOM   1477  N   VAL A 108      28.875  73.624  43.599  1.00  0.00           N
ATOM   1478  CA  VAL A 108      27.634  74.082  42.848  1.00  0.00           C
ATOM   1479  C   VAL A 108      26.336  73.453  43.280  1.00  0.00           C
ATOM   1480  O   VAL A 108      25.293  74.088  43.133  1.00  0.00           O
ATOM   1481  CB  VAL A 108      27.815  74.153  41.297  1.00  0.00           C
ATOM   1482  CG1 VAL A 108      28.618  75.404  41.065  1.00  0.00           C
ATOM   1483  CG2 VAL A 108      28.591  72.909  40.773  1.00  0.00           C
ATOM   1484  H   VAL A 108      29.450  72.903  43.187  1.00  0.00           H
ATOM   1485  HA  VAL A 108      27.467  75.147  43.009  1.00  0.00           H
ATOM   1486  HB  VAL A 108      26.873  74.295  40.767  1.00  0.00           H
ATOM   1487 HG11 VAL A 108      28.072  76.257  41.469  1.00  0.00           H
ATOM   1488 HG12 VAL A 108      29.578  75.268  41.563  1.00  0.00           H
ATOM   1489 HG13 VAL A 108      28.683  75.580  39.991  1.00  0.00           H
ATOM   1490 HG21 VAL A 108      29.666  72.953  40.949  1.00  0.00           H
ATOM   1491 HG22 VAL A 108      28.606  73.027  39.690  1.00  0.00           H
ATOM   1492 HG23 VAL A 108      28.161  71.971  41.125  1.00  0.00           H
ATOM   1493  N   SER A 109      26.398  72.179  43.562  1.00  0.00           N
ATOM   1494  CA  SER A 109      25.296  71.323  43.817  1.00  0.00           C
ATOM   1495  C   SER A 109      24.778  71.749  45.176  1.00  0.00           C
ATOM   1496  O   SER A 109      25.409  71.700  46.248  1.00  0.00           O
ATOM   1497  CB  SER A 109      25.708  69.809  43.895  1.00  0.00           C
ATOM   1498  OG  SER A 109      24.762  69.063  44.580  1.00  0.00           O
ATOM   1499  H   SER A 109      27.276  71.777  43.857  1.00  0.00           H
ATOM   1500  HA  SER A 109      24.490  71.349  43.083  1.00  0.00           H
ATOM   1501  HB2 SER A 109      25.811  69.440  42.875  1.00  0.00           H
ATOM   1502  HB3 SER A 109      26.645  69.753  44.451  1.00  0.00           H
ATOM   1503  HG  SER A 109      23.887  69.230  44.222  1.00  0.00           H
ATOM   1504  N   LYS A 110      23.478  71.931  45.164  1.00  0.01           N
ATOM   1505  CA  LYS A 110      22.669  72.204  46.410  1.00  0.01           C
ATOM   1506  C   LYS A 110      22.676  71.039  47.365  1.00  0.01           C
ATOM   1507  O   LYS A 110      22.954  71.245  48.526  1.00  0.01           O
ATOM   1508  CB  LYS A 110      21.275  72.545  45.987  1.00  0.01           C
ATOM   1509  CG  LYS A 110      21.049  73.942  45.504  1.00  0.01           C
ATOM   1510  CD  LYS A 110      19.507  74.244  45.429  1.00  0.01           C
ATOM   1511  CE  LYS A 110      19.102  75.369  44.440  1.00  0.01           C
ATOM   1512  NZ  LYS A 110      17.673  75.408  44.261  1.00  0.01           N
ATOM   1513  H   LYS A 110      23.004  71.676  44.310  1.00  0.01           H
ATOM   1514  HA  LYS A 110      23.001  73.050  47.012  1.00  0.01           H
ATOM   1515  HB2 LYS A 110      20.996  71.942  45.124  1.00  0.01           H
ATOM   1516  HB3 LYS A 110      20.475  72.323  46.694  1.00  0.01           H
ATOM   1517  HG2 LYS A 110      21.587  74.661  46.122  1.00  0.01           H
ATOM   1518  HG3 LYS A 110      21.501  74.109  44.527  1.00  0.01           H
ATOM   1519  HD2 LYS A 110      18.992  73.318  45.174  1.00  0.01           H
ATOM   1520  HD3 LYS A 110      19.151  74.450  46.438  1.00  0.01           H
ATOM   1521  HE2 LYS A 110      19.399  76.260  44.994  1.00  0.01           H
ATOM   1522  HE3 LYS A 110      19.761  75.157  43.598  1.00  0.01           H
ATOM   1523  HZ1 LYS A 110      17.339  76.152  43.665  1.00  0.01           H
ATOM   1524  HZ2 LYS A 110      17.177  75.387  45.140  1.00  0.01           H
ATOM   1525  HZ3 LYS A 110      17.438  74.542  43.798  1.00  0.01           H
ATOM   1526  N   GLU A 111      22.309  69.845  46.881  1.00  0.01           N
ATOM   1527  CA  GLU A 111      22.074  68.613  47.549  1.00  0.01           C
ATOM   1528  C   GLU A 111      23.359  68.299  48.338  1.00  0.01           C
ATOM   1529  O   GLU A 111      23.383  67.816  49.455  1.00  0.01           O
ATOM   1530  CB  GLU A 111      21.727  67.534  46.523  1.00  0.01           C
ATOM   1531  CG  GLU A 111      20.344  67.687  45.968  1.00  0.01           C
ATOM   1532  CD  GLU A 111      19.329  66.938  46.748  1.00  0.01           C
ATOM   1533  OE1 GLU A 111      18.259  66.637  46.212  1.00  0.01           O
ATOM   1534  OE2 GLU A 111      19.543  66.588  47.963  1.00  0.01           O
ATOM   1535  H   GLU A 111      22.169  69.777  45.883  1.00  0.01           H
ATOM   1536  HA  GLU A 111      21.326  68.778  48.324  1.00  0.01           H
ATOM   1537  HB2 GLU A 111      22.365  67.705  45.656  1.00  0.01           H
ATOM   1538  HB3 GLU A 111      21.903  66.620  47.090  1.00  0.01           H
ATOM   1539  HG2 GLU A 111      20.132  68.756  45.945  1.00  0.01           H
ATOM   1540  HG3 GLU A 111      20.461  67.316  44.950  1.00  0.01           H
ATOM   1541  N   GLN A 112      24.531  68.620  47.741  1.00 -0.02           N
ATOM   1542  CA  GLN A 112      25.834  68.468  48.455  1.00 -0.02           C
ATOM   1543  C   GLN A 112      25.996  69.477  49.625  1.00 -0.02           C
ATOM   1544  O   GLN A 112      26.384  69.075  50.691  1.00 -0.02           O
ATOM   1545  CB  GLN A 112      26.974  68.723  47.402  1.00 -0.02           C
ATOM   1546  CG  GLN A 112      26.985  67.575  46.377  1.00 -0.02           C
ATOM   1547  CD  GLN A 112      28.018  67.745  45.231  1.00 -0.02           C
ATOM   1548  NE2 GLN A 112      28.164  66.784  44.392  1.00 -0.02           N
ATOM   1549  OE1 GLN A 112      28.808  68.666  45.160  1.00 -0.02           O
ATOM   1550  H   GLN A 112      24.508  69.091  46.848  1.00 -0.02           H
ATOM   1551  HA  GLN A 112      25.975  67.457  48.837  1.00 -0.02           H
ATOM   1552  HB2 GLN A 112      26.894  69.748  47.040  1.00 -0.02           H
ATOM   1553  HB3 GLN A 112      27.961  68.705  47.864  1.00 -0.02           H
ATOM   1554  HG2 GLN A 112      27.207  66.696  46.982  1.00 -0.02           H
ATOM   1555  HG3 GLN A 112      25.973  67.465  45.986  1.00 -0.02           H
ATOM   1556 HE21 GLN A 112      28.776  66.778  43.588  1.00 -0.02           H
ATOM   1557 HE22 GLN A 112      27.567  65.969  44.392  1.00 -0.02           H
ATOM   1558  N   ILE A 113      25.695  70.724  49.430  1.00  0.00           N
ATOM   1559  CA  ILE A 113      26.011  71.763  50.374  1.00  0.00           C
ATOM   1560  C   ILE A 113      25.048  71.700  51.561  1.00  0.00           C
ATOM   1561  O   ILE A 113      25.430  71.715  52.713  1.00  0.00           O
ATOM   1562  CB  ILE A 113      26.149  73.142  49.643  1.00  0.00           C
ATOM   1563  CG1 ILE A 113      27.292  73.038  48.633  1.00  0.00           C
ATOM   1564  CG2 ILE A 113      26.133  74.234  50.712  1.00  0.00           C
ATOM   1565  CD1 ILE A 113      28.614  72.810  49.368  1.00  0.00           C
ATOM   1566  H   ILE A 113      25.295  71.058  48.565  1.00  0.00           H
ATOM   1567  HA  ILE A 113      27.012  71.504  50.721  1.00  0.00           H
ATOM   1568  HB  ILE A 113      25.233  73.306  49.076  1.00  0.00           H
ATOM   1569 HG12 ILE A 113      27.003  72.175  48.032  1.00  0.00           H
ATOM   1570 HG13 ILE A 113      27.379  73.930  48.013  1.00  0.00           H
ATOM   1571 HG21 ILE A 113      26.716  74.012  51.606  1.00  0.00           H
ATOM   1572 HG22 ILE A 113      25.129  74.611  50.907  1.00  0.00           H
ATOM   1573 HG23 ILE A 113      26.680  75.115  50.375  1.00  0.00           H
ATOM   1574 HD11 ILE A 113      28.856  73.745  49.873  1.00  0.00           H
ATOM   1575 HD12 ILE A 113      29.450  72.607  48.698  1.00  0.00           H
ATOM   1576 HD13 ILE A 113      28.746  72.082  50.168  1.00  0.00           H
ATOM   1577  N   ALA A 114      23.810  71.292  51.318  1.00  0.00           N
ATOM   1578  CA  ALA A 114      22.853  70.909  52.378  1.00  0.00           C
ATOM   1579  C   ALA A 114      23.307  69.659  53.179  1.00  0.00           C
ATOM   1580  O   ALA A 114      23.341  69.687  54.422  1.00  0.00           O
ATOM   1581  CB  ALA A 114      21.489  70.479  51.770  1.00  0.00           C
ATOM   1582  H   ALA A 114      23.495  71.162  50.368  1.00  0.00           H
ATOM   1583  HA  ALA A 114      22.615  71.739  53.043  1.00  0.00           H
ATOM   1584  HB1 ALA A 114      21.054  71.322  51.234  1.00  0.00           H
ATOM   1585  HB2 ALA A 114      20.788  70.091  52.511  1.00  0.00           H
ATOM   1586  HB3 ALA A 114      21.524  69.775  50.939  1.00  0.00           H
ATOM   1587  N   ALA A 115      23.819  68.652  52.499  1.00  0.01           N
ATOM   1588  CA  ALA A 115      24.415  67.445  53.050  1.00  0.01           C
ATOM   1589  C   ALA A 115      25.728  67.643  53.875  1.00  0.01           C
ATOM   1590  O   ALA A 115      25.839  66.977  54.916  1.00  0.01           O
ATOM   1591  CB  ALA A 115      24.562  66.390  51.959  1.00  0.01           C
ATOM   1592  H   ALA A 115      23.820  68.735  51.493  1.00  0.01           H
ATOM   1593  HA  ALA A 115      23.688  67.009  53.735  1.00  0.01           H
ATOM   1594  HB1 ALA A 115      25.050  66.931  51.148  1.00  0.01           H
ATOM   1595  HB2 ALA A 115      23.619  65.946  51.637  1.00  0.01           H
ATOM   1596  HB3 ALA A 115      25.115  65.519  52.309  1.00  0.01           H
ATOM   1597  N   ALA A 116      26.526  68.642  53.575  1.00  0.00           N
ATOM   1598  CA  ALA A 116      27.748  69.050  54.318  1.00  0.00           C
ATOM   1599  C   ALA A 116      27.401  70.016  55.443  1.00  0.00           C
ATOM   1600  O   ALA A 116      27.862  69.793  56.575  1.00  0.00           O
ATOM   1601  CB  ALA A 116      28.704  69.759  53.395  1.00  0.00           C
ATOM   1602  H   ALA A 116      26.341  69.144  52.718  1.00  0.00           H
ATOM   1603  HA  ALA A 116      28.179  68.134  54.722  1.00  0.00           H
ATOM   1604  HB1 ALA A 116      28.240  70.597  52.875  1.00  0.00           H
ATOM   1605  HB2 ALA A 116      29.227  69.046  52.758  1.00  0.00           H
ATOM   1606  HB3 ALA A 116      29.527  70.201  53.956  1.00  0.00           H
ATOM   1607  N   ASN A 117      26.446  70.938  55.339  1.00  0.00           N
ATOM   1608  CA  ASN A 117      25.991  71.770  56.497  1.00  0.00           C
ATOM   1609  C   ASN A 117      25.334  70.767  57.529  1.00  0.00           C
ATOM   1610  O   ASN A 117      25.405  71.016  58.736  1.00  0.00           O
ATOM   1611  CB  ASN A 117      25.044  72.846  55.921  1.00  0.00           C
ATOM   1612  CG  ASN A 117      25.763  74.055  55.387  1.00  0.00           C
ATOM   1613  ND2 ASN A 117      25.626  74.364  54.142  1.00  0.00           N
ATOM   1614  OD1 ASN A 117      26.528  74.594  56.146  1.00  0.00           O
ATOM   1615  H   ASN A 117      26.114  71.159  54.411  1.00  0.00           H
ATOM   1616  HA  ASN A 117      26.809  72.180  57.089  1.00  0.00           H
ATOM   1617  HB2 ASN A 117      24.398  72.407  55.160  1.00  0.00           H
ATOM   1618  HB3 ASN A 117      24.401  73.157  56.744  1.00  0.00           H
ATOM   1619 HD21 ASN A 117      25.121  73.677  53.600  1.00  0.00           H
ATOM   1620 HD22 ASN A 117      26.339  74.975  53.770  1.00  0.00           H
ATOM   1621  N   ARG A 118      24.548  69.769  57.113  1.00  0.01           N
ATOM   1622  CA  ARG A 118      24.073  68.601  57.986  1.00  0.01           C
ATOM   1623  C   ARG A 118      25.258  67.811  58.619  1.00  0.01           C
ATOM   1624  O   ARG A 118      25.263  67.629  59.846  1.00  0.01           O
ATOM   1625  CB  ARG A 118      23.058  67.758  57.251  1.00  0.01           C
ATOM   1626  CG  ARG A 118      22.260  66.899  58.187  1.00  0.01           C
ATOM   1627  CD  ARG A 118      21.635  65.762  57.386  1.00  0.01           C
ATOM   1628  NE  ARG A 118      20.899  66.253  56.156  1.00  0.01           N
ATOM   1629  CZ  ARG A 118      21.154  65.987  54.968  1.00  0.01           C
ATOM   1630  NH1 ARG A 118      22.139  65.193  54.629  1.00  0.01           N
ATOM   1631  NH2 ARG A 118      20.461  66.521  54.001  1.00  0.01           N
ATOM   1632  H   ARG A 118      24.210  69.737  56.161  1.00  0.01           H
ATOM   1633  HA  ARG A 118      23.532  69.039  58.826  1.00  0.01           H
ATOM   1634  HB2 ARG A 118      22.375  68.447  56.754  1.00  0.01           H
ATOM   1635  HB3 ARG A 118      23.597  67.204  56.483  1.00  0.01           H
ATOM   1636  HG2 ARG A 118      22.952  66.444  58.896  1.00  0.01           H
ATOM   1637  HG3 ARG A 118      21.470  67.471  58.673  1.00  0.01           H
ATOM   1638  HD2 ARG A 118      22.465  65.148  57.037  1.00  0.01           H
ATOM   1639  HD3 ARG A 118      21.004  65.035  57.897  1.00  0.01           H
ATOM   1640  HE  ARG A 118      20.165  66.900  56.405  1.00  0.01           H
ATOM   1641 HH11 ARG A 118      22.747  64.940  55.395  1.00  0.01           H
ATOM   1642 HH12 ARG A 118      22.330  64.877  53.689  1.00  0.01           H
ATOM   1643 HH21 ARG A 118      19.920  67.351  54.196  1.00  0.01           H
ATOM   1644 HH22 ARG A 118      20.614  66.199  53.056  1.00  0.01           H
ATOM   1645  N   LEU A 119      26.217  67.400  57.773  1.00  0.00           N
ATOM   1646  CA  LEU A 119      27.337  66.643  58.209  1.00  0.00           C
ATOM   1647  C   LEU A 119      27.979  67.389  59.407  1.00  0.00           C
ATOM   1648  O   LEU A 119      28.155  66.804  60.496  1.00  0.00           O
ATOM   1649  CB  LEU A 119      28.348  66.421  57.143  1.00  0.00           C
ATOM   1650  CG  LEU A 119      29.424  65.440  57.555  1.00  0.00           C
ATOM   1651  CD1 LEU A 119      29.106  64.035  57.140  1.00  0.00           C
ATOM   1652  CD2 LEU A 119      30.750  65.931  56.977  1.00  0.00           C
ATOM   1653  H   LEU A 119      26.049  67.612  56.800  1.00  0.00           H
ATOM   1654  HA  LEU A 119      26.901  65.683  58.485  1.00  0.00           H
ATOM   1655  HB2 LEU A 119      28.014  66.018  56.187  1.00  0.00           H
ATOM   1656  HB3 LEU A 119      28.853  67.382  57.045  1.00  0.00           H
ATOM   1657  HG  LEU A 119      29.456  65.433  58.645  1.00  0.00           H
ATOM   1658 HD11 LEU A 119      29.039  64.037  56.052  1.00  0.00           H
ATOM   1659 HD12 LEU A 119      28.180  63.626  57.544  1.00  0.00           H
ATOM   1660 HD13 LEU A 119      29.889  63.371  57.506  1.00  0.00           H
ATOM   1661 HD21 LEU A 119      31.120  66.891  57.337  1.00  0.00           H
ATOM   1662 HD22 LEU A 119      31.524  65.207  57.232  1.00  0.00           H
ATOM   1663 HD23 LEU A 119      30.574  65.902  55.902  1.00  0.00           H
ATOM   1664  N   ALA A 120      28.291  68.674  59.277  1.00  0.00           N
ATOM   1665  CA  ALA A 120      28.925  69.475  60.358  1.00  0.00           C
ATOM   1666  C   ALA A 120      28.103  69.604  61.634  1.00  0.00           C
ATOM   1667  O   ALA A 120      28.814  69.425  62.637  1.00  0.00           O
ATOM   1668  CB  ALA A 120      29.209  70.863  59.742  1.00  0.00           C
ATOM   1669  H   ALA A 120      28.066  69.099  58.389  1.00  0.00           H
ATOM   1670  HA  ALA A 120      29.919  69.166  60.681  1.00  0.00           H
ATOM   1671  HB1 ALA A 120      29.861  70.860  58.868  1.00  0.00           H
ATOM   1672  HB2 ALA A 120      29.731  71.473  60.480  1.00  0.00           H
ATOM   1673  HB3 ALA A 120      28.280  71.311  59.390  1.00  0.00           H
ATOM   1674  N   ALA A 121      26.773  69.720  61.578  1.00  0.00           N
ATOM   1675  CA  ALA A 121      25.777  69.647  62.646  1.00  0.00           C
ATOM   1676  C   ALA A 121      25.758  68.343  63.444  1.00  0.00           C
ATOM   1677  O   ALA A 121      25.849  68.392  64.642  1.00  0.00           O
ATOM   1678  CB  ALA A 121      24.461  69.905  62.029  1.00  0.00           C
ATOM   1679  H   ALA A 121      26.384  69.742  60.646  1.00  0.00           H
ATOM   1680  HA  ALA A 121      25.869  70.443  63.385  1.00  0.00           H
ATOM   1681  HB1 ALA A 121      23.705  69.940  62.814  1.00  0.00           H
ATOM   1682  HB2 ALA A 121      24.115  69.134  61.340  1.00  0.00           H
ATOM   1683  HB3 ALA A 121      24.457  70.899  61.582  1.00  0.00           H
ATOM   1684  N   GLY A 122      25.728  67.136  62.778  1.00  0.00           N
ATOM   1685  CA  GLY A 122      25.964  65.876  63.426  1.00  0.00           C
ATOM   1686  C   GLY A 122      27.370  65.701  64.028  1.00  0.00           C
ATOM   1687  O   GLY A 122      27.402  65.171  65.135  1.00  0.00           O
ATOM   1688  H   GLY A 122      25.658  67.236  61.776  1.00  0.00           H
ATOM   1689  HA2 GLY A 122      25.242  65.812  64.239  1.00  0.00           H
ATOM   1690  HA3 GLY A 122      25.716  65.054  62.755  1.00  0.00           H
ATOM   1691  N   HID A 123      28.463  66.154  63.426  1.00  0.00           N
ATOM   1692  CA  HID A 123      29.839  66.064  63.916  1.00  0.00           C
ATOM   1693  C   HID A 123      30.164  67.036  65.049  1.00  0.00           C
ATOM   1694  O   HID A 123      30.891  66.645  66.044  1.00  0.00           O
ATOM   1695  CB  HID A 123      30.888  66.090  62.772  1.00  0.00           C
ATOM   1696  CG  HID A 123      31.087  64.678  62.311  1.00  0.00           C
ATOM   1697  CD2 HID A 123      30.263  64.092  61.407  1.00  0.00           C
ATOM   1698  ND1 HID A 123      32.011  63.792  62.691  1.00  0.00           N
ATOM   1699  CE1 HID A 123      31.802  62.675  61.962  1.00  0.00           C
ATOM   1700  NE2 HID A 123      30.741  62.813  61.165  1.00  0.00           N
ATOM   1701  H   HID A 123      28.359  66.540  62.498  1.00  0.00           H
ATOM   1702  HA  HID A 123      29.887  65.073  64.367  1.00  0.00           H
ATOM   1703  HB2 HID A 123      30.613  66.739  61.940  1.00  0.00           H
ATOM   1704  HB3 HID A 123      31.840  66.386  63.213  1.00  0.00           H
ATOM   1705  HD1 HID A 123      32.589  63.861  63.517  1.00  0.00           H
ATOM   1706  HD2 HID A 123      29.366  64.521  60.986  1.00  0.00           H
ATOM   1707  HE1 HID A 123      32.501  61.853  61.923  1.00  0.00           H
ATOM   1708  N   GLY A 124      29.471  68.226  65.149  1.00  0.00           N
ATOM   1709  CA  GLY A 124      29.601  69.262  66.208  1.00  0.00           C
ATOM   1710  C   GLY A 124      30.857  70.134  65.896  1.00  0.00           C
ATOM   1711  O   GLY A 124      31.564  70.651  66.756  1.00  0.00           O
ATOM   1712  H   GLY A 124      28.944  68.518  64.339  1.00  0.00           H
ATOM   1713  HA2 GLY A 124      28.803  69.964  65.970  1.00  0.00           H
ATOM   1714  HA3 GLY A 124      29.717  68.801  67.189  1.00  0.00           H
ATOM   1715  N   LEU A 125      31.084  70.275  64.575  1.00  0.00           N
ATOM   1716  CA  LEU A 125      32.135  71.095  63.942  1.00  0.00           C
ATOM   1717  C   LEU A 125      31.508  72.280  63.169  1.00  0.00           C
ATOM   1718  O   LEU A 125      32.173  72.659  62.120  1.00  0.00           O
ATOM   1719  CB  LEU A 125      32.992  70.182  63.046  1.00  0.00           C
ATOM   1720  CG  LEU A 125      33.776  69.143  63.900  1.00  0.00           C
ATOM   1721  CD1 LEU A 125      34.351  68.061  63.029  1.00  0.00           C
ATOM   1722  CD2 LEU A 125      35.048  69.793  64.566  1.00  0.00           C
ATOM   1723  H   LEU A 125      30.505  69.845  63.869  1.00  0.00           H
ATOM   1724  HA  LEU A 125      32.723  71.607  64.704  1.00  0.00           H
ATOM   1725  HB2 LEU A 125      32.235  69.719  62.414  1.00  0.00           H
ATOM   1726  HB3 LEU A 125      33.666  70.847  62.505  1.00  0.00           H
ATOM   1727  HG  LEU A 125      33.159  68.756  64.712  1.00  0.00           H
ATOM   1728 HD11 LEU A 125      34.667  67.144  63.527  1.00  0.00           H
ATOM   1729 HD12 LEU A 125      35.163  68.464  62.424  1.00  0.00           H
ATOM   1730 HD13 LEU A 125      33.579  67.892  62.278  1.00  0.00           H
ATOM   1731 HD21 LEU A 125      35.670  68.996  64.974  1.00  0.00           H
ATOM   1732 HD22 LEU A 125      35.660  70.221  63.772  1.00  0.00           H
ATOM   1733 HD23 LEU A 125      34.862  70.407  65.447  1.00  0.00           H
ATOM   1734  N   THR A 126      30.372  72.841  63.524  1.00  0.00           N
ATOM   1735  CA  THR A 126      29.800  74.085  62.882  1.00  0.00           C
ATOM   1736  C   THR A 126      30.769  75.293  63.074  1.00  0.00           C
ATOM   1737  O   THR A 126      30.893  76.114  62.188  1.00  0.00           O
ATOM   1738  CB  THR A 126      28.394  74.355  63.378  1.00  0.00           C
ATOM   1739  CG2 THR A 126      27.457  73.265  63.028  1.00  0.00           C
ATOM   1740  OG1 THR A 126      28.373  74.547  64.785  1.00  0.00           O
ATOM   1741  H   THR A 126      29.912  72.373  64.292  1.00  0.00           H
ATOM   1742  HA  THR A 126      29.651  73.872  61.823  1.00  0.00           H
ATOM   1743  HB  THR A 126      27.988  75.182  62.796  1.00  0.00           H
ATOM   1744  HG1 THR A 126      28.780  75.398  64.960  1.00  0.00           H
ATOM   1745 HG21 THR A 126      27.707  72.353  63.569  1.00  0.00           H
ATOM   1746 HG22 THR A 126      27.415  72.929  61.992  1.00  0.00           H
ATOM   1747 HG23 THR A 126      26.484  73.660  63.322  1.00  0.00           H
ATOM   1748  N   GLU A 127      31.604  75.336  64.132  1.00  0.00           N
ATOM   1749  CA  GLU A 127      32.430  76.511  64.433  1.00  0.00           C
ATOM   1750  C   GLU A 127      33.860  76.319  64.007  1.00  0.00           C
ATOM   1751  O   GLU A 127      34.789  76.898  64.488  1.00  0.00           O
ATOM   1752  CB  GLU A 127      32.411  76.859  65.956  1.00  0.00           C
ATOM   1753  CG  GLU A 127      31.004  77.052  66.590  1.00  0.00           C
ATOM   1754  CD  GLU A 127      30.024  77.885  65.772  1.00  0.00           C
ATOM   1755  OE1 GLU A 127      29.046  77.320  65.224  1.00  0.00           O
ATOM   1756  OE2 GLU A 127      30.222  79.068  65.599  1.00  0.00           O
ATOM   1757  H   GLU A 127      31.480  74.634  64.848  1.00  0.00           H
ATOM   1758  HA  GLU A 127      32.165  77.406  63.871  1.00  0.00           H
ATOM   1759  HB2 GLU A 127      32.747  76.000  66.537  1.00  0.00           H
ATOM   1760  HB3 GLU A 127      33.147  77.634  66.173  1.00  0.00           H
ATOM   1761  HG2 GLU A 127      30.648  76.025  66.669  1.00  0.00           H
ATOM   1762  HG3 GLU A 127      31.213  77.482  67.570  1.00  0.00           H
ATOM   1763  N   ARG A 128      34.083  75.410  63.031  1.00  0.00           N
ATOM   1764  CA  ARG A 128      35.335  75.138  62.460  1.00  0.00           C
ATOM   1765  C   ARG A 128      35.299  75.026  60.964  1.00  0.00           C
ATOM   1766  O   ARG A 128      36.146  75.611  60.255  1.00  0.00           O
ATOM   1767  CB  ARG A 128      36.006  73.996  63.237  1.00  0.00           C
ATOM   1768  CG  ARG A 128      36.018  74.083  64.767  1.00  0.00           C
ATOM   1769  CD  ARG A 128      37.107  73.118  65.257  1.00  0.00           C
ATOM   1770  NE  ARG A 128      36.914  72.826  66.678  1.00  0.00           N
ATOM   1771  CZ  ARG A 128      37.345  71.680  67.222  1.00  0.00           C
ATOM   1772  NH1 ARG A 128      37.900  70.700  66.558  1.00  0.00           N
ATOM   1773  NH2 ARG A 128      37.263  71.400  68.490  1.00  0.00           N
ATOM   1774  H   ARG A 128      33.293  74.913  62.646  1.00  0.00           H
ATOM   1775  HA  ARG A 128      36.070  75.927  62.622  1.00  0.00           H
ATOM   1776  HB2 ARG A 128      35.674  73.004  62.932  1.00  0.00           H
ATOM   1777  HB3 ARG A 128      37.064  74.012  62.978  1.00  0.00           H
ATOM   1778  HG2 ARG A 128      36.404  75.047  65.100  1.00  0.00           H
ATOM   1779  HG3 ARG A 128      35.043  73.792  65.158  1.00  0.00           H
ATOM   1780  HD2 ARG A 128      36.899  72.197  64.711  1.00  0.00           H
ATOM   1781  HD3 ARG A 128      38.060  73.627  65.118  1.00  0.00           H
ATOM   1782  HE  ARG A 128      36.693  73.593  67.297  1.00  0.00           H
ATOM   1783 HH11 ARG A 128      37.996  70.773  65.556  1.00  0.00           H
ATOM   1784 HH12 ARG A 128      38.211  69.854  67.014  1.00  0.00           H
ATOM   1785 HH21 ARG A 128      36.745  72.007  69.110  1.00  0.00           H
ATOM   1786 HH22 ARG A 128      37.473  70.466  68.812  1.00  0.00           H
ATOM   1787  N   LEU A 129      34.450  74.107  60.515  1.00  0.00           N
ATOM   1788  CA  LEU A 129      34.059  73.988  59.130  1.00  0.00           C
ATOM   1789  C   LEU A 129      33.011  75.075  58.688  1.00  0.00           C
ATOM   1790  O   LEU A 129      32.210  75.594  59.499  1.00  0.00           O
ATOM   1791  CB  LEU A 129      33.498  72.555  58.898  1.00  0.00           C
ATOM   1792  CG  LEU A 129      34.353  71.305  59.312  1.00  0.00           C
ATOM   1793  CD1 LEU A 129      33.517  70.103  58.996  1.00  0.00           C
ATOM   1794  CD2 LEU A 129      35.717  71.474  58.615  1.00  0.00           C
ATOM   1795  H   LEU A 129      33.847  73.643  61.180  1.00  0.00           H
ATOM   1796  HA  LEU A 129      34.909  74.265  58.507  1.00  0.00           H
ATOM   1797  HB2 LEU A 129      32.603  72.502  59.517  1.00  0.00           H
ATOM   1798  HB3 LEU A 129      33.035  72.539  57.911  1.00  0.00           H
ATOM   1799  HG  LEU A 129      34.503  71.443  60.382  1.00  0.00           H
ATOM   1800 HD11 LEU A 129      32.582  70.083  59.556  1.00  0.00           H
ATOM   1801 HD12 LEU A 129      34.086  69.202  59.227  1.00  0.00           H
ATOM   1802 HD13 LEU A 129      33.309  69.946  57.938  1.00  0.00           H
ATOM   1803 HD21 LEU A 129      36.184  72.394  58.966  1.00  0.00           H
ATOM   1804 HD22 LEU A 129      36.391  70.752  59.075  1.00  0.00           H
ATOM   1805 HD23 LEU A 129      35.471  71.419  57.554  1.00  0.00           H
ATOM   1806  N   THR A 130      33.046  75.439  57.364  1.00  0.00           N
ATOM   1807  CA  THR A 130      31.935  76.148  56.758  1.00  0.00           C
ATOM   1808  C   THR A 130      31.546  75.481  55.435  1.00  0.00           C
ATOM   1809  O   THR A 130      32.451  74.994  54.754  1.00  0.00           O
ATOM   1810  CB  THR A 130      32.405  77.614  56.522  1.00  0.00           C
ATOM   1811  CG2 THR A 130      31.552  78.444  55.585  1.00  0.00           C
ATOM   1812  OG1 THR A 130      32.504  78.226  57.790  1.00  0.00           O
ATOM   1813  H   THR A 130      33.690  74.982  56.735  1.00  0.00           H
ATOM   1814  HA  THR A 130      31.052  76.165  57.396  1.00  0.00           H
ATOM   1815  HB  THR A 130      33.363  77.520  56.011  1.00  0.00           H
ATOM   1816  HG1 THR A 130      33.438  78.368  57.960  1.00  0.00           H
ATOM   1817 HG21 THR A 130      31.821  79.449  55.911  1.00  0.00           H
ATOM   1818 HG22 THR A 130      30.512  78.214  55.815  1.00  0.00           H
ATOM   1819 HG23 THR A 130      31.840  78.133  54.581  1.00  0.00           H
ATOM   1820  N   PHE A 131      30.293  75.509  55.012  1.00  0.00           N
ATOM   1821  CA  PHE A 131      29.953  74.962  53.660  1.00  0.00           C
ATOM   1822  C   PHE A 131      28.998  75.777  52.810  1.00  0.00           C
ATOM   1823  O   PHE A 131      27.845  76.106  53.226  1.00  0.00           O
ATOM   1824  CB  PHE A 131      29.495  73.510  53.661  1.00  0.00           C
ATOM   1825  CG  PHE A 131      30.557  72.490  54.082  1.00  0.00           C
ATOM   1826  CD1 PHE A 131      31.647  72.040  53.246  1.00  0.00           C
ATOM   1827  CD2 PHE A 131      30.589  72.080  55.400  1.00  0.00           C
ATOM   1828  CE1 PHE A 131      32.608  71.116  53.666  1.00  0.00           C
ATOM   1829  CE2 PHE A 131      31.536  71.080  55.834  1.00  0.00           C
ATOM   1830  CZ  PHE A 131      32.515  70.570  54.944  1.00  0.00           C
ATOM   1831  H   PHE A 131      29.554  75.947  55.543  1.00  0.00           H
ATOM   1832  HA  PHE A 131      30.852  74.959  53.044  1.00  0.00           H
ATOM   1833  HB2 PHE A 131      28.639  73.412  54.329  1.00  0.00           H
ATOM   1834  HB3 PHE A 131      29.149  73.254  52.660  1.00  0.00           H
ATOM   1835  HD1 PHE A 131      31.826  72.509  52.289  1.00  0.00           H
ATOM   1836  HD2 PHE A 131      29.812  72.403  56.077  1.00  0.00           H
ATOM   1837  HE1 PHE A 131      33.474  70.881  53.064  1.00  0.00           H
ATOM   1838  HE2 PHE A 131      31.539  70.781  56.872  1.00  0.00           H
ATOM   1839  HZ  PHE A 131      33.323  69.977  55.347  1.00  0.00           H
ATOM   1840  N   GLU A 132      29.483  76.307  51.677  1.00  0.00           N
ATOM   1841  CA  GLU A 132      28.714  77.347  50.954  1.00  0.00           C
ATOM   1842  C   GLU A 132      28.493  77.086  49.443  1.00  0.00           C
ATOM   1843  O   GLU A 132      29.272  76.321  48.885  1.00  0.00           O
ATOM   1844  CB  GLU A 132      29.494  78.693  51.095  1.00  0.00           C
ATOM   1845  CG  GLU A 132      28.794  79.962  50.550  1.00  0.00           C
ATOM   1846  CD  GLU A 132      27.644  80.419  51.475  1.00  0.00           C
ATOM   1847  OE1 GLU A 132      26.998  81.485  51.184  1.00  0.00           O
ATOM   1848  OE2 GLU A 132      27.479  79.865  52.549  1.00  0.00           O
ATOM   1849  H   GLU A 132      30.279  75.850  51.255  1.00  0.00           H
ATOM   1850  HA  GLU A 132      27.736  77.493  51.413  1.00  0.00           H
ATOM   1851  HB2 GLU A 132      29.736  78.764  52.156  1.00  0.00           H
ATOM   1852  HB3 GLU A 132      30.421  78.657  50.523  1.00  0.00           H
ATOM   1853  HG2 GLU A 132      29.496  80.793  50.493  1.00  0.00           H
ATOM   1854  HG3 GLU A 132      28.452  79.775  49.533  1.00  0.00           H
ATOM   1855  N   VAL A 133      27.394  77.582  48.785  1.00  0.00           N
ATOM   1856  CA  VAL A 133      27.234  77.371  47.352  1.00  0.00           C
ATOM   1857  C   VAL A 133      28.042  78.304  46.531  1.00  0.00           C
ATOM   1858  O   VAL A 133      27.824  79.552  46.630  1.00  0.00           O
ATOM   1859  CB  VAL A 133      25.719  77.279  46.971  1.00  0.00           C
ATOM   1860  CG1 VAL A 133      25.303  76.960  45.506  1.00  0.00           C
ATOM   1861  CG2 VAL A 133      24.962  76.392  47.923  1.00  0.00           C
ATOM   1862  H   VAL A 133      26.706  78.130  49.282  1.00  0.00           H
ATOM   1863  HA  VAL A 133      27.633  76.377  47.151  1.00  0.00           H
ATOM   1864  HB  VAL A 133      25.376  78.312  47.014  1.00  0.00           H
ATOM   1865 HG11 VAL A 133      24.227  76.794  45.445  1.00  0.00           H
ATOM   1866 HG12 VAL A 133      25.596  77.740  44.804  1.00  0.00           H
ATOM   1867 HG13 VAL A 133      25.891  76.132  45.110  1.00  0.00           H
ATOM   1868 HG21 VAL A 133      24.936  76.811  48.929  1.00  0.00           H
ATOM   1869 HG22 VAL A 133      25.340  75.371  47.890  1.00  0.00           H
ATOM   1870 HG23 VAL A 133      23.960  76.334  47.497  1.00  0.00           H
ATOM   1871  N   ALA A 134      28.897  77.753  45.703  1.00  0.00           N
ATOM   1872  CA  ALA A 134      29.511  78.606  44.663  1.00  0.00           C
ATOM   1873  C   ALA A 134      30.266  77.897  43.444  1.00  0.00           C
ATOM   1874  O   ALA A 134      30.708  76.788  43.547  1.00  0.00           O
ATOM   1875  CB  ALA A 134      30.615  79.438  45.349  1.00  0.00           C
ATOM   1876  H   ALA A 134      28.927  76.754  45.553  1.00  0.00           H
ATOM   1877  HA  ALA A 134      28.757  79.304  44.299  1.00  0.00           H
ATOM   1878  HB1 ALA A 134      31.074  80.050  44.573  1.00  0.00           H
ATOM   1879  HB2 ALA A 134      31.365  78.742  45.727  1.00  0.00           H
ATOM   1880  HB3 ALA A 134      30.187  79.885  46.246  1.00  0.00           H
ATOM   1881  N   ASP A 135      30.406  78.676  42.378  1.00 -0.01           N
ATOM   1882  CA  ASP A 135      31.085  78.244  41.155  1.00 -0.01           C
ATOM   1883  C   ASP A 135      32.590  78.497  41.231  1.00 -0.01           C
ATOM   1884  O   ASP A 135      32.960  79.581  41.628  1.00 -0.01           O
ATOM   1885  CB  ASP A 135      30.304  78.842  39.914  1.00 -0.01           C
ATOM   1886  CG  ASP A 135      30.991  78.524  38.581  1.00 -0.01           C
ATOM   1887  OD1 ASP A 135      31.845  77.623  38.584  1.00 -0.01           O
ATOM   1888  OD2 ASP A 135      30.969  79.368  37.683  1.00 -0.01           O
ATOM   1889  H   ASP A 135      29.978  79.588  42.455  1.00 -0.01           H
ATOM   1890  HA  ASP A 135      30.993  77.158  41.159  1.00 -0.01           H
ATOM   1891  HB2 ASP A 135      29.267  78.508  39.863  1.00 -0.01           H
ATOM   1892  HB3 ASP A 135      30.229  79.924  40.019  1.00 -0.01           H
ATOM   1893  N   ALA A 136      33.590  77.648  40.853  1.00  0.01           N
ATOM   1894  CA  ALA A 136      35.111  77.898  40.890  1.00  0.01           C
ATOM   1895  C   ALA A 136      35.585  78.890  39.866  1.00  0.01           C
ATOM   1896  O   ALA A 136      36.626  79.540  40.041  1.00  0.01           O
ATOM   1897  CB  ALA A 136      35.799  76.545  40.634  1.00  0.01           C
ATOM   1898  H   ALA A 136      33.257  76.792  40.434  1.00  0.01           H
ATOM   1899  HA  ALA A 136      35.402  78.265  41.874  1.00  0.01           H
ATOM   1900  HB1 ALA A 136      35.385  76.000  39.785  1.00  0.01           H
ATOM   1901  HB2 ALA A 136      35.583  75.922  41.502  1.00  0.01           H
ATOM   1902  HB3 ALA A 136      36.852  76.722  40.414  1.00  0.01           H
ATOM   1903  N   MET A 137      34.794  79.060  38.840  1.00  0.00           N
ATOM   1904  CA  MET A 137      34.916  80.204  37.938  1.00  0.00           C
ATOM   1905  C   MET A 137      34.482  81.484  38.565  1.00  0.00           C
ATOM   1906  O   MET A 137      34.859  82.537  38.096  1.00  0.00           O
ATOM   1907  CB  MET A 137      34.219  79.859  36.612  1.00  0.00           C
ATOM   1908  CG  MET A 137      34.876  78.612  35.919  1.00  0.00           C
ATOM   1909  SD  MET A 137      34.034  77.716  34.616  1.00  0.00           S
ATOM   1910  CE  MET A 137      32.808  77.025  35.788  1.00  0.00           C
ATOM   1911  H   MET A 137      33.921  78.559  38.757  1.00  0.00           H
ATOM   1912  HA  MET A 137      35.983  80.283  37.729  1.00  0.00           H
ATOM   1913  HB2 MET A 137      33.145  79.909  36.792  1.00  0.00           H
ATOM   1914  HB3 MET A 137      34.406  80.604  35.838  1.00  0.00           H
ATOM   1915  HG2 MET A 137      35.872  78.942  35.622  1.00  0.00           H
ATOM   1916  HG3 MET A 137      34.972  77.860  36.701  1.00  0.00           H
ATOM   1917  HE1 MET A 137      33.458  76.545  36.519  1.00  0.00           H
ATOM   1918  HE2 MET A 137      32.228  77.858  36.185  1.00  0.00           H
ATOM   1919  HE3 MET A 137      32.174  76.287  35.298  1.00  0.00           H
ATOM   1920  N   ARG A 138      33.547  81.428  39.550  1.00  0.01           N
ATOM   1921  CA  ARG A 138      32.917  82.631  40.169  1.00  0.01           C
ATOM   1922  C   ARG A 138      32.825  82.556  41.689  1.00  0.01           C
ATOM   1923  O   ARG A 138      31.742  82.541  42.240  1.00  0.01           O
ATOM   1924  CB  ARG A 138      31.554  82.964  39.504  1.00  0.01           C
ATOM   1925  CG  ARG A 138      31.583  83.438  38.072  1.00  0.01           C
ATOM   1926  CD  ARG A 138      30.160  83.358  37.538  1.00  0.01           C
ATOM   1927  NE  ARG A 138      29.578  81.995  37.483  1.00  0.01           N
ATOM   1928  CZ  ARG A 138      28.536  81.492  36.840  1.00  0.01           C
ATOM   1929  NH1 ARG A 138      27.663  82.215  36.167  1.00  0.01           N
ATOM   1930  NH2 ARG A 138      28.383  80.159  36.904  1.00  0.01           N
ATOM   1931  H   ARG A 138      33.391  80.531  39.987  1.00  0.01           H
ATOM   1932  HA  ARG A 138      33.511  83.534  40.031  1.00  0.01           H
ATOM   1933  HB2 ARG A 138      30.905  82.088  39.531  1.00  0.01           H
ATOM   1934  HB3 ARG A 138      31.024  83.711  40.094  1.00  0.01           H
ATOM   1935  HG2 ARG A 138      32.005  84.436  37.950  1.00  0.01           H
ATOM   1936  HG3 ARG A 138      32.118  82.677  37.504  1.00  0.01           H
ATOM   1937  HD2 ARG A 138      29.583  84.042  38.160  1.00  0.01           H
ATOM   1938  HD3 ARG A 138      30.177  83.888  36.585  1.00  0.01           H
ATOM   1939  HE  ARG A 138      30.156  81.296  37.928  1.00  0.01           H
ATOM   1940 HH11 ARG A 138      27.868  83.189  35.996  1.00  0.01           H
ATOM   1941 HH12 ARG A 138      26.944  81.672  35.711  1.00  0.01           H
ATOM   1942 HH21 ARG A 138      29.074  79.562  37.335  1.00  0.01           H
ATOM   1943 HH22 ARG A 138      27.599  79.788  36.386  1.00  0.01           H
ATOM   1944  N   LEU A 139      34.000  82.580  42.322  1.00  0.00           N
ATOM   1945  CA  LEU A 139      34.078  82.434  43.828  1.00  0.00           C
ATOM   1946  C   LEU A 139      33.611  83.703  44.494  1.00  0.00           C
ATOM   1947  O   LEU A 139      34.055  84.754  44.082  1.00  0.00           O
ATOM   1948  CB  LEU A 139      35.537  82.048  44.282  1.00  0.00           C
ATOM   1949  CG  LEU A 139      36.010  80.629  43.953  1.00  0.00           C
ATOM   1950  CD1 LEU A 139      37.417  80.508  44.487  1.00  0.00           C
ATOM   1951  CD2 LEU A 139      35.111  79.583  44.599  1.00  0.00           C
ATOM   1952  H   LEU A 139      34.828  82.773  41.777  1.00  0.00           H
ATOM   1953  HA  LEU A 139      33.377  81.640  44.088  1.00  0.00           H
ATOM   1954  HB2 LEU A 139      36.231  82.730  43.790  1.00  0.00           H
ATOM   1955  HB3 LEU A 139      35.695  82.296  45.331  1.00  0.00           H
ATOM   1956  HG  LEU A 139      35.991  80.557  42.866  1.00  0.00           H
ATOM   1957 HD11 LEU A 139      38.082  80.778  43.666  1.00  0.00           H
ATOM   1958 HD12 LEU A 139      37.649  79.454  44.638  1.00  0.00           H
ATOM   1959 HD13 LEU A 139      37.684  81.097  45.365  1.00  0.00           H
ATOM   1960 HD21 LEU A 139      34.109  79.849  44.263  1.00  0.00           H
ATOM   1961 HD22 LEU A 139      35.552  78.634  44.295  1.00  0.00           H
ATOM   1962 HD23 LEU A 139      35.094  79.561  45.688  1.00  0.00           H
ATOM   1963  N   PRO A 140      32.693  83.657  45.548  1.00  0.00           N
ATOM   1964  CA  PRO A 140      32.155  84.791  46.211  1.00  0.00           C
ATOM   1965  C   PRO A 140      33.221  85.597  47.024  1.00  0.00           C
ATOM   1966  O   PRO A 140      33.133  86.796  47.146  1.00  0.00           O
ATOM   1967  CB  PRO A 140      30.945  84.284  47.069  1.00  0.00           C
ATOM   1968  CG  PRO A 140      31.361  82.848  47.316  1.00  0.00           C
ATOM   1969  CD  PRO A 140      32.143  82.405  46.061  1.00  0.00           C
ATOM   1970  HA  PRO A 140      31.783  85.557  45.531  1.00  0.00           H
ATOM   1971  HB2 PRO A 140      30.923  84.916  47.957  1.00  0.00           H
ATOM   1972  HB3 PRO A 140      30.042  84.416  46.473  1.00  0.00           H
ATOM   1973  HG2 PRO A 140      32.089  82.848  48.127  1.00  0.00           H
ATOM   1974  HG3 PRO A 140      30.547  82.155  47.529  1.00  0.00           H
ATOM   1975  HD2 PRO A 140      32.952  81.776  46.432  1.00  0.00           H
ATOM   1976  HD3 PRO A 140      31.523  81.943  45.292  1.00  0.00           H
ATOM   1977  N   TYR A 141      34.298  84.956  47.482  1.00  0.00           N
ATOM   1978  CA  TYR A 141      35.423  85.407  48.275  1.00  0.00           C
ATOM   1979  C   TYR A 141      36.293  86.483  47.600  1.00  0.00           C
ATOM   1980  O   TYR A 141      36.421  86.519  46.361  1.00  0.00           O
ATOM   1981  CB  TYR A 141      36.359  84.267  48.733  1.00  0.00           C
ATOM   1982  CG  TYR A 141      35.529  83.149  49.279  1.00  0.00           C
ATOM   1983  CD1 TYR A 141      34.637  83.381  50.384  1.00  0.00           C
ATOM   1984  CD2 TYR A 141      35.613  81.875  48.703  1.00  0.00           C
ATOM   1985  CE1 TYR A 141      33.837  82.382  50.839  1.00  0.00           C
ATOM   1986  CE2 TYR A 141      34.780  80.836  49.140  1.00  0.00           C
ATOM   1987  CZ  TYR A 141      33.915  81.037  50.259  1.00  0.00           C
ATOM   1988  OH  TYR A 141      33.154  80.024  50.696  1.00  0.00           O
ATOM   1989  H   TYR A 141      34.168  83.954  47.497  1.00  0.00           H
ATOM   1990  HA  TYR A 141      34.957  85.925  49.113  1.00  0.00           H
ATOM   1991  HB2 TYR A 141      36.944  83.867  47.905  1.00  0.00           H
ATOM   1992  HB3 TYR A 141      37.151  84.643  49.381  1.00  0.00           H
ATOM   1993  HD1 TYR A 141      34.598  84.357  50.846  1.00  0.00           H
ATOM   1994  HD2 TYR A 141      36.326  81.664  47.920  1.00  0.00           H
ATOM   1995  HE1 TYR A 141      33.249  82.434  51.744  1.00  0.00           H
ATOM   1996  HE2 TYR A 141      34.639  79.901  48.617  1.00  0.00           H
ATOM   1997  HH  TYR A 141      32.571  80.271  51.418  1.00  0.00           H
ATOM   1998  N   GLU A 142      36.914  87.319  48.455  1.00  0.00           N
ATOM   1999  CA  GLU A 142      37.714  88.499  48.141  1.00  0.00           C
ATOM   2000  C   GLU A 142      39.143  88.151  47.730  1.00  0.00           C
ATOM   2001  O   GLU A 142      39.649  87.074  48.010  1.00  0.00           O
ATOM   2002  CB  GLU A 142      37.718  89.559  49.251  1.00  0.00           C
ATOM   2003  CG  GLU A 142      36.500  90.447  49.551  1.00  0.00           C
ATOM   2004  CD  GLU A 142      36.082  91.175  48.177  1.00  0.00           C
ATOM   2005  OE1 GLU A 142      34.940  90.933  47.712  1.00  0.00           O
ATOM   2006  OE2 GLU A 142      36.827  91.913  47.526  1.00  0.00           O
ATOM   2007  H   GLU A 142      36.641  87.260  49.426  1.00  0.00           H
ATOM   2008  HA  GLU A 142      37.226  88.912  47.258  1.00  0.00           H
ATOM   2009  HB2 GLU A 142      38.083  89.087  50.163  1.00  0.00           H
ATOM   2010  HB3 GLU A 142      38.522  90.243  48.981  1.00  0.00           H
ATOM   2011  HG2 GLU A 142      35.671  89.793  49.819  1.00  0.00           H
ATOM   2012  HG3 GLU A 142      36.710  91.242  50.267  1.00  0.00           H
ATOM   2013  N   ASP A 143      39.835  89.062  47.066  1.00  0.00           N
ATOM   2014  CA  ASP A 143      41.220  88.906  46.574  1.00  0.00           C
ATOM   2015  C   ASP A 143      42.227  88.664  47.755  1.00  0.00           C
ATOM   2016  O   ASP A 143      42.236  89.396  48.723  1.00  0.00           O
ATOM   2017  CB  ASP A 143      41.692  90.077  45.728  1.00  0.00           C
ATOM   2018  CG  ASP A 143      41.027  90.289  44.362  1.00  0.00           C
ATOM   2019  OD1 ASP A 143      39.980  89.639  44.163  1.00  0.00           O
ATOM   2020  OD2 ASP A 143      41.553  91.032  43.524  1.00  0.00           O
ATOM   2021  H   ASP A 143      39.342  89.903  46.804  1.00  0.00           H
ATOM   2022  HA  ASP A 143      41.197  87.981  45.999  1.00  0.00           H
ATOM   2023  HB2 ASP A 143      41.655  90.971  46.351  1.00  0.00           H
ATOM   2024  HB3 ASP A 143      42.752  89.946  45.506  1.00  0.00           H
ATOM   2025  N   GLU A 144      43.031  87.615  47.650  1.00  0.00           N
ATOM   2026  CA  GLU A 144      43.990  87.292  48.707  1.00  0.00           C
ATOM   2027  C   GLU A 144      43.422  86.981  50.081  1.00  0.00           C
ATOM   2028  O   GLU A 144      43.924  87.469  51.064  1.00  0.00           O
ATOM   2029  CB  GLU A 144      45.066  88.403  48.836  1.00  0.00           C
ATOM   2030  CG  GLU A 144      45.930  88.420  47.583  1.00  0.00           C
ATOM   2031  CD  GLU A 144      47.208  89.313  47.598  1.00  0.00           C
ATOM   2032  OE1 GLU A 144      47.756  89.667  46.529  1.00  0.00           O
ATOM   2033  OE2 GLU A 144      47.522  89.844  48.639  1.00  0.00           O
ATOM   2034  H   GLU A 144      43.121  87.229  46.721  1.00  0.00           H
ATOM   2035  HA  GLU A 144      44.503  86.370  48.434  1.00  0.00           H
ATOM   2036  HB2 GLU A 144      44.594  89.381  48.927  1.00  0.00           H
ATOM   2037  HB3 GLU A 144      45.754  88.035  49.597  1.00  0.00           H
ATOM   2038  HG2 GLU A 144      46.161  87.381  47.351  1.00  0.00           H
ATOM   2039  HG3 GLU A 144      45.305  88.815  46.783  1.00  0.00           H
ATOM   2040  N   SER A 145      42.360  86.201  50.211  1.00  0.00           N
ATOM   2041  CA  SER A 145      41.775  85.879  51.533  1.00  0.00           C
ATOM   2042  C   SER A 145      42.136  84.494  52.127  1.00  0.00           C
ATOM   2043  O   SER A 145      42.087  84.322  53.329  1.00  0.00           O
ATOM   2044  CB  SER A 145      40.238  85.899  51.390  1.00  0.00           C
ATOM   2045  OG  SER A 145      39.656  87.119  50.868  1.00  0.00           O
ATOM   2046  H   SER A 145      41.985  85.788  49.369  1.00  0.00           H
ATOM   2047  HA  SER A 145      42.064  86.652  52.245  1.00  0.00           H
ATOM   2048  HB2 SER A 145      39.907  85.076  50.757  1.00  0.00           H
ATOM   2049  HB3 SER A 145      39.745  85.685  52.338  1.00  0.00           H
ATOM   2050  HG  SER A 145      39.708  87.232  49.916  1.00  0.00           H
ATOM   2051  N   PHE A 146      42.602  83.555  51.279  1.00  0.00           N
ATOM   2052  CA  PHE A 146      42.891  82.143  51.645  1.00  0.00           C
ATOM   2053  C   PHE A 146      44.354  81.886  51.609  1.00  0.00           C
ATOM   2054  O   PHE A 146      45.155  82.411  50.880  1.00  0.00           O
ATOM   2055  CB  PHE A 146      42.079  81.128  50.833  1.00  0.00           C
ATOM   2056  CG  PHE A 146      40.575  81.113  51.163  1.00  0.00           C
ATOM   2057  CD1 PHE A 146      40.117  80.406  52.302  1.00  0.00           C
ATOM   2058  CD2 PHE A 146      39.737  81.866  50.396  1.00  0.00           C
ATOM   2059  CE1 PHE A 146      38.734  80.428  52.617  1.00  0.00           C
ATOM   2060  CE2 PHE A 146      38.401  81.921  50.779  1.00  0.00           C
ATOM   2061  CZ  PHE A 146      37.896  81.277  51.917  1.00  0.00           C
ATOM   2062  H   PHE A 146      42.662  83.766  50.294  1.00  0.00           H
ATOM   2063  HA  PHE A 146      42.554  82.042  52.677  1.00  0.00           H
ATOM   2064  HB2 PHE A 146      42.268  81.249  49.766  1.00  0.00           H
ATOM   2065  HB3 PHE A 146      42.461  80.114  50.951  1.00  0.00           H
ATOM   2066  HD1 PHE A 146      40.843  79.896  52.919  1.00  0.00           H
ATOM   2067  HD2 PHE A 146      40.115  82.521  49.625  1.00  0.00           H
ATOM   2068  HE1 PHE A 146      38.375  79.855  53.459  1.00  0.00           H
ATOM   2069  HE2 PHE A 146      37.829  82.670  50.253  1.00  0.00           H
ATOM   2070  HZ  PHE A 146      36.920  81.509  52.318  1.00  0.00           H
ATOM   2071  N   ASP A 147      44.799  80.916  52.416  1.00  0.00           N
ATOM   2072  CA  ASP A 147      46.191  80.384  52.454  1.00  0.00           C
ATOM   2073  C   ASP A 147      46.483  79.218  51.479  1.00  0.00           C
ATOM   2074  O   ASP A 147      47.583  79.215  50.968  1.00  0.00           O
ATOM   2075  CB  ASP A 147      46.651  79.917  53.856  1.00  0.00           C
ATOM   2076  CG  ASP A 147      46.644  80.905  55.015  1.00  0.00           C
ATOM   2077  OD1 ASP A 147      47.745  81.420  55.351  1.00  0.00           O
ATOM   2078  OD2 ASP A 147      45.660  81.089  55.698  1.00  0.00           O
ATOM   2079  H   ASP A 147      44.124  80.460  53.013  1.00  0.00           H
ATOM   2080  HA  ASP A 147      46.853  81.241  52.330  1.00  0.00           H
ATOM   2081  HB2 ASP A 147      45.958  79.136  54.167  1.00  0.00           H
ATOM   2082  HB3 ASP A 147      47.601  79.384  53.808  1.00  0.00           H
ATOM   2083  N   CYS A 148      45.549  78.295  51.249  1.00  0.00           N
ATOM   2084  CA  CYS A 148      45.781  77.097  50.493  1.00  0.00           C
ATOM   2085  C   CYS A 148      44.416  76.474  50.150  1.00  0.00           C
ATOM   2086  O   CYS A 148      43.428  76.768  50.748  1.00  0.00           O
ATOM   2087  CB  CYS A 148      46.631  76.129  51.247  1.00  0.00           C
ATOM   2088  SG  CYS A 148      46.068  75.760  52.945  1.00  0.00           S
ATOM   2089  H   CYS A 148      44.634  78.389  51.667  1.00  0.00           H
ATOM   2090  HA  CYS A 148      46.303  77.343  49.568  1.00  0.00           H
ATOM   2091  HB2 CYS A 148      46.645  75.181  50.710  1.00  0.00           H
ATOM   2092  HB3 CYS A 148      47.639  76.544  51.272  1.00  0.00           H
ATOM   2093  HG  CYS A 148      47.259  75.953  53.518  1.00  0.00           H
ATOM   2094  N   ALA A 149      44.422  75.626  49.173  1.00  0.01           N
ATOM   2095  CA  ALA A 149      43.262  75.006  48.590  1.00  0.01           C
ATOM   2096  C   ALA A 149      43.556  73.684  47.817  1.00  0.01           C
ATOM   2097  O   ALA A 149      44.689  73.337  47.535  1.00  0.01           O
ATOM   2098  CB  ALA A 149      42.561  75.993  47.625  1.00  0.01           C
ATOM   2099  H   ALA A 149      45.290  75.579  48.659  1.00  0.01           H
ATOM   2100  HA  ALA A 149      42.544  74.803  49.385  1.00  0.01           H
ATOM   2101  HB1 ALA A 149      41.673  75.566  47.160  1.00  0.01           H
ATOM   2102  HB2 ALA A 149      43.306  76.104  46.836  1.00  0.01           H
ATOM   2103  HB3 ALA A 149      42.298  76.977  48.014  1.00  0.01           H
ATOM   2104  N   TRP A 150      42.515  73.027  47.319  1.00 -0.02           N
ATOM   2105  CA  TRP A 150      42.608  71.750  46.495  1.00 -0.02           C
ATOM   2106  C   TRP A 150      41.355  71.555  45.601  1.00 -0.02           C
ATOM   2107  O   TRP A 150      40.294  71.918  46.003  1.00 -0.02           O
ATOM   2108  CB  TRP A 150      42.760  70.490  47.308  1.00 -0.02           C
ATOM   2109  CG  TRP A 150      41.943  70.040  48.465  1.00 -0.02           C
ATOM   2110  CD1 TRP A 150      40.770  70.499  48.750  1.00 -0.02           C
ATOM   2111  CD2 TRP A 150      42.099  68.864  49.369  1.00 -0.02           C
ATOM   2112  CE2 TRP A 150      41.027  68.841  50.272  1.00 -0.02           C
ATOM   2113  CE3 TRP A 150      43.108  67.900  49.442  1.00 -0.02           C
ATOM   2114  NE1 TRP A 150      40.146  69.724  49.685  1.00 -0.02           N
ATOM   2115  CZ2 TRP A 150      40.948  67.975  51.309  1.00 -0.02           C
ATOM   2116  CZ3 TRP A 150      42.936  66.941  50.496  1.00 -0.02           C
ATOM   2117  CH2 TRP A 150      41.885  66.981  51.457  1.00 -0.02           C
ATOM   2118  H   TRP A 150      41.613  73.480  47.324  1.00 -0.02           H
ATOM   2119  HA  TRP A 150      43.452  71.786  45.806  1.00 -0.02           H
ATOM   2120  HB2 TRP A 150      42.861  69.622  46.656  1.00 -0.02           H
ATOM   2121  HB3 TRP A 150      43.770  70.610  47.699  1.00 -0.02           H
ATOM   2122  HD1 TRP A 150      40.232  71.275  48.225  1.00 -0.02           H
ATOM   2123  HE1 TRP A 150      39.139  69.711  49.759  1.00 -0.02           H
ATOM   2124  HE3 TRP A 150      43.931  67.921  48.742  1.00 -0.02           H
ATOM   2125  HZ2 TRP A 150      40.060  67.930  51.921  1.00 -0.02           H
ATOM   2126  HZ3 TRP A 150      43.635  66.122  50.573  1.00 -0.02           H
ATOM   2127  HH2 TRP A 150      41.806  66.268  52.264  1.00 -0.02           H
ATOM   2128  N   ALA A 151      41.501  70.946  44.423  1.00 -0.06           N
ATOM   2129  CA  ALA A 151      40.332  70.859  43.471  1.00 -0.06           C
ATOM   2130  C   ALA A 151      40.065  69.394  43.247  1.00 -0.06           C
ATOM   2131  O   ALA A 151      40.195  68.886  42.095  1.00 -0.06           O
ATOM   2132  CB  ALA A 151      40.710  71.646  42.216  1.00 -0.06           C
ATOM   2133  H   ALA A 151      42.435  70.657  44.169  1.00 -0.06           H
ATOM   2134  HA  ALA A 151      39.413  71.282  43.876  1.00 -0.06           H
ATOM   2135  HB1 ALA A 151      40.862  72.683  42.514  1.00 -0.06           H
ATOM   2136  HB2 ALA A 151      39.947  71.661  41.438  1.00 -0.06           H
ATOM   2137  HB3 ALA A 151      41.643  71.256  41.808  1.00 -0.06           H
ATOM   2138  N   ILE A 152      39.870  68.695  44.344  1.00 -0.21           N
ATOM   2139  CA  ILE A 152      39.953  67.209  44.566  1.00 -0.21           C
ATOM   2140  C   ILE A 152      38.721  66.617  43.760  1.00 -0.21           C
ATOM   2141  O   ILE A 152      37.591  66.776  44.136  1.00 -0.21           O
ATOM   2142  CB  ILE A 152      40.026  66.821  46.089  1.00 -0.21           C
ATOM   2143  CG1 ILE A 152      40.063  65.264  46.243  1.00 -0.21           C
ATOM   2144  CG2 ILE A 152      38.957  67.464  47.017  1.00 -0.21           C
ATOM   2145  CD1 ILE A 152      40.519  64.824  47.612  1.00 -0.21           C
ATOM   2146  H   ILE A 152      39.663  69.250  45.163  1.00 -0.21           H
ATOM   2147  HA  ILE A 152      40.850  66.863  44.051  1.00 -0.21           H
ATOM   2148  HB  ILE A 152      41.000  67.215  46.381  1.00 -0.21           H
ATOM   2149 HG12 ILE A 152      39.062  64.888  46.031  1.00 -0.21           H
ATOM   2150 HG13 ILE A 152      40.656  64.815  45.447  1.00 -0.21           H
ATOM   2151 HG21 ILE A 152      39.305  67.830  47.984  1.00 -0.21           H
ATOM   2152 HG22 ILE A 152      38.110  66.790  47.145  1.00 -0.21           H
ATOM   2153 HG23 ILE A 152      38.623  68.383  46.535  1.00 -0.21           H
ATOM   2154 HD11 ILE A 152      40.733  63.760  47.516  1.00 -0.21           H
ATOM   2155 HD12 ILE A 152      39.815  64.933  48.437  1.00 -0.21           H
ATOM   2156 HD13 ILE A 152      41.397  65.398  47.909  1.00 -0.21           H
ATOM   2157  N   GLU A 153      39.094  65.977  42.619  1.00 -0.16           N
ATOM   2158  CA  GLU A 153      38.166  65.561  41.544  1.00 -0.16           C
ATOM   2159  C   GLU A 153      37.217  66.609  40.902  1.00 -0.16           C
ATOM   2160  O   GLU A 153      36.610  66.387  39.860  1.00 -0.16           O
ATOM   2161  CB  GLU A 153      37.402  64.271  41.896  1.00 -0.16           C
ATOM   2162  CG  GLU A 153      37.924  63.062  41.176  1.00 -0.16           C
ATOM   2163  CD  GLU A 153      39.256  62.443  41.705  1.00 -0.16           C
ATOM   2164  OE1 GLU A 153      39.298  61.172  41.807  1.00 -0.16           O
ATOM   2165  OE2 GLU A 153      40.176  63.151  42.193  1.00 -0.16           O
ATOM   2166  H   GLU A 153      40.070  65.746  42.503  1.00 -0.16           H
ATOM   2167  HA  GLU A 153      38.873  65.298  40.757  1.00 -0.16           H
ATOM   2168  HB2 GLU A 153      37.515  63.991  42.943  1.00 -0.16           H
ATOM   2169  HB3 GLU A 153      36.322  64.358  41.781  1.00 -0.16           H
ATOM   2170  HG2 GLU A 153      37.103  62.368  41.356  1.00 -0.16           H
ATOM   2171  HG3 GLU A 153      38.025  63.265  40.110  1.00 -0.16           H
ATOM   2172  N   SER A 154      37.298  67.842  41.422  1.00 -0.09           N
ATOM   2173  CA  SER A 154      36.384  68.854  41.045  1.00 -0.09           C
ATOM   2174  C   SER A 154      36.709  69.525  39.690  1.00 -0.09           C
ATOM   2175  O   SER A 154      35.745  69.752  38.975  1.00 -0.09           O
ATOM   2176  CB  SER A 154      36.138  69.860  42.218  1.00 -0.09           C
ATOM   2177  OG  SER A 154      37.343  70.604  42.334  1.00 -0.09           O
ATOM   2178  H   SER A 154      37.933  68.012  42.189  1.00 -0.09           H
ATOM   2179  HA  SER A 154      35.390  68.417  40.949  1.00 -0.09           H
ATOM   2180  HB2 SER A 154      35.270  70.478  41.989  1.00 -0.09           H
ATOM   2181  HB3 SER A 154      35.965  69.244  43.101  1.00 -0.09           H
ATOM   2182  HG  SER A 154      37.378  71.023  43.197  1.00 -0.09           H
ATOM   2183  N   LEU A 155      38.011  69.718  39.390  1.00 -0.07           N
ATOM   2184  CA  LEU A 155      38.485  70.518  38.265  1.00 -0.07           C
ATOM   2185  C   LEU A 155      37.912  70.000  36.916  1.00 -0.07           C
ATOM   2186  O   LEU A 155      37.675  70.753  35.949  1.00 -0.07           O
ATOM   2187  CB  LEU A 155      40.008  70.399  38.253  1.00 -0.07           C
ATOM   2188  CG  LEU A 155      40.781  70.894  37.035  1.00 -0.07           C
ATOM   2189  CD1 LEU A 155      40.875  72.468  37.055  1.00 -0.07           C
ATOM   2190  CD2 LEU A 155      42.160  70.430  37.087  1.00 -0.07           C
ATOM   2191  H   LEU A 155      38.693  69.373  40.050  1.00 -0.07           H
ATOM   2192  HA  LEU A 155      38.194  71.567  38.328  1.00 -0.07           H
ATOM   2193  HB2 LEU A 155      40.301  71.056  39.072  1.00 -0.07           H
ATOM   2194  HB3 LEU A 155      40.269  69.355  38.426  1.00 -0.07           H
ATOM   2195  HG  LEU A 155      40.370  70.479  36.115  1.00 -0.07           H
ATOM   2196 HD11 LEU A 155      39.909  72.869  36.750  1.00 -0.07           H
ATOM   2197 HD12 LEU A 155      41.614  72.893  36.376  1.00 -0.07           H
ATOM   2198 HD13 LEU A 155      41.023  72.879  38.054  1.00 -0.07           H
ATOM   2199 HD21 LEU A 155      42.318  69.352  37.044  1.00 -0.07           H
ATOM   2200 HD22 LEU A 155      42.745  70.753  36.225  1.00 -0.07           H
ATOM   2201 HD23 LEU A 155      42.556  70.873  38.000  1.00 -0.07           H
ATOM   2202  N   CYS A 156      37.740  68.695  36.836  1.00 -0.41           N
ATOM   2203  CA  CYS A 156      37.279  68.007  35.569  1.00 -0.41           C
ATOM   2204  C   CYS A 156      35.989  68.559  35.007  1.00 -0.41           C
ATOM   2205  O   CYS A 156      35.507  68.223  33.931  1.00 -0.41           O
ATOM   2206  CB  CYS A 156      37.218  66.466  35.724  1.00 -0.41           C
ATOM   2207  SG  CYS A 156      38.725  65.767  36.463  1.00 -0.41           S
ATOM   2208  H   CYS A 156      37.805  68.128  37.669  1.00 -0.41           H
ATOM   2209  HA  CYS A 156      38.076  68.169  34.844  1.00 -0.41           H
ATOM   2210  HB2 CYS A 156      36.442  66.183  36.435  1.00 -0.41           H
ATOM   2211  HB3 CYS A 156      37.210  66.008  34.736  1.00 -0.41           H
ATOM   2212  HG  CYS A 156      39.632  66.381  35.698  1.00 -0.41           H
ATOM   2213  N   HID A 157      35.222  69.263  35.861  1.00 -0.06           N
ATOM   2214  CA  HID A 157      33.885  69.710  35.467  1.00 -0.06           C
ATOM   2215  C   HID A 157      33.907  71.048  34.799  1.00 -0.06           C
ATOM   2216  O   HID A 157      32.911  71.498  34.227  1.00 -0.06           O
ATOM   2217  CB  HID A 157      32.841  69.479  36.571  1.00 -0.06           C
ATOM   2218  CG  HID A 157      32.858  68.117  37.227  1.00 -0.06           C
ATOM   2219  CD2 HID A 157      32.112  67.047  36.872  1.00 -0.06           C
ATOM   2220  ND1 HID A 157      33.810  67.744  38.162  1.00 -0.06           N
ATOM   2221  CE1 HID A 157      33.671  66.419  38.292  1.00 -0.06           C
ATOM   2222  NE2 HID A 157      32.588  65.976  37.701  1.00 -0.06           N
ATOM   2223  H   HID A 157      35.566  69.436  36.795  1.00 -0.06           H
ATOM   2224  HA  HID A 157      33.475  69.121  34.647  1.00 -0.06           H
ATOM   2225  HB2 HID A 157      32.982  70.248  37.330  1.00 -0.06           H
ATOM   2226  HB3 HID A 157      31.909  69.595  36.018  1.00 -0.06           H
ATOM   2227  HD1 HID A 157      34.538  68.291  38.599  1.00 -0.06           H
ATOM   2228  HD2 HID A 157      31.349  67.094  36.109  1.00 -0.06           H
ATOM   2229  HE1 HID A 157      34.362  65.798  38.843  1.00 -0.06           H
ATOM   2230  N   MET A 158      35.065  71.765  34.664  1.00  0.01           N
ATOM   2231  CA  MET A 158      35.071  73.236  34.649  1.00  0.01           C
ATOM   2232  C   MET A 158      35.722  73.865  33.352  1.00  0.01           C
ATOM   2233  O   MET A 158      36.466  73.150  32.661  1.00  0.01           O
ATOM   2234  CB  MET A 158      35.975  73.712  35.768  1.00  0.01           C
ATOM   2235  CG  MET A 158      35.403  73.465  37.150  1.00  0.01           C
ATOM   2236  SD  MET A 158      36.608  73.815  38.488  1.00  0.01           S
ATOM   2237  CE  MET A 158      35.822  73.103  39.973  1.00  0.01           C
ATOM   2238  H   MET A 158      35.881  71.299  35.034  1.00  0.01           H
ATOM   2239  HA  MET A 158      34.081  73.631  34.875  1.00  0.01           H
ATOM   2240  HB2 MET A 158      36.974  73.278  35.816  1.00  0.01           H
ATOM   2241  HB3 MET A 158      36.095  74.791  35.669  1.00  0.01           H
ATOM   2242  HG2 MET A 158      34.599  74.186  37.296  1.00  0.01           H
ATOM   2243  HG3 MET A 158      35.178  72.399  37.200  1.00  0.01           H
ATOM   2244  HE1 MET A 158      35.264  73.865  40.518  1.00  0.01           H
ATOM   2245  HE2 MET A 158      35.146  72.287  39.718  1.00  0.01           H
ATOM   2246  HE3 MET A 158      36.521  72.547  40.598  1.00  0.01           H
ATOM   2247  N   ASP A 159      35.601  75.154  33.015  1.00  0.00           N
ATOM   2248  CA  ASP A 159      36.637  75.847  32.133  1.00  0.00           C
ATOM   2249  C   ASP A 159      37.849  76.011  32.990  1.00  0.00           C
ATOM   2250  O   ASP A 159      37.759  76.711  34.002  1.00  0.00           O
ATOM   2251  CB  ASP A 159      36.096  77.193  31.620  1.00  0.00           C
ATOM   2252  CG  ASP A 159      37.080  78.084  30.737  1.00  0.00           C
ATOM   2253  OD1 ASP A 159      36.671  79.112  30.143  1.00  0.00           O
ATOM   2254  OD2 ASP A 159      38.258  77.775  30.581  1.00  0.00           O
ATOM   2255  H   ASP A 159      34.877  75.747  33.395  1.00  0.00           H
ATOM   2256  HA  ASP A 159      36.952  75.293  31.248  1.00  0.00           H
ATOM   2257  HB2 ASP A 159      35.247  76.939  30.986  1.00  0.00           H
ATOM   2258  HB3 ASP A 159      35.673  77.675  32.501  1.00  0.00           H
ATOM   2259  N   ARG A 160      38.963  75.272  32.650  1.00 -0.02           N
ATOM   2260  CA  ARG A 160      40.139  75.161  33.467  1.00 -0.02           C
ATOM   2261  C   ARG A 160      40.794  76.489  33.617  1.00 -0.02           C
ATOM   2262  O   ARG A 160      40.864  76.970  34.740  1.00 -0.02           O
ATOM   2263  CB  ARG A 160      41.206  74.090  33.041  1.00 -0.02           C
ATOM   2264  CG  ARG A 160      40.901  72.613  33.320  1.00 -0.02           C
ATOM   2265  CD  ARG A 160      39.480  72.213  32.806  1.00 -0.02           C
ATOM   2266  NE  ARG A 160      39.344  70.707  32.798  1.00 -0.02           N
ATOM   2267  CZ  ARG A 160      38.307  69.969  32.378  1.00 -0.02           C
ATOM   2268  NH1 ARG A 160      37.262  70.524  31.786  1.00 -0.02           N
ATOM   2269  NH2 ARG A 160      38.249  68.691  32.510  1.00 -0.02           N
ATOM   2270  H   ARG A 160      38.874  74.865  31.730  1.00 -0.02           H
ATOM   2271  HA  ARG A 160      39.854  74.828  34.465  1.00 -0.02           H
ATOM   2272  HB2 ARG A 160      41.312  74.313  31.979  1.00 -0.02           H
ATOM   2273  HB3 ARG A 160      42.123  74.330  33.578  1.00 -0.02           H
ATOM   2274  HG2 ARG A 160      41.688  72.026  32.846  1.00 -0.02           H
ATOM   2275  HG3 ARG A 160      40.927  72.348  34.377  1.00 -0.02           H
ATOM   2276  HD2 ARG A 160      38.764  72.596  33.532  1.00 -0.02           H
ATOM   2277  HD3 ARG A 160      39.333  72.627  31.808  1.00 -0.02           H
ATOM   2278  HE  ARG A 160      40.127  70.266  33.259  1.00 -0.02           H
ATOM   2279 HH11 ARG A 160      37.243  71.524  31.928  1.00 -0.02           H
ATOM   2280 HH12 ARG A 160      36.406  70.030  31.576  1.00 -0.02           H
ATOM   2281 HH21 ARG A 160      39.012  68.204  32.958  1.00 -0.02           H
ATOM   2282 HH22 ARG A 160      37.465  68.138  32.195  1.00 -0.02           H
ATOM   2283  N   ALA A 161      41.312  77.192  32.595  1.00  0.00           N
ATOM   2284  CA  ALA A 161      41.966  78.518  32.736  1.00  0.00           C
ATOM   2285  C   ALA A 161      41.128  79.536  33.497  1.00  0.00           C
ATOM   2286  O   ALA A 161      41.571  80.068  34.482  1.00  0.00           O
ATOM   2287  CB  ALA A 161      42.309  79.018  31.292  1.00  0.00           C
ATOM   2288  H   ALA A 161      41.190  76.762  31.689  1.00  0.00           H
ATOM   2289  HA  ALA A 161      42.876  78.334  33.308  1.00  0.00           H
ATOM   2290  HB1 ALA A 161      41.373  79.137  30.748  1.00  0.00           H
ATOM   2291  HB2 ALA A 161      42.793  78.201  30.756  1.00  0.00           H
ATOM   2292  HB3 ALA A 161      42.971  79.875  31.168  1.00  0.00           H
ATOM   2293  N   LYS A 162      39.854  79.520  33.280  1.00  0.01           N
ATOM   2294  CA  LYS A 162      38.839  80.367  33.879  1.00  0.01           C
ATOM   2295  C   LYS A 162      38.656  80.146  35.363  1.00  0.01           C
ATOM   2296  O   LYS A 162      38.561  81.138  36.112  1.00  0.01           O
ATOM   2297  CB  LYS A 162      37.502  80.460  33.092  1.00  0.01           C
ATOM   2298  CG  LYS A 162      36.636  81.634  33.616  1.00  0.01           C
ATOM   2299  CD  LYS A 162      35.424  81.961  32.744  1.00  0.01           C
ATOM   2300  CE  LYS A 162      34.297  80.924  32.725  1.00  0.01           C
ATOM   2301  NZ  LYS A 162      33.289  81.251  31.662  1.00  0.01           N
ATOM   2302  H   LYS A 162      39.586  78.993  32.461  1.00  0.01           H
ATOM   2303  HA  LYS A 162      39.282  81.362  33.860  1.00  0.01           H
ATOM   2304  HB2 LYS A 162      37.671  80.529  32.017  1.00  0.01           H
ATOM   2305  HB3 LYS A 162      36.918  79.551  33.241  1.00  0.01           H
ATOM   2306  HG2 LYS A 162      36.301  81.309  34.601  1.00  0.01           H
ATOM   2307  HG3 LYS A 162      37.335  82.462  33.727  1.00  0.01           H
ATOM   2308  HD2 LYS A 162      35.007  82.882  33.150  1.00  0.01           H
ATOM   2309  HD3 LYS A 162      35.855  82.114  31.755  1.00  0.01           H
ATOM   2310  HE2 LYS A 162      34.631  79.887  32.743  1.00  0.01           H
ATOM   2311  HE3 LYS A 162      33.754  80.994  33.668  1.00  0.01           H
ATOM   2312  HZ1 LYS A 162      32.428  80.728  31.738  1.00  0.01           H
ATOM   2313  HZ2 LYS A 162      33.715  81.112  30.756  1.00  0.01           H
ATOM   2314  HZ3 LYS A 162      33.081  82.232  31.549  1.00  0.01           H
ATOM   2315  N   ALA A 163      38.593  78.830  35.792  1.00  0.01           N
ATOM   2316  CA  ALA A 163      38.472  78.452  37.211  1.00  0.01           C
ATOM   2317  C   ALA A 163      39.802  78.530  38.000  1.00  0.01           C
ATOM   2318  O   ALA A 163      39.895  79.103  39.076  1.00  0.01           O
ATOM   2319  CB  ALA A 163      38.013  76.986  37.273  1.00  0.01           C
ATOM   2320  H   ALA A 163      38.689  78.103  35.098  1.00  0.01           H
ATOM   2321  HA  ALA A 163      37.750  79.093  37.718  1.00  0.01           H
ATOM   2322  HB1 ALA A 163      37.007  76.950  36.855  1.00  0.01           H
ATOM   2323  HB2 ALA A 163      37.945  76.751  38.336  1.00  0.01           H
ATOM   2324  HB3 ALA A 163      38.711  76.318  36.769  1.00  0.01           H
ATOM   2325  N   LEU A 164      40.913  78.135  37.348  1.00  0.00           N
ATOM   2326  CA  LEU A 164      42.222  78.391  37.921  1.00  0.00           C
ATOM   2327  C   LEU A 164      42.598  79.823  38.206  1.00  0.00           C
ATOM   2328  O   LEU A 164      43.043  80.214  39.238  1.00  0.00           O
ATOM   2329  CB  LEU A 164      43.318  77.641  37.126  1.00  0.00           C
ATOM   2330  CG  LEU A 164      43.040  76.107  36.967  1.00  0.00           C
ATOM   2331  CD1 LEU A 164      43.863  75.474  35.811  1.00  0.00           C
ATOM   2332  CD2 LEU A 164      43.202  75.329  38.285  1.00  0.00           C
ATOM   2333  H   LEU A 164      40.774  77.807  36.403  1.00  0.00           H
ATOM   2334  HA  LEU A 164      42.299  78.016  38.942  1.00  0.00           H
ATOM   2335  HB2 LEU A 164      43.442  78.105  36.147  1.00  0.00           H
ATOM   2336  HB3 LEU A 164      44.244  77.757  37.690  1.00  0.00           H
ATOM   2337  HG  LEU A 164      42.009  75.916  36.669  1.00  0.00           H
ATOM   2338 HD11 LEU A 164      43.884  76.042  34.882  1.00  0.00           H
ATOM   2339 HD12 LEU A 164      43.447  74.475  35.676  1.00  0.00           H
ATOM   2340 HD13 LEU A 164      44.883  75.465  36.195  1.00  0.00           H
ATOM   2341 HD21 LEU A 164      42.432  75.591  39.011  1.00  0.00           H
ATOM   2342 HD22 LEU A 164      43.079  74.306  37.928  1.00  0.00           H
ATOM   2343 HD23 LEU A 164      44.200  75.470  38.698  1.00  0.00           H
ATOM   2344  N   GLY A 165      42.337  80.786  37.284  1.00  0.00           N
ATOM   2345  CA  GLY A 165      42.552  82.207  37.525  1.00  0.00           C
ATOM   2346  C   GLY A 165      41.730  82.831  38.668  1.00  0.00           C
ATOM   2347  O   GLY A 165      42.285  83.515  39.505  1.00  0.00           O
ATOM   2348  H   GLY A 165      41.888  80.591  36.401  1.00  0.00           H
ATOM   2349  HA2 GLY A 165      43.608  82.424  37.690  1.00  0.00           H
ATOM   2350  HA3 GLY A 165      42.205  82.748  36.644  1.00  0.00           H
ATOM   2351  N   GLU A 166      40.482  82.464  38.898  1.00  0.00           N
ATOM   2352  CA  GLU A 166      39.602  82.939  40.042  1.00  0.00           C
ATOM   2353  C   GLU A 166      40.158  82.179  41.309  1.00  0.00           C
ATOM   2354  O   GLU A 166      40.209  82.816  42.369  1.00  0.00           O
ATOM   2355  CB  GLU A 166      38.115  82.502  39.697  1.00  0.00           C
ATOM   2356  CG  GLU A 166      37.129  82.926  40.735  1.00  0.00           C
ATOM   2357  CD  GLU A 166      36.673  84.363  40.603  1.00  0.00           C
ATOM   2358  OE1 GLU A 166      37.356  85.268  40.115  1.00  0.00           O
ATOM   2359  OE2 GLU A 166      35.555  84.584  41.083  1.00  0.00           O
ATOM   2360  H   GLU A 166      40.134  81.672  38.376  1.00  0.00           H
ATOM   2361  HA  GLU A 166      39.535  84.006  40.255  1.00  0.00           H
ATOM   2362  HB2 GLU A 166      37.811  83.024  38.789  1.00  0.00           H
ATOM   2363  HB3 GLU A 166      38.056  81.435  39.479  1.00  0.00           H
ATOM   2364  HG2 GLU A 166      36.184  82.398  40.607  1.00  0.00           H
ATOM   2365  HG3 GLU A 166      37.427  82.745  41.767  1.00  0.00           H
ATOM   2366  N   ALA A 167      40.524  80.905  41.281  1.00  0.00           N
ATOM   2367  CA  ALA A 167      41.101  80.266  42.448  1.00  0.00           C
ATOM   2368  C   ALA A 167      42.427  80.973  42.879  1.00  0.00           C
ATOM   2369  O   ALA A 167      42.570  81.371  44.004  1.00  0.00           O
ATOM   2370  CB  ALA A 167      41.267  78.753  42.116  1.00  0.00           C
ATOM   2371  H   ALA A 167      40.314  80.359  40.458  1.00  0.00           H
ATOM   2372  HA  ALA A 167      40.407  80.473  43.262  1.00  0.00           H
ATOM   2373  HB1 ALA A 167      41.563  78.235  43.029  1.00  0.00           H
ATOM   2374  HB2 ALA A 167      42.055  78.548  41.391  1.00  0.00           H
ATOM   2375  HB3 ALA A 167      40.331  78.364  41.716  1.00  0.00           H
ATOM   2376  N   TRP A 168      43.314  81.285  41.942  1.00  0.00           N
ATOM   2377  CA  TRP A 168      44.523  82.182  42.119  1.00  0.00           C
ATOM   2378  C   TRP A 168      44.203  83.522  42.650  1.00  0.00           C
ATOM   2379  O   TRP A 168      44.978  83.985  43.495  1.00  0.00           O
ATOM   2380  CB  TRP A 168      45.234  82.276  40.762  1.00  0.00           C
ATOM   2381  CG  TRP A 168      46.624  82.949  40.796  1.00  0.00           C
ATOM   2382  CD1 TRP A 168      47.733  82.244  40.509  1.00  0.00           C
ATOM   2383  CD2 TRP A 168      46.991  84.373  40.863  1.00  0.00           C
ATOM   2384  CE2 TRP A 168      48.416  84.440  40.689  1.00  0.00           C
ATOM   2385  CE3 TRP A 168      46.297  85.589  41.049  1.00  0.00           C
ATOM   2386  NE1 TRP A 168      48.816  83.111  40.505  1.00  0.00           N
ATOM   2387  CZ2 TRP A 168      49.143  85.580  40.778  1.00  0.00           C
ATOM   2388  CZ3 TRP A 168      47.013  86.802  41.164  1.00  0.00           C
ATOM   2389  CH2 TRP A 168      48.457  86.833  40.996  1.00  0.00           C
ATOM   2390  H   TRP A 168      42.929  81.198  41.012  1.00  0.00           H
ATOM   2391  HA  TRP A 168      45.244  81.668  42.755  1.00  0.00           H
ATOM   2392  HB2 TRP A 168      45.381  81.275  40.357  1.00  0.00           H
ATOM   2393  HB3 TRP A 168      44.566  82.774  40.060  1.00  0.00           H
ATOM   2394  HD1 TRP A 168      47.825  81.191  40.285  1.00  0.00           H
ATOM   2395  HE1 TRP A 168      49.662  82.902  39.995  1.00  0.00           H
ATOM   2396  HE3 TRP A 168      45.226  85.527  41.178  1.00  0.00           H
ATOM   2397  HZ2 TRP A 168      50.221  85.528  40.814  1.00  0.00           H
ATOM   2398  HZ3 TRP A 168      46.545  87.764  41.314  1.00  0.00           H
ATOM   2399  HH2 TRP A 168      49.141  87.587  41.358  1.00  0.00           H
ATOM   2400  N   ARG A 169      43.141  84.246  42.210  1.00  0.00           N
ATOM   2401  CA  ARG A 169      42.674  85.515  42.768  1.00  0.00           C
ATOM   2402  C   ARG A 169      42.504  85.599  44.291  1.00  0.00           C
ATOM   2403  O   ARG A 169      43.077  86.546  44.932  1.00  0.00           O
ATOM   2404  CB  ARG A 169      41.396  85.890  42.031  1.00  0.00           C
ATOM   2405  CG  ARG A 169      40.730  87.150  42.561  1.00  0.00           C
ATOM   2406  CD  ARG A 169      39.466  87.775  41.843  1.00  0.00           C
ATOM   2407  NE  ARG A 169      38.308  86.961  42.132  1.00  0.00           N
ATOM   2408  CZ  ARG A 169      37.682  86.900  43.237  1.00  0.00           C
ATOM   2409  NH1 ARG A 169      38.008  87.634  44.185  1.00  0.00           N
ATOM   2410  NH2 ARG A 169      36.565  86.228  43.290  1.00  0.00           N
ATOM   2411  H   ARG A 169      42.631  83.882  41.418  1.00  0.00           H
ATOM   2412  HA  ARG A 169      43.508  86.136  42.442  1.00  0.00           H
ATOM   2413  HB2 ARG A 169      41.665  86.158  41.009  1.00  0.00           H
ATOM   2414  HB3 ARG A 169      40.647  85.123  42.229  1.00  0.00           H
ATOM   2415  HG2 ARG A 169      40.584  87.102  43.640  1.00  0.00           H
ATOM   2416  HG3 ARG A 169      41.584  87.828  42.564  1.00  0.00           H
ATOM   2417  HD2 ARG A 169      39.236  88.740  42.295  1.00  0.00           H
ATOM   2418  HD3 ARG A 169      39.759  87.742  40.793  1.00  0.00           H
ATOM   2419  HE  ARG A 169      37.987  86.323  41.417  1.00  0.00           H
ATOM   2420 HH11 ARG A 169      38.636  88.424  44.146  1.00  0.00           H
ATOM   2421 HH12 ARG A 169      37.451  87.505  45.018  1.00  0.00           H
ATOM   2422 HH21 ARG A 169      36.173  85.752  42.489  1.00  0.00           H
ATOM   2423 HH22 ARG A 169      36.140  86.199  44.205  1.00  0.00           H
ATOM   2424  N   VAL A 170      41.860  84.625  44.943  1.00  0.00           N
ATOM   2425  CA  VAL A 170      41.481  84.608  46.350  1.00  0.00           C
ATOM   2426  C   VAL A 170      42.524  83.992  47.240  1.00  0.00           C
ATOM   2427  O   VAL A 170      42.527  84.182  48.450  1.00  0.00           O
ATOM   2428  CB  VAL A 170      40.208  83.866  46.562  1.00  0.00           C
ATOM   2429  CG1 VAL A 170      39.040  84.406  45.791  1.00  0.00           C
ATOM   2430  CG2 VAL A 170      40.243  82.287  46.297  1.00  0.00           C
ATOM   2431  H   VAL A 170      41.408  83.936  44.360  1.00  0.00           H
ATOM   2432  HA  VAL A 170      41.362  85.630  46.711  1.00  0.00           H
ATOM   2433  HB  VAL A 170      39.946  83.983  47.613  1.00  0.00           H
ATOM   2434 HG11 VAL A 170      38.851  85.447  46.056  1.00  0.00           H
ATOM   2435 HG12 VAL A 170      39.242  84.345  44.721  1.00  0.00           H
ATOM   2436 HG13 VAL A 170      38.087  83.942  46.044  1.00  0.00           H
ATOM   2437 HG21 VAL A 170      39.406  81.741  46.733  1.00  0.00           H
ATOM   2438 HG22 VAL A 170      41.106  81.862  46.810  1.00  0.00           H
ATOM   2439 HG23 VAL A 170      40.266  82.069  45.229  1.00  0.00           H
ATOM   2440  N   LEU A 171      43.533  83.302  46.634  1.00  0.00           N
ATOM   2441  CA  LEU A 171      44.700  82.840  47.321  1.00  0.00           C
ATOM   2442  C   LEU A 171      45.741  83.955  47.598  1.00  0.00           C
ATOM   2443  O   LEU A 171      46.048  84.712  46.720  1.00  0.00           O
ATOM   2444  CB  LEU A 171      45.370  81.661  46.537  1.00  0.00           C
ATOM   2445  CG  LEU A 171      44.826  80.204  46.588  1.00  0.00           C
ATOM   2446  CD1 LEU A 171      45.593  79.254  45.634  1.00  0.00           C
ATOM   2447  CD2 LEU A 171      44.909  79.678  48.053  1.00  0.00           C
ATOM   2448  H   LEU A 171      43.459  83.144  45.639  1.00  0.00           H
ATOM   2449  HA  LEU A 171      44.346  82.350  48.228  1.00  0.00           H
ATOM   2450  HB2 LEU A 171      45.592  81.945  45.508  1.00  0.00           H
ATOM   2451  HB3 LEU A 171      46.403  81.671  46.884  1.00  0.00           H
ATOM   2452  HG  LEU A 171      43.773  80.232  46.307  1.00  0.00           H
ATOM   2453 HD11 LEU A 171      45.324  78.215  45.818  1.00  0.00           H
ATOM   2454 HD12 LEU A 171      46.672  79.325  45.774  1.00  0.00           H
ATOM   2455 HD13 LEU A 171      45.359  79.494  44.597  1.00  0.00           H
ATOM   2456 HD21 LEU A 171      44.572  80.433  48.763  1.00  0.00           H
ATOM   2457 HD22 LEU A 171      44.319  78.770  48.173  1.00  0.00           H
ATOM   2458 HD23 LEU A 171      45.926  79.396  48.325  1.00  0.00           H
ATOM   2459  N   LYS A 172      46.403  83.998  48.770  1.00  0.00           N
ATOM   2460  CA  LYS A 172      47.518  84.898  49.065  1.00  0.00           C
ATOM   2461  C   LYS A 172      48.722  84.583  48.218  1.00  0.00           C
ATOM   2462  O   LYS A 172      48.941  83.420  47.888  1.00  0.00           O
ATOM   2463  CB  LYS A 172      47.925  84.891  50.516  1.00  0.00           C
ATOM   2464  CG  LYS A 172      46.926  85.733  51.378  1.00  0.00           C
ATOM   2465  CD  LYS A 172      46.595  85.239  52.825  1.00  0.00           C
ATOM   2466  CE  LYS A 172      45.271  85.877  53.330  1.00  0.00           C
ATOM   2467  NZ  LYS A 172      45.191  85.703  54.767  1.00  0.00           N
ATOM   2468  H   LYS A 172      46.141  83.334  49.485  1.00  0.00           H
ATOM   2469  HA  LYS A 172      47.291  85.907  48.722  1.00  0.00           H
ATOM   2470  HB2 LYS A 172      47.802  83.844  50.792  1.00  0.00           H
ATOM   2471  HB3 LYS A 172      48.911  85.342  50.633  1.00  0.00           H
ATOM   2472  HG2 LYS A 172      47.351  86.736  51.416  1.00  0.00           H
ATOM   2473  HG3 LYS A 172      45.944  85.658  50.910  1.00  0.00           H
ATOM   2474  HD2 LYS A 172      46.324  84.184  52.869  1.00  0.00           H
ATOM   2475  HD3 LYS A 172      47.437  85.517  53.459  1.00  0.00           H
ATOM   2476  HE2 LYS A 172      45.336  86.947  53.133  1.00  0.00           H
ATOM   2477  HE3 LYS A 172      44.382  85.453  52.865  1.00  0.00           H
ATOM   2478  HZ1 LYS A 172      46.049  85.989  55.215  1.00  0.00           H
ATOM   2479  HZ2 LYS A 172      45.011  84.716  54.883  1.00  0.00           H
ATOM   2480  HZ3 LYS A 172      44.448  86.265  55.159  1.00  0.00           H
ATOM   2481  N   PRO A 173      49.684  85.464  48.079  1.00  0.00           N
ATOM   2482  CA  PRO A 173      51.010  85.124  47.619  1.00  0.00           C
ATOM   2483  C   PRO A 173      51.718  84.130  48.475  1.00  0.00           C
ATOM   2484  O   PRO A 173      51.923  84.285  49.677  1.00  0.00           O
ATOM   2485  CB  PRO A 173      51.779  86.430  47.376  1.00  0.00           C
ATOM   2486  CG  PRO A 173      50.782  87.572  47.706  1.00  0.00           C
ATOM   2487  CD  PRO A 173      49.517  86.894  48.156  1.00  0.00           C
ATOM   2488  HA  PRO A 173      50.859  84.666  46.641  1.00  0.00           H
ATOM   2489  HB2 PRO A 173      52.546  86.441  48.150  1.00  0.00           H
ATOM   2490  HB3 PRO A 173      52.229  86.595  46.397  1.00  0.00           H
ATOM   2491  HG2 PRO A 173      51.234  88.095  48.549  1.00  0.00           H
ATOM   2492  HG3 PRO A 173      50.718  88.224  46.835  1.00  0.00           H
ATOM   2493  HD2 PRO A 173      49.279  87.214  49.170  1.00  0.00           H
ATOM   2494  HD3 PRO A 173      48.747  87.196  47.446  1.00  0.00           H
ATOM   2495  N   GLY A 174      52.285  83.157  47.829  1.00  0.00           N
ATOM   2496  CA  GLY A 174      52.681  81.896  48.426  1.00  0.00           C
ATOM   2497  C   GLY A 174      51.601  80.812  48.539  1.00  0.00           C
ATOM   2498  O   GLY A 174      51.923  79.695  48.937  1.00  0.00           O
ATOM   2499  H   GLY A 174      52.325  83.198  46.821  1.00  0.00           H
ATOM   2500  HA2 GLY A 174      53.482  81.431  47.852  1.00  0.00           H
ATOM   2501  HA3 GLY A 174      52.950  81.888  49.482  1.00  0.00           H
ATOM   2502  N   GLY A 175      50.349  81.144  48.220  1.00  0.00           N
ATOM   2503  CA  GLY A 175      49.207  80.220  48.297  1.00  0.00           C
ATOM   2504  C   GLY A 175      49.273  78.936  47.586  1.00  0.00           C
ATOM   2505  O   GLY A 175      49.607  78.912  46.414  1.00  0.00           O
ATOM   2506  H   GLY A 175      50.110  82.068  47.889  1.00  0.00           H
ATOM   2507  HA2 GLY A 175      49.071  80.019  49.360  1.00  0.00           H
ATOM   2508  HA3 GLY A 175      48.273  80.760  48.139  1.00  0.00           H
ATOM   2509  N   ASP A 176      49.073  77.776  48.265  1.00  0.00           N
ATOM   2510  CA  ASP A 176      49.183  76.436  47.715  1.00  0.00           C
ATOM   2511  C   ASP A 176      47.895  75.996  47.004  1.00  0.00           C
ATOM   2512  O   ASP A 176      46.725  76.220  47.420  1.00  0.00           O
ATOM   2513  CB  ASP A 176      49.477  75.379  48.840  1.00  0.00           C
ATOM   2514  CG  ASP A 176      50.558  75.770  49.880  1.00  0.00           C
ATOM   2515  OD1 ASP A 176      50.193  76.541  50.787  1.00  0.00           O
ATOM   2516  OD2 ASP A 176      51.748  75.335  49.872  1.00  0.00           O
ATOM   2517  H   ASP A 176      48.836  77.765  49.247  1.00  0.00           H
ATOM   2518  HA  ASP A 176      49.975  76.490  46.968  1.00  0.00           H
ATOM   2519  HB2 ASP A 176      48.592  75.122  49.424  1.00  0.00           H
ATOM   2520  HB3 ASP A 176      49.868  74.518  48.297  1.00  0.00           H
ATOM   2521  N   LEU A 177      48.080  75.196  45.925  1.00  0.00           N
ATOM   2522  CA  LEU A 177      46.984  74.511  45.172  1.00  0.00           C
ATOM   2523  C   LEU A 177      47.352  73.060  44.773  1.00  0.00           C
ATOM   2524  O   LEU A 177      48.500  72.708  44.551  1.00  0.00           O
ATOM   2525  CB  LEU A 177      46.493  75.432  43.998  1.00  0.00           C
ATOM   2526  CG  LEU A 177      45.363  74.865  43.120  1.00  0.00           C
ATOM   2527  CD1 LEU A 177      44.072  74.603  43.843  1.00  0.00           C
ATOM   2528  CD2 LEU A 177      44.952  75.858  41.995  1.00  0.00           C
ATOM   2529  H   LEU A 177      49.019  74.959  45.641  1.00  0.00           H
ATOM   2530  HA  LEU A 177      46.137  74.414  45.850  1.00  0.00           H
ATOM   2531  HB2 LEU A 177      46.073  76.357  44.393  1.00  0.00           H
ATOM   2532  HB3 LEU A 177      47.366  75.722  43.414  1.00  0.00           H
ATOM   2533  HG  LEU A 177      45.765  73.972  42.642  1.00  0.00           H
ATOM   2534 HD11 LEU A 177      44.292  74.145  44.808  1.00  0.00           H
ATOM   2535 HD12 LEU A 177      43.421  73.922  43.295  1.00  0.00           H
ATOM   2536 HD13 LEU A 177      43.614  75.562  44.086  1.00  0.00           H
ATOM   2537 HD21 LEU A 177      44.133  75.483  41.382  1.00  0.00           H
ATOM   2538 HD22 LEU A 177      44.581  76.781  42.439  1.00  0.00           H
ATOM   2539 HD23 LEU A 177      45.839  76.165  41.440  1.00  0.00           H
ATOM   2540  N   LEU A 178      46.371  72.139  44.876  1.00 -0.02           N
ATOM   2541  CA  LEU A 178      46.552  70.800  44.343  1.00 -0.02           C
ATOM   2542  C   LEU A 178      45.448  70.355  43.343  1.00 -0.02           C
ATOM   2543  O   LEU A 178      44.303  70.653  43.624  1.00 -0.02           O
ATOM   2544  CB  LEU A 178      46.795  69.863  45.563  1.00 -0.02           C
ATOM   2545  CG  LEU A 178      46.964  68.379  45.176  1.00 -0.02           C
ATOM   2546  CD1 LEU A 178      47.906  67.710  46.143  1.00 -0.02           C
ATOM   2547  CD2 LEU A 178      45.744  67.543  45.058  1.00 -0.02           C
ATOM   2548  H   LEU A 178      45.427  72.479  44.991  1.00 -0.02           H
ATOM   2549  HA  LEU A 178      47.485  70.629  43.806  1.00 -0.02           H
ATOM   2550  HB2 LEU A 178      47.716  70.287  45.961  1.00 -0.02           H
ATOM   2551  HB3 LEU A 178      45.948  70.006  46.234  1.00 -0.02           H
ATOM   2552  HG  LEU A 178      47.502  68.245  44.238  1.00 -0.02           H
ATOM   2553 HD11 LEU A 178      48.875  68.206  46.087  1.00 -0.02           H
ATOM   2554 HD12 LEU A 178      47.965  66.660  45.857  1.00 -0.02           H
ATOM   2555 HD13 LEU A 178      47.579  67.918  47.162  1.00 -0.02           H
ATOM   2556 HD21 LEU A 178      46.050  66.656  44.502  1.00 -0.02           H
ATOM   2557 HD22 LEU A 178      45.279  67.373  46.029  1.00 -0.02           H
ATOM   2558 HD23 LEU A 178      45.016  67.954  44.360  1.00 -0.02           H
ATOM   2559  N   VAL A 179      45.783  69.700  42.228  1.00 -0.03           N
ATOM   2560  CA  VAL A 179      44.809  69.351  41.131  1.00 -0.03           C
ATOM   2561  C   VAL A 179      44.954  68.002  40.565  1.00 -0.03           C
ATOM   2562  O   VAL A 179      46.075  67.506  40.471  1.00 -0.03           O
ATOM   2563  CB  VAL A 179      45.047  70.348  39.955  1.00 -0.03           C
ATOM   2564  CG1 VAL A 179      44.599  71.748  40.345  1.00 -0.03           C
ATOM   2565  CG2 VAL A 179      46.448  70.403  39.400  1.00 -0.03           C
ATOM   2566  H   VAL A 179      46.748  69.412  42.140  1.00 -0.03           H
ATOM   2567  HA  VAL A 179      43.792  69.436  41.515  1.00 -0.03           H
ATOM   2568  HB  VAL A 179      44.383  69.982  39.171  1.00 -0.03           H
ATOM   2569 HG11 VAL A 179      43.603  71.653  40.778  1.00 -0.03           H
ATOM   2570 HG12 VAL A 179      45.328  72.186  41.027  1.00 -0.03           H
ATOM   2571 HG13 VAL A 179      44.519  72.393  39.470  1.00 -0.03           H
ATOM   2572 HG21 VAL A 179      46.696  69.410  39.025  1.00 -0.03           H
ATOM   2573 HG22 VAL A 179      47.040  70.816  40.216  1.00 -0.03           H
ATOM   2574 HG23 VAL A 179      46.494  71.045  38.520  1.00 -0.03           H
ATOM   2575  N   LEU A 180      43.926  67.430  40.000  1.00 -0.09           N
ATOM   2576  CA  LEU A 180      43.816  66.084  39.370  1.00 -0.09           C
ATOM   2577  C   LEU A 180      42.855  66.167  38.152  1.00 -0.09           C
ATOM   2578  O   LEU A 180      41.946  66.886  38.251  1.00 -0.09           O
ATOM   2579  CB  LEU A 180      43.167  64.994  40.384  1.00 -0.09           C
ATOM   2580  CG  LEU A 180      43.777  65.040  41.844  1.00 -0.09           C
ATOM   2581  CD1 LEU A 180      42.964  65.868  42.935  1.00 -0.09           C
ATOM   2582  CD2 LEU A 180      43.894  63.729  42.574  1.00 -0.09           C
ATOM   2583  H   LEU A 180      43.051  67.934  39.998  1.00 -0.09           H
ATOM   2584  HA  LEU A 180      44.842  65.807  39.127  1.00 -0.09           H
ATOM   2585  HB2 LEU A 180      42.088  65.148  40.425  1.00 -0.09           H
ATOM   2586  HB3 LEU A 180      43.364  63.987  40.016  1.00 -0.09           H
ATOM   2587  HG  LEU A 180      44.826  65.319  41.945  1.00 -0.09           H
ATOM   2588 HD11 LEU A 180      43.575  66.098  43.808  1.00 -0.09           H
ATOM   2589 HD12 LEU A 180      42.122  65.284  43.306  1.00 -0.09           H
ATOM   2590 HD13 LEU A 180      42.727  66.795  42.414  1.00 -0.09           H
ATOM   2591 HD21 LEU A 180      42.938  63.254  42.797  1.00 -0.09           H
ATOM   2592 HD22 LEU A 180      44.228  62.938  41.902  1.00 -0.09           H
ATOM   2593 HD23 LEU A 180      44.514  63.879  43.457  1.00 -0.09           H
ATOM   2594  N   GLU A 181      43.220  65.519  37.056  1.00 -0.09           N
ATOM   2595  CA  GLU A 181      42.686  65.920  35.716  1.00 -0.09           C
ATOM   2596  C   GLU A 181      42.655  64.717  34.783  1.00 -0.09           C
ATOM   2597  O   GLU A 181      43.538  63.835  34.771  1.00 -0.09           O
ATOM   2598  CB  GLU A 181      43.557  67.063  35.130  1.00 -0.09           C
ATOM   2599  CG  GLU A 181      43.085  67.620  33.755  1.00 -0.09           C
ATOM   2600  CD  GLU A 181      41.655  68.185  33.723  1.00 -0.09           C
ATOM   2601  OE1 GLU A 181      40.635  67.444  33.711  1.00 -0.09           O
ATOM   2602  OE2 GLU A 181      41.537  69.373  33.716  1.00 -0.09           O
ATOM   2603  H   GLU A 181      44.077  64.990  37.142  1.00 -0.09           H
ATOM   2604  HA  GLU A 181      41.617  66.088  35.852  1.00 -0.09           H
ATOM   2605  HB2 GLU A 181      43.671  67.887  35.834  1.00 -0.09           H
ATOM   2606  HB3 GLU A 181      44.554  66.644  34.998  1.00 -0.09           H
ATOM   2607  HG2 GLU A 181      43.756  68.386  33.368  1.00 -0.09           H
ATOM   2608  HG3 GLU A 181      43.163  66.930  32.914  1.00 -0.09           H
ATOM   2609  N   GLH A 182      41.660  64.645  33.888  1.00 -0.90           N
ATOM   2610  CA  GLH A 182      41.314  63.491  33.056  1.00 -0.90           C
ATOM   2611  C   GLH A 182      41.892  63.671  31.650  1.00 -0.90           C
ATOM   2612  O   GLH A 182      41.168  63.451  30.649  1.00 -0.90           O
ATOM   2613  CB  GLH A 182      39.828  63.128  32.977  1.00 -0.90           C
ATOM   2614  CG  GLH A 182      39.185  62.678  34.306  1.00 -0.90           C
ATOM   2615  CD  GLH A 182      37.645  62.578  34.258  1.00 -0.90           C
ATOM   2616  OE1 GLH A 182      37.104  61.537  34.404  1.00 -0.90           O
ATOM   2617  OE2 GLH A 182      36.991  63.732  34.069  1.00 -0.90           O
ATOM   2618  H   GLH A 182      41.039  65.437  33.799  1.00 -0.90           H
ATOM   2619  HA  GLH A 182      41.866  62.679  33.527  1.00 -0.90           H
ATOM   2620  HB2 GLH A 182      39.238  63.976  32.628  1.00 -0.90           H
ATOM   2621  HB3 GLH A 182      39.734  62.310  32.264  1.00 -0.90           H
ATOM   2622  HG2 GLH A 182      39.552  61.665  34.473  1.00 -0.90           H
ATOM   2623  HG3 GLH A 182      39.512  63.330  35.116  1.00 -0.90           H
ATOM   2624  HE2 GLH A 182      36.085  63.430  34.167  1.00 -0.90           H
ATOM   2625  N   VAL A 183      43.177  64.036  31.542  1.00  0.00           N
ATOM   2626  CA  VAL A 183      43.918  64.659  30.429  1.00  0.00           C
ATOM   2627  C   VAL A 183      43.715  63.891  29.183  1.00  0.00           C
ATOM   2628  O   VAL A 183      43.759  62.666  29.188  1.00  0.00           O
ATOM   2629  CB  VAL A 183      45.455  64.776  30.815  1.00  0.00           C
ATOM   2630  CG1 VAL A 183      45.650  65.763  31.985  1.00  0.00           C
ATOM   2631  CG2 VAL A 183      46.197  63.439  30.997  1.00  0.00           C
ATOM   2632  H   VAL A 183      43.743  63.980  32.377  1.00  0.00           H
ATOM   2633  HA  VAL A 183      43.597  65.698  30.365  1.00  0.00           H
ATOM   2634  HB  VAL A 183      45.880  65.271  29.942  1.00  0.00           H
ATOM   2635 HG11 VAL A 183      45.521  65.195  32.907  1.00  0.00           H
ATOM   2636 HG12 VAL A 183      46.619  66.254  32.068  1.00  0.00           H
ATOM   2637 HG13 VAL A 183      44.945  66.591  31.916  1.00  0.00           H
ATOM   2638 HG21 VAL A 183      46.277  62.827  30.098  1.00  0.00           H
ATOM   2639 HG22 VAL A 183      45.837  62.801  31.804  1.00  0.00           H
ATOM   2640 HG23 VAL A 183      47.216  63.652  31.322  1.00  0.00           H
ATOM   2641  N   VAL A 184      43.481  64.561  28.089  1.00  0.01           N
ATOM   2642  CA  VAL A 184      43.383  64.003  26.691  1.00  0.01           C
ATOM   2643  C   VAL A 184      44.815  63.775  26.172  1.00  0.01           C
ATOM   2644  O   VAL A 184      45.740  64.637  26.199  1.00  0.01           O
ATOM   2645  CB  VAL A 184      42.425  64.837  25.819  1.00  0.01           C
ATOM   2646  CG1 VAL A 184      42.476  64.370  24.405  1.00  0.01           C
ATOM   2647  CG2 VAL A 184      41.008  64.874  26.377  1.00  0.01           C
ATOM   2648  H   VAL A 184      43.522  65.570  28.069  1.00  0.01           H
ATOM   2649  HA  VAL A 184      43.052  62.965  26.692  1.00  0.01           H
ATOM   2650  HB  VAL A 184      42.759  65.869  25.919  1.00  0.01           H
ATOM   2651 HG11 VAL A 184      43.466  64.479  23.962  1.00  0.01           H
ATOM   2652 HG12 VAL A 184      42.105  63.346  24.361  1.00  0.01           H
ATOM   2653 HG13 VAL A 184      41.744  64.858  23.761  1.00  0.01           H
ATOM   2654 HG21 VAL A 184      40.315  65.023  25.550  1.00  0.01           H
ATOM   2655 HG22 VAL A 184      40.943  65.633  27.157  1.00  0.01           H
ATOM   2656 HG23 VAL A 184      40.886  63.840  26.697  1.00  0.01           H
ATOM   2657  N   THR A 185      45.073  62.543  25.720  1.00  0.00           N
ATOM   2658  CA  THR A 185      46.472  62.176  25.256  1.00  0.00           C
ATOM   2659  C   THR A 185      46.508  61.901  23.743  1.00  0.00           C
ATOM   2660  O   THR A 185      47.608  61.878  23.183  1.00  0.00           O
ATOM   2661  CB  THR A 185      47.132  61.110  26.202  1.00  0.00           C
ATOM   2662  CG2 THR A 185      47.367  61.798  27.495  1.00  0.00           C
ATOM   2663  OG1 THR A 185      46.436  59.857  26.447  1.00  0.00           O
ATOM   2664  H   THR A 185      44.405  61.794  25.837  1.00  0.00           H
ATOM   2665  HA  THR A 185      47.079  63.081  25.302  1.00  0.00           H
ATOM   2666  HB  THR A 185      48.099  60.884  25.753  1.00  0.00           H
ATOM   2667  HG1 THR A 185      47.145  59.218  26.548  1.00  0.00           H
ATOM   2668 HG21 THR A 185      47.933  62.706  27.289  1.00  0.00           H
ATOM   2669 HG22 THR A 185      47.921  61.155  28.178  1.00  0.00           H
ATOM   2670 HG23 THR A 185      46.428  62.029  27.999  1.00  0.00           H
ATOM   2671  N   GLU A 186      45.316  61.857  23.043  1.00  0.01           N
ATOM   2672  CA  GLU A 186      45.138  61.593  21.551  1.00  0.01           C
ATOM   2673  C   GLU A 186      44.030  62.381  20.913  1.00  0.01           C
ATOM   2674  O   GLU A 186      43.270  61.899  20.132  1.00  0.01           O
ATOM   2675  CB  GLU A 186      45.026  60.149  21.356  1.00  0.01           C
ATOM   2676  CG  GLU A 186      46.244  59.253  21.637  1.00  0.01           C
ATOM   2677  CD  GLU A 186      47.492  59.594  20.844  1.00  0.01           C
ATOM   2678  OE1 GLU A 186      48.447  58.837  21.034  1.00  0.01           O
ATOM   2679  OE2 GLU A 186      47.613  60.568  20.015  1.00  0.01           O
ATOM   2680  H   GLU A 186      44.524  62.233  23.545  1.00  0.01           H
ATOM   2681  HA  GLU A 186      46.025  61.951  21.029  1.00  0.01           H
ATOM   2682  HB2 GLU A 186      44.297  59.717  22.042  1.00  0.01           H
ATOM   2683  HB3 GLU A 186      44.565  60.039  20.374  1.00  0.01           H
ATOM   2684  HG2 GLU A 186      46.543  59.231  22.685  1.00  0.01           H
ATOM   2685  HG3 GLU A 186      45.999  58.205  21.462  1.00  0.01           H
ATOM   2686  N   GLU A 187      43.925  63.641  21.241  1.00  0.01           N
ATOM   2687  CA  GLU A 187      42.969  64.625  20.670  1.00  0.01           C
ATOM   2688  C   GLU A 187      41.442  64.347  20.893  1.00  0.01           C
ATOM   2689  O   GLU A 187      40.730  65.411  21.013  1.00  0.01           O
ATOM   2690  CB  GLU A 187      43.359  64.825  19.180  1.00  0.01           C
ATOM   2691  CG  GLU A 187      42.686  66.003  18.449  1.00  0.01           C
ATOM   2692  CD  GLU A 187      42.918  67.415  19.042  1.00  0.01           C
ATOM   2693  OE1 GLU A 187      41.991  68.235  19.107  1.00  0.01           O
ATOM   2694  OE2 GLU A 187      43.954  67.617  19.698  1.00  0.01           O
ATOM   2695  H   GLU A 187      44.621  64.062  21.840  1.00  0.01           H
ATOM   2696  HA  GLU A 187      43.129  65.498  21.304  1.00  0.01           H
ATOM   2697  HB2 GLU A 187      44.430  64.926  19.005  1.00  0.01           H
ATOM   2698  HB3 GLU A 187      43.055  63.939  18.623  1.00  0.01           H
ATOM   2699  HG2 GLU A 187      43.040  66.031  17.419  1.00  0.01           H
ATOM   2700  HG3 GLU A 187      41.624  65.788  18.329  1.00  0.01           H
ATOM   2701  N   LEU A 188      40.966  63.075  20.994  1.00  0.00           N
ATOM   2702  CA  LEU A 188      39.604  62.603  20.861  1.00  0.00           C
ATOM   2703  C   LEU A 188      38.932  62.997  19.514  1.00  0.00           C
ATOM   2704  O   LEU A 188      39.359  63.938  18.837  1.00  0.00           O
ATOM   2705  CB  LEU A 188      38.813  62.939  22.141  1.00  0.00           C
ATOM   2706  CG  LEU A 188      39.213  62.333  23.512  1.00  0.00           C
ATOM   2707  CD1 LEU A 188      38.255  62.673  24.611  1.00  0.00           C
ATOM   2708  CD2 LEU A 188      39.259  60.806  23.457  1.00  0.00           C
ATOM   2709  H   LEU A 188      41.697  62.380  20.943  1.00  0.00           H
ATOM   2710  HA  LEU A 188      39.630  61.516  20.795  1.00  0.00           H
ATOM   2711  HB2 LEU A 188      38.849  64.022  22.252  1.00  0.00           H
ATOM   2712  HB3 LEU A 188      37.788  62.635  21.925  1.00  0.00           H
ATOM   2713  HG  LEU A 188      40.205  62.650  23.835  1.00  0.00           H
ATOM   2714 HD11 LEU A 188      37.185  62.662  24.403  1.00  0.00           H
ATOM   2715 HD12 LEU A 188      38.417  63.725  24.846  1.00  0.00           H
ATOM   2716 HD13 LEU A 188      38.535  62.166  25.535  1.00  0.00           H
ATOM   2717 HD21 LEU A 188      39.746  60.387  24.338  1.00  0.00           H
ATOM   2718 HD22 LEU A 188      38.298  60.322  23.286  1.00  0.00           H
ATOM   2719 HD23 LEU A 188      39.958  60.558  22.658  1.00  0.00           H
ATOM   2720  N   THR A 189      37.932  62.229  19.062  1.00  0.00           N
ATOM   2721  CA  THR A 189      37.069  62.587  17.894  1.00  0.00           C
ATOM   2722  C   THR A 189      35.838  63.325  18.263  1.00  0.00           C
ATOM   2723  O   THR A 189      35.459  63.431  19.458  1.00  0.00           O
ATOM   2724  CB  THR A 189      36.769  61.231  17.140  1.00  0.00           C
ATOM   2725  CG2 THR A 189      38.208  60.522  16.886  1.00  0.00           C
ATOM   2726  OG1 THR A 189      35.902  60.369  17.904  1.00  0.00           O
ATOM   2727  H   THR A 189      37.767  61.336  19.503  1.00  0.00           H
ATOM   2728  HA  THR A 189      37.719  63.203  17.273  1.00  0.00           H
ATOM   2729  HB  THR A 189      36.349  61.399  16.149  1.00  0.00           H
ATOM   2730  HG1 THR A 189      36.444  60.177  18.673  1.00  0.00           H
ATOM   2731 HG21 THR A 189      37.963  59.665  16.260  1.00  0.00           H
ATOM   2732 HG22 THR A 189      38.639  60.048  17.768  1.00  0.00           H
ATOM   2733 HG23 THR A 189      38.885  61.186  16.349  1.00  0.00           H
ATOM   2734  N   GLU A 190      35.094  63.855  17.209  1.00  0.00           N
ATOM   2735  CA  GLU A 190      33.735  64.437  17.414  1.00  0.00           C
ATOM   2736  C   GLU A 190      32.744  63.546  18.199  1.00  0.00           C
ATOM   2737  O   GLU A 190      32.146  64.055  19.185  1.00  0.00           O
ATOM   2738  CB  GLU A 190      33.256  65.135  16.131  1.00  0.00           C
ATOM   2739  CG  GLU A 190      31.805  65.652  16.290  1.00  0.00           C
ATOM   2740  CD  GLU A 190      31.321  66.132  14.967  1.00  0.00           C
ATOM   2741  OE1 GLU A 190      30.108  66.315  14.858  1.00  0.00           O
ATOM   2742  OE2 GLU A 190      32.089  66.431  13.991  1.00  0.00           O
ATOM   2743  H   GLU A 190      35.604  64.023  16.354  1.00  0.00           H
ATOM   2744  HA  GLU A 190      33.940  65.210  18.155  1.00  0.00           H
ATOM   2745  HB2 GLU A 190      33.921  65.997  16.066  1.00  0.00           H
ATOM   2746  HB3 GLU A 190      33.262  64.454  15.281  1.00  0.00           H
ATOM   2747  HG2 GLU A 190      31.156  64.859  16.665  1.00  0.00           H
ATOM   2748  HG3 GLU A 190      31.723  66.478  16.996  1.00  0.00           H
ATOM   2749  N   PRO A 191      32.432  62.304  17.821  1.00  0.00           N
ATOM   2750  CA  PRO A 191      31.634  61.394  18.651  1.00  0.00           C
ATOM   2751  C   PRO A 191      32.071  61.213  20.105  1.00  0.00           C
ATOM   2752  O   PRO A 191      31.194  61.099  20.967  1.00  0.00           O
ATOM   2753  CB  PRO A 191      31.558  60.119  17.906  1.00  0.00           C
ATOM   2754  CG  PRO A 191      31.837  60.495  16.507  1.00  0.00           C
ATOM   2755  CD  PRO A 191      32.842  61.688  16.554  1.00  0.00           C
ATOM   2756  HA  PRO A 191      30.625  61.795  18.749  1.00  0.00           H
ATOM   2757  HB2 PRO A 191      32.392  59.511  18.258  1.00  0.00           H
ATOM   2758  HB3 PRO A 191      30.582  59.652  18.036  1.00  0.00           H
ATOM   2759  HG2 PRO A 191      32.214  59.582  16.045  1.00  0.00           H
ATOM   2760  HG3 PRO A 191      30.889  60.845  16.098  1.00  0.00           H
ATOM   2761  HD2 PRO A 191      33.905  61.472  16.440  1.00  0.00           H
ATOM   2762  HD3 PRO A 191      32.736  62.299  15.658  1.00  0.00           H
ATOM   2763  N   GLU A 192      33.324  61.158  20.442  1.00  0.00           N
ATOM   2764  CA  GLU A 192      33.869  61.045  21.772  1.00  0.00           C
ATOM   2765  C   GLU A 192      33.804  62.319  22.613  1.00  0.00           C
ATOM   2766  O   GLU A 192      33.476  62.288  23.804  1.00  0.00           O
ATOM   2767  CB  GLU A 192      35.297  60.505  21.770  1.00  0.00           C
ATOM   2768  CG  GLU A 192      35.476  58.982  21.308  1.00  0.00           C
ATOM   2769  CD  GLU A 192      36.781  58.633  20.693  1.00  0.00           C
ATOM   2770  OE1 GLU A 192      37.392  59.473  19.966  1.00  0.00           O
ATOM   2771  OE2 GLU A 192      37.113  57.427  20.721  1.00  0.00           O
ATOM   2772  H   GLU A 192      33.942  61.243  19.648  1.00  0.00           H
ATOM   2773  HA  GLU A 192      33.405  60.234  22.333  1.00  0.00           H
ATOM   2774  HB2 GLU A 192      35.828  61.170  21.089  1.00  0.00           H
ATOM   2775  HB3 GLU A 192      35.707  60.541  22.779  1.00  0.00           H
ATOM   2776  HG2 GLU A 192      35.225  58.298  22.119  1.00  0.00           H
ATOM   2777  HG3 GLU A 192      34.784  58.674  20.524  1.00  0.00           H
ATOM   2778  N   THR A 193      34.087  63.470  21.996  1.00  0.00           N
ATOM   2779  CA  THR A 193      33.819  64.815  22.629  1.00  0.00           C
ATOM   2780  C   THR A 193      32.395  64.978  22.843  1.00  0.00           C
ATOM   2781  O   THR A 193      32.073  65.517  23.896  1.00  0.00           O
ATOM   2782  CB  THR A 193      34.441  66.015  21.974  1.00  0.00           C
ATOM   2783  CG2 THR A 193      35.947  65.894  21.915  1.00  0.00           C
ATOM   2784  OG1 THR A 193      33.974  65.947  20.689  1.00  0.00           O
ATOM   2785  H   THR A 193      34.258  63.458  21.000  1.00  0.00           H
ATOM   2786  HA  THR A 193      34.274  64.780  23.619  1.00  0.00           H
ATOM   2787  HB  THR A 193      34.129  66.976  22.384  1.00  0.00           H
ATOM   2788  HG1 THR A 193      34.304  65.123  20.324  1.00  0.00           H
ATOM   2789 HG21 THR A 193      36.189  65.035  21.290  1.00  0.00           H
ATOM   2790 HG22 THR A 193      36.248  65.768  22.955  1.00  0.00           H
ATOM   2791 HG23 THR A 193      36.417  66.764  21.455  1.00  0.00           H
ATOM   2792  N   ALA A 194      31.469  64.518  22.020  1.00  0.00           N
ATOM   2793  CA  ALA A 194      30.067  64.622  22.253  1.00  0.00           C
ATOM   2794  C   ALA A 194      29.571  63.776  23.443  1.00  0.00           C
ATOM   2795  O   ALA A 194      28.804  64.275  24.287  1.00  0.00           O
ATOM   2796  CB  ALA A 194      29.371  64.227  20.985  1.00  0.00           C
ATOM   2797  H   ALA A 194      31.840  64.099  21.179  1.00  0.00           H
ATOM   2798  HA  ALA A 194      29.900  65.683  22.436  1.00  0.00           H
ATOM   2799  HB1 ALA A 194      29.460  64.992  20.214  1.00  0.00           H
ATOM   2800  HB2 ALA A 194      28.337  64.087  21.300  1.00  0.00           H
ATOM   2801  HB3 ALA A 194      29.793  63.247  20.763  1.00  0.00           H
ATOM   2802  N   LEU A 195      30.071  62.551  23.604  1.00 -0.03           N
ATOM   2803  CA  LEU A 195      29.769  61.688  24.729  1.00 -0.03           C
ATOM   2804  C   LEU A 195      30.303  62.293  26.064  1.00 -0.03           C
ATOM   2805  O   LEU A 195      29.540  62.246  27.045  1.00 -0.03           O
ATOM   2806  CB  LEU A 195      30.459  60.365  24.472  1.00 -0.03           C
ATOM   2807  CG  LEU A 195      30.308  59.262  25.627  1.00 -0.03           C
ATOM   2808  CD1 LEU A 195      28.871  58.743  25.711  1.00 -0.03           C
ATOM   2809  CD2 LEU A 195      31.137  57.964  25.190  1.00 -0.03           C
ATOM   2810  H   LEU A 195      30.800  62.286  22.957  1.00 -0.03           H
ATOM   2811  HA  LEU A 195      28.705  61.479  24.833  1.00 -0.03           H
ATOM   2812  HB2 LEU A 195      30.031  59.955  23.558  1.00 -0.03           H
ATOM   2813  HB3 LEU A 195      31.511  60.551  24.255  1.00 -0.03           H
ATOM   2814  HG  LEU A 195      30.602  59.599  26.622  1.00 -0.03           H
ATOM   2815 HD11 LEU A 195      28.450  58.415  24.761  1.00 -0.03           H
ATOM   2816 HD12 LEU A 195      28.367  59.595  26.167  1.00 -0.03           H
ATOM   2817 HD13 LEU A 195      28.892  57.886  26.384  1.00 -0.03           H
ATOM   2818 HD21 LEU A 195      30.802  57.669  24.196  1.00 -0.03           H
ATOM   2819 HD22 LEU A 195      32.172  58.301  25.124  1.00 -0.03           H
ATOM   2820 HD23 LEU A 195      30.751  57.186  25.849  1.00 -0.03           H
ATOM   2821  N   PHE A 196      31.502  62.920  26.062  1.00 -0.26           N
ATOM   2822  CA  PHE A 196      31.952  63.687  27.173  1.00 -0.26           C
ATOM   2823  C   PHE A 196      30.977  64.839  27.616  1.00 -0.26           C
ATOM   2824  O   PHE A 196      30.559  64.913  28.732  1.00 -0.26           O
ATOM   2825  CB  PHE A 196      33.343  64.232  26.768  1.00 -0.26           C
ATOM   2826  CG  PHE A 196      34.018  64.583  28.047  1.00 -0.26           C
ATOM   2827  CD1 PHE A 196      35.006  63.751  28.592  1.00 -0.26           C
ATOM   2828  CD2 PHE A 196      33.621  65.701  28.790  1.00 -0.26           C
ATOM   2829  CE1 PHE A 196      35.658  63.987  29.806  1.00 -0.26           C
ATOM   2830  CE2 PHE A 196      34.104  65.852  30.120  1.00 -0.26           C
ATOM   2831  CZ  PHE A 196      35.161  65.077  30.560  1.00 -0.26           C
ATOM   2832  H   PHE A 196      32.115  62.737  25.281  1.00 -0.26           H
ATOM   2833  HA  PHE A 196      32.013  63.057  28.060  1.00 -0.26           H
ATOM   2834  HB2 PHE A 196      33.865  63.469  26.192  1.00 -0.26           H
ATOM   2835  HB3 PHE A 196      33.297  65.161  26.199  1.00 -0.26           H
ATOM   2836  HD1 PHE A 196      35.151  62.804  28.093  1.00 -0.26           H
ATOM   2837  HD2 PHE A 196      32.833  66.369  28.478  1.00 -0.26           H
ATOM   2838  HE1 PHE A 196      36.346  63.271  30.233  1.00 -0.26           H
ATOM   2839  HE2 PHE A 196      33.684  66.575  30.803  1.00 -0.26           H
ATOM   2840  HZ  PHE A 196      35.443  65.197  31.595  1.00 -0.26           H
ATOM   2841  N   GLU A 197      30.463  65.569  26.675  1.00  0.03           N
ATOM   2842  CA  GLU A 197      29.505  66.668  26.784  1.00  0.03           C
ATOM   2843  C   GLU A 197      28.145  66.279  27.286  1.00  0.03           C
ATOM   2844  O   GLU A 197      27.638  66.852  28.269  1.00  0.03           O
ATOM   2845  CB  GLU A 197      29.487  67.430  25.405  1.00  0.03           C
ATOM   2846  CG  GLU A 197      28.818  68.816  25.502  1.00  0.03           C
ATOM   2847  CD  GLU A 197      28.393  69.323  24.084  1.00  0.03           C
ATOM   2848  OE1 GLU A 197      27.210  69.659  23.840  1.00  0.03           O
ATOM   2849  OE2 GLU A 197      29.281  69.204  23.181  1.00  0.03           O
ATOM   2850  H   GLU A 197      30.789  65.442  25.727  1.00  0.03           H
ATOM   2851  HA  GLU A 197      29.861  67.412  27.497  1.00  0.03           H
ATOM   2852  HB2 GLU A 197      30.462  67.507  24.923  1.00  0.03           H
ATOM   2853  HB3 GLU A 197      28.963  66.841  24.652  1.00  0.03           H
ATOM   2854  HG2 GLU A 197      27.867  68.743  26.029  1.00  0.03           H
ATOM   2855  HG3 GLU A 197      29.598  69.436  25.945  1.00  0.03           H
ATOM   2856  N   THR A 198      27.587  65.215  26.690  1.00  0.00           N
ATOM   2857  CA  THR A 198      26.197  64.720  26.999  1.00  0.00           C
ATOM   2858  C   THR A 198      26.194  64.160  28.390  1.00  0.00           C
ATOM   2859  O   THR A 198      25.268  64.368  29.161  1.00  0.00           O
ATOM   2860  CB  THR A 198      25.847  63.609  26.017  1.00  0.00           C
ATOM   2861  CG2 THR A 198      24.286  63.451  26.055  1.00  0.00           C
ATOM   2862  OG1 THR A 198      26.183  64.010  24.729  1.00  0.00           O
ATOM   2863  H   THR A 198      28.124  64.784  25.951  1.00  0.00           H
ATOM   2864  HA  THR A 198      25.479  65.505  26.760  1.00  0.00           H
ATOM   2865  HB  THR A 198      26.238  62.623  26.268  1.00  0.00           H
ATOM   2866  HG1 THR A 198      27.123  63.879  24.585  1.00  0.00           H
ATOM   2867 HG21 THR A 198      23.843  63.970  25.205  1.00  0.00           H
ATOM   2868 HG22 THR A 198      23.772  63.924  26.891  1.00  0.00           H
ATOM   2869 HG23 THR A 198      24.022  62.401  25.929  1.00  0.00           H
ATOM   2870  N   LEU A 199      27.132  63.304  28.698  1.00 -0.09           N
ATOM   2871  CA  LEU A 199      27.036  62.362  29.825  1.00 -0.09           C
ATOM   2872  C   LEU A 199      28.092  62.476  30.941  1.00 -0.09           C
ATOM   2873  O   LEU A 199      27.734  62.552  32.136  1.00 -0.09           O
ATOM   2874  CB  LEU A 199      27.185  60.949  29.267  1.00 -0.09           C
ATOM   2875  CG  LEU A 199      27.206  59.765  30.201  1.00 -0.09           C
ATOM   2876  CD1 LEU A 199      25.762  59.482  30.771  1.00 -0.09           C
ATOM   2877  CD2 LEU A 199      27.403  58.530  29.317  1.00 -0.09           C
ATOM   2878  H   LEU A 199      27.916  63.217  28.067  1.00 -0.09           H
ATOM   2879  HA  LEU A 199      26.047  62.299  30.279  1.00 -0.09           H
ATOM   2880  HB2 LEU A 199      26.473  60.787  28.457  1.00 -0.09           H
ATOM   2881  HB3 LEU A 199      28.176  60.886  28.817  1.00 -0.09           H
ATOM   2882  HG  LEU A 199      28.034  59.821  30.908  1.00 -0.09           H
ATOM   2883 HD11 LEU A 199      25.800  58.476  31.189  1.00 -0.09           H
ATOM   2884 HD12 LEU A 199      24.938  59.501  30.058  1.00 -0.09           H
ATOM   2885 HD13 LEU A 199      25.393  60.157  31.543  1.00 -0.09           H
ATOM   2886 HD21 LEU A 199      26.540  58.258  28.709  1.00 -0.09           H
ATOM   2887 HD22 LEU A 199      28.252  58.706  28.656  1.00 -0.09           H
ATOM   2888 HD23 LEU A 199      27.626  57.780  30.076  1.00 -0.09           H
ATOM   2889  N   PHE A 200      29.389  62.465  30.585  1.00 -1.44           N
ATOM   2890  CA  PHE A 200      30.496  62.593  31.584  1.00 -1.44           C
ATOM   2891  C   PHE A 200      30.591  63.956  32.280  1.00 -1.44           C
ATOM   2892  O   PHE A 200      29.626  64.731  32.198  1.00 -1.44           O
ATOM   2893  CB  PHE A 200      31.826  62.219  30.882  1.00 -1.44           C
ATOM   2894  CG  PHE A 200      31.888  61.002  30.065  1.00 -1.44           C
ATOM   2895  CD1 PHE A 200      31.024  59.942  30.412  1.00 -1.44           C
ATOM   2896  CD2 PHE A 200      32.784  60.873  28.962  1.00 -1.44           C
ATOM   2897  CE1 PHE A 200      31.081  58.688  29.677  1.00 -1.44           C
ATOM   2898  CE2 PHE A 200      32.911  59.597  28.260  1.00 -1.44           C
ATOM   2899  CZ  PHE A 200      32.068  58.582  28.663  1.00 -1.44           C
ATOM   2900  H   PHE A 200      29.659  62.583  29.619  1.00 -1.44           H
ATOM   2901  HA  PHE A 200      30.352  61.843  32.362  1.00 -1.44           H
ATOM   2902  HB2 PHE A 200      32.223  63.003  30.237  1.00 -1.44           H
ATOM   2903  HB3 PHE A 200      32.582  62.093  31.657  1.00 -1.44           H
ATOM   2904  HD1 PHE A 200      30.446  59.967  31.324  1.00 -1.44           H
ATOM   2905  HD2 PHE A 200      33.484  61.645  28.680  1.00 -1.44           H
ATOM   2906  HE1 PHE A 200      30.386  57.869  29.794  1.00 -1.44           H
ATOM   2907  HE2 PHE A 200      33.663  59.506  27.490  1.00 -1.44           H
ATOM   2908  HZ  PHE A 200      32.048  57.651  28.117  1.00 -1.44           H
ATOM   2909  N   ALA A 201      31.730  64.373  32.749  1.00 -0.50           N
ATOM   2910  CA  ALA A 201      31.987  65.622  33.481  1.00 -0.50           C
ATOM   2911  C   ALA A 201      31.736  66.916  32.647  1.00 -0.50           C
ATOM   2912  O   ALA A 201      32.058  68.002  33.115  1.00 -0.50           O
ATOM   2913  CB  ALA A 201      33.430  65.570  34.158  1.00 -0.50           C
ATOM   2914  H   ALA A 201      32.484  63.726  32.567  1.00 -0.50           H
ATOM   2915  HA  ALA A 201      31.241  65.649  34.274  1.00 -0.50           H
ATOM   2916  HB1 ALA A 201      33.633  66.343  34.898  1.00 -0.50           H
ATOM   2917  HB2 ALA A 201      34.173  65.479  33.366  1.00 -0.50           H
ATOM   2918  HB3 ALA A 201      33.568  64.566  34.559  1.00 -0.50           H
ATOM   2919  N   ALA A 202      31.165  66.832  31.455  1.00  0.00           N
ATOM   2920  CA  ALA A 202      30.579  67.915  30.677  1.00  0.00           C
ATOM   2921  C   ALA A 202      31.597  68.861  30.014  1.00  0.00           C
ATOM   2922  O   ALA A 202      31.604  68.883  28.785  1.00  0.00           O
ATOM   2923  CB  ALA A 202      29.447  68.569  31.437  1.00  0.00           C
ATOM   2924  H   ALA A 202      30.941  65.879  31.207  1.00  0.00           H
ATOM   2925  HA  ALA A 202      30.197  67.340  29.834  1.00  0.00           H
ATOM   2926  HB1 ALA A 202      28.924  69.301  30.821  1.00  0.00           H
ATOM   2927  HB2 ALA A 202      29.842  68.958  32.375  1.00  0.00           H
ATOM   2928  HB3 ALA A 202      28.768  67.734  31.611  1.00  0.00           H
ATOM   2929  N   ASN A 203      32.453  69.535  30.781  1.00  0.00           N
ATOM   2930  CA  ASN A 203      33.449  70.344  30.160  1.00  0.00           C
ATOM   2931  C   ASN A 203      34.647  69.484  29.790  1.00  0.00           C
ATOM   2932  O   ASN A 203      35.332  68.992  30.633  1.00  0.00           O
ATOM   2933  CB  ASN A 203      33.738  71.581  31.064  1.00  0.00           C
ATOM   2934  CG  ASN A 203      32.636  72.627  31.032  1.00  0.00           C
ATOM   2935  ND2 ASN A 203      31.969  72.989  32.128  1.00  0.00           N
ATOM   2936  OD1 ASN A 203      32.383  73.182  30.003  1.00  0.00           O
ATOM   2937  H   ASN A 203      32.382  69.360  31.774  1.00  0.00           H
ATOM   2938  HA  ASN A 203      33.106  70.802  29.232  1.00  0.00           H
ATOM   2939  HB2 ASN A 203      34.106  71.296  32.050  1.00  0.00           H
ATOM   2940  HB3 ASN A 203      34.540  72.158  30.603  1.00  0.00           H
ATOM   2941 HD21 ASN A 203      32.028  72.434  32.969  1.00  0.00           H
ATOM   2942 HD22 ASN A 203      31.285  73.722  32.008  1.00  0.00           H
ATOM   2943  N   VAL A 204      35.012  69.304  28.540  1.00  0.00           N
ATOM   2944  CA  VAL A 204      36.060  68.378  28.108  1.00  0.00           C
ATOM   2945  C   VAL A 204      37.449  68.768  28.565  1.00  0.00           C
ATOM   2946  O   VAL A 204      37.913  69.938  28.440  1.00  0.00           O
ATOM   2947  CB  VAL A 204      36.021  68.237  26.610  1.00  0.00           C
ATOM   2948  CG1 VAL A 204      36.901  67.049  26.197  1.00  0.00           C
ATOM   2949  CG2 VAL A 204      34.685  68.147  25.898  1.00  0.00           C
ATOM   2950  H   VAL A 204      34.430  69.722  27.828  1.00  0.00           H
ATOM   2951  HA  VAL A 204      35.780  67.407  28.515  1.00  0.00           H
ATOM   2952  HB  VAL A 204      36.427  69.161  26.200  1.00  0.00           H
ATOM   2953 HG11 VAL A 204      37.940  67.308  26.403  1.00  0.00           H
ATOM   2954 HG12 VAL A 204      36.506  66.189  26.737  1.00  0.00           H
ATOM   2955 HG13 VAL A 204      36.814  66.962  25.114  1.00  0.00           H
ATOM   2956 HG21 VAL A 204      34.786  67.852  24.853  1.00  0.00           H
ATOM   2957 HG22 VAL A 204      34.142  69.092  25.885  1.00  0.00           H
ATOM   2958 HG23 VAL A 204      34.029  67.463  26.437  1.00  0.00           H
ATOM   2959  N   PRO A 205      38.221  67.825  29.144  1.00  0.01           N
ATOM   2960  CA  PRO A 205      39.562  67.969  29.658  1.00  0.01           C
ATOM   2961  C   PRO A 205      40.587  68.502  28.643  1.00  0.01           C
ATOM   2962  O   PRO A 205      40.541  68.158  27.431  1.00  0.01           O
ATOM   2963  CB  PRO A 205      40.011  66.520  30.074  1.00  0.01           C
ATOM   2964  CG  PRO A 205      38.754  65.685  30.234  1.00  0.01           C
ATOM   2965  CD  PRO A 205      37.740  66.482  29.452  1.00  0.01           C
ATOM   2966  HA  PRO A 205      39.644  68.520  30.595  1.00  0.01           H
ATOM   2967  HB2 PRO A 205      40.612  66.095  29.270  1.00  0.01           H
ATOM   2968  HB3 PRO A 205      40.579  66.516  31.005  1.00  0.01           H
ATOM   2969  HG2 PRO A 205      38.869  64.692  29.798  1.00  0.01           H
ATOM   2970  HG3 PRO A 205      38.425  65.662  31.273  1.00  0.01           H
ATOM   2971  HD2 PRO A 205      37.596  65.899  28.542  1.00  0.01           H
ATOM   2972  HD3 PRO A 205      36.780  66.671  29.932  1.00  0.01           H
ATOM   2973  N   PRO A 206      41.568  69.345  29.069  1.00 -0.01           N
ATOM   2974  CA  PRO A 206      42.644  69.815  28.271  1.00 -0.01           C
ATOM   2975  C   PRO A 206      43.612  68.721  27.960  1.00 -0.01           C
ATOM   2976  O   PRO A 206      43.670  67.742  28.663  1.00 -0.01           O
ATOM   2977  CB  PRO A 206      43.330  70.880  29.031  1.00 -0.01           C
ATOM   2978  CG  PRO A 206      42.928  70.549  30.493  1.00 -0.01           C
ATOM   2979  CD  PRO A 206      41.626  69.839  30.380  1.00 -0.01           C
ATOM   2980  HA  PRO A 206      42.289  70.273  27.348  1.00 -0.01           H
ATOM   2981  HB2 PRO A 206      44.417  70.916  28.953  1.00 -0.01           H
ATOM   2982  HB3 PRO A 206      42.835  71.780  28.665  1.00 -0.01           H
ATOM   2983  HG2 PRO A 206      43.635  69.905  31.016  1.00 -0.01           H
ATOM   2984  HG3 PRO A 206      42.634  71.430  31.062  1.00 -0.01           H
ATOM   2985  HD2 PRO A 206      41.537  69.035  31.109  1.00 -0.01           H
ATOM   2986  HD3 PRO A 206      40.848  70.603  30.381  1.00 -0.01           H
ATOM   2987  N   ARG A 207      44.326  68.794  26.851  1.00  0.01           N
ATOM   2988  CA  ARG A 207      45.365  67.825  26.356  1.00  0.01           C
ATOM   2989  C   ARG A 207      46.532  67.769  27.339  1.00  0.01           C
ATOM   2990  O   ARG A 207      46.841  68.781  27.987  1.00  0.01           O
ATOM   2991  CB  ARG A 207      45.963  68.081  24.919  1.00  0.01           C
ATOM   2992  CG  ARG A 207      45.157  68.131  23.606  1.00  0.01           C
ATOM   2993  CD  ARG A 207      44.902  69.480  23.139  1.00  0.01           C
ATOM   2994  NE  ARG A 207      43.859  69.546  22.027  1.00  0.01           N
ATOM   2995  CZ  ARG A 207      43.269  70.627  21.533  1.00  0.01           C
ATOM   2996  NH1 ARG A 207      43.393  71.763  22.187  1.00  0.01           N
ATOM   2997  NH2 ARG A 207      42.526  70.545  20.452  1.00  0.01           N
ATOM   2998  H   ARG A 207      44.143  69.639  26.329  1.00  0.01           H
ATOM   2999  HA  ARG A 207      44.875  66.854  26.429  1.00  0.01           H
ATOM   3000  HB2 ARG A 207      46.567  68.988  24.918  1.00  0.01           H
ATOM   3001  HB3 ARG A 207      46.628  67.241  24.716  1.00  0.01           H
ATOM   3002  HG2 ARG A 207      45.817  67.732  22.835  1.00  0.01           H
ATOM   3003  HG3 ARG A 207      44.234  67.557  23.693  1.00  0.01           H
ATOM   3004  HD2 ARG A 207      44.520  70.079  23.966  1.00  0.01           H
ATOM   3005  HD3 ARG A 207      45.875  69.903  22.889  1.00  0.01           H
ATOM   3006  HE  ARG A 207      43.641  68.744  21.453  1.00  0.01           H
ATOM   3007 HH11 ARG A 207      43.974  71.828  23.011  1.00  0.01           H
ATOM   3008 HH12 ARG A 207      43.239  72.596  21.638  1.00  0.01           H
ATOM   3009 HH21 ARG A 207      42.405  69.657  19.986  1.00  0.01           H
ATOM   3010 HH22 ARG A 207      41.987  71.321  20.094  1.00  0.01           H
ATOM   3011  N   LEU A 208      47.219  66.613  27.562  1.00  0.00           N
ATOM   3012  CA  LEU A 208      48.223  66.517  28.634  1.00  0.00           C
ATOM   3013  C   LEU A 208      49.388  67.545  28.481  1.00  0.00           C
ATOM   3014  O   LEU A 208      49.755  68.059  29.569  1.00  0.00           O
ATOM   3015  CB  LEU A 208      48.726  65.140  28.837  1.00  0.00           C
ATOM   3016  CG  LEU A 208      49.896  64.792  29.822  1.00  0.00           C
ATOM   3017  CD1 LEU A 208      51.198  65.078  29.239  1.00  0.00           C
ATOM   3018  CD2 LEU A 208      49.870  65.178  31.319  1.00  0.00           C
ATOM   3019  H   LEU A 208      46.827  65.785  27.139  1.00  0.00           H
ATOM   3020  HA  LEU A 208      47.739  66.803  29.568  1.00  0.00           H
ATOM   3021  HB2 LEU A 208      47.880  64.527  29.147  1.00  0.00           H
ATOM   3022  HB3 LEU A 208      48.965  64.748  27.848  1.00  0.00           H
ATOM   3023  HG  LEU A 208      49.860  63.703  29.871  1.00  0.00           H
ATOM   3024 HD11 LEU A 208      51.960  64.590  29.846  1.00  0.00           H
ATOM   3025 HD12 LEU A 208      51.389  66.151  29.228  1.00  0.00           H
ATOM   3026 HD13 LEU A 208      51.288  64.584  28.271  1.00  0.00           H
ATOM   3027 HD21 LEU A 208      50.872  64.952  31.683  1.00  0.00           H
ATOM   3028 HD22 LEU A 208      49.581  66.214  31.495  1.00  0.00           H
ATOM   3029 HD23 LEU A 208      49.178  64.611  31.942  1.00  0.00           H
ATOM   3030  N   GLY A 209      49.861  67.922  27.312  1.00  0.00           N
ATOM   3031  CA  GLY A 209      50.920  68.841  27.127  1.00  0.00           C
ATOM   3032  C   GLY A 209      50.478  70.324  27.305  1.00  0.00           C
ATOM   3033  O   GLY A 209      51.317  71.235  27.649  1.00  0.00           O
ATOM   3034  H   GLY A 209      49.452  67.549  26.467  1.00  0.00           H
ATOM   3035  HA2 GLY A 209      51.784  68.637  27.758  1.00  0.00           H
ATOM   3036  HA3 GLY A 209      51.262  68.762  26.095  1.00  0.00           H
ATOM   3037  N   GLU A 210      49.188  70.562  27.021  1.00  0.01           N
ATOM   3038  CA  GLU A 210      48.519  71.890  27.144  1.00  0.01           C
ATOM   3039  C   GLU A 210      48.087  72.220  28.566  1.00  0.01           C
ATOM   3040  O   GLU A 210      48.025  73.387  28.927  1.00  0.01           O
ATOM   3041  CB  GLU A 210      47.270  71.696  26.214  1.00  0.01           C
ATOM   3042  CG  GLU A 210      46.031  72.499  26.495  1.00  0.01           C
ATOM   3043  CD  GLU A 210      44.896  72.256  25.428  1.00  0.01           C
ATOM   3044  OE1 GLU A 210      45.004  72.700  24.263  1.00  0.01           O
ATOM   3045  OE2 GLU A 210      43.916  71.546  25.799  1.00  0.01           O
ATOM   3046  H   GLU A 210      48.791  69.699  26.678  1.00  0.01           H
ATOM   3047  HA  GLU A 210      49.191  72.664  26.775  1.00  0.01           H
ATOM   3048  HB2 GLU A 210      47.613  71.963  25.214  1.00  0.01           H
ATOM   3049  HB3 GLU A 210      47.056  70.631  26.121  1.00  0.01           H
ATOM   3050  HG2 GLU A 210      45.643  72.229  27.477  1.00  0.01           H
ATOM   3051  HG3 GLU A 210      46.373  73.534  26.487  1.00  0.01           H
ATOM   3052  N   PHE A 211      47.751  71.279  29.430  1.00  0.00           N
ATOM   3053  CA  PHE A 211      47.377  71.464  30.851  1.00  0.00           C
ATOM   3054  C   PHE A 211      48.462  72.324  31.534  1.00  0.00           C
ATOM   3055  O   PHE A 211      48.062  73.343  32.181  1.00  0.00           O
ATOM   3056  CB  PHE A 211      47.091  70.145  31.540  1.00  0.00           C
ATOM   3057  CG  PHE A 211      46.569  70.196  32.954  1.00  0.00           C
ATOM   3058  CD1 PHE A 211      45.537  71.098  33.242  1.00  0.00           C
ATOM   3059  CD2 PHE A 211      47.088  69.301  33.985  1.00  0.00           C
ATOM   3060  CE1 PHE A 211      45.026  71.218  34.546  1.00  0.00           C
ATOM   3061  CE2 PHE A 211      46.500  69.424  35.255  1.00  0.00           C
ATOM   3062  CZ  PHE A 211      45.540  70.363  35.558  1.00  0.00           C
ATOM   3063  H   PHE A 211      47.879  70.335  29.092  1.00  0.00           H
ATOM   3064  HA  PHE A 211      46.460  72.053  30.825  1.00  0.00           H
ATOM   3065  HB2 PHE A 211      46.376  69.529  30.994  1.00  0.00           H
ATOM   3066  HB3 PHE A 211      48.059  69.650  31.613  1.00  0.00           H
ATOM   3067  HD1 PHE A 211      45.116  71.740  32.483  1.00  0.00           H
ATOM   3068  HD2 PHE A 211      47.785  68.518  33.724  1.00  0.00           H
ATOM   3069  HE1 PHE A 211      44.336  72.010  34.795  1.00  0.00           H
ATOM   3070  HE2 PHE A 211      46.957  68.854  36.051  1.00  0.00           H
ATOM   3071  HZ  PHE A 211      45.204  70.549  36.567  1.00  0.00           H
ATOM   3072  N   PHE A 212      49.735  71.979  31.385  1.00  0.00           N
ATOM   3073  CA  PHE A 212      50.862  72.861  31.982  1.00  0.00           C
ATOM   3074  C   PHE A 212      50.963  74.293  31.431  1.00  0.00           C
ATOM   3075  O   PHE A 212      51.167  75.241  32.147  1.00  0.00           O
ATOM   3076  CB  PHE A 212      52.210  72.076  31.918  1.00  0.00           C
ATOM   3077  CG  PHE A 212      52.121  70.677  32.375  1.00  0.00           C
ATOM   3078  CD1 PHE A 212      51.989  69.605  31.412  1.00  0.00           C
ATOM   3079  CD2 PHE A 212      51.885  70.424  33.697  1.00  0.00           C
ATOM   3080  CE1 PHE A 212      51.665  68.341  31.897  1.00  0.00           C
ATOM   3081  CE2 PHE A 212      51.629  69.160  34.213  1.00  0.00           C
ATOM   3082  CZ  PHE A 212      51.488  68.076  33.291  1.00  0.00           C
ATOM   3083  H   PHE A 212      49.953  71.023  31.140  1.00  0.00           H
ATOM   3084  HA  PHE A 212      50.777  72.976  33.062  1.00  0.00           H
ATOM   3085  HB2 PHE A 212      52.613  72.035  30.907  1.00  0.00           H
ATOM   3086  HB3 PHE A 212      52.941  72.595  32.539  1.00  0.00           H
ATOM   3087  HD1 PHE A 212      52.119  69.834  30.364  1.00  0.00           H
ATOM   3088  HD2 PHE A 212      51.769  71.251  34.382  1.00  0.00           H
ATOM   3089  HE1 PHE A 212      51.680  67.513  31.203  1.00  0.00           H
ATOM   3090  HE2 PHE A 212      51.504  69.082  35.283  1.00  0.00           H
ATOM   3091  HZ  PHE A 212      51.147  67.139  33.704  1.00  0.00           H
ATOM   3092  N   ASP A 213      50.728  74.479  30.125  1.00  0.00           N
ATOM   3093  CA  ASP A 213      50.657  75.827  29.476  1.00  0.00           C
ATOM   3094  C   ASP A 213      49.467  76.685  30.009  1.00  0.00           C
ATOM   3095  O   ASP A 213      49.412  77.872  30.099  1.00  0.00           O
ATOM   3096  CB  ASP A 213      50.415  75.578  27.969  1.00  0.00           C
ATOM   3097  CG  ASP A 213      51.240  74.556  27.212  1.00  0.00           C
ATOM   3098  OD1 ASP A 213      52.326  74.149  27.617  1.00  0.00           O
ATOM   3099  OD2 ASP A 213      50.814  74.184  26.089  1.00  0.00           O
ATOM   3100  H   ASP A 213      50.526  73.634  29.609  1.00  0.00           H
ATOM   3101  HA  ASP A 213      51.568  76.407  29.622  1.00  0.00           H
ATOM   3102  HB2 ASP A 213      49.379  75.291  27.790  1.00  0.00           H
ATOM   3103  HB3 ASP A 213      50.509  76.504  27.401  1.00  0.00           H
ATOM   3104  N   ILE A 214      48.380  75.968  30.370  1.00  0.00           N
ATOM   3105  CA  ILE A 214      47.153  76.531  30.959  1.00  0.00           C
ATOM   3106  C   ILE A 214      47.280  76.950  32.444  1.00  0.00           C
ATOM   3107  O   ILE A 214      46.802  78.021  32.944  1.00  0.00           O
ATOM   3108  CB  ILE A 214      45.963  75.604  30.766  1.00  0.00           C
ATOM   3109  CG1 ILE A 214      45.496  75.502  29.281  1.00  0.00           C
ATOM   3110  CG2 ILE A 214      44.759  75.917  31.680  1.00  0.00           C
ATOM   3111  CD1 ILE A 214      44.275  74.579  28.876  1.00  0.00           C
ATOM   3112  H   ILE A 214      48.373  74.970  30.220  1.00  0.00           H
ATOM   3113  HA  ILE A 214      46.943  77.418  30.361  1.00  0.00           H
ATOM   3114  HB  ILE A 214      46.149  74.583  31.099  1.00  0.00           H
ATOM   3115 HG12 ILE A 214      45.234  76.515  28.976  1.00  0.00           H
ATOM   3116 HG13 ILE A 214      46.383  75.063  28.822  1.00  0.00           H
ATOM   3117 HG21 ILE A 214      45.005  75.814  32.737  1.00  0.00           H
ATOM   3118 HG22 ILE A 214      43.979  75.169  31.538  1.00  0.00           H
ATOM   3119 HG23 ILE A 214      44.366  76.929  31.593  1.00  0.00           H
ATOM   3120 HD11 ILE A 214      43.306  74.778  29.332  1.00  0.00           H
ATOM   3121 HD12 ILE A 214      44.575  73.597  29.241  1.00  0.00           H
ATOM   3122 HD13 ILE A 214      44.170  74.582  27.791  1.00  0.00           H
ATOM   3123  N   VAL A 215      48.039  76.095  33.168  1.00  0.00           N
ATOM   3124  CA  VAL A 215      48.478  76.292  34.499  1.00  0.00           C
ATOM   3125  C   VAL A 215      49.471  77.525  34.668  1.00  0.00           C
ATOM   3126  O   VAL A 215      49.242  78.346  35.575  1.00  0.00           O
ATOM   3127  CB  VAL A 215      49.115  75.012  35.109  1.00  0.00           C
ATOM   3128  CG1 VAL A 215      49.789  75.171  36.463  1.00  0.00           C
ATOM   3129  CG2 VAL A 215      48.021  73.923  35.383  1.00  0.00           C
ATOM   3130  H   VAL A 215      48.268  75.254  32.657  1.00  0.00           H
ATOM   3131  HA  VAL A 215      47.578  76.465  35.088  1.00  0.00           H
ATOM   3132  HB  VAL A 215      49.941  74.666  34.489  1.00  0.00           H
ATOM   3133 HG11 VAL A 215      50.192  74.264  36.913  1.00  0.00           H
ATOM   3134 HG12 VAL A 215      50.610  75.887  36.476  1.00  0.00           H
ATOM   3135 HG13 VAL A 215      49.064  75.664  37.111  1.00  0.00           H
ATOM   3136 HG21 VAL A 215      47.377  74.105  36.243  1.00  0.00           H
ATOM   3137 HG22 VAL A 215      48.575  73.014  35.615  1.00  0.00           H
ATOM   3138 HG23 VAL A 215      47.371  73.771  34.521  1.00  0.00           H
ATOM   3139  N   SER A 216      50.465  77.666  33.791  1.00  0.00           N
ATOM   3140  CA  SER A 216      51.308  78.859  33.752  1.00  0.00           C
ATOM   3141  C   SER A 216      50.563  80.081  33.284  1.00  0.00           C
ATOM   3142  O   SER A 216      50.883  81.175  33.776  1.00  0.00           O
ATOM   3143  CB  SER A 216      52.505  78.540  32.872  1.00  0.00           C
ATOM   3144  OG  SER A 216      51.994  78.128  31.631  1.00  0.00           O
ATOM   3145  H   SER A 216      50.509  77.012  33.023  1.00  0.00           H
ATOM   3146  HA  SER A 216      51.779  79.106  34.703  1.00  0.00           H
ATOM   3147  HB2 SER A 216      53.112  79.435  32.740  1.00  0.00           H
ATOM   3148  HB3 SER A 216      53.069  77.796  33.435  1.00  0.00           H
ATOM   3149  HG  SER A 216      52.586  78.391  30.922  1.00  0.00           H
ATOM   3150  N   GLY A 217      49.536  79.908  32.432  1.00  0.00           N
ATOM   3151  CA  GLY A 217      48.580  80.959  32.010  1.00  0.00           C
ATOM   3152  C   GLY A 217      47.803  81.536  33.156  1.00  0.00           C
ATOM   3153  O   GLY A 217      47.535  82.743  33.256  1.00  0.00           O
ATOM   3154  H   GLY A 217      49.448  78.999  32.002  1.00  0.00           H
ATOM   3155  HA2 GLY A 217      49.156  81.721  31.485  1.00  0.00           H
ATOM   3156  HA3 GLY A 217      47.920  80.523  31.260  1.00  0.00           H
ATOM   3157  N   ALA A 218      47.272  80.614  34.013  1.00  0.00           N
ATOM   3158  CA  ALA A 218      46.611  80.951  35.267  1.00  0.00           C
ATOM   3159  C   ALA A 218      47.592  81.311  36.373  1.00  0.00           C
ATOM   3160  O   ALA A 218      47.127  81.448  37.522  1.00  0.00           O
ATOM   3161  CB  ALA A 218      45.743  79.709  35.601  1.00  0.00           C
ATOM   3162  H   ALA A 218      47.365  79.609  33.981  1.00  0.00           H
ATOM   3163  HA  ALA A 218      45.972  81.809  35.055  1.00  0.00           H
ATOM   3164  HB1 ALA A 218      45.011  79.477  34.827  1.00  0.00           H
ATOM   3165  HB2 ALA A 218      45.368  79.765  36.623  1.00  0.00           H
ATOM   3166  HB3 ALA A 218      46.431  78.866  35.548  1.00  0.00           H
ATOM   3167  N   GLY A 219      48.920  81.610  36.111  1.00  0.00           N
ATOM   3168  CA  GLY A 219      49.834  82.260  37.042  1.00  0.00           C
ATOM   3169  C   GLY A 219      50.444  81.337  38.153  1.00  0.00           C
ATOM   3170  O   GLY A 219      51.166  81.870  38.945  1.00  0.00           O
ATOM   3171  H   GLY A 219      49.262  81.262  35.226  1.00  0.00           H
ATOM   3172  HA2 GLY A 219      50.653  82.582  36.399  1.00  0.00           H
ATOM   3173  HA3 GLY A 219      49.385  83.146  37.493  1.00  0.00           H
ATOM   3174  N   PHE A 220      50.221  79.988  38.097  1.00  0.00           N
ATOM   3175  CA  PHE A 220      50.817  79.123  39.043  1.00  0.00           C
ATOM   3176  C   PHE A 220      52.308  78.700  38.630  1.00  0.00           C
ATOM   3177  O   PHE A 220      52.667  78.503  37.462  1.00  0.00           O
ATOM   3178  CB  PHE A 220      49.978  77.893  39.387  1.00  0.00           C
ATOM   3179  CG  PHE A 220      48.703  78.158  40.168  1.00  0.00           C
ATOM   3180  CD1 PHE A 220      48.739  78.161  41.559  1.00  0.00           C
ATOM   3181  CD2 PHE A 220      47.495  78.360  39.496  1.00  0.00           C
ATOM   3182  CE1 PHE A 220      47.602  78.657  42.277  1.00  0.00           C
ATOM   3183  CE2 PHE A 220      46.342  78.803  40.249  1.00  0.00           C
ATOM   3184  CZ  PHE A 220      46.371  78.947  41.602  1.00  0.00           C
ATOM   3185  H   PHE A 220      49.567  79.644  37.409  1.00  0.00           H
ATOM   3186  HA  PHE A 220      50.869  79.676  39.980  1.00  0.00           H
ATOM   3187  HB2 PHE A 220      49.703  77.406  38.451  1.00  0.00           H
ATOM   3188  HB3 PHE A 220      50.642  77.246  39.959  1.00  0.00           H
ATOM   3189  HD1 PHE A 220      49.658  77.895  42.060  1.00  0.00           H
ATOM   3190  HD2 PHE A 220      47.392  78.233  38.428  1.00  0.00           H
ATOM   3191  HE1 PHE A 220      47.570  78.629  43.357  1.00  0.00           H
ATOM   3192  HE2 PHE A 220      45.446  79.113  39.732  1.00  0.00           H
ATOM   3193  HZ  PHE A 220      45.566  79.332  42.211  1.00  0.00           H
ATOM   3194  N   HID A 221      53.045  78.352  39.643  1.00  0.00           N
ATOM   3195  CA  HID A 221      54.141  77.377  39.516  1.00  0.00           C
ATOM   3196  C   HID A 221      53.675  75.853  39.553  1.00  0.00           C
ATOM   3197  O   HID A 221      52.817  75.610  40.398  1.00  0.00           O
ATOM   3198  CB  HID A 221      55.145  77.500  40.655  1.00  0.00           C
ATOM   3199  CG  HID A 221      55.653  78.922  40.990  1.00  0.00           C
ATOM   3200  CD2 HID A 221      55.586  79.610  42.152  1.00  0.00           C
ATOM   3201  ND1 HID A 221      56.503  79.594  40.159  1.00  0.00           N
ATOM   3202  CE1 HID A 221      56.754  80.754  40.761  1.00  0.00           C
ATOM   3203  NE2 HID A 221      56.332  80.805  42.041  1.00  0.00           N
ATOM   3204  H   HID A 221      52.732  78.607  40.568  1.00  0.00           H
ATOM   3205  HA  HID A 221      54.690  77.439  38.576  1.00  0.00           H
ATOM   3206  HB2 HID A 221      54.817  77.099  41.614  1.00  0.00           H
ATOM   3207  HB3 HID A 221      56.108  77.023  40.476  1.00  0.00           H
ATOM   3208  HD1 HID A 221      56.535  79.414  39.165  1.00  0.00           H
ATOM   3209  HD2 HID A 221      54.957  79.320  42.980  1.00  0.00           H
ATOM   3210  HE1 HID A 221      57.224  81.603  40.286  1.00  0.00           H
ATOM   3211  N   THR A 222      54.200  74.942  38.783  1.00  0.00           N
ATOM   3212  CA  THR A 222      53.974  73.528  38.902  1.00  0.00           C
ATOM   3213  C   THR A 222      55.157  72.933  39.776  1.00  0.00           C
ATOM   3214  O   THR A 222      56.313  73.041  39.352  1.00  0.00           O
ATOM   3215  CB  THR A 222      53.916  72.861  37.507  1.00  0.00           C
ATOM   3216  CG2 THR A 222      53.776  71.336  37.450  1.00  0.00           C
ATOM   3217  OG1 THR A 222      52.760  73.183  36.748  1.00  0.00           O
ATOM   3218  H   THR A 222      54.742  75.213  37.974  1.00  0.00           H
ATOM   3219  HA  THR A 222      53.005  73.442  39.394  1.00  0.00           H
ATOM   3220  HB  THR A 222      54.739  73.187  36.872  1.00  0.00           H
ATOM   3221  HG1 THR A 222      52.756  74.139  36.837  1.00  0.00           H
ATOM   3222 HG21 THR A 222      54.519  70.929  38.135  1.00  0.00           H
ATOM   3223 HG22 THR A 222      53.960  70.993  36.432  1.00  0.00           H
ATOM   3224 HG23 THR A 222      52.776  71.026  37.754  1.00  0.00           H
ATOM   3225  N   LEU A 223      54.966  72.280  40.882  1.00  0.00           N
ATOM   3226  CA  LEU A 223      55.986  71.706  41.780  1.00  0.00           C
ATOM   3227  C   LEU A 223      56.427  70.291  41.439  1.00  0.00           C
ATOM   3228  O   LEU A 223      57.604  69.993  41.528  1.00  0.00           O
ATOM   3229  CB  LEU A 223      55.514  71.797  43.233  1.00  0.00           C
ATOM   3230  CG  LEU A 223      55.293  73.133  43.802  1.00  0.00           C
ATOM   3231  CD1 LEU A 223      54.875  73.144  45.290  1.00  0.00           C
ATOM   3232  CD2 LEU A 223      56.507  74.155  43.671  1.00  0.00           C
ATOM   3233  H   LEU A 223      54.015  72.075  41.156  1.00  0.00           H
ATOM   3234  HA  LEU A 223      56.924  72.252  41.686  1.00  0.00           H
ATOM   3235  HB2 LEU A 223      54.546  71.297  43.275  1.00  0.00           H
ATOM   3236  HB3 LEU A 223      56.247  71.334  43.893  1.00  0.00           H
ATOM   3237  HG  LEU A 223      54.436  73.617  43.333  1.00  0.00           H
ATOM   3238 HD11 LEU A 223      54.672  74.175  45.579  1.00  0.00           H
ATOM   3239 HD12 LEU A 223      55.671  72.843  45.971  1.00  0.00           H
ATOM   3240 HD13 LEU A 223      53.982  72.544  45.469  1.00  0.00           H
ATOM   3241 HD21 LEU A 223      56.993  74.164  42.696  1.00  0.00           H
ATOM   3242 HD22 LEU A 223      56.250  75.198  43.859  1.00  0.00           H
ATOM   3243 HD23 LEU A 223      57.315  73.997  44.386  1.00  0.00           H
ATOM   3244  N   SER A 224      55.434  69.485  41.119  1.00  0.00           N
ATOM   3245  CA  SER A 224      55.726  68.058  40.726  1.00  0.00           C
ATOM   3246  C   SER A 224      54.488  67.473  39.987  1.00  0.00           C
ATOM   3247  O   SER A 224      53.413  68.018  40.009  1.00  0.00           O
ATOM   3248  CB  SER A 224      56.086  67.188  41.903  1.00  0.00           C
ATOM   3249  OG  SER A 224      56.360  65.829  41.591  1.00  0.00           O
ATOM   3250  H   SER A 224      54.466  69.757  41.222  1.00  0.00           H
ATOM   3251  HA  SER A 224      56.587  67.965  40.064  1.00  0.00           H
ATOM   3252  HB2 SER A 224      56.925  67.607  42.460  1.00  0.00           H
ATOM   3253  HB3 SER A 224      55.205  67.199  42.544  1.00  0.00           H
ATOM   3254  HG  SER A 224      57.005  65.540  42.240  1.00  0.00           H
ATOM   3255  N   LEU A 225      54.600  66.329  39.296  1.00  0.01           N
ATOM   3256  CA  LEU A 225      53.517  65.552  38.629  1.00  0.01           C
ATOM   3257  C   LEU A 225      53.588  64.080  38.830  1.00  0.01           C
ATOM   3258  O   LEU A 225      54.669  63.486  38.711  1.00  0.01           O
ATOM   3259  CB  LEU A 225      53.739  65.905  37.129  1.00  0.01           C
ATOM   3260  CG  LEU A 225      52.621  65.369  36.204  1.00  0.01           C
ATOM   3261  CD1 LEU A 225      51.205  65.844  36.404  1.00  0.01           C
ATOM   3262  CD2 LEU A 225      52.992  65.257  34.765  1.00  0.01           C
ATOM   3263  H   LEU A 225      55.547  66.012  39.144  1.00  0.01           H
ATOM   3264  HA  LEU A 225      52.504  65.884  38.854  1.00  0.01           H
ATOM   3265  HB2 LEU A 225      53.711  66.994  37.133  1.00  0.01           H
ATOM   3266  HB3 LEU A 225      54.751  65.576  36.893  1.00  0.01           H
ATOM   3267  HG  LEU A 225      52.636  64.307  36.447  1.00  0.01           H
ATOM   3268 HD11 LEU A 225      50.877  65.675  37.429  1.00  0.01           H
ATOM   3269 HD12 LEU A 225      50.469  65.453  35.701  1.00  0.01           H
ATOM   3270 HD13 LEU A 225      51.250  66.917  36.220  1.00  0.01           H
ATOM   3271 HD21 LEU A 225      53.090  66.262  34.353  1.00  0.01           H
ATOM   3272 HD22 LEU A 225      53.998  64.842  34.717  1.00  0.01           H
ATOM   3273 HD23 LEU A 225      52.277  64.694  34.165  1.00  0.01           H
ATOM   3274  N   LYS A 226      52.490  63.375  39.133  1.00  0.01           N
ATOM   3275  CA  LYS A 226      52.394  61.947  39.193  1.00  0.01           C
ATOM   3276  C   LYS A 226      51.271  61.467  38.375  1.00  0.01           C
ATOM   3277  O   LYS A 226      50.174  61.947  38.489  1.00  0.01           O
ATOM   3278  CB  LYS A 226      52.323  61.433  40.676  1.00  0.01           C
ATOM   3279  CG  LYS A 226      53.585  61.661  41.458  1.00  0.01           C
ATOM   3280  CD  LYS A 226      53.360  62.785  42.446  1.00  0.01           C
ATOM   3281  CE  LYS A 226      54.721  63.186  43.111  1.00  0.01           C
ATOM   3282  NZ  LYS A 226      54.351  64.124  44.194  1.00  0.01           N
ATOM   3283  H   LYS A 226      51.598  63.838  39.232  1.00  0.01           H
ATOM   3284  HA  LYS A 226      53.271  61.514  38.712  1.00  0.01           H
ATOM   3285  HB2 LYS A 226      51.453  61.866  41.170  1.00  0.01           H
ATOM   3286  HB3 LYS A 226      52.245  60.350  40.580  1.00  0.01           H
ATOM   3287  HG2 LYS A 226      53.840  60.737  41.978  1.00  0.01           H
ATOM   3288  HG3 LYS A 226      54.403  61.931  40.790  1.00  0.01           H
ATOM   3289  HD2 LYS A 226      52.948  63.675  41.970  1.00  0.01           H
ATOM   3290  HD3 LYS A 226      52.622  62.505  43.198  1.00  0.01           H
ATOM   3291  HE2 LYS A 226      55.269  62.364  43.573  1.00  0.01           H
ATOM   3292  HE3 LYS A 226      55.395  63.669  42.404  1.00  0.01           H
ATOM   3293  HZ1 LYS A 226      53.697  63.774  44.878  1.00  0.01           H
ATOM   3294  HZ2 LYS A 226      53.962  64.934  43.732  1.00  0.01           H
ATOM   3295  HZ3 LYS A 226      55.198  64.406  44.667  1.00  0.01           H
ATOM   3296  N   ASP A 227      51.478  60.369  37.693  1.00 -0.01           N
ATOM   3297  CA  ASP A 227      50.383  59.583  37.068  1.00 -0.01           C
ATOM   3298  C   ASP A 227      49.607  58.744  38.082  1.00 -0.01           C
ATOM   3299  O   ASP A 227      50.183  57.881  38.762  1.00 -0.01           O
ATOM   3300  CB  ASP A 227      51.027  58.673  36.031  1.00 -0.01           C
ATOM   3301  CG  ASP A 227      50.040  57.861  35.172  1.00 -0.01           C
ATOM   3302  OD1 ASP A 227      50.527  57.044  34.415  1.00 -0.01           O
ATOM   3303  OD2 ASP A 227      48.800  57.921  35.303  1.00 -0.01           O
ATOM   3304  H   ASP A 227      52.378  59.911  37.686  1.00 -0.01           H
ATOM   3305  HA  ASP A 227      49.662  60.308  36.691  1.00 -0.01           H
ATOM   3306  HB2 ASP A 227      51.646  59.215  35.316  1.00 -0.01           H
ATOM   3307  HB3 ASP A 227      51.701  58.013  36.578  1.00 -0.01           H
ATOM   3308  N   LEU A 228      48.243  58.849  38.082  1.00 -0.03           N
ATOM   3309  CA  LEU A 228      47.459  58.062  39.049  1.00 -0.03           C
ATOM   3310  C   LEU A 228      46.484  57.155  38.326  1.00 -0.03           C
ATOM   3311  O   LEU A 228      45.501  56.687  38.934  1.00 -0.03           O
ATOM   3312  CB  LEU A 228      46.734  58.979  40.100  1.00 -0.03           C
ATOM   3313  CG  LEU A 228      47.547  59.606  41.264  1.00 -0.03           C
ATOM   3314  CD1 LEU A 228      46.436  60.420  42.058  1.00 -0.03           C
ATOM   3315  CD2 LEU A 228      48.339  58.651  42.141  1.00 -0.03           C
ATOM   3316  H   LEU A 228      47.753  59.387  37.381  1.00 -0.03           H
ATOM   3317  HA  LEU A 228      48.135  57.443  39.639  1.00 -0.03           H
ATOM   3318  HB2 LEU A 228      46.199  59.805  39.632  1.00 -0.03           H
ATOM   3319  HB3 LEU A 228      45.935  58.413  40.579  1.00 -0.03           H
ATOM   3320  HG  LEU A 228      48.274  60.358  40.957  1.00 -0.03           H
ATOM   3321 HD11 LEU A 228      46.019  61.248  41.485  1.00 -0.03           H
ATOM   3322 HD12 LEU A 228      46.884  60.763  42.990  1.00 -0.03           H
ATOM   3323 HD13 LEU A 228      45.590  59.803  42.360  1.00 -0.03           H
ATOM   3324 HD21 LEU A 228      48.857  59.216  42.916  1.00 -0.03           H
ATOM   3325 HD22 LEU A 228      47.625  58.014  42.662  1.00 -0.03           H
ATOM   3326 HD23 LEU A 228      49.186  58.205  41.621  1.00 -0.03           H
ATOM   3327  N   SER A 229      46.636  56.809  37.024  1.00 -0.03           N
ATOM   3328  CA  SER A 229      45.621  56.348  36.105  1.00 -0.03           C
ATOM   3329  C   SER A 229      44.975  55.061  36.555  1.00 -0.03           C
ATOM   3330  O   SER A 229      43.794  54.893  36.488  1.00 -0.03           O
ATOM   3331  CB  SER A 229      46.270  56.208  34.747  1.00 -0.03           C
ATOM   3332  OG  SER A 229      46.642  57.364  34.112  1.00 -0.03           O
ATOM   3333  H   SER A 229      47.556  56.982  36.645  1.00 -0.03           H
ATOM   3334  HA  SER A 229      44.916  57.177  36.030  1.00 -0.03           H
ATOM   3335  HB2 SER A 229      47.127  55.535  34.767  1.00 -0.03           H
ATOM   3336  HB3 SER A 229      45.500  55.698  34.168  1.00 -0.03           H
ATOM   3337  HG  SER A 229      47.386  57.764  34.568  1.00 -0.03           H
ATOM   3338  N   ALA A 230      45.832  54.092  37.049  1.00 -0.04           N
ATOM   3339  CA  ALA A 230      45.292  52.856  37.610  1.00 -0.04           C
ATOM   3340  C   ALA A 230      44.254  52.980  38.719  1.00 -0.04           C
ATOM   3341  O   ALA A 230      43.373  52.127  38.717  1.00 -0.04           O
ATOM   3342  CB  ALA A 230      46.420  51.872  38.026  1.00 -0.04           C
ATOM   3343  H   ALA A 230      46.832  54.230  37.014  1.00 -0.04           H
ATOM   3344  HA  ALA A 230      44.839  52.320  36.777  1.00 -0.04           H
ATOM   3345  HB1 ALA A 230      47.175  51.979  37.247  1.00 -0.04           H
ATOM   3346  HB2 ALA A 230      46.110  50.830  38.106  1.00 -0.04           H
ATOM   3347  HB3 ALA A 230      46.829  52.165  38.993  1.00 -0.04           H
ATOM   3348  N   ASN A 231      44.314  54.017  39.551  1.00 -0.09           N
ATOM   3349  CA  ASN A 231      43.383  54.234  40.620  1.00 -0.09           C
ATOM   3350  C   ASN A 231      41.977  54.679  40.197  1.00 -0.09           C
ATOM   3351  O   ASN A 231      41.025  54.125  40.757  1.00 -0.09           O
ATOM   3352  CB  ASN A 231      44.002  55.197  41.614  1.00 -0.09           C
ATOM   3353  CG  ASN A 231      45.388  54.690  41.947  1.00 -0.09           C
ATOM   3354  ND2 ASN A 231      46.413  55.239  41.352  1.00 -0.09           N
ATOM   3355  OD1 ASN A 231      45.536  53.977  42.904  1.00 -0.09           O
ATOM   3356  H   ASN A 231      45.059  54.680  39.396  1.00 -0.09           H
ATOM   3357  HA  ASN A 231      43.296  53.300  41.176  1.00 -0.09           H
ATOM   3358  HB2 ASN A 231      44.034  56.203  41.197  1.00 -0.09           H
ATOM   3359  HB3 ASN A 231      43.336  55.295  42.471  1.00 -0.09           H
ATOM   3360 HD21 ASN A 231      46.223  56.068  40.808  1.00 -0.09           H
ATOM   3361 HD22 ASN A 231      47.361  55.008  41.615  1.00 -0.09           H
ATOM   3362  N   LEU A 232      41.898  55.548  39.204  1.00 -1.05           N
ATOM   3363  CA  LEU A 232      40.610  55.852  38.507  1.00 -1.05           C
ATOM   3364  C   LEU A 232      40.013  54.607  37.857  1.00 -1.05           C
ATOM   3365  O   LEU A 232      38.781  54.410  37.897  1.00 -1.05           O
ATOM   3366  CB  LEU A 232      40.797  57.033  37.480  1.00 -1.05           C
ATOM   3367  CG  LEU A 232      39.709  57.240  36.494  1.00 -1.05           C
ATOM   3368  CD1 LEU A 232      38.510  57.879  37.141  1.00 -1.05           C
ATOM   3369  CD2 LEU A 232      40.175  58.126  35.255  1.00 -1.05           C
ATOM   3370  H   LEU A 232      42.787  55.631  38.732  1.00 -1.05           H
ATOM   3371  HA  LEU A 232      39.830  56.159  39.204  1.00 -1.05           H
ATOM   3372  HB2 LEU A 232      40.839  57.934  38.093  1.00 -1.05           H
ATOM   3373  HB3 LEU A 232      41.703  56.726  36.958  1.00 -1.05           H
ATOM   3374  HG  LEU A 232      39.391  56.313  36.017  1.00 -1.05           H
ATOM   3375 HD11 LEU A 232      37.758  57.898  36.352  1.00 -1.05           H
ATOM   3376 HD12 LEU A 232      38.720  58.918  37.392  1.00 -1.05           H
ATOM   3377 HD13 LEU A 232      38.257  57.321  38.043  1.00 -1.05           H
ATOM   3378 HD21 LEU A 232      40.511  59.109  35.583  1.00 -1.05           H
ATOM   3379 HD22 LEU A 232      41.058  57.748  34.739  1.00 -1.05           H
ATOM   3380 HD23 LEU A 232      39.264  58.230  34.666  1.00 -1.05           H
ATOM   3381  N   ALA A 233      40.801  53.803  37.198  1.00 -0.05           N
ATOM   3382  CA  ALA A 233      40.455  52.591  36.446  1.00 -0.05           C
ATOM   3383  C   ALA A 233      39.949  51.467  37.366  1.00 -0.05           C
ATOM   3384  O   ALA A 233      38.868  51.037  37.141  1.00 -0.05           O
ATOM   3385  CB  ALA A 233      41.676  52.164  35.549  1.00 -0.05           C
ATOM   3386  H   ALA A 233      41.758  54.112  37.104  1.00 -0.05           H
ATOM   3387  HA  ALA A 233      39.721  52.752  35.656  1.00 -0.05           H
ATOM   3388  HB1 ALA A 233      41.876  52.934  34.804  1.00 -0.05           H
ATOM   3389  HB2 ALA A 233      41.391  51.292  34.961  1.00 -0.05           H
ATOM   3390  HB3 ALA A 233      42.546  52.029  36.191  1.00 -0.05           H
ATOM   3391  N   MET A 234      40.734  51.068  38.358  1.00 -0.10           N
ATOM   3392  CA  MET A 234      40.247  50.284  39.469  1.00 -0.10           C
ATOM   3393  C   MET A 234      38.916  50.837  40.033  1.00 -0.10           C
ATOM   3394  O   MET A 234      37.919  50.035  40.063  1.00 -0.10           O
ATOM   3395  CB  MET A 234      41.459  50.070  40.500  1.00 -0.10           C
ATOM   3396  CG  MET A 234      41.004  49.196  41.647  1.00 -0.10           C
ATOM   3397  SD  MET A 234      40.575  47.486  41.151  1.00 -0.10           S
ATOM   3398  CE  MET A 234      39.599  46.822  42.498  1.00 -0.10           C
ATOM   3399  H   MET A 234      41.650  51.492  38.323  1.00 -0.10           H
ATOM   3400  HA  MET A 234      39.911  49.291  39.170  1.00 -0.10           H
ATOM   3401  HB2 MET A 234      42.198  49.551  39.889  1.00 -0.10           H
ATOM   3402  HB3 MET A 234      41.961  50.997  40.777  1.00 -0.10           H
ATOM   3403  HG2 MET A 234      41.778  49.229  42.414  1.00 -0.10           H
ATOM   3404  HG3 MET A 234      40.058  49.563  42.047  1.00 -0.10           H
ATOM   3405  HE1 MET A 234      38.961  45.978  42.237  1.00 -0.10           H
ATOM   3406  HE2 MET A 234      40.411  46.503  43.152  1.00 -0.10           H
ATOM   3407  HE3 MET A 234      38.990  47.514  43.082  1.00 -0.10           H
ATOM   3408  N   THR A 235      38.767  52.172  40.308  1.00 -0.55           N
ATOM   3409  CA  THR A 235      37.511  52.745  40.722  1.00 -0.55           C
ATOM   3410  C   THR A 235      36.351  52.582  39.715  1.00 -0.55           C
ATOM   3411  O   THR A 235      35.252  52.208  40.043  1.00 -0.55           O
ATOM   3412  CB  THR A 235      37.620  54.200  41.142  1.00 -0.55           C
ATOM   3413  CG2 THR A 235      36.265  54.768  41.683  1.00 -0.55           C
ATOM   3414  OG1 THR A 235      38.628  54.487  42.138  1.00 -0.55           O
ATOM   3415  H   THR A 235      39.561  52.737  40.045  1.00 -0.55           H
ATOM   3416  HA  THR A 235      37.206  52.089  41.538  1.00 -0.55           H
ATOM   3417  HB  THR A 235      37.682  54.759  40.208  1.00 -0.55           H
ATOM   3418  HG1 THR A 235      39.476  54.677  41.731  1.00 -0.55           H
ATOM   3419 HG21 THR A 235      36.441  55.834  41.826  1.00 -0.55           H
ATOM   3420 HG22 THR A 235      35.977  54.318  42.633  1.00 -0.55           H
ATOM   3421 HG23 THR A 235      35.438  54.577  40.999  1.00 -0.55           H
ATOM   3422  N   MET A 236      36.572  52.837  38.380  1.00 -1.21           N
ATOM   3423  CA  MET A 236      35.600  52.589  37.237  1.00 -1.21           C
ATOM   3424  C   MET A 236      35.221  51.171  37.001  1.00 -1.21           C
ATOM   3425  O   MET A 236      34.154  50.975  36.441  1.00 -1.21           O
ATOM   3426  CB  MET A 236      36.115  53.243  35.953  1.00 -1.21           C
ATOM   3427  CG  MET A 236      35.953  54.733  36.033  1.00 -1.21           C
ATOM   3428  SD  MET A 236      35.330  55.406  34.462  1.00 -1.21           S
ATOM   3429  CE  MET A 236      36.950  55.283  33.614  1.00 -1.21           C
ATOM   3430  H   MET A 236      37.489  53.189  38.146  1.00 -1.21           H
ATOM   3431  HA  MET A 236      34.654  53.049  37.522  1.00 -1.21           H
ATOM   3432  HB2 MET A 236      37.127  52.840  35.909  1.00 -1.21           H
ATOM   3433  HB3 MET A 236      35.529  52.904  35.099  1.00 -1.21           H
ATOM   3434  HG2 MET A 236      35.174  55.008  36.744  1.00 -1.21           H
ATOM   3435  HG3 MET A 236      36.919  55.172  36.284  1.00 -1.21           H
ATOM   3436  HE1 MET A 236      37.825  55.668  34.137  1.00 -1.21           H
ATOM   3437  HE2 MET A 236      37.207  54.235  33.460  1.00 -1.21           H
ATOM   3438  HE3 MET A 236      36.838  55.736  32.629  1.00 -1.21           H
ATOM   3439  N   ASN A 237      36.000  50.179  37.490  1.00  0.00           N
ATOM   3440  CA  ASN A 237      35.538  48.767  37.693  1.00  0.00           C
ATOM   3441  C   ASN A 237      34.637  48.593  38.920  1.00  0.00           C
ATOM   3442  O   ASN A 237      33.569  48.022  38.779  1.00  0.00           O
ATOM   3443  CB  ASN A 237      36.761  47.855  37.632  1.00  0.00           C
ATOM   3444  CG  ASN A 237      37.285  47.750  36.173  1.00  0.00           C
ATOM   3445  ND2 ASN A 237      38.190  48.618  35.809  1.00  0.00           N
ATOM   3446  OD1 ASN A 237      36.713  47.006  35.383  1.00  0.00           O
ATOM   3447  H   ASN A 237      36.932  50.395  37.814  1.00  0.00           H
ATOM   3448  HA  ASN A 237      34.953  48.523  36.807  1.00  0.00           H
ATOM   3449  HB2 ASN A 237      37.511  48.333  38.263  1.00  0.00           H
ATOM   3450  HB3 ASN A 237      36.523  46.851  37.985  1.00  0.00           H
ATOM   3451 HD21 ASN A 237      38.544  49.353  36.404  1.00  0.00           H
ATOM   3452 HD22 ASN A 237      38.493  48.609  34.845  1.00  0.00           H
ATOM   3453  N   VAL A 238      35.018  49.143  40.099  1.00 -0.15           N
ATOM   3454  CA  VAL A 238      34.155  49.314  41.240  1.00 -0.15           C
ATOM   3455  C   VAL A 238      32.835  50.030  40.972  1.00 -0.15           C
ATOM   3456  O   VAL A 238      31.777  49.483  41.362  1.00 -0.15           O
ATOM   3457  CB  VAL A 238      34.972  49.864  42.456  1.00 -0.15           C
ATOM   3458  CG1 VAL A 238      34.249  50.383  43.750  1.00 -0.15           C
ATOM   3459  CG2 VAL A 238      35.847  48.726  42.978  1.00 -0.15           C
ATOM   3460  H   VAL A 238      35.956  49.516  40.137  1.00 -0.15           H
ATOM   3461  HA  VAL A 238      33.920  48.270  41.445  1.00 -0.15           H
ATOM   3462  HB  VAL A 238      35.685  50.627  42.145  1.00 -0.15           H
ATOM   3463 HG11 VAL A 238      34.898  50.968  44.402  1.00 -0.15           H
ATOM   3464 HG12 VAL A 238      33.417  51.031  43.474  1.00 -0.15           H
ATOM   3465 HG13 VAL A 238      33.886  49.496  44.270  1.00 -0.15           H
ATOM   3466 HG21 VAL A 238      36.387  48.987  43.888  1.00 -0.15           H
ATOM   3467 HG22 VAL A 238      36.642  48.528  42.258  1.00 -0.15           H
ATOM   3468 HG23 VAL A 238      35.257  47.852  43.255  1.00 -0.15           H
ATOM   3469  N   PHE A 239      32.740  51.135  40.277  1.00 -0.58           N
ATOM   3470  CA  PHE A 239      31.513  51.813  39.812  1.00 -0.58           C
ATOM   3471  C   PHE A 239      30.731  50.853  38.922  1.00 -0.58           C
ATOM   3472  O   PHE A 239      29.531  50.676  39.122  1.00 -0.58           O
ATOM   3473  CB  PHE A 239      31.875  53.025  38.929  1.00 -0.58           C
ATOM   3474  CG  PHE A 239      30.896  54.288  38.956  1.00 -0.58           C
ATOM   3475  CD1 PHE A 239      29.561  54.202  39.429  1.00 -0.58           C
ATOM   3476  CD2 PHE A 239      31.439  55.560  38.629  1.00 -0.58           C
ATOM   3477  CE1 PHE A 239      28.781  55.387  39.384  1.00 -0.58           C
ATOM   3478  CE2 PHE A 239      30.621  56.683  38.518  1.00 -0.58           C
ATOM   3479  CZ  PHE A 239      29.227  56.609  38.793  1.00 -0.58           C
ATOM   3480  H   PHE A 239      33.563  51.708  40.158  1.00 -0.58           H
ATOM   3481  HA  PHE A 239      30.942  52.153  40.676  1.00 -0.58           H
ATOM   3482  HB2 PHE A 239      32.789  53.475  39.315  1.00 -0.58           H
ATOM   3483  HB3 PHE A 239      32.094  52.671  37.922  1.00 -0.58           H
ATOM   3484  HD1 PHE A 239      29.132  53.266  39.756  1.00 -0.58           H
ATOM   3485  HD2 PHE A 239      32.483  55.683  38.379  1.00 -0.58           H
ATOM   3486  HE1 PHE A 239      27.733  55.267  39.615  1.00 -0.58           H
ATOM   3487  HE2 PHE A 239      30.999  57.618  38.131  1.00 -0.58           H
ATOM   3488  HZ  PHE A 239      28.583  57.468  38.674  1.00 -0.58           H
ATOM   3489  N   ALA A 240      31.375  50.151  37.988  1.00  0.01           N
ATOM   3490  CA  ALA A 240      30.676  49.164  37.145  1.00  0.01           C
ATOM   3491  C   ALA A 240      30.029  47.924  37.843  1.00  0.01           C
ATOM   3492  O   ALA A 240      28.908  47.569  37.511  1.00  0.01           O
ATOM   3493  CB  ALA A 240      31.703  48.774  36.054  1.00  0.01           C
ATOM   3494  H   ALA A 240      32.384  50.176  38.021  1.00  0.01           H
ATOM   3495  HA  ALA A 240      29.828  49.601  36.617  1.00  0.01           H
ATOM   3496  HB1 ALA A 240      32.157  49.612  35.525  1.00  0.01           H
ATOM   3497  HB2 ALA A 240      31.203  48.106  35.353  1.00  0.01           H
ATOM   3498  HB3 ALA A 240      32.497  48.113  36.403  1.00  0.01           H
ATOM   3499  N   LEU A 241      30.686  47.346  38.879  1.00  0.00           N
ATOM   3500  CA  LEU A 241      30.144  46.291  39.773  1.00  0.00           C
ATOM   3501  C   LEU A 241      29.118  46.758  40.751  1.00  0.00           C
ATOM   3502  O   LEU A 241      28.132  46.067  41.015  1.00  0.00           O
ATOM   3503  CB  LEU A 241      31.287  45.631  40.523  1.00  0.00           C
ATOM   3504  CG  LEU A 241      30.875  44.343  41.241  1.00  0.00           C
ATOM   3505  CD1 LEU A 241      30.281  43.139  40.362  1.00  0.00           C
ATOM   3506  CD2 LEU A 241      32.045  43.796  42.000  1.00  0.00           C
ATOM   3507  H   LEU A 241      31.641  47.670  38.939  1.00  0.00           H
ATOM   3508  HA  LEU A 241      29.616  45.662  39.056  1.00  0.00           H
ATOM   3509  HB2 LEU A 241      32.041  45.440  39.759  1.00  0.00           H
ATOM   3510  HB3 LEU A 241      31.718  46.322  41.247  1.00  0.00           H
ATOM   3511  HG  LEU A 241      30.123  44.486  42.018  1.00  0.00           H
ATOM   3512 HD11 LEU A 241      30.868  42.802  39.507  1.00  0.00           H
ATOM   3513 HD12 LEU A 241      29.279  43.414  40.033  1.00  0.00           H
ATOM   3514 HD13 LEU A 241      30.127  42.265  40.994  1.00  0.00           H
ATOM   3515 HD21 LEU A 241      32.930  43.705  41.370  1.00  0.00           H
ATOM   3516 HD22 LEU A 241      32.247  44.566  42.744  1.00  0.00           H
ATOM   3517 HD23 LEU A 241      31.837  42.841  42.482  1.00  0.00           H
ATOM   3518  N   GLY A 242      29.226  47.983  41.239  1.00 -0.02           N
ATOM   3519  CA  GLY A 242      28.214  48.701  41.922  1.00 -0.02           C
ATOM   3520  C   GLY A 242      26.993  48.883  40.995  1.00 -0.02           C
ATOM   3521  O   GLY A 242      25.979  48.351  41.325  1.00 -0.02           O
ATOM   3522  H   GLY A 242      30.073  48.427  40.912  1.00 -0.02           H
ATOM   3523  HA2 GLY A 242      27.944  48.170  42.835  1.00 -0.02           H
ATOM   3524  HA3 GLY A 242      28.659  49.648  42.228  1.00 -0.02           H
ATOM   3525  N   VAL A 243      27.079  49.379  39.808  1.00 -0.02           N
ATOM   3526  CA  VAL A 243      25.863  49.738  38.964  1.00 -0.02           C
ATOM   3527  C   VAL A 243      25.230  48.378  38.513  1.00 -0.02           C
ATOM   3528  O   VAL A 243      24.023  48.176  38.565  1.00 -0.02           O
ATOM   3529  CB  VAL A 243      26.148  50.510  37.699  1.00 -0.02           C
ATOM   3530  CG1 VAL A 243      24.985  50.612  36.658  1.00 -0.02           C
ATOM   3531  CG2 VAL A 243      26.530  52.004  38.074  1.00 -0.02           C
ATOM   3532  H   VAL A 243      27.986  49.752  39.566  1.00 -0.02           H
ATOM   3533  HA  VAL A 243      25.234  50.354  39.607  1.00 -0.02           H
ATOM   3534  HB  VAL A 243      26.965  50.077  37.121  1.00 -0.02           H
ATOM   3535 HG11 VAL A 243      25.408  50.990  35.728  1.00 -0.02           H
ATOM   3536 HG12 VAL A 243      24.765  49.570  36.424  1.00 -0.02           H
ATOM   3537 HG13 VAL A 243      24.182  51.197  37.107  1.00 -0.02           H
ATOM   3538 HG21 VAL A 243      27.429  52.034  38.689  1.00 -0.02           H
ATOM   3539 HG22 VAL A 243      25.773  52.521  38.665  1.00 -0.02           H
ATOM   3540 HG23 VAL A 243      26.813  52.614  37.217  1.00 -0.02           H
ATOM   3541  N   TYR A 244      26.042  47.348  38.160  1.00  0.02           N
ATOM   3542  CA  TYR A 244      25.547  46.005  37.782  1.00  0.02           C
ATOM   3543  C   TYR A 244      24.859  45.213  38.915  1.00  0.02           C
ATOM   3544  O   TYR A 244      23.833  44.540  38.758  1.00  0.02           O
ATOM   3545  CB  TYR A 244      26.788  45.311  37.273  1.00  0.02           C
ATOM   3546  CG  TYR A 244      26.623  43.805  37.006  1.00  0.02           C
ATOM   3547  CD1 TYR A 244      26.830  42.799  37.951  1.00  0.02           C
ATOM   3548  CD2 TYR A 244      26.002  43.422  35.758  1.00  0.02           C
ATOM   3549  CE1 TYR A 244      26.504  41.478  37.700  1.00  0.02           C
ATOM   3550  CE2 TYR A 244      25.720  42.104  35.421  1.00  0.02           C
ATOM   3551  CZ  TYR A 244      25.941  41.148  36.439  1.00  0.02           C
ATOM   3552  OH  TYR A 244      25.637  39.891  36.239  1.00  0.02           O
ATOM   3553  H   TYR A 244      27.042  47.483  38.174  1.00  0.02           H
ATOM   3554  HA  TYR A 244      24.861  46.025  36.935  1.00  0.02           H
ATOM   3555  HB2 TYR A 244      27.318  45.755  36.430  1.00  0.02           H
ATOM   3556  HB3 TYR A 244      27.580  45.437  38.011  1.00  0.02           H
ATOM   3557  HD1 TYR A 244      27.325  43.103  38.862  1.00  0.02           H
ATOM   3558  HD2 TYR A 244      25.759  44.237  35.093  1.00  0.02           H
ATOM   3559  HE1 TYR A 244      26.699  40.729  38.454  1.00  0.02           H
ATOM   3560  HE2 TYR A 244      25.355  41.767  34.462  1.00  0.02           H
ATOM   3561  HH  TYR A 244      25.364  39.518  37.081  1.00  0.02           H
ATOM   3562  N   SER A 245      25.428  45.204  40.087  1.00  0.01           N
ATOM   3563  CA  SER A 245      24.804  44.567  41.318  1.00  0.01           C
ATOM   3564  C   SER A 245      23.615  45.259  41.925  1.00  0.01           C
ATOM   3565  O   SER A 245      22.672  44.610  42.393  1.00  0.01           O
ATOM   3566  CB  SER A 245      25.882  44.263  42.367  1.00  0.01           C
ATOM   3567  OG  SER A 245      26.481  45.420  42.922  1.00  0.01           O
ATOM   3568  H   SER A 245      26.348  45.610  40.176  1.00  0.01           H
ATOM   3569  HA  SER A 245      24.477  43.557  41.070  1.00  0.01           H
ATOM   3570  HB2 SER A 245      25.410  43.780  43.222  1.00  0.01           H
ATOM   3571  HB3 SER A 245      26.575  43.526  41.961  1.00  0.01           H
ATOM   3572  HG  SER A 245      27.226  45.718  42.394  1.00  0.01           H
ATOM   3573  N   ARG A 246      23.638  46.623  41.948  1.00  0.02           N
ATOM   3574  CA  ARG A 246      22.609  47.507  42.537  1.00  0.02           C
ATOM   3575  C   ARG A 246      21.491  47.960  41.593  1.00  0.02           C
ATOM   3576  O   ARG A 246      20.599  48.761  41.907  1.00  0.02           O
ATOM   3577  CB  ARG A 246      23.376  48.588  43.370  1.00  0.02           C
ATOM   3578  CG  ARG A 246      22.496  49.220  44.449  1.00  0.02           C
ATOM   3579  CD  ARG A 246      23.300  49.894  45.565  1.00  0.02           C
ATOM   3580  NE  ARG A 246      22.463  50.388  46.625  1.00  0.02           N
ATOM   3581  CZ  ARG A 246      22.770  51.006  47.741  1.00  0.02           C
ATOM   3582  NH1 ARG A 246      24.022  51.288  48.083  1.00  0.02           N
ATOM   3583  NH2 ARG A 246      21.806  51.384  48.542  1.00  0.02           N
ATOM   3584  H   ARG A 246      24.422  47.112  41.539  1.00  0.02           H
ATOM   3585  HA  ARG A 246      22.040  46.997  43.314  1.00  0.02           H
ATOM   3586  HB2 ARG A 246      24.226  48.134  43.881  1.00  0.02           H
ATOM   3587  HB3 ARG A 246      23.762  49.371  42.718  1.00  0.02           H
ATOM   3588  HG2 ARG A 246      21.900  50.013  43.998  1.00  0.02           H
ATOM   3589  HG3 ARG A 246      21.810  48.508  44.909  1.00  0.02           H
ATOM   3590  HD2 ARG A 246      24.036  49.244  46.038  1.00  0.02           H
ATOM   3591  HD3 ARG A 246      23.969  50.629  45.118  1.00  0.02           H
ATOM   3592  HE  ARG A 246      21.491  50.126  46.538  1.00  0.02           H
ATOM   3593 HH11 ARG A 246      24.732  50.706  47.661  1.00  0.02           H
ATOM   3594 HH12 ARG A 246      24.220  51.805  48.927  1.00  0.02           H
ATOM   3595 HH21 ARG A 246      20.839  51.261  48.279  1.00  0.02           H
ATOM   3596 HH22 ARG A 246      22.022  51.950  49.350  1.00  0.02           H
ATOM   3597  N   ARG A 247      21.523  47.312  40.440  1.00  0.01           N
ATOM   3598  CA  ARG A 247      20.769  47.601  39.207  1.00  0.01           C
ATOM   3599  C   ARG A 247      19.280  47.713  39.463  1.00  0.01           C
ATOM   3600  O   ARG A 247      18.765  48.744  39.051  1.00  0.01           O
ATOM   3601  CB  ARG A 247      21.085  46.638  38.092  1.00  0.01           C
ATOM   3602  CG  ARG A 247      20.496  47.000  36.662  1.00  0.01           C
ATOM   3603  CD  ARG A 247      20.838  46.065  35.601  1.00  0.01           C
ATOM   3604  NE  ARG A 247      20.395  46.433  34.271  1.00  0.01           N
ATOM   3605  CZ  ARG A 247      19.849  45.594  33.436  1.00  0.01           C
ATOM   3606  NH1 ARG A 247      19.384  44.439  33.749  1.00  0.01           N
ATOM   3607  NH2 ARG A 247      19.677  45.926  32.153  1.00  0.01           N
ATOM   3608  H   ARG A 247      22.343  46.789  40.167  1.00  0.01           H
ATOM   3609  HA  ARG A 247      21.102  48.600  38.925  1.00  0.01           H
ATOM   3610  HB2 ARG A 247      22.168  46.516  38.094  1.00  0.01           H
ATOM   3611  HB3 ARG A 247      20.661  45.671  38.359  1.00  0.01           H
ATOM   3612  HG2 ARG A 247      19.417  47.138  36.733  1.00  0.01           H
ATOM   3613  HG3 ARG A 247      20.944  47.985  36.526  1.00  0.01           H
ATOM   3614  HD2 ARG A 247      21.923  46.133  35.688  1.00  0.01           H
ATOM   3615  HD3 ARG A 247      20.379  45.140  35.951  1.00  0.01           H
ATOM   3616  HE  ARG A 247      20.618  47.370  33.966  1.00  0.01           H
ATOM   3617 HH11 ARG A 247      19.444  43.992  34.653  1.00  0.01           H
ATOM   3618 HH12 ARG A 247      19.037  43.821  33.029  1.00  0.01           H
ATOM   3619 HH21 ARG A 247      20.047  46.810  31.834  1.00  0.01           H
ATOM   3620 HH22 ARG A 247      19.049  45.453  31.519  1.00  0.01           H
ATOM   3621  N   ALA A 248      18.692  46.736  40.166  1.00  0.00           N
ATOM   3622  CA  ALA A 248      17.222  46.790  40.361  1.00  0.00           C
ATOM   3623  C   ALA A 248      16.740  47.866  41.322  1.00  0.00           C
ATOM   3624  O   ALA A 248      15.676  48.449  41.020  1.00  0.00           O
ATOM   3625  CB  ALA A 248      16.866  45.386  40.741  1.00  0.00           C
ATOM   3626  H   ALA A 248      19.150  45.896  40.488  1.00  0.00           H
ATOM   3627  HA  ALA A 248      16.722  47.102  39.444  1.00  0.00           H
ATOM   3628  HB1 ALA A 248      15.790  45.298  40.897  1.00  0.00           H
ATOM   3629  HB2 ALA A 248      17.498  45.094  41.579  1.00  0.00           H
ATOM   3630  HB3 ALA A 248      17.078  44.750  39.882  1.00  0.00           H
ATOM   3631  N   GLU A 249      17.541  48.303  42.318  1.00  0.00           N
ATOM   3632  CA  GLU A 249      17.246  49.413  43.238  1.00  0.00           C
ATOM   3633  C   GLU A 249      17.422  50.783  42.525  1.00  0.00           C
ATOM   3634  O   GLU A 249      16.549  51.688  42.494  1.00  0.00           O
ATOM   3635  CB  GLU A 249      18.066  49.292  44.553  1.00  0.00           C
ATOM   3636  CG  GLU A 249      17.965  50.598  45.388  1.00  0.00           C
ATOM   3637  CD  GLU A 249      19.034  50.668  46.472  1.00  0.00           C
ATOM   3638  OE1 GLU A 249      19.631  49.674  46.888  1.00  0.00           O
ATOM   3639  OE2 GLU A 249      19.453  51.806  46.810  1.00  0.00           O
ATOM   3640  H   GLU A 249      18.439  47.850  42.410  1.00  0.00           H
ATOM   3641  HA  GLU A 249      16.162  49.425  43.348  1.00  0.00           H
ATOM   3642  HB2 GLU A 249      17.694  48.516  45.223  1.00  0.00           H
ATOM   3643  HB3 GLU A 249      19.102  49.052  44.317  1.00  0.00           H
ATOM   3644  HG2 GLU A 249      18.046  51.478  44.750  1.00  0.00           H
ATOM   3645  HG3 GLU A 249      17.006  50.670  45.902  1.00  0.00           H
ATOM   3646  N   PHE A 250      18.518  50.845  41.785  1.00  0.01           N
ATOM   3647  CA  PHE A 250      18.859  52.014  40.878  1.00  0.01           C
ATOM   3648  C   PHE A 250      17.859  52.221  39.718  1.00  0.01           C
ATOM   3649  O   PHE A 250      17.493  53.338  39.351  1.00  0.01           O
ATOM   3650  CB  PHE A 250      20.260  51.755  40.274  1.00  0.01           C
ATOM   3651  CG  PHE A 250      21.463  51.847  41.227  1.00  0.01           C
ATOM   3652  CD1 PHE A 250      21.243  52.302  42.549  1.00  0.01           C
ATOM   3653  CD2 PHE A 250      22.793  51.625  40.742  1.00  0.01           C
ATOM   3654  CE1 PHE A 250      22.383  52.439  43.352  1.00  0.01           C
ATOM   3655  CE2 PHE A 250      23.881  51.802  41.590  1.00  0.01           C
ATOM   3656  CZ  PHE A 250      23.654  52.253  42.873  1.00  0.01           C
ATOM   3657  H   PHE A 250      19.019  49.968  41.748  1.00  0.01           H
ATOM   3658  HA  PHE A 250      18.806  52.891  41.523  1.00  0.01           H
ATOM   3659  HB2 PHE A 250      20.176  50.719  39.946  1.00  0.01           H
ATOM   3660  HB3 PHE A 250      20.359  52.458  39.447  1.00  0.01           H
ATOM   3661  HD1 PHE A 250      20.238  52.346  42.941  1.00  0.01           H
ATOM   3662  HD2 PHE A 250      23.002  51.271  39.744  1.00  0.01           H
ATOM   3663  HE1 PHE A 250      22.255  52.725  44.386  1.00  0.01           H
ATOM   3664  HE2 PHE A 250      24.867  51.527  41.248  1.00  0.01           H
ATOM   3665  HZ  PHE A 250      24.487  52.537  43.499  1.00  0.01           H
ATOM   3666  N   THR A 251      17.318  51.163  39.246  1.00  0.00           N
ATOM   3667  CA  THR A 251      16.206  51.232  38.249  1.00  0.00           C
ATOM   3668  C   THR A 251      14.872  51.685  38.866  1.00  0.00           C
ATOM   3669  O   THR A 251      14.117  52.388  38.220  1.00  0.00           O
ATOM   3670  CB  THR A 251      16.109  49.790  37.614  1.00  0.00           C
ATOM   3671  CG2 THR A 251      14.901  49.638  36.633  1.00  0.00           C
ATOM   3672  OG1 THR A 251      17.231  49.540  36.787  1.00  0.00           O
ATOM   3673  H   THR A 251      17.811  50.294  39.393  1.00  0.00           H
ATOM   3674  HA  THR A 251      16.449  51.991  37.505  1.00  0.00           H
ATOM   3675  HB  THR A 251      16.112  49.007  38.373  1.00  0.00           H
ATOM   3676  HG1 THR A 251      18.026  49.520  37.324  1.00  0.00           H
ATOM   3677 HG21 THR A 251      14.881  48.619  36.246  1.00  0.00           H
ATOM   3678 HG22 THR A 251      14.964  50.356  35.815  1.00  0.00           H
ATOM   3679 HG23 THR A 251      13.943  49.819  37.120  1.00  0.00           H
ATOM   3680  N   GLU A 252      14.682  51.479  40.105  1.00  0.00           N
ATOM   3681  CA  GLU A 252      13.666  52.162  40.914  1.00  0.00           C
ATOM   3682  C   GLU A 252      13.952  53.730  41.136  1.00  0.00           C
ATOM   3683  O   GLU A 252      13.064  54.503  41.487  1.00  0.00           O
ATOM   3684  CB  GLU A 252      13.440  51.415  42.288  1.00  0.00           C
ATOM   3685  CG  GLU A 252      11.967  51.442  42.648  1.00  0.00           C
ATOM   3686  CD  GLU A 252      11.246  50.183  42.147  1.00  0.00           C
ATOM   3687  OE1 GLU A 252      10.303  50.309  41.395  1.00  0.00           O
ATOM   3688  OE2 GLU A 252      11.553  49.102  42.668  1.00  0.00           O
ATOM   3689  H   GLU A 252      15.312  50.852  40.585  1.00  0.00           H
ATOM   3690  HA  GLU A 252      12.712  52.115  40.389  1.00  0.00           H
ATOM   3691  HB2 GLU A 252      13.788  50.384  42.338  1.00  0.00           H
ATOM   3692  HB3 GLU A 252      13.884  51.946  43.130  1.00  0.00           H
ATOM   3693  HG2 GLU A 252      11.802  51.626  43.710  1.00  0.00           H
ATOM   3694  HG3 GLU A 252      11.491  52.323  42.218  1.00  0.00           H
ATOM   3695  N   ARG A 253      15.243  54.086  41.009  1.00  0.01           N
ATOM   3696  CA  ARG A 253      15.670  55.476  41.346  1.00  0.01           C
ATOM   3697  C   ARG A 253      15.744  56.341  40.049  1.00  0.01           C
ATOM   3698  O   ARG A 253      15.408  57.505  40.071  1.00  0.01           O
ATOM   3699  CB  ARG A 253      17.018  55.507  42.064  1.00  0.01           C
ATOM   3700  CG  ARG A 253      16.831  54.849  43.461  1.00  0.01           C
ATOM   3701  CD  ARG A 253      18.249  54.744  44.131  1.00  0.01           C
ATOM   3702  NE  ARG A 253      18.223  54.099  45.500  1.00  0.01           N
ATOM   3703  CZ  ARG A 253      17.606  54.426  46.600  1.00  0.01           C
ATOM   3704  NH1 ARG A 253      16.752  55.414  46.605  1.00  0.01           N
ATOM   3705  NH2 ARG A 253      17.764  53.727  47.687  1.00  0.01           N
ATOM   3706  H   ARG A 253      15.935  53.403  40.735  1.00  0.01           H
ATOM   3707  HA  ARG A 253      14.896  55.864  42.007  1.00  0.01           H
ATOM   3708  HB2 ARG A 253      17.799  55.022  41.479  1.00  0.01           H
ATOM   3709  HB3 ARG A 253      17.404  56.512  42.232  1.00  0.01           H
ATOM   3710  HG2 ARG A 253      16.229  55.490  44.105  1.00  0.01           H
ATOM   3711  HG3 ARG A 253      16.304  53.896  43.492  1.00  0.01           H
ATOM   3712  HD2 ARG A 253      18.877  54.154  43.463  1.00  0.01           H
ATOM   3713  HD3 ARG A 253      18.750  55.698  44.300  1.00  0.01           H
ATOM   3714  HE  ARG A 253      18.906  53.366  45.633  1.00  0.01           H
ATOM   3715 HH11 ARG A 253      16.529  55.972  45.793  1.00  0.01           H
ATOM   3716 HH12 ARG A 253      16.149  55.634  47.385  1.00  0.01           H
ATOM   3717 HH21 ARG A 253      18.427  52.965  47.677  1.00  0.01           H
ATOM   3718 HH22 ARG A 253      17.315  54.082  48.520  1.00  0.01           H
ATOM   3719  N   PHE A 254      16.182  55.793  38.907  1.00  0.01           N
ATOM   3720  CA  PHE A 254      16.354  56.607  37.725  1.00  0.01           C
ATOM   3721  C   PHE A 254      15.691  55.999  36.455  1.00  0.01           C
ATOM   3722  O   PHE A 254      15.857  56.590  35.370  1.00  0.01           O
ATOM   3723  CB  PHE A 254      17.882  56.808  37.395  1.00  0.01           C
ATOM   3724  CG  PHE A 254      18.712  57.044  38.670  1.00  0.01           C
ATOM   3725  CD1 PHE A 254      18.581  58.258  39.318  1.00  0.01           C
ATOM   3726  CD2 PHE A 254      19.599  56.045  39.148  1.00  0.01           C
ATOM   3727  CE1 PHE A 254      19.294  58.507  40.532  1.00  0.01           C
ATOM   3728  CE2 PHE A 254      20.344  56.328  40.284  1.00  0.01           C
ATOM   3729  CZ  PHE A 254      20.277  57.533  41.017  1.00  0.01           C
ATOM   3730  H   PHE A 254      16.495  54.834  38.955  1.00  0.01           H
ATOM   3731  HA  PHE A 254      15.941  57.588  37.960  1.00  0.01           H
ATOM   3732  HB2 PHE A 254      18.278  55.885  36.971  1.00  0.01           H
ATOM   3733  HB3 PHE A 254      18.038  57.494  36.562  1.00  0.01           H
ATOM   3734  HD1 PHE A 254      17.885  58.962  38.885  1.00  0.01           H
ATOM   3735  HD2 PHE A 254      19.766  55.146  38.574  1.00  0.01           H
ATOM   3736  HE1 PHE A 254      19.327  59.472  41.016  1.00  0.01           H
ATOM   3737  HE2 PHE A 254      21.092  55.639  40.649  1.00  0.01           H
ATOM   3738  HZ  PHE A 254      21.012  57.858  41.739  1.00  0.01           H
ATOM   3739  N   GLY A 255      14.929  54.901  36.573  1.00  0.00           N
ATOM   3740  CA  GLY A 255      14.402  54.165  35.427  1.00  0.00           C
ATOM   3741  C   GLY A 255      15.500  53.229  34.793  1.00  0.00           C
ATOM   3742  O   GLY A 255      16.727  53.295  35.057  1.00  0.00           O
ATOM   3743  H   GLY A 255      14.750  54.500  37.483  1.00  0.00           H
ATOM   3744  HA2 GLY A 255      13.540  53.504  35.526  1.00  0.00           H
ATOM   3745  HA3 GLY A 255      14.104  54.859  34.640  1.00  0.00           H
ATOM   3746  N   ALA A 256      14.934  52.264  34.023  1.00  0.00           N
ATOM   3747  CA  ALA A 256      15.744  51.316  33.356  1.00  0.00           C
ATOM   3748  C   ALA A 256      16.943  51.843  32.433  1.00  0.00           C
ATOM   3749  O   ALA A 256      18.125  51.472  32.712  1.00  0.00           O
ATOM   3750  CB  ALA A 256      14.844  50.348  32.595  1.00  0.00           C
ATOM   3751  H   ALA A 256      14.055  52.513  33.591  1.00  0.00           H
ATOM   3752  HA  ALA A 256      16.254  50.684  34.084  1.00  0.00           H
ATOM   3753  HB1 ALA A 256      14.042  49.887  33.171  1.00  0.00           H
ATOM   3754  HB2 ALA A 256      15.498  49.622  32.111  1.00  0.00           H
ATOM   3755  HB3 ALA A 256      14.330  50.929  31.830  1.00  0.00           H
ATOM   3756  N   GLU A 257      16.641  52.683  31.453  1.00  0.01           N
ATOM   3757  CA  GLU A 257      17.538  53.203  30.391  1.00  0.01           C
ATOM   3758  C   GLU A 257      18.705  54.110  30.885  1.00  0.01           C
ATOM   3759  O   GLU A 257      19.795  54.024  30.301  1.00  0.01           O
ATOM   3760  CB  GLU A 257      16.759  53.955  29.380  1.00  0.01           C
ATOM   3761  CG  GLU A 257      15.669  53.063  28.670  1.00  0.01           C
ATOM   3762  CD  GLU A 257      16.248  51.890  27.918  1.00  0.01           C
ATOM   3763  OE1 GLU A 257      15.518  50.856  27.579  1.00  0.01           O
ATOM   3764  OE2 GLU A 257      17.436  51.908  27.588  1.00  0.01           O
ATOM   3765  H   GLU A 257      15.647  52.831  31.355  1.00  0.01           H
ATOM   3766  HA  GLU A 257      18.032  52.358  29.913  1.00  0.01           H
ATOM   3767  HB2 GLU A 257      16.238  54.799  29.833  1.00  0.01           H
ATOM   3768  HB3 GLU A 257      17.521  54.207  28.642  1.00  0.01           H
ATOM   3769  HG2 GLU A 257      14.914  52.759  29.395  1.00  0.01           H
ATOM   3770  HG3 GLU A 257      15.106  53.623  27.924  1.00  0.01           H
ATOM   3771  N   PHE A 258      18.587  54.738  32.084  1.00  0.01           N
ATOM   3772  CA  PHE A 258      19.668  55.410  32.811  1.00  0.01           C
ATOM   3773  C   PHE A 258      20.700  54.442  33.414  1.00  0.01           C
ATOM   3774  O   PHE A 258      21.888  54.725  33.272  1.00  0.01           O
ATOM   3775  CB  PHE A 258      19.153  56.392  33.833  1.00  0.01           C
ATOM   3776  CG  PHE A 258      20.181  57.353  34.370  1.00  0.01           C
ATOM   3777  CD1 PHE A 258      20.664  58.515  33.628  1.00  0.01           C
ATOM   3778  CD2 PHE A 258      20.822  57.089  35.590  1.00  0.01           C
ATOM   3779  CE1 PHE A 258      21.828  59.210  33.966  1.00  0.01           C
ATOM   3780  CE2 PHE A 258      21.909  57.899  36.021  1.00  0.01           C
ATOM   3781  CZ  PHE A 258      22.502  58.851  35.151  1.00  0.01           C
ATOM   3782  H   PHE A 258      17.716  54.711  32.593  1.00  0.01           H
ATOM   3783  HA  PHE A 258      20.201  55.989  32.056  1.00  0.01           H
ATOM   3784  HB2 PHE A 258      18.398  57.015  33.354  1.00  0.01           H
ATOM   3785  HB3 PHE A 258      18.701  55.827  34.649  1.00  0.01           H
ATOM   3786  HD1 PHE A 258      20.039  58.768  32.784  1.00  0.01           H
ATOM   3787  HD2 PHE A 258      20.533  56.233  36.182  1.00  0.01           H
ATOM   3788  HE1 PHE A 258      22.172  59.965  33.274  1.00  0.01           H
ATOM   3789  HE2 PHE A 258      22.234  57.699  37.031  1.00  0.01           H
ATOM   3790  HZ  PHE A 258      23.380  59.385  35.481  1.00  0.01           H
ATOM   3791  N   VAL A 259      20.300  53.315  33.992  1.00 -0.01           N
ATOM   3792  CA  VAL A 259      21.230  52.314  34.588  1.00 -0.01           C
ATOM   3793  C   VAL A 259      21.967  51.544  33.536  1.00 -0.01           C
ATOM   3794  O   VAL A 259      23.098  51.055  33.778  1.00 -0.01           O
ATOM   3795  CB  VAL A 259      20.475  51.523  35.625  1.00 -0.01           C
ATOM   3796  CG1 VAL A 259      21.398  50.728  36.593  1.00 -0.01           C
ATOM   3797  CG2 VAL A 259      19.570  52.432  36.502  1.00 -0.01           C
ATOM   3798  H   VAL A 259      19.325  53.211  34.234  1.00 -0.01           H
ATOM   3799  HA  VAL A 259      21.965  52.896  35.145  1.00 -0.01           H
ATOM   3800  HB  VAL A 259      19.868  50.766  35.129  1.00 -0.01           H
ATOM   3801 HG11 VAL A 259      21.973  51.418  37.210  1.00 -0.01           H
ATOM   3802 HG12 VAL A 259      20.795  50.194  37.328  1.00 -0.01           H
ATOM   3803 HG13 VAL A 259      22.105  50.158  35.989  1.00 -0.01           H
ATOM   3804 HG21 VAL A 259      19.371  51.860  37.409  1.00 -0.01           H
ATOM   3805 HG22 VAL A 259      18.589  52.572  36.049  1.00 -0.01           H
ATOM   3806 HG23 VAL A 259      19.906  53.468  36.500  1.00 -0.01           H
ATOM   3807  N   ASP A 260      21.391  51.569  32.294  1.00  0.01           N
ATOM   3808  CA  ASP A 260      22.020  51.034  31.078  1.00  0.01           C
ATOM   3809  C   ASP A 260      23.024  51.992  30.333  1.00  0.01           C
ATOM   3810  O   ASP A 260      24.207  51.705  30.164  1.00  0.01           O
ATOM   3811  CB  ASP A 260      20.885  50.449  30.220  1.00  0.01           C
ATOM   3812  CG  ASP A 260      20.064  49.182  30.651  1.00  0.01           C
ATOM   3813  OD1 ASP A 260      20.478  48.477  31.609  1.00  0.01           O
ATOM   3814  OD2 ASP A 260      19.098  48.895  29.942  1.00  0.01           O
ATOM   3815  H   ASP A 260      20.621  52.212  32.175  1.00  0.01           H
ATOM   3816  HA  ASP A 260      22.564  50.159  31.434  1.00  0.01           H
ATOM   3817  HB2 ASP A 260      20.199  51.276  30.037  1.00  0.01           H
ATOM   3818  HB3 ASP A 260      21.315  50.257  29.237  1.00  0.01           H
ATOM   3819  N   GLY A 261      22.519  53.252  30.051  1.00  0.00           N
ATOM   3820  CA  GLY A 261      23.324  54.304  29.452  1.00  0.00           C
ATOM   3821  C   GLY A 261      24.448  54.767  30.314  1.00  0.00           C
ATOM   3822  O   GLY A 261      25.532  55.011  29.779  1.00  0.00           O
ATOM   3823  H   GLY A 261      21.564  53.523  30.234  1.00  0.00           H
ATOM   3824  HA2 GLY A 261      23.715  53.832  28.551  1.00  0.00           H
ATOM   3825  HA3 GLY A 261      22.740  55.172  29.148  1.00  0.00           H
ATOM   3826  N   LEU A 262      24.305  54.671  31.612  1.00 -0.14           N
ATOM   3827  CA  LEU A 262      25.480  54.816  32.501  1.00 -0.14           C
ATOM   3828  C   LEU A 262      26.496  53.657  32.391  1.00 -0.14           C
ATOM   3829  O   LEU A 262      27.704  53.886  32.335  1.00 -0.14           O
ATOM   3830  CB  LEU A 262      25.030  55.105  33.955  1.00 -0.14           C
ATOM   3831  CG  LEU A 262      26.116  55.206  35.014  1.00 -0.14           C
ATOM   3832  CD1 LEU A 262      27.020  56.444  34.960  1.00 -0.14           C
ATOM   3833  CD2 LEU A 262      25.510  55.295  36.409  1.00 -0.14           C
ATOM   3834  H   LEU A 262      23.403  54.516  32.040  1.00 -0.14           H
ATOM   3835  HA  LEU A 262      26.106  55.687  32.303  1.00 -0.14           H
ATOM   3836  HB2 LEU A 262      24.466  56.037  33.914  1.00 -0.14           H
ATOM   3837  HB3 LEU A 262      24.348  54.357  34.359  1.00 -0.14           H
ATOM   3838  HG  LEU A 262      26.648  54.256  34.973  1.00 -0.14           H
ATOM   3839 HD11 LEU A 262      26.371  57.314  35.064  1.00 -0.14           H
ATOM   3840 HD12 LEU A 262      27.534  56.441  33.999  1.00 -0.14           H
ATOM   3841 HD13 LEU A 262      27.852  56.458  35.663  1.00 -0.14           H
ATOM   3842 HD21 LEU A 262      24.700  56.024  36.401  1.00 -0.14           H
ATOM   3843 HD22 LEU A 262      24.995  54.387  36.725  1.00 -0.14           H
ATOM   3844 HD23 LEU A 262      26.246  55.649  37.131  1.00 -0.14           H
ATOM   3845  N   LEU A 263      26.129  52.358  32.521  1.00  0.01           N
ATOM   3846  CA  LEU A 263      27.000  51.193  32.571  1.00  0.01           C
ATOM   3847  C   LEU A 263      27.757  50.996  31.219  1.00  0.01           C
ATOM   3848  O   LEU A 263      28.923  50.613  31.225  1.00  0.01           O
ATOM   3849  CB  LEU A 263      26.165  49.998  32.958  1.00  0.01           C
ATOM   3850  CG  LEU A 263      27.007  48.695  33.209  1.00  0.01           C
ATOM   3851  CD1 LEU A 263      28.075  48.821  34.288  1.00  0.01           C
ATOM   3852  CD2 LEU A 263      26.044  47.588  33.744  1.00  0.01           C
ATOM   3853  H   LEU A 263      25.140  52.154  32.526  1.00  0.01           H
ATOM   3854  HA  LEU A 263      27.728  51.310  33.374  1.00  0.01           H
ATOM   3855  HB2 LEU A 263      25.766  50.347  33.910  1.00  0.01           H
ATOM   3856  HB3 LEU A 263      25.413  49.731  32.216  1.00  0.01           H
ATOM   3857  HG  LEU A 263      27.519  48.355  32.308  1.00  0.01           H
ATOM   3858 HD11 LEU A 263      27.779  49.005  35.321  1.00  0.01           H
ATOM   3859 HD12 LEU A 263      28.740  49.647  34.035  1.00  0.01           H
ATOM   3860 HD13 LEU A 263      28.774  47.986  34.246  1.00  0.01           H
ATOM   3861 HD21 LEU A 263      25.562  47.875  34.679  1.00  0.01           H
ATOM   3862 HD22 LEU A 263      25.221  47.469  33.040  1.00  0.01           H
ATOM   3863 HD23 LEU A 263      26.667  46.703  33.876  1.00  0.01           H
ATOM   3864  N   ALA A 264      27.086  51.376  30.063  1.00  0.00           N
ATOM   3865  CA  ALA A 264      27.631  51.463  28.722  1.00  0.00           C
ATOM   3866  C   ALA A 264      28.524  52.712  28.617  1.00  0.00           C
ATOM   3867  O   ALA A 264      29.654  52.583  28.120  1.00  0.00           O
ATOM   3868  CB  ALA A 264      26.500  51.479  27.695  1.00  0.00           C
ATOM   3869  H   ALA A 264      26.082  51.463  30.132  1.00  0.00           H
ATOM   3870  HA  ALA A 264      28.312  50.619  28.610  1.00  0.00           H
ATOM   3871  HB1 ALA A 264      25.837  50.618  27.770  1.00  0.00           H
ATOM   3872  HB2 ALA A 264      26.836  51.526  26.659  1.00  0.00           H
ATOM   3873  HB3 ALA A 264      25.856  52.336  27.896  1.00  0.00           H
ATOM   3874  N   GLY A 265      28.189  53.903  29.157  1.00 -0.05           N
ATOM   3875  CA  GLY A 265      29.115  54.982  29.440  1.00 -0.05           C
ATOM   3876  C   GLY A 265      30.417  54.557  30.169  1.00 -0.05           C
ATOM   3877  O   GLY A 265      31.494  54.828  29.595  1.00 -0.05           O
ATOM   3878  H   GLY A 265      27.295  53.902  29.628  1.00 -0.05           H
ATOM   3879  HA2 GLY A 265      29.409  55.427  28.489  1.00 -0.05           H
ATOM   3880  HA3 GLY A 265      28.627  55.755  30.033  1.00 -0.05           H
ATOM   3881  N   LEU A 266      30.321  53.749  31.237  1.00 -0.43           N
ATOM   3882  CA  LEU A 266      31.499  53.232  31.995  1.00 -0.43           C
ATOM   3883  C   LEU A 266      32.298  52.189  31.139  1.00 -0.43           C
ATOM   3884  O   LEU A 266      33.522  52.275  31.151  1.00 -0.43           O
ATOM   3885  CB  LEU A 266      31.036  52.560  33.286  1.00 -0.43           C
ATOM   3886  CG  LEU A 266      30.545  53.621  34.352  1.00 -0.43           C
ATOM   3887  CD1 LEU A 266      29.550  53.031  35.293  1.00 -0.43           C
ATOM   3888  CD2 LEU A 266      31.714  54.051  35.173  1.00 -0.43           C
ATOM   3889  H   LEU A 266      29.410  53.641  31.660  1.00 -0.43           H
ATOM   3890  HA  LEU A 266      32.168  54.083  32.126  1.00 -0.43           H
ATOM   3891  HB2 LEU A 266      30.233  51.845  33.105  1.00 -0.43           H
ATOM   3892  HB3 LEU A 266      31.826  51.956  33.730  1.00 -0.43           H
ATOM   3893  HG  LEU A 266      30.063  54.512  33.949  1.00 -0.43           H
ATOM   3894 HD11 LEU A 266      29.279  53.716  36.096  1.00 -0.43           H
ATOM   3895 HD12 LEU A 266      29.865  52.132  35.823  1.00 -0.43           H
ATOM   3896 HD13 LEU A 266      28.596  52.716  34.869  1.00 -0.43           H
ATOM   3897 HD21 LEU A 266      32.289  53.170  35.459  1.00 -0.43           H
ATOM   3898 HD22 LEU A 266      32.325  54.511  34.397  1.00 -0.43           H
ATOM   3899 HD23 LEU A 266      31.444  54.772  35.944  1.00 -0.43           H
ATOM   3900  N   GLY A 267      31.580  51.445  30.299  1.00  0.00           N
ATOM   3901  CA  GLY A 267      32.101  50.455  29.300  1.00  0.00           C
ATOM   3902  C   GLY A 267      33.070  51.125  28.355  1.00  0.00           C
ATOM   3903  O   GLY A 267      34.192  50.678  28.091  1.00  0.00           O
ATOM   3904  H   GLY A 267      30.571  51.489  30.294  1.00  0.00           H
ATOM   3905  HA2 GLY A 267      32.686  49.764  29.907  1.00  0.00           H
ATOM   3906  HA3 GLY A 267      31.343  49.899  28.749  1.00  0.00           H
ATOM   3907  N   SER A 268      32.648  52.360  27.974  1.00 -0.01           N
ATOM   3908  CA  SER A 268      33.339  53.153  26.906  1.00 -0.01           C
ATOM   3909  C   SER A 268      34.455  54.119  27.458  1.00 -0.01           C
ATOM   3910  O   SER A 268      35.588  54.238  27.030  1.00 -0.01           O
ATOM   3911  CB  SER A 268      32.272  53.951  26.097  1.00 -0.01           C
ATOM   3912  OG  SER A 268      32.895  54.997  25.401  1.00 -0.01           O
ATOM   3913  H   SER A 268      31.726  52.731  28.156  1.00 -0.01           H
ATOM   3914  HA  SER A 268      33.811  52.464  26.205  1.00 -0.01           H
ATOM   3915  HB2 SER A 268      31.825  53.269  25.373  1.00 -0.01           H
ATOM   3916  HB3 SER A 268      31.550  54.398  26.779  1.00 -0.01           H
ATOM   3917  HG  SER A 268      32.242  55.529  24.940  1.00 -0.01           H
ATOM   3918  N   ALA A 269      34.161  54.813  28.579  1.00 -0.29           N
ATOM   3919  CA  ALA A 269      35.084  55.523  29.397  1.00 -0.29           C
ATOM   3920  C   ALA A 269      36.246  54.664  29.846  1.00 -0.29           C
ATOM   3921  O   ALA A 269      37.355  55.121  29.641  1.00 -0.29           O
ATOM   3922  CB  ALA A 269      34.289  55.908  30.635  1.00 -0.29           C
ATOM   3923  H   ALA A 269      33.266  54.528  28.951  1.00 -0.29           H
ATOM   3924  HA  ALA A 269      35.484  56.378  28.853  1.00 -0.29           H
ATOM   3925  HB1 ALA A 269      34.026  56.964  30.571  1.00 -0.29           H
ATOM   3926  HB2 ALA A 269      34.897  55.804  31.533  1.00 -0.29           H
ATOM   3927  HB3 ALA A 269      33.434  55.275  30.873  1.00 -0.29           H
ATOM   3928  N   GLN A 270      36.068  53.383  30.341  1.00 -0.03           N
ATOM   3929  CA  GLN A 270      37.171  52.503  30.576  1.00 -0.03           C
ATOM   3930  C   GLN A 270      37.992  52.175  29.351  1.00 -0.03           C
ATOM   3931  O   GLN A 270      39.235  52.260  29.370  1.00 -0.03           O
ATOM   3932  CB  GLN A 270      36.616  51.293  31.275  1.00 -0.03           C
ATOM   3933  CG  GLN A 270      37.812  50.448  31.777  1.00 -0.03           C
ATOM   3934  CD  GLN A 270      38.712  51.171  32.790  1.00 -0.03           C
ATOM   3935  NE2 GLN A 270      39.796  51.748  32.337  1.00 -0.03           N
ATOM   3936  OE1 GLN A 270      38.427  51.174  33.967  1.00 -0.03           O
ATOM   3937  H   GLN A 270      35.113  53.064  30.424  1.00 -0.03           H
ATOM   3938  HA  GLN A 270      37.764  53.118  31.252  1.00 -0.03           H
ATOM   3939  HB2 GLN A 270      36.028  51.696  32.100  1.00 -0.03           H
ATOM   3940  HB3 GLN A 270      35.963  50.694  30.642  1.00 -0.03           H
ATOM   3941  HG2 GLN A 270      37.358  49.573  32.244  1.00 -0.03           H
ATOM   3942  HG3 GLN A 270      38.415  50.139  30.923  1.00 -0.03           H
ATOM   3943 HE21 GLN A 270      40.448  52.021  33.058  1.00 -0.03           H
ATOM   3944 HE22 GLN A 270      39.968  51.714  31.342  1.00 -0.03           H
ATOM   3945  N   GLU A 271      37.369  52.022  28.212  1.00 -0.01           N
ATOM   3946  CA  GLU A 271      38.121  51.779  26.937  1.00 -0.01           C
ATOM   3947  C   GLU A 271      38.946  53.014  26.599  1.00 -0.01           C
ATOM   3948  O   GLU A 271      40.052  52.961  26.098  1.00 -0.01           O
ATOM   3949  CB  GLU A 271      37.193  51.301  25.789  1.00 -0.01           C
ATOM   3950  CG  GLU A 271      37.690  51.675  24.430  1.00 -0.01           C
ATOM   3951  CD  GLU A 271      38.695  50.682  23.804  1.00 -0.01           C
ATOM   3952  OE1 GLU A 271      39.554  51.127  23.066  1.00 -0.01           O
ATOM   3953  OE2 GLU A 271      38.781  49.479  24.211  1.00 -0.01           O
ATOM   3954  H   GLU A 271      36.370  51.878  28.233  1.00 -0.01           H
ATOM   3955  HA  GLU A 271      38.907  51.033  27.053  1.00 -0.01           H
ATOM   3956  HB2 GLU A 271      36.960  50.241  25.891  1.00 -0.01           H
ATOM   3957  HB3 GLU A 271      36.239  51.822  25.866  1.00 -0.01           H
ATOM   3958  HG2 GLU A 271      36.830  51.762  23.766  1.00 -0.01           H
ATOM   3959  HG3 GLU A 271      38.052  52.703  24.438  1.00 -0.01           H
ATOM   3960  N   THR A 272      38.477  54.137  26.962  1.00 -0.01           N
ATOM   3961  CA  THR A 272      39.151  55.360  26.539  1.00 -0.01           C
ATOM   3962  C   THR A 272      40.333  55.749  27.370  1.00 -0.01           C
ATOM   3963  O   THR A 272      41.384  56.206  26.873  1.00 -0.01           O
ATOM   3964  CB  THR A 272      38.120  56.520  26.648  1.00 -0.01           C
ATOM   3965  CG2 THR A 272      38.666  57.851  26.045  1.00 -0.01           C
ATOM   3966  OG1 THR A 272      37.108  56.149  25.743  1.00 -0.01           O
ATOM   3967  H   THR A 272      37.560  54.107  27.384  1.00 -0.01           H
ATOM   3968  HA  THR A 272      39.452  55.347  25.491  1.00 -0.01           H
ATOM   3969  HB  THR A 272      37.684  56.670  27.636  1.00 -0.01           H
ATOM   3970  HG1 THR A 272      36.449  55.707  26.283  1.00 -0.01           H
ATOM   3971 HG21 THR A 272      39.380  58.210  26.786  1.00 -0.01           H
ATOM   3972 HG22 THR A 272      37.872  58.597  26.049  1.00 -0.01           H
ATOM   3973 HG23 THR A 272      39.063  57.630  25.054  1.00 -0.01           H
ATOM   3974  N   LEU A 273      40.243  55.468  28.682  1.00 -0.10           N
ATOM   3975  CA  LEU A 273      41.373  55.387  29.566  1.00 -0.10           C
ATOM   3976  C   LEU A 273      42.398  54.276  29.317  1.00 -0.10           C
ATOM   3977  O   LEU A 273      43.624  54.450  29.571  1.00 -0.10           O
ATOM   3978  CB  LEU A 273      40.805  55.307  30.969  1.00 -0.10           C
ATOM   3979  CG  LEU A 273      41.764  55.345  32.131  1.00 -0.10           C
ATOM   3980  CD1 LEU A 273      42.578  56.645  32.254  1.00 -0.10           C
ATOM   3981  CD2 LEU A 273      40.742  55.316  33.329  1.00 -0.10           C
ATOM   3982  H   LEU A 273      39.373  55.154  29.088  1.00 -0.10           H
ATOM   3983  HA  LEU A 273      42.014  56.268  29.581  1.00 -0.10           H
ATOM   3984  HB2 LEU A 273      40.153  56.178  31.045  1.00 -0.10           H
ATOM   3985  HB3 LEU A 273      40.182  54.413  31.002  1.00 -0.10           H
ATOM   3986  HG  LEU A 273      42.391  54.453  32.129  1.00 -0.10           H
ATOM   3987 HD11 LEU A 273      41.782  57.389  32.232  1.00 -0.10           H
ATOM   3988 HD12 LEU A 273      43.278  56.783  31.431  1.00 -0.10           H
ATOM   3989 HD13 LEU A 273      43.072  56.562  33.222  1.00 -0.10           H
ATOM   3990 HD21 LEU A 273      41.245  55.417  34.290  1.00 -0.10           H
ATOM   3991 HD22 LEU A 273      40.083  56.183  33.382  1.00 -0.10           H
ATOM   3992 HD23 LEU A 273      40.184  54.383  33.408  1.00 -0.10           H
ATOM   3993  N   ILE A 274      41.978  53.221  28.641  1.00  0.02           N
ATOM   3994  CA  ILE A 274      42.913  52.194  28.115  1.00  0.02           C
ATOM   3995  C   ILE A 274      43.664  52.646  26.816  1.00  0.02           C
ATOM   3996  O   ILE A 274      44.739  52.209  26.465  1.00  0.02           O
ATOM   3997  CB  ILE A 274      42.151  50.847  27.979  1.00  0.02           C
ATOM   3998  CG1 ILE A 274      41.728  50.140  29.280  1.00  0.02           C
ATOM   3999  CG2 ILE A 274      43.083  49.771  27.249  1.00  0.02           C
ATOM   4000  CD1 ILE A 274      40.837  48.905  29.240  1.00  0.02           C
ATOM   4001  H   ILE A 274      40.983  53.056  28.577  1.00  0.02           H
ATOM   4002  HA  ILE A 274      43.728  52.118  28.834  1.00  0.02           H
ATOM   4003  HB  ILE A 274      41.239  50.976  27.396  1.00  0.02           H
ATOM   4004 HG12 ILE A 274      42.633  49.797  29.781  1.00  0.02           H
ATOM   4005 HG13 ILE A 274      41.428  50.903  29.998  1.00  0.02           H
ATOM   4006 HG21 ILE A 274      43.472  50.099  26.285  1.00  0.02           H
ATOM   4007 HG22 ILE A 274      42.517  48.853  27.089  1.00  0.02           H
ATOM   4008 HG23 ILE A 274      43.986  49.593  27.832  1.00  0.02           H
ATOM   4009 HD11 ILE A 274      39.810  49.078  28.919  1.00  0.02           H
ATOM   4010 HD12 ILE A 274      40.787  48.586  30.281  1.00  0.02           H
ATOM   4011 HD13 ILE A 274      41.272  48.075  28.683  1.00  0.02           H
ATOM   4012  N   ARG A 275      43.071  53.593  26.026  1.00  0.02           N
ATOM   4013  CA  ARG A 275      43.543  54.034  24.653  1.00  0.02           C
ATOM   4014  C   ARG A 275      44.000  55.522  24.366  1.00  0.02           C
ATOM   4015  O   ARG A 275      44.939  55.605  23.592  1.00  0.02           O
ATOM   4016  CB  ARG A 275      42.552  53.508  23.634  1.00  0.02           C
ATOM   4017  CG  ARG A 275      43.209  52.472  22.648  1.00  0.02           C
ATOM   4018  CD  ARG A 275      43.604  51.142  23.456  1.00  0.02           C
ATOM   4019  NE  ARG A 275      42.373  50.281  23.798  1.00  0.02           N
ATOM   4020  CZ  ARG A 275      42.312  48.964  23.829  1.00  0.02           C
ATOM   4021  NH1 ARG A 275      43.386  48.220  23.708  1.00  0.02           N
ATOM   4022  NH2 ARG A 275      41.180  48.366  23.923  1.00  0.02           N
ATOM   4023  H   ARG A 275      42.190  53.978  26.334  1.00  0.02           H
ATOM   4024  HA  ARG A 275      44.430  53.414  24.518  1.00  0.02           H
ATOM   4025  HB2 ARG A 275      41.738  52.993  24.145  1.00  0.02           H
ATOM   4026  HB3 ARG A 275      42.090  54.326  23.080  1.00  0.02           H
ATOM   4027  HG2 ARG A 275      42.459  52.193  21.909  1.00  0.02           H
ATOM   4028  HG3 ARG A 275      44.104  52.843  22.147  1.00  0.02           H
ATOM   4029  HD2 ARG A 275      44.275  50.529  22.853  1.00  0.02           H
ATOM   4030  HD3 ARG A 275      44.112  51.396  24.386  1.00  0.02           H
ATOM   4031  HE  ARG A 275      41.557  50.828  24.032  1.00  0.02           H
ATOM   4032 HH11 ARG A 275      44.270  48.668  23.513  1.00  0.02           H
ATOM   4033 HH12 ARG A 275      43.325  47.213  23.653  1.00  0.02           H
ATOM   4034 HH21 ARG A 275      40.303  48.859  23.839  1.00  0.02           H
ATOM   4035 HH22 ARG A 275      41.231  47.362  23.832  1.00  0.02           H
ATOM   4036  N   LYS A 276      43.387  56.488  24.984  1.00  0.02           N
ATOM   4037  CA  LYS A 276      43.268  57.877  24.454  1.00  0.02           C
ATOM   4038  C   LYS A 276      43.390  59.049  25.500  1.00  0.02           C
ATOM   4039  O   LYS A 276      43.202  60.224  25.127  1.00  0.02           O
ATOM   4040  CB  LYS A 276      41.883  58.019  23.598  1.00  0.02           C
ATOM   4041  CG  LYS A 276      41.819  57.392  22.232  1.00  0.02           C
ATOM   4042  CD  LYS A 276      40.645  57.815  21.407  1.00  0.02           C
ATOM   4043  CE  LYS A 276      40.290  56.875  20.308  1.00  0.02           C
ATOM   4044  NZ  LYS A 276      39.394  57.513  19.360  1.00  0.02           N
ATOM   4045  H   LYS A 276      42.774  56.210  25.736  1.00  0.02           H
ATOM   4046  HA  LYS A 276      44.175  58.096  23.891  1.00  0.02           H
ATOM   4047  HB2 LYS A 276      40.997  57.700  24.147  1.00  0.02           H
ATOM   4048  HB3 LYS A 276      41.770  59.066  23.316  1.00  0.02           H
ATOM   4049  HG2 LYS A 276      42.728  57.627  21.679  1.00  0.02           H
ATOM   4050  HG3 LYS A 276      42.004  56.337  22.435  1.00  0.02           H
ATOM   4051  HD2 LYS A 276      39.749  57.731  22.021  1.00  0.02           H
ATOM   4052  HD3 LYS A 276      40.765  58.853  21.096  1.00  0.02           H
ATOM   4053  HE2 LYS A 276      41.214  56.462  19.902  1.00  0.02           H
ATOM   4054  HE3 LYS A 276      39.755  56.060  20.796  1.00  0.02           H
ATOM   4055  HZ1 LYS A 276      39.831  58.334  18.965  1.00  0.02           H
ATOM   4056  HZ2 LYS A 276      38.492  57.734  19.758  1.00  0.02           H
ATOM   4057  HZ3 LYS A 276      39.222  56.827  18.640  1.00  0.02           H
ATOM   4058  N   THR A 277      43.334  58.605  26.799  1.00  0.00           N
ATOM   4059  CA  THR A 277      43.377  59.505  28.009  1.00  0.00           C
ATOM   4060  C   THR A 277      44.308  58.857  29.023  1.00  0.00           C
ATOM   4061  O   THR A 277      44.711  57.696  28.982  1.00  0.00           O
ATOM   4062  CB  THR A 277      41.990  59.921  28.566  1.00  0.00           C
ATOM   4063  CG2 THR A 277      41.053  60.715  27.669  1.00  0.00           C
ATOM   4064  OG1 THR A 277      41.369  58.698  28.922  1.00  0.00           O
ATOM   4065  H   THR A 277      43.614  57.654  26.991  1.00  0.00           H
ATOM   4066  HA  THR A 277      43.861  60.445  27.743  1.00  0.00           H
ATOM   4067  HB  THR A 277      42.172  60.557  29.433  1.00  0.00           H
ATOM   4068  HG1 THR A 277      41.464  58.137  28.149  1.00  0.00           H
ATOM   4069 HG21 THR A 277      41.616  61.527  27.209  1.00  0.00           H
ATOM   4070 HG22 THR A 277      40.189  61.087  28.220  1.00  0.00           H
ATOM   4071 HG23 THR A 277      40.792  60.113  26.798  1.00  0.00           H
ATOM   4072  N   ARG A 278      44.664  59.633  30.075  1.00  0.01           N
ATOM   4073  CA  ARG A 278      45.292  59.224  31.294  1.00  0.01           C
ATOM   4074  C   ARG A 278      44.594  60.089  32.357  1.00  0.01           C
ATOM   4075  O   ARG A 278      43.772  60.983  32.015  1.00  0.01           O
ATOM   4076  CB  ARG A 278      46.860  59.375  31.331  1.00  0.01           C
ATOM   4077  CG  ARG A 278      47.675  58.551  30.334  1.00  0.01           C
ATOM   4078  CD  ARG A 278      47.448  57.070  30.584  1.00  0.01           C
ATOM   4079  NE  ARG A 278      48.221  56.590  31.722  1.00  0.01           N
ATOM   4080  CZ  ARG A 278      48.604  55.348  32.003  1.00  0.01           C
ATOM   4081  NH1 ARG A 278      48.339  54.251  31.240  1.00  0.01           N
ATOM   4082  NH2 ARG A 278      49.311  55.134  33.082  1.00  0.01           N
ATOM   4083  H   ARG A 278      44.152  60.491  30.218  1.00  0.01           H
ATOM   4084  HA  ARG A 278      45.094  58.156  31.384  1.00  0.01           H
ATOM   4085  HB2 ARG A 278      47.007  60.445  31.185  1.00  0.01           H
ATOM   4086  HB3 ARG A 278      47.110  59.064  32.345  1.00  0.01           H
ATOM   4087  HG2 ARG A 278      47.420  58.829  29.311  1.00  0.01           H
ATOM   4088  HG3 ARG A 278      48.704  58.887  30.461  1.00  0.01           H
ATOM   4089  HD2 ARG A 278      46.420  56.716  30.660  1.00  0.01           H
ATOM   4090  HD3 ARG A 278      47.873  56.592  29.701  1.00  0.01           H
ATOM   4091  HE  ARG A 278      48.451  57.226  32.473  1.00  0.01           H
ATOM   4092 HH11 ARG A 278      47.888  54.460  30.361  1.00  0.01           H
ATOM   4093 HH12 ARG A 278      48.791  53.356  31.360  1.00  0.01           H
ATOM   4094 HH21 ARG A 278      49.365  55.879  33.761  1.00  0.01           H
ATOM   4095 HH22 ARG A 278      49.702  54.214  33.227  1.00  0.01           H
ATOM   4096  N   PHE A 279      44.876  59.755  33.618  1.00 -0.10           N
ATOM   4097  CA  PHE A 279      44.557  60.567  34.824  1.00 -0.10           C
ATOM   4098  C   PHE A 279      45.789  60.835  35.678  1.00 -0.10           C
ATOM   4099  O   PHE A 279      46.674  59.961  35.868  1.00 -0.10           O
ATOM   4100  CB  PHE A 279      43.442  59.863  35.642  1.00 -0.10           C
ATOM   4101  CG  PHE A 279      43.086  60.519  36.965  1.00 -0.10           C
ATOM   4102  CD1 PHE A 279      42.186  61.591  37.029  1.00 -0.10           C
ATOM   4103  CD2 PHE A 279      43.681  60.038  38.143  1.00 -0.10           C
ATOM   4104  CE1 PHE A 279      41.817  62.197  38.256  1.00 -0.10           C
ATOM   4105  CE2 PHE A 279      43.352  60.613  39.348  1.00 -0.10           C
ATOM   4106  CZ  PHE A 279      42.416  61.636  39.418  1.00 -0.10           C
ATOM   4107  H   PHE A 279      45.480  58.962  33.779  1.00 -0.10           H
ATOM   4108  HA  PHE A 279      44.225  61.546  34.476  1.00 -0.10           H
ATOM   4109  HB2 PHE A 279      42.526  59.966  35.060  1.00 -0.10           H
ATOM   4110  HB3 PHE A 279      43.712  58.821  35.810  1.00 -0.10           H
ATOM   4111  HD1 PHE A 279      41.715  61.930  36.118  1.00 -0.10           H
ATOM   4112  HD2 PHE A 279      44.487  59.324  38.067  1.00 -0.10           H
ATOM   4113  HE1 PHE A 279      41.125  63.021  38.348  1.00 -0.10           H
ATOM   4114  HE2 PHE A 279      43.847  60.287  40.251  1.00 -0.10           H
ATOM   4115  HZ  PHE A 279      42.182  62.056  40.385  1.00 -0.10           H
ATOM   4116  N   PHE A 280      45.900  62.061  36.075  1.00 -0.01           N
ATOM   4117  CA  PHE A 280      47.155  62.492  36.768  1.00 -0.01           C
ATOM   4118  C   PHE A 280      46.782  63.403  37.873  1.00 -0.01           C
ATOM   4119  O   PHE A 280      45.665  63.971  37.832  1.00 -0.01           O
ATOM   4120  CB  PHE A 280      47.976  63.253  35.661  1.00 -0.01           C
ATOM   4121  CG  PHE A 280      48.927  62.380  34.896  1.00 -0.01           C
ATOM   4122  CD1 PHE A 280      48.518  61.455  33.900  1.00 -0.01           C
ATOM   4123  CD2 PHE A 280      50.292  62.549  35.107  1.00 -0.01           C
ATOM   4124  CE1 PHE A 280      49.543  60.758  33.227  1.00 -0.01           C
ATOM   4125  CE2 PHE A 280      51.298  61.962  34.309  1.00 -0.01           C
ATOM   4126  CZ  PHE A 280      50.899  61.049  33.367  1.00 -0.01           C
ATOM   4127  H   PHE A 280      45.091  62.654  35.958  1.00 -0.01           H
ATOM   4128  HA  PHE A 280      47.570  61.613  37.263  1.00 -0.01           H
ATOM   4129  HB2 PHE A 280      47.271  63.617  34.913  1.00 -0.01           H
ATOM   4130  HB3 PHE A 280      48.592  64.013  36.141  1.00 -0.01           H
ATOM   4131  HD1 PHE A 280      47.464  61.262  33.767  1.00 -0.01           H
ATOM   4132  HD2 PHE A 280      50.586  63.249  35.875  1.00 -0.01           H
ATOM   4133  HE1 PHE A 280      49.354  59.981  32.501  1.00 -0.01           H
ATOM   4134  HE2 PHE A 280      52.357  62.087  34.480  1.00 -0.01           H
ATOM   4135  HZ  PHE A 280      51.654  60.507  32.817  1.00 -0.01           H
ATOM   4136  N   MET A 281      47.721  63.733  38.727  1.00  0.01           N
ATOM   4137  CA  MET A 281      47.697  64.646  39.938  1.00  0.01           C
ATOM   4138  C   MET A 281      49.040  65.443  39.981  1.00  0.01           C
ATOM   4139  O   MET A 281      50.093  64.865  39.785  1.00  0.01           O
ATOM   4140  CB  MET A 281      47.380  63.870  41.218  1.00  0.01           C
ATOM   4141  CG  MET A 281      47.388  64.683  42.511  1.00  0.01           C
ATOM   4142  SD  MET A 281      49.026  64.973  43.162  1.00  0.01           S
ATOM   4143  CE  MET A 281      49.636  63.293  43.291  1.00  0.01           C
ATOM   4144  H   MET A 281      48.651  63.361  38.595  1.00  0.01           H
ATOM   4145  HA  MET A 281      46.797  65.253  39.828  1.00  0.01           H
ATOM   4146  HB2 MET A 281      46.351  63.540  41.072  1.00  0.01           H
ATOM   4147  HB3 MET A 281      48.001  62.988  41.370  1.00  0.01           H
ATOM   4148  HG2 MET A 281      47.105  65.705  42.259  1.00  0.01           H
ATOM   4149  HG3 MET A 281      46.801  64.189  43.285  1.00  0.01           H
ATOM   4150  HE1 MET A 281      50.205  63.269  44.221  1.00  0.01           H
ATOM   4151  HE2 MET A 281      48.772  62.692  43.577  1.00  0.01           H
ATOM   4152  HE3 MET A 281      50.263  63.094  42.423  1.00  0.01           H
ATOM   4153  N   ALA A 282      48.901  66.746  40.234  1.00  0.00           N
ATOM   4154  CA  ALA A 282      49.961  67.706  40.136  1.00  0.00           C
ATOM   4155  C   ALA A 282      49.740  68.729  41.258  1.00  0.00           C
ATOM   4156  O   ALA A 282      48.679  69.314  41.473  1.00  0.00           O
ATOM   4157  CB  ALA A 282      50.064  68.315  38.748  1.00  0.00           C
ATOM   4158  H   ALA A 282      48.000  67.024  40.596  1.00  0.00           H
ATOM   4159  HA  ALA A 282      50.900  67.198  40.354  1.00  0.00           H
ATOM   4160  HB1 ALA A 282      50.570  67.573  38.129  1.00  0.00           H
ATOM   4161  HB2 ALA A 282      50.492  69.315  38.676  1.00  0.00           H
ATOM   4162  HB3 ALA A 282      49.081  68.610  38.381  1.00  0.00           H
ATOM   4163  N   THR A 283      50.887  68.949  41.952  1.00  0.00           N
ATOM   4164  CA  THR A 283      51.111  70.062  42.875  1.00  0.00           C
ATOM   4165  C   THR A 283      51.480  71.432  42.317  1.00  0.00           C
ATOM   4166  O   THR A 283      52.436  71.472  41.534  1.00  0.00           O
ATOM   4167  CB  THR A 283      52.121  69.671  43.936  1.00  0.00           C
ATOM   4168  CG2 THR A 283      51.459  68.863  45.086  1.00  0.00           C
ATOM   4169  OG1 THR A 283      53.211  69.016  43.408  1.00  0.00           O
ATOM   4170  H   THR A 283      51.730  68.509  41.612  1.00  0.00           H
ATOM   4171  HA  THR A 283      50.180  70.257  43.406  1.00  0.00           H
ATOM   4172  HB  THR A 283      52.601  70.546  44.375  1.00  0.00           H
ATOM   4173  HG1 THR A 283      53.915  69.136  44.050  1.00  0.00           H
ATOM   4174 HG21 THR A 283      51.233  67.863  44.714  1.00  0.00           H
ATOM   4175 HG22 THR A 283      50.645  69.444  45.521  1.00  0.00           H
ATOM   4176 HG23 THR A 283      52.173  68.654  45.882  1.00  0.00           H
ATOM   4177  N   LEU A 284      50.877  72.497  42.863  1.00  0.00           N
ATOM   4178  CA  LEU A 284      50.873  73.880  42.399  1.00  0.00           C
ATOM   4179  C   LEU A 284      50.991  74.876  43.567  1.00  0.00           C
ATOM   4180  O   LEU A 284      50.524  74.618  44.692  1.00  0.00           O
ATOM   4181  CB  LEU A 284      49.571  74.191  41.732  1.00  0.00           C
ATOM   4182  CG  LEU A 284      49.069  73.217  40.650  1.00  0.00           C
ATOM   4183  CD1 LEU A 284      47.781  73.741  40.001  1.00  0.00           C
ATOM   4184  CD2 LEU A 284      50.147  73.175  39.563  1.00  0.00           C
ATOM   4185  H   LEU A 284      50.183  72.338  43.580  1.00  0.00           H
ATOM   4186  HA  LEU A 284      51.690  74.092  41.709  1.00  0.00           H
ATOM   4187  HB2 LEU A 284      48.805  74.221  42.507  1.00  0.00           H
ATOM   4188  HB3 LEU A 284      49.613  75.184  41.285  1.00  0.00           H
ATOM   4189  HG  LEU A 284      48.883  72.258  41.132  1.00  0.00           H
ATOM   4190 HD11 LEU A 284      46.977  73.782  40.735  1.00  0.00           H
ATOM   4191 HD12 LEU A 284      47.456  73.101  39.181  1.00  0.00           H
ATOM   4192 HD13 LEU A 284      48.023  74.769  39.731  1.00  0.00           H
ATOM   4193 HD21 LEU A 284      50.484  74.119  39.136  1.00  0.00           H
ATOM   4194 HD22 LEU A 284      50.986  72.648  40.017  1.00  0.00           H
ATOM   4195 HD23 LEU A 284      49.811  72.656  38.665  1.00  0.00           H
ATOM   4196  N   ARG A 285      51.601  76.032  43.253  1.00  0.00           N
ATOM   4197  CA  ARG A 285      51.748  77.134  44.250  1.00  0.00           C
ATOM   4198  C   ARG A 285      51.669  78.465  43.512  1.00  0.00           C
ATOM   4199  O   ARG A 285      52.403  78.632  42.546  1.00  0.00           O
ATOM   4200  CB  ARG A 285      53.040  76.939  45.052  1.00  0.00           C
ATOM   4201  CG  ARG A 285      53.041  77.802  46.290  1.00  0.00           C
ATOM   4202  CD  ARG A 285      54.253  77.405  47.236  1.00  0.00           C
ATOM   4203  NE  ARG A 285      55.521  77.608  46.517  1.00  0.00           N
ATOM   4204  CZ  ARG A 285      56.541  76.782  46.694  1.00  0.00           C
ATOM   4205  NH1 ARG A 285      56.447  75.760  47.481  1.00  0.00           N
ATOM   4206  NH2 ARG A 285      57.563  76.862  45.896  1.00  0.00           N
ATOM   4207  H   ARG A 285      51.934  76.316  42.343  1.00  0.00           H
ATOM   4208  HA  ARG A 285      50.964  76.945  44.984  1.00  0.00           H
ATOM   4209  HB2 ARG A 285      53.100  75.873  45.269  1.00  0.00           H
ATOM   4210  HB3 ARG A 285      53.822  77.130  44.316  1.00  0.00           H
ATOM   4211  HG2 ARG A 285      53.224  78.808  45.911  1.00  0.00           H
ATOM   4212  HG3 ARG A 285      52.105  77.672  46.833  1.00  0.00           H
ATOM   4213  HD2 ARG A 285      54.205  78.020  48.136  1.00  0.00           H
ATOM   4214  HD3 ARG A 285      54.013  76.359  47.426  1.00  0.00           H
ATOM   4215  HE  ARG A 285      55.539  78.414  45.908  1.00  0.00           H
ATOM   4216 HH11 ARG A 285      55.683  75.643  48.132  1.00  0.00           H
ATOM   4217 HH12 ARG A 285      57.258  75.183  47.651  1.00  0.00           H
ATOM   4218 HH21 ARG A 285      57.595  77.693  45.322  1.00  0.00           H
ATOM   4219 HH22 ARG A 285      58.435  76.355  45.932  1.00  0.00           H
ATOM   4220  N   LYS A 286      50.960  79.421  44.122  1.00  0.00           N
ATOM   4221  CA  LYS A 286      50.877  80.862  43.695  1.00  0.00           C
ATOM   4222  C   LYS A 286      52.251  81.605  44.059  1.00  0.00           C
ATOM   4223  O   LYS A 286      52.665  81.497  45.216  1.00  0.00           O
ATOM   4224  CB  LYS A 286      49.677  81.537  44.392  1.00  0.00           C
ATOM   4225  CG  LYS A 286      49.654  83.025  44.033  1.00  0.00           C
ATOM   4226  CD  LYS A 286      48.276  83.530  44.479  1.00  0.00           C
ATOM   4227  CE  LYS A 286      48.348  85.010  44.152  1.00  0.00           C
ATOM   4228  NZ  LYS A 286      47.005  85.693  44.287  1.00  0.00           N
ATOM   4229  H   LYS A 286      50.531  79.184  45.005  1.00  0.00           H
ATOM   4230  HA  LYS A 286      50.714  80.848  42.617  1.00  0.00           H
ATOM   4231  HB2 LYS A 286      48.773  81.121  43.946  1.00  0.00           H
ATOM   4232  HB3 LYS A 286      49.811  81.395  45.465  1.00  0.00           H
ATOM   4233  HG2 LYS A 286      50.352  83.516  44.711  1.00  0.00           H
ATOM   4234  HG3 LYS A 286      49.871  83.143  42.971  1.00  0.00           H
ATOM   4235  HD2 LYS A 286      47.507  83.066  43.861  1.00  0.00           H
ATOM   4236  HD3 LYS A 286      48.026  83.471  45.539  1.00  0.00           H
ATOM   4237  HE2 LYS A 286      49.029  85.467  44.869  1.00  0.00           H
ATOM   4238  HE3 LYS A 286      48.750  85.112  43.144  1.00  0.00           H
ATOM   4239  HZ1 LYS A 286      47.028  86.650  43.967  1.00  0.00           H
ATOM   4240  HZ2 LYS A 286      46.833  85.709  45.282  1.00  0.00           H
ATOM   4241  HZ3 LYS A 286      46.250  85.197  43.834  1.00  0.00           H
ATOM   4242  N   PRO A 287      52.852  82.332  43.104  1.00  0.00           N
ATOM   4243  CA  PRO A 287      54.065  83.081  43.355  1.00  0.00           C
ATOM   4244  C   PRO A 287      53.903  83.974  44.643  1.00  0.00           C
ATOM   4245  O   PRO A 287      52.900  84.481  44.943  1.00  0.00           O
ATOM   4246  CB  PRO A 287      54.265  83.911  42.160  1.00  0.00           C
ATOM   4247  CG  PRO A 287      53.617  83.107  41.037  1.00  0.00           C
ATOM   4248  CD  PRO A 287      52.369  82.575  41.736  1.00  0.00           C
ATOM   4249  HA  PRO A 287      54.919  82.410  43.441  1.00  0.00           H
ATOM   4250  HB2 PRO A 287      53.704  84.844  42.213  1.00  0.00           H
ATOM   4251  HB3 PRO A 287      55.304  84.172  41.956  1.00  0.00           H
ATOM   4252  HG2 PRO A 287      53.327  83.637  40.130  1.00  0.00           H
ATOM   4253  HG3 PRO A 287      54.259  82.255  40.814  1.00  0.00           H
ATOM   4254  HD2 PRO A 287      51.483  83.206  41.812  1.00  0.00           H
ATOM   4255  HD3 PRO A 287      52.050  81.642  41.271  1.00  0.00           H
ATOM   4256  N   ALA A 288      55.019  84.279  45.274  1.00  0.00           N
ATOM   4257  CA  ALA A 288      55.124  85.285  46.312  1.00  0.00           C
ATOM   4258  C   ALA A 288      55.679  86.628  45.702  1.00  0.00           C
ATOM   4259  O   ALA A 288      56.282  86.716  44.684  1.00  0.00           O
ATOM   4260  CB  ALA A 288      55.974  84.671  47.409  1.00  0.00           C
ATOM   4261  H   ALA A 288      55.906  84.032  44.859  1.00  0.00           H
ATOM   4262  HA  ALA A 288      54.132  85.553  46.675  1.00  0.00           H
ATOM   4263  HB1 ALA A 288      55.537  83.695  47.618  1.00  0.00           H
ATOM   4264  HB2 ALA A 288      55.883  85.244  48.332  1.00  0.00           H
ATOM   4265  HB3 ALA A 288      57.036  84.628  47.170  1.00  0.00           H
ATOM   4266  N   VAL A 289      55.280  87.738  46.378  1.00  0.00           N
ATOM   4267  CA  VAL A 289      55.541  89.102  46.048  1.00  0.00           C
ATOM   4268  C   VAL A 289      57.030  89.391  45.952  1.00  0.00           C
ATOM   4269  O   VAL A 289      57.725  89.115  46.887  1.00  0.00           O
ATOM   4270  CB  VAL A 289      54.915  90.060  47.073  1.00  0.00           C
ATOM   4271  CG1 VAL A 289      55.016  91.580  46.701  1.00  0.00           C
ATOM   4272  CG2 VAL A 289      53.388  89.715  47.181  1.00  0.00           C
ATOM   4273  H   VAL A 289      54.702  87.633  47.200  1.00  0.00           H
ATOM   4274  HA  VAL A 289      54.998  89.148  45.104  1.00  0.00           H
ATOM   4275  HB  VAL A 289      55.326  89.767  48.039  1.00  0.00           H
ATOM   4276 HG11 VAL A 289      54.099  91.884  46.194  1.00  0.00           H
ATOM   4277 HG12 VAL A 289      54.981  92.251  47.559  1.00  0.00           H
ATOM   4278 HG13 VAL A 289      55.966  91.936  46.304  1.00  0.00           H
ATOM   4279 HG21 VAL A 289      53.203  88.705  47.547  1.00  0.00           H
ATOM   4280 HG22 VAL A 289      52.903  89.947  46.232  1.00  0.00           H
ATOM   4281 HG23 VAL A 289      52.959  90.434  47.879  1.00  0.00           H
ATOM   4282  N   LEU A 290      57.454  89.990  44.826  1.00  0.00           N
ATOM   4283  CA  LEU A 290      58.713  90.524  44.463  1.00  0.00           C
ATOM   4284  C   LEU A 290      58.418  91.778  43.471  1.00  0.00           C
ATOM   4285  O   LEU A 290      59.360  92.407  42.942  1.00  0.00           O
ATOM   4286  CB  LEU A 290      59.592  89.471  43.874  1.00  0.00           C
ATOM   4287  CG  LEU A 290      60.015  88.285  44.709  1.00  0.00           C
ATOM   4288  CD1 LEU A 290      60.722  87.167  43.984  1.00  0.00           C
ATOM   4289  CD2 LEU A 290      61.056  88.733  45.755  1.00  0.00           C
ATOM   4290  OXT LEU A 290      57.295  92.335  43.516  1.00  0.00           O
ATOM   4291  H   LEU A 290      56.620  90.143  44.278  1.00  0.00           H
ATOM   4292  HA  LEU A 290      59.269  90.918  45.313  1.00  0.00           H
ATOM   4293  HB2 LEU A 290      59.136  89.030  42.987  1.00  0.00           H
ATOM   4294  HB3 LEU A 290      60.457  89.940  43.406  1.00  0.00           H
ATOM   4295  HG  LEU A 290      59.155  87.825  45.197  1.00  0.00           H
ATOM   4296 HD11 LEU A 290      61.025  86.431  44.729  1.00  0.00           H
ATOM   4297 HD12 LEU A 290      61.699  87.528  43.660  1.00  0.00           H
ATOM   4298 HD13 LEU A 290      60.106  86.749  43.188  1.00  0.00           H
ATOM   4299 HD21 LEU A 290      61.878  89.229  45.238  1.00  0.00           H
ATOM   4300 HD22 LEU A 290      60.572  89.527  46.323  1.00  0.00           H
ATOM   4301 HD23 LEU A 290      61.430  87.956  46.422  1.00  0.00           H
TER    4302      LEU A 290 
ATOM   4303  N   GLN B   9      38.130  78.445  27.790  1.00  0.03           N
ATOM   4304  CA  GLN B   9      37.703  77.377  26.926  1.00  0.03           C
ATOM   4305  C   GLN B   9      36.756  76.448  27.668  1.00  0.03           C
ATOM   4306  O   GLN B   9      37.114  75.844  28.671  1.00  0.03           O
ATOM   4307  CB  GLN B   9      38.921  76.570  26.445  1.00  0.03           C
ATOM   4308  CG  GLN B   9      38.632  75.273  25.637  1.00  0.03           C
ATOM   4309  CD  GLN B   9      37.573  75.360  24.485  1.00  0.03           C
ATOM   4310  NE2 GLN B   9      37.091  74.244  24.052  1.00  0.03           N
ATOM   4311  OE1 GLN B   9      37.391  76.409  23.834  1.00  0.03           O
ATOM   4312  HA  GLN B   9      37.245  77.808  26.036  1.00  0.03           H
ATOM   4313  HB2 GLN B   9      39.471  77.252  25.797  1.00  0.03           H
ATOM   4314  HB3 GLN B   9      39.489  76.305  27.337  1.00  0.03           H
ATOM   4315  HG2 GLN B   9      39.525  74.822  25.204  1.00  0.03           H
ATOM   4316  HG3 GLN B   9      38.424  74.459  26.331  1.00  0.03           H
ATOM   4317 HE21 GLN B   9      36.566  74.130  23.197  1.00  0.03           H
ATOM   4318 HE22 GLN B   9      37.374  73.385  24.501  1.00  0.03           H
ATOM   4319  H1  GLN B   9      38.079  78.108  28.741  1.00  0.03           H
ATOM   4320  H2  GLN B   9      39.006  78.787  27.423  1.00  0.03           H
ATOM   4321  H3  GLN B   9      37.434  79.175  27.849  1.00  0.03           H
ATOM   4322  N   GLN B  10      35.471  76.414  27.209  1.00  0.02           N
ATOM   4323  CA  GLN B  10      34.299  75.766  27.936  1.00  0.02           C
ATOM   4324  C   GLN B  10      33.361  75.054  26.880  1.00  0.02           C
ATOM   4325  O   GLN B  10      33.509  75.364  25.667  1.00  0.02           O
ATOM   4326  CB  GLN B  10      33.612  76.893  28.724  1.00  0.02           C
ATOM   4327  CG  GLN B  10      32.612  76.445  29.855  1.00  0.02           C
ATOM   4328  CD  GLN B  10      31.952  77.618  30.597  1.00  0.02           C
ATOM   4329  NE2 GLN B  10      30.881  77.349  31.343  1.00  0.02           N
ATOM   4330  OE1 GLN B  10      32.361  78.783  30.591  1.00  0.02           O
ATOM   4331  H   GLN B  10      35.273  76.923  26.360  1.00  0.02           H
ATOM   4332  HA  GLN B  10      34.736  75.066  28.648  1.00  0.02           H
ATOM   4333  HB2 GLN B  10      34.396  77.501  29.176  1.00  0.02           H
ATOM   4334  HB3 GLN B  10      33.074  77.540  28.031  1.00  0.02           H
ATOM   4335  HG2 GLN B  10      31.769  75.901  29.429  1.00  0.02           H
ATOM   4336  HG3 GLN B  10      33.009  75.712  30.557  1.00  0.02           H
ATOM   4337 HE21 GLN B  10      30.284  78.063  31.736  1.00  0.02           H
ATOM   4338 HE22 GLN B  10      30.695  76.377  31.542  1.00  0.02           H
ATOM   4339  N   GLN B  11      32.455  74.211  27.369  1.00  0.01           N
ATOM   4340  CA  GLN B  11      31.419  73.544  26.652  1.00  0.01           C
ATOM   4341  C   GLN B  11      30.063  73.476  27.388  1.00  0.01           C
ATOM   4342  O   GLN B  11      28.978  73.262  26.813  1.00  0.01           O
ATOM   4343  CB  GLN B  11      31.844  72.148  26.209  1.00  0.01           C
ATOM   4344  CG  GLN B  11      32.939  71.832  25.108  1.00  0.01           C
ATOM   4345  CD  GLN B  11      34.380  71.734  25.663  1.00  0.01           C
ATOM   4346  NE2 GLN B  11      35.372  71.512  24.803  1.00  0.01           N
ATOM   4347  OE1 GLN B  11      34.643  71.785  26.873  1.00  0.01           O
ATOM   4348  H   GLN B  11      32.605  74.046  28.354  1.00  0.01           H
ATOM   4349  HA  GLN B  11      31.179  74.090  25.739  1.00  0.01           H
ATOM   4350  HB2 GLN B  11      31.989  71.546  27.106  1.00  0.01           H
ATOM   4351  HB3 GLN B  11      30.955  71.648  25.825  1.00  0.01           H
ATOM   4352  HG2 GLN B  11      32.783  71.066  24.348  1.00  0.01           H
ATOM   4353  HG3 GLN B  11      32.928  72.723  24.480  1.00  0.01           H
ATOM   4354 HE21 GLN B  11      36.330  71.524  25.123  1.00  0.01           H
ATOM   4355 HE22 GLN B  11      35.146  71.299  23.842  1.00  0.01           H
ATOM   4356  N   VAL B  12      30.105  73.602  28.704  1.00 -0.01           N
ATOM   4357  CA  VAL B  12      28.879  73.444  29.541  1.00 -0.01           C
ATOM   4358  C   VAL B  12      28.841  74.420  30.706  1.00 -0.01           C
ATOM   4359  O   VAL B  12      29.933  74.730  31.249  1.00 -0.01           O
ATOM   4360  CB  VAL B  12      28.674  71.993  30.033  1.00 -0.01           C
ATOM   4361  CG1 VAL B  12      27.526  71.857  31.090  1.00 -0.01           C
ATOM   4362  CG2 VAL B  12      28.396  71.108  28.776  1.00 -0.01           C
ATOM   4363  H   VAL B  12      30.949  73.488  29.247  1.00 -0.01           H
ATOM   4364  HA  VAL B  12      28.047  73.768  28.916  1.00 -0.01           H
ATOM   4365  HB  VAL B  12      29.608  71.630  30.461  1.00 -0.01           H
ATOM   4366 HG11 VAL B  12      26.629  72.442  30.886  1.00 -0.01           H
ATOM   4367 HG12 VAL B  12      27.238  70.827  31.301  1.00 -0.01           H
ATOM   4368 HG13 VAL B  12      27.773  72.251  32.076  1.00 -0.01           H
ATOM   4369 HG21 VAL B  12      27.684  71.469  28.034  1.00 -0.01           H
ATOM   4370 HG22 VAL B  12      28.006  70.111  28.981  1.00 -0.01           H
ATOM   4371 HG23 VAL B  12      29.333  70.959  28.240  1.00 -0.01           H
ATOM   4372  N   THR B  13      27.771  74.996  31.095  1.00  0.00           N
ATOM   4373  CA  THR B  13      27.694  75.870  32.242  1.00  0.00           C
ATOM   4374  C   THR B  13      27.625  75.261  33.623  1.00  0.00           C
ATOM   4375  O   THR B  13      27.190  74.078  33.744  1.00  0.00           O
ATOM   4376  CB  THR B  13      26.533  76.881  32.193  1.00  0.00           C
ATOM   4377  CG2 THR B  13      26.786  77.956  31.118  1.00  0.00           C
ATOM   4378  OG1 THR B  13      25.248  76.239  31.924  1.00  0.00           O
ATOM   4379  H   THR B  13      26.919  74.793  30.593  1.00  0.00           H
ATOM   4380  HA  THR B  13      28.610  76.459  32.201  1.00  0.00           H
ATOM   4381  HB  THR B  13      26.535  77.427  33.137  1.00  0.00           H
ATOM   4382  HG1 THR B  13      24.602  76.907  32.166  1.00  0.00           H
ATOM   4383 HG21 THR B  13      27.297  77.580  30.232  1.00  0.00           H
ATOM   4384 HG22 THR B  13      27.306  78.830  31.513  1.00  0.00           H
ATOM   4385 HG23 THR B  13      25.807  78.244  30.736  1.00  0.00           H
ATOM   4386  N   ALA B  14      28.126  76.023  34.609  1.00  0.00           N
ATOM   4387  CA  ALA B  14      28.170  75.655  36.067  1.00  0.00           C
ATOM   4388  C   ALA B  14      26.837  75.267  36.650  1.00  0.00           C
ATOM   4389  O   ALA B  14      26.818  74.367  37.466  1.00  0.00           O
ATOM   4390  CB  ALA B  14      28.934  76.700  36.907  1.00  0.00           C
ATOM   4391  H   ALA B  14      28.474  76.932  34.341  1.00  0.00           H
ATOM   4392  HA  ALA B  14      28.755  74.735  36.058  1.00  0.00           H
ATOM   4393  HB1 ALA B  14      29.881  76.961  36.433  1.00  0.00           H
ATOM   4394  HB2 ALA B  14      29.085  76.149  37.836  1.00  0.00           H
ATOM   4395  HB3 ALA B  14      28.369  77.629  36.982  1.00  0.00           H
ATOM   4396  N   ASP B  15      25.764  75.882  36.228  1.00  0.00           N
ATOM   4397  CA  ASP B  15      24.450  75.492  36.737  1.00  0.00           C
ATOM   4398  C   ASP B  15      24.056  74.096  36.219  1.00  0.00           C
ATOM   4399  O   ASP B  15      23.415  73.313  36.950  1.00  0.00           O
ATOM   4400  CB  ASP B  15      23.494  76.590  36.151  1.00  0.00           C
ATOM   4401  CG  ASP B  15      23.463  77.895  36.820  1.00  0.00           C
ATOM   4402  OD1 ASP B  15      24.220  78.183  37.783  1.00  0.00           O
ATOM   4403  OD2 ASP B  15      22.600  78.703  36.399  1.00  0.00           O
ATOM   4404  H   ASP B  15      25.881  76.760  35.743  1.00  0.00           H
ATOM   4405  HA  ASP B  15      24.385  75.535  37.824  1.00  0.00           H
ATOM   4406  HB2 ASP B  15      23.784  76.656  35.103  1.00  0.00           H
ATOM   4407  HB3 ASP B  15      22.538  76.075  36.246  1.00  0.00           H
ATOM   4408  N   GLU B  16      24.393  73.800  35.000  1.00  0.01           N
ATOM   4409  CA  GLU B  16      23.992  72.572  34.343  1.00  0.01           C
ATOM   4410  C   GLU B  16      24.734  71.429  35.094  1.00  0.01           C
ATOM   4411  O   GLU B  16      24.137  70.431  35.346  1.00  0.01           O
ATOM   4412  CB  GLU B  16      24.171  72.629  32.890  1.00  0.01           C
ATOM   4413  CG  GLU B  16      23.012  73.386  32.211  1.00  0.01           C
ATOM   4414  CD  GLU B  16      21.709  72.678  32.017  1.00  0.01           C
ATOM   4415  OE1 GLU B  16      21.499  72.265  30.874  1.00  0.01           O
ATOM   4416  OE2 GLU B  16      20.909  72.487  32.948  1.00  0.01           O
ATOM   4417  H   GLU B  16      24.975  74.461  34.507  1.00  0.01           H
ATOM   4418  HA  GLU B  16      22.962  72.379  34.640  1.00  0.01           H
ATOM   4419  HB2 GLU B  16      25.149  73.025  32.619  1.00  0.01           H
ATOM   4420  HB3 GLU B  16      24.318  71.599  32.565  1.00  0.01           H
ATOM   4421  HG2 GLU B  16      22.801  74.197  32.909  1.00  0.01           H
ATOM   4422  HG3 GLU B  16      23.356  73.866  31.295  1.00  0.01           H
ATOM   4423  N   VAL B  17      26.081  71.556  35.303  1.00 -0.03           N
ATOM   4424  CA  VAL B  17      26.821  70.804  36.323  1.00 -0.03           C
ATOM   4425  C   VAL B  17      26.058  70.774  37.683  1.00 -0.03           C
ATOM   4426  O   VAL B  17      25.928  69.693  38.157  1.00 -0.03           O
ATOM   4427  CB  VAL B  17      28.199  71.399  36.564  1.00 -0.03           C
ATOM   4428  CG1 VAL B  17      29.045  70.590  37.664  1.00 -0.03           C
ATOM   4429  CG2 VAL B  17      29.175  71.317  35.362  1.00 -0.03           C
ATOM   4430  H   VAL B  17      26.555  72.297  34.807  1.00 -0.03           H
ATOM   4431  HA  VAL B  17      26.864  69.754  36.034  1.00 -0.03           H
ATOM   4432  HB  VAL B  17      28.129  72.436  36.892  1.00 -0.03           H
ATOM   4433 HG11 VAL B  17      28.532  70.738  38.615  1.00 -0.03           H
ATOM   4434 HG12 VAL B  17      29.139  69.539  37.393  1.00 -0.03           H
ATOM   4435 HG13 VAL B  17      30.011  71.088  37.743  1.00 -0.03           H
ATOM   4436 HG21 VAL B  17      28.726  71.782  34.485  1.00 -0.03           H
ATOM   4437 HG22 VAL B  17      29.490  70.303  35.115  1.00 -0.03           H
ATOM   4438 HG23 VAL B  17      30.003  72.007  35.525  1.00 -0.03           H
ATOM   4439  N   GLY B  18      25.733  71.945  38.317  1.00  0.01           N
ATOM   4440  CA  GLY B  18      25.061  71.960  39.693  1.00  0.01           C
ATOM   4441  C   GLY B  18      23.740  71.020  39.819  1.00  0.01           C
ATOM   4442  O   GLY B  18      23.696  70.056  40.549  1.00  0.01           O
ATOM   4443  H   GLY B  18      26.033  72.827  37.927  1.00  0.01           H
ATOM   4444  HA2 GLY B  18      25.761  71.549  40.421  1.00  0.01           H
ATOM   4445  HA3 GLY B  18      24.851  72.984  40.002  1.00  0.01           H
ATOM   4446  N   ASP B  19      22.777  71.276  38.907  1.00  0.00           N
ATOM   4447  CA  ASP B  19      21.498  70.477  38.728  1.00  0.00           C
ATOM   4448  C   ASP B  19      21.724  69.008  38.180  1.00  0.00           C
ATOM   4449  O   ASP B  19      20.916  68.172  38.519  1.00  0.00           O
ATOM   4450  CB  ASP B  19      20.673  71.342  37.757  1.00  0.00           C
ATOM   4451  CG  ASP B  19      20.040  72.661  38.316  1.00  0.00           C
ATOM   4452  OD1 ASP B  19      19.770  73.545  37.469  1.00  0.00           O
ATOM   4453  OD2 ASP B  19      19.918  72.817  39.534  1.00  0.00           O
ATOM   4454  H   ASP B  19      23.039  71.884  38.144  1.00  0.00           H
ATOM   4455  HA  ASP B  19      20.958  70.366  39.669  1.00  0.00           H
ATOM   4456  HB2 ASP B  19      21.234  71.596  36.857  1.00  0.00           H
ATOM   4457  HB3 ASP B  19      19.776  70.794  37.468  1.00  0.00           H
ATOM   4458  N   TRP B  20      22.799  68.673  37.467  1.00  0.05           N
ATOM   4459  CA  TRP B  20      23.186  67.296  37.143  1.00  0.05           C
ATOM   4460  C   TRP B  20      23.623  66.547  38.402  1.00  0.05           C
ATOM   4461  O   TRP B  20      23.093  65.461  38.697  1.00  0.05           O
ATOM   4462  CB  TRP B  20      24.276  67.238  36.112  1.00  0.05           C
ATOM   4463  CG  TRP B  20      24.541  65.969  35.414  1.00  0.05           C
ATOM   4464  CD1 TRP B  20      24.160  65.689  34.158  1.00  0.05           C
ATOM   4465  CD2 TRP B  20      25.151  64.779  35.905  1.00  0.05           C
ATOM   4466  CE2 TRP B  20      25.066  63.805  34.855  1.00  0.05           C
ATOM   4467  CE3 TRP B  20      25.741  64.392  37.145  1.00  0.05           C
ATOM   4468  NE1 TRP B  20      24.460  64.375  33.769  1.00  0.05           N
ATOM   4469  CZ2 TRP B  20      25.563  62.471  35.015  1.00  0.05           C
ATOM   4470  CZ3 TRP B  20      26.213  63.090  37.367  1.00  0.05           C
ATOM   4471  CH2 TRP B  20      26.115  62.169  36.293  1.00  0.05           C
ATOM   4472  H   TRP B  20      23.419  69.429  37.214  1.00  0.05           H
ATOM   4473  HA  TRP B  20      22.419  66.700  36.648  1.00  0.05           H
ATOM   4474  HB2 TRP B  20      24.052  68.009  35.375  1.00  0.05           H
ATOM   4475  HB3 TRP B  20      25.234  67.554  36.526  1.00  0.05           H
ATOM   4476  HD1 TRP B  20      23.804  66.435  33.462  1.00  0.05           H
ATOM   4477  HE1 TRP B  20      24.579  64.054  32.819  1.00  0.05           H
ATOM   4478  HE3 TRP B  20      25.948  65.054  37.973  1.00  0.05           H
ATOM   4479  HZ2 TRP B  20      25.598  61.798  34.172  1.00  0.05           H
ATOM   4480  HZ3 TRP B  20      26.596  62.792  38.332  1.00  0.05           H
ATOM   4481  HH2 TRP B  20      26.447  61.144  36.370  1.00  0.05           H
ATOM   4482  N   TYR B  21      24.359  67.288  39.243  1.00  0.03           N
ATOM   4483  CA  TYR B  21      24.860  66.620  40.461  1.00  0.03           C
ATOM   4484  C   TYR B  21      23.739  66.602  41.434  1.00  0.03           C
ATOM   4485  O   TYR B  21      23.612  65.644  42.185  1.00  0.03           O
ATOM   4486  CB  TYR B  21      26.016  67.478  40.991  1.00  0.03           C
ATOM   4487  CG  TYR B  21      27.418  66.910  40.738  1.00  0.03           C
ATOM   4488  CD1 TYR B  21      27.926  65.840  41.564  1.00  0.03           C
ATOM   4489  CD2 TYR B  21      28.168  67.427  39.655  1.00  0.03           C
ATOM   4490  CE1 TYR B  21      29.150  65.324  41.197  1.00  0.03           C
ATOM   4491  CE2 TYR B  21      29.426  66.800  39.434  1.00  0.03           C
ATOM   4492  CZ  TYR B  21      29.869  65.718  40.128  1.00  0.03           C
ATOM   4493  OH  TYR B  21      31.041  65.076  39.840  1.00  0.03           O
ATOM   4494  H   TYR B  21      24.885  68.088  38.921  1.00  0.03           H
ATOM   4495  HA  TYR B  21      25.198  65.592  40.337  1.00  0.03           H
ATOM   4496  HB2 TYR B  21      25.952  68.516  40.664  1.00  0.03           H
ATOM   4497  HB3 TYR B  21      25.886  67.580  42.069  1.00  0.03           H
ATOM   4498  HD1 TYR B  21      27.253  65.413  42.292  1.00  0.03           H
ATOM   4499  HD2 TYR B  21      27.720  68.161  39.001  1.00  0.03           H
ATOM   4500  HE1 TYR B  21      29.476  64.440  41.726  1.00  0.03           H
ATOM   4501  HE2 TYR B  21      30.025  67.224  38.642  1.00  0.03           H
ATOM   4502  HH  TYR B  21      31.538  65.390  39.081  1.00  0.03           H
ATOM   4503  N   ASP B  22      22.786  67.553  41.411  1.00  0.03           N
ATOM   4504  CA  ASP B  22      21.537  67.545  42.297  1.00  0.03           C
ATOM   4505  C   ASP B  22      20.527  66.422  41.970  1.00  0.03           C
ATOM   4506  O   ASP B  22      19.951  65.765  42.868  1.00  0.03           O
ATOM   4507  CB  ASP B  22      20.731  68.899  42.334  1.00  0.03           C
ATOM   4508  CG  ASP B  22      21.444  70.069  43.036  1.00  0.03           C
ATOM   4509  OD1 ASP B  22      22.408  69.802  43.763  1.00  0.03           O
ATOM   4510  OD2 ASP B  22      21.054  71.249  42.830  1.00  0.03           O
ATOM   4511  H   ASP B  22      22.980  68.377  40.861  1.00  0.03           H
ATOM   4512  HA  ASP B  22      21.926  67.399  43.305  1.00  0.03           H
ATOM   4513  HB2 ASP B  22      20.502  69.104  41.289  1.00  0.03           H
ATOM   4514  HB3 ASP B  22      19.757  68.665  42.763  1.00  0.03           H
ATOM   4515  N   LYS B  23      20.431  66.046  40.662  1.00  0.00           N
ATOM   4516  CA  LYS B  23      19.556  65.044  40.020  1.00  0.00           C
ATOM   4517  C   LYS B  23      20.128  63.550  39.963  1.00  0.00           C
ATOM   4518  O   LYS B  23      19.374  62.583  40.245  1.00  0.00           O
ATOM   4519  CB  LYS B  23      19.423  65.539  38.526  1.00  0.00           C
ATOM   4520  CG  LYS B  23      18.311  64.806  37.719  1.00  0.00           C
ATOM   4521  CD  LYS B  23      18.200  65.373  36.321  1.00  0.00           C
ATOM   4522  CE  LYS B  23      17.845  66.844  36.298  1.00  0.00           C
ATOM   4523  NZ  LYS B  23      17.843  67.248  34.877  1.00  0.00           N
ATOM   4524  H   LYS B  23      21.083  66.566  40.093  1.00  0.00           H
ATOM   4525  HA  LYS B  23      18.572  65.078  40.488  1.00  0.00           H
ATOM   4526  HB2 LYS B  23      18.958  66.515  38.665  1.00  0.00           H
ATOM   4527  HB3 LYS B  23      20.375  65.607  38.000  1.00  0.00           H
ATOM   4528  HG2 LYS B  23      18.571  63.747  37.700  1.00  0.00           H
ATOM   4529  HG3 LYS B  23      17.414  64.935  38.324  1.00  0.00           H
ATOM   4530  HD2 LYS B  23      19.202  65.177  35.939  1.00  0.00           H
ATOM   4531  HD3 LYS B  23      17.359  64.974  35.753  1.00  0.00           H
ATOM   4532  HE2 LYS B  23      16.824  66.896  36.676  1.00  0.00           H
ATOM   4533  HE3 LYS B  23      18.586  67.427  36.845  1.00  0.00           H
ATOM   4534  HZ1 LYS B  23      17.120  66.757  34.371  1.00  0.00           H
ATOM   4535  HZ2 LYS B  23      18.755  67.047  34.493  1.00  0.00           H
ATOM   4536  HZ3 LYS B  23      17.791  68.254  34.795  1.00  0.00           H
ATOM   4537  N   PHE B  24      21.333  63.385  39.523  1.00 -0.02           N
ATOM   4538  CA  PHE B  24      21.938  62.107  39.315  1.00 -0.02           C
ATOM   4539  C   PHE B  24      23.110  61.778  40.289  1.00 -0.02           C
ATOM   4540  O   PHE B  24      23.551  60.672  40.433  1.00 -0.02           O
ATOM   4541  CB  PHE B  24      22.485  62.081  37.899  1.00 -0.02           C
ATOM   4542  CG  PHE B  24      21.332  62.133  36.870  1.00 -0.02           C
ATOM   4543  CD1 PHE B  24      20.293  61.273  36.928  1.00 -0.02           C
ATOM   4544  CD2 PHE B  24      21.470  62.965  35.742  1.00 -0.02           C
ATOM   4545  CE1 PHE B  24      19.282  61.246  35.932  1.00 -0.02           C
ATOM   4546  CE2 PHE B  24      20.421  63.172  34.835  1.00 -0.02           C
ATOM   4547  CZ  PHE B  24      19.317  62.267  34.978  1.00 -0.02           C
ATOM   4548  H   PHE B  24      21.758  64.214  39.134  1.00 -0.02           H
ATOM   4549  HA  PHE B  24      21.165  61.347  39.439  1.00 -0.02           H
ATOM   4550  HB2 PHE B  24      23.185  62.899  37.728  1.00 -0.02           H
ATOM   4551  HB3 PHE B  24      22.912  61.084  37.792  1.00 -0.02           H
ATOM   4552  HD1 PHE B  24      20.210  60.584  37.756  1.00 -0.02           H
ATOM   4553  HD2 PHE B  24      22.343  63.601  35.737  1.00 -0.02           H
ATOM   4554  HE1 PHE B  24      18.546  60.457  35.965  1.00 -0.02           H
ATOM   4555  HE2 PHE B  24      20.400  63.853  33.997  1.00 -0.02           H
ATOM   4556  HZ  PHE B  24      18.526  62.395  34.253  1.00 -0.02           H
ATOM   4557  N   GLY B  25      23.591  62.806  40.984  1.00  0.01           N
ATOM   4558  CA  GLY B  25      24.782  62.773  41.803  1.00  0.01           C
ATOM   4559  C   GLY B  25      24.664  61.986  43.079  1.00  0.01           C
ATOM   4560  O   GLY B  25      25.694  61.664  43.707  1.00  0.01           O
ATOM   4561  H   GLY B  25      23.130  63.683  40.786  1.00  0.01           H
ATOM   4562  HA2 GLY B  25      25.688  62.450  41.292  1.00  0.01           H
ATOM   4563  HA3 GLY B  25      25.054  63.799  42.050  1.00  0.01           H
ATOM   4564  N   GLU B  26      23.490  61.539  43.471  1.00 -0.01           N
ATOM   4565  CA  GLU B  26      23.361  60.513  44.498  1.00 -0.01           C
ATOM   4566  C   GLU B  26      23.871  59.082  44.122  1.00 -0.01           C
ATOM   4567  O   GLU B  26      24.197  58.279  44.976  1.00 -0.01           O
ATOM   4568  CB  GLU B  26      21.864  60.409  44.890  1.00 -0.01           C
ATOM   4569  CG  GLU B  26      21.567  59.879  46.281  1.00 -0.01           C
ATOM   4570  CD  GLU B  26      21.810  60.840  47.426  1.00 -0.01           C
ATOM   4571  OE1 GLU B  26      21.107  60.768  48.419  1.00 -0.01           O
ATOM   4572  OE2 GLU B  26      22.650  61.743  47.350  1.00 -0.01           O
ATOM   4573  H   GLU B  26      22.685  61.886  42.970  1.00 -0.01           H
ATOM   4574  HA  GLU B  26      23.875  60.844  45.400  1.00 -0.01           H
ATOM   4575  HB2 GLU B  26      21.373  61.377  44.781  1.00 -0.01           H
ATOM   4576  HB3 GLU B  26      21.264  59.824  44.193  1.00 -0.01           H
ATOM   4577  HG2 GLU B  26      20.500  59.690  46.404  1.00 -0.01           H
ATOM   4578  HG3 GLU B  26      22.069  58.932  46.479  1.00 -0.01           H
ATOM   4579  N   VAL B  27      24.124  58.838  42.794  1.00 -0.18           N
ATOM   4580  CA  VAL B  27      24.551  57.503  42.282  1.00 -0.18           C
ATOM   4581  C   VAL B  27      26.031  57.122  42.557  1.00 -0.18           C
ATOM   4582  O   VAL B  27      26.405  55.985  42.715  1.00 -0.18           O
ATOM   4583  CB  VAL B  27      24.203  57.313  40.758  1.00 -0.18           C
ATOM   4584  CG1 VAL B  27      25.135  58.078  39.825  1.00 -0.18           C
ATOM   4585  CG2 VAL B  27      24.234  55.850  40.299  1.00 -0.18           C
ATOM   4586  H   VAL B  27      23.861  59.549  42.128  1.00 -0.18           H
ATOM   4587  HA  VAL B  27      23.997  56.712  42.788  1.00 -0.18           H
ATOM   4588  HB  VAL B  27      23.146  57.561  40.661  1.00 -0.18           H
ATOM   4589 HG11 VAL B  27      26.001  57.482  39.539  1.00 -0.18           H
ATOM   4590 HG12 VAL B  27      24.477  58.323  38.991  1.00 -0.18           H
ATOM   4591 HG13 VAL B  27      25.483  59.037  40.209  1.00 -0.18           H
ATOM   4592 HG21 VAL B  27      23.820  55.778  39.293  1.00 -0.18           H
ATOM   4593 HG22 VAL B  27      23.648  55.233  40.979  1.00 -0.18           H
ATOM   4594 HG23 VAL B  27      25.274  55.527  40.351  1.00 -0.18           H
ATOM   4595  N   TYR B  28      26.909  58.124  42.747  1.00 -0.85           N
ATOM   4596  CA  TYR B  28      28.280  57.969  43.182  1.00 -0.85           C
ATOM   4597  C   TYR B  28      28.238  57.667  44.690  1.00 -0.85           C
ATOM   4598  O   TYR B  28      28.942  56.755  45.100  1.00 -0.85           O
ATOM   4599  CB  TYR B  28      29.058  59.217  43.001  1.00 -0.85           C
ATOM   4600  CG  TYR B  28      28.934  59.878  41.595  1.00 -0.85           C
ATOM   4601  CD1 TYR B  28      29.865  59.530  40.575  1.00 -0.85           C
ATOM   4602  CD2 TYR B  28      28.277  61.114  41.517  1.00 -0.85           C
ATOM   4603  CE1 TYR B  28      29.863  60.319  39.392  1.00 -0.85           C
ATOM   4604  CE2 TYR B  28      28.377  61.922  40.347  1.00 -0.85           C
ATOM   4605  CZ  TYR B  28      29.122  61.506  39.248  1.00 -0.85           C
ATOM   4606  OH  TYR B  28      29.328  62.158  38.049  1.00 -0.85           O
ATOM   4607  H   TYR B  28      26.556  59.056  42.585  1.00 -0.85           H
ATOM   4608  HA  TYR B  28      28.755  57.102  42.724  1.00 -0.85           H
ATOM   4609  HB2 TYR B  28      28.830  59.951  43.774  1.00 -0.85           H
ATOM   4610  HB3 TYR B  28      30.101  59.034  43.257  1.00 -0.85           H
ATOM   4611  HD1 TYR B  28      30.457  58.638  40.712  1.00 -0.85           H
ATOM   4612  HD2 TYR B  28      27.671  61.436  42.350  1.00 -0.85           H
ATOM   4613  HE1 TYR B  28      30.439  60.033  38.524  1.00 -0.85           H
ATOM   4614  HE2 TYR B  28      27.964  62.911  40.219  1.00 -0.85           H
ATOM   4615  HH  TYR B  28      29.509  61.462  37.413  1.00 -0.85           H
ATOM   4616  N   HID B  29      27.346  58.351  45.488  1.00  0.09           N
ATOM   4617  CA  HID B  29      27.176  58.041  46.940  1.00  0.09           C
ATOM   4618  C   HID B  29      26.455  56.693  47.222  1.00  0.09           C
ATOM   4619  O   HID B  29      26.655  56.143  48.289  1.00  0.09           O
ATOM   4620  CB  HID B  29      26.298  59.161  47.619  1.00  0.09           C
ATOM   4621  CG  HID B  29      26.636  60.598  47.282  1.00  0.09           C
ATOM   4622  CD2 HID B  29      27.887  61.165  47.291  1.00  0.09           C
ATOM   4623  ND1 HID B  29      25.755  61.629  47.260  1.00  0.09           N
ATOM   4624  CE1 HID B  29      26.462  62.729  47.164  1.00  0.09           C
ATOM   4625  NE2 HID B  29      27.784  62.511  47.222  1.00  0.09           N
ATOM   4626  H   HID B  29      26.682  58.989  45.074  1.00  0.09           H
ATOM   4627  HA  HID B  29      28.124  58.090  47.476  1.00  0.09           H
ATOM   4628  HB2 HID B  29      25.259  59.016  47.323  1.00  0.09           H
ATOM   4629  HB3 HID B  29      26.421  59.102  48.700  1.00  0.09           H
ATOM   4630  HD1 HID B  29      24.752  61.578  47.375  1.00  0.09           H
ATOM   4631  HD2 HID B  29      28.879  60.742  47.344  1.00  0.09           H
ATOM   4632  HE1 HID B  29      26.043  63.724  47.130  1.00  0.09           H
ATOM   4633  N   LEU B  30      25.929  55.979  46.197  1.00 -0.01           N
ATOM   4634  CA  LEU B  30      25.309  54.648  46.272  1.00 -0.01           C
ATOM   4635  C   LEU B  30      26.309  53.521  45.791  1.00 -0.01           C
ATOM   4636  O   LEU B  30      25.912  52.313  45.785  1.00 -0.01           O
ATOM   4637  CB  LEU B  30      24.050  54.727  45.469  1.00 -0.01           C
ATOM   4638  CG  LEU B  30      22.859  55.435  46.229  1.00 -0.01           C
ATOM   4639  CD1 LEU B  30      21.758  55.972  45.249  1.00 -0.01           C
ATOM   4640  CD2 LEU B  30      22.181  54.468  47.211  1.00 -0.01           C
ATOM   4641  H   LEU B  30      25.575  56.556  45.447  1.00 -0.01           H
ATOM   4642  HA  LEU B  30      25.016  54.484  47.310  1.00 -0.01           H
ATOM   4643  HB2 LEU B  30      24.176  55.207  44.498  1.00 -0.01           H
ATOM   4644  HB3 LEU B  30      23.794  53.700  45.207  1.00 -0.01           H
ATOM   4645  HG  LEU B  30      23.176  56.364  46.702  1.00 -0.01           H
ATOM   4646 HD11 LEU B  30      20.808  56.079  45.772  1.00 -0.01           H
ATOM   4647 HD12 LEU B  30      21.579  55.166  44.538  1.00 -0.01           H
ATOM   4648 HD13 LEU B  30      22.113  56.908  44.819  1.00 -0.01           H
ATOM   4649 HD21 LEU B  30      21.655  53.654  46.712  1.00 -0.01           H
ATOM   4650 HD22 LEU B  30      22.880  54.167  47.991  1.00 -0.01           H
ATOM   4651 HD23 LEU B  30      21.352  54.963  47.717  1.00 -0.01           H
ATOM   4652  N   THR B  31      27.524  53.836  45.355  1.00 -0.11           N
ATOM   4653  CA  THR B  31      28.481  52.897  44.650  1.00 -0.11           C
ATOM   4654  C   THR B  31      29.922  52.945  45.245  1.00 -0.11           C
ATOM   4655  O   THR B  31      30.584  51.908  45.280  1.00 -0.11           O
ATOM   4656  CB  THR B  31      28.595  53.243  43.189  1.00 -0.11           C
ATOM   4657  CG2 THR B  31      27.322  52.668  42.464  1.00 -0.11           C
ATOM   4658  OG1 THR B  31      28.680  54.629  42.914  1.00 -0.11           O
ATOM   4659  H   THR B  31      27.807  54.794  45.506  1.00 -0.11           H
ATOM   4660  HA  THR B  31      28.101  51.892  44.835  1.00 -0.11           H
ATOM   4661  HB  THR B  31      29.402  52.655  42.754  1.00 -0.11           H
ATOM   4662  HG1 THR B  31      27.761  54.886  43.017  1.00 -0.11           H
ATOM   4663 HG21 THR B  31      26.371  53.086  42.794  1.00 -0.11           H
ATOM   4664 HG22 THR B  31      27.191  51.666  42.872  1.00 -0.11           H
ATOM   4665 HG23 THR B  31      27.433  52.601  41.382  1.00 -0.11           H
ATOM   4666  N   LEU B  32      30.410  54.182  45.521  1.00 -0.42           N
ATOM   4667  CA  LEU B  32      31.791  54.433  45.897  1.00 -0.42           C
ATOM   4668  C   LEU B  32      32.195  54.782  47.349  1.00 -0.42           C
ATOM   4669  O   LEU B  32      33.324  54.497  47.733  1.00 -0.42           O
ATOM   4670  CB  LEU B  32      32.251  55.520  44.911  1.00 -0.42           C
ATOM   4671  CG  LEU B  32      32.011  55.242  43.400  1.00 -0.42           C
ATOM   4672  CD1 LEU B  32      32.451  56.483  42.635  1.00 -0.42           C
ATOM   4673  CD2 LEU B  32      32.633  53.911  42.897  1.00 -0.42           C
ATOM   4674  H   LEU B  32      30.012  54.994  45.070  1.00 -0.42           H
ATOM   4675  HA  LEU B  32      32.301  53.497  45.668  1.00 -0.42           H
ATOM   4676  HB2 LEU B  32      31.700  56.443  45.090  1.00 -0.42           H
ATOM   4677  HB3 LEU B  32      33.311  55.700  45.091  1.00 -0.42           H
ATOM   4678  HG  LEU B  32      30.936  55.171  43.229  1.00 -0.42           H
ATOM   4679 HD11 LEU B  32      33.468  56.709  42.955  1.00 -0.42           H
ATOM   4680 HD12 LEU B  32      31.903  57.398  42.859  1.00 -0.42           H
ATOM   4681 HD13 LEU B  32      32.365  56.237  41.576  1.00 -0.42           H
ATOM   4682 HD21 LEU B  32      33.657  53.852  43.266  1.00 -0.42           H
ATOM   4683 HD22 LEU B  32      32.098  53.030  43.251  1.00 -0.42           H
ATOM   4684 HD23 LEU B  32      32.649  53.928  41.807  1.00 -0.42           H
ATOM   4685  N   GLY B  33      31.250  55.337  48.137  1.00  0.02           N
ATOM   4686  CA  GLY B  33      31.372  55.482  49.609  1.00  0.02           C
ATOM   4687  C   GLY B  33      30.633  56.712  50.184  1.00  0.02           C
ATOM   4688  O   GLY B  33      29.494  57.003  49.776  1.00  0.02           O
ATOM   4689  H   GLY B  33      30.366  55.459  47.664  1.00  0.02           H
ATOM   4690  HA2 GLY B  33      31.012  54.521  49.978  1.00  0.02           H
ATOM   4691  HA3 GLY B  33      32.422  55.565  49.891  1.00  0.02           H
ATOM   4692  N   GLU B  34      31.260  57.551  51.052  1.00  0.01           N
ATOM   4693  CA  GLU B  34      30.664  58.873  51.432  1.00  0.01           C
ATOM   4694  C   GLU B  34      31.229  59.975  50.613  1.00  0.01           C
ATOM   4695  O   GLU B  34      30.534  60.978  50.280  1.00  0.01           O
ATOM   4696  CB  GLU B  34      30.872  59.094  52.926  1.00  0.01           C
ATOM   4697  CG  GLU B  34      29.916  58.235  53.644  1.00  0.01           C
ATOM   4698  CD  GLU B  34      29.978  58.387  55.128  1.00  0.01           C
ATOM   4699  OE1 GLU B  34      30.111  59.503  55.640  1.00  0.01           O
ATOM   4700  OE2 GLU B  34      29.845  57.320  55.737  1.00  0.01           O
ATOM   4701  H   GLU B  34      32.066  57.276  51.595  1.00  0.01           H
ATOM   4702  HA  GLU B  34      29.585  58.874  51.278  1.00  0.01           H
ATOM   4703  HB2 GLU B  34      31.850  58.776  53.287  1.00  0.01           H
ATOM   4704  HB3 GLU B  34      30.591  60.126  53.137  1.00  0.01           H
ATOM   4705  HG2 GLU B  34      28.891  58.524  53.412  1.00  0.01           H
ATOM   4706  HG3 GLU B  34      30.111  57.200  53.364  1.00  0.01           H
ATOM   4707  N   SER B  35      32.508  59.824  50.181  1.00 -0.23           N
ATOM   4708  CA  SER B  35      33.094  60.602  49.153  1.00 -0.23           C
ATOM   4709  C   SER B  35      32.669  60.133  47.778  1.00 -0.23           C
ATOM   4710  O   SER B  35      32.033  59.117  47.546  1.00 -0.23           O
ATOM   4711  CB  SER B  35      34.629  60.700  49.221  1.00 -0.23           C
ATOM   4712  OG  SER B  35      34.987  61.792  49.987  1.00 -0.23           O
ATOM   4713  H   SER B  35      33.010  59.036  50.565  1.00 -0.23           H
ATOM   4714  HA  SER B  35      32.699  61.618  49.143  1.00 -0.23           H
ATOM   4715  HB2 SER B  35      35.066  59.747  49.519  1.00 -0.23           H
ATOM   4716  HB3 SER B  35      35.027  61.099  48.288  1.00 -0.23           H
ATOM   4717  HG  SER B  35      34.722  62.556  49.471  1.00 -0.23           H
ATOM   4718  N   VAL B  36      33.046  60.945  46.807  1.00 -0.31           N
ATOM   4719  CA  VAL B  36      32.777  60.814  45.344  1.00 -0.31           C
ATOM   4720  C   VAL B  36      34.098  60.501  44.507  1.00 -0.31           C
ATOM   4721  O   VAL B  36      34.020  59.734  43.569  1.00 -0.31           O
ATOM   4722  CB  VAL B  36      32.016  62.080  44.822  1.00 -0.31           C
ATOM   4723  CG1 VAL B  36      31.676  61.842  43.303  1.00 -0.31           C
ATOM   4724  CG2 VAL B  36      30.728  62.422  45.589  1.00 -0.31           C
ATOM   4725  H   VAL B  36      33.656  61.717  47.036  1.00 -0.31           H
ATOM   4726  HA  VAL B  36      32.096  59.966  45.268  1.00 -0.31           H
ATOM   4727  HB  VAL B  36      32.717  62.895  45.003  1.00 -0.31           H
ATOM   4728 HG11 VAL B  36      31.177  62.684  42.825  1.00 -0.31           H
ATOM   4729 HG12 VAL B  36      32.607  61.716  42.750  1.00 -0.31           H
ATOM   4730 HG13 VAL B  36      30.984  61.001  43.255  1.00 -0.31           H
ATOM   4731 HG21 VAL B  36      30.279  63.186  44.955  1.00 -0.31           H
ATOM   4732 HG22 VAL B  36      31.014  62.824  46.561  1.00 -0.31           H
ATOM   4733 HG23 VAL B  36      30.071  61.572  45.775  1.00 -0.31           H
ATOM   4734  N   HID B  37      35.300  60.962  45.000  1.00 -0.60           N
ATOM   4735  CA  HID B  37      36.575  60.783  44.273  1.00 -0.60           C
ATOM   4736  C   HID B  37      37.169  59.321  44.339  1.00 -0.60           C
ATOM   4737  O   HID B  37      36.555  58.416  44.970  1.00 -0.60           O
ATOM   4738  CB  HID B  37      37.661  61.699  45.001  1.00 -0.60           C
ATOM   4739  CG  HID B  37      37.998  61.395  46.453  1.00 -0.60           C
ATOM   4740  CD2 HID B  37      37.649  62.114  47.542  1.00 -0.60           C
ATOM   4741  ND1 HID B  37      38.717  60.304  46.824  1.00 -0.60           N
ATOM   4742  CE1 HID B  37      38.878  60.456  48.148  1.00 -0.60           C
ATOM   4743  NE2 HID B  37      38.237  61.518  48.625  1.00 -0.60           N
ATOM   4744  H   HID B  37      35.405  61.383  45.912  1.00 -0.60           H
ATOM   4745  HA  HID B  37      36.428  61.064  43.231  1.00 -0.60           H
ATOM   4746  HB2 HID B  37      38.591  61.593  44.443  1.00 -0.60           H
ATOM   4747  HB3 HID B  37      37.351  62.740  44.907  1.00 -0.60           H
ATOM   4748  HD1 HID B  37      38.955  59.489  46.278  1.00 -0.60           H
ATOM   4749  HD2 HID B  37      37.018  62.979  47.680  1.00 -0.60           H
ATOM   4750  HE1 HID B  37      39.414  59.693  48.693  1.00 -0.60           H
ATOM   4751  N   CYS B  38      38.259  59.087  43.622  1.00 -0.48           N
ATOM   4752  CA  CYS B  38      38.851  57.733  43.562  1.00 -0.48           C
ATOM   4753  C   CYS B  38      39.273  57.122  44.871  1.00 -0.48           C
ATOM   4754  O   CYS B  38      39.467  57.814  45.873  1.00 -0.48           O
ATOM   4755  CB  CYS B  38      39.985  57.596  42.543  1.00 -0.48           C
ATOM   4756  SG  CYS B  38      39.267  58.229  40.961  1.00 -0.48           S
ATOM   4757  H   CYS B  38      38.612  59.698  42.900  1.00 -0.48           H
ATOM   4758  HA  CYS B  38      38.121  57.045  43.136  1.00 -0.48           H
ATOM   4759  HB2 CYS B  38      40.893  58.176  42.706  1.00 -0.48           H
ATOM   4760  HB3 CYS B  38      40.181  56.538  42.367  1.00 -0.48           H
ATOM   4761  HG  CYS B  38      39.349  59.563  40.963  1.00 -0.48           H
ATOM   4762  N   GLY B  39      39.462  55.774  44.935  1.00  0.02           N
ATOM   4763  CA  GLY B  39      40.213  55.158  46.049  1.00  0.02           C
ATOM   4764  C   GLY B  39      41.678  54.920  45.708  1.00  0.02           C
ATOM   4765  O   GLY B  39      42.033  54.726  44.546  1.00  0.02           O
ATOM   4766  H   GLY B  39      39.278  55.187  44.134  1.00  0.02           H
ATOM   4767  HA2 GLY B  39      40.177  55.783  46.942  1.00  0.02           H
ATOM   4768  HA3 GLY B  39      39.846  54.197  46.409  1.00  0.02           H
ATOM   4769  N   LEU B  40      42.552  54.904  46.698  1.00  0.03           N
ATOM   4770  CA  LEU B  40      43.966  54.588  46.661  1.00  0.03           C
ATOM   4771  C   LEU B  40      44.347  53.068  46.577  1.00  0.03           C
ATOM   4772  O   LEU B  40      44.694  52.438  47.585  1.00  0.03           O
ATOM   4773  CB  LEU B  40      44.728  55.500  47.655  1.00  0.03           C
ATOM   4774  CG  LEU B  40      46.321  55.661  47.440  1.00  0.03           C
ATOM   4775  CD1 LEU B  40      46.638  56.211  46.083  1.00  0.03           C
ATOM   4776  CD2 LEU B  40      46.767  56.608  48.541  1.00  0.03           C
ATOM   4777  H   LEU B  40      42.151  55.191  47.579  1.00  0.03           H
ATOM   4778  HA  LEU B  40      44.298  54.980  45.699  1.00  0.03           H
ATOM   4779  HB2 LEU B  40      44.261  56.458  47.424  1.00  0.03           H
ATOM   4780  HB3 LEU B  40      44.482  55.206  48.675  1.00  0.03           H
ATOM   4781  HG  LEU B  40      46.784  54.685  47.587  1.00  0.03           H
ATOM   4782 HD11 LEU B  40      45.957  57.046  45.915  1.00  0.03           H
ATOM   4783 HD12 LEU B  40      46.514  55.481  45.283  1.00  0.03           H
ATOM   4784 HD13 LEU B  40      47.698  56.465  46.059  1.00  0.03           H
ATOM   4785 HD21 LEU B  40      46.551  56.093  49.477  1.00  0.03           H
ATOM   4786 HD22 LEU B  40      47.855  56.655  48.516  1.00  0.03           H
ATOM   4787 HD23 LEU B  40      46.412  57.610  48.298  1.00  0.03           H
ATOM   4788  N   TRP B  41      44.186  52.467  45.417  1.00  0.01           N
ATOM   4789  CA  TRP B  41      44.375  51.041  45.165  1.00  0.01           C
ATOM   4790  C   TRP B  41      45.775  50.700  44.694  1.00  0.01           C
ATOM   4791  O   TRP B  41      46.199  49.584  44.831  1.00  0.01           O
ATOM   4792  CB  TRP B  41      43.331  50.708  44.059  1.00  0.01           C
ATOM   4793  CG  TRP B  41      41.877  50.923  44.300  1.00  0.01           C
ATOM   4794  CD1 TRP B  41      41.199  51.973  43.806  1.00  0.01           C
ATOM   4795  CD2 TRP B  41      40.915  50.178  45.104  1.00  0.01           C
ATOM   4796  CE2 TRP B  41      39.683  50.815  45.020  1.00  0.01           C
ATOM   4797  CE3 TRP B  41      40.913  48.927  45.814  1.00  0.01           C
ATOM   4798  NE1 TRP B  41      39.936  51.880  44.197  1.00  0.01           N
ATOM   4799  CZ2 TRP B  41      38.466  50.369  45.674  1.00  0.01           C
ATOM   4800  CZ3 TRP B  41      39.720  48.463  46.518  1.00  0.01           C
ATOM   4801  CH2 TRP B  41      38.508  49.184  46.439  1.00  0.01           C
ATOM   4802  H   TRP B  41      43.706  53.003  44.709  1.00  0.01           H
ATOM   4803  HA  TRP B  41      44.138  50.492  46.077  1.00  0.01           H
ATOM   4804  HB2 TRP B  41      43.642  51.322  43.214  1.00  0.01           H
ATOM   4805  HB3 TRP B  41      43.548  49.731  43.627  1.00  0.01           H
ATOM   4806  HD1 TRP B  41      41.594  52.770  43.194  1.00  0.01           H
ATOM   4807  HE1 TRP B  41      39.279  52.614  43.974  1.00  0.01           H
ATOM   4808  HE3 TRP B  41      41.853  48.398  45.870  1.00  0.01           H
ATOM   4809  HZ2 TRP B  41      37.559  50.935  45.515  1.00  0.01           H
ATOM   4810  HZ3 TRP B  41      39.757  47.462  46.923  1.00  0.01           H
ATOM   4811  HH2 TRP B  41      37.573  48.845  46.861  1.00  0.01           H
ATOM   4812  N   PHE B  42      46.508  51.567  44.025  1.00 -0.01           N
ATOM   4813  CA  PHE B  42      47.833  51.416  43.329  1.00 -0.01           C
ATOM   4814  C   PHE B  42      48.506  52.791  43.404  1.00 -0.01           C
ATOM   4815  O   PHE B  42      48.510  53.593  42.429  1.00 -0.01           O
ATOM   4816  CB  PHE B  42      47.580  50.881  41.919  1.00 -0.01           C
ATOM   4817  CG  PHE B  42      46.959  49.499  41.845  1.00 -0.01           C
ATOM   4818  CD1 PHE B  42      45.587  49.478  41.518  1.00 -0.01           C
ATOM   4819  CD2 PHE B  42      47.654  48.267  42.044  1.00 -0.01           C
ATOM   4820  CE1 PHE B  42      44.908  48.220  41.351  1.00 -0.01           C
ATOM   4821  CE2 PHE B  42      47.073  47.050  41.631  1.00 -0.01           C
ATOM   4822  CZ  PHE B  42      45.702  47.038  41.317  1.00 -0.01           C
ATOM   4823  H   PHE B  42      46.057  52.458  43.875  1.00 -0.01           H
ATOM   4824  HA  PHE B  42      48.442  50.671  43.841  1.00 -0.01           H
ATOM   4825  HB2 PHE B  42      47.027  51.569  41.280  1.00 -0.01           H
ATOM   4826  HB3 PHE B  42      48.511  50.762  41.365  1.00 -0.01           H
ATOM   4827  HD1 PHE B  42      45.079  50.404  41.290  1.00 -0.01           H
ATOM   4828  HD2 PHE B  42      48.684  48.193  42.360  1.00 -0.01           H
ATOM   4829  HE1 PHE B  42      43.891  48.178  40.989  1.00 -0.01           H
ATOM   4830  HE2 PHE B  42      47.626  46.124  41.585  1.00 -0.01           H
ATOM   4831  HZ  PHE B  42      45.227  46.099  41.073  1.00 -0.01           H
ATOM   4832  N   PRO B  43      49.093  53.217  44.564  1.00  0.00           N
ATOM   4833  CA  PRO B  43      49.814  54.530  44.671  1.00  0.00           C
ATOM   4834  C   PRO B  43      50.959  54.725  43.732  1.00  0.00           C
ATOM   4835  O   PRO B  43      51.583  53.719  43.280  1.00  0.00           O
ATOM   4836  CB  PRO B  43      50.289  54.620  46.161  1.00  0.00           C
ATOM   4837  CG  PRO B  43      50.411  53.083  46.501  1.00  0.00           C
ATOM   4838  CD  PRO B  43      49.372  52.386  45.713  1.00  0.00           C
ATOM   4839  HA  PRO B  43      49.129  55.352  44.464  1.00  0.00           H
ATOM   4840  HB2 PRO B  43      51.238  55.090  46.420  1.00  0.00           H
ATOM   4841  HB3 PRO B  43      49.522  55.168  46.707  1.00  0.00           H
ATOM   4842  HG2 PRO B  43      51.258  52.586  46.027  1.00  0.00           H
ATOM   4843  HG3 PRO B  43      50.309  52.902  47.571  1.00  0.00           H
ATOM   4844  HD2 PRO B  43      49.761  51.415  45.406  1.00  0.00           H
ATOM   4845  HD3 PRO B  43      48.424  52.383  46.251  1.00  0.00           H
ATOM   4846  N   PRO B  44      51.342  55.954  43.477  1.00  0.00           N
ATOM   4847  CA  PRO B  44      52.395  56.253  42.493  1.00  0.00           C
ATOM   4848  C   PRO B  44      53.891  55.915  42.951  1.00  0.00           C
ATOM   4849  O   PRO B  44      54.768  55.866  42.032  1.00  0.00           O
ATOM   4850  CB  PRO B  44      52.238  57.753  42.200  1.00  0.00           C
ATOM   4851  CG  PRO B  44      51.603  58.371  43.431  1.00  0.00           C
ATOM   4852  CD  PRO B  44      50.898  57.208  44.165  1.00  0.00           C
ATOM   4853  HA  PRO B  44      52.158  55.730  41.567  1.00  0.00           H
ATOM   4854  HB2 PRO B  44      53.197  58.231  42.002  1.00  0.00           H
ATOM   4855  HB3 PRO B  44      51.589  57.810  41.326  1.00  0.00           H
ATOM   4856  HG2 PRO B  44      52.342  58.784  44.117  1.00  0.00           H
ATOM   4857  HG3 PRO B  44      50.939  59.190  43.153  1.00  0.00           H
ATOM   4858  HD2 PRO B  44      51.315  57.173  45.172  1.00  0.00           H
ATOM   4859  HD3 PRO B  44      49.816  57.335  44.146  1.00  0.00           H
ATOM   4860  N   ASP B  45      54.157  55.668  44.210  1.00  0.00           N
ATOM   4861  CA  ASP B  45      55.468  55.707  44.782  1.00  0.00           C
ATOM   4862  C   ASP B  45      56.032  54.255  44.879  1.00  0.00           C
ATOM   4863  O   ASP B  45      56.798  53.938  45.800  1.00  0.00           O
ATOM   4864  CB  ASP B  45      55.418  56.301  46.177  1.00  0.00           C
ATOM   4865  CG  ASP B  45      54.667  57.675  46.260  1.00  0.00           C
ATOM   4866  OD1 ASP B  45      55.332  58.735  46.038  1.00  0.00           O
ATOM   4867  OD2 ASP B  45      53.409  57.766  46.408  1.00  0.00           O
ATOM   4868  H   ASP B  45      53.457  55.472  44.911  1.00  0.00           H
ATOM   4869  HA  ASP B  45      56.120  56.314  44.153  1.00  0.00           H
ATOM   4870  HB2 ASP B  45      54.818  55.689  46.851  1.00  0.00           H
ATOM   4871  HB3 ASP B  45      56.407  56.434  46.616  1.00  0.00           H
ATOM   4872  N   ALA B  46      55.484  53.394  43.979  1.00  0.00           N
ATOM   4873  CA  ALA B  46      55.699  51.884  43.955  1.00  0.00           C
ATOM   4874  C   ALA B  46      55.305  51.322  42.549  1.00  0.00           C
ATOM   4875  O   ALA B  46      54.832  52.088  41.715  1.00  0.00           O
ATOM   4876  CB  ALA B  46      54.890  51.231  45.104  1.00  0.00           C
ATOM   4877  H   ALA B  46      54.868  53.771  43.272  1.00  0.00           H
ATOM   4878  HA  ALA B  46      56.724  51.549  44.114  1.00  0.00           H
ATOM   4879  HB1 ALA B  46      55.486  51.220  46.017  1.00  0.00           H
ATOM   4880  HB2 ALA B  46      54.805  50.150  44.995  1.00  0.00           H
ATOM   4881  HB3 ALA B  46      53.927  51.677  45.353  1.00  0.00           H
ATOM   4882  N   PRO B  47      55.482  50.032  42.246  1.00  0.00           N
ATOM   4883  CA  PRO B  47      55.166  49.490  40.901  1.00  0.00           C
ATOM   4884  C   PRO B  47      53.693  49.645  40.420  1.00  0.00           C
ATOM   4885  O   PRO B  47      52.774  49.417  41.189  1.00  0.00           O
ATOM   4886  CB  PRO B  47      55.590  48.014  40.980  1.00  0.00           C
ATOM   4887  CG  PRO B  47      56.789  47.964  41.923  1.00  0.00           C
ATOM   4888  CD  PRO B  47      56.394  49.072  42.996  1.00  0.00           C
ATOM   4889  HA  PRO B  47      55.842  49.922  40.163  1.00  0.00           H
ATOM   4890  HB2 PRO B  47      54.774  47.464  41.448  1.00  0.00           H
ATOM   4891  HB3 PRO B  47      55.845  47.604  40.003  1.00  0.00           H
ATOM   4892  HG2 PRO B  47      56.835  46.985  42.400  1.00  0.00           H
ATOM   4893  HG3 PRO B  47      57.687  48.210  41.356  1.00  0.00           H
ATOM   4894  HD2 PRO B  47      55.809  48.582  43.774  1.00  0.00           H
ATOM   4895  HD3 PRO B  47      57.222  49.636  43.424  1.00  0.00           H
ATOM   4896  N   VAL B  48      53.508  49.963  39.120  1.00  0.01           N
ATOM   4897  CA  VAL B  48      52.204  50.327  38.503  1.00  0.01           C
ATOM   4898  C   VAL B  48      52.066  49.362  37.307  1.00  0.01           C
ATOM   4899  O   VAL B  48      53.073  49.000  36.658  1.00  0.01           O
ATOM   4900  CB  VAL B  48      52.293  51.813  38.012  1.00  0.01           C
ATOM   4901  CG1 VAL B  48      52.324  52.602  39.328  1.00  0.01           C
ATOM   4902  CG2 VAL B  48      53.550  52.194  37.195  1.00  0.01           C
ATOM   4903  H   VAL B  48      54.327  50.071  38.538  1.00  0.01           H
ATOM   4904  HA  VAL B  48      51.356  50.196  39.175  1.00  0.01           H
ATOM   4905  HB  VAL B  48      51.344  52.114  37.570  1.00  0.01           H
ATOM   4906 HG11 VAL B  48      52.338  53.658  39.056  1.00  0.01           H
ATOM   4907 HG12 VAL B  48      51.561  52.383  40.074  1.00  0.01           H
ATOM   4908 HG13 VAL B  48      53.214  52.339  39.901  1.00  0.01           H
ATOM   4909 HG21 VAL B  48      53.536  53.280  37.103  1.00  0.01           H
ATOM   4910 HG22 VAL B  48      53.544  51.780  36.187  1.00  0.01           H
ATOM   4911 HG23 VAL B  48      54.415  51.955  37.813  1.00  0.01           H
ATOM   4912  N   PRO B  49      50.814  48.939  37.042  1.00  0.00           N
ATOM   4913  CA  PRO B  49      50.588  47.892  36.075  1.00  0.00           C
ATOM   4914  C   PRO B  49      50.923  48.417  34.718  1.00  0.00           C
ATOM   4915  O   PRO B  49      50.585  49.590  34.423  1.00  0.00           O
ATOM   4916  CB  PRO B  49      49.151  47.538  36.168  1.00  0.00           C
ATOM   4917  CG  PRO B  49      48.423  48.743  36.784  1.00  0.00           C
ATOM   4918  CD  PRO B  49      49.579  49.430  37.638  1.00  0.00           C
ATOM   4919  HA  PRO B  49      51.167  46.992  36.285  1.00  0.00           H
ATOM   4920  HB2 PRO B  49      48.788  47.206  35.195  1.00  0.00           H
ATOM   4921  HB3 PRO B  49      49.039  46.751  36.914  1.00  0.00           H
ATOM   4922  HG2 PRO B  49      48.010  49.357  35.983  1.00  0.00           H
ATOM   4923  HG3 PRO B  49      47.684  48.479  37.540  1.00  0.00           H
ATOM   4924  HD2 PRO B  49      49.418  50.498  37.493  1.00  0.00           H
ATOM   4925  HD3 PRO B  49      49.377  49.208  38.686  1.00  0.00           H
ATOM   4926  N   GLN B  50      51.379  47.544  33.802  1.00  0.00           N
ATOM   4927  CA  GLN B  50      51.646  47.841  32.419  1.00  0.00           C
ATOM   4928  C   GLN B  50      50.412  48.327  31.570  1.00  0.00           C
ATOM   4929  O   GLN B  50      50.578  48.860  30.476  1.00  0.00           O
ATOM   4930  CB  GLN B  50      52.240  46.550  31.778  1.00  0.00           C
ATOM   4931  CG  GLN B  50      53.718  46.384  32.101  1.00  0.00           C
ATOM   4932  CD  GLN B  50      54.455  47.280  31.236  1.00  0.00           C
ATOM   4933  NE2 GLN B  50      54.905  48.413  31.575  1.00  0.00           N
ATOM   4934  OE1 GLN B  50      54.783  46.916  30.093  1.00  0.00           O
ATOM   4935  H   GLN B  50      51.572  46.581  34.039  1.00  0.00           H
ATOM   4936  HA  GLN B  50      52.435  48.588  32.328  1.00  0.00           H
ATOM   4937  HB2 GLN B  50      51.640  45.687  32.066  1.00  0.00           H
ATOM   4938  HB3 GLN B  50      52.052  46.671  30.711  1.00  0.00           H
ATOM   4939  HG2 GLN B  50      53.942  46.647  33.135  1.00  0.00           H
ATOM   4940  HG3 GLN B  50      54.073  45.358  32.005  1.00  0.00           H
ATOM   4941 HE21 GLN B  50      55.613  48.810  30.973  1.00  0.00           H
ATOM   4942 HE22 GLN B  50      54.830  48.770  32.517  1.00  0.00           H
ATOM   4943  N   ASP B  51      49.224  48.109  32.009  1.00  0.01           N
ATOM   4944  CA  ASP B  51      47.958  48.382  31.344  1.00  0.01           C
ATOM   4945  C   ASP B  51      46.810  48.673  32.347  1.00  0.01           C
ATOM   4946  O   ASP B  51      46.837  48.172  33.413  1.00  0.01           O
ATOM   4947  CB  ASP B  51      47.710  47.122  30.445  1.00  0.01           C
ATOM   4948  CG  ASP B  51      46.697  47.437  29.272  1.00  0.01           C
ATOM   4949  OD1 ASP B  51      46.229  48.580  29.027  1.00  0.01           O
ATOM   4950  OD2 ASP B  51      46.481  46.440  28.535  1.00  0.01           O
ATOM   4951  H   ASP B  51      49.122  47.666  32.911  1.00  0.01           H
ATOM   4952  HA  ASP B  51      48.065  49.309  30.781  1.00  0.01           H
ATOM   4953  HB2 ASP B  51      48.625  46.714  30.017  1.00  0.01           H
ATOM   4954  HB3 ASP B  51      47.252  46.453  31.174  1.00  0.01           H
ATOM   4955  N   MET B  52      45.851  49.472  31.885  1.00 -0.01           N
ATOM   4956  CA  MET B  52      44.606  49.859  32.640  1.00 -0.01           C
ATOM   4957  C   MET B  52      43.565  48.760  32.401  1.00 -0.01           C
ATOM   4958  O   MET B  52      42.401  49.006  32.641  1.00 -0.01           O
ATOM   4959  CB  MET B  52      44.170  51.232  32.182  1.00 -0.01           C
ATOM   4960  CG  MET B  52      45.196  52.315  32.472  1.00 -0.01           C
ATOM   4961  SD  MET B  52      45.862  52.624  34.123  1.00 -0.01           S
ATOM   4962  CE  MET B  52      47.140  51.359  34.343  1.00 -0.01           C
ATOM   4963  H   MET B  52      46.073  49.888  30.991  1.00 -0.01           H
ATOM   4964  HA  MET B  52      44.834  49.991  33.698  1.00 -0.01           H
ATOM   4965  HB2 MET B  52      43.906  51.260  31.125  1.00 -0.01           H
ATOM   4966  HB3 MET B  52      43.297  51.543  32.755  1.00 -0.01           H
ATOM   4967  HG2 MET B  52      46.094  52.081  31.901  1.00 -0.01           H
ATOM   4968  HG3 MET B  52      44.837  53.279  32.111  1.00 -0.01           H
ATOM   4969  HE1 MET B  52      47.722  51.172  33.441  1.00 -0.01           H
ATOM   4970  HE2 MET B  52      47.761  51.837  35.101  1.00 -0.01           H
ATOM   4971  HE3 MET B  52      46.662  50.454  34.717  1.00 -0.01           H
ATOM   4972  N   GLU B  53      43.956  47.566  31.899  1.00  0.00           N
ATOM   4973  CA  GLU B  53      43.209  46.282  31.736  1.00  0.00           C
ATOM   4974  C   GLU B  53      42.979  45.850  33.128  1.00  0.00           C
ATOM   4975  O   GLU B  53      43.916  45.596  33.889  1.00  0.00           O
ATOM   4976  CB  GLU B  53      43.931  45.336  30.719  1.00  0.00           C
ATOM   4977  CG  GLU B  53      43.312  43.915  30.489  1.00  0.00           C
ATOM   4978  CD  GLU B  53      41.909  43.920  29.970  1.00  0.00           C
ATOM   4979  OE1 GLU B  53      40.975  44.478  30.599  1.00  0.00           O
ATOM   4980  OE2 GLU B  53      41.769  43.581  28.749  1.00  0.00           O
ATOM   4981  H   GLU B  53      44.950  47.614  31.728  1.00  0.00           H
ATOM   4982  HA  GLU B  53      42.278  46.666  31.319  1.00  0.00           H
ATOM   4983  HB2 GLU B  53      43.972  45.914  29.795  1.00  0.00           H
ATOM   4984  HB3 GLU B  53      44.944  45.103  31.047  1.00  0.00           H
ATOM   4985  HG2 GLU B  53      44.047  43.358  29.908  1.00  0.00           H
ATOM   4986  HG3 GLU B  53      43.230  43.464  31.478  1.00  0.00           H
ATOM   4987  N   LEU B  54      41.720  45.436  33.453  1.00  0.00           N
ATOM   4988  CA  LEU B  54      41.304  44.945  34.776  1.00  0.00           C
ATOM   4989  C   LEU B  54      42.040  43.690  35.272  1.00  0.00           C
ATOM   4990  O   LEU B  54      42.668  43.696  36.357  1.00  0.00           O
ATOM   4991  CB  LEU B  54      39.761  44.736  34.838  1.00  0.00           C
ATOM   4992  CG  LEU B  54      39.250  44.102  36.134  1.00  0.00           C
ATOM   4993  CD1 LEU B  54      39.369  45.127  37.276  1.00  0.00           C
ATOM   4994  CD2 LEU B  54      37.809  43.641  36.057  1.00  0.00           C
ATOM   4995  H   LEU B  54      41.087  45.295  32.679  1.00  0.00           H
ATOM   4996  HA  LEU B  54      41.506  45.700  35.536  1.00  0.00           H
ATOM   4997  HB2 LEU B  54      39.264  45.697  34.706  1.00  0.00           H
ATOM   4998  HB3 LEU B  54      39.398  44.133  34.006  1.00  0.00           H
ATOM   4999  HG  LEU B  54      39.815  43.209  36.403  1.00  0.00           H
ATOM   5000 HD11 LEU B  54      40.401  45.419  37.470  1.00  0.00           H
ATOM   5001 HD12 LEU B  54      38.961  44.662  38.174  1.00  0.00           H
ATOM   5002 HD13 LEU B  54      38.775  46.013  37.050  1.00  0.00           H
ATOM   5003 HD21 LEU B  54      37.127  44.482  35.930  1.00  0.00           H
ATOM   5004 HD22 LEU B  54      37.660  42.890  35.282  1.00  0.00           H
ATOM   5005 HD23 LEU B  54      37.501  43.211  37.010  1.00  0.00           H
ATOM   5006  N   VAL B  55      42.182  42.697  34.378  1.00  0.00           N
ATOM   5007  CA  VAL B  55      43.078  41.535  34.728  1.00  0.00           C
ATOM   5008  C   VAL B  55      44.567  41.848  34.959  1.00  0.00           C
ATOM   5009  O   VAL B  55      45.171  41.094  35.707  1.00  0.00           O
ATOM   5010  CB  VAL B  55      42.802  40.337  33.747  1.00  0.00           C
ATOM   5011  CG1 VAL B  55      43.186  40.590  32.331  1.00  0.00           C
ATOM   5012  CG2 VAL B  55      43.556  39.061  34.150  1.00  0.00           C
ATOM   5013  H   VAL B  55      41.606  42.731  33.549  1.00  0.00           H
ATOM   5014  HA  VAL B  55      42.782  41.252  35.738  1.00  0.00           H
ATOM   5015  HB  VAL B  55      41.755  40.040  33.799  1.00  0.00           H
ATOM   5016 HG11 VAL B  55      43.073  39.675  31.751  1.00  0.00           H
ATOM   5017 HG12 VAL B  55      42.400  41.210  31.899  1.00  0.00           H
ATOM   5018 HG13 VAL B  55      44.216  40.946  32.342  1.00  0.00           H
ATOM   5019 HG21 VAL B  55      43.302  38.912  35.200  1.00  0.00           H
ATOM   5020 HG22 VAL B  55      44.604  39.159  33.869  1.00  0.00           H
ATOM   5021 HG23 VAL B  55      43.066  38.291  33.554  1.00  0.00           H
ATOM   5022  N   THR B  56      45.193  42.832  34.267  1.00  0.01           N
ATOM   5023  CA  THR B  56      46.578  43.186  34.250  1.00  0.01           C
ATOM   5024  C   THR B  56      46.855  44.045  35.484  1.00  0.01           C
ATOM   5025  O   THR B  56      47.773  43.710  36.240  1.00  0.01           O
ATOM   5026  CB  THR B  56      46.969  43.867  32.943  1.00  0.01           C
ATOM   5027  CG2 THR B  56      48.419  44.348  32.863  1.00  0.01           C
ATOM   5028  OG1 THR B  56      46.612  42.942  31.898  1.00  0.01           O
ATOM   5029  H   THR B  56      44.569  43.466  33.788  1.00  0.01           H
ATOM   5030  HA  THR B  56      47.220  42.309  34.337  1.00  0.01           H
ATOM   5031  HB  THR B  56      46.246  44.658  32.742  1.00  0.01           H
ATOM   5032  HG1 THR B  56      47.159  42.156  31.975  1.00  0.01           H
ATOM   5033 HG21 THR B  56      48.724  44.974  33.701  1.00  0.01           H
ATOM   5034 HG22 THR B  56      48.566  44.984  31.989  1.00  0.01           H
ATOM   5035 HG23 THR B  56      49.145  43.541  32.957  1.00  0.01           H
ATOM   5036  N   MET B  57      46.057  45.104  35.792  1.00  0.01           N
ATOM   5037  CA  MET B  57      46.020  45.655  37.138  1.00  0.01           C
ATOM   5038  C   MET B  57      45.953  44.611  38.275  1.00  0.01           C
ATOM   5039  O   MET B  57      46.752  44.652  39.195  1.00  0.01           O
ATOM   5040  CB  MET B  57      44.903  46.693  37.382  1.00  0.01           C
ATOM   5041  CG  MET B  57      44.807  47.880  36.416  1.00  0.01           C
ATOM   5042  SD  MET B  57      43.600  49.154  36.928  1.00  0.01           S
ATOM   5043  CE  MET B  57      42.108  48.313  36.365  1.00  0.01           C
ATOM   5044  H   MET B  57      45.285  45.302  35.172  1.00  0.01           H
ATOM   5045  HA  MET B  57      47.001  46.123  37.227  1.00  0.01           H
ATOM   5046  HB2 MET B  57      43.951  46.161  37.392  1.00  0.01           H
ATOM   5047  HB3 MET B  57      45.034  47.035  38.409  1.00  0.01           H
ATOM   5048  HG2 MET B  57      45.782  48.365  36.370  1.00  0.01           H
ATOM   5049  HG3 MET B  57      44.569  47.562  35.401  1.00  0.01           H
ATOM   5050  HE1 MET B  57      41.208  48.814  36.721  1.00  0.01           H
ATOM   5051  HE2 MET B  57      42.068  48.445  35.284  1.00  0.01           H
ATOM   5052  HE3 MET B  57      42.075  47.258  36.640  1.00  0.01           H
ATOM   5053  N   SER B  58      45.049  43.626  38.158  1.00  0.01           N
ATOM   5054  CA  SER B  58      44.951  42.527  39.119  1.00  0.01           C
ATOM   5055  C   SER B  58      46.253  41.653  39.248  1.00  0.01           C
ATOM   5056  O   SER B  58      46.773  41.270  40.277  1.00  0.01           O
ATOM   5057  CB  SER B  58      43.733  41.661  38.768  1.00  0.01           C
ATOM   5058  OG  SER B  58      43.490  40.775  39.842  1.00  0.01           O
ATOM   5059  H   SER B  58      44.439  43.661  37.354  1.00  0.01           H
ATOM   5060  HA  SER B  58      44.701  43.013  40.062  1.00  0.01           H
ATOM   5061  HB2 SER B  58      42.875  42.331  38.715  1.00  0.01           H
ATOM   5062  HB3 SER B  58      43.812  41.082  37.848  1.00  0.01           H
ATOM   5063  HG  SER B  58      44.128  40.067  39.727  1.00  0.01           H
[truncated: 287,593 more chars]
