# Supplementary material for: Total enzymatic synthesis of cis-α-irone from a simple carbon source
Source: Nat Commun. 2022 Dec 2;13:7421. doi: 10.1038/s41467-022-35232-2 (PMC9715568; doi:10.1038/s41467-022-35232-2)
Supplement: Supplementary file 5 — Supplementary Data 2 [file 41467_2022_35232_MOESM5_ESM.zip › structures_mmgbsa/pMT3_Y200F_S182E/pMT3_1RR_SAH_ini_mmgbsa_renum.pdb]

ATOM      1  N   GLN A  10      26.903  25.998  55.637  1.00  0.00           N
ATOM      2  CA  GLN A  10      26.226  25.019  54.731  1.00  0.00           C
ATOM      3  C   GLN A  10      24.805  25.605  54.480  1.00  0.00           C
ATOM      4  O   GLN A  10      24.050  25.940  55.429  1.00  0.00           O
ATOM      5  CB  GLN A  10      26.116  23.610  55.250  1.00  0.00           C
ATOM      6  CG  GLN A  10      27.387  23.004  55.755  1.00  0.00           C
ATOM      7  CD  GLN A  10      27.342  21.516  55.601  1.00  0.00           C
ATOM      8  NE2 GLN A  10      26.854  20.780  56.508  1.00  0.00           N
ATOM      9  OE1 GLN A  10      27.833  20.913  54.647  1.00  0.00           O
ATOM     10  HA  GLN A  10      26.765  24.923  53.788  1.00  0.00           H
ATOM     11  HB2 GLN A  10      25.360  23.674  56.032  1.00  0.00           H
ATOM     12  HB3 GLN A  10      25.815  23.044  54.368  1.00  0.00           H
ATOM     13  HG2 GLN A  10      28.280  23.382  55.257  1.00  0.00           H
ATOM     14  HG3 GLN A  10      27.469  23.312  56.797  1.00  0.00           H
ATOM     15 HE21 GLN A  10      26.725  19.786  56.381  1.00  0.00           H
ATOM     16 HE22 GLN A  10      26.560  21.152  57.400  1.00  0.00           H
ATOM     17  H1  GLN A  10      26.859  26.951  55.305  1.00  0.00           H
ATOM     18  H2  GLN A  10      26.500  25.895  56.557  1.00  0.00           H
ATOM     19  H3  GLN A  10      27.848  25.664  55.760  1.00  0.00           H
ATOM     20  N   GLN A  11      24.495  25.641  53.174  1.00  0.00           N
ATOM     21  CA  GLN A  11      23.113  25.895  52.730  1.00  0.00           C
ATOM     22  C   GLN A  11      22.786  25.197  51.418  1.00  0.00           C
ATOM     23  O   GLN A  11      21.669  24.690  51.312  1.00  0.00           O
ATOM     24  CB  GLN A  11      22.820  27.418  52.583  1.00  0.00           C
ATOM     25  CG  GLN A  11      21.482  27.816  51.957  1.00  0.00           C
ATOM     26  CD  GLN A  11      20.252  27.196  52.717  1.00  0.00           C
ATOM     27  NE2 GLN A  11      19.172  26.964  51.947  1.00  0.00           N
ATOM     28  OE1 GLN A  11      20.287  26.904  53.894  1.00  0.00           O
ATOM     29  H   GLN A  11      25.181  25.237  52.552  1.00  0.00           H
ATOM     30  HA  GLN A  11      22.387  25.543  53.463  1.00  0.00           H
ATOM     31  HB2 GLN A  11      22.893  27.909  53.554  1.00  0.00           H
ATOM     32  HB3 GLN A  11      23.562  27.852  51.913  1.00  0.00           H
ATOM     33  HG2 GLN A  11      21.282  28.887  51.978  1.00  0.00           H
ATOM     34  HG3 GLN A  11      21.572  27.374  50.965  1.00  0.00           H
ATOM     35 HE21 GLN A  11      18.390  26.567  52.448  1.00  0.00           H
ATOM     36 HE22 GLN A  11      19.149  27.277  50.987  1.00  0.00           H
ATOM     37  N   VAL A  12      23.845  24.972  50.558  1.00  0.00           N
ATOM     38  CA  VAL A  12      23.697  24.219  49.292  1.00  0.00           C
ATOM     39  C   VAL A  12      24.914  23.379  48.934  1.00  0.00           C
ATOM     40  O   VAL A  12      26.003  23.716  49.416  1.00  0.00           O
ATOM     41  CB  VAL A  12      23.255  25.138  48.143  1.00  0.00           C
ATOM     42  CG1 VAL A  12      21.923  25.934  48.305  1.00  0.00           C
ATOM     43  CG2 VAL A  12      24.244  26.109  47.481  1.00  0.00           C
ATOM     44  H   VAL A  12      24.708  25.479  50.692  1.00  0.00           H
ATOM     45  HA  VAL A  12      22.923  23.479  49.497  1.00  0.00           H
ATOM     46  HB  VAL A  12      22.930  24.520  47.306  1.00  0.00           H
ATOM     47 HG11 VAL A  12      21.208  25.475  48.986  1.00  0.00           H
ATOM     48 HG12 VAL A  12      22.204  26.948  48.591  1.00  0.00           H
ATOM     49 HG13 VAL A  12      21.453  26.112  47.337  1.00  0.00           H
ATOM     50 HG21 VAL A  12      24.757  26.595  48.311  1.00  0.00           H
ATOM     51 HG22 VAL A  12      23.667  26.852  46.929  1.00  0.00           H
ATOM     52 HG23 VAL A  12      24.920  25.506  46.876  1.00  0.00           H
ATOM     53  N   THR A  13      24.757  22.253  48.237  1.00  0.00           N
ATOM     54  CA  THR A  13      25.749  21.104  48.182  1.00  0.00           C
ATOM     55  C   THR A  13      26.789  21.394  47.052  1.00  0.00           C
ATOM     56  O   THR A  13      26.577  22.239  46.153  1.00  0.00           O
ATOM     57  CB  THR A  13      25.050  19.794  48.086  1.00  0.00           C
ATOM     58  CG2 THR A  13      23.989  19.419  49.187  1.00  0.00           C
ATOM     59  OG1 THR A  13      24.376  19.705  46.819  1.00  0.00           O
ATOM     60  H   THR A  13      23.859  22.064  47.814  1.00  0.00           H
ATOM     61  HA  THR A  13      26.323  21.119  49.108  1.00  0.00           H
ATOM     62  HB  THR A  13      25.816  19.019  48.073  1.00  0.00           H
ATOM     63  HG1 THR A  13      23.563  20.215  46.843  1.00  0.00           H
ATOM     64 HG21 THR A  13      23.591  18.407  49.108  1.00  0.00           H
ATOM     65 HG22 THR A  13      23.204  20.172  49.121  1.00  0.00           H
ATOM     66 HG23 THR A  13      24.567  19.391  50.110  1.00  0.00           H
ATOM     67  N   ALA A  14      27.853  20.603  46.988  1.00  0.00           N
ATOM     68  CA  ALA A  14      29.005  20.708  46.014  1.00  0.00           C
ATOM     69  C   ALA A  14      28.480  20.357  44.576  1.00  0.00           C
ATOM     70  O   ALA A  14      29.148  20.768  43.615  1.00  0.00           O
ATOM     71  CB  ALA A  14      30.038  19.701  46.395  1.00  0.00           C
ATOM     72  H   ALA A  14      27.871  19.856  47.667  1.00  0.00           H
ATOM     73  HA  ALA A  14      29.386  21.723  45.903  1.00  0.00           H
ATOM     74  HB1 ALA A  14      30.786  19.882  45.623  1.00  0.00           H
ATOM     75  HB2 ALA A  14      29.686  18.669  46.386  1.00  0.00           H
ATOM     76  HB3 ALA A  14      30.533  20.005  47.317  1.00  0.00           H
ATOM     77  N   ASP A  15      27.410  19.620  44.407  1.00  0.00           N
ATOM     78  CA  ASP A  15      26.743  19.424  43.138  1.00  0.00           C
ATOM     79  C   ASP A  15      25.894  20.627  42.645  1.00  0.00           C
ATOM     80  O   ASP A  15      25.933  20.981  41.483  1.00  0.00           O
ATOM     81  CB  ASP A  15      25.847  18.147  43.216  1.00  0.00           C
ATOM     82  CG  ASP A  15      26.626  16.805  43.392  1.00  0.00           C
ATOM     83  OD1 ASP A  15      27.870  16.745  43.671  1.00  0.00           O
ATOM     84  OD2 ASP A  15      25.870  15.811  43.089  1.00  0.00           O
ATOM     85  H   ASP A  15      26.980  19.119  45.172  1.00  0.00           H
ATOM     86  HA  ASP A  15      27.491  19.334  42.350  1.00  0.00           H
ATOM     87  HB2 ASP A  15      25.199  18.276  44.083  1.00  0.00           H
ATOM     88  HB3 ASP A  15      25.194  18.142  42.344  1.00  0.00           H
ATOM     89  N   GLU A  16      25.200  21.269  43.606  1.00  0.00           N
ATOM     90  CA  GLU A  16      24.509  22.511  43.254  1.00  0.00           C
ATOM     91  C   GLU A  16      25.466  23.710  42.948  1.00  0.00           C
ATOM     92  O   GLU A  16      25.074  24.637  42.229  1.00  0.00           O
ATOM     93  CB  GLU A  16      23.533  22.813  44.345  1.00  0.00           C
ATOM     94  CG  GLU A  16      22.504  21.658  44.638  1.00  0.00           C
ATOM     95  CD  GLU A  16      21.740  21.835  45.954  1.00  0.00           C
ATOM     96  OE1 GLU A  16      20.642  22.383  45.987  1.00  0.00           O
ATOM     97  OE2 GLU A  16      22.188  21.364  47.023  1.00  0.00           O
ATOM     98  H   GLU A  16      25.395  20.962  44.547  1.00  0.00           H
ATOM     99  HA  GLU A  16      23.980  22.350  42.315  1.00  0.00           H
ATOM    100  HB2 GLU A  16      24.056  23.085  45.262  1.00  0.00           H
ATOM    101  HB3 GLU A  16      22.959  23.684  44.028  1.00  0.00           H
ATOM    102  HG2 GLU A  16      21.716  21.708  43.887  1.00  0.00           H
ATOM    103  HG3 GLU A  16      22.935  20.661  44.547  1.00  0.00           H
ATOM    104  N   VAL A  17      26.581  23.797  43.647  1.00  0.00           N
ATOM    105  CA  VAL A  17      27.524  24.896  43.482  1.00  0.00           C
ATOM    106  C   VAL A  17      28.230  24.738  42.169  1.00  0.00           C
ATOM    107  O   VAL A  17      28.457  25.723  41.443  1.00  0.00           O
ATOM    108  CB  VAL A  17      28.451  24.990  44.760  1.00  0.00           C
ATOM    109  CG1 VAL A  17      29.687  25.900  44.424  1.00  0.00           C
ATOM    110  CG2 VAL A  17      27.773  25.469  46.063  1.00  0.00           C
ATOM    111  H   VAL A  17      26.814  23.022  44.251  1.00  0.00           H
ATOM    112  HA  VAL A  17      26.875  25.770  43.429  1.00  0.00           H
ATOM    113  HB  VAL A  17      28.828  23.983  44.935  1.00  0.00           H
ATOM    114 HG11 VAL A  17      30.269  25.997  45.340  1.00  0.00           H
ATOM    115 HG12 VAL A  17      30.232  25.456  43.591  1.00  0.00           H
ATOM    116 HG13 VAL A  17      29.343  26.912  44.207  1.00  0.00           H
ATOM    117 HG21 VAL A  17      28.588  25.514  46.784  1.00  0.00           H
ATOM    118 HG22 VAL A  17      26.957  24.787  46.302  1.00  0.00           H
ATOM    119 HG23 VAL A  17      27.414  26.486  45.908  1.00  0.00           H
ATOM    120  N   GLY A  18      28.488  23.478  41.738  1.00  0.00           N
ATOM    121  CA  GLY A  18      28.934  23.111  40.381  1.00  0.00           C
ATOM    122  C   GLY A  18      27.993  23.619  39.342  1.00  0.00           C
ATOM    123  O   GLY A  18      28.435  24.307  38.452  1.00  0.00           O
ATOM    124  H   GLY A  18      28.123  22.701  42.271  1.00  0.00           H
ATOM    125  HA2 GLY A  18      29.950  23.474  40.227  1.00  0.00           H
ATOM    126  HA3 GLY A  18      28.937  22.028  40.255  1.00  0.00           H
ATOM    127  N   ASP A  19      26.687  23.260  39.513  1.00  0.00           N
ATOM    128  CA  ASP A  19      25.653  23.656  38.607  1.00  0.00           C
ATOM    129  C   ASP A  19      25.256  25.173  38.575  1.00  0.00           C
ATOM    130  O   ASP A  19      24.771  25.685  37.554  1.00  0.00           O
ATOM    131  CB  ASP A  19      24.365  22.891  39.010  1.00  0.00           C
ATOM    132  CG  ASP A  19      24.349  21.361  38.752  1.00  0.00           C
ATOM    133  OD1 ASP A  19      25.318  20.729  38.262  1.00  0.00           O
ATOM    134  OD2 ASP A  19      23.352  20.819  39.074  1.00  0.00           O
ATOM    135  H   ASP A  19      26.410  22.687  40.297  1.00  0.00           H
ATOM    136  HA  ASP A  19      25.963  23.496  37.574  1.00  0.00           H
ATOM    137  HB2 ASP A  19      24.257  23.022  40.086  1.00  0.00           H
ATOM    138  HB3 ASP A  19      23.555  23.347  38.441  1.00  0.00           H
ATOM    139  N   TRP A  20      25.405  25.849  39.680  1.00  0.00           N
ATOM    140  CA  TRP A  20      25.228  27.299  39.788  1.00  0.00           C
ATOM    141  C   TRP A  20      26.014  28.103  38.851  1.00  0.00           C
ATOM    142  O   TRP A  20      25.570  29.058  38.114  1.00  0.00           O
ATOM    143  CB  TRP A  20      25.404  27.848  41.215  1.00  0.00           C
ATOM    144  CG  TRP A  20      24.887  29.225  41.238  1.00  0.00           C
ATOM    145  CD1 TRP A  20      23.545  29.470  41.282  1.00  0.00           C
ATOM    146  CD2 TRP A  20      25.479  30.531  41.076  1.00  0.00           C
ATOM    147  CE2 TRP A  20      24.486  31.524  41.162  1.00  0.00           C
ATOM    148  CE3 TRP A  20      26.772  31.005  40.867  1.00  0.00           C
ATOM    149  NE1 TRP A  20      23.322  30.827  41.209  1.00  0.00           N
ATOM    150  CZ2 TRP A  20      24.687  32.865  40.654  1.00  0.00           C
ATOM    151  CZ3 TRP A  20      27.076  32.356  40.621  1.00  0.00           C
ATOM    152  CH2 TRP A  20      26.039  33.299  40.514  1.00  0.00           C
ATOM    153  H   TRP A  20      25.954  25.452  40.429  1.00  0.00           H
ATOM    154  HA  TRP A  20      24.178  27.471  39.550  1.00  0.00           H
ATOM    155  HB2 TRP A  20      24.832  27.199  41.878  1.00  0.00           H
ATOM    156  HB3 TRP A  20      26.466  27.765  41.445  1.00  0.00           H
ATOM    157  HD1 TRP A  20      22.748  28.743  41.237  1.00  0.00           H
ATOM    158  HE1 TRP A  20      22.379  31.175  41.109  1.00  0.00           H
ATOM    159  HE3 TRP A  20      27.548  30.270  40.711  1.00  0.00           H
ATOM    160  HZ2 TRP A  20      23.872  33.514  40.370  1.00  0.00           H
ATOM    161  HZ3 TRP A  20      28.105  32.630  40.444  1.00  0.00           H
ATOM    162  HH2 TRP A  20      26.221  34.338  40.279  1.00  0.00           H
ATOM    163  N   TYR A  21      27.286  27.674  38.778  1.00  0.00           N
ATOM    164  CA  TYR A  21      28.236  28.537  38.067  1.00  0.00           C
ATOM    165  C   TYR A  21      28.223  28.227  36.607  1.00  0.00           C
ATOM    166  O   TYR A  21      28.417  29.134  35.801  1.00  0.00           O
ATOM    167  CB  TYR A  21      29.630  28.269  38.683  1.00  0.00           C
ATOM    168  CG  TYR A  21      29.997  29.327  39.737  1.00  0.00           C
ATOM    169  CD1 TYR A  21      29.666  29.025  41.088  1.00  0.00           C
ATOM    170  CD2 TYR A  21      30.602  30.572  39.411  1.00  0.00           C
ATOM    171  CE1 TYR A  21      29.794  30.025  42.028  1.00  0.00           C
ATOM    172  CE2 TYR A  21      30.805  31.513  40.447  1.00  0.00           C
ATOM    173  CZ  TYR A  21      30.355  31.247  41.735  1.00  0.00           C
ATOM    174  OH  TYR A  21      30.562  32.151  42.707  1.00  0.00           O
ATOM    175  H   TYR A  21      27.635  26.772  39.069  1.00  0.00           H
ATOM    176  HA  TYR A  21      27.994  29.593  38.186  1.00  0.00           H
ATOM    177  HB2 TYR A  21      29.674  27.286  39.151  1.00  0.00           H
ATOM    178  HB3 TYR A  21      30.381  28.222  37.895  1.00  0.00           H
ATOM    179  HD1 TYR A  21      29.305  28.047  41.373  1.00  0.00           H
ATOM    180  HD2 TYR A  21      30.859  30.780  38.383  1.00  0.00           H
ATOM    181  HE1 TYR A  21      29.506  29.831  43.051  1.00  0.00           H
ATOM    182  HE2 TYR A  21      31.293  32.431  40.156  1.00  0.00           H
ATOM    183  HH  TYR A  21      30.345  31.848  43.592  1.00  0.00           H
ATOM    184  N   ASP A  22      27.871  27.048  36.172  1.00  0.00           N
ATOM    185  CA  ASP A  22      27.630  26.731  34.811  1.00  0.00           C
ATOM    186  C   ASP A  22      26.337  27.322  34.326  1.00  0.00           C
ATOM    187  O   ASP A  22      26.395  27.754  33.165  1.00  0.00           O
ATOM    188  CB  ASP A  22      27.630  25.188  34.575  1.00  0.00           C
ATOM    189  CG  ASP A  22      29.001  24.419  34.969  1.00  0.00           C
ATOM    190  OD1 ASP A  22      30.026  25.131  34.952  1.00  0.00           O
ATOM    191  OD2 ASP A  22      29.046  23.202  35.097  1.00  0.00           O
ATOM    192  H   ASP A  22      27.809  26.296  36.843  1.00  0.00           H
ATOM    193  HA  ASP A  22      28.488  27.154  34.288  1.00  0.00           H
ATOM    194  HB2 ASP A  22      26.752  24.736  35.037  1.00  0.00           H
ATOM    195  HB3 ASP A  22      27.327  24.877  33.574  1.00  0.00           H
ATOM    196  N   LYS A  23      25.300  27.523  35.115  1.00  0.00           N
ATOM    197  CA  LYS A  23      24.049  28.176  34.705  1.00  0.00           C
ATOM    198  C   LYS A  23      24.250  29.661  34.425  1.00  0.00           C
ATOM    199  O   LYS A  23      23.989  30.072  33.296  1.00  0.00           O
ATOM    200  CB  LYS A  23      23.008  27.837  35.791  1.00  0.00           C
ATOM    201  CG  LYS A  23      22.469  26.378  35.476  1.00  0.00           C
ATOM    202  CD  LYS A  23      21.594  25.704  36.576  1.00  0.00           C
ATOM    203  CE  LYS A  23      21.474  24.159  36.374  1.00  0.00           C
ATOM    204  NZ  LYS A  23      20.410  23.853  35.367  1.00  0.00           N
ATOM    205  H   LYS A  23      25.351  27.040  36.001  1.00  0.00           H
ATOM    206  HA  LYS A  23      23.707  27.764  33.756  1.00  0.00           H
ATOM    207  HB2 LYS A  23      23.533  27.886  36.745  1.00  0.00           H
ATOM    208  HB3 LYS A  23      22.174  28.539  35.782  1.00  0.00           H
ATOM    209  HG2 LYS A  23      21.994  26.332  34.496  1.00  0.00           H
ATOM    210  HG3 LYS A  23      23.321  25.703  35.395  1.00  0.00           H
ATOM    211  HD2 LYS A  23      22.128  25.796  37.521  1.00  0.00           H
ATOM    212  HD3 LYS A  23      20.620  26.181  36.691  1.00  0.00           H
ATOM    213  HE2 LYS A  23      22.418  23.863  35.917  1.00  0.00           H
ATOM    214  HE3 LYS A  23      21.288  23.620  37.303  1.00  0.00           H
ATOM    215  HZ1 LYS A  23      20.331  22.851  35.268  1.00  0.00           H
ATOM    216  HZ2 LYS A  23      20.583  24.283  34.469  1.00  0.00           H
ATOM    217  HZ3 LYS A  23      19.472  23.940  35.730  1.00  0.00           H
ATOM    218  N   PHE A  24      24.633  30.390  35.452  1.00  0.00           N
ATOM    219  CA  PHE A  24      24.665  31.801  35.757  1.00  0.00           C
ATOM    220  C   PHE A  24      26.029  32.486  35.771  1.00  0.00           C
ATOM    221  O   PHE A  24      26.136  33.590  35.377  1.00  0.00           O
ATOM    222  CB  PHE A  24      23.871  32.088  37.031  1.00  0.00           C
ATOM    223  CG  PHE A  24      22.557  31.257  37.041  1.00  0.00           C
ATOM    224  CD1 PHE A  24      21.546  31.515  36.177  1.00  0.00           C
ATOM    225  CD2 PHE A  24      22.398  30.251  37.969  1.00  0.00           C
ATOM    226  CE1 PHE A  24      20.364  30.813  36.200  1.00  0.00           C
ATOM    227  CE2 PHE A  24      21.132  29.677  38.181  1.00  0.00           C
ATOM    228  CZ  PHE A  24      20.094  29.952  37.271  1.00  0.00           C
ATOM    229  H   PHE A  24      24.794  29.760  36.226  1.00  0.00           H
ATOM    230  HA  PHE A  24      24.141  32.229  34.902  1.00  0.00           H
ATOM    231  HB2 PHE A  24      24.461  31.840  37.913  1.00  0.00           H
ATOM    232  HB3 PHE A  24      23.709  33.162  37.118  1.00  0.00           H
ATOM    233  HD1 PHE A  24      21.658  32.339  35.488  1.00  0.00           H
ATOM    234  HD2 PHE A  24      23.180  30.060  38.689  1.00  0.00           H
ATOM    235  HE1 PHE A  24      19.586  31.098  35.507  1.00  0.00           H
ATOM    236  HE2 PHE A  24      20.948  28.959  38.966  1.00  0.00           H
ATOM    237  HZ  PHE A  24      19.104  29.521  37.298  1.00  0.00           H
ATOM    238  N   GLY A  25      27.162  31.857  36.175  1.00  0.00           N
ATOM    239  CA  GLY A  25      28.497  32.486  36.362  1.00  0.00           C
ATOM    240  C   GLY A  25      29.102  33.201  35.197  1.00  0.00           C
ATOM    241  O   GLY A  25      30.118  33.800  35.441  1.00  0.00           O
ATOM    242  H   GLY A  25      27.047  30.906  36.494  1.00  0.00           H
ATOM    243  HA2 GLY A  25      28.493  33.156  37.221  1.00  0.00           H
ATOM    244  HA3 GLY A  25      29.234  31.696  36.509  1.00  0.00           H
ATOM    245  N   GLU A  26      28.663  33.041  33.946  1.00  0.00           N
ATOM    246  CA  GLU A  26      29.206  33.798  32.812  1.00  0.00           C
ATOM    247  C   GLU A  26      28.761  35.270  32.996  1.00  0.00           C
ATOM    248  O   GLU A  26      29.408  36.169  32.458  1.00  0.00           O
ATOM    249  CB  GLU A  26      28.759  33.137  31.434  1.00  0.00           C
ATOM    250  CG  GLU A  26      29.788  32.885  30.425  1.00  0.00           C
ATOM    251  CD  GLU A  26      29.235  32.701  29.008  1.00  0.00           C
ATOM    252  OE1 GLU A  26      28.196  32.003  28.857  1.00  0.00           O
ATOM    253  OE2 GLU A  26      29.798  33.352  28.078  1.00  0.00           O
ATOM    254  H   GLU A  26      27.768  32.604  33.772  1.00  0.00           H
ATOM    255  HA  GLU A  26      30.284  33.774  32.972  1.00  0.00           H
ATOM    256  HB2 GLU A  26      28.390  32.133  31.642  1.00  0.00           H
ATOM    257  HB3 GLU A  26      27.877  33.712  31.155  1.00  0.00           H
ATOM    258  HG2 GLU A  26      30.401  33.784  30.360  1.00  0.00           H
ATOM    259  HG3 GLU A  26      30.493  32.093  30.678  1.00  0.00           H
ATOM    260  N   VAL A  27      27.671  35.564  33.673  1.00  0.00           N
ATOM    261  CA  VAL A  27      27.286  36.938  34.036  1.00  0.00           C
ATOM    262  C   VAL A  27      28.413  37.684  34.796  1.00  0.00           C
ATOM    263  O   VAL A  27      28.509  38.899  34.600  1.00  0.00           O
ATOM    264  CB  VAL A  27      25.922  36.843  34.665  1.00  0.00           C
ATOM    265  CG1 VAL A  27      25.835  36.493  36.166  1.00  0.00           C
ATOM    266  CG2 VAL A  27      25.191  38.215  34.520  1.00  0.00           C
ATOM    267  H   VAL A  27      27.140  34.782  34.027  1.00  0.00           H
ATOM    268  HA  VAL A  27      27.216  37.577  33.155  1.00  0.00           H
ATOM    269  HB  VAL A  27      25.376  36.048  34.156  1.00  0.00           H
ATOM    270 HG11 VAL A  27      26.103  37.301  36.846  1.00  0.00           H
ATOM    271 HG12 VAL A  27      24.875  36.083  36.479  1.00  0.00           H
ATOM    272 HG13 VAL A  27      26.620  35.801  36.472  1.00  0.00           H
ATOM    273 HG21 VAL A  27      25.120  38.510  33.473  1.00  0.00           H
ATOM    274 HG22 VAL A  27      25.652  39.028  35.080  1.00  0.00           H
ATOM    275 HG23 VAL A  27      24.174  38.230  34.913  1.00  0.00           H
ATOM    276  N   TYR A  28      29.336  37.049  35.474  1.00  0.00           N
ATOM    277  CA  TYR A  28      30.704  37.608  35.771  1.00  0.00           C
ATOM    278  C   TYR A  28      31.436  38.197  34.591  1.00  0.00           C
ATOM    279  O   TYR A  28      31.720  39.364  34.522  1.00  0.00           O
ATOM    280  CB  TYR A  28      31.622  36.710  36.666  1.00  0.00           C
ATOM    281  CG  TYR A  28      31.105  36.270  38.039  1.00  0.00           C
ATOM    282  CD1 TYR A  28      29.781  36.469  38.462  1.00  0.00           C
ATOM    283  CD2 TYR A  28      32.008  35.769  38.969  1.00  0.00           C
ATOM    284  CE1 TYR A  28      29.312  36.002  39.731  1.00  0.00           C
ATOM    285  CE2 TYR A  28      31.599  35.299  40.215  1.00  0.00           C
ATOM    286  CZ  TYR A  28      30.235  35.423  40.585  1.00  0.00           C
ATOM    287  OH  TYR A  28      29.837  34.984  41.820  1.00  0.00           O
ATOM    288  H   TYR A  28      29.264  36.042  35.495  1.00  0.00           H
ATOM    289  HA  TYR A  28      30.468  38.462  36.406  1.00  0.00           H
ATOM    290  HB2 TYR A  28      31.840  35.793  36.118  1.00  0.00           H
ATOM    291  HB3 TYR A  28      32.538  37.297  36.730  1.00  0.00           H
ATOM    292  HD1 TYR A  28      29.068  36.977  37.830  1.00  0.00           H
ATOM    293  HD2 TYR A  28      33.053  35.672  38.715  1.00  0.00           H
ATOM    294  HE1 TYR A  28      28.328  36.150  40.150  1.00  0.00           H
ATOM    295  HE2 TYR A  28      32.261  34.819  40.921  1.00  0.00           H
ATOM    296  HH  TYR A  28      30.532  34.422  42.169  1.00  0.00           H
ATOM    297  N   HID A  29      31.783  37.303  33.633  1.00  0.00           N
ATOM    298  CA  HID A  29      32.680  37.683  32.514  1.00  0.00           C
ATOM    299  C   HID A  29      32.006  38.739  31.658  1.00  0.00           C
ATOM    300  O   HID A  29      32.644  39.750  31.278  1.00  0.00           O
ATOM    301  CB  HID A  29      32.994  36.382  31.693  1.00  0.00           C
ATOM    302  CG  HID A  29      33.765  35.356  32.506  1.00  0.00           C
ATOM    303  CD2 HID A  29      33.472  34.041  32.582  1.00  0.00           C
ATOM    304  ND1 HID A  29      34.858  35.599  33.243  1.00  0.00           N
ATOM    305  CE1 HID A  29      35.246  34.427  33.701  1.00  0.00           C
ATOM    306  NE2 HID A  29      34.395  33.421  33.423  1.00  0.00           N
ATOM    307  H   HID A  29      31.308  36.413  33.598  1.00  0.00           H
ATOM    308  HA  HID A  29      33.657  38.027  32.854  1.00  0.00           H
ATOM    309  HB2 HID A  29      32.148  35.834  31.279  1.00  0.00           H
ATOM    310  HB3 HID A  29      33.578  36.658  30.815  1.00  0.00           H
ATOM    311  HD1 HID A  29      35.428  36.428  33.333  1.00  0.00           H
ATOM    312  HD2 HID A  29      32.664  33.600  32.018  1.00  0.00           H
ATOM    313  HE1 HID A  29      36.087  34.339  34.373  1.00  0.00           H
ATOM    314  N   LEU A  30      30.705  38.615  31.363  1.00  0.00           N
ATOM    315  CA  LEU A  30      29.898  39.636  30.753  1.00  0.00           C
ATOM    316  C   LEU A  30      30.000  41.025  31.356  1.00  0.00           C
ATOM    317  O   LEU A  30      29.876  41.996  30.668  1.00  0.00           O
ATOM    318  CB  LEU A  30      28.466  39.097  30.808  1.00  0.00           C
ATOM    319  CG  LEU A  30      28.204  37.908  29.861  1.00  0.00           C
ATOM    320  CD1 LEU A  30      27.028  37.155  30.302  1.00  0.00           C
ATOM    321  CD2 LEU A  30      27.951  38.332  28.399  1.00  0.00           C
ATOM    322  H   LEU A  30      30.229  37.788  31.695  1.00  0.00           H
ATOM    323  HA  LEU A  30      30.288  39.741  29.740  1.00  0.00           H
ATOM    324  HB2 LEU A  30      28.267  38.774  31.829  1.00  0.00           H
ATOM    325  HB3 LEU A  30      27.781  39.897  30.527  1.00  0.00           H
ATOM    326  HG  LEU A  30      29.096  37.285  29.930  1.00  0.00           H
ATOM    327 HD11 LEU A  30      27.360  36.509  31.115  1.00  0.00           H
ATOM    328 HD12 LEU A  30      26.779  36.357  29.604  1.00  0.00           H
ATOM    329 HD13 LEU A  30      26.191  37.826  30.495  1.00  0.00           H
ATOM    330 HD21 LEU A  30      27.007  38.877  28.417  1.00  0.00           H
ATOM    331 HD22 LEU A  30      28.722  39.003  28.018  1.00  0.00           H
ATOM    332 HD23 LEU A  30      27.843  37.508  27.694  1.00  0.00           H
ATOM    333  N   THR A  31      30.405  41.242  32.635  1.00  0.01           N
ATOM    334  CA  THR A  31      30.391  42.555  33.316  1.00  0.01           C
ATOM    335  C   THR A  31      31.749  42.897  34.045  1.00  0.01           C
ATOM    336  O   THR A  31      31.905  44.062  34.416  1.00  0.01           O
ATOM    337  CB  THR A  31      29.237  42.496  34.306  1.00  0.01           C
ATOM    338  CG2 THR A  31      27.821  42.395  33.739  1.00  0.01           C
ATOM    339  OG1 THR A  31      29.392  41.459  35.215  1.00  0.01           O
ATOM    340  H   THR A  31      30.459  40.403  33.195  1.00  0.01           H
ATOM    341  HA  THR A  31      30.173  43.319  32.570  1.00  0.01           H
ATOM    342  HB  THR A  31      29.316  43.418  34.881  1.00  0.01           H
ATOM    343  HG1 THR A  31      28.962  40.701  34.813  1.00  0.01           H
ATOM    344 HG21 THR A  31      27.700  43.241  33.062  1.00  0.01           H
ATOM    345 HG22 THR A  31      27.073  42.354  34.531  1.00  0.01           H
ATOM    346 HG23 THR A  31      27.783  41.435  33.226  1.00  0.01           H
ATOM    347  N   LEU A  32      32.659  41.892  34.183  1.00  0.00           N
ATOM    348  CA  LEU A  32      33.960  42.083  34.928  1.00  0.00           C
ATOM    349  C   LEU A  32      35.225  41.588  34.150  1.00  0.00           C
ATOM    350  O   LEU A  32      36.368  41.877  34.542  1.00  0.00           O
ATOM    351  CB  LEU A  32      33.949  41.197  36.230  1.00  0.00           C
ATOM    352  CG  LEU A  32      32.821  41.363  37.249  1.00  0.00           C
ATOM    353  CD1 LEU A  32      32.923  40.471  38.519  1.00  0.00           C
ATOM    354  CD2 LEU A  32      32.823  42.863  37.656  1.00  0.00           C
ATOM    355  H   LEU A  32      32.317  40.964  33.982  1.00  0.00           H
ATOM    356  HA  LEU A  32      34.149  43.109  35.243  1.00  0.00           H
ATOM    357  HB2 LEU A  32      34.026  40.158  35.910  1.00  0.00           H
ATOM    358  HB3 LEU A  32      34.897  41.326  36.753  1.00  0.00           H
ATOM    359  HG  LEU A  32      31.875  41.110  36.769  1.00  0.00           H
ATOM    360 HD11 LEU A  32      33.165  39.466  38.173  1.00  0.00           H
ATOM    361 HD12 LEU A  32      31.932  40.458  38.971  1.00  0.00           H
ATOM    362 HD13 LEU A  32      33.567  40.856  39.309  1.00  0.00           H
ATOM    363 HD21 LEU A  32      33.725  43.053  38.239  1.00  0.00           H
ATOM    364 HD22 LEU A  32      32.654  43.608  36.879  1.00  0.00           H
ATOM    365 HD23 LEU A  32      31.996  43.065  38.337  1.00  0.00           H
ATOM    366  N   GLY A  33      35.065  40.733  33.064  1.00  0.00           N
ATOM    367  CA  GLY A  33      36.130  40.387  32.148  1.00  0.00           C
ATOM    368  C   GLY A  33      36.609  38.970  32.162  1.00  0.00           C
ATOM    369  O   GLY A  33      36.017  37.962  32.425  1.00  0.00           O
ATOM    370  H   GLY A  33      34.096  40.680  32.781  1.00  0.00           H
ATOM    371  HA2 GLY A  33      35.624  40.465  31.186  1.00  0.00           H
ATOM    372  HA3 GLY A  33      36.990  41.047  32.260  1.00  0.00           H
ATOM    373  N   GLU A  34      37.879  38.824  31.753  1.00  0.00           N
ATOM    374  CA  GLU A  34      38.534  37.524  31.430  1.00  0.00           C
ATOM    375  C   GLU A  34      38.922  36.647  32.637  1.00  0.00           C
ATOM    376  O   GLU A  34      39.620  35.664  32.453  1.00  0.00           O
ATOM    377  CB  GLU A  34      39.724  37.740  30.479  1.00  0.00           C
ATOM    378  CG  GLU A  34      39.295  38.223  29.084  1.00  0.00           C
ATOM    379  CD  GLU A  34      40.502  38.321  28.177  1.00  0.00           C
ATOM    380  OE1 GLU A  34      41.229  37.337  27.965  1.00  0.00           O
ATOM    381  OE2 GLU A  34      40.844  39.385  27.608  1.00  0.00           O
ATOM    382  H   GLU A  34      38.475  39.615  31.555  1.00  0.00           H
ATOM    383  HA  GLU A  34      37.752  36.976  30.904  1.00  0.00           H
ATOM    384  HB2 GLU A  34      40.387  38.504  30.885  1.00  0.00           H
ATOM    385  HB3 GLU A  34      40.274  36.799  30.463  1.00  0.00           H
ATOM    386  HG2 GLU A  34      38.550  37.551  28.658  1.00  0.00           H
ATOM    387  HG3 GLU A  34      38.918  39.237  29.221  1.00  0.00           H
ATOM    388  N   SER A  35      38.626  37.074  33.886  1.00  0.00           N
ATOM    389  CA  SER A  35      38.811  36.176  35.058  1.00  0.00           C
ATOM    390  C   SER A  35      37.548  36.174  36.025  1.00  0.00           C
ATOM    391  O   SER A  35      36.573  36.883  35.753  1.00  0.00           O
ATOM    392  CB  SER A  35      40.179  36.378  35.717  1.00  0.00           C
ATOM    393  OG  SER A  35      40.468  35.414  36.676  1.00  0.00           O
ATOM    394  H   SER A  35      38.008  37.872  33.919  1.00  0.00           H
ATOM    395  HA  SER A  35      38.788  35.137  34.729  1.00  0.00           H
ATOM    396  HB2 SER A  35      40.946  36.331  34.944  1.00  0.00           H
ATOM    397  HB3 SER A  35      40.304  37.371  36.148  1.00  0.00           H
ATOM    398  HG  SER A  35      40.826  35.921  37.408  1.00  0.00           H
ATOM    399  N   VAL A  36      37.582  35.431  37.119  1.00  0.00           N
ATOM    400  CA  VAL A  36      36.453  35.070  37.952  1.00  0.00           C
ATOM    401  C   VAL A  36      36.397  35.752  39.332  1.00  0.00           C
ATOM    402  O   VAL A  36      35.663  35.243  40.228  1.00  0.00           O
ATOM    403  CB  VAL A  36      36.471  33.601  38.175  1.00  0.00           C
ATOM    404  CG1 VAL A  36      36.179  32.795  36.903  1.00  0.00           C
ATOM    405  CG2 VAL A  36      37.605  33.028  39.029  1.00  0.00           C
ATOM    406  H   VAL A  36      38.408  34.870  37.271  1.00  0.00           H
ATOM    407  HA  VAL A  36      35.497  35.406  37.550  1.00  0.00           H
ATOM    408  HB  VAL A  36      35.581  33.414  38.776  1.00  0.00           H
ATOM    409 HG11 VAL A  36      36.921  33.150  36.188  1.00  0.00           H
ATOM    410 HG12 VAL A  36      36.200  31.724  37.103  1.00  0.00           H
ATOM    411 HG13 VAL A  36      35.176  32.992  36.523  1.00  0.00           H
ATOM    412 HG21 VAL A  36      37.503  33.515  39.999  1.00  0.00           H
ATOM    413 HG22 VAL A  36      38.574  33.146  38.543  1.00  0.00           H
ATOM    414 HG23 VAL A  36      37.354  31.980  39.188  1.00  0.00           H
ATOM    415  N   HID A  37      37.178  36.783  39.651  1.00  0.00           N
ATOM    416  CA  HID A  37      37.406  37.386  40.941  1.00  0.00           C
ATOM    417  C   HID A  37      37.381  38.949  40.915  1.00  0.00           C
ATOM    418  O   HID A  37      37.105  39.614  39.913  1.00  0.00           O
ATOM    419  CB  HID A  37      38.712  36.895  41.507  1.00  0.00           C
ATOM    420  CG  HID A  37      39.885  37.139  40.573  1.00  0.00           C
ATOM    421  CD2 HID A  37      40.559  36.142  39.844  1.00  0.00           C
ATOM    422  ND1 HID A  37      40.393  38.309  40.171  1.00  0.00           N
ATOM    423  CE1 HID A  37      41.310  38.095  39.189  1.00  0.00           C
ATOM    424  NE2 HID A  37      41.508  36.749  39.052  1.00  0.00           N
ATOM    425  H   HID A  37      37.693  37.246  38.916  1.00  0.00           H
ATOM    426  HA  HID A  37      36.698  37.022  41.685  1.00  0.00           H
ATOM    427  HB2 HID A  37      39.046  37.197  42.499  1.00  0.00           H
ATOM    428  HB3 HID A  37      38.491  35.828  41.487  1.00  0.00           H
ATOM    429  HD1 HID A  37      40.090  39.190  40.560  1.00  0.00           H
ATOM    430  HD2 HID A  37      40.210  35.145  39.624  1.00  0.00           H
ATOM    431  HE1 HID A  37      41.817  38.972  38.812  1.00  0.00           H
ATOM    432  N   CYS A  38      37.667  39.486  42.097  1.00  0.00           N
ATOM    433  CA  CYS A  38      37.789  40.960  42.341  1.00  0.00           C
ATOM    434  C   CYS A  38      38.729  41.546  41.296  1.00  0.00           C
ATOM    435  O   CYS A  38      39.814  41.088  41.086  1.00  0.00           O
ATOM    436  CB  CYS A  38      38.283  41.313  43.736  1.00  0.00           C
ATOM    437  SG  CYS A  38      37.147  40.975  45.039  1.00  0.00           S
ATOM    438  H   CYS A  38      37.658  38.864  42.893  1.00  0.00           H
ATOM    439  HA  CYS A  38      36.788  41.340  42.139  1.00  0.00           H
ATOM    440  HB2 CYS A  38      39.168  40.682  43.817  1.00  0.00           H
ATOM    441  HB3 CYS A  38      38.645  42.341  43.716  1.00  0.00           H
ATOM    442  HG  CYS A  38      36.764  39.831  44.465  1.00  0.00           H
ATOM    443  N   GLY A  39      38.274  42.695  40.832  1.00  0.00           N
ATOM    444  CA  GLY A  39      39.179  43.628  40.142  1.00  0.00           C
ATOM    445  C   GLY A  39      39.948  44.501  41.136  1.00  0.00           C
ATOM    446  O   GLY A  39      39.442  44.896  42.182  1.00  0.00           O
ATOM    447  H   GLY A  39      37.402  43.051  41.197  1.00  0.00           H
ATOM    448  HA2 GLY A  39      40.008  43.131  39.637  1.00  0.00           H
ATOM    449  HA3 GLY A  39      38.648  44.324  39.492  1.00  0.00           H
ATOM    450  N   LEU A  40      41.221  44.851  40.940  1.00  0.00           N
ATOM    451  CA  LEU A  40      42.050  45.636  41.898  1.00  0.00           C
ATOM    452  C   LEU A  40      41.840  47.132  41.667  1.00  0.00           C
ATOM    453  O   LEU A  40      42.724  47.725  41.061  1.00  0.00           O
ATOM    454  CB  LEU A  40      43.536  45.247  41.873  1.00  0.00           C
ATOM    455  CG  LEU A  40      44.409  45.812  42.988  1.00  0.00           C
ATOM    456  CD1 LEU A  40      44.296  45.135  44.359  1.00  0.00           C
ATOM    457  CD2 LEU A  40      45.803  45.620  42.558  1.00  0.00           C
ATOM    458  H   LEU A  40      41.622  44.599  40.048  1.00  0.00           H
ATOM    459  HA  LEU A  40      41.638  45.335  42.861  1.00  0.00           H
ATOM    460  HB2 LEU A  40      43.552  44.161  41.959  1.00  0.00           H
ATOM    461  HB3 LEU A  40      44.010  45.328  40.895  1.00  0.00           H
ATOM    462  HG  LEU A  40      44.178  46.877  43.029  1.00  0.00           H
ATOM    463 HD11 LEU A  40      43.354  45.442  44.811  1.00  0.00           H
ATOM    464 HD12 LEU A  40      45.020  45.506  45.085  1.00  0.00           H
ATOM    465 HD13 LEU A  40      44.208  44.048  44.348  1.00  0.00           H
ATOM    466 HD21 LEU A  40      46.131  44.581  42.594  1.00  0.00           H
ATOM    467 HD22 LEU A  40      45.945  46.183  41.635  1.00  0.00           H
ATOM    468 HD23 LEU A  40      46.447  46.184  43.234  1.00  0.00           H
ATOM    469  N   TRP A  41      40.728  47.680  42.131  1.00 -0.02           N
ATOM    470  CA  TRP A  41      40.337  49.037  41.854  1.00 -0.02           C
ATOM    471  C   TRP A  41      41.230  50.157  42.468  1.00 -0.02           C
ATOM    472  O   TRP A  41      41.431  51.223  41.841  1.00 -0.02           O
ATOM    473  CB  TRP A  41      38.821  49.159  42.195  1.00 -0.02           C
ATOM    474  CG  TRP A  41      37.931  48.200  41.478  1.00 -0.02           C
ATOM    475  CD1 TRP A  41      37.299  47.136  42.004  1.00 -0.02           C
ATOM    476  CD2 TRP A  41      37.609  48.237  40.097  1.00 -0.02           C
ATOM    477  CE2 TRP A  41      36.931  47.044  39.752  1.00 -0.02           C
ATOM    478  CE3 TRP A  41      37.932  49.124  39.103  1.00 -0.02           C
ATOM    479  NE1 TRP A  41      36.801  46.395  40.925  1.00 -0.02           N
ATOM    480  CZ2 TRP A  41      36.371  46.843  38.489  1.00 -0.02           C
ATOM    481  CZ3 TRP A  41      37.418  48.911  37.734  1.00 -0.02           C
ATOM    482  CH2 TRP A  41      36.654  47.782  37.502  1.00 -0.02           C
ATOM    483  H   TRP A  41      40.121  47.152  42.742  1.00 -0.02           H
ATOM    484  HA  TRP A  41      40.479  49.242  40.793  1.00 -0.02           H
ATOM    485  HB2 TRP A  41      38.804  49.046  43.279  1.00 -0.02           H
ATOM    486  HB3 TRP A  41      38.514  50.190  42.017  1.00 -0.02           H
ATOM    487  HD1 TRP A  41      37.518  46.778  42.999  1.00 -0.02           H
ATOM    488  HE1 TRP A  41      36.326  45.511  41.038  1.00 -0.02           H
ATOM    489  HE3 TRP A  41      38.542  49.982  39.342  1.00 -0.02           H
ATOM    490  HZ2 TRP A  41      35.623  46.069  38.398  1.00 -0.02           H
ATOM    491  HZ3 TRP A  41      37.441  49.645  36.942  1.00 -0.02           H
ATOM    492  HH2 TRP A  41      36.162  47.695  36.545  1.00 -0.02           H
ATOM    493  N   PHE A  42      41.903  49.775  43.551  1.00  0.00           N
ATOM    494  CA  PHE A  42      42.767  50.597  44.300  1.00  0.00           C
ATOM    495  C   PHE A  42      44.201  50.053  44.335  1.00  0.00           C
ATOM    496  O   PHE A  42      44.371  48.845  44.273  1.00  0.00           O
ATOM    497  CB  PHE A  42      42.154  50.895  45.661  1.00  0.00           C
ATOM    498  CG  PHE A  42      40.719  51.437  45.519  1.00  0.00           C
ATOM    499  CD1 PHE A  42      39.629  50.570  45.781  1.00  0.00           C
ATOM    500  CD2 PHE A  42      40.496  52.735  45.037  1.00  0.00           C
ATOM    501  CE1 PHE A  42      38.354  51.109  45.811  1.00  0.00           C
ATOM    502  CE2 PHE A  42      39.198  53.287  44.986  1.00  0.00           C
ATOM    503  CZ  PHE A  42      38.166  52.524  45.534  1.00  0.00           C
ATOM    504  H   PHE A  42      41.543  48.967  44.038  1.00  0.00           H
ATOM    505  HA  PHE A  42      42.783  51.582  43.835  1.00  0.00           H
ATOM    506  HB2 PHE A  42      42.206  49.951  46.203  1.00  0.00           H
ATOM    507  HB3 PHE A  42      42.748  51.736  46.020  1.00  0.00           H
ATOM    508  HD1 PHE A  42      39.690  49.580  46.208  1.00  0.00           H
ATOM    509  HD2 PHE A  42      41.373  53.328  44.823  1.00  0.00           H
ATOM    510  HE1 PHE A  42      37.521  50.547  46.209  1.00  0.00           H
ATOM    511  HE2 PHE A  42      39.035  54.315  44.696  1.00  0.00           H
ATOM    512  HZ  PHE A  42      37.183  52.949  45.673  1.00  0.00           H
ATOM    513  N   PRO A  43      45.272  50.814  44.422  1.00  0.00           N
ATOM    514  CA  PRO A  43      46.607  50.297  44.725  1.00  0.00           C
ATOM    515  C   PRO A  43      46.806  50.075  46.198  1.00  0.00           C
ATOM    516  O   PRO A  43      46.313  50.858  46.993  1.00  0.00           O
ATOM    517  CB  PRO A  43      47.579  51.328  44.228  1.00  0.00           C
ATOM    518  CG  PRO A  43      46.795  52.632  44.458  1.00  0.00           C
ATOM    519  CD  PRO A  43      45.276  52.294  44.358  1.00  0.00           C
ATOM    520  HA  PRO A  43      46.768  49.321  44.269  1.00  0.00           H
ATOM    521  HB2 PRO A  43      48.427  51.429  44.905  1.00  0.00           H
ATOM    522  HB3 PRO A  43      47.807  51.213  43.168  1.00  0.00           H
ATOM    523  HG2 PRO A  43      46.961  52.941  45.490  1.00  0.00           H
ATOM    524  HG3 PRO A  43      47.043  53.389  43.714  1.00  0.00           H
ATOM    525  HD2 PRO A  43      44.722  52.687  45.211  1.00  0.00           H
ATOM    526  HD3 PRO A  43      44.903  52.575  43.374  1.00  0.00           H
ATOM    527  N   PRO A  44      47.518  49.044  46.614  1.00  0.00           N
ATOM    528  CA  PRO A  44      47.539  48.636  48.013  1.00  0.00           C
ATOM    529  C   PRO A  44      48.059  49.625  49.026  1.00  0.00           C
ATOM    530  O   PRO A  44      47.847  49.510  50.237  1.00  0.00           O
ATOM    531  CB  PRO A  44      48.352  47.250  48.120  1.00  0.00           C
ATOM    532  CG  PRO A  44      48.357  46.856  46.655  1.00  0.00           C
ATOM    533  CD  PRO A  44      48.371  48.124  45.859  1.00  0.00           C
ATOM    534  HA  PRO A  44      46.491  48.529  48.291  1.00  0.00           H
ATOM    535  HB2 PRO A  44      49.352  47.451  48.502  1.00  0.00           H
ATOM    536  HB3 PRO A  44      47.803  46.484  48.669  1.00  0.00           H
ATOM    537  HG2 PRO A  44      49.255  46.290  46.410  1.00  0.00           H
ATOM    538  HG3 PRO A  44      47.489  46.207  46.545  1.00  0.00           H
ATOM    539  HD2 PRO A  44      49.385  48.524  45.896  1.00  0.00           H
ATOM    540  HD3 PRO A  44      48.020  47.898  44.852  1.00  0.00           H
ATOM    541  N   ASP A  45      48.787  50.662  48.566  1.00  0.00           N
ATOM    542  CA  ASP A  45      49.324  51.688  49.369  1.00  0.00           C
ATOM    543  C   ASP A  45      48.224  52.762  49.752  1.00  0.00           C
ATOM    544  O   ASP A  45      48.302  53.460  50.788  1.00  0.00           O
ATOM    545  CB  ASP A  45      50.420  52.496  48.604  1.00  0.00           C
ATOM    546  CG  ASP A  45      50.238  52.647  47.114  1.00  0.00           C
ATOM    547  OD1 ASP A  45      50.267  51.595  46.452  1.00  0.00           O
ATOM    548  OD2 ASP A  45      50.223  53.821  46.579  1.00  0.00           O
ATOM    549  H   ASP A  45      48.855  50.754  47.563  1.00  0.00           H
ATOM    550  HA  ASP A  45      49.830  51.304  50.255  1.00  0.00           H
ATOM    551  HB2 ASP A  45      50.584  53.476  49.051  1.00  0.00           H
ATOM    552  HB3 ASP A  45      51.369  51.975  48.734  1.00  0.00           H
ATOM    553  N   ALA A  46      47.124  52.836  49.020  1.00  0.00           N
ATOM    554  CA  ALA A  46      45.886  53.587  49.332  1.00  0.00           C
ATOM    555  C   ALA A  46      45.111  53.145  50.616  1.00  0.00           C
ATOM    556  O   ALA A  46      45.197  52.003  51.036  1.00  0.00           O
ATOM    557  CB  ALA A  46      44.939  53.580  48.109  1.00  0.00           C
ATOM    558  H   ALA A  46      47.027  52.110  48.325  1.00  0.00           H
ATOM    559  HA  ALA A  46      46.167  54.631  49.465  1.00  0.00           H
ATOM    560  HB1 ALA A  46      44.059  54.211  48.227  1.00  0.00           H
ATOM    561  HB2 ALA A  46      44.584  52.590  47.822  1.00  0.00           H
ATOM    562  HB3 ALA A  46      45.507  53.994  47.276  1.00  0.00           H
ATOM    563  N   PRO A  47      44.328  54.055  51.245  1.00  0.00           N
ATOM    564  CA  PRO A  47      43.534  53.601  52.407  1.00  0.00           C
ATOM    565  C   PRO A  47      42.300  52.700  51.999  1.00  0.00           C
ATOM    566  O   PRO A  47      41.670  53.006  51.000  1.00  0.00           O
ATOM    567  CB  PRO A  47      43.150  54.949  53.029  1.00  0.00           C
ATOM    568  CG  PRO A  47      43.215  56.033  51.939  1.00  0.00           C
ATOM    569  CD  PRO A  47      44.255  55.505  51.016  1.00  0.00           C
ATOM    570  HA  PRO A  47      44.079  53.043  53.169  1.00  0.00           H
ATOM    571  HB2 PRO A  47      42.164  54.997  53.491  1.00  0.00           H
ATOM    572  HB3 PRO A  47      43.930  55.123  53.771  1.00  0.00           H
ATOM    573  HG2 PRO A  47      42.357  56.281  51.313  1.00  0.00           H
ATOM    574  HG3 PRO A  47      43.607  56.948  52.383  1.00  0.00           H
ATOM    575  HD2 PRO A  47      43.885  55.749  50.020  1.00  0.00           H
ATOM    576  HD3 PRO A  47      45.200  56.026  51.168  1.00  0.00           H
ATOM    577  N   VAL A  48      41.947  51.722  52.769  1.00  0.00           N
ATOM    578  CA  VAL A  48      40.551  51.318  52.840  1.00  0.00           C
ATOM    579  C   VAL A  48      39.723  52.478  53.438  1.00  0.00           C
ATOM    580  O   VAL A  48      40.043  52.953  54.582  1.00  0.00           O
ATOM    581  CB  VAL A  48      40.468  50.044  53.688  1.00  0.00           C
ATOM    582  CG1 VAL A  48      38.981  49.581  54.035  1.00  0.00           C
ATOM    583  CG2 VAL A  48      41.336  48.908  53.142  1.00  0.00           C
ATOM    584  H   VAL A  48      42.495  51.519  53.593  1.00  0.00           H
ATOM    585  HA  VAL A  48      40.241  51.127  51.813  1.00  0.00           H
ATOM    586  HB  VAL A  48      40.887  50.359  54.643  1.00  0.00           H
ATOM    587 HG11 VAL A  48      38.476  50.424  54.506  1.00  0.00           H
ATOM    588 HG12 VAL A  48      38.302  49.387  53.205  1.00  0.00           H
ATOM    589 HG13 VAL A  48      38.909  48.767  54.756  1.00  0.00           H
ATOM    590 HG21 VAL A  48      41.672  48.308  53.988  1.00  0.00           H
ATOM    591 HG22 VAL A  48      42.193  49.379  52.663  1.00  0.00           H
ATOM    592 HG23 VAL A  48      40.636  48.327  52.541  1.00  0.00           H
ATOM    593  N   PRO A  49      38.719  52.984  52.731  1.00  0.00           N
ATOM    594  CA  PRO A  49      37.896  54.083  53.189  1.00  0.00           C
ATOM    595  C   PRO A  49      37.093  53.857  54.471  1.00  0.00           C
ATOM    596  O   PRO A  49      36.950  52.682  54.853  1.00  0.00           O
ATOM    597  CB  PRO A  49      37.037  54.478  51.958  1.00  0.00           C
ATOM    598  CG  PRO A  49      37.542  53.745  50.740  1.00  0.00           C
ATOM    599  CD  PRO A  49      38.278  52.582  51.350  1.00  0.00           C
ATOM    600  HA  PRO A  49      38.627  54.877  53.347  1.00  0.00           H
ATOM    601  HB2 PRO A  49      36.070  54.060  52.238  1.00  0.00           H
ATOM    602  HB3 PRO A  49      37.007  55.567  51.909  1.00  0.00           H
ATOM    603  HG2 PRO A  49      36.864  53.486  49.927  1.00  0.00           H
ATOM    604  HG3 PRO A  49      38.289  54.392  50.280  1.00  0.00           H
ATOM    605  HD2 PRO A  49      37.805  51.600  51.385  1.00  0.00           H
ATOM    606  HD3 PRO A  49      39.185  52.534  50.747  1.00  0.00           H
ATOM    607  N   GLN A  50      36.600  54.884  55.180  1.00  0.00           N
ATOM    608  CA  GLN A  50      35.779  54.652  56.384  1.00  0.00           C
ATOM    609  C   GLN A  50      34.479  53.823  56.183  1.00  0.00           C
ATOM    610  O   GLN A  50      33.965  53.268  57.175  1.00  0.00           O
ATOM    611  CB  GLN A  50      35.477  55.932  57.057  1.00  0.00           C
ATOM    612  CG  GLN A  50      36.801  56.665  57.391  1.00  0.00           C
ATOM    613  CD  GLN A  50      37.531  56.090  58.578  1.00  0.00           C
ATOM    614  NE2 GLN A  50      38.729  56.642  58.824  1.00  0.00           N
ATOM    615  OE1 GLN A  50      37.032  55.212  59.289  1.00  0.00           O
ATOM    616  H   GLN A  50      36.868  55.808  54.874  1.00  0.00           H
ATOM    617  HA  GLN A  50      36.481  54.105  57.014  1.00  0.00           H
ATOM    618  HB2 GLN A  50      34.776  56.445  56.398  1.00  0.00           H
ATOM    619  HB3 GLN A  50      35.057  55.796  58.054  1.00  0.00           H
ATOM    620  HG2 GLN A  50      37.581  56.697  56.630  1.00  0.00           H
ATOM    621  HG3 GLN A  50      36.603  57.735  57.456  1.00  0.00           H
ATOM    622 HE21 GLN A  50      39.016  56.345  59.745  1.00  0.00           H
ATOM    623 HE22 GLN A  50      39.065  57.380  58.222  1.00  0.00           H
ATOM    624  N   ASP A  51      34.050  53.691  54.932  1.00  0.00           N
ATOM    625  CA  ASP A  51      32.769  53.072  54.571  1.00  0.00           C
ATOM    626  C   ASP A  51      32.724  52.545  53.124  1.00  0.00           C
ATOM    627  O   ASP A  51      33.401  53.145  52.295  1.00  0.00           O
ATOM    628  CB  ASP A  51      31.621  54.051  54.792  1.00  0.00           C
ATOM    629  CG  ASP A  51      31.173  54.092  56.245  1.00  0.00           C
ATOM    630  OD1 ASP A  51      30.662  53.101  56.776  1.00  0.00           O
ATOM    631  OD2 ASP A  51      31.254  55.191  56.867  1.00  0.00           O
ATOM    632  H   ASP A  51      34.635  54.124  54.232  1.00  0.00           H
ATOM    633  HA  ASP A  51      32.672  52.189  55.203  1.00  0.00           H
ATOM    634  HB2 ASP A  51      31.878  55.053  54.448  1.00  0.00           H
ATOM    635  HB3 ASP A  51      30.786  53.640  54.225  1.00  0.00           H
ATOM    636  N   MET A  52      31.928  51.578  52.768  1.00  0.00           N
ATOM    637  CA  MET A  52      31.847  50.953  51.411  1.00  0.00           C
ATOM    638  C   MET A  52      31.092  51.836  50.411  1.00  0.00           C
ATOM    639  O   MET A  52      30.744  51.430  49.282  1.00  0.00           O
ATOM    640  CB  MET A  52      31.410  49.459  51.435  1.00  0.00           C
ATOM    641  CG  MET A  52      32.331  48.475  52.181  1.00  0.00           C
ATOM    642  SD  MET A  52      34.137  48.501  51.714  1.00  0.00           S
ATOM    643  CE  MET A  52      34.818  49.181  53.256  1.00  0.00           C
ATOM    644  H   MET A  52      31.429  51.172  53.547  1.00  0.00           H
ATOM    645  HA  MET A  52      32.877  50.916  51.056  1.00  0.00           H
ATOM    646  HB2 MET A  52      30.444  49.337  51.926  1.00  0.00           H
ATOM    647  HB3 MET A  52      31.273  49.150  50.399  1.00  0.00           H
ATOM    648  HG2 MET A  52      32.291  48.674  53.252  1.00  0.00           H
ATOM    649  HG3 MET A  52      31.957  47.466  52.008  1.00  0.00           H
ATOM    650  HE1 MET A  52      35.906  49.248  53.289  1.00  0.00           H
ATOM    651  HE2 MET A  52      34.340  50.129  53.502  1.00  0.00           H
ATOM    652  HE3 MET A  52      34.540  48.413  53.978  1.00  0.00           H
ATOM    653  N   GLU A  53      30.750  53.067  50.810  1.00  0.00           N
ATOM    654  CA  GLU A  53      29.856  53.995  50.149  1.00  0.00           C
ATOM    655  C   GLU A  53      30.575  54.604  48.994  1.00  0.00           C
ATOM    656  O   GLU A  53      31.514  55.321  49.165  1.00  0.00           O
ATOM    657  CB  GLU A  53      29.261  55.035  51.094  1.00  0.00           C
ATOM    658  CG  GLU A  53      28.160  54.642  52.007  1.00  0.00           C
ATOM    659  CD  GLU A  53      27.188  55.785  52.291  1.00  0.00           C
ATOM    660  OE1 GLU A  53      25.979  55.681  51.916  1.00  0.00           O
ATOM    661  OE2 GLU A  53      27.713  56.803  52.769  1.00  0.00           O
ATOM    662  H   GLU A  53      31.220  53.543  51.567  1.00  0.00           H
ATOM    663  HA  GLU A  53      28.990  53.434  49.797  1.00  0.00           H
ATOM    664  HB2 GLU A  53      30.069  55.525  51.637  1.00  0.00           H
ATOM    665  HB3 GLU A  53      28.781  55.859  50.566  1.00  0.00           H
ATOM    666  HG2 GLU A  53      27.632  53.885  51.427  1.00  0.00           H
ATOM    667  HG3 GLU A  53      28.518  54.163  52.919  1.00  0.00           H
ATOM    668  N   LEU A  54      30.052  54.353  47.773  1.00 -0.02           N
ATOM    669  CA  LEU A  54      30.645  54.648  46.465  1.00 -0.02           C
ATOM    670  C   LEU A  54      31.128  56.077  46.324  1.00 -0.02           C
ATOM    671  O   LEU A  54      32.143  56.275  45.603  1.00 -0.02           O
ATOM    672  CB  LEU A  54      29.532  54.341  45.437  1.00 -0.02           C
ATOM    673  CG  LEU A  54      29.959  54.538  43.905  1.00 -0.02           C
ATOM    674  CD1 LEU A  54      30.625  53.323  43.306  1.00 -0.02           C
ATOM    675  CD2 LEU A  54      28.715  54.907  43.098  1.00 -0.02           C
ATOM    676  H   LEU A  54      29.233  53.776  47.650  1.00 -0.02           H
ATOM    677  HA  LEU A  54      31.480  53.966  46.301  1.00 -0.02           H
ATOM    678  HB2 LEU A  54      29.282  53.288  45.566  1.00 -0.02           H
ATOM    679  HB3 LEU A  54      28.718  55.050  45.584  1.00 -0.02           H
ATOM    680  HG  LEU A  54      30.652  55.377  43.857  1.00 -0.02           H
ATOM    681 HD11 LEU A  54      29.951  52.472  43.406  1.00 -0.02           H
ATOM    682 HD12 LEU A  54      31.585  53.170  43.800  1.00 -0.02           H
ATOM    683 HD13 LEU A  54      30.740  53.467  42.232  1.00 -0.02           H
ATOM    684 HD21 LEU A  54      27.929  54.166  43.244  1.00 -0.02           H
ATOM    685 HD22 LEU A  54      28.296  55.871  43.388  1.00 -0.02           H
ATOM    686 HD23 LEU A  54      28.880  54.928  42.021  1.00 -0.02           H
ATOM    687  N   VAL A  55      30.483  57.094  46.919  1.00 -0.02           N
ATOM    688  CA  VAL A  55      31.078  58.471  46.788  1.00 -0.02           C
ATOM    689  C   VAL A  55      32.210  58.719  47.863  1.00 -0.02           C
ATOM    690  O   VAL A  55      33.094  59.510  47.663  1.00 -0.02           O
ATOM    691  CB  VAL A  55      29.965  59.501  46.847  1.00 -0.02           C
ATOM    692  CG1 VAL A  55      29.093  59.305  48.174  1.00 -0.02           C
ATOM    693  CG2 VAL A  55      30.558  60.941  46.698  1.00 -0.02           C
ATOM    694  H   VAL A  55      29.668  56.913  47.487  1.00 -0.02           H
ATOM    695  HA  VAL A  55      31.535  58.614  45.809  1.00 -0.02           H
ATOM    696  HB  VAL A  55      29.240  59.402  46.039  1.00 -0.02           H
ATOM    697 HG11 VAL A  55      29.653  59.271  49.108  1.00 -0.02           H
ATOM    698 HG12 VAL A  55      28.556  60.253  48.209  1.00 -0.02           H
ATOM    699 HG13 VAL A  55      28.498  58.396  48.086  1.00 -0.02           H
ATOM    700 HG21 VAL A  55      31.395  60.948  46.000  1.00 -0.02           H
ATOM    701 HG22 VAL A  55      30.809  61.208  47.725  1.00 -0.02           H
ATOM    702 HG23 VAL A  55      29.741  61.582  46.365  1.00 -0.02           H
ATOM    703  N   THR A  56      32.265  58.008  48.990  1.00  0.01           N
ATOM    704  CA  THR A  56      33.433  57.983  49.914  1.00  0.01           C
ATOM    705  C   THR A  56      34.615  57.254  49.110  1.00  0.01           C
ATOM    706  O   THR A  56      35.779  57.770  48.900  1.00  0.01           O
ATOM    707  CB  THR A  56      33.186  57.229  51.222  1.00  0.01           C
ATOM    708  CG2 THR A  56      34.322  57.306  52.216  1.00  0.01           C
ATOM    709  OG1 THR A  56      32.058  57.854  51.885  1.00  0.01           O
ATOM    710  H   THR A  56      31.518  57.358  49.189  1.00  0.01           H
ATOM    711  HA  THR A  56      33.685  59.021  50.135  1.00  0.01           H
ATOM    712  HB  THR A  56      32.865  56.199  51.065  1.00  0.01           H
ATOM    713  HG1 THR A  56      32.245  58.789  51.992  1.00  0.01           H
ATOM    714 HG21 THR A  56      35.156  56.705  51.854  1.00  0.01           H
ATOM    715 HG22 THR A  56      34.115  57.001  53.242  1.00  0.01           H
ATOM    716 HG23 THR A  56      34.730  58.315  52.283  1.00  0.01           H
ATOM    717  N   MET A  57      34.273  56.178  48.423  1.00  0.01           N
ATOM    718  CA  MET A  57      35.258  55.498  47.615  1.00  0.01           C
ATOM    719  C   MET A  57      35.733  56.237  46.353  1.00  0.01           C
ATOM    720  O   MET A  57      36.920  56.087  45.937  1.00  0.01           O
ATOM    721  CB  MET A  57      34.603  54.200  47.111  1.00  0.01           C
ATOM    722  CG  MET A  57      34.309  53.118  48.109  1.00  0.01           C
ATOM    723  SD  MET A  57      34.238  51.511  47.375  1.00  0.01           S
ATOM    724  CE  MET A  57      32.738  51.605  46.276  1.00  0.01           C
ATOM    725  H   MET A  57      33.315  55.864  48.470  1.00  0.01           H
ATOM    726  HA  MET A  57      36.159  55.291  48.191  1.00  0.01           H
ATOM    727  HB2 MET A  57      33.715  54.527  46.571  1.00  0.01           H
ATOM    728  HB3 MET A  57      35.221  53.778  46.319  1.00  0.01           H
ATOM    729  HG2 MET A  57      35.150  53.063  48.799  1.00  0.01           H
ATOM    730  HG3 MET A  57      33.422  53.377  48.688  1.00  0.01           H
ATOM    731  HE1 MET A  57      32.648  50.704  45.669  1.00  0.01           H
ATOM    732  HE2 MET A  57      31.842  51.875  46.836  1.00  0.01           H
ATOM    733  HE3 MET A  57      32.888  52.456  45.611  1.00  0.01           H
ATOM    734  N   SER A  58      34.920  57.091  45.780  1.00 -0.04           N
ATOM    735  CA  SER A  58      35.281  57.982  44.653  1.00 -0.04           C
ATOM    736  C   SER A  58      36.122  59.140  45.166  1.00 -0.04           C
ATOM    737  O   SER A  58      37.016  59.544  44.466  1.00 -0.04           O
ATOM    738  CB  SER A  58      33.969  58.330  43.830  1.00 -0.04           C
ATOM    739  OG  SER A  58      34.076  59.353  42.866  1.00 -0.04           O
ATOM    740  H   SER A  58      33.936  56.917  45.931  1.00 -0.04           H
ATOM    741  HA  SER A  58      35.927  57.423  43.976  1.00 -0.04           H
ATOM    742  HB2 SER A  58      33.720  57.397  43.326  1.00 -0.04           H
ATOM    743  HB3 SER A  58      33.206  58.701  44.514  1.00 -0.04           H
ATOM    744  HG  SER A  58      33.987  60.212  43.285  1.00 -0.04           H
ATOM    745  N   SER A  59      35.906  59.721  46.334  1.00  0.03           N
ATOM    746  CA  SER A  59      36.754  60.696  46.979  1.00  0.03           C
ATOM    747  C   SER A  59      38.127  60.163  47.249  1.00  0.03           C
ATOM    748  O   SER A  59      39.098  60.882  46.961  1.00  0.03           O
ATOM    749  CB  SER A  59      36.067  61.157  48.276  1.00  0.03           C
ATOM    750  OG  SER A  59      36.894  61.987  49.008  1.00  0.03           O
ATOM    751  H   SER A  59      35.011  59.619  46.790  1.00  0.03           H
ATOM    752  HA  SER A  59      36.823  61.470  46.214  1.00  0.03           H
ATOM    753  HB2 SER A  59      35.164  61.694  47.983  1.00  0.03           H
ATOM    754  HB3 SER A  59      35.827  60.342  48.959  1.00  0.03           H
ATOM    755  HG  SER A  59      37.084  62.715  48.411  1.00  0.03           H
ATOM    756  N   GLN A  60      38.295  58.926  47.635  1.00  0.01           N
ATOM    757  CA  GLN A  60      39.587  58.216  47.840  1.00  0.01           C
ATOM    758  C   GLN A  60      40.409  58.257  46.503  1.00  0.01           C
ATOM    759  O   GLN A  60      41.620  58.396  46.445  1.00  0.01           O
ATOM    760  CB  GLN A  60      39.275  56.774  48.263  1.00  0.01           C
ATOM    761  CG  GLN A  60      40.550  56.022  48.720  1.00  0.01           C
ATOM    762  CD  GLN A  60      40.993  54.901  47.734  1.00  0.01           C
ATOM    763  NE2 GLN A  60      41.159  53.705  48.191  1.00  0.01           N
ATOM    764  OE1 GLN A  60      41.336  55.138  46.585  1.00  0.01           O
ATOM    765  H   GLN A  60      37.451  58.418  47.860  1.00  0.01           H
ATOM    766  HA  GLN A  60      40.141  58.743  48.617  1.00  0.01           H
ATOM    767  HB2 GLN A  60      38.626  56.852  49.135  1.00  0.01           H
ATOM    768  HB3 GLN A  60      38.645  56.234  47.555  1.00  0.01           H
ATOM    769  HG2 GLN A  60      41.389  56.717  48.724  1.00  0.01           H
ATOM    770  HG3 GLN A  60      40.539  55.608  49.728  1.00  0.01           H
ATOM    771 HE21 GLN A  60      41.198  53.014  47.455  1.00  0.01           H
ATOM    772 HE22 GLN A  60      41.174  53.462  49.171  1.00  0.01           H
ATOM    773  N   ALA A  61      39.734  58.056  45.343  1.00 -0.03           N
ATOM    774  CA  ALA A  61      40.242  58.250  43.962  1.00 -0.03           C
ATOM    775  C   ALA A  61      40.470  59.692  43.504  1.00 -0.03           C
ATOM    776  O   ALA A  61      41.321  60.025  42.697  1.00 -0.03           O
ATOM    777  CB  ALA A  61      39.372  57.406  43.060  1.00 -0.03           C
ATOM    778  H   ALA A  61      38.731  57.970  45.427  1.00 -0.03           H
ATOM    779  HA  ALA A  61      41.237  57.809  43.927  1.00 -0.03           H
ATOM    780  HB1 ALA A  61      39.542  56.363  43.326  1.00 -0.03           H
ATOM    781  HB2 ALA A  61      39.593  57.488  41.996  1.00 -0.03           H
ATOM    782  HB3 ALA A  61      38.338  57.739  43.152  1.00 -0.03           H
ATOM    783  N   GLN A  62      39.725  60.646  43.980  1.00 -0.18           N
ATOM    784  CA  GLN A  62      40.090  62.071  43.734  1.00 -0.18           C
ATOM    785  C   GLN A  62      41.390  62.452  44.518  1.00 -0.18           C
ATOM    786  O   GLN A  62      42.190  63.103  43.901  1.00 -0.18           O
ATOM    787  CB  GLN A  62      39.031  63.023  44.176  1.00 -0.18           C
ATOM    788  CG  GLN A  62      37.934  63.078  43.168  1.00 -0.18           C
ATOM    789  CD  GLN A  62      36.860  64.129  43.585  1.00 -0.18           C
ATOM    790  NE2 GLN A  62      36.207  64.824  42.683  1.00 -0.18           N
ATOM    791  OE1 GLN A  62      36.581  64.356  44.795  1.00 -0.18           O
ATOM    792  H   GLN A  62      38.840  60.371  44.380  1.00 -0.18           H
ATOM    793  HA  GLN A  62      40.223  62.216  42.662  1.00 -0.18           H
ATOM    794  HB2 GLN A  62      38.795  62.648  45.172  1.00 -0.18           H
ATOM    795  HB3 GLN A  62      39.529  63.992  44.219  1.00 -0.18           H
ATOM    796  HG2 GLN A  62      38.449  63.342  42.244  1.00 -0.18           H
ATOM    797  HG3 GLN A  62      37.453  62.114  43.003  1.00 -0.18           H
ATOM    798 HE21 GLN A  62      35.615  65.618  42.878  1.00 -0.18           H
ATOM    799 HE22 GLN A  62      36.382  64.644  41.704  1.00 -0.18           H
ATOM    800  N   ASP A  63      41.482  61.969  45.759  1.00  0.00           N
ATOM    801  CA  ASP A  63      42.585  62.312  46.581  1.00  0.00           C
ATOM    802  C   ASP A  63      43.879  61.918  46.020  1.00  0.00           C
ATOM    803  O   ASP A  63      44.844  62.644  46.173  1.00  0.00           O
ATOM    804  CB  ASP A  63      42.466  61.504  47.901  1.00  0.00           C
ATOM    805  CG  ASP A  63      42.041  62.293  49.092  1.00  0.00           C
ATOM    806  OD1 ASP A  63      42.762  63.234  49.508  1.00  0.00           O
ATOM    807  OD2 ASP A  63      40.972  61.923  49.679  1.00  0.00           O
ATOM    808  H   ASP A  63      40.712  61.431  46.129  1.00  0.00           H
ATOM    809  HA  ASP A  63      42.573  63.378  46.811  1.00  0.00           H
ATOM    810  HB2 ASP A  63      41.730  60.716  47.744  1.00  0.00           H
ATOM    811  HB3 ASP A  63      43.455  61.119  48.152  1.00  0.00           H
ATOM    812  N   ARG A  64      43.944  60.769  45.397  1.00  0.03           N
ATOM    813  CA  ARG A  64      45.073  60.430  44.566  1.00  0.03           C
ATOM    814  C   ARG A  64      45.263  61.228  43.250  1.00  0.03           C
ATOM    815  O   ARG A  64      46.402  61.358  42.792  1.00  0.03           O
ATOM    816  CB  ARG A  64      44.938  58.880  44.279  1.00  0.03           C
ATOM    817  CG  ARG A  64      46.218  58.211  43.597  1.00  0.03           C
ATOM    818  CD  ARG A  64      46.120  56.610  43.668  1.00  0.03           C
ATOM    819  NE  ARG A  64      44.814  56.056  43.247  1.00  0.03           N
ATOM    820  CZ  ARG A  64      43.850  55.573  43.990  1.00  0.03           C
ATOM    821  NH1 ARG A  64      43.889  55.635  45.298  1.00  0.03           N
ATOM    822  NH2 ARG A  64      42.746  55.206  43.462  1.00  0.03           N
ATOM    823  H   ARG A  64      43.089  60.237  45.315  1.00  0.03           H
ATOM    824  HA  ARG A  64      46.005  60.570  45.114  1.00  0.03           H
ATOM    825  HB2 ARG A  64      44.791  58.428  45.260  1.00  0.03           H
ATOM    826  HB3 ARG A  64      44.040  58.694  43.690  1.00  0.03           H
ATOM    827  HG2 ARG A  64      46.284  58.619  42.589  1.00  0.03           H
ATOM    828  HG3 ARG A  64      46.999  58.543  44.281  1.00  0.03           H
ATOM    829  HD2 ARG A  64      46.920  56.288  43.001  1.00  0.03           H
ATOM    830  HD3 ARG A  64      46.332  56.278  44.684  1.00  0.03           H
ATOM    831  HE  ARG A  64      44.593  55.925  42.270  1.00  0.03           H
ATOM    832 HH11 ARG A  64      44.700  56.049  45.734  1.00  0.03           H
ATOM    833 HH12 ARG A  64      43.086  55.463  45.887  1.00  0.03           H
ATOM    834 HH21 ARG A  64      42.619  55.488  42.501  1.00  0.03           H
ATOM    835 HH22 ARG A  64      41.921  55.085  44.033  1.00  0.03           H
ATOM    836  N   TYR A  65      44.273  61.787  42.664  1.00 -0.04           N
ATOM    837  CA  TYR A  65      44.344  62.540  41.416  1.00 -0.04           C
ATOM    838  C   TYR A  65      44.886  63.961  41.629  1.00 -0.04           C
ATOM    839  O   TYR A  65      45.977  64.226  41.146  1.00 -0.04           O
ATOM    840  CB  TYR A  65      42.989  62.606  40.795  1.00 -0.04           C
ATOM    841  CG  TYR A  65      42.827  63.162  39.377  1.00 -0.04           C
ATOM    842  CD1 TYR A  65      43.459  62.516  38.313  1.00 -0.04           C
ATOM    843  CD2 TYR A  65      42.197  64.378  39.216  1.00 -0.04           C
ATOM    844  CE1 TYR A  65      43.235  62.901  37.005  1.00 -0.04           C
ATOM    845  CE2 TYR A  65      41.967  64.800  37.921  1.00 -0.04           C
ATOM    846  CZ  TYR A  65      42.446  64.075  36.779  1.00 -0.04           C
ATOM    847  OH  TYR A  65      41.991  64.297  35.518  1.00 -0.04           O
ATOM    848  H   TYR A  65      43.354  61.628  43.051  1.00 -0.04           H
ATOM    849  HA  TYR A  65      45.010  61.997  40.745  1.00 -0.04           H
ATOM    850  HB2 TYR A  65      42.519  61.623  40.768  1.00 -0.04           H
ATOM    851  HB3 TYR A  65      42.241  63.240  41.270  1.00 -0.04           H
ATOM    852  HD1 TYR A  65      44.141  61.706  38.528  1.00 -0.04           H
ATOM    853  HD2 TYR A  65      41.906  64.976  40.067  1.00 -0.04           H
ATOM    854  HE1 TYR A  65      43.736  62.345  36.227  1.00 -0.04           H
ATOM    855  HE2 TYR A  65      41.393  65.693  37.723  1.00 -0.04           H
ATOM    856  HH  TYR A  65      41.754  65.211  35.346  1.00 -0.04           H
ATOM    857  N   THR A  66      44.411  64.714  42.682  1.00  0.01           N
ATOM    858  CA  THR A  66      45.111  65.846  43.338  1.00  0.01           C
ATOM    859  C   THR A  66      46.583  65.477  43.774  1.00  0.01           C
ATOM    860  O   THR A  66      47.451  66.349  43.785  1.00  0.01           O
ATOM    861  CB  THR A  66      44.362  66.243  44.649  1.00  0.01           C
ATOM    862  CG2 THR A  66      44.970  67.524  45.148  1.00  0.01           C
ATOM    863  OG1 THR A  66      42.924  66.305  44.562  1.00  0.01           O
ATOM    864  H   THR A  66      43.607  64.356  43.178  1.00  0.01           H
ATOM    865  HA  THR A  66      45.239  66.797  42.820  1.00  0.01           H
ATOM    866  HB  THR A  66      44.448  65.493  45.435  1.00  0.01           H
ATOM    867  HG1 THR A  66      42.594  66.752  43.779  1.00  0.01           H
ATOM    868 HG21 THR A  66      44.350  67.801  46.000  1.00  0.01           H
ATOM    869 HG22 THR A  66      45.040  68.248  44.336  1.00  0.01           H
ATOM    870 HG23 THR A  66      45.985  67.398  45.524  1.00  0.01           H
ATOM    871  N   ASP A  67      46.905  64.280  44.302  1.00  0.00           N
ATOM    872  CA  ASP A  67      48.310  63.952  44.723  1.00  0.00           C
ATOM    873  C   ASP A  67      49.194  63.893  43.450  1.00  0.00           C
ATOM    874  O   ASP A  67      50.290  64.440  43.378  1.00  0.00           O
ATOM    875  CB  ASP A  67      48.512  62.667  45.512  1.00  0.00           C
ATOM    876  CG  ASP A  67      47.993  62.660  46.908  1.00  0.00           C
ATOM    877  OD1 ASP A  67      47.475  63.686  47.406  1.00  0.00           O
ATOM    878  OD2 ASP A  67      48.013  61.588  47.519  1.00  0.00           O
ATOM    879  H   ASP A  67      46.150  63.722  44.673  1.00  0.00           H
ATOM    880  HA  ASP A  67      48.577  64.780  45.379  1.00  0.00           H
ATOM    881  HB2 ASP A  67      47.949  61.856  45.050  1.00  0.00           H
ATOM    882  HB3 ASP A  67      49.587  62.489  45.543  1.00  0.00           H
ATOM    883  N   TYR A  68      48.591  63.191  42.448  1.00  0.00           N
ATOM    884  CA  TYR A  68      49.220  63.024  41.180  1.00  0.00           C
ATOM    885  C   TYR A  68      49.523  64.287  40.408  1.00  0.00           C
ATOM    886  O   TYR A  68      50.621  64.457  40.001  1.00  0.00           O
ATOM    887  CB  TYR A  68      48.382  62.063  40.334  1.00  0.00           C
ATOM    888  CG  TYR A  68      48.785  62.020  38.889  1.00  0.00           C
ATOM    889  CD1 TYR A  68      49.859  61.205  38.435  1.00  0.00           C
ATOM    890  CD2 TYR A  68      48.199  62.933  37.971  1.00  0.00           C
ATOM    891  CE1 TYR A  68      50.349  61.374  37.149  1.00  0.00           C
ATOM    892  CE2 TYR A  68      48.521  62.945  36.652  1.00  0.00           C
ATOM    893  CZ  TYR A  68      49.631  62.166  36.215  1.00  0.00           C
ATOM    894  OH  TYR A  68      49.956  62.228  34.949  1.00  0.00           O
ATOM    895  H   TYR A  68      47.754  62.711  42.748  1.00  0.00           H
ATOM    896  HA  TYR A  68      50.201  62.561  41.283  1.00  0.00           H
ATOM    897  HB2 TYR A  68      48.558  61.045  40.682  1.00  0.00           H
ATOM    898  HB3 TYR A  68      47.318  62.265  40.463  1.00  0.00           H
ATOM    899  HD1 TYR A  68      50.453  60.677  39.167  1.00  0.00           H
ATOM    900  HD2 TYR A  68      47.410  63.585  38.318  1.00  0.00           H
ATOM    901  HE1 TYR A  68      51.200  60.810  36.797  1.00  0.00           H
ATOM    902  HE2 TYR A  68      48.112  63.631  35.926  1.00  0.00           H
ATOM    903  HH  TYR A  68      50.610  61.572  34.697  1.00  0.00           H
ATOM    904  N   LEU A  69      48.586  65.178  40.243  1.00  0.00           N
ATOM    905  CA  LEU A  69      48.677  66.508  39.684  1.00  0.00           C
ATOM    906  C   LEU A  69      49.674  67.399  40.488  1.00  0.00           C
ATOM    907  O   LEU A  69      50.479  67.992  39.770  1.00  0.00           O
ATOM    908  CB  LEU A  69      47.269  67.244  39.729  1.00  0.00           C
ATOM    909  CG  LEU A  69      46.109  66.641  38.912  1.00  0.00           C
ATOM    910  CD1 LEU A  69      44.729  66.971  39.332  1.00  0.00           C
ATOM    911  CD2 LEU A  69      46.289  66.799  37.422  1.00  0.00           C
ATOM    912  H   LEU A  69      47.714  64.987  40.716  1.00  0.00           H
ATOM    913  HA  LEU A  69      48.975  66.565  38.637  1.00  0.00           H
ATOM    914  HB2 LEU A  69      46.935  67.269  40.766  1.00  0.00           H
ATOM    915  HB3 LEU A  69      47.449  68.215  39.268  1.00  0.00           H
ATOM    916  HG  LEU A  69      46.131  65.557  39.019  1.00  0.00           H
ATOM    917 HD11 LEU A  69      44.252  67.601  38.582  1.00  0.00           H
ATOM    918 HD12 LEU A  69      44.710  67.476  40.298  1.00  0.00           H
ATOM    919 HD13 LEU A  69      44.164  66.043  39.417  1.00  0.00           H
ATOM    920 HD21 LEU A  69      46.429  67.851  37.172  1.00  0.00           H
ATOM    921 HD22 LEU A  69      47.156  66.271  37.024  1.00  0.00           H
ATOM    922 HD23 LEU A  69      45.392  66.486  36.889  1.00  0.00           H
ATOM    923  N   ILE A  70      49.729  67.423  41.856  1.00  0.00           N
ATOM    924  CA  ILE A  70      50.781  68.012  42.583  1.00  0.00           C
ATOM    925  C   ILE A  70      52.140  67.426  42.139  1.00  0.00           C
ATOM    926  O   ILE A  70      53.080  68.217  41.864  1.00  0.00           O
ATOM    927  CB  ILE A  70      50.512  67.896  44.132  1.00  0.00           C
ATOM    928  CG1 ILE A  70      49.378  68.938  44.390  1.00  0.00           C
ATOM    929  CG2 ILE A  70      51.865  68.259  44.811  1.00  0.00           C
ATOM    930  CD1 ILE A  70      48.768  68.687  45.844  1.00  0.00           C
ATOM    931  H   ILE A  70      48.923  67.209  42.425  1.00  0.00           H
ATOM    932  HA  ILE A  70      50.835  69.070  42.330  1.00  0.00           H
ATOM    933  HB  ILE A  70      50.274  66.875  44.430  1.00  0.00           H
ATOM    934 HG12 ILE A  70      49.880  69.905  44.402  1.00  0.00           H
ATOM    935 HG13 ILE A  70      48.600  68.819  43.636  1.00  0.00           H
ATOM    936 HG21 ILE A  70      52.463  67.351  44.740  1.00  0.00           H
ATOM    937 HG22 ILE A  70      51.770  68.592  45.845  1.00  0.00           H
ATOM    938 HG23 ILE A  70      52.430  69.017  44.269  1.00  0.00           H
ATOM    939 HD11 ILE A  70      48.356  67.681  45.924  1.00  0.00           H
ATOM    940 HD12 ILE A  70      47.922  69.362  45.974  1.00  0.00           H
ATOM    941 HD13 ILE A  70      49.529  68.873  46.601  1.00  0.00           H
ATOM    942  N   GLU A  71      52.253  66.108  42.055  1.00  0.00           N
ATOM    943  CA  GLU A  71      53.490  65.412  41.616  1.00  0.00           C
ATOM    944  C   GLU A  71      53.863  65.736  40.134  1.00  0.00           C
ATOM    945  O   GLU A  71      54.969  65.623  39.699  1.00  0.00           O
ATOM    946  CB  GLU A  71      53.340  63.884  41.911  1.00  0.00           C
ATOM    947  CG  GLU A  71      54.571  63.051  41.547  1.00  0.00           C
ATOM    948  CD  GLU A  71      54.440  61.576  42.135  1.00  0.00           C
ATOM    949  OE1 GLU A  71      55.163  61.222  43.082  1.00  0.00           O
ATOM    950  OE2 GLU A  71      53.530  60.864  41.724  1.00  0.00           O
ATOM    951  H   GLU A  71      51.500  65.530  42.400  1.00  0.00           H
ATOM    952  HA  GLU A  71      54.341  65.743  42.211  1.00  0.00           H
ATOM    953  HB2 GLU A  71      53.144  63.717  42.970  1.00  0.00           H
ATOM    954  HB3 GLU A  71      52.461  63.524  41.376  1.00  0.00           H
ATOM    955  HG2 GLU A  71      54.633  63.091  40.460  1.00  0.00           H
ATOM    956  HG3 GLU A  71      55.456  63.524  41.971  1.00  0.00           H
ATOM    957  N   THR A  72      52.848  66.089  39.368  1.00  0.01           N
ATOM    958  CA  THR A  72      52.927  66.415  37.873  1.00  0.01           C
ATOM    959  C   THR A  72      53.315  67.820  37.401  1.00  0.01           C
ATOM    960  O   THR A  72      54.115  68.069  36.556  1.00  0.01           O
ATOM    961  CB  THR A  72      51.674  65.958  37.214  1.00  0.01           C
ATOM    962  CG2 THR A  72      51.658  66.046  35.664  1.00  0.01           C
ATOM    963  OG1 THR A  72      51.510  64.578  37.467  1.00  0.01           O
ATOM    964  H   THR A  72      51.962  66.273  39.816  1.00  0.01           H
ATOM    965  HA  THR A  72      53.702  65.789  37.431  1.00  0.01           H
ATOM    966  HB  THR A  72      50.786  66.536  37.469  1.00  0.01           H
ATOM    967  HG1 THR A  72      51.227  64.522  38.383  1.00  0.01           H
ATOM    968 HG21 THR A  72      52.604  65.720  35.233  1.00  0.01           H
ATOM    969 HG22 THR A  72      51.579  67.114  35.460  1.00  0.01           H
ATOM    970 HG23 THR A  72      50.783  65.512  35.295  1.00  0.01           H
ATOM    971  N   LEU A  73      52.600  68.844  37.998  1.00  0.00           N
ATOM    972  CA  LEU A  73      53.034  70.227  37.862  1.00  0.00           C
ATOM    973  C   LEU A  73      54.235  70.533  38.811  1.00  0.00           C
ATOM    974  O   LEU A  73      54.966  71.396  38.463  1.00  0.00           O
ATOM    975  CB  LEU A  73      51.810  71.115  38.090  1.00  0.00           C
ATOM    976  CG  LEU A  73      52.252  72.610  37.981  1.00  0.00           C
ATOM    977  CD1 LEU A  73      52.558  73.042  36.536  1.00  0.00           C
ATOM    978  CD2 LEU A  73      51.059  73.439  38.334  1.00  0.00           C
ATOM    979  H   LEU A  73      51.985  68.727  38.790  1.00  0.00           H
ATOM    980  HA  LEU A  73      53.450  70.291  36.856  1.00  0.00           H
ATOM    981  HB2 LEU A  73      51.071  70.922  37.312  1.00  0.00           H
ATOM    982  HB3 LEU A  73      51.334  70.933  39.054  1.00  0.00           H
ATOM    983  HG  LEU A  73      53.018  72.951  38.677  1.00  0.00           H
ATOM    984 HD11 LEU A  73      53.431  72.521  36.141  1.00  0.00           H
ATOM    985 HD12 LEU A  73      52.867  74.087  36.513  1.00  0.00           H
ATOM    986 HD13 LEU A  73      51.768  72.904  35.798  1.00  0.00           H
ATOM    987 HD21 LEU A  73      50.233  73.138  37.690  1.00  0.00           H
ATOM    988 HD22 LEU A  73      50.788  73.282  39.378  1.00  0.00           H
ATOM    989 HD23 LEU A  73      51.286  74.505  38.316  1.00  0.00           H
ATOM    990  N   ASP A  74      54.407  69.808  39.934  1.00  0.00           N
ATOM    991  CA  ASP A  74      55.561  69.963  40.873  1.00  0.00           C
ATOM    992  C   ASP A  74      55.746  71.467  41.198  1.00  0.00           C
ATOM    993  O   ASP A  74      56.758  72.081  40.941  1.00  0.00           O
ATOM    994  CB  ASP A  74      56.701  69.287  40.135  1.00  0.00           C
ATOM    995  CG  ASP A  74      57.949  69.310  40.980  1.00  0.00           C
ATOM    996  OD1 ASP A  74      57.806  69.238  42.210  1.00  0.00           O
ATOM    997  OD2 ASP A  74      59.047  69.153  40.401  1.00  0.00           O
ATOM    998  H   ASP A  74      53.750  69.078  40.172  1.00  0.00           H
ATOM    999  HA  ASP A  74      55.371  69.410  41.793  1.00  0.00           H
ATOM   1000  HB2 ASP A  74      56.468  68.268  39.823  1.00  0.00           H
ATOM   1001  HB3 ASP A  74      56.812  69.718  39.140  1.00  0.00           H
ATOM   1002  N   PRO A  75      54.756  71.995  41.950  1.00  0.00           N
ATOM   1003  CA  PRO A  75      54.890  73.335  42.441  1.00  0.00           C
ATOM   1004  C   PRO A  75      56.055  73.598  43.434  1.00  0.00           C
ATOM   1005  O   PRO A  75      56.074  73.089  44.565  1.00  0.00           O
ATOM   1006  CB  PRO A  75      53.505  73.686  42.976  1.00  0.00           C
ATOM   1007  CG  PRO A  75      52.914  72.339  43.395  1.00  0.00           C
ATOM   1008  CD  PRO A  75      53.622  71.336  42.489  1.00  0.00           C
ATOM   1009  HA  PRO A  75      55.014  73.943  41.544  1.00  0.00           H
ATOM   1010  HB2 PRO A  75      53.527  74.468  43.735  1.00  0.00           H
ATOM   1011  HB3 PRO A  75      52.836  74.148  42.250  1.00  0.00           H
ATOM   1012  HG2 PRO A  75      53.033  72.173  44.466  1.00  0.00           H
ATOM   1013  HG3 PRO A  75      51.855  72.258  43.148  1.00  0.00           H
ATOM   1014  HD2 PRO A  75      53.912  70.520  43.152  1.00  0.00           H
ATOM   1015  HD3 PRO A  75      52.962  71.019  41.682  1.00  0.00           H
ATOM   1016  N   LYS A  76      57.082  74.287  42.926  1.00  0.00           N
ATOM   1017  CA  LYS A  76      58.330  74.498  43.719  1.00  0.00           C
ATOM   1018  C   LYS A  76      58.205  75.342  44.961  1.00  0.00           C
ATOM   1019  O   LYS A  76      57.305  76.162  45.090  1.00  0.00           O
ATOM   1020  CB  LYS A  76      59.459  75.146  42.854  1.00  0.00           C
ATOM   1021  CG  LYS A  76      59.632  74.386  41.535  1.00  0.00           C
ATOM   1022  CD  LYS A  76      60.004  72.913  41.579  1.00  0.00           C
ATOM   1023  CE  LYS A  76      60.425  72.263  40.256  1.00  0.00           C
ATOM   1024  NZ  LYS A  76      61.512  72.981  39.467  1.00  0.00           N
ATOM   1025  H   LYS A  76      56.978  74.751  42.035  1.00  0.00           H
ATOM   1026  HA  LYS A  76      58.653  73.533  44.109  1.00  0.00           H
ATOM   1027  HB2 LYS A  76      59.212  76.195  42.693  1.00  0.00           H
ATOM   1028  HB3 LYS A  76      60.346  75.225  43.483  1.00  0.00           H
ATOM   1029  HG2 LYS A  76      58.767  74.395  40.873  1.00  0.00           H
ATOM   1030  HG3 LYS A  76      60.392  74.925  40.969  1.00  0.00           H
ATOM   1031  HD2 LYS A  76      60.817  72.856  42.303  1.00  0.00           H
ATOM   1032  HD3 LYS A  76      59.096  72.408  41.909  1.00  0.00           H
ATOM   1033  HE2 LYS A  76      60.732  71.237  40.454  1.00  0.00           H
ATOM   1034  HE3 LYS A  76      59.526  72.128  39.655  1.00  0.00           H
ATOM   1035  HZ1 LYS A  76      61.273  73.926  39.204  1.00  0.00           H
ATOM   1036  HZ2 LYS A  76      61.696  72.464  38.618  1.00  0.00           H
ATOM   1037  HZ3 LYS A  76      62.357  72.955  40.019  1.00  0.00           H
ATOM   1038  N   ALA A  77      59.122  75.153  45.906  1.00  0.00           N
ATOM   1039  CA  ALA A  77      58.996  75.611  47.286  1.00  0.00           C
ATOM   1040  C   ALA A  77      58.750  77.142  47.319  1.00  0.00           C
ATOM   1041  O   ALA A  77      59.590  77.926  46.920  1.00  0.00           O
ATOM   1042  CB  ALA A  77      60.221  75.179  48.076  1.00  0.00           C
ATOM   1043  H   ALA A  77      59.835  74.451  45.772  1.00  0.00           H
ATOM   1044  HA  ALA A  77      58.161  75.119  47.785  1.00  0.00           H
ATOM   1045  HB1 ALA A  77      61.144  75.626  47.707  1.00  0.00           H
ATOM   1046  HB2 ALA A  77      60.414  74.106  48.074  1.00  0.00           H
ATOM   1047  HB3 ALA A  77      59.996  75.460  49.105  1.00  0.00           H
ATOM   1048  N   GLY A  78      57.640  77.604  47.864  1.00  0.00           N
ATOM   1049  CA  GLY A  78      57.398  79.047  48.100  1.00  0.00           C
ATOM   1050  C   GLY A  78      56.914  79.772  46.903  1.00  0.00           C
ATOM   1051  O   GLY A  78      57.079  80.977  46.673  1.00  0.00           O
ATOM   1052  H   GLY A  78      56.967  76.969  48.270  1.00  0.00           H
ATOM   1053  HA2 GLY A  78      56.617  79.133  48.856  1.00  0.00           H
ATOM   1054  HA3 GLY A  78      58.282  79.550  48.493  1.00  0.00           H
ATOM   1055  N   GLN A  79      56.505  78.976  45.874  1.00  0.00           N
ATOM   1056  CA  GLN A  79      55.735  79.521  44.743  1.00  0.00           C
ATOM   1057  C   GLN A  79      54.354  79.988  45.102  1.00  0.00           C
ATOM   1058  O   GLN A  79      53.869  79.658  46.235  1.00  0.00           O
ATOM   1059  CB  GLN A  79      55.648  78.486  43.617  1.00  0.00           C
ATOM   1060  CG  GLN A  79      56.916  78.478  42.775  1.00  0.00           C
ATOM   1061  CD  GLN A  79      56.884  77.534  41.615  1.00  0.00           C
ATOM   1062  NE2 GLN A  79      57.782  77.776  40.697  1.00  0.00           N
ATOM   1063  OE1 GLN A  79      56.063  76.593  41.407  1.00  0.00           O
ATOM   1064  H   GLN A  79      56.666  77.985  45.982  1.00  0.00           H
ATOM   1065  HA  GLN A  79      56.268  80.376  44.327  1.00  0.00           H
ATOM   1066  HB2 GLN A  79      55.312  77.488  43.898  1.00  0.00           H
ATOM   1067  HB3 GLN A  79      54.801  78.788  43.000  1.00  0.00           H
ATOM   1068  HG2 GLN A  79      57.136  79.520  42.541  1.00  0.00           H
ATOM   1069  HG3 GLN A  79      57.767  78.115  43.351  1.00  0.00           H
ATOM   1070 HE21 GLN A  79      57.480  77.255  39.886  1.00  0.00           H
ATOM   1071 HE22 GLN A  79      58.339  78.610  40.573  1.00  0.00           H
ATOM   1072  N   HID A  80      53.661  80.779  44.271  1.00  0.00           N
ATOM   1073  CA  HID A  80      52.239  80.975  44.369  1.00  0.00           C
ATOM   1074  C   HID A  80      51.560  80.425  43.058  1.00  0.00           C
ATOM   1075  O   HID A  80      51.703  81.003  41.963  1.00  0.00           O
ATOM   1076  CB  HID A  80      51.945  82.492  44.554  1.00  0.00           C
ATOM   1077  CG  HID A  80      50.528  82.738  45.074  1.00  0.00           C
ATOM   1078  CD2 HID A  80      49.362  82.075  44.873  1.00  0.00           C
ATOM   1079  ND1 HID A  80      50.249  83.837  45.811  1.00  0.00           N
ATOM   1080  CE1 HID A  80      48.947  83.802  46.075  1.00  0.00           C
ATOM   1081  NE2 HID A  80      48.360  82.745  45.537  1.00  0.00           N
ATOM   1082  H   HID A  80      54.155  81.264  43.535  1.00  0.00           H
ATOM   1083  HA  HID A  80      51.865  80.363  45.189  1.00  0.00           H
ATOM   1084  HB2 HID A  80      52.603  82.975  45.276  1.00  0.00           H
ATOM   1085  HB3 HID A  80      52.021  82.958  43.571  1.00  0.00           H
ATOM   1086  HD1 HID A  80      50.884  84.560  46.114  1.00  0.00           H
ATOM   1087  HD2 HID A  80      49.266  81.207  44.238  1.00  0.00           H
ATOM   1088  HE1 HID A  80      48.364  84.478  46.683  1.00  0.00           H
ATOM   1089  N   LEU A  81      50.686  79.412  43.154  1.00  0.00           N
ATOM   1090  CA  LEU A  81      49.901  78.722  42.081  1.00  0.00           C
ATOM   1091  C   LEU A  81      48.557  79.391  41.897  1.00  0.00           C
ATOM   1092  O   LEU A  81      47.831  79.791  42.842  1.00  0.00           O
ATOM   1093  CB  LEU A  81      49.719  77.287  42.546  1.00  0.00           C
ATOM   1094  CG  LEU A  81      49.088  76.221  41.515  1.00  0.00           C
ATOM   1095  CD1 LEU A  81      49.847  74.946  41.526  1.00  0.00           C
ATOM   1096  CD2 LEU A  81      47.613  76.096  41.877  1.00  0.00           C
ATOM   1097  H   LEU A  81      50.467  78.988  44.044  1.00  0.00           H
ATOM   1098  HA  LEU A  81      50.526  78.793  41.191  1.00  0.00           H
ATOM   1099  HB2 LEU A  81      50.670  76.900  42.911  1.00  0.00           H
ATOM   1100  HB3 LEU A  81      49.058  77.290  43.412  1.00  0.00           H
ATOM   1101  HG  LEU A  81      49.153  76.591  40.491  1.00  0.00           H
ATOM   1102 HD11 LEU A  81      50.831  75.016  41.061  1.00  0.00           H
ATOM   1103 HD12 LEU A  81      49.206  74.320  40.905  1.00  0.00           H
ATOM   1104 HD13 LEU A  81      49.991  74.671  42.571  1.00  0.00           H
ATOM   1105 HD21 LEU A  81      47.515  75.303  42.619  1.00  0.00           H
ATOM   1106 HD22 LEU A  81      47.298  77.111  42.120  1.00  0.00           H
ATOM   1107 HD23 LEU A  81      47.044  75.799  40.997  1.00  0.00           H
ATOM   1108  N   LEU A  82      48.232  79.490  40.627  1.00  0.00           N
ATOM   1109  CA  LEU A  82      46.876  79.819  40.185  1.00  0.00           C
ATOM   1110  C   LEU A  82      46.072  78.553  39.783  1.00  0.00           C
ATOM   1111  O   LEU A  82      46.324  77.880  38.782  1.00  0.00           O
ATOM   1112  CB  LEU A  82      46.973  80.819  39.008  1.00  0.00           C
ATOM   1113  CG  LEU A  82      45.649  81.313  38.417  1.00  0.00           C
ATOM   1114  CD1 LEU A  82      44.719  81.996  39.385  1.00  0.00           C
ATOM   1115  CD2 LEU A  82      45.809  82.117  37.051  1.00  0.00           C
ATOM   1116  H   LEU A  82      48.982  79.275  39.986  1.00  0.00           H
ATOM   1117  HA  LEU A  82      46.314  80.374  40.935  1.00  0.00           H
ATOM   1118  HB2 LEU A  82      47.413  81.702  39.470  1.00  0.00           H
ATOM   1119  HB3 LEU A  82      47.661  80.371  38.292  1.00  0.00           H
ATOM   1120  HG  LEU A  82      45.207  80.371  38.092  1.00  0.00           H
ATOM   1121 HD11 LEU A  82      44.460  81.130  39.995  1.00  0.00           H
ATOM   1122 HD12 LEU A  82      43.842  82.419  38.894  1.00  0.00           H
ATOM   1123 HD13 LEU A  82      45.260  82.677  40.043  1.00  0.00           H
ATOM   1124 HD21 LEU A  82      46.458  82.993  37.058  1.00  0.00           H
ATOM   1125 HD22 LEU A  82      46.358  81.405  36.435  1.00  0.00           H
ATOM   1126 HD23 LEU A  82      44.836  82.425  36.669  1.00  0.00           H
ATOM   1127  N   ASP A  83      45.151  78.232  40.671  1.00 -0.04           N
ATOM   1128  CA  ASP A  83      44.093  77.178  40.275  1.00 -0.04           C
ATOM   1129  C   ASP A  83      43.147  77.885  39.346  1.00 -0.04           C
ATOM   1130  O   ASP A  83      42.301  78.640  39.863  1.00 -0.04           O
ATOM   1131  CB  ASP A  83      43.616  76.577  41.534  1.00 -0.04           C
ATOM   1132  CG  ASP A  83      42.816  75.216  41.494  1.00 -0.04           C
ATOM   1133  OD1 ASP A  83      42.639  74.652  40.383  1.00 -0.04           O
ATOM   1134  OD2 ASP A  83      42.386  74.809  42.616  1.00 -0.04           O
ATOM   1135  H   ASP A  83      45.092  78.718  41.555  1.00 -0.04           H
ATOM   1136  HA  ASP A  83      44.474  76.499  39.513  1.00 -0.04           H
ATOM   1137  HB2 ASP A  83      44.490  76.377  42.153  1.00 -0.04           H
ATOM   1138  HB3 ASP A  83      42.961  77.217  42.125  1.00 -0.04           H
ATOM   1139  N   ILE A  84      43.197  77.771  38.023  1.00 -0.03           N
ATOM   1140  CA  ILE A  84      42.199  78.227  37.085  1.00 -0.03           C
ATOM   1141  C   ILE A  84      41.009  77.342  37.109  1.00 -0.03           C
ATOM   1142  O   ILE A  84      41.085  76.314  36.508  1.00 -0.03           O
ATOM   1143  CB  ILE A  84      42.885  78.363  35.704  1.00 -0.03           C
ATOM   1144  CG1 ILE A  84      44.271  79.155  35.575  1.00 -0.03           C
ATOM   1145  CG2 ILE A  84      41.882  78.912  34.662  1.00 -0.03           C
ATOM   1146  CD1 ILE A  84      45.098  78.813  34.337  1.00 -0.03           C
ATOM   1147  H   ILE A  84      43.921  77.220  37.585  1.00 -0.03           H
ATOM   1148  HA  ILE A  84      41.949  79.235  37.416  1.00 -0.03           H
ATOM   1149  HB  ILE A  84      43.053  77.335  35.382  1.00 -0.03           H
ATOM   1150 HG12 ILE A  84      44.121  80.233  35.620  1.00 -0.03           H
ATOM   1151 HG13 ILE A  84      44.982  78.845  36.341  1.00 -0.03           H
ATOM   1152 HG21 ILE A  84      41.056  78.236  34.440  1.00 -0.03           H
ATOM   1153 HG22 ILE A  84      42.374  79.174  33.725  1.00 -0.03           H
ATOM   1154 HG23 ILE A  84      41.384  79.795  35.061  1.00 -0.03           H
ATOM   1155 HD11 ILE A  84      45.344  77.751  34.316  1.00 -0.03           H
ATOM   1156 HD12 ILE A  84      46.015  79.401  34.295  1.00 -0.03           H
ATOM   1157 HD13 ILE A  84      44.473  79.043  33.474  1.00 -0.03           H
ATOM   1158  N   GLY A  85      39.934  77.779  37.738  1.00 -0.03           N
ATOM   1159  CA  GLY A  85      38.650  77.013  37.960  1.00 -0.03           C
ATOM   1160  C   GLY A  85      38.952  76.041  39.088  1.00 -0.03           C
ATOM   1161  O   GLY A  85      39.322  74.927  38.782  1.00 -0.03           O
ATOM   1162  H   GLY A  85      39.983  78.708  38.130  1.00 -0.03           H
ATOM   1163  HA2 GLY A  85      37.837  77.613  38.368  1.00 -0.03           H
ATOM   1164  HA3 GLY A  85      38.213  76.512  37.096  1.00 -0.03           H
ATOM   1165  N   CYS A  86      38.897  76.543  40.302  1.00 -0.03           N
ATOM   1166  CA  CYS A  86      39.426  75.857  41.496  1.00 -0.03           C
ATOM   1167  C   CYS A  86      38.462  74.908  42.296  1.00 -0.03           C
ATOM   1168  O   CYS A  86      38.829  74.032  43.081  1.00 -0.03           O
ATOM   1169  CB  CYS A  86      39.997  77.007  42.411  1.00 -0.03           C
ATOM   1170  SG  CYS A  86      38.625  78.097  42.975  1.00 -0.03           S
ATOM   1171  H   CYS A  86      38.804  77.548  40.269  1.00 -0.03           H
ATOM   1172  HA  CYS A  86      40.259  75.251  41.141  1.00 -0.03           H
ATOM   1173  HB2 CYS A  86      40.566  76.651  43.270  1.00 -0.03           H
ATOM   1174  HB3 CYS A  86      40.730  77.597  41.861  1.00 -0.03           H
ATOM   1175  HG  CYS A  86      38.001  77.275  43.823  1.00 -0.03           H
ATOM   1176  N   GLY A  87      37.138  75.019  41.971  1.00  0.01           N
ATOM   1177  CA  GLY A  87      36.129  74.178  42.629  1.00  0.01           C
ATOM   1178  C   GLY A  87      36.056  74.433  44.125  1.00  0.01           C
ATOM   1179  O   GLY A  87      36.457  75.525  44.614  1.00  0.01           O
ATOM   1180  H   GLY A  87      36.872  75.718  41.292  1.00  0.01           H
ATOM   1181  HA2 GLY A  87      35.186  74.463  42.163  1.00  0.01           H
ATOM   1182  HA3 GLY A  87      36.392  73.145  42.402  1.00  0.01           H
ATOM   1183  N   THR A  88      35.662  73.427  44.884  1.00  0.03           N
ATOM   1184  CA  THR A  88      35.417  73.587  46.288  1.00  0.03           C
ATOM   1185  C   THR A  88      36.624  73.626  47.248  1.00  0.03           C
ATOM   1186  O   THR A  88      36.487  73.338  48.451  1.00  0.03           O
ATOM   1187  CB  THR A  88      34.461  72.413  46.636  1.00  0.03           C
ATOM   1188  CG2 THR A  88      33.043  72.871  46.235  1.00  0.03           C
ATOM   1189  OG1 THR A  88      34.719  71.306  45.894  1.00  0.03           O
ATOM   1190  H   THR A  88      35.280  72.607  44.435  1.00  0.03           H
ATOM   1191  HA  THR A  88      34.809  74.480  46.440  1.00  0.03           H
ATOM   1192  HB  THR A  88      34.433  72.250  47.714  1.00  0.03           H
ATOM   1193  HG1 THR A  88      35.165  70.744  46.531  1.00  0.03           H
ATOM   1194 HG21 THR A  88      32.418  72.007  46.460  1.00  0.03           H
ATOM   1195 HG22 THR A  88      32.914  73.088  45.175  1.00  0.03           H
ATOM   1196 HG23 THR A  88      32.696  73.771  46.743  1.00  0.03           H
ATOM   1197  N   GLY A  89      37.810  73.887  46.630  1.00  0.01           N
ATOM   1198  CA  GLY A  89      39.111  74.161  47.253  1.00  0.01           C
ATOM   1199  C   GLY A  89      39.899  72.910  47.729  1.00  0.01           C
ATOM   1200  O   GLY A  89      41.002  73.105  48.233  1.00  0.01           O
ATOM   1201  H   GLY A  89      37.790  74.187  45.665  1.00  0.01           H
ATOM   1202  HA2 GLY A  89      39.774  74.789  46.657  1.00  0.01           H
ATOM   1203  HA3 GLY A  89      38.945  74.773  48.140  1.00  0.01           H
ATOM   1204  N   ARG A  90      39.312  71.785  47.816  1.00  0.03           N
ATOM   1205  CA  ARG A  90      40.020  70.629  48.436  1.00  0.03           C
ATOM   1206  C   ARG A  90      41.429  70.384  47.783  1.00  0.03           C
ATOM   1207  O   ARG A  90      42.374  69.966  48.413  1.00  0.03           O
ATOM   1208  CB  ARG A  90      39.162  69.339  48.507  1.00  0.03           C
ATOM   1209  CG  ARG A  90      39.920  68.073  48.790  1.00  0.03           C
ATOM   1210  CD  ARG A  90      38.952  66.862  48.721  1.00  0.03           C
ATOM   1211  NE  ARG A  90      39.638  65.767  49.430  1.00  0.03           N
ATOM   1212  CZ  ARG A  90      39.698  65.490  50.739  1.00  0.03           C
ATOM   1213  NH1 ARG A  90      39.154  66.292  51.585  1.00  0.03           N
ATOM   1214  NH2 ARG A  90      40.366  64.467  51.217  1.00  0.03           N
ATOM   1215  H   ARG A  90      38.351  71.693  47.519  1.00  0.03           H
ATOM   1216  HA  ARG A  90      40.286  70.818  49.476  1.00  0.03           H
ATOM   1217  HB2 ARG A  90      38.423  69.398  49.307  1.00  0.03           H
ATOM   1218  HB3 ARG A  90      38.568  69.283  47.595  1.00  0.03           H
ATOM   1219  HG2 ARG A  90      40.693  67.895  48.043  1.00  0.03           H
ATOM   1220  HG3 ARG A  90      40.323  68.289  49.780  1.00  0.03           H
ATOM   1221  HD2 ARG A  90      38.073  67.197  49.272  1.00  0.03           H
ATOM   1222  HD3 ARG A  90      38.741  66.435  47.741  1.00  0.03           H
ATOM   1223  HE  ARG A  90      40.166  65.095  48.892  1.00  0.03           H
ATOM   1224 HH11 ARG A  90      38.533  67.003  51.226  1.00  0.03           H
ATOM   1225 HH12 ARG A  90      39.369  66.058  52.544  1.00  0.03           H
ATOM   1226 HH21 ARG A  90      40.857  63.852  50.584  1.00  0.03           H
ATOM   1227 HH22 ARG A  90      40.273  64.234  52.195  1.00  0.03           H
ATOM   1228  N   THR A  91      41.443  70.584  46.475  1.00  0.00           N
ATOM   1229  CA  THR A  91      42.566  70.472  45.567  1.00  0.00           C
ATOM   1230  C   THR A  91      43.683  71.537  45.953  1.00  0.00           C
ATOM   1231  O   THR A  91      44.827  71.095  46.244  1.00  0.00           O
ATOM   1232  CB  THR A  91      42.140  70.617  44.114  1.00  0.00           C
ATOM   1233  CG2 THR A  91      43.229  70.347  43.093  1.00  0.00           C
ATOM   1234  OG1 THR A  91      41.102  69.620  43.922  1.00  0.00           O
ATOM   1235  H   THR A  91      40.512  70.578  46.083  1.00  0.00           H
ATOM   1236  HA  THR A  91      42.937  69.471  45.786  1.00  0.00           H
ATOM   1237  HB  THR A  91      41.681  71.590  43.939  1.00  0.00           H
ATOM   1238  HG1 THR A  91      41.060  69.560  42.965  1.00  0.00           H
ATOM   1239 HG21 THR A  91      44.241  70.601  43.407  1.00  0.00           H
ATOM   1240 HG22 THR A  91      42.993  71.055  42.298  1.00  0.00           H
ATOM   1241 HG23 THR A  91      43.216  69.333  42.693  1.00  0.00           H
ATOM   1242  N   ALA A  92      43.408  72.838  45.990  1.00  0.01           N
ATOM   1243  CA  ALA A  92      44.410  73.806  46.345  1.00  0.01           C
ATOM   1244  C   ALA A  92      44.889  73.671  47.797  1.00  0.01           C
ATOM   1245  O   ALA A  92      46.125  73.766  47.985  1.00  0.01           O
ATOM   1246  CB  ALA A  92      43.692  75.153  46.120  1.00  0.01           C
ATOM   1247  H   ALA A  92      42.491  73.141  45.694  1.00  0.01           H
ATOM   1248  HA  ALA A  92      45.276  73.690  45.694  1.00  0.01           H
ATOM   1249  HB1 ALA A  92      42.604  75.109  46.169  1.00  0.01           H
ATOM   1250  HB2 ALA A  92      43.791  75.496  45.090  1.00  0.01           H
ATOM   1251  HB3 ALA A  92      44.187  75.890  46.753  1.00  0.01           H
ATOM   1252  N   LEU A  93      44.020  73.289  48.781  1.00  0.01           N
ATOM   1253  CA  LEU A  93      44.315  73.016  50.211  1.00  0.01           C
ATOM   1254  C   LEU A  93      45.327  71.929  50.379  1.00  0.01           C
ATOM   1255  O   LEU A  93      46.305  72.040  51.102  1.00  0.01           O
ATOM   1256  CB  LEU A  93      42.995  72.719  50.881  1.00  0.01           C
ATOM   1257  CG  LEU A  93      43.201  72.096  52.316  1.00  0.01           C
ATOM   1258  CD1 LEU A  93      42.268  72.550  53.502  1.00  0.01           C
ATOM   1259  CD2 LEU A  93      42.968  70.576  52.318  1.00  0.01           C
ATOM   1260  H   LEU A  93      43.077  73.116  48.463  1.00  0.01           H
ATOM   1261  HA  LEU A  93      44.760  73.923  50.618  1.00  0.01           H
ATOM   1262  HB2 LEU A  93      42.447  73.656  50.977  1.00  0.01           H
ATOM   1263  HB3 LEU A  93      42.416  72.022  50.276  1.00  0.01           H
ATOM   1264  HG  LEU A  93      44.240  72.221  52.621  1.00  0.01           H
ATOM   1265 HD11 LEU A  93      42.508  73.590  53.721  1.00  0.01           H
ATOM   1266 HD12 LEU A  93      42.485  71.978  54.404  1.00  0.01           H
ATOM   1267 HD13 LEU A  93      41.237  72.427  53.169  1.00  0.01           H
ATOM   1268 HD21 LEU A  93      41.908  70.504  52.076  1.00  0.01           H
ATOM   1269 HD22 LEU A  93      43.527  70.060  51.537  1.00  0.01           H
ATOM   1270 HD23 LEU A  93      43.108  70.100  53.289  1.00  0.01           H
ATOM   1271  N   LYS A  94      45.246  70.833  49.621  1.00  0.03           N
ATOM   1272  CA  LYS A  94      46.247  69.736  49.533  1.00  0.03           C
ATOM   1273  C   LYS A  94      47.652  70.226  49.144  1.00  0.03           C
ATOM   1274  O   LYS A  94      48.579  70.101  49.975  1.00  0.03           O
ATOM   1275  CB  LYS A  94      45.721  68.578  48.712  1.00  0.03           C
ATOM   1276  CG  LYS A  94      44.729  67.779  49.565  1.00  0.03           C
ATOM   1277  CD  LYS A  94      44.041  66.608  48.762  1.00  0.03           C
ATOM   1278  CE  LYS A  94      45.057  65.579  48.325  1.00  0.03           C
ATOM   1279  NZ  LYS A  94      45.357  64.356  49.193  1.00  0.03           N
ATOM   1280  H   LYS A  94      44.466  70.802  48.981  1.00  0.03           H
ATOM   1281  HA  LYS A  94      46.502  69.360  50.524  1.00  0.03           H
ATOM   1282  HB2 LYS A  94      45.314  68.971  47.779  1.00  0.03           H
ATOM   1283  HB3 LYS A  94      46.524  67.887  48.455  1.00  0.03           H
ATOM   1284  HG2 LYS A  94      45.202  67.328  50.438  1.00  0.03           H
ATOM   1285  HG3 LYS A  94      43.889  68.408  49.857  1.00  0.03           H
ATOM   1286  HD2 LYS A  94      43.359  66.012  49.370  1.00  0.03           H
ATOM   1287  HD3 LYS A  94      43.473  67.015  47.925  1.00  0.03           H
ATOM   1288  HE2 LYS A  94      44.625  65.095  47.449  1.00  0.03           H
ATOM   1289  HE3 LYS A  94      45.889  66.098  47.849  1.00  0.03           H
ATOM   1290  HZ1 LYS A  94      45.958  63.647  48.797  1.00  0.03           H
ATOM   1291  HZ2 LYS A  94      44.587  63.733  49.392  1.00  0.03           H
ATOM   1292  HZ3 LYS A  94      45.817  64.533  50.074  1.00  0.03           H
ATOM   1293  N   ALA A  95      47.819  70.960  48.029  1.00  0.00           N
ATOM   1294  CA  ALA A  95      49.127  71.529  47.536  1.00  0.00           C
ATOM   1295  C   ALA A  95      49.798  72.513  48.577  1.00  0.00           C
ATOM   1296  O   ALA A  95      51.010  72.361  48.820  1.00  0.00           O
ATOM   1297  CB  ALA A  95      48.809  72.169  46.164  1.00  0.00           C
ATOM   1298  H   ALA A  95      46.990  71.117  47.474  1.00  0.00           H
ATOM   1299  HA  ALA A  95      49.851  70.729  47.376  1.00  0.00           H
ATOM   1300  HB1 ALA A  95      48.119  71.537  45.605  1.00  0.00           H
ATOM   1301  HB2 ALA A  95      49.784  72.222  45.678  1.00  0.00           H
ATOM   1302  HB3 ALA A  95      48.318  73.112  46.403  1.00  0.00           H
ATOM   1303  N   ALA A  96      48.917  73.359  49.119  1.00  0.00           N
ATOM   1304  CA  ALA A  96      49.256  74.297  50.184  1.00  0.00           C
ATOM   1305  C   ALA A  96      49.749  73.712  51.438  1.00  0.00           C
ATOM   1306  O   ALA A  96      50.546  74.331  52.138  1.00  0.00           O
ATOM   1307  CB  ALA A  96      48.042  75.273  50.335  1.00  0.00           C
ATOM   1308  H   ALA A  96      47.954  73.395  48.815  1.00  0.00           H
ATOM   1309  HA  ALA A  96      50.103  74.883  49.826  1.00  0.00           H
ATOM   1310  HB1 ALA A  96      47.876  75.765  49.376  1.00  0.00           H
ATOM   1311  HB2 ALA A  96      48.390  76.056  51.008  1.00  0.00           H
ATOM   1312  HB3 ALA A  96      47.141  74.775  50.693  1.00  0.00           H
ATOM   1313  N   ARG A  97      49.520  72.398  51.658  1.00  0.00           N
ATOM   1314  CA  ARG A  97      50.111  71.623  52.725  1.00  0.00           C
ATOM   1315  C   ARG A  97      51.133  70.598  52.290  1.00  0.00           C
ATOM   1316  O   ARG A  97      52.088  70.386  53.088  1.00  0.00           O
ATOM   1317  CB  ARG A  97      49.014  70.931  53.596  1.00  0.00           C
ATOM   1318  CG  ARG A  97      48.069  71.938  54.194  1.00  0.00           C
ATOM   1319  CD  ARG A  97      47.069  71.330  55.107  1.00  0.00           C
ATOM   1320  NE  ARG A  97      46.297  70.193  54.572  1.00  0.00           N
ATOM   1321  CZ  ARG A  97      45.202  69.556  54.982  1.00  0.00           C
ATOM   1322  NH1 ARG A  97      44.472  69.981  55.957  1.00  0.00           N
ATOM   1323  NH2 ARG A  97      44.840  68.481  54.419  1.00  0.00           N
ATOM   1324  H   ARG A  97      48.754  71.933  51.192  1.00  0.00           H
ATOM   1325  HA  ARG A  97      50.629  72.217  53.478  1.00  0.00           H
ATOM   1326  HB2 ARG A  97      48.420  70.329  52.909  1.00  0.00           H
ATOM   1327  HB3 ARG A  97      49.474  70.307  54.362  1.00  0.00           H
ATOM   1328  HG2 ARG A  97      48.642  72.742  54.656  1.00  0.00           H
ATOM   1329  HG3 ARG A  97      47.525  72.502  53.436  1.00  0.00           H
ATOM   1330  HD2 ARG A  97      47.644  70.855  55.902  1.00  0.00           H
ATOM   1331  HD3 ARG A  97      46.400  72.094  55.502  1.00  0.00           H
ATOM   1332  HE  ARG A  97      46.553  70.059  53.605  1.00  0.00           H
ATOM   1333 HH11 ARG A  97      44.832  70.765  56.484  1.00  0.00           H
ATOM   1334 HH12 ARG A  97      43.880  69.299  56.409  1.00  0.00           H
ATOM   1335 HH21 ARG A  97      45.394  68.194  53.624  1.00  0.00           H
ATOM   1336 HH22 ARG A  97      44.114  67.886  54.791  1.00  0.00           H
ATOM   1337  N   GLN A  98      51.028  69.979  51.141  1.00  0.00           N
ATOM   1338  CA  GLN A  98      51.990  69.001  50.636  1.00  0.00           C
ATOM   1339  C   GLN A  98      53.318  69.691  50.420  1.00  0.00           C
ATOM   1340  O   GLN A  98      54.390  69.142  50.703  1.00  0.00           O
ATOM   1341  CB  GLN A  98      51.361  68.372  49.415  1.00  0.00           C
ATOM   1342  CG  GLN A  98      50.764  67.047  49.926  1.00  0.00           C
ATOM   1343  CD  GLN A  98      49.987  66.285  48.837  1.00  0.00           C
ATOM   1344  NE2 GLN A  98      49.024  65.503  49.261  1.00  0.00           N
ATOM   1345  OE1 GLN A  98      50.174  66.338  47.621  1.00  0.00           O
ATOM   1346  H   GLN A  98      50.198  70.162  50.595  1.00  0.00           H
ATOM   1347  HA  GLN A  98      52.144  68.290  51.447  1.00  0.00           H
ATOM   1348  HB2 GLN A  98      50.593  68.991  48.951  1.00  0.00           H
ATOM   1349  HB3 GLN A  98      52.044  68.083  48.616  1.00  0.00           H
ATOM   1350  HG2 GLN A  98      51.513  66.364  50.328  1.00  0.00           H
ATOM   1351  HG3 GLN A  98      50.050  67.183  50.739  1.00  0.00           H
ATOM   1352 HE21 GLN A  98      48.518  64.924  48.606  1.00  0.00           H
ATOM   1353 HE22 GLN A  98      48.902  65.175  50.209  1.00  0.00           H
ATOM   1354  N   ARG A  99      53.316  70.897  49.848  1.00  0.00           N
ATOM   1355  CA  ARG A  99      54.523  71.622  49.322  1.00  0.00           C
ATOM   1356  C   ARG A  99      54.692  73.032  49.980  1.00  0.00           C
ATOM   1357  O   ARG A  99      55.496  73.877  49.532  1.00  0.00           O
ATOM   1358  CB  ARG A  99      54.392  71.815  47.803  1.00  0.00           C
ATOM   1359  CG  ARG A  99      54.149  70.578  46.897  1.00  0.00           C
ATOM   1360  CD  ARG A  99      55.184  69.433  47.139  1.00  0.00           C
ATOM   1361  NE  ARG A  99      55.264  68.557  45.998  1.00  0.00           N
ATOM   1362  CZ  ARG A  99      55.938  68.730  44.872  1.00  0.00           C
ATOM   1363  NH1 ARG A  99      56.760  69.714  44.791  1.00  0.00           N
ATOM   1364  NH2 ARG A  99      55.799  67.966  43.807  1.00  0.00           N
ATOM   1365  H   ARG A  99      52.478  71.190  49.367  1.00  0.00           H
ATOM   1366  HA  ARG A  99      55.444  71.066  49.496  1.00  0.00           H
ATOM   1367  HB2 ARG A  99      53.467  72.385  47.724  1.00  0.00           H
ATOM   1368  HB3 ARG A  99      55.160  72.494  47.433  1.00  0.00           H
ATOM   1369  HG2 ARG A  99      53.184  70.096  47.054  1.00  0.00           H
ATOM   1370  HG3 ARG A  99      54.138  70.828  45.836  1.00  0.00           H
ATOM   1371  HD2 ARG A  99      56.121  69.915  47.417  1.00  0.00           H
ATOM   1372  HD3 ARG A  99      54.741  68.882  47.969  1.00  0.00           H
ATOM   1373  HE  ARG A  99      54.859  67.632  46.019  1.00  0.00           H
ATOM   1374 HH11 ARG A  99      56.876  70.337  45.577  1.00  0.00           H
ATOM   1375 HH12 ARG A  99      57.414  69.696  44.022  1.00  0.00           H
ATOM   1376 HH21 ARG A  99      55.313  67.088  43.917  1.00  0.00           H
ATOM   1377 HH22 ARG A  99      56.216  68.315  42.955  1.00  0.00           H
ATOM   1378  N   GLY A 100      53.998  73.331  51.078  1.00  0.00           N
ATOM   1379  CA  GLY A 100      54.143  74.595  51.758  1.00  0.00           C
ATOM   1380  C   GLY A 100      54.020  75.891  50.876  1.00  0.00           C
ATOM   1381  O   GLY A 100      54.573  76.914  51.219  1.00  0.00           O
ATOM   1382  H   GLY A 100      53.386  72.604  51.421  1.00  0.00           H
ATOM   1383  HA2 GLY A 100      53.451  74.657  52.597  1.00  0.00           H
ATOM   1384  HA3 GLY A 100      55.061  74.730  52.331  1.00  0.00           H
ATOM   1385  N   ILE A 101      53.246  75.854  49.739  1.00  0.00           N
ATOM   1386  CA  ILE A 101      53.140  76.949  48.753  1.00  0.00           C
ATOM   1387  C   ILE A 101      51.955  77.879  49.044  1.00  0.00           C
ATOM   1388  O   ILE A 101      51.090  77.457  49.682  1.00  0.00           O
ATOM   1389  CB  ILE A 101      52.905  76.393  47.282  1.00  0.00           C
ATOM   1390  CG1 ILE A 101      51.635  75.655  46.993  1.00  0.00           C
ATOM   1391  CG2 ILE A 101      54.171  75.789  46.750  1.00  0.00           C
ATOM   1392  CD1 ILE A 101      51.438  75.131  45.538  1.00  0.00           C
ATOM   1393  H   ILE A 101      52.960  74.945  49.405  1.00  0.00           H
ATOM   1394  HA  ILE A 101      54.054  77.534  48.651  1.00  0.00           H
ATOM   1395  HB  ILE A 101      52.798  77.298  46.684  1.00  0.00           H
ATOM   1396 HG12 ILE A 101      51.376  74.900  47.734  1.00  0.00           H
ATOM   1397 HG13 ILE A 101      50.854  76.411  47.070  1.00  0.00           H
ATOM   1398 HG21 ILE A 101      54.662  75.011  47.335  1.00  0.00           H
ATOM   1399 HG22 ILE A 101      54.945  76.554  46.693  1.00  0.00           H
ATOM   1400 HG23 ILE A 101      54.004  75.418  45.739  1.00  0.00           H
ATOM   1401 HD11 ILE A 101      52.161  74.390  45.198  1.00  0.00           H
ATOM   1402 HD12 ILE A 101      51.514  75.953  44.826  1.00  0.00           H
ATOM   1403 HD13 ILE A 101      50.503  74.571  45.524  1.00  0.00           H
ATOM   1404  N   ALA A 102      51.923  79.151  48.602  1.00  0.00           N
ATOM   1405  CA  ALA A 102      50.650  79.885  48.511  1.00  0.00           C
ATOM   1406  C   ALA A 102      49.855  79.408  47.246  1.00  0.00           C
ATOM   1407  O   ALA A 102      50.326  78.948  46.186  1.00  0.00           O
ATOM   1408  CB  ALA A 102      50.846  81.360  48.564  1.00  0.00           C
ATOM   1409  H   ALA A 102      52.744  79.537  48.157  1.00  0.00           H
ATOM   1410  HA  ALA A 102      50.035  79.790  49.406  1.00  0.00           H
ATOM   1411  HB1 ALA A 102      49.953  81.860  48.190  1.00  0.00           H
ATOM   1412  HB2 ALA A 102      51.744  81.649  48.019  1.00  0.00           H
ATOM   1413  HB3 ALA A 102      50.910  81.721  49.591  1.00  0.00           H
ATOM   1414  N   VAL A 103      48.529  79.482  47.383  1.00  0.00           N
ATOM   1415  CA  VAL A 103      47.594  79.136  46.293  1.00  0.00           C
ATOM   1416  C   VAL A 103      46.465  80.198  46.315  1.00  0.00           C
ATOM   1417  O   VAL A 103      45.855  80.397  47.355  1.00  0.00           O
ATOM   1418  CB  VAL A 103      47.043  77.711  46.337  1.00  0.00           C
ATOM   1419  CG1 VAL A 103      46.218  77.413  45.130  1.00  0.00           C
ATOM   1420  CG2 VAL A 103      48.188  76.771  46.430  1.00  0.00           C
ATOM   1421  H   VAL A 103      48.105  79.840  48.227  1.00  0.00           H
ATOM   1422  HA  VAL A 103      48.128  79.124  45.343  1.00  0.00           H
ATOM   1423  HB  VAL A 103      46.364  77.546  47.173  1.00  0.00           H
ATOM   1424 HG11 VAL A 103      46.763  77.617  44.208  1.00  0.00           H
ATOM   1425 HG12 VAL A 103      46.045  76.339  45.076  1.00  0.00           H
ATOM   1426 HG13 VAL A 103      45.217  77.826  45.253  1.00  0.00           H
ATOM   1427 HG21 VAL A 103      48.663  76.797  47.410  1.00  0.00           H
ATOM   1428 HG22 VAL A 103      48.875  77.089  45.645  1.00  0.00           H
ATOM   1429 HG23 VAL A 103      47.780  75.762  46.365  1.00  0.00           H
ATOM   1430  N   THR A 104      46.144  80.695  45.116  1.00  0.00           N
ATOM   1431  CA  THR A 104      44.981  81.500  44.682  1.00  0.00           C
ATOM   1432  C   THR A 104      44.221  80.556  43.752  1.00  0.00           C
ATOM   1433  O   THR A 104      44.693  79.947  42.817  1.00  0.00           O
ATOM   1434  CB  THR A 104      45.357  82.766  43.940  1.00  0.00           C
ATOM   1435  CG2 THR A 104      44.239  83.616  43.313  1.00  0.00           C
ATOM   1436  OG1 THR A 104      45.902  83.787  44.774  1.00  0.00           O
ATOM   1437  H   THR A 104      46.697  80.359  44.341  1.00  0.00           H
ATOM   1438  HA  THR A 104      44.444  81.845  45.566  1.00  0.00           H
ATOM   1439  HB  THR A 104      45.985  82.423  43.118  1.00  0.00           H
ATOM   1440  HG1 THR A 104      46.784  83.431  44.905  1.00  0.00           H
ATOM   1441 HG21 THR A 104      44.694  84.518  42.904  1.00  0.00           H
ATOM   1442 HG22 THR A 104      43.650  83.820  44.207  1.00  0.00           H
ATOM   1443 HG23 THR A 104      43.765  82.939  42.602  1.00  0.00           H
ATOM   1444  N   GLY A 105      42.898  80.535  44.014  1.00  0.01           N
ATOM   1445  CA  GLY A 105      41.924  79.735  43.205  1.00  0.01           C
ATOM   1446  C   GLY A 105      40.732  80.521  42.867  1.00  0.01           C
ATOM   1447  O   GLY A 105      40.133  81.104  43.788  1.00  0.01           O
ATOM   1448  H   GLY A 105      42.507  81.058  44.785  1.00  0.01           H
ATOM   1449  HA2 GLY A 105      42.319  79.515  42.213  1.00  0.01           H
ATOM   1450  HA3 GLY A 105      41.558  78.847  43.721  1.00  0.01           H
ATOM   1451  N   VAL A 106      40.417  80.611  41.574  1.00 -0.01           N
ATOM   1452  CA  VAL A 106      39.311  81.324  41.069  1.00 -0.01           C
ATOM   1453  C   VAL A 106      38.206  80.366  40.546  1.00 -0.01           C
ATOM   1454  O   VAL A 106      38.495  79.358  39.935  1.00 -0.01           O
ATOM   1455  CB  VAL A 106      39.648  82.390  40.014  1.00 -0.01           C
ATOM   1456  CG1 VAL A 106      40.378  83.572  40.683  1.00 -0.01           C
ATOM   1457  CG2 VAL A 106      40.486  81.825  38.876  1.00 -0.01           C
ATOM   1458  H   VAL A 106      40.899  80.059  40.880  1.00 -0.01           H
ATOM   1459  HA  VAL A 106      38.838  81.781  41.938  1.00 -0.01           H
ATOM   1460  HB  VAL A 106      38.709  82.716  39.566  1.00 -0.01           H
ATOM   1461 HG11 VAL A 106      41.307  83.264  41.161  1.00 -0.01           H
ATOM   1462 HG12 VAL A 106      40.700  84.311  39.949  1.00 -0.01           H
ATOM   1463 HG13 VAL A 106      39.677  84.006  41.396  1.00 -0.01           H
ATOM   1464 HG21 VAL A 106      40.474  82.527  38.042  1.00 -0.01           H
ATOM   1465 HG22 VAL A 106      40.150  80.851  38.520  1.00 -0.01           H
ATOM   1466 HG23 VAL A 106      41.489  81.622  39.251  1.00 -0.01           H
ATOM   1467  N   ALA A 107      36.952  80.666  40.686  1.00 -0.01           N
ATOM   1468  CA  ALA A 107      35.746  79.995  40.181  1.00 -0.01           C
ATOM   1469  C   ALA A 107      34.564  80.975  40.106  1.00 -0.01           C
ATOM   1470  O   ALA A 107      34.415  81.871  40.980  1.00 -0.01           O
ATOM   1471  CB  ALA A 107      35.424  78.764  41.014  1.00 -0.01           C
ATOM   1472  H   ALA A 107      36.712  81.506  41.193  1.00 -0.01           H
ATOM   1473  HA  ALA A 107      35.888  79.615  39.169  1.00 -0.01           H
ATOM   1474  HB1 ALA A 107      34.629  78.116  40.644  1.00 -0.01           H
ATOM   1475  HB2 ALA A 107      35.000  78.948  42.001  1.00 -0.01           H
ATOM   1476  HB3 ALA A 107      36.259  78.088  41.198  1.00 -0.01           H
ATOM   1477  N   VAL A 108      33.912  81.034  38.947  1.00  0.00           N
ATOM   1478  CA  VAL A 108      32.816  81.978  38.668  1.00  0.00           C
ATOM   1479  C   VAL A 108      31.662  81.771  39.638  1.00  0.00           C
ATOM   1480  O   VAL A 108      30.804  82.660  39.821  1.00  0.00           O
ATOM   1481  CB  VAL A 108      32.227  81.994  37.230  1.00  0.00           C
ATOM   1482  CG1 VAL A 108      33.141  82.847  36.421  1.00  0.00           C
ATOM   1483  CG2 VAL A 108      31.815  80.619  36.629  1.00  0.00           C
ATOM   1484  H   VAL A 108      34.190  80.332  38.276  1.00  0.00           H
ATOM   1485  HA  VAL A 108      33.106  82.996  38.930  1.00  0.00           H
ATOM   1486  HB  VAL A 108      31.294  82.550  37.322  1.00  0.00           H
ATOM   1487 HG11 VAL A 108      34.008  82.233  36.174  1.00  0.00           H
ATOM   1488 HG12 VAL A 108      32.689  83.379  35.585  1.00  0.00           H
ATOM   1489 HG13 VAL A 108      33.504  83.648  37.066  1.00  0.00           H
ATOM   1490 HG21 VAL A 108      31.218  80.848  35.745  1.00  0.00           H
ATOM   1491 HG22 VAL A 108      31.259  80.014  37.345  1.00  0.00           H
ATOM   1492 HG23 VAL A 108      32.646  79.973  36.346  1.00  0.00           H
ATOM   1493  N   SER A 109      31.428  80.597  40.279  1.00  0.00           N
ATOM   1494  CA  SER A 109      30.428  80.300  41.243  1.00  0.00           C
ATOM   1495  C   SER A 109      30.742  80.902  42.583  1.00  0.00           C
ATOM   1496  O   SER A 109      31.742  80.574  43.206  1.00  0.00           O
ATOM   1497  CB  SER A 109      30.416  78.796  41.430  1.00  0.00           C
ATOM   1498  OG  SER A 109      29.630  78.323  42.450  1.00  0.00           O
ATOM   1499  H   SER A 109      32.148  79.891  40.337  1.00  0.00           H
ATOM   1500  HA  SER A 109      29.473  80.686  40.885  1.00  0.00           H
ATOM   1501  HB2 SER A 109      30.209  78.336  40.463  1.00  0.00           H
ATOM   1502  HB3 SER A 109      31.489  78.626  41.522  1.00  0.00           H
ATOM   1503  HG  SER A 109      28.832  78.854  42.403  1.00  0.00           H
ATOM   1504  N   LYS A 110      29.799  81.727  43.009  1.00  0.01           N
ATOM   1505  CA  LYS A 110      29.752  82.399  44.389  1.00  0.01           C
ATOM   1506  C   LYS A 110      29.526  81.210  45.378  1.00  0.01           C
ATOM   1507  O   LYS A 110      30.120  81.312  46.478  1.00  0.01           O
ATOM   1508  CB  LYS A 110      28.623  83.458  44.461  1.00  0.01           C
ATOM   1509  CG  LYS A 110      28.815  84.706  43.644  1.00  0.01           C
ATOM   1510  CD  LYS A 110      27.554  85.659  43.668  1.00  0.01           C
ATOM   1511  CE  LYS A 110      27.756  86.906  42.808  1.00  0.01           C
ATOM   1512  NZ  LYS A 110      26.411  87.564  42.539  1.00  0.01           N
ATOM   1513  H   LYS A 110      29.036  81.858  42.361  1.00  0.01           H
ATOM   1514  HA  LYS A 110      30.712  82.851  44.641  1.00  0.01           H
ATOM   1515  HB2 LYS A 110      27.737  82.915  44.129  1.00  0.01           H
ATOM   1516  HB3 LYS A 110      28.557  83.739  45.512  1.00  0.01           H
ATOM   1517  HG2 LYS A 110      29.612  85.294  44.100  1.00  0.01           H
ATOM   1518  HG3 LYS A 110      28.990  84.445  42.600  1.00  0.01           H
ATOM   1519  HD2 LYS A 110      26.725  85.113  43.216  1.00  0.01           H
ATOM   1520  HD3 LYS A 110      27.333  85.896  44.709  1.00  0.01           H
ATOM   1521  HE2 LYS A 110      28.367  87.611  43.370  1.00  0.01           H
ATOM   1522  HE3 LYS A 110      28.364  86.610  41.953  1.00  0.01           H
ATOM   1523  HZ1 LYS A 110      26.015  87.978  43.371  1.00  0.01           H
ATOM   1524  HZ2 LYS A 110      25.732  86.979  42.071  1.00  0.01           H
ATOM   1525  HZ3 LYS A 110      26.487  88.379  41.947  1.00  0.01           H
ATOM   1526  N   GLU A 111      28.777  80.170  45.100  1.00  0.01           N
ATOM   1527  CA  GLU A 111      28.541  79.141  46.151  1.00  0.01           C
ATOM   1528  C   GLU A 111      29.847  78.318  46.308  1.00  0.01           C
ATOM   1529  O   GLU A 111      30.246  78.123  47.440  1.00  0.01           O
ATOM   1530  CB  GLU A 111      27.392  78.119  45.866  1.00  0.01           C
ATOM   1531  CG  GLU A 111      25.999  78.799  45.858  1.00  0.01           C
ATOM   1532  CD  GLU A 111      25.351  78.902  47.299  1.00  0.01           C
ATOM   1533  OE1 GLU A 111      26.084  78.775  48.319  1.00  0.01           O
ATOM   1534  OE2 GLU A 111      24.152  79.197  47.460  1.00  0.01           O
ATOM   1535  H   GLU A 111      28.351  80.161  44.184  1.00  0.01           H
ATOM   1536  HA  GLU A 111      28.300  79.665  47.075  1.00  0.01           H
ATOM   1537  HB2 GLU A 111      27.576  77.640  44.904  1.00  0.01           H
ATOM   1538  HB3 GLU A 111      27.493  77.328  46.609  1.00  0.01           H
ATOM   1539  HG2 GLU A 111      26.141  79.767  45.377  1.00  0.01           H
ATOM   1540  HG3 GLU A 111      25.326  78.171  45.274  1.00  0.01           H
ATOM   1541  N   GLN A 112      30.595  77.982  45.239  1.00 -0.02           N
ATOM   1542  CA  GLN A 112      31.867  77.232  45.374  1.00 -0.02           C
ATOM   1543  C   GLN A 112      32.888  78.086  46.175  1.00 -0.02           C
ATOM   1544  O   GLN A 112      33.623  77.628  47.009  1.00 -0.02           O
ATOM   1545  CB  GLN A 112      32.498  76.923  43.990  1.00 -0.02           C
ATOM   1546  CG  GLN A 112      31.918  75.588  43.412  1.00 -0.02           C
ATOM   1547  CD  GLN A 112      32.251  75.293  41.937  1.00 -0.02           C
ATOM   1548  NE2 GLN A 112      31.476  74.416  41.358  1.00 -0.02           N
ATOM   1549  OE1 GLN A 112      33.128  75.820  41.265  1.00 -0.02           O
ATOM   1550  H   GLN A 112      30.339  78.257  44.302  1.00 -0.02           H
ATOM   1551  HA  GLN A 112      31.694  76.243  45.800  1.00 -0.02           H
ATOM   1552  HB2 GLN A 112      32.396  77.717  43.250  1.00 -0.02           H
ATOM   1553  HB3 GLN A 112      33.556  76.782  44.212  1.00 -0.02           H
ATOM   1554  HG2 GLN A 112      32.351  74.796  44.024  1.00 -0.02           H
ATOM   1555  HG3 GLN A 112      30.842  75.624  43.582  1.00 -0.02           H
ATOM   1556 HE21 GLN A 112      31.502  74.281  40.358  1.00 -0.02           H
ATOM   1557 HE22 GLN A 112      30.816  73.905  41.927  1.00 -0.02           H
ATOM   1558  N   ILE A 113      33.010  79.394  45.760  1.00  0.00           N
ATOM   1559  CA  ILE A 113      33.972  80.321  46.358  1.00  0.00           C
ATOM   1560  C   ILE A 113      33.681  80.528  47.830  1.00  0.00           C
ATOM   1561  O   ILE A 113      34.682  80.582  48.574  1.00  0.00           O
ATOM   1562  CB  ILE A 113      34.148  81.644  45.517  1.00  0.00           C
ATOM   1563  CG1 ILE A 113      35.008  81.445  44.182  1.00  0.00           C
ATOM   1564  CG2 ILE A 113      34.903  82.763  46.274  1.00  0.00           C
ATOM   1565  CD1 ILE A 113      36.201  80.473  44.175  1.00  0.00           C
ATOM   1566  H   ILE A 113      32.460  79.872  45.061  1.00  0.00           H
ATOM   1567  HA  ILE A 113      34.912  79.773  46.430  1.00  0.00           H
ATOM   1568  HB  ILE A 113      33.190  82.059  45.203  1.00  0.00           H
ATOM   1569 HG12 ILE A 113      34.281  81.018  43.490  1.00  0.00           H
ATOM   1570 HG13 ILE A 113      35.359  82.394  43.776  1.00  0.00           H
ATOM   1571 HG21 ILE A 113      34.394  83.052  47.194  1.00  0.00           H
ATOM   1572 HG22 ILE A 113      35.066  83.623  45.625  1.00  0.00           H
ATOM   1573 HG23 ILE A 113      35.896  82.430  46.577  1.00  0.00           H
ATOM   1574 HD11 ILE A 113      36.592  80.385  43.161  1.00  0.00           H
ATOM   1575 HD12 ILE A 113      35.786  79.503  44.447  1.00  0.00           H
ATOM   1576 HD13 ILE A 113      37.031  80.760  44.821  1.00  0.00           H
ATOM   1577  N   ALA A 114      32.441  80.708  48.245  1.00  0.00           N
ATOM   1578  CA  ALA A 114      32.093  80.680  49.701  1.00  0.00           C
ATOM   1579  C   ALA A 114      32.492  79.349  50.390  1.00  0.00           C
ATOM   1580  O   ALA A 114      33.101  79.341  51.478  1.00  0.00           O
ATOM   1581  CB  ALA A 114      30.607  80.942  49.749  1.00  0.00           C
ATOM   1582  H   ALA A 114      31.727  80.646  47.534  1.00  0.00           H
ATOM   1583  HA  ALA A 114      32.651  81.520  50.114  1.00  0.00           H
ATOM   1584  HB1 ALA A 114      30.338  81.303  50.742  1.00  0.00           H
ATOM   1585  HB2 ALA A 114      30.182  79.947  49.620  1.00  0.00           H
ATOM   1586  HB3 ALA A 114      30.327  81.635  48.956  1.00  0.00           H
ATOM   1587  N   ALA A 115      32.239  78.219  49.805  1.00  0.01           N
ATOM   1588  CA  ALA A 115      32.588  76.922  50.505  1.00  0.01           C
ATOM   1589  C   ALA A 115      34.095  76.755  50.649  1.00  0.01           C
ATOM   1590  O   ALA A 115      34.567  76.246  51.715  1.00  0.01           O
ATOM   1591  CB  ALA A 115      31.973  75.740  49.765  1.00  0.01           C
ATOM   1592  H   ALA A 115      31.510  78.164  49.108  1.00  0.01           H
ATOM   1593  HA  ALA A 115      32.308  76.961  51.558  1.00  0.01           H
ATOM   1594  HB1 ALA A 115      32.413  75.641  48.773  1.00  0.01           H
ATOM   1595  HB2 ALA A 115      30.929  75.967  49.549  1.00  0.01           H
ATOM   1596  HB3 ALA A 115      32.040  74.907  50.465  1.00  0.01           H
ATOM   1597  N   ALA A 116      34.876  77.190  49.661  1.00  0.00           N
ATOM   1598  CA  ALA A 116      36.288  77.321  49.573  1.00  0.00           C
ATOM   1599  C   ALA A 116      36.907  78.197  50.698  1.00  0.00           C
ATOM   1600  O   ALA A 116      37.601  77.759  51.566  1.00  0.00           O
ATOM   1601  CB  ALA A 116      36.851  77.661  48.185  1.00  0.00           C
ATOM   1602  H   ALA A 116      34.435  77.525  48.816  1.00  0.00           H
ATOM   1603  HA  ALA A 116      36.690  76.350  49.860  1.00  0.00           H
ATOM   1604  HB1 ALA A 116      36.619  76.971  47.374  1.00  0.00           H
ATOM   1605  HB2 ALA A 116      37.929  77.814  48.226  1.00  0.00           H
ATOM   1606  HB3 ALA A 116      36.368  78.615  47.975  1.00  0.00           H
ATOM   1607  N   ASN A 117      36.423  79.469  50.780  1.00  0.00           N
ATOM   1608  CA  ASN A 117      36.748  80.413  51.873  1.00  0.00           C
ATOM   1609  C   ASN A 117      36.431  79.858  53.240  1.00  0.00           C
ATOM   1610  O   ASN A 117      37.251  79.933  54.120  1.00  0.00           O
ATOM   1611  CB  ASN A 117      36.146  81.845  51.618  1.00  0.00           C
ATOM   1612  CG  ASN A 117      36.819  82.693  50.595  1.00  0.00           C
ATOM   1613  ND2 ASN A 117      36.307  82.622  49.412  1.00  0.00           N
ATOM   1614  OD1 ASN A 117      37.735  83.411  50.819  1.00  0.00           O
ATOM   1615  H   ASN A 117      35.764  79.811  50.095  1.00  0.00           H
ATOM   1616  HA  ASN A 117      37.809  80.662  51.861  1.00  0.00           H
ATOM   1617  HB2 ASN A 117      35.089  81.791  51.359  1.00  0.00           H
ATOM   1618  HB3 ASN A 117      35.991  82.374  52.558  1.00  0.00           H
ATOM   1619 HD21 ASN A 117      35.486  82.059  49.245  1.00  0.00           H
ATOM   1620 HD22 ASN A 117      36.873  83.084  48.714  1.00  0.00           H
ATOM   1621  N   ARG A 118      35.213  79.284  53.418  1.00  0.01           N
ATOM   1622  CA  ARG A 118      34.878  78.574  54.687  1.00  0.01           C
ATOM   1623  C   ARG A 118      35.773  77.448  55.056  1.00  0.01           C
ATOM   1624  O   ARG A 118      36.050  77.272  56.267  1.00  0.01           O
ATOM   1625  CB  ARG A 118      33.458  78.009  54.485  1.00  0.01           C
ATOM   1626  CG  ARG A 118      32.380  79.113  54.542  1.00  0.01           C
ATOM   1627  CD  ARG A 118      31.011  78.429  54.450  1.00  0.01           C
ATOM   1628  NE  ARG A 118      29.980  79.161  53.736  1.00  0.01           N
ATOM   1629  CZ  ARG A 118      29.322  78.713  52.683  1.00  0.01           C
ATOM   1630  NH1 ARG A 118      29.326  77.551  52.135  1.00  0.01           N
ATOM   1631  NH2 ARG A 118      28.578  79.619  52.110  1.00  0.01           N
ATOM   1632  H   ARG A 118      34.564  79.256  52.644  1.00  0.01           H
ATOM   1633  HA  ARG A 118      34.827  79.289  55.508  1.00  0.01           H
ATOM   1634  HB2 ARG A 118      33.413  77.354  53.615  1.00  0.01           H
ATOM   1635  HB3 ARG A 118      33.258  77.384  55.355  1.00  0.01           H
ATOM   1636  HG2 ARG A 118      32.410  79.625  55.504  1.00  0.01           H
ATOM   1637  HG3 ARG A 118      32.495  79.927  53.826  1.00  0.01           H
ATOM   1638  HD2 ARG A 118      31.115  77.441  54.001  1.00  0.01           H
ATOM   1639  HD3 ARG A 118      30.645  78.253  55.461  1.00  0.01           H
ATOM   1640  HE  ARG A 118      29.818  80.146  53.890  1.00  0.01           H
ATOM   1641 HH11 ARG A 118      29.890  76.792  52.489  1.00  0.01           H
ATOM   1642 HH12 ARG A 118      28.749  77.301  51.345  1.00  0.01           H
ATOM   1643 HH21 ARG A 118      28.754  80.594  52.308  1.00  0.01           H
ATOM   1644 HH22 ARG A 118      28.176  79.323  51.232  1.00  0.01           H
ATOM   1645  N   LEU A 119      36.286  76.730  54.098  1.00  0.00           N
ATOM   1646  CA  LEU A 119      37.408  75.760  54.188  1.00  0.00           C
ATOM   1647  C   LEU A 119      38.750  76.385  54.632  1.00  0.00           C
ATOM   1648  O   LEU A 119      39.393  75.727  55.509  1.00  0.00           O
ATOM   1649  CB  LEU A 119      37.526  74.954  52.843  1.00  0.00           C
ATOM   1650  CG  LEU A 119      38.413  73.683  52.917  1.00  0.00           C
ATOM   1651  CD1 LEU A 119      37.938  72.583  53.862  1.00  0.00           C
ATOM   1652  CD2 LEU A 119      38.538  73.006  51.594  1.00  0.00           C
ATOM   1653  H   LEU A 119      35.878  76.828  53.179  1.00  0.00           H
ATOM   1654  HA  LEU A 119      37.135  75.026  54.946  1.00  0.00           H
ATOM   1655  HB2 LEU A 119      36.523  74.594  52.613  1.00  0.00           H
ATOM   1656  HB3 LEU A 119      37.852  75.560  51.998  1.00  0.00           H
ATOM   1657  HG  LEU A 119      39.385  73.987  53.303  1.00  0.00           H
ATOM   1658 HD11 LEU A 119      37.924  73.000  54.869  1.00  0.00           H
ATOM   1659 HD12 LEU A 119      38.660  71.773  53.762  1.00  0.00           H
ATOM   1660 HD13 LEU A 119      36.937  72.300  53.539  1.00  0.00           H
ATOM   1661 HD21 LEU A 119      37.554  72.969  51.127  1.00  0.00           H
ATOM   1662 HD22 LEU A 119      39.226  73.527  50.927  1.00  0.00           H
ATOM   1663 HD23 LEU A 119      38.978  72.012  51.674  1.00  0.00           H
ATOM   1664  N   ALA A 120      39.210  77.425  54.061  1.00  0.00           N
ATOM   1665  CA  ALA A 120      40.459  78.078  54.226  1.00  0.00           C
ATOM   1666  C   ALA A 120      40.421  78.767  55.635  1.00  0.00           C
ATOM   1667  O   ALA A 120      41.467  78.757  56.278  1.00  0.00           O
ATOM   1668  CB  ALA A 120      40.715  79.044  53.051  1.00  0.00           C
ATOM   1669  H   ALA A 120      38.762  77.709  53.202  1.00  0.00           H
ATOM   1670  HA  ALA A 120      41.252  77.331  54.212  1.00  0.00           H
ATOM   1671  HB1 ALA A 120      40.846  78.425  52.163  1.00  0.00           H
ATOM   1672  HB2 ALA A 120      41.603  79.664  53.178  1.00  0.00           H
ATOM   1673  HB3 ALA A 120      39.848  79.689  52.914  1.00  0.00           H
ATOM   1674  N   ALA A 121      39.341  79.476  55.945  1.00  0.00           N
ATOM   1675  CA  ALA A 121      38.990  79.999  57.247  1.00  0.00           C
ATOM   1676  C   ALA A 121      39.055  79.043  58.452  1.00  0.00           C
ATOM   1677  O   ALA A 121      39.719  79.245  59.438  1.00  0.00           O
ATOM   1678  CB  ALA A 121      37.621  80.740  57.084  1.00  0.00           C
ATOM   1679  H   ALA A 121      38.578  79.447  55.284  1.00  0.00           H
ATOM   1680  HA  ALA A 121      39.714  80.787  57.452  1.00  0.00           H
ATOM   1681  HB1 ALA A 121      37.372  81.125  58.073  1.00  0.00           H
ATOM   1682  HB2 ALA A 121      36.830  80.075  56.737  1.00  0.00           H
ATOM   1683  HB3 ALA A 121      37.772  81.552  56.373  1.00  0.00           H
ATOM   1684  N   GLY A 122      38.395  77.886  58.313  1.00  0.00           N
ATOM   1685  CA  GLY A 122      38.284  76.860  59.454  1.00  0.00           C
ATOM   1686  C   GLY A 122      39.567  76.128  59.637  1.00  0.00           C
ATOM   1687  O   GLY A 122      39.994  75.974  60.783  1.00  0.00           O
ATOM   1688  H   GLY A 122      37.980  77.704  57.410  1.00  0.00           H
ATOM   1689  HA2 GLY A 122      38.058  77.445  60.345  1.00  0.00           H
ATOM   1690  HA3 GLY A 122      37.402  76.227  59.354  1.00  0.00           H
ATOM   1691  N   HID A 123      40.273  75.753  58.570  1.00  0.00           N
ATOM   1692  CA  HID A 123      41.610  75.178  58.701  1.00  0.00           C
ATOM   1693  C   HID A 123      42.671  76.266  59.044  1.00  0.00           C
ATOM   1694  O   HID A 123      43.746  75.941  59.528  1.00  0.00           O
ATOM   1695  CB  HID A 123      41.988  74.410  57.423  1.00  0.00           C
ATOM   1696  CG  HID A 123      41.181  73.172  57.138  1.00  0.00           C
ATOM   1697  CD2 HID A 123      41.579  71.869  57.287  1.00  0.00           C
ATOM   1698  ND1 HID A 123      39.837  73.172  56.854  1.00  0.00           N
ATOM   1699  CE1 HID A 123      39.433  71.862  56.973  1.00  0.00           C
ATOM   1700  NE2 HID A 123      40.415  71.097  57.278  1.00  0.00           N
ATOM   1701  H   HID A 123      39.913  75.821  57.629  1.00  0.00           H
ATOM   1702  HA  HID A 123      41.551  74.436  59.497  1.00  0.00           H
ATOM   1703  HB2 HID A 123      41.932  75.129  56.606  1.00  0.00           H
ATOM   1704  HB3 HID A 123      43.025  74.081  57.488  1.00  0.00           H
ATOM   1705  HD1 HID A 123      39.285  73.970  56.574  1.00  0.00           H
ATOM   1706  HD2 HID A 123      42.570  71.452  57.392  1.00  0.00           H
ATOM   1707  HE1 HID A 123      38.409  71.551  56.824  1.00  0.00           H
ATOM   1708  N   GLY A 124      42.271  77.573  58.989  1.00  0.00           N
ATOM   1709  CA  GLY A 124      43.037  78.751  59.440  1.00  0.00           C
ATOM   1710  C   GLY A 124      44.200  79.236  58.616  1.00  0.00           C
ATOM   1711  O   GLY A 124      45.086  79.985  59.043  1.00  0.00           O
ATOM   1712  H   GLY A 124      41.343  77.789  58.655  1.00  0.00           H
ATOM   1713  HA2 GLY A 124      42.331  79.580  59.498  1.00  0.00           H
ATOM   1714  HA3 GLY A 124      43.535  78.549  60.388  1.00  0.00           H
ATOM   1715  N   LEU A 125      44.136  78.874  57.386  1.00  0.00           N
ATOM   1716  CA  LEU A 125      45.133  79.130  56.340  1.00  0.00           C
ATOM   1717  C   LEU A 125      44.902  80.414  55.525  1.00  0.00           C
ATOM   1718  O   LEU A 125      45.377  80.426  54.426  1.00  0.00           O
ATOM   1719  CB  LEU A 125      45.171  77.888  55.349  1.00  0.00           C
ATOM   1720  CG  LEU A 125      45.641  76.531  55.853  1.00  0.00           C
ATOM   1721  CD1 LEU A 125      45.261  75.401  54.896  1.00  0.00           C
ATOM   1722  CD2 LEU A 125      47.170  76.639  55.844  1.00  0.00           C
ATOM   1723  H   LEU A 125      43.218  78.550  57.117  1.00  0.00           H
ATOM   1724  HA  LEU A 125      46.146  79.254  56.722  1.00  0.00           H
ATOM   1725  HB2 LEU A 125      44.165  77.805  54.939  1.00  0.00           H
ATOM   1726  HB3 LEU A 125      45.780  78.173  54.491  1.00  0.00           H
ATOM   1727  HG  LEU A 125      45.354  76.280  56.874  1.00  0.00           H
ATOM   1728 HD11 LEU A 125      44.194  75.194  54.824  1.00  0.00           H
ATOM   1729 HD12 LEU A 125      45.729  74.476  55.234  1.00  0.00           H
ATOM   1730 HD13 LEU A 125      45.746  75.660  53.955  1.00  0.00           H
ATOM   1731 HD21 LEU A 125      47.626  76.621  54.854  1.00  0.00           H
ATOM   1732 HD22 LEU A 125      47.471  77.551  56.359  1.00  0.00           H
ATOM   1733 HD23 LEU A 125      47.600  75.770  56.341  1.00  0.00           H
ATOM   1734  N   THR A 126      44.224  81.355  56.058  1.00  0.00           N
ATOM   1735  CA  THR A 126      43.701  82.547  55.373  1.00  0.00           C
ATOM   1736  C   THR A 126      44.757  83.585  54.760  1.00  0.00           C
ATOM   1737  O   THR A 126      44.415  84.234  53.839  1.00  0.00           O
ATOM   1738  CB  THR A 126      42.659  83.253  56.266  1.00  0.00           C
ATOM   1739  CG2 THR A 126      41.528  82.370  56.593  1.00  0.00           C
ATOM   1740  OG1 THR A 126      43.264  83.812  57.431  1.00  0.00           O
ATOM   1741  H   THR A 126      43.858  81.310  56.998  1.00  0.00           H
ATOM   1742  HA  THR A 126      43.180  82.165  54.495  1.00  0.00           H
ATOM   1743  HB  THR A 126      42.223  84.081  55.706  1.00  0.00           H
ATOM   1744  HG1 THR A 126      43.263  83.205  58.175  1.00  0.00           H
ATOM   1745 HG21 THR A 126      40.728  82.865  57.143  1.00  0.00           H
ATOM   1746 HG22 THR A 126      41.909  81.442  57.021  1.00  0.00           H
ATOM   1747 HG23 THR A 126      41.009  82.136  55.664  1.00  0.00           H
ATOM   1748  N   GLU A 127      46.007  83.571  55.265  1.00  0.00           N
ATOM   1749  CA  GLU A 127      47.108  84.133  54.534  1.00  0.00           C
ATOM   1750  C   GLU A 127      47.540  83.211  53.378  1.00  0.00           C
ATOM   1751  O   GLU A 127      47.504  83.589  52.225  1.00  0.00           O
ATOM   1752  CB  GLU A 127      48.292  84.359  55.413  1.00  0.00           C
ATOM   1753  CG  GLU A 127      48.143  85.384  56.634  1.00  0.00           C
ATOM   1754  CD  GLU A 127      49.277  85.138  57.740  1.00  0.00           C
ATOM   1755  OE1 GLU A 127      50.519  85.128  57.456  1.00  0.00           O
ATOM   1756  OE2 GLU A 127      48.833  85.268  58.936  1.00  0.00           O
ATOM   1757  H   GLU A 127      46.167  82.998  56.081  1.00  0.00           H
ATOM   1758  HA  GLU A 127      46.770  85.086  54.128  1.00  0.00           H
ATOM   1759  HB2 GLU A 127      48.464  83.385  55.872  1.00  0.00           H
ATOM   1760  HB3 GLU A 127      49.136  84.646  54.786  1.00  0.00           H
ATOM   1761  HG2 GLU A 127      48.199  86.374  56.182  1.00  0.00           H
ATOM   1762  HG3 GLU A 127      47.154  85.201  57.054  1.00  0.00           H
ATOM   1763  N   ARG A 128      47.839  81.956  53.580  1.00  0.00           N
ATOM   1764  CA  ARG A 128      48.387  81.055  52.535  1.00  0.00           C
ATOM   1765  C   ARG A 128      47.397  80.708  51.380  1.00  0.00           C
ATOM   1766  O   ARG A 128      47.793  80.624  50.207  1.00  0.00           O
ATOM   1767  CB  ARG A 128      48.687  79.765  53.284  1.00  0.00           C
ATOM   1768  CG  ARG A 128      49.613  78.868  52.509  1.00  0.00           C
ATOM   1769  CD  ARG A 128      49.938  77.485  53.086  1.00  0.00           C
ATOM   1770  NE  ARG A 128      50.320  77.491  54.478  1.00  0.00           N
ATOM   1771  CZ  ARG A 128      50.760  76.502  55.224  1.00  0.00           C
ATOM   1772  NH1 ARG A 128      50.932  75.321  54.781  1.00  0.00           N
ATOM   1773  NH2 ARG A 128      50.926  76.708  56.492  1.00  0.00           N
ATOM   1774  H   ARG A 128      47.754  81.557  54.504  1.00  0.00           H
ATOM   1775  HA  ARG A 128      49.244  81.546  52.075  1.00  0.00           H
ATOM   1776  HB2 ARG A 128      49.334  80.027  54.121  1.00  0.00           H
ATOM   1777  HB3 ARG A 128      47.802  79.222  53.617  1.00  0.00           H
ATOM   1778  HG2 ARG A 128      49.077  78.688  51.576  1.00  0.00           H
ATOM   1779  HG3 ARG A 128      50.605  79.318  52.487  1.00  0.00           H
ATOM   1780  HD2 ARG A 128      49.105  76.799  52.933  1.00  0.00           H
ATOM   1781  HD3 ARG A 128      50.676  76.989  52.455  1.00  0.00           H
ATOM   1782  HE  ARG A 128      50.408  78.331  55.033  1.00  0.00           H
ATOM   1783 HH11 ARG A 128      50.821  75.241  53.781  1.00  0.00           H
ATOM   1784 HH12 ARG A 128      51.144  74.582  55.437  1.00  0.00           H
ATOM   1785 HH21 ARG A 128      50.712  77.545  57.014  1.00  0.00           H
ATOM   1786 HH22 ARG A 128      51.336  75.925  56.981  1.00  0.00           H
ATOM   1787  N   LEU A 129      46.156  80.440  51.691  1.00  0.00           N
ATOM   1788  CA  LEU A 129      45.022  80.163  50.705  1.00  0.00           C
ATOM   1789  C   LEU A 129      44.118  81.385  50.385  1.00  0.00           C
ATOM   1790  O   LEU A 129      43.570  82.033  51.275  1.00  0.00           O
ATOM   1791  CB  LEU A 129      44.121  79.019  51.087  1.00  0.00           C
ATOM   1792  CG  LEU A 129      44.885  77.660  51.068  1.00  0.00           C
ATOM   1793  CD1 LEU A 129      43.951  76.579  51.667  1.00  0.00           C
ATOM   1794  CD2 LEU A 129      45.279  77.268  49.683  1.00  0.00           C
ATOM   1795  H   LEU A 129      45.952  80.700  52.646  1.00  0.00           H
ATOM   1796  HA  LEU A 129      45.424  79.906  49.725  1.00  0.00           H
ATOM   1797  HB2 LEU A 129      43.715  79.158  52.089  1.00  0.00           H
ATOM   1798  HB3 LEU A 129      43.301  79.003  50.369  1.00  0.00           H
ATOM   1799  HG  LEU A 129      45.760  77.791  51.706  1.00  0.00           H
ATOM   1800 HD11 LEU A 129      43.570  76.911  52.632  1.00  0.00           H
ATOM   1801 HD12 LEU A 129      44.533  75.672  51.833  1.00  0.00           H
ATOM   1802 HD13 LEU A 129      43.173  76.209  51.000  1.00  0.00           H
ATOM   1803 HD21 LEU A 129      44.389  77.336  49.057  1.00  0.00           H
ATOM   1804 HD22 LEU A 129      45.957  78.026  49.292  1.00  0.00           H
ATOM   1805 HD23 LEU A 129      45.658  76.247  49.634  1.00  0.00           H
ATOM   1806  N   THR A 130      43.913  81.622  49.090  1.00  0.00           N
ATOM   1807  CA  THR A 130      43.068  82.657  48.524  1.00  0.00           C
ATOM   1808  C   THR A 130      42.072  82.077  47.543  1.00  0.00           C
ATOM   1809  O   THR A 130      42.438  81.472  46.598  1.00  0.00           O
ATOM   1810  CB  THR A 130      44.024  83.750  48.002  1.00  0.00           C
ATOM   1811  CG2 THR A 130      43.247  84.952  47.548  1.00  0.00           C
ATOM   1812  OG1 THR A 130      44.804  84.259  49.030  1.00  0.00           O
ATOM   1813  H   THR A 130      44.420  81.069  48.414  1.00  0.00           H
ATOM   1814  HA  THR A 130      42.471  83.158  49.286  1.00  0.00           H
ATOM   1815  HB  THR A 130      44.643  83.325  47.212  1.00  0.00           H
ATOM   1816  HG1 THR A 130      45.516  83.619  49.104  1.00  0.00           H
ATOM   1817 HG21 THR A 130      42.403  85.292  48.150  1.00  0.00           H
ATOM   1818 HG22 THR A 130      42.865  84.718  46.555  1.00  0.00           H
ATOM   1819 HG23 THR A 130      43.916  85.798  47.387  1.00  0.00           H
ATOM   1820  N   PHE A 131      40.792  82.432  47.690  1.00  0.00           N
ATOM   1821  CA  PHE A 131      39.686  81.939  46.864  1.00  0.00           C
ATOM   1822  C   PHE A 131      38.658  83.059  46.568  1.00  0.00           C
ATOM   1823  O   PHE A 131      38.081  83.684  47.492  1.00  0.00           O
ATOM   1824  CB  PHE A 131      38.937  80.847  47.574  1.00  0.00           C
ATOM   1825  CG  PHE A 131      39.631  79.554  47.927  1.00  0.00           C
ATOM   1826  CD1 PHE A 131      40.226  78.788  46.924  1.00  0.00           C
ATOM   1827  CD2 PHE A 131      39.858  79.219  49.232  1.00  0.00           C
ATOM   1828  CE1 PHE A 131      41.029  77.652  47.216  1.00  0.00           C
ATOM   1829  CE2 PHE A 131      40.357  77.918  49.534  1.00  0.00           C
ATOM   1830  CZ  PHE A 131      41.165  77.227  48.561  1.00  0.00           C
ATOM   1831  H   PHE A 131      40.602  83.178  48.344  1.00  0.00           H
ATOM   1832  HA  PHE A 131      39.929  81.668  45.836  1.00  0.00           H
ATOM   1833  HB2 PHE A 131      38.555  81.309  48.484  1.00  0.00           H
ATOM   1834  HB3 PHE A 131      38.076  80.566  46.968  1.00  0.00           H
ATOM   1835  HD1 PHE A 131      40.229  79.101  45.891  1.00  0.00           H
ATOM   1836  HD2 PHE A 131      39.611  79.899  50.034  1.00  0.00           H
ATOM   1837  HE1 PHE A 131      41.481  77.156  46.369  1.00  0.00           H
ATOM   1838  HE2 PHE A 131      40.512  77.523  50.527  1.00  0.00           H
ATOM   1839  HZ  PHE A 131      41.620  76.291  48.848  1.00  0.00           H
ATOM   1840  N   GLU A 132      38.444  83.423  45.260  1.00  0.00           N
ATOM   1841  CA  GLU A 132      37.801  84.582  44.766  1.00  0.00           C
ATOM   1842  C   GLU A 132      37.096  84.373  43.437  1.00  0.00           C
ATOM   1843  O   GLU A 132      37.347  83.536  42.625  1.00  0.00           O
ATOM   1844  CB  GLU A 132      38.714  85.689  44.590  1.00  0.00           C
ATOM   1845  CG  GLU A 132      38.855  86.535  45.902  1.00  0.00           C
ATOM   1846  CD  GLU A 132      40.076  87.485  45.845  1.00  0.00           C
ATOM   1847  OE1 GLU A 132      40.111  88.260  44.822  1.00  0.00           O
ATOM   1848  OE2 GLU A 132      41.075  87.311  46.593  1.00  0.00           O
ATOM   1849  H   GLU A 132      38.978  82.968  44.534  1.00  0.00           H
ATOM   1850  HA  GLU A 132      36.994  84.891  45.430  1.00  0.00           H
ATOM   1851  HB2 GLU A 132      39.722  85.307  44.425  1.00  0.00           H
ATOM   1852  HB3 GLU A 132      38.341  86.388  43.842  1.00  0.00           H
ATOM   1853  HG2 GLU A 132      37.928  87.065  46.118  1.00  0.00           H
ATOM   1854  HG3 GLU A 132      39.047  85.765  46.649  1.00  0.00           H
ATOM   1855  N   VAL A 133      36.035  85.183  43.235  1.00  0.00           N
ATOM   1856  CA  VAL A 133      35.172  85.078  42.027  1.00  0.00           C
ATOM   1857  C   VAL A 133      35.839  85.982  40.916  1.00  0.00           C
ATOM   1858  O   VAL A 133      36.054  87.215  41.075  1.00  0.00           O
ATOM   1859  CB  VAL A 133      33.726  85.421  42.333  1.00  0.00           C
ATOM   1860  CG1 VAL A 133      32.930  85.362  40.995  1.00  0.00           C
ATOM   1861  CG2 VAL A 133      33.002  84.511  43.262  1.00  0.00           C
ATOM   1862  H   VAL A 133      35.669  85.691  44.027  1.00  0.00           H
ATOM   1863  HA  VAL A 133      35.171  84.062  41.630  1.00  0.00           H
ATOM   1864  HB  VAL A 133      33.686  86.433  42.736  1.00  0.00           H
ATOM   1865 HG11 VAL A 133      33.164  86.166  40.298  1.00  0.00           H
ATOM   1866 HG12 VAL A 133      33.389  84.595  40.372  1.00  0.00           H
ATOM   1867 HG13 VAL A 133      31.847  85.302  41.099  1.00  0.00           H
ATOM   1868 HG21 VAL A 133      33.272  84.674  44.305  1.00  0.00           H
ATOM   1869 HG22 VAL A 133      33.401  83.534  42.991  1.00  0.00           H
ATOM   1870 HG23 VAL A 133      31.934  84.671  43.107  1.00  0.00           H
ATOM   1871  N   ALA A 134      36.206  85.340  39.845  1.00  0.00           N
ATOM   1872  CA  ALA A 134      36.721  85.964  38.598  1.00  0.00           C
ATOM   1873  C   ALA A 134      36.345  85.038  37.406  1.00  0.00           C
ATOM   1874  O   ALA A 134      36.459  83.802  37.400  1.00  0.00           O
ATOM   1875  CB  ALA A 134      38.257  86.377  38.664  1.00  0.00           C
ATOM   1876  H   ALA A 134      36.004  84.350  39.832  1.00  0.00           H
ATOM   1877  HA  ALA A 134      36.072  86.836  38.524  1.00  0.00           H
ATOM   1878  HB1 ALA A 134      38.674  86.762  37.734  1.00  0.00           H
ATOM   1879  HB2 ALA A 134      38.907  85.533  38.894  1.00  0.00           H
ATOM   1880  HB3 ALA A 134      38.347  87.083  39.489  1.00  0.00           H
ATOM   1881  N   ASP A 135      36.022  85.665  36.249  1.00 -0.01           N
ATOM   1882  CA  ASP A 135      35.903  85.026  34.907  1.00 -0.01           C
ATOM   1883  C   ASP A 135      37.377  84.897  34.411  1.00 -0.01           C
ATOM   1884  O   ASP A 135      38.043  85.899  34.228  1.00 -0.01           O
ATOM   1885  CB  ASP A 135      35.027  85.691  33.929  1.00 -0.01           C
ATOM   1886  CG  ASP A 135      35.038  84.970  32.589  1.00 -0.01           C
ATOM   1887  OD1 ASP A 135      35.564  83.829  32.357  1.00 -0.01           O
ATOM   1888  OD2 ASP A 135      34.347  85.415  31.720  1.00 -0.01           O
ATOM   1889  H   ASP A 135      35.957  86.672  36.288  1.00 -0.01           H
ATOM   1890  HA  ASP A 135      35.496  84.020  35.009  1.00 -0.01           H
ATOM   1891  HB2 ASP A 135      34.018  85.842  34.314  1.00 -0.01           H
ATOM   1892  HB3 ASP A 135      35.403  86.682  33.678  1.00 -0.01           H
ATOM   1893  N   ALA A 136      37.831  83.590  34.209  1.00  0.01           N
ATOM   1894  CA  ALA A 136      39.196  83.228  33.816  1.00  0.01           C
ATOM   1895  C   ALA A 136      39.575  83.700  32.425  1.00  0.01           C
ATOM   1896  O   ALA A 136      40.747  83.908  32.030  1.00  0.01           O
ATOM   1897  CB  ALA A 136      39.285  81.653  33.925  1.00  0.01           C
ATOM   1898  H   ALA A 136      37.178  82.826  34.309  1.00  0.01           H
ATOM   1899  HA  ALA A 136      39.914  83.849  34.352  1.00  0.01           H
ATOM   1900  HB1 ALA A 136      38.702  81.152  33.152  1.00  0.01           H
ATOM   1901  HB2 ALA A 136      38.919  81.256  34.872  1.00  0.01           H
ATOM   1902  HB3 ALA A 136      40.348  81.491  33.749  1.00  0.01           H
ATOM   1903  N   MET A 137      38.579  83.862  31.574  1.00  0.00           N
ATOM   1904  CA  MET A 137      38.655  84.428  30.237  1.00  0.00           C
ATOM   1905  C   MET A 137      38.774  86.027  30.258  1.00  0.00           C
ATOM   1906  O   MET A 137      38.706  86.559  29.177  1.00  0.00           O
ATOM   1907  CB  MET A 137      37.468  83.912  29.316  1.00  0.00           C
ATOM   1908  CG  MET A 137      37.349  82.411  29.055  1.00  0.00           C
ATOM   1909  SD  MET A 137      36.084  81.991  27.824  1.00  0.00           S
ATOM   1910  CE  MET A 137      34.682  81.339  28.877  1.00  0.00           C
ATOM   1911  H   MET A 137      37.700  83.525  31.939  1.00  0.00           H
ATOM   1912  HA  MET A 137      39.564  83.973  29.844  1.00  0.00           H
ATOM   1913  HB2 MET A 137      36.528  84.098  29.837  1.00  0.00           H
ATOM   1914  HB3 MET A 137      37.430  84.347  28.317  1.00  0.00           H
ATOM   1915  HG2 MET A 137      38.305  81.975  28.763  1.00  0.00           H
ATOM   1916  HG3 MET A 137      37.021  81.993  30.007  1.00  0.00           H
ATOM   1917  HE1 MET A 137      34.029  80.870  28.142  1.00  0.00           H
ATOM   1918  HE2 MET A 137      35.133  80.632  29.573  1.00  0.00           H
ATOM   1919  HE3 MET A 137      34.224  82.190  29.381  1.00  0.00           H
ATOM   1920  N   ARG A 138      38.944  86.730  31.432  1.00  0.01           N
ATOM   1921  CA  ARG A 138      39.335  88.108  31.703  1.00  0.01           C
ATOM   1922  C   ARG A 138      40.008  88.362  33.056  1.00  0.01           C
ATOM   1923  O   ARG A 138      39.618  89.269  33.842  1.00  0.01           O
ATOM   1924  CB  ARG A 138      38.202  89.146  31.469  1.00  0.01           C
ATOM   1925  CG  ARG A 138      37.752  89.401  30.084  1.00  0.01           C
ATOM   1926  CD  ARG A 138      36.756  90.555  29.929  1.00  0.01           C
ATOM   1927  NE  ARG A 138      35.452  90.292  30.584  1.00  0.01           N
ATOM   1928  CZ  ARG A 138      35.028  90.965  31.661  1.00  0.01           C
ATOM   1929  NH1 ARG A 138      35.542  91.983  32.216  1.00  0.01           N
ATOM   1930  NH2 ARG A 138      33.946  90.454  32.165  1.00  0.01           N
ATOM   1931  H   ARG A 138      38.962  86.225  32.307  1.00  0.01           H
ATOM   1932  HA  ARG A 138      40.106  88.347  30.970  1.00  0.01           H
ATOM   1933  HB2 ARG A 138      37.388  88.985  32.176  1.00  0.01           H
ATOM   1934  HB3 ARG A 138      38.614  90.129  31.699  1.00  0.01           H
ATOM   1935  HG2 ARG A 138      38.709  89.643  29.622  1.00  0.01           H
ATOM   1936  HG3 ARG A 138      37.412  88.478  29.614  1.00  0.01           H
ATOM   1937  HD2 ARG A 138      37.303  91.440  30.253  1.00  0.01           H
ATOM   1938  HD3 ARG A 138      36.523  90.801  28.893  1.00  0.01           H
ATOM   1939  HE  ARG A 138      35.059  89.371  30.450  1.00  0.01           H
ATOM   1940 HH11 ARG A 138      36.087  92.610  31.643  1.00  0.01           H
ATOM   1941 HH12 ARG A 138      35.086  92.235  33.082  1.00  0.01           H
ATOM   1942 HH21 ARG A 138      33.506  89.746  31.595  1.00  0.01           H
ATOM   1943 HH22 ARG A 138      33.732  90.727  33.114  1.00  0.01           H
ATOM   1944  N   LEU A 139      41.018  87.616  33.519  1.00  0.00           N
ATOM   1945  CA  LEU A 139      41.661  87.632  34.814  1.00  0.00           C
ATOM   1946  C   LEU A 139      42.084  89.071  35.274  1.00  0.00           C
ATOM   1947  O   LEU A 139      42.741  89.749  34.549  1.00  0.00           O
ATOM   1948  CB  LEU A 139      42.904  86.585  34.651  1.00  0.00           C
ATOM   1949  CG  LEU A 139      42.530  85.124  34.600  1.00  0.00           C
ATOM   1950  CD1 LEU A 139      43.867  84.298  34.384  1.00  0.00           C
ATOM   1951  CD2 LEU A 139      41.845  84.636  35.898  1.00  0.00           C
ATOM   1952  H   LEU A 139      41.522  87.124  32.795  1.00  0.00           H
ATOM   1953  HA  LEU A 139      40.938  87.246  35.532  1.00  0.00           H
ATOM   1954  HB2 LEU A 139      43.409  86.841  33.719  1.00  0.00           H
ATOM   1955  HB3 LEU A 139      43.612  86.727  35.467  1.00  0.00           H
ATOM   1956  HG  LEU A 139      41.866  85.025  33.741  1.00  0.00           H
ATOM   1957 HD11 LEU A 139      44.443  84.628  33.520  1.00  0.00           H
ATOM   1958 HD12 LEU A 139      43.728  83.221  34.285  1.00  0.00           H
ATOM   1959 HD13 LEU A 139      44.466  84.435  35.284  1.00  0.00           H
ATOM   1960 HD21 LEU A 139      42.547  84.903  36.688  1.00  0.00           H
ATOM   1961 HD22 LEU A 139      40.898  85.105  36.163  1.00  0.00           H
ATOM   1962 HD23 LEU A 139      41.606  83.572  35.884  1.00  0.00           H
ATOM   1963  N   PRO A 140      41.653  89.556  36.425  1.00  0.00           N
ATOM   1964  CA  PRO A 140      42.019  90.943  36.761  1.00  0.00           C
ATOM   1965  C   PRO A 140      43.436  91.157  37.136  1.00  0.00           C
ATOM   1966  O   PRO A 140      43.900  92.305  37.048  1.00  0.00           O
ATOM   1967  CB  PRO A 140      41.037  91.301  37.854  1.00  0.00           C
ATOM   1968  CG  PRO A 140      40.902  90.003  38.664  1.00  0.00           C
ATOM   1969  CD  PRO A 140      40.880  88.905  37.486  1.00  0.00           C
ATOM   1970  HA  PRO A 140      41.807  91.578  35.900  1.00  0.00           H
ATOM   1971  HB2 PRO A 140      41.480  92.100  38.448  1.00  0.00           H
ATOM   1972  HB3 PRO A 140      40.101  91.673  37.435  1.00  0.00           H
ATOM   1973  HG2 PRO A 140      41.731  89.930  39.368  1.00  0.00           H
ATOM   1974  HG3 PRO A 140      40.024  90.033  39.308  1.00  0.00           H
ATOM   1975  HD2 PRO A 140      41.276  87.979  37.903  1.00  0.00           H
ATOM   1976  HD3 PRO A 140      39.826  88.748  37.257  1.00  0.00           H
ATOM   1977  N   TYR A 141      44.110  90.113  37.615  1.00  0.00           N
ATOM   1978  CA  TYR A 141      45.546  89.968  37.725  1.00  0.00           C
ATOM   1979  C   TYR A 141      46.342  90.597  36.590  1.00  0.00           C
ATOM   1980  O   TYR A 141      45.862  90.798  35.489  1.00  0.00           O
ATOM   1981  CB  TYR A 141      45.896  88.480  38.033  1.00  0.00           C
ATOM   1982  CG  TYR A 141      44.985  87.921  39.095  1.00  0.00           C
ATOM   1983  CD1 TYR A 141      45.051  88.429  40.469  1.00  0.00           C
ATOM   1984  CD2 TYR A 141      44.064  86.920  38.706  1.00  0.00           C
ATOM   1985  CE1 TYR A 141      44.055  88.003  41.370  1.00  0.00           C
ATOM   1986  CE2 TYR A 141      43.124  86.466  39.636  1.00  0.00           C
ATOM   1987  CZ  TYR A 141      43.169  86.969  41.010  1.00  0.00           C
ATOM   1988  OH  TYR A 141      42.415  86.378  41.928  1.00  0.00           O
ATOM   1989  H   TYR A 141      43.520  89.336  37.877  1.00  0.00           H
ATOM   1990  HA  TYR A 141      45.817  90.571  38.591  1.00  0.00           H
ATOM   1991  HB2 TYR A 141      45.747  87.890  37.129  1.00  0.00           H
ATOM   1992  HB3 TYR A 141      46.936  88.322  38.319  1.00  0.00           H
ATOM   1993  HD1 TYR A 141      45.871  89.065  40.770  1.00  0.00           H
ATOM   1994  HD2 TYR A 141      44.148  86.452  37.737  1.00  0.00           H
ATOM   1995  HE1 TYR A 141      44.067  88.424  42.364  1.00  0.00           H
ATOM   1996  HE2 TYR A 141      42.407  85.685  39.427  1.00  0.00           H
ATOM   1997  HH  TYR A 141      41.468  86.492  41.817  1.00  0.00           H
ATOM   1998  N   GLU A 142      47.567  91.032  36.926  1.00  0.00           N
ATOM   1999  CA  GLU A 142      48.517  91.522  35.974  1.00  0.00           C
ATOM   2000  C   GLU A 142      49.142  90.413  35.076  1.00  0.00           C
ATOM   2001  O   GLU A 142      49.237  89.310  35.585  1.00  0.00           O
ATOM   2002  CB  GLU A 142      49.714  92.291  36.659  1.00  0.00           C
ATOM   2003  CG  GLU A 142      49.228  93.457  37.509  1.00  0.00           C
ATOM   2004  CD  GLU A 142      50.360  94.143  38.229  1.00  0.00           C
ATOM   2005  OE1 GLU A 142      51.466  93.550  38.405  1.00  0.00           O
ATOM   2006  OE2 GLU A 142      50.113  95.305  38.643  1.00  0.00           O
ATOM   2007  H   GLU A 142      47.818  90.781  37.871  1.00  0.00           H
ATOM   2008  HA  GLU A 142      48.063  92.340  35.413  1.00  0.00           H
ATOM   2009  HB2 GLU A 142      50.392  91.581  37.133  1.00  0.00           H
ATOM   2010  HB3 GLU A 142      50.403  92.661  35.900  1.00  0.00           H
ATOM   2011  HG2 GLU A 142      48.853  94.165  36.770  1.00  0.00           H
ATOM   2012  HG3 GLU A 142      48.409  93.172  38.169  1.00  0.00           H
ATOM   2013  N   ASP A 143      49.864  90.827  34.051  1.00  0.00           N
ATOM   2014  CA  ASP A 143      50.798  89.929  33.387  1.00  0.00           C
ATOM   2015  C   ASP A 143      51.803  89.578  34.505  1.00  0.00           C
ATOM   2016  O   ASP A 143      52.358  90.326  35.333  1.00  0.00           O
ATOM   2017  CB  ASP A 143      51.470  90.666  32.210  1.00  0.00           C
ATOM   2018  CG  ASP A 143      50.525  91.398  31.302  1.00  0.00           C
ATOM   2019  OD1 ASP A 143      49.319  91.593  31.499  1.00  0.00           O
ATOM   2020  OD2 ASP A 143      51.018  91.780  30.173  1.00  0.00           O
ATOM   2021  H   ASP A 143      49.727  91.786  33.765  1.00  0.00           H
ATOM   2022  HA  ASP A 143      50.326  89.008  33.047  1.00  0.00           H
ATOM   2023  HB2 ASP A 143      52.140  91.440  32.586  1.00  0.00           H
ATOM   2024  HB3 ASP A 143      52.075  90.033  31.562  1.00  0.00           H
ATOM   2025  N   GLU A 144      52.164  88.226  34.478  1.00  0.00           N
ATOM   2026  CA  GLU A 144      53.251  87.625  35.314  1.00  0.00           C
ATOM   2027  C   GLU A 144      52.940  87.441  36.858  1.00  0.00           C
ATOM   2028  O   GLU A 144      53.838  87.399  37.722  1.00  0.00           O
ATOM   2029  CB  GLU A 144      54.670  88.104  34.992  1.00  0.00           C
ATOM   2030  CG  GLU A 144      55.144  88.205  33.523  1.00  0.00           C
ATOM   2031  CD  GLU A 144      56.292  89.146  33.360  1.00  0.00           C
ATOM   2032  OE1 GLU A 144      56.996  89.422  34.322  1.00  0.00           O
ATOM   2033  OE2 GLU A 144      56.563  89.545  32.208  1.00  0.00           O
ATOM   2034  H   GLU A 144      51.865  87.678  33.685  1.00  0.00           H
ATOM   2035  HA  GLU A 144      53.227  86.648  34.832  1.00  0.00           H
ATOM   2036  HB2 GLU A 144      54.706  89.110  35.409  1.00  0.00           H
ATOM   2037  HB3 GLU A 144      55.374  87.438  35.493  1.00  0.00           H
ATOM   2038  HG2 GLU A 144      55.479  87.250  33.118  1.00  0.00           H
ATOM   2039  HG3 GLU A 144      54.349  88.648  32.922  1.00  0.00           H
ATOM   2040  N   SER A 145      51.675  87.361  37.248  1.00  0.00           N
ATOM   2041  CA  SER A 145      51.139  87.328  38.586  1.00  0.00           C
ATOM   2042  C   SER A 145      51.412  86.009  39.345  1.00  0.00           C
ATOM   2043  O   SER A 145      51.438  86.083  40.591  1.00  0.00           O
ATOM   2044  CB  SER A 145      49.623  87.572  38.564  1.00  0.00           C
ATOM   2045  OG  SER A 145      49.418  88.964  38.249  1.00  0.00           O
ATOM   2046  H   SER A 145      50.980  87.341  36.514  1.00  0.00           H
ATOM   2047  HA  SER A 145      51.543  88.181  39.132  1.00  0.00           H
ATOM   2048  HB2 SER A 145      49.154  86.996  37.766  1.00  0.00           H
ATOM   2049  HB3 SER A 145      49.201  87.289  39.528  1.00  0.00           H
ATOM   2050  HG  SER A 145      49.553  89.109  37.310  1.00  0.00           H
ATOM   2051  N   PHE A 146      51.574  84.905  38.616  1.00  0.00           N
ATOM   2052  CA  PHE A 146      51.756  83.585  39.256  1.00  0.00           C
ATOM   2053  C   PHE A 146      52.885  82.752  38.615  1.00  0.00           C
ATOM   2054  O   PHE A 146      53.322  82.963  37.440  1.00  0.00           O
ATOM   2055  CB  PHE A 146      50.391  82.822  39.221  1.00  0.00           C
ATOM   2056  CG  PHE A 146      49.326  83.544  39.961  1.00  0.00           C
ATOM   2057  CD1 PHE A 146      49.176  83.493  41.376  1.00  0.00           C
ATOM   2058  CD2 PHE A 146      48.488  84.389  39.223  1.00  0.00           C
ATOM   2059  CE1 PHE A 146      48.195  84.254  41.989  1.00  0.00           C
ATOM   2060  CE2 PHE A 146      47.584  85.163  39.927  1.00  0.00           C
ATOM   2061  CZ  PHE A 146      47.378  85.087  41.264  1.00  0.00           C
ATOM   2062  H   PHE A 146      51.539  84.998  37.611  1.00  0.00           H
ATOM   2063  HA  PHE A 146      52.068  83.690  40.295  1.00  0.00           H
ATOM   2064  HB2 PHE A 146      50.063  82.672  38.193  1.00  0.00           H
ATOM   2065  HB3 PHE A 146      50.440  81.800  39.597  1.00  0.00           H
ATOM   2066  HD1 PHE A 146      49.882  82.917  41.956  1.00  0.00           H
ATOM   2067  HD2 PHE A 146      48.670  84.465  38.161  1.00  0.00           H
ATOM   2068  HE1 PHE A 146      48.110  84.226  43.065  1.00  0.00           H
ATOM   2069  HE2 PHE A 146      47.122  85.941  39.337  1.00  0.00           H
ATOM   2070  HZ  PHE A 146      46.656  85.694  41.790  1.00  0.00           H
ATOM   2071  N   ASP A 147      53.471  81.900  39.409  1.00  0.00           N
ATOM   2072  CA  ASP A 147      54.728  81.236  39.145  1.00  0.00           C
ATOM   2073  C   ASP A 147      54.508  79.950  38.260  1.00  0.00           C
ATOM   2074  O   ASP A 147      55.130  79.746  37.231  1.00  0.00           O
ATOM   2075  CB  ASP A 147      55.369  80.811  40.547  1.00  0.00           C
ATOM   2076  CG  ASP A 147      55.857  81.987  41.450  1.00  0.00           C
ATOM   2077  OD1 ASP A 147      56.478  82.945  40.974  1.00  0.00           O
ATOM   2078  OD2 ASP A 147      55.560  81.903  42.661  1.00  0.00           O
ATOM   2079  H   ASP A 147      53.104  81.808  40.345  1.00  0.00           H
ATOM   2080  HA  ASP A 147      55.449  81.928  38.709  1.00  0.00           H
ATOM   2081  HB2 ASP A 147      54.750  80.079  41.064  1.00  0.00           H
ATOM   2082  HB3 ASP A 147      56.320  80.299  40.400  1.00  0.00           H
ATOM   2083  N   CYS A 148      53.588  79.149  38.713  1.00  0.00           N
ATOM   2084  CA  CYS A 148      52.969  77.976  38.053  1.00  0.00           C
ATOM   2085  C   CYS A 148      51.475  77.993  38.180  1.00  0.00           C
ATOM   2086  O   CYS A 148      50.829  78.727  38.895  1.00  0.00           O
ATOM   2087  CB  CYS A 148      53.629  76.607  38.371  1.00  0.00           C
ATOM   2088  SG  CYS A 148      53.022  76.243  40.073  1.00  0.00           S
ATOM   2089  H   CYS A 148      53.099  79.504  39.523  1.00  0.00           H
ATOM   2090  HA  CYS A 148      53.066  78.248  37.002  1.00  0.00           H
ATOM   2091  HB2 CYS A 148      53.199  75.892  37.669  1.00  0.00           H
ATOM   2092  HB3 CYS A 148      54.717  76.602  38.300  1.00  0.00           H
ATOM   2093  HG  CYS A 148      54.250  76.442  40.560  1.00  0.00           H
ATOM   2094  N   ALA A 149      50.848  77.127  37.382  1.00  0.01           N
ATOM   2095  CA  ALA A 149      49.409  77.131  37.303  1.00  0.01           C
ATOM   2096  C   ALA A 149      48.826  75.859  36.699  1.00  0.01           C
ATOM   2097  O   ALA A 149      49.523  75.123  35.956  1.00  0.01           O
ATOM   2098  CB  ALA A 149      48.944  78.285  36.455  1.00  0.01           C
ATOM   2099  H   ALA A 149      51.371  76.527  36.760  1.00  0.01           H
ATOM   2100  HA  ALA A 149      48.988  77.178  38.307  1.00  0.01           H
ATOM   2101  HB1 ALA A 149      49.275  78.244  35.417  1.00  0.01           H
ATOM   2102  HB2 ALA A 149      49.264  79.280  36.762  1.00  0.01           H
ATOM   2103  HB3 ALA A 149      47.863  78.367  36.568  1.00  0.01           H
ATOM   2104  N   TRP A 150      47.490  75.618  36.924  1.00 -0.02           N
ATOM   2105  CA  TRP A 150      46.681  74.518  36.327  1.00 -0.02           C
ATOM   2106  C   TRP A 150      45.206  74.909  36.080  1.00 -0.02           C
ATOM   2107  O   TRP A 150      44.702  75.730  36.790  1.00 -0.02           O
ATOM   2108  CB  TRP A 150      46.755  73.267  37.212  1.00 -0.02           C
ATOM   2109  CG  TRP A 150      46.556  73.353  38.617  1.00 -0.02           C
ATOM   2110  CD1 TRP A 150      45.407  73.837  39.192  1.00 -0.02           C
ATOM   2111  CD2 TRP A 150      47.180  72.460  39.611  1.00 -0.02           C
ATOM   2112  CE2 TRP A 150      46.533  72.739  40.838  1.00 -0.02           C
ATOM   2113  CE3 TRP A 150      48.250  71.564  39.671  1.00 -0.02           C
ATOM   2114  NE1 TRP A 150      45.526  73.614  40.532  1.00 -0.02           N
ATOM   2115  CZ2 TRP A 150      46.963  72.251  42.097  1.00 -0.02           C
ATOM   2116  CZ3 TRP A 150      48.619  71.015  40.927  1.00 -0.02           C
ATOM   2117  CH2 TRP A 150      48.008  71.370  42.158  1.00 -0.02           C
ATOM   2118  H   TRP A 150      46.952  76.300  37.438  1.00 -0.02           H
ATOM   2119  HA  TRP A 150      47.082  74.408  35.319  1.00 -0.02           H
ATOM   2120  HB2 TRP A 150      46.076  72.511  36.817  1.00 -0.02           H
ATOM   2121  HB3 TRP A 150      47.752  72.902  36.966  1.00 -0.02           H
ATOM   2122  HD1 TRP A 150      44.550  74.244  38.676  1.00 -0.02           H
ATOM   2123  HE1 TRP A 150      44.753  73.814  41.151  1.00 -0.02           H
ATOM   2124  HE3 TRP A 150      48.885  71.461  38.804  1.00 -0.02           H
ATOM   2125  HZ2 TRP A 150      46.359  72.508  42.955  1.00 -0.02           H
ATOM   2126  HZ3 TRP A 150      49.422  70.296  40.863  1.00 -0.02           H
ATOM   2127  HH2 TRP A 150      48.428  70.969  43.069  1.00 -0.02           H
ATOM   2128  N   ALA A 151      44.670  74.313  34.957  1.00 -0.06           N
ATOM   2129  CA  ALA A 151      43.338  74.361  34.403  1.00 -0.06           C
ATOM   2130  C   ALA A 151      42.758  72.896  34.429  1.00 -0.06           C
ATOM   2131  O   ALA A 151      42.738  72.238  33.382  1.00 -0.06           O
ATOM   2132  CB  ALA A 151      43.389  74.888  32.998  1.00 -0.06           C
ATOM   2133  H   ALA A 151      45.299  73.810  34.349  1.00 -0.06           H
ATOM   2134  HA  ALA A 151      42.718  74.973  35.059  1.00 -0.06           H
ATOM   2135  HB1 ALA A 151      43.933  74.250  32.301  1.00 -0.06           H
ATOM   2136  HB2 ALA A 151      43.853  75.871  32.921  1.00 -0.06           H
ATOM   2137  HB3 ALA A 151      42.391  74.924  32.562  1.00 -0.06           H
ATOM   2138  N   ILE A 152      42.585  72.348  35.631  1.00 -0.21           N
ATOM   2139  CA  ILE A 152      42.106  70.948  35.832  1.00 -0.21           C
ATOM   2140  C   ILE A 152      40.689  70.820  35.314  1.00 -0.21           C
ATOM   2141  O   ILE A 152      39.786  71.352  36.001  1.00 -0.21           O
ATOM   2142  CB  ILE A 152      42.146  70.505  37.306  1.00 -0.21           C
ATOM   2143  CG1 ILE A 152      43.551  70.442  37.795  1.00 -0.21           C
ATOM   2144  CG2 ILE A 152      41.454  69.142  37.428  1.00 -0.21           C
ATOM   2145  CD1 ILE A 152      43.753  70.497  39.288  1.00 -0.21           C
ATOM   2146  H   ILE A 152      42.895  72.933  36.393  1.00 -0.21           H
ATOM   2147  HA  ILE A 152      42.681  70.233  35.245  1.00 -0.21           H
ATOM   2148  HB  ILE A 152      41.674  71.244  37.953  1.00 -0.21           H
ATOM   2149 HG12 ILE A 152      43.961  69.495  37.444  1.00 -0.21           H
ATOM   2150 HG13 ILE A 152      44.183  71.233  37.388  1.00 -0.21           H
ATOM   2151 HG21 ILE A 152      40.378  69.229  37.276  1.00 -0.21           H
ATOM   2152 HG22 ILE A 152      41.557  68.672  38.406  1.00 -0.21           H
ATOM   2153 HG23 ILE A 152      41.899  68.480  36.685  1.00 -0.21           H
ATOM   2154 HD11 ILE A 152      43.486  71.382  39.866  1.00 -0.21           H
ATOM   2155 HD12 ILE A 152      44.817  70.407  39.505  1.00 -0.21           H
ATOM   2156 HD13 ILE A 152      43.230  69.658  39.746  1.00 -0.21           H
ATOM   2157  N   GLU A 153      40.548  70.352  34.046  1.00 -0.16           N
ATOM   2158  CA  GLU A 153      39.270  69.999  33.435  1.00 -0.16           C
ATOM   2159  C   GLU A 153      38.273  71.189  33.214  1.00 -0.16           C
ATOM   2160  O   GLU A 153      37.453  71.082  32.353  1.00 -0.16           O
ATOM   2161  CB  GLU A 153      38.592  68.792  34.219  1.00 -0.16           C
ATOM   2162  CG  GLU A 153      39.302  67.546  33.891  1.00 -0.16           C
ATOM   2163  CD  GLU A 153      39.800  66.715  35.107  1.00 -0.16           C
ATOM   2164  OE1 GLU A 153      38.989  66.210  35.869  1.00 -0.16           O
ATOM   2165  OE2 GLU A 153      41.026  66.681  35.204  1.00 -0.16           O
ATOM   2166  H   GLU A 153      41.323  70.409  33.401  1.00 -0.16           H
ATOM   2167  HA  GLU A 153      39.564  69.645  32.447  1.00 -0.16           H
ATOM   2168  HB2 GLU A 153      38.540  69.070  35.272  1.00 -0.16           H
ATOM   2169  HB3 GLU A 153      37.545  68.674  33.937  1.00 -0.16           H
ATOM   2170  HG2 GLU A 153      38.638  67.054  33.180  1.00 -0.16           H
ATOM   2171  HG3 GLU A 153      40.165  67.884  33.318  1.00 -0.16           H
ATOM   2172  N   SER A 154      38.584  72.380  33.693  1.00 -0.09           N
ATOM   2173  CA  SER A 154      37.786  73.561  33.604  1.00 -0.09           C
ATOM   2174  C   SER A 154      37.737  74.072  32.239  1.00 -0.09           C
ATOM   2175  O   SER A 154      36.941  74.948  32.025  1.00 -0.09           O
ATOM   2176  CB  SER A 154      38.313  74.595  34.671  1.00 -0.09           C
ATOM   2177  OG  SER A 154      39.536  75.119  34.225  1.00 -0.09           O
ATOM   2178  H   SER A 154      39.370  72.432  34.326  1.00 -0.09           H
ATOM   2179  HA  SER A 154      36.744  73.316  33.808  1.00 -0.09           H
ATOM   2180  HB2 SER A 154      37.578  75.336  34.984  1.00 -0.09           H
ATOM   2181  HB3 SER A 154      38.522  74.105  35.622  1.00 -0.09           H
ATOM   2182  HG  SER A 154      39.880  75.589  34.988  1.00 -0.09           H
ATOM   2183  N   LEU A 155      38.519  73.685  31.247  1.00 -0.07           N
ATOM   2184  CA  LEU A 155      38.516  74.240  29.884  1.00 -0.07           C
ATOM   2185  C   LEU A 155      37.295  73.816  29.132  1.00 -0.07           C
ATOM   2186  O   LEU A 155      36.770  74.614  28.388  1.00 -0.07           O
ATOM   2187  CB  LEU A 155      39.733  73.833  29.047  1.00 -0.07           C
ATOM   2188  CG  LEU A 155      41.032  74.517  29.390  1.00 -0.07           C
ATOM   2189  CD1 LEU A 155      41.922  74.123  28.256  1.00 -0.07           C
ATOM   2190  CD2 LEU A 155      40.837  76.055  29.351  1.00 -0.07           C
ATOM   2191  H   LEU A 155      39.194  72.959  31.438  1.00 -0.07           H
ATOM   2192  HA  LEU A 155      38.393  75.318  29.985  1.00 -0.07           H
ATOM   2193  HB2 LEU A 155      39.825  72.748  29.096  1.00 -0.07           H
ATOM   2194  HB3 LEU A 155      39.487  74.009  28.000  1.00 -0.07           H
ATOM   2195  HG  LEU A 155      41.429  74.173  30.345  1.00 -0.07           H
ATOM   2196 HD11 LEU A 155      42.058  73.044  28.182  1.00 -0.07           H
ATOM   2197 HD12 LEU A 155      42.882  74.632  28.346  1.00 -0.07           H
ATOM   2198 HD13 LEU A 155      41.607  74.451  27.265  1.00 -0.07           H
ATOM   2199 HD21 LEU A 155      41.749  76.605  29.120  1.00 -0.07           H
ATOM   2200 HD22 LEU A 155      40.051  76.251  28.621  1.00 -0.07           H
ATOM   2201 HD23 LEU A 155      40.510  76.362  30.344  1.00 -0.07           H
ATOM   2202  N   CYS A 156      36.718  72.637  29.401  1.00 -0.41           N
ATOM   2203  CA  CYS A 156      35.364  72.302  28.912  1.00 -0.41           C
ATOM   2204  C   CYS A 156      34.162  73.189  29.351  1.00 -0.41           C
ATOM   2205  O   CYS A 156      32.958  72.889  29.146  1.00 -0.41           O
ATOM   2206  CB  CYS A 156      35.159  70.784  28.974  1.00 -0.41           C
ATOM   2207  SG  CYS A 156      34.738  70.255  30.627  1.00 -0.41           S
ATOM   2208  H   CYS A 156      37.199  71.991  30.010  1.00 -0.41           H
ATOM   2209  HA  CYS A 156      35.436  72.515  27.845  1.00 -0.41           H
ATOM   2210  HB2 CYS A 156      34.357  70.452  28.315  1.00 -0.41           H
ATOM   2211  HB3 CYS A 156      36.096  70.274  28.748  1.00 -0.41           H
ATOM   2212  HG  CYS A 156      35.995  70.306  31.077  1.00 -0.41           H
ATOM   2213  N   HID A 157      34.480  74.323  29.915  1.00 -0.06           N
ATOM   2214  CA  HID A 157      33.584  75.413  30.319  1.00 -0.06           C
ATOM   2215  C   HID A 157      34.038  76.752  29.825  1.00 -0.06           C
ATOM   2216  O   HID A 157      33.533  77.822  30.215  1.00 -0.06           O
ATOM   2217  CB  HID A 157      33.450  75.576  31.847  1.00 -0.06           C
ATOM   2218  CG  HID A 157      33.364  74.203  32.576  1.00 -0.06           C
ATOM   2219  CD2 HID A 157      34.038  73.868  33.668  1.00 -0.06           C
ATOM   2220  ND1 HID A 157      32.720  73.038  32.159  1.00 -0.06           N
ATOM   2221  CE1 HID A 157      32.983  72.035  33.091  1.00 -0.06           C
ATOM   2222  NE2 HID A 157      33.736  72.609  34.082  1.00 -0.06           N
ATOM   2223  H   HID A 157      35.466  74.381  30.127  1.00 -0.06           H
ATOM   2224  HA  HID A 157      32.582  75.151  29.979  1.00 -0.06           H
ATOM   2225  HB2 HID A 157      34.312  76.094  32.267  1.00 -0.06           H
ATOM   2226  HB3 HID A 157      32.505  76.048  32.117  1.00 -0.06           H
ATOM   2227  HD1 HID A 157      32.239  72.880  31.284  1.00 -0.06           H
ATOM   2228  HD2 HID A 157      34.576  74.563  34.296  1.00 -0.06           H
ATOM   2229  HE1 HID A 157      32.452  71.095  33.080  1.00 -0.06           H
ATOM   2230  N   MET A 158      35.040  76.690  28.941  1.00  0.01           N
ATOM   2231  CA  MET A 158      35.588  77.907  28.278  1.00  0.01           C
ATOM   2232  C   MET A 158      35.931  77.798  26.828  1.00  0.01           C
ATOM   2233  O   MET A 158      35.978  76.687  26.268  1.00  0.01           O
ATOM   2234  CB  MET A 158      36.884  78.290  28.966  1.00  0.01           C
ATOM   2235  CG  MET A 158      36.799  78.245  30.527  1.00  0.01           C
ATOM   2236  SD  MET A 158      38.263  78.961  31.289  1.00  0.01           S
ATOM   2237  CE  MET A 158      38.122  78.213  32.944  1.00  0.01           C
ATOM   2238  H   MET A 158      35.405  75.804  28.622  1.00  0.01           H
ATOM   2239  HA  MET A 158      34.976  78.792  28.452  1.00  0.01           H
ATOM   2240  HB2 MET A 158      37.701  77.612  28.719  1.00  0.01           H
ATOM   2241  HB3 MET A 158      37.281  79.241  28.610  1.00  0.01           H
ATOM   2242  HG2 MET A 158      35.867  78.636  30.935  1.00  0.01           H
ATOM   2243  HG3 MET A 158      36.730  77.218  30.886  1.00  0.01           H
ATOM   2244  HE1 MET A 158      38.707  78.644  33.757  1.00  0.01           H
ATOM   2245  HE2 MET A 158      37.100  78.348  33.298  1.00  0.01           H
ATOM   2246  HE3 MET A 158      38.364  77.160  32.801  1.00  0.01           H
ATOM   2247  N   ASP A 159      36.119  78.988  26.174  1.00  0.00           N
ATOM   2248  CA  ASP A 159      36.692  79.015  24.870  1.00  0.00           C
ATOM   2249  C   ASP A 159      38.238  78.986  24.979  1.00  0.00           C
ATOM   2250  O   ASP A 159      38.835  79.640  25.831  1.00  0.00           O
ATOM   2251  CB  ASP A 159      36.212  80.177  24.054  1.00  0.00           C
ATOM   2252  CG  ASP A 159      37.030  80.358  22.763  1.00  0.00           C
ATOM   2253  OD1 ASP A 159      36.610  79.971  21.662  1.00  0.00           O
ATOM   2254  OD2 ASP A 159      38.136  80.951  22.855  1.00  0.00           O
ATOM   2255  H   ASP A 159      36.056  79.801  26.770  1.00  0.00           H
ATOM   2256  HA  ASP A 159      36.286  78.173  24.309  1.00  0.00           H
ATOM   2257  HB2 ASP A 159      35.154  79.996  23.861  1.00  0.00           H
ATOM   2258  HB3 ASP A 159      36.140  81.089  24.647  1.00  0.00           H
ATOM   2259  N   ARG A 160      38.813  77.983  24.331  1.00 -0.02           N
ATOM   2260  CA  ARG A 160      40.212  77.538  24.568  1.00 -0.02           C
ATOM   2261  C   ARG A 160      41.323  78.598  24.205  1.00 -0.02           C
ATOM   2262  O   ARG A 160      42.310  78.740  24.919  1.00 -0.02           O
ATOM   2263  CB  ARG A 160      40.370  76.290  23.762  1.00 -0.02           C
ATOM   2264  CG  ARG A 160      39.969  75.030  24.495  1.00 -0.02           C
ATOM   2265  CD  ARG A 160      38.608  74.962  25.181  1.00 -0.02           C
ATOM   2266  NE  ARG A 160      38.132  73.562  25.405  1.00 -0.02           N
ATOM   2267  CZ  ARG A 160      36.930  73.103  25.460  1.00 -0.02           C
ATOM   2268  NH1 ARG A 160      35.863  73.787  25.255  1.00 -0.02           N
ATOM   2269  NH2 ARG A 160      36.622  71.845  25.711  1.00 -0.02           N
ATOM   2270  H   ARG A 160      38.236  77.462  23.687  1.00 -0.02           H
ATOM   2271  HA  ARG A 160      40.398  77.323  25.620  1.00 -0.02           H
ATOM   2272  HB2 ARG A 160      39.784  76.303  22.843  1.00 -0.02           H
ATOM   2273  HB3 ARG A 160      41.436  76.209  23.549  1.00 -0.02           H
ATOM   2274  HG2 ARG A 160      40.055  74.145  23.865  1.00 -0.02           H
ATOM   2275  HG3 ARG A 160      40.746  74.879  25.245  1.00 -0.02           H
ATOM   2276  HD2 ARG A 160      38.618  75.487  26.136  1.00 -0.02           H
ATOM   2277  HD3 ARG A 160      37.908  75.468  24.517  1.00 -0.02           H
ATOM   2278  HE  ARG A 160      38.880  72.905  25.577  1.00 -0.02           H
ATOM   2279 HH11 ARG A 160      35.933  74.778  25.433  1.00 -0.02           H
ATOM   2280 HH12 ARG A 160      34.938  73.384  25.227  1.00 -0.02           H
ATOM   2281 HH21 ARG A 160      37.406  71.302  26.044  1.00 -0.02           H
ATOM   2282 HH22 ARG A 160      35.699  71.444  25.625  1.00 -0.02           H
ATOM   2283  N   ALA A 161      41.006  79.307  23.082  1.00  0.00           N
ATOM   2284  CA  ALA A 161      41.818  80.431  22.705  1.00  0.00           C
ATOM   2285  C   ALA A 161      41.593  81.567  23.670  1.00  0.00           C
ATOM   2286  O   ALA A 161      42.672  82.077  24.008  1.00  0.00           O
ATOM   2287  CB  ALA A 161      41.391  80.743  21.252  1.00  0.00           C
ATOM   2288  H   ALA A 161      40.135  79.230  22.578  1.00  0.00           H
ATOM   2289  HA  ALA A 161      42.874  80.172  22.629  1.00  0.00           H
ATOM   2290  HB1 ALA A 161      41.775  80.048  20.505  1.00  0.00           H
ATOM   2291  HB2 ALA A 161      41.874  81.669  20.938  1.00  0.00           H
ATOM   2292  HB3 ALA A 161      40.325  80.824  21.039  1.00  0.00           H
ATOM   2293  N   LYS A 162      40.392  81.849  24.184  1.00  0.01           N
ATOM   2294  CA  LYS A 162      40.138  82.863  25.258  1.00  0.01           C
ATOM   2295  C   LYS A 162      40.974  82.578  26.520  1.00  0.01           C
ATOM   2296  O   LYS A 162      41.595  83.402  27.163  1.00  0.01           O
ATOM   2297  CB  LYS A 162      38.710  82.959  25.705  1.00  0.01           C
ATOM   2298  CG  LYS A 162      37.944  83.670  24.652  1.00  0.01           C
ATOM   2299  CD  LYS A 162      36.525  84.132  24.882  1.00  0.01           C
ATOM   2300  CE  LYS A 162      35.754  84.815  23.721  1.00  0.01           C
ATOM   2301  NZ  LYS A 162      34.311  85.172  24.150  1.00  0.01           N
ATOM   2302  H   LYS A 162      39.566  81.424  23.788  1.00  0.01           H
ATOM   2303  HA  LYS A 162      40.435  83.823  24.835  1.00  0.01           H
ATOM   2304  HB2 LYS A 162      38.252  81.978  25.829  1.00  0.01           H
ATOM   2305  HB3 LYS A 162      38.585  83.614  26.567  1.00  0.01           H
ATOM   2306  HG2 LYS A 162      38.482  84.604  24.494  1.00  0.01           H
ATOM   2307  HG3 LYS A 162      38.025  83.025  23.777  1.00  0.01           H
ATOM   2308  HD2 LYS A 162      35.924  83.252  25.112  1.00  0.01           H
ATOM   2309  HD3 LYS A 162      36.475  84.790  25.750  1.00  0.01           H
ATOM   2310  HE2 LYS A 162      36.229  85.787  23.584  1.00  0.01           H
ATOM   2311  HE3 LYS A 162      35.849  84.276  22.778  1.00  0.01           H
ATOM   2312  HZ1 LYS A 162      34.370  85.548  25.086  1.00  0.01           H
ATOM   2313  HZ2 LYS A 162      33.796  84.311  24.036  1.00  0.01           H
ATOM   2314  HZ3 LYS A 162      33.929  85.854  23.510  1.00  0.01           H
ATOM   2315  N   ALA A 163      40.963  81.323  26.913  1.00  0.01           N
ATOM   2316  CA  ALA A 163      41.569  80.900  28.206  1.00  0.01           C
ATOM   2317  C   ALA A 163      43.089  80.797  28.093  1.00  0.01           C
ATOM   2318  O   ALA A 163      43.765  81.676  28.664  1.00  0.01           O
ATOM   2319  CB  ALA A 163      40.839  79.562  28.526  1.00  0.01           C
ATOM   2320  H   ALA A 163      40.466  80.634  26.366  1.00  0.01           H
ATOM   2321  HA  ALA A 163      41.306  81.596  29.004  1.00  0.01           H
ATOM   2322  HB1 ALA A 163      39.765  79.691  28.656  1.00  0.01           H
ATOM   2323  HB2 ALA A 163      41.204  79.238  29.500  1.00  0.01           H
ATOM   2324  HB3 ALA A 163      41.125  78.801  27.800  1.00  0.01           H
ATOM   2325  N   LEU A 164      43.652  79.918  27.226  1.00  0.00           N
ATOM   2326  CA  LEU A 164      45.121  79.683  27.063  1.00  0.00           C
ATOM   2327  C   LEU A 164      45.977  80.916  26.840  1.00  0.00           C
ATOM   2328  O   LEU A 164      47.116  80.815  27.274  1.00  0.00           O
ATOM   2329  CB  LEU A 164      45.354  78.587  26.011  1.00  0.00           C
ATOM   2330  CG  LEU A 164      45.003  77.144  26.585  1.00  0.00           C
ATOM   2331  CD1 LEU A 164      44.929  76.310  25.273  1.00  0.00           C
ATOM   2332  CD2 LEU A 164      46.098  76.568  27.437  1.00  0.00           C
ATOM   2333  H   LEU A 164      43.028  79.333  26.690  1.00  0.00           H
ATOM   2334  HA  LEU A 164      45.513  79.234  27.976  1.00  0.00           H
ATOM   2335  HB2 LEU A 164      44.746  78.896  25.161  1.00  0.00           H
ATOM   2336  HB3 LEU A 164      46.403  78.696  25.735  1.00  0.00           H
ATOM   2337  HG  LEU A 164      44.054  77.271  27.105  1.00  0.00           H
ATOM   2338 HD11 LEU A 164      44.020  76.654  24.780  1.00  0.00           H
ATOM   2339 HD12 LEU A 164      44.938  75.252  25.536  1.00  0.00           H
ATOM   2340 HD13 LEU A 164      45.770  76.679  24.686  1.00  0.00           H
ATOM   2341 HD21 LEU A 164      46.929  76.508  26.734  1.00  0.00           H
ATOM   2342 HD22 LEU A 164      46.234  77.118  28.369  1.00  0.00           H
ATOM   2343 HD23 LEU A 164      45.943  75.541  27.768  1.00  0.00           H
ATOM   2344  N   GLY A 165      45.422  81.969  26.291  1.00  0.00           N
ATOM   2345  CA  GLY A 165      46.140  83.244  26.060  1.00  0.00           C
ATOM   2346  C   GLY A 165      46.299  84.072  27.357  1.00  0.00           C
ATOM   2347  O   GLY A 165      47.367  84.522  27.676  1.00  0.00           O
ATOM   2348  H   GLY A 165      44.426  82.000  26.125  1.00  0.00           H
ATOM   2349  HA2 GLY A 165      47.123  83.138  25.601  1.00  0.00           H
ATOM   2350  HA3 GLY A 165      45.557  83.828  25.347  1.00  0.00           H
ATOM   2351  N   GLU A 166      45.170  84.284  28.063  1.00  0.00           N
ATOM   2352  CA  GLU A 166      45.037  85.062  29.285  1.00  0.00           C
ATOM   2353  C   GLU A 166      45.871  84.358  30.356  1.00  0.00           C
ATOM   2354  O   GLU A 166      46.708  84.863  31.131  1.00  0.00           O
ATOM   2355  CB  GLU A 166      43.481  85.245  29.523  1.00  0.00           C
ATOM   2356  CG  GLU A 166      42.979  86.198  30.642  1.00  0.00           C
ATOM   2357  CD  GLU A 166      43.248  87.651  30.390  1.00  0.00           C
ATOM   2358  OE1 GLU A 166      44.054  88.089  29.526  1.00  0.00           O
ATOM   2359  OE2 GLU A 166      42.759  88.427  31.248  1.00  0.00           O
ATOM   2360  H   GLU A 166      44.374  83.684  27.899  1.00  0.00           H
ATOM   2361  HA  GLU A 166      45.450  86.067  29.187  1.00  0.00           H
ATOM   2362  HB2 GLU A 166      43.017  85.636  28.618  1.00  0.00           H
ATOM   2363  HB3 GLU A 166      42.990  84.281  29.655  1.00  0.00           H
ATOM   2364  HG2 GLU A 166      41.899  86.061  30.682  1.00  0.00           H
ATOM   2365  HG3 GLU A 166      43.470  85.933  31.578  1.00  0.00           H
ATOM   2366  N   ALA A 167      45.655  83.048  30.436  1.00  0.00           N
ATOM   2367  CA  ALA A 167      46.558  82.113  31.198  1.00  0.00           C
ATOM   2368  C   ALA A 167      48.087  82.340  30.980  1.00  0.00           C
ATOM   2369  O   ALA A 167      48.787  82.781  31.888  1.00  0.00           O
ATOM   2370  CB  ALA A 167      46.152  80.660  30.856  1.00  0.00           C
ATOM   2371  H   ALA A 167      45.035  82.696  29.721  1.00  0.00           H
ATOM   2372  HA  ALA A 167      46.259  82.292  32.231  1.00  0.00           H
ATOM   2373  HB1 ALA A 167      46.342  80.481  29.798  1.00  0.00           H
ATOM   2374  HB2 ALA A 167      45.089  80.475  31.011  1.00  0.00           H
ATOM   2375  HB3 ALA A 167      46.646  79.848  31.390  1.00  0.00           H
ATOM   2376  N   TRP A 168      48.521  82.383  29.668  1.00  0.00           N
ATOM   2377  CA  TRP A 168      49.863  82.791  29.181  1.00  0.00           C
ATOM   2378  C   TRP A 168      50.418  84.111  29.663  1.00  0.00           C
ATOM   2379  O   TRP A 168      51.611  84.158  30.048  1.00  0.00           O
ATOM   2380  CB  TRP A 168      49.986  82.594  27.666  1.00  0.00           C
ATOM   2381  CG  TRP A 168      51.412  82.820  27.120  1.00  0.00           C
ATOM   2382  CD1 TRP A 168      52.207  81.804  26.686  1.00  0.00           C
ATOM   2383  CD2 TRP A 168      52.231  84.022  26.905  1.00  0.00           C
ATOM   2384  CE2 TRP A 168      53.540  83.627  26.434  1.00  0.00           C
ATOM   2385  CE3 TRP A 168      51.982  85.378  27.069  1.00  0.00           C
ATOM   2386  NE1 TRP A 168      53.473  82.251  26.288  1.00  0.00           N
ATOM   2387  CZ2 TRP A 168      54.495  84.559  26.080  1.00  0.00           C
ATOM   2388  CZ3 TRP A 168      52.952  86.317  26.721  1.00  0.00           C
ATOM   2389  CH2 TRP A 168      54.232  85.957  26.198  1.00  0.00           C
ATOM   2390  H   TRP A 168      47.867  82.021  28.988  1.00  0.00           H
ATOM   2391  HA  TRP A 168      50.573  82.125  29.670  1.00  0.00           H
ATOM   2392  HB2 TRP A 168      49.702  81.563  27.457  1.00  0.00           H
ATOM   2393  HB3 TRP A 168      49.302  83.259  27.138  1.00  0.00           H
ATOM   2394  HD1 TRP A 168      51.902  80.771  26.611  1.00  0.00           H
ATOM   2395  HE1 TRP A 168      54.167  81.765  25.738  1.00  0.00           H
ATOM   2396  HE3 TRP A 168      51.056  85.770  27.464  1.00  0.00           H
ATOM   2397  HZ2 TRP A 168      55.484  84.279  25.748  1.00  0.00           H
ATOM   2398  HZ3 TRP A 168      52.711  87.364  26.833  1.00  0.00           H
ATOM   2399  HH2 TRP A 168      55.014  86.605  25.831  1.00  0.00           H
ATOM   2400  N   ARG A 169      49.531  85.108  29.746  1.00  0.00           N
ATOM   2401  CA  ARG A 169      49.712  86.492  30.232  1.00  0.00           C
ATOM   2402  C   ARG A 169      50.150  86.489  31.684  1.00  0.00           C
ATOM   2403  O   ARG A 169      51.122  87.100  32.050  1.00  0.00           O
ATOM   2404  CB  ARG A 169      48.414  87.301  30.037  1.00  0.00           C
ATOM   2405  CG  ARG A 169      48.726  88.788  30.165  1.00  0.00           C
ATOM   2406  CD  ARG A 169      47.465  89.583  29.933  1.00  0.00           C
ATOM   2407  NE  ARG A 169      46.308  89.242  30.839  1.00  0.00           N
ATOM   2408  CZ  ARG A 169      46.178  89.795  32.044  1.00  0.00           C
ATOM   2409  NH1 ARG A 169      46.944  90.697  32.508  1.00  0.00           N
ATOM   2410  NH2 ARG A 169      45.140  89.441  32.723  1.00  0.00           N
ATOM   2411  H   ARG A 169      48.582  84.851  29.518  1.00  0.00           H
ATOM   2412  HA  ARG A 169      50.561  86.885  29.672  1.00  0.00           H
ATOM   2413  HB2 ARG A 169      47.962  87.091  29.068  1.00  0.00           H
ATOM   2414  HB3 ARG A 169      47.601  86.968  30.682  1.00  0.00           H
ATOM   2415  HG2 ARG A 169      49.035  88.963  31.195  1.00  0.00           H
ATOM   2416  HG3 ARG A 169      49.453  89.054  29.397  1.00  0.00           H
ATOM   2417  HD2 ARG A 169      47.730  90.636  30.033  1.00  0.00           H
ATOM   2418  HD3 ARG A 169      47.117  89.503  28.903  1.00  0.00           H
ATOM   2419  HE  ARG A 169      45.424  88.994  30.418  1.00  0.00           H
ATOM   2420 HH11 ARG A 169      47.683  91.073  31.931  1.00  0.00           H
ATOM   2421 HH12 ARG A 169      46.499  91.230  33.242  1.00  0.00           H
ATOM   2422 HH21 ARG A 169      44.366  88.980  32.267  1.00  0.00           H
ATOM   2423 HH22 ARG A 169      45.023  89.696  33.693  1.00  0.00           H
ATOM   2424  N   VAL A 170      49.322  85.903  32.541  1.00  0.00           N
ATOM   2425  CA  VAL A 170      49.461  85.996  34.011  1.00  0.00           C
ATOM   2426  C   VAL A 170      50.552  85.007  34.568  1.00  0.00           C
ATOM   2427  O   VAL A 170      50.843  85.133  35.735  1.00  0.00           O
ATOM   2428  CB  VAL A 170      48.169  85.976  34.822  1.00  0.00           C
ATOM   2429  CG1 VAL A 170      47.119  86.918  34.260  1.00  0.00           C
ATOM   2430  CG2 VAL A 170      47.608  84.539  34.869  1.00  0.00           C
ATOM   2431  H   VAL A 170      48.421  85.582  32.215  1.00  0.00           H
ATOM   2432  HA  VAL A 170      49.879  86.968  34.271  1.00  0.00           H
ATOM   2433  HB  VAL A 170      48.350  86.235  35.865  1.00  0.00           H
ATOM   2434 HG11 VAL A 170      46.270  86.935  34.944  1.00  0.00           H
ATOM   2435 HG12 VAL A 170      47.579  87.894  34.104  1.00  0.00           H
ATOM   2436 HG13 VAL A 170      46.758  86.497  33.322  1.00  0.00           H
ATOM   2437 HG21 VAL A 170      47.766  83.992  33.940  1.00  0.00           H
ATOM   2438 HG22 VAL A 170      46.557  84.664  35.127  1.00  0.00           H
ATOM   2439 HG23 VAL A 170      48.148  83.892  35.560  1.00  0.00           H
ATOM   2440  N   LEU A 171      51.247  84.218  33.728  1.00  0.00           N
ATOM   2441  CA  LEU A 171      52.381  83.375  34.237  1.00  0.00           C
ATOM   2442  C   LEU A 171      53.714  84.134  34.059  1.00  0.00           C
ATOM   2443  O   LEU A 171      53.930  84.874  33.051  1.00  0.00           O
ATOM   2444  CB  LEU A 171      52.478  81.989  33.536  1.00  0.00           C
ATOM   2445  CG  LEU A 171      51.559  81.046  34.215  1.00  0.00           C
ATOM   2446  CD1 LEU A 171      51.091  80.029  33.137  1.00  0.00           C
ATOM   2447  CD2 LEU A 171      52.243  80.202  35.253  1.00  0.00           C
ATOM   2448  H   LEU A 171      50.854  84.107  32.804  1.00  0.00           H
ATOM   2449  HA  LEU A 171      52.346  83.237  35.317  1.00  0.00           H
ATOM   2450  HB2 LEU A 171      52.185  82.216  32.510  1.00  0.00           H
ATOM   2451  HB3 LEU A 171      53.497  81.623  33.658  1.00  0.00           H
ATOM   2452  HG  LEU A 171      50.685  81.515  34.668  1.00  0.00           H
ATOM   2453 HD11 LEU A 171      50.199  80.437  32.662  1.00  0.00           H
ATOM   2454 HD12 LEU A 171      50.908  79.083  33.647  1.00  0.00           H
ATOM   2455 HD13 LEU A 171      51.771  79.962  32.288  1.00  0.00           H
ATOM   2456 HD21 LEU A 171      53.042  79.687  34.719  1.00  0.00           H
ATOM   2457 HD22 LEU A 171      52.754  80.870  35.946  1.00  0.00           H
ATOM   2458 HD23 LEU A 171      51.483  79.556  35.693  1.00  0.00           H
ATOM   2459  N   LYS A 172      54.588  83.874  35.018  1.00  0.00           N
ATOM   2460  CA  LYS A 172      55.999  84.328  34.902  1.00  0.00           C
ATOM   2461  C   LYS A 172      56.789  83.772  33.694  1.00  0.00           C
ATOM   2462  O   LYS A 172      56.490  82.646  33.316  1.00  0.00           O
ATOM   2463  CB  LYS A 172      56.772  84.112  36.231  1.00  0.00           C
ATOM   2464  CG  LYS A 172      56.378  85.148  37.210  1.00  0.00           C
ATOM   2465  CD  LYS A 172      57.138  85.084  38.530  1.00  0.00           C
ATOM   2466  CE  LYS A 172      56.309  85.818  39.554  1.00  0.00           C
ATOM   2467  NZ  LYS A 172      56.806  85.619  40.973  1.00  0.00           N
ATOM   2468  H   LYS A 172      54.299  83.422  35.873  1.00  0.00           H
ATOM   2469  HA  LYS A 172      56.008  85.402  34.718  1.00  0.00           H
ATOM   2470  HB2 LYS A 172      56.720  83.083  36.587  1.00  0.00           H
ATOM   2471  HB3 LYS A 172      57.792  84.275  35.883  1.00  0.00           H
ATOM   2472  HG2 LYS A 172      56.416  86.060  36.613  1.00  0.00           H
ATOM   2473  HG3 LYS A 172      55.326  84.983  37.443  1.00  0.00           H
ATOM   2474  HD2 LYS A 172      57.343  84.061  38.846  1.00  0.00           H
ATOM   2475  HD3 LYS A 172      58.072  85.569  38.244  1.00  0.00           H
ATOM   2476  HE2 LYS A 172      56.196  86.888  39.377  1.00  0.00           H
ATOM   2477  HE3 LYS A 172      55.340  85.320  39.553  1.00  0.00           H
ATOM   2478  HZ1 LYS A 172      57.709  86.040  41.140  1.00  0.00           H
ATOM   2479  HZ2 LYS A 172      56.756  84.631  41.176  1.00  0.00           H
ATOM   2480  HZ3 LYS A 172      56.138  86.069  41.583  1.00  0.00           H
ATOM   2481  N   PRO A 173      57.739  84.486  33.070  1.00  0.00           N
ATOM   2482  CA  PRO A 173      58.521  84.072  31.891  1.00  0.00           C
ATOM   2483  C   PRO A 173      59.355  82.816  32.203  1.00  0.00           C
ATOM   2484  O   PRO A 173      60.126  82.845  33.138  1.00  0.00           O
ATOM   2485  CB  PRO A 173      59.419  85.292  31.492  1.00  0.00           C
ATOM   2486  CG  PRO A 173      59.684  85.865  32.909  1.00  0.00           C
ATOM   2487  CD  PRO A 173      58.300  85.692  33.528  1.00  0.00           C
ATOM   2488  HA  PRO A 173      57.818  83.890  31.078  1.00  0.00           H
ATOM   2489  HB2 PRO A 173      60.367  84.940  31.085  1.00  0.00           H
ATOM   2490  HB3 PRO A 173      58.934  85.999  30.819  1.00  0.00           H
ATOM   2491  HG2 PRO A 173      60.503  85.322  33.382  1.00  0.00           H
ATOM   2492  HG3 PRO A 173      59.872  86.929  32.770  1.00  0.00           H
ATOM   2493  HD2 PRO A 173      58.541  85.661  34.590  1.00  0.00           H
ATOM   2494  HD3 PRO A 173      57.625  86.524  33.328  1.00  0.00           H
ATOM   2495  N   GLY A 174      59.150  81.725  31.489  1.00  0.00           N
ATOM   2496  CA  GLY A 174      59.694  80.389  31.782  1.00  0.00           C
ATOM   2497  C   GLY A 174      58.699  79.500  32.484  1.00  0.00           C
ATOM   2498  O   GLY A 174      58.999  78.336  32.834  1.00  0.00           O
ATOM   2499  H   GLY A 174      58.702  81.806  30.587  1.00  0.00           H
ATOM   2500  HA2 GLY A 174      60.013  79.866  30.880  1.00  0.00           H
ATOM   2501  HA3 GLY A 174      60.541  80.317  32.463  1.00  0.00           H
ATOM   2502  N   GLY A 175      57.549  80.070  32.650  1.00  0.00           N
ATOM   2503  CA  GLY A 175      56.473  79.540  33.512  1.00  0.00           C
ATOM   2504  C   GLY A 175      55.765  78.255  33.054  1.00  0.00           C
ATOM   2505  O   GLY A 175      55.478  78.143  31.876  1.00  0.00           O
ATOM   2506  H   GLY A 175      57.464  81.015  32.304  1.00  0.00           H
ATOM   2507  HA2 GLY A 175      56.902  79.338  34.493  1.00  0.00           H
ATOM   2508  HA3 GLY A 175      55.746  80.334  33.683  1.00  0.00           H
ATOM   2509  N   ASP A 176      55.542  77.314  33.942  1.00  0.00           N
ATOM   2510  CA  ASP A 176      54.811  75.979  33.674  1.00  0.00           C
ATOM   2511  C   ASP A 176      53.242  76.104  33.687  1.00  0.00           C
ATOM   2512  O   ASP A 176      52.646  76.659  34.618  1.00  0.00           O
ATOM   2513  CB  ASP A 176      55.306  74.960  34.797  1.00  0.00           C
ATOM   2514  CG  ASP A 176      56.748  74.925  35.095  1.00  0.00           C
ATOM   2515  OD1 ASP A 176      57.377  73.845  34.976  1.00  0.00           O
ATOM   2516  OD2 ASP A 176      57.290  75.892  35.658  1.00  0.00           O
ATOM   2517  H   ASP A 176      55.934  77.457  34.862  1.00  0.00           H
ATOM   2518  HA  ASP A 176      55.149  75.608  32.707  1.00  0.00           H
ATOM   2519  HB2 ASP A 176      54.988  75.279  35.790  1.00  0.00           H
ATOM   2520  HB3 ASP A 176      54.932  73.982  34.495  1.00  0.00           H
ATOM   2521  N   LEU A 177      52.484  75.505  32.747  1.00  0.00           N
ATOM   2522  CA  LEU A 177      51.013  75.362  32.935  1.00  0.00           C
ATOM   2523  C   LEU A 177      50.451  73.982  32.613  1.00  0.00           C
ATOM   2524  O   LEU A 177      50.774  73.430  31.545  1.00  0.00           O
ATOM   2525  CB  LEU A 177      50.353  76.356  31.998  1.00  0.00           C
ATOM   2526  CG  LEU A 177      48.808  76.321  31.939  1.00  0.00           C
ATOM   2527  CD1 LEU A 177      48.198  76.819  33.286  1.00  0.00           C
ATOM   2528  CD2 LEU A 177      48.189  76.971  30.636  1.00  0.00           C
ATOM   2529  H   LEU A 177      52.941  74.933  32.052  1.00  0.00           H
ATOM   2530  HA  LEU A 177      50.733  75.532  33.975  1.00  0.00           H
ATOM   2531  HB2 LEU A 177      50.670  77.358  32.288  1.00  0.00           H
ATOM   2532  HB3 LEU A 177      50.761  76.304  30.988  1.00  0.00           H
ATOM   2533  HG  LEU A 177      48.476  75.283  31.940  1.00  0.00           H
ATOM   2534 HD11 LEU A 177      48.465  76.101  34.061  1.00  0.00           H
ATOM   2535 HD12 LEU A 177      47.110  76.850  33.228  1.00  0.00           H
ATOM   2536 HD13 LEU A 177      48.519  77.842  33.485  1.00  0.00           H
ATOM   2537 HD21 LEU A 177      48.127  78.053  30.744  1.00  0.00           H
ATOM   2538 HD22 LEU A 177      48.794  76.964  29.729  1.00  0.00           H
ATOM   2539 HD23 LEU A 177      47.204  76.531  30.479  1.00  0.00           H
ATOM   2540  N   LEU A 178      49.699  73.341  33.517  1.00 -0.02           N
ATOM   2541  CA  LEU A 178      49.216  71.973  33.322  1.00 -0.02           C
ATOM   2542  C   LEU A 178      47.677  72.057  32.982  1.00 -0.02           C
ATOM   2543  O   LEU A 178      46.834  72.659  33.664  1.00 -0.02           O
ATOM   2544  CB  LEU A 178      49.319  71.199  34.626  1.00 -0.02           C
ATOM   2545  CG  LEU A 178      48.783  69.785  34.729  1.00 -0.02           C
ATOM   2546  CD1 LEU A 178      49.450  68.787  33.739  1.00 -0.02           C
ATOM   2547  CD2 LEU A 178      48.988  69.238  36.148  1.00 -0.02           C
ATOM   2548  H   LEU A 178      49.607  73.756  34.434  1.00 -0.02           H
ATOM   2549  HA  LEU A 178      49.850  71.444  32.611  1.00 -0.02           H
ATOM   2550  HB2 LEU A 178      50.370  71.098  34.898  1.00 -0.02           H
ATOM   2551  HB3 LEU A 178      48.850  71.675  35.488  1.00 -0.02           H
ATOM   2552  HG  LEU A 178      47.705  69.849  34.583  1.00 -0.02           H
ATOM   2553 HD11 LEU A 178      49.295  69.250  32.764  1.00 -0.02           H
ATOM   2554 HD12 LEU A 178      48.765  67.940  33.753  1.00 -0.02           H
ATOM   2555 HD13 LEU A 178      50.451  68.482  34.042  1.00 -0.02           H
ATOM   2556 HD21 LEU A 178      50.038  69.020  36.346  1.00 -0.02           H
ATOM   2557 HD22 LEU A 178      48.615  69.951  36.883  1.00 -0.02           H
ATOM   2558 HD23 LEU A 178      48.361  68.350  36.230  1.00 -0.02           H
ATOM   2559  N   VAL A 179      47.336  71.492  31.834  1.00 -0.03           N
ATOM   2560  CA  VAL A 179      45.937  71.526  31.298  1.00 -0.03           C
ATOM   2561  C   VAL A 179      45.401  70.122  31.168  1.00 -0.03           C
ATOM   2562  O   VAL A 179      46.155  69.199  30.919  1.00 -0.03           O
ATOM   2563  CB  VAL A 179      45.917  72.224  29.929  1.00 -0.03           C
ATOM   2564  CG1 VAL A 179      44.622  72.432  29.274  1.00 -0.03           C
ATOM   2565  CG2 VAL A 179      46.823  73.466  29.966  1.00 -0.03           C
ATOM   2566  H   VAL A 179      47.918  70.902  31.257  1.00 -0.03           H
ATOM   2567  HA  VAL A 179      45.253  72.046  31.968  1.00 -0.03           H
ATOM   2568  HB  VAL A 179      46.526  71.583  29.292  1.00 -0.03           H
ATOM   2569 HG11 VAL A 179      43.935  72.954  29.940  1.00 -0.03           H
ATOM   2570 HG12 VAL A 179      44.739  73.010  28.358  1.00 -0.03           H
ATOM   2571 HG13 VAL A 179      44.159  71.504  28.939  1.00 -0.03           H
ATOM   2572 HG21 VAL A 179      46.859  73.930  28.981  1.00 -0.03           H
ATOM   2573 HG22 VAL A 179      47.857  73.213  30.204  1.00 -0.03           H
ATOM   2574 HG23 VAL A 179      46.476  74.288  30.591  1.00 -0.03           H
ATOM   2575  N   LEU A 180      44.062  69.985  31.292  1.00 -0.09           N
ATOM   2576  CA  LEU A 180      43.441  68.622  31.235  1.00 -0.09           C
ATOM   2577  C   LEU A 180      42.086  68.810  30.577  1.00 -0.09           C
ATOM   2578  O   LEU A 180      41.371  69.753  31.015  1.00 -0.09           O
ATOM   2579  CB  LEU A 180      43.351  67.825  32.615  1.00 -0.09           C
ATOM   2580  CG  LEU A 180      44.683  67.234  33.040  1.00 -0.09           C
ATOM   2581  CD1 LEU A 180      45.292  68.238  34.123  1.00 -0.09           C
ATOM   2582  CD2 LEU A 180      44.434  65.905  33.720  1.00 -0.09           C
ATOM   2583  H   LEU A 180      43.439  70.771  31.406  1.00 -0.09           H
ATOM   2584  HA  LEU A 180      44.034  67.933  30.633  1.00 -0.09           H
ATOM   2585  HB2 LEU A 180      42.837  68.460  33.336  1.00 -0.09           H
ATOM   2586  HB3 LEU A 180      42.579  67.071  32.466  1.00 -0.09           H
ATOM   2587  HG  LEU A 180      45.375  67.208  32.198  1.00 -0.09           H
ATOM   2588 HD11 LEU A 180      45.352  69.270  33.779  1.00 -0.09           H
ATOM   2589 HD12 LEU A 180      46.274  67.902  34.456  1.00 -0.09           H
ATOM   2590 HD13 LEU A 180      44.620  68.289  34.980  1.00 -0.09           H
ATOM   2591 HD21 LEU A 180      43.753  66.079  34.553  1.00 -0.09           H
ATOM   2592 HD22 LEU A 180      43.931  65.220  33.038  1.00 -0.09           H
ATOM   2593 HD23 LEU A 180      45.307  65.356  34.070  1.00 -0.09           H
ATOM   2594  N   GLU A 181      41.775  68.027  29.600  1.00 -0.09           N
ATOM   2595  CA  GLU A 181      41.050  68.517  28.466  1.00 -0.09           C
ATOM   2596  C   GLU A 181      40.438  67.349  27.666  1.00 -0.09           C
ATOM   2597  O   GLU A 181      40.977  66.180  27.735  1.00 -0.09           O
ATOM   2598  CB  GLU A 181      41.919  69.381  27.500  1.00 -0.09           C
ATOM   2599  CG  GLU A 181      41.327  70.021  26.190  1.00 -0.09           C
ATOM   2600  CD  GLU A 181      40.126  70.906  26.346  1.00 -0.09           C
ATOM   2601  OE1 GLU A 181      39.050  70.411  26.776  1.00 -0.09           O
ATOM   2602  OE2 GLU A 181      40.195  72.093  25.964  1.00 -0.09           O
ATOM   2603  H   GLU A 181      42.348  67.196  29.556  1.00 -0.09           H
ATOM   2604  HA  GLU A 181      40.179  69.118  28.728  1.00 -0.09           H
ATOM   2605  HB2 GLU A 181      42.227  70.261  28.064  1.00 -0.09           H
ATOM   2606  HB3 GLU A 181      42.877  68.873  27.392  1.00 -0.09           H
ATOM   2607  HG2 GLU A 181      42.096  70.585  25.663  1.00 -0.09           H
ATOM   2608  HG3 GLU A 181      41.099  69.251  25.452  1.00 -0.09           H
ATOM   2609  N   GLH A 182      39.284  67.573  26.954  1.00 -0.90           N
ATOM   2610  CA  GLH A 182      38.548  66.688  25.975  1.00 -0.90           C
ATOM   2611  C   GLH A 182      38.931  66.984  24.535  1.00 -0.90           C
ATOM   2612  O   GLH A 182      39.027  68.131  24.094  1.00 -0.90           O
ATOM   2613  CB  GLH A 182      36.986  66.828  26.106  1.00 -0.90           C
ATOM   2614  CG  GLH A 182      36.518  68.263  26.216  1.00 -0.90           C
ATOM   2615  CD  GLH A 182      34.992  68.410  26.124  1.00 -0.90           C
ATOM   2616  OE1 GLH A 182      34.074  67.598  26.162  1.00 -0.90           O
ATOM   2617  OE2 GLH A 182      34.558  69.643  26.009  1.00 -0.90           O
ATOM   2618  H   GLH A 182      39.044  68.551  26.877  1.00 -0.90           H
ATOM   2619  HA  GLH A 182      38.858  65.673  26.225  1.00 -0.90           H
ATOM   2620  HB2 GLH A 182      36.471  66.440  25.227  1.00 -0.90           H
ATOM   2621  HB3 GLH A 182      36.686  66.139  26.895  1.00 -0.90           H
ATOM   2622  HG2 GLH A 182      36.795  68.772  27.139  1.00 -0.90           H
ATOM   2623  HG3 GLH A 182      36.932  68.848  25.395  1.00 -0.90           H
ATOM   2624  HE2 GLH A 182      33.606  69.540  25.942  1.00 -0.90           H
ATOM   2625  N   VAL A 183      39.016  65.908  23.768  1.00  0.00           N
ATOM   2626  CA  VAL A 183      39.418  65.959  22.287  1.00  0.00           C
ATOM   2627  C   VAL A 183      38.402  65.151  21.503  1.00  0.00           C
ATOM   2628  O   VAL A 183      37.811  64.155  21.949  1.00  0.00           O
ATOM   2629  CB  VAL A 183      40.857  65.294  22.100  1.00  0.00           C
ATOM   2630  CG1 VAL A 183      41.094  63.799  22.489  1.00  0.00           C
ATOM   2631  CG2 VAL A 183      41.328  65.680  20.747  1.00  0.00           C
ATOM   2632  H   VAL A 183      38.706  65.023  24.142  1.00  0.00           H
ATOM   2633  HA  VAL A 183      39.506  67.009  22.009  1.00  0.00           H
ATOM   2634  HB  VAL A 183      41.484  65.906  22.748  1.00  0.00           H
ATOM   2635 HG11 VAL A 183      40.397  63.231  21.872  1.00  0.00           H
ATOM   2636 HG12 VAL A 183      42.112  63.486  22.255  1.00  0.00           H
ATOM   2637 HG13 VAL A 183      40.917  63.717  23.561  1.00  0.00           H
ATOM   2638 HG21 VAL A 183      42.204  65.064  20.544  1.00  0.00           H
ATOM   2639 HG22 VAL A 183      41.520  66.753  20.737  1.00  0.00           H
ATOM   2640 HG23 VAL A 183      40.602  65.487  19.957  1.00  0.00           H
ATOM   2641  N   VAL A 184      37.982  65.625  20.347  1.00  0.01           N
ATOM   2642  CA  VAL A 184      37.253  64.844  19.323  1.00  0.01           C
ATOM   2643  C   VAL A 184      38.176  63.728  18.733  1.00  0.01           C
ATOM   2644  O   VAL A 184      39.295  64.031  18.349  1.00  0.01           O
ATOM   2645  CB  VAL A 184      36.884  65.793  18.145  1.00  0.01           C
ATOM   2646  CG1 VAL A 184      36.413  65.028  16.921  1.00  0.01           C
ATOM   2647  CG2 VAL A 184      35.694  66.691  18.477  1.00  0.01           C
ATOM   2648  H   VAL A 184      38.228  66.570  20.090  1.00  0.01           H
ATOM   2649  HA  VAL A 184      36.493  64.236  19.814  1.00  0.01           H
ATOM   2650  HB  VAL A 184      37.765  66.371  17.867  1.00  0.01           H
ATOM   2651 HG11 VAL A 184      37.155  64.433  16.389  1.00  0.01           H
ATOM   2652 HG12 VAL A 184      35.673  64.305  17.264  1.00  0.01           H
ATOM   2653 HG13 VAL A 184      35.890  65.638  16.184  1.00  0.01           H
ATOM   2654 HG21 VAL A 184      34.739  66.217  18.702  1.00  0.01           H
ATOM   2655 HG22 VAL A 184      35.519  67.170  17.514  1.00  0.01           H
ATOM   2656 HG23 VAL A 184      35.888  67.487  19.195  1.00  0.01           H
ATOM   2657  N   THR A 185      37.613  62.591  18.426  1.00  0.00           N
ATOM   2658  CA  THR A 185      38.226  61.561  17.567  1.00  0.00           C
ATOM   2659  C   THR A 185      37.387  61.250  16.335  1.00  0.00           C
ATOM   2660  O   THR A 185      37.961  60.814  15.335  1.00  0.00           O
ATOM   2661  CB  THR A 185      38.669  60.302  18.383  1.00  0.00           C
ATOM   2662  CG2 THR A 185      39.781  60.622  19.382  1.00  0.00           C
ATOM   2663  OG1 THR A 185      37.616  59.708  19.057  1.00  0.00           O
ATOM   2664  H   THR A 185      36.653  62.508  18.728  1.00  0.00           H
ATOM   2665  HA  THR A 185      39.209  61.895  17.236  1.00  0.00           H
ATOM   2666  HB  THR A 185      38.996  59.491  17.733  1.00  0.00           H
ATOM   2667  HG1 THR A 185      37.114  59.182  18.430  1.00  0.00           H
ATOM   2668 HG21 THR A 185      40.660  61.007  18.865  1.00  0.00           H
ATOM   2669 HG22 THR A 185      40.222  59.710  19.784  1.00  0.00           H
ATOM   2670 HG23 THR A 185      39.501  61.406  20.085  1.00  0.00           H
ATOM   2671  N   GLU A 186      36.051  61.417  16.333  1.00  0.01           N
ATOM   2672  CA  GLU A 186      35.123  61.122  15.184  1.00  0.01           C
ATOM   2673  C   GLU A 186      34.327  62.406  14.782  1.00  0.01           C
ATOM   2674  O   GLU A 186      34.291  63.421  15.483  1.00  0.01           O
ATOM   2675  CB  GLU A 186      34.191  59.946  15.439  1.00  0.01           C
ATOM   2676  CG  GLU A 186      34.870  58.624  15.345  1.00  0.01           C
ATOM   2677  CD  GLU A 186      36.198  58.311  16.054  1.00  0.01           C
ATOM   2678  OE1 GLU A 186      36.933  57.544  15.434  1.00  0.01           O
ATOM   2679  OE2 GLU A 186      36.362  58.479  17.243  1.00  0.01           O
ATOM   2680  H   GLU A 186      35.676  61.786  17.195  1.00  0.01           H
ATOM   2681  HA  GLU A 186      35.696  60.777  14.323  1.00  0.01           H
ATOM   2682  HB2 GLU A 186      33.920  60.056  16.489  1.00  0.01           H
ATOM   2683  HB3 GLU A 186      33.245  60.019  14.902  1.00  0.01           H
ATOM   2684  HG2 GLU A 186      34.129  57.950  15.773  1.00  0.01           H
ATOM   2685  HG3 GLU A 186      34.918  58.298  14.306  1.00  0.01           H
ATOM   2686  N   GLU A 187      33.718  62.406  13.604  1.00  0.01           N
ATOM   2687  CA  GLU A 187      32.871  63.495  13.122  1.00  0.01           C
ATOM   2688  C   GLU A 187      31.765  64.086  14.078  1.00  0.01           C
ATOM   2689  O   GLU A 187      31.462  65.284  14.011  1.00  0.01           O
ATOM   2690  CB  GLU A 187      32.294  63.020  11.718  1.00  0.01           C
ATOM   2691  CG  GLU A 187      31.416  64.067  11.025  1.00  0.01           C
ATOM   2692  CD  GLU A 187      30.816  63.565   9.724  1.00  0.01           C
ATOM   2693  OE1 GLU A 187      31.594  63.013   8.896  1.00  0.01           O
ATOM   2694  OE2 GLU A 187      29.589  63.733   9.472  1.00  0.01           O
ATOM   2695  H   GLU A 187      33.696  61.529  13.102  1.00  0.01           H
ATOM   2696  HA  GLU A 187      33.596  64.308  13.077  1.00  0.01           H
ATOM   2697  HB2 GLU A 187      33.236  62.851  11.196  1.00  0.01           H
ATOM   2698  HB3 GLU A 187      31.743  62.139  12.047  1.00  0.01           H
ATOM   2699  HG2 GLU A 187      30.614  64.333  11.713  1.00  0.01           H
ATOM   2700  HG3 GLU A 187      32.000  64.973  10.867  1.00  0.01           H
ATOM   2701  N   LEU A 188      31.243  63.247  15.023  1.00  0.00           N
ATOM   2702  CA  LEU A 188      30.113  63.523  15.859  1.00  0.00           C
ATOM   2703  C   LEU A 188      28.739  63.856  15.130  1.00  0.00           C
ATOM   2704  O   LEU A 188      28.760  64.402  14.071  1.00  0.00           O
ATOM   2705  CB  LEU A 188      30.482  64.566  16.931  1.00  0.00           C
ATOM   2706  CG  LEU A 188      31.450  64.151  17.978  1.00  0.00           C
ATOM   2707  CD1 LEU A 188      32.095  65.405  18.651  1.00  0.00           C
ATOM   2708  CD2 LEU A 188      30.724  63.353  19.050  1.00  0.00           C
ATOM   2709  H   LEU A 188      31.501  62.272  14.966  1.00  0.00           H
ATOM   2710  HA  LEU A 188      29.900  62.632  16.450  1.00  0.00           H
ATOM   2711  HB2 LEU A 188      30.883  65.476  16.485  1.00  0.00           H
ATOM   2712  HB3 LEU A 188      29.600  64.971  17.427  1.00  0.00           H
ATOM   2713  HG  LEU A 188      32.167  63.487  17.494  1.00  0.00           H
ATOM   2714 HD11 LEU A 188      32.651  65.964  17.898  1.00  0.00           H
ATOM   2715 HD12 LEU A 188      32.731  65.005  19.441  1.00  0.00           H
ATOM   2716 HD13 LEU A 188      31.396  66.089  19.132  1.00  0.00           H
ATOM   2717 HD21 LEU A 188      30.039  64.058  19.520  1.00  0.00           H
ATOM   2718 HD22 LEU A 188      30.178  62.483  18.686  1.00  0.00           H
ATOM   2719 HD23 LEU A 188      31.399  62.972  19.817  1.00  0.00           H
ATOM   2720  N   THR A 189      27.599  63.479  15.728  1.00  0.00           N
ATOM   2721  CA  THR A 189      26.245  63.971  15.281  1.00  0.00           C
ATOM   2722  C   THR A 189      25.780  65.156  16.078  1.00  0.00           C
ATOM   2723  O   THR A 189      26.349  65.512  17.109  1.00  0.00           O
ATOM   2724  CB  THR A 189      25.304  62.723  15.233  1.00  0.00           C
ATOM   2725  CG2 THR A 189      25.724  61.644  14.341  1.00  0.00           C
ATOM   2726  OG1 THR A 189      25.090  62.275  16.523  1.00  0.00           O
ATOM   2727  H   THR A 189      27.651  62.868  16.530  1.00  0.00           H
ATOM   2728  HA  THR A 189      26.409  64.342  14.269  1.00  0.00           H
ATOM   2729  HB  THR A 189      24.338  63.116  14.916  1.00  0.00           H
ATOM   2730  HG1 THR A 189      25.953  62.109  16.908  1.00  0.00           H
ATOM   2731 HG21 THR A 189      24.934  60.900  14.236  1.00  0.00           H
ATOM   2732 HG22 THR A 189      26.731  61.266  14.520  1.00  0.00           H
ATOM   2733 HG23 THR A 189      25.736  61.955  13.296  1.00  0.00           H
ATOM   2734  N   GLU A 190      24.698  65.813  15.639  1.00  0.00           N
ATOM   2735  CA  GLU A 190      23.912  66.793  16.427  1.00  0.00           C
ATOM   2736  C   GLU A 190      23.412  66.423  17.849  1.00  0.00           C
ATOM   2737  O   GLU A 190      23.655  67.185  18.864  1.00  0.00           O
ATOM   2738  CB  GLU A 190      22.837  67.555  15.608  1.00  0.00           C
ATOM   2739  CG  GLU A 190      21.867  68.400  16.385  1.00  0.00           C
ATOM   2740  CD  GLU A 190      20.820  69.205  15.632  1.00  0.00           C
ATOM   2741  OE1 GLU A 190      19.981  68.555  14.984  1.00  0.00           O
ATOM   2742  OE2 GLU A 190      20.965  70.442  15.466  1.00  0.00           O
ATOM   2743  H   GLU A 190      24.414  65.638  14.686  1.00  0.00           H
ATOM   2744  HA  GLU A 190      24.606  67.610  16.623  1.00  0.00           H
ATOM   2745  HB2 GLU A 190      23.332  68.193  14.876  1.00  0.00           H
ATOM   2746  HB3 GLU A 190      22.309  66.906  14.910  1.00  0.00           H
ATOM   2747  HG2 GLU A 190      21.344  67.758  17.094  1.00  0.00           H
ATOM   2748  HG3 GLU A 190      22.377  69.101  17.046  1.00  0.00           H
ATOM   2749  N   PRO A 191      22.715  65.266  18.062  1.00  0.00           N
ATOM   2750  CA  PRO A 191      22.332  64.755  19.369  1.00  0.00           C
ATOM   2751  C   PRO A 191      23.513  64.503  20.337  1.00  0.00           C
ATOM   2752  O   PRO A 191      23.318  64.389  21.556  1.00  0.00           O
ATOM   2753  CB  PRO A 191      21.567  63.480  19.102  1.00  0.00           C
ATOM   2754  CG  PRO A 191      21.200  63.460  17.649  1.00  0.00           C
ATOM   2755  CD  PRO A 191      22.222  64.389  16.992  1.00  0.00           C
ATOM   2756  HA  PRO A 191      21.662  65.298  20.036  1.00  0.00           H
ATOM   2757  HB2 PRO A 191      22.249  62.636  19.209  1.00  0.00           H
ATOM   2758  HB3 PRO A 191      20.705  63.368  19.759  1.00  0.00           H
ATOM   2759  HG2 PRO A 191      21.262  62.433  17.291  1.00  0.00           H
ATOM   2760  HG3 PRO A 191      20.217  63.906  17.492  1.00  0.00           H
ATOM   2761  HD2 PRO A 191      22.973  63.709  16.589  1.00  0.00           H
ATOM   2762  HD3 PRO A 191      21.850  65.035  16.198  1.00  0.00           H
ATOM   2763  N   GLU A 192      24.729  64.447  19.900  1.00  0.00           N
ATOM   2764  CA  GLU A 192      25.847  64.079  20.727  1.00  0.00           C
ATOM   2765  C   GLU A 192      26.355  65.405  21.302  1.00  0.00           C
ATOM   2766  O   GLU A 192      27.022  65.534  22.376  1.00  0.00           O
ATOM   2767  CB  GLU A 192      26.967  63.421  19.894  1.00  0.00           C
ATOM   2768  CG  GLU A 192      26.473  62.010  19.589  1.00  0.00           C
ATOM   2769  CD  GLU A 192      27.440  61.157  18.759  1.00  0.00           C
ATOM   2770  OE1 GLU A 192      27.466  61.320  17.525  1.00  0.00           O
ATOM   2771  OE2 GLU A 192      28.085  60.254  19.260  1.00  0.00           O
ATOM   2772  H   GLU A 192      24.886  64.481  18.903  1.00  0.00           H
ATOM   2773  HA  GLU A 192      25.537  63.371  21.495  1.00  0.00           H
ATOM   2774  HB2 GLU A 192      27.172  63.972  18.976  1.00  0.00           H
ATOM   2775  HB3 GLU A 192      27.838  63.341  20.545  1.00  0.00           H
ATOM   2776  HG2 GLU A 192      26.209  61.490  20.510  1.00  0.00           H
ATOM   2777  HG3 GLU A 192      25.514  62.051  19.072  1.00  0.00           H
ATOM   2778  N   THR A 193      26.305  66.505  20.468  1.00  0.00           N
ATOM   2779  CA  THR A 193      26.797  67.798  20.980  1.00  0.00           C
ATOM   2780  C   THR A 193      25.735  68.483  21.958  1.00  0.00           C
ATOM   2781  O   THR A 193      25.972  69.214  22.943  1.00  0.00           O
ATOM   2782  CB  THR A 193      27.130  68.753  19.787  1.00  0.00           C
ATOM   2783  CG2 THR A 193      28.165  68.157  18.843  1.00  0.00           C
ATOM   2784  OG1 THR A 193      26.005  69.088  19.085  1.00  0.00           O
ATOM   2785  H   THR A 193      25.945  66.458  19.526  1.00  0.00           H
ATOM   2786  HA  THR A 193      27.748  67.651  21.491  1.00  0.00           H
ATOM   2787  HB  THR A 193      27.545  69.651  20.244  1.00  0.00           H
ATOM   2788  HG1 THR A 193      26.293  69.387  18.219  1.00  0.00           H
ATOM   2789 HG21 THR A 193      27.781  67.302  18.286  1.00  0.00           H
ATOM   2790 HG22 THR A 193      29.080  67.924  19.389  1.00  0.00           H
ATOM   2791 HG23 THR A 193      28.519  68.879  18.107  1.00  0.00           H
ATOM   2792  N   ALA A 194      24.483  68.080  21.669  1.00  0.00           N
ATOM   2793  CA  ALA A 194      23.329  68.195  22.572  1.00  0.00           C
ATOM   2794  C   ALA A 194      23.446  67.464  23.918  1.00  0.00           C
ATOM   2795  O   ALA A 194      23.016  68.040  24.934  1.00  0.00           O
ATOM   2796  CB  ALA A 194      22.045  67.852  21.829  1.00  0.00           C
ATOM   2797  H   ALA A 194      24.391  67.577  20.799  1.00  0.00           H
ATOM   2798  HA  ALA A 194      23.414  69.249  22.839  1.00  0.00           H
ATOM   2799  HB1 ALA A 194      22.087  66.816  21.493  1.00  0.00           H
ATOM   2800  HB2 ALA A 194      22.044  68.559  20.999  1.00  0.00           H
ATOM   2801  HB3 ALA A 194      21.220  67.972  22.530  1.00  0.00           H
ATOM   2802  N   LEU A 195      23.997  66.308  24.019  1.00 -0.03           N
ATOM   2803  CA  LEU A 195      24.239  65.634  25.287  1.00 -0.03           C
ATOM   2804  C   LEU A 195      25.170  66.345  26.251  1.00 -0.03           C
ATOM   2805  O   LEU A 195      25.107  66.299  27.456  1.00 -0.03           O
ATOM   2806  CB  LEU A 195      24.747  64.183  25.046  1.00 -0.03           C
ATOM   2807  CG  LEU A 195      23.674  63.213  24.658  1.00 -0.03           C
ATOM   2808  CD1 LEU A 195      24.174  61.993  23.820  1.00 -0.03           C
ATOM   2809  CD2 LEU A 195      22.918  62.684  25.831  1.00 -0.03           C
ATOM   2810  H   LEU A 195      24.344  66.007  23.120  1.00 -0.03           H
ATOM   2811  HA  LEU A 195      23.296  65.599  25.832  1.00 -0.03           H
ATOM   2812  HB2 LEU A 195      25.518  64.302  24.284  1.00 -0.03           H
ATOM   2813  HB3 LEU A 195      25.246  63.943  25.984  1.00 -0.03           H
ATOM   2814  HG  LEU A 195      22.964  63.776  24.052  1.00 -0.03           H
ATOM   2815 HD11 LEU A 195      24.494  62.200  22.799  1.00 -0.03           H
ATOM   2816 HD12 LEU A 195      23.396  61.254  23.629  1.00 -0.03           H
ATOM   2817 HD13 LEU A 195      25.040  61.533  24.295  1.00 -0.03           H
ATOM   2818 HD21 LEU A 195      23.572  62.043  26.422  1.00 -0.03           H
ATOM   2819 HD22 LEU A 195      22.736  63.492  26.539  1.00 -0.03           H
ATOM   2820 HD23 LEU A 195      21.997  62.166  25.567  1.00 -0.03           H
ATOM   2821  N   PHE A 196      26.246  67.032  25.685  1.00 -0.26           N
ATOM   2822  CA  PHE A 196      27.236  67.690  26.412  1.00 -0.26           C
ATOM   2823  C   PHE A 196      26.756  69.071  26.925  1.00 -0.26           C
ATOM   2824  O   PHE A 196      27.059  69.369  28.088  1.00 -0.26           O
ATOM   2825  CB  PHE A 196      28.486  67.779  25.666  1.00 -0.26           C
ATOM   2826  CG  PHE A 196      29.718  68.330  26.418  1.00 -0.26           C
ATOM   2827  CD1 PHE A 196      30.433  67.639  27.405  1.00 -0.26           C
ATOM   2828  CD2 PHE A 196      30.055  69.649  26.060  1.00 -0.26           C
ATOM   2829  CE1 PHE A 196      31.371  68.367  28.178  1.00 -0.26           C
ATOM   2830  CE2 PHE A 196      31.049  70.271  26.765  1.00 -0.26           C
ATOM   2831  CZ  PHE A 196      31.682  69.693  27.868  1.00 -0.26           C
ATOM   2832  H   PHE A 196      26.169  67.145  24.685  1.00 -0.26           H
ATOM   2833  HA  PHE A 196      27.452  67.147  27.332  1.00 -0.26           H
ATOM   2834  HB2 PHE A 196      28.685  66.775  25.291  1.00 -0.26           H
ATOM   2835  HB3 PHE A 196      28.319  68.469  24.839  1.00 -0.26           H
ATOM   2836  HD1 PHE A 196      30.214  66.611  27.653  1.00 -0.26           H
ATOM   2837  HD2 PHE A 196      29.448  70.187  25.346  1.00 -0.26           H
ATOM   2838  HE1 PHE A 196      31.830  67.870  29.020  1.00 -0.26           H
ATOM   2839  HE2 PHE A 196      31.283  71.299  26.530  1.00 -0.26           H
ATOM   2840  HZ  PHE A 196      32.387  70.213  28.500  1.00 -0.26           H
ATOM   2841  N   GLU A 197      25.908  69.705  26.144  1.00  0.03           N
ATOM   2842  CA  GLU A 197      25.235  71.007  26.459  1.00  0.03           C
ATOM   2843  C   GLU A 197      24.126  70.786  27.458  1.00  0.03           C
ATOM   2844  O   GLU A 197      23.862  71.591  28.407  1.00  0.03           O
ATOM   2845  CB  GLU A 197      24.752  71.680  25.135  1.00  0.03           C
ATOM   2846  CG  GLU A 197      23.822  72.861  25.309  1.00  0.03           C
ATOM   2847  CD  GLU A 197      23.415  73.523  23.993  1.00  0.03           C
ATOM   2848  OE1 GLU A 197      23.256  72.743  23.015  1.00  0.03           O
ATOM   2849  OE2 GLU A 197      23.304  74.781  23.996  1.00  0.03           O
ATOM   2850  H   GLU A 197      25.906  69.386  25.186  1.00  0.03           H
ATOM   2851  HA  GLU A 197      26.018  71.608  26.924  1.00  0.03           H
ATOM   2852  HB2 GLU A 197      25.698  71.956  24.669  1.00  0.03           H
ATOM   2853  HB3 GLU A 197      24.203  70.911  24.592  1.00  0.03           H
ATOM   2854  HG2 GLU A 197      22.896  72.527  25.776  1.00  0.03           H
ATOM   2855  HG3 GLU A 197      24.288  73.535  26.029  1.00  0.03           H
ATOM   2856  N   THR A 198      23.515  69.654  27.383  1.00  0.00           N
ATOM   2857  CA  THR A 198      22.457  69.330  28.355  1.00  0.00           C
ATOM   2858  C   THR A 198      23.033  69.049  29.712  1.00  0.00           C
ATOM   2859  O   THR A 198      22.383  69.514  30.698  1.00  0.00           O
ATOM   2860  CB  THR A 198      21.592  68.189  27.777  1.00  0.00           C
ATOM   2861  CG2 THR A 198      20.540  67.729  28.755  1.00  0.00           C
ATOM   2862  OG1 THR A 198      20.996  68.460  26.508  1.00  0.00           O
ATOM   2863  H   THR A 198      23.520  69.113  26.530  1.00  0.00           H
ATOM   2864  HA  THR A 198      21.790  70.185  28.471  1.00  0.00           H
ATOM   2865  HB  THR A 198      22.219  67.331  27.537  1.00  0.00           H
ATOM   2866  HG1 THR A 198      21.608  68.341  25.777  1.00  0.00           H
ATOM   2867 HG21 THR A 198      19.823  68.508  29.016  1.00  0.00           H
ATOM   2868 HG22 THR A 198      21.016  67.221  29.594  1.00  0.00           H
ATOM   2869 HG23 THR A 198      19.834  67.103  28.210  1.00  0.00           H
ATOM   2870  N   LEU A 199      24.132  68.242  29.827  1.00 -0.09           N
ATOM   2871  CA  LEU A 199      24.528  67.662  31.070  1.00 -0.09           C
ATOM   2872  C   LEU A 199      25.517  68.522  31.846  1.00 -0.09           C
ATOM   2873  O   LEU A 199      25.550  68.492  33.079  1.00 -0.09           O
ATOM   2874  CB  LEU A 199      25.172  66.232  30.897  1.00 -0.09           C
ATOM   2875  CG  LEU A 199      24.159  65.180  30.411  1.00 -0.09           C
ATOM   2876  CD1 LEU A 199      24.836  64.060  29.669  1.00 -0.09           C
ATOM   2877  CD2 LEU A 199      23.455  64.516  31.570  1.00 -0.09           C
ATOM   2878  H   LEU A 199      24.496  67.893  28.952  1.00 -0.09           H
ATOM   2879  HA  LEU A 199      23.693  67.604  31.768  1.00 -0.09           H
ATOM   2880  HB2 LEU A 199      25.994  66.299  30.183  1.00 -0.09           H
ATOM   2881  HB3 LEU A 199      25.683  65.921  31.808  1.00 -0.09           H
ATOM   2882  HG  LEU A 199      23.456  65.767  29.819  1.00 -0.09           H
ATOM   2883 HD11 LEU A 199      25.523  64.552  28.980  1.00 -0.09           H
ATOM   2884 HD12 LEU A 199      24.078  63.569  29.059  1.00 -0.09           H
ATOM   2885 HD13 LEU A 199      25.496  63.409  30.243  1.00 -0.09           H
ATOM   2886 HD21 LEU A 199      24.165  64.272  32.360  1.00 -0.09           H
ATOM   2887 HD22 LEU A 199      22.651  65.165  31.917  1.00 -0.09           H
ATOM   2888 HD23 LEU A 199      22.948  63.612  31.233  1.00 -0.09           H
ATOM   2889  N   PHE A 200      26.316  69.278  31.105  1.00 -1.44           N
ATOM   2890  CA  PHE A 200      27.424  70.114  31.585  1.00 -1.44           C
ATOM   2891  C   PHE A 200      27.487  71.476  30.798  1.00 -1.44           C
ATOM   2892  O   PHE A 200      26.681  71.744  29.912  1.00 -1.44           O
ATOM   2893  CB  PHE A 200      28.808  69.363  31.695  1.00 -1.44           C
ATOM   2894  CG  PHE A 200      28.800  67.857  32.055  1.00 -1.44           C
ATOM   2895  CD1 PHE A 200      29.299  67.390  33.311  1.00 -1.44           C
ATOM   2896  CD2 PHE A 200      28.447  66.954  31.052  1.00 -1.44           C
ATOM   2897  CE1 PHE A 200      29.312  66.008  33.630  1.00 -1.44           C
ATOM   2898  CE2 PHE A 200      28.463  65.578  31.375  1.00 -1.44           C
ATOM   2899  CZ  PHE A 200      28.852  65.127  32.646  1.00 -1.44           C
ATOM   2900  H   PHE A 200      26.429  69.058  30.126  1.00 -1.44           H
ATOM   2901  HA  PHE A 200      27.102  70.388  32.590  1.00 -1.44           H
ATOM   2902  HB2 PHE A 200      29.350  69.363  30.749  1.00 -1.44           H
ATOM   2903  HB3 PHE A 200      29.364  69.848  32.498  1.00 -1.44           H
ATOM   2904  HD1 PHE A 200      29.567  68.142  34.039  1.00 -1.44           H
ATOM   2905  HD2 PHE A 200      28.092  67.332  30.105  1.00 -1.44           H
ATOM   2906  HE1 PHE A 200      29.706  65.701  34.588  1.00 -1.44           H
ATOM   2907  HE2 PHE A 200      28.026  64.825  30.736  1.00 -1.44           H
ATOM   2908  HZ  PHE A 200      28.910  64.071  32.865  1.00 -1.44           H
ATOM   2909  N   ALA A 201      28.508  72.315  31.095  1.00 -0.50           N
ATOM   2910  CA  ALA A 201      28.728  73.612  30.422  1.00 -0.50           C
ATOM   2911  C   ALA A 201      29.264  73.690  29.016  1.00 -0.50           C
ATOM   2912  O   ALA A 201      29.982  74.650  28.670  1.00 -0.50           O
ATOM   2913  CB  ALA A 201      29.539  74.393  31.479  1.00 -0.50           C
ATOM   2914  H   ALA A 201      29.154  71.983  31.797  1.00 -0.50           H
ATOM   2915  HA  ALA A 201      27.773  74.137  30.408  1.00 -0.50           H
ATOM   2916  HB1 ALA A 201      30.518  73.920  31.561  1.00 -0.50           H
ATOM   2917  HB2 ALA A 201      28.997  74.369  32.424  1.00 -0.50           H
ATOM   2918  HB3 ALA A 201      29.659  75.448  31.234  1.00 -0.50           H
ATOM   2919  N   ALA A 202      28.681  72.848  28.138  1.00  0.00           N
ATOM   2920  CA  ALA A 202      28.250  73.047  26.737  1.00  0.00           C
ATOM   2921  C   ALA A 202      29.326  73.416  25.739  1.00  0.00           C
ATOM   2922  O   ALA A 202      29.073  73.513  24.546  1.00  0.00           O
ATOM   2923  CB  ALA A 202      27.064  74.010  26.657  1.00  0.00           C
ATOM   2924  H   ALA A 202      28.098  72.124  28.535  1.00  0.00           H
ATOM   2925  HA  ALA A 202      27.858  72.057  26.505  1.00  0.00           H
ATOM   2926  HB1 ALA A 202      26.421  73.786  25.805  1.00  0.00           H
ATOM   2927  HB2 ALA A 202      27.418  75.023  26.462  1.00  0.00           H
ATOM   2928  HB3 ALA A 202      26.469  73.903  27.564  1.00  0.00           H
ATOM   2929  N   ASN A 203      30.562  73.843  26.109  1.00  0.00           N
ATOM   2930  CA  ASN A 203      31.677  74.246  25.232  1.00  0.00           C
ATOM   2931  C   ASN A 203      32.390  73.023  24.623  1.00  0.00           C
ATOM   2932  O   ASN A 203      33.289  72.508  25.285  1.00  0.00           O
ATOM   2933  CB  ASN A 203      32.633  75.135  26.056  1.00  0.00           C
ATOM   2934  CG  ASN A 203      32.139  76.542  26.294  1.00  0.00           C
ATOM   2935  ND2 ASN A 203      31.500  76.854  27.415  1.00  0.00           N
ATOM   2936  OD1 ASN A 203      32.369  77.417  25.496  1.00  0.00           O
ATOM   2937  H   ASN A 203      30.717  73.894  27.106  1.00  0.00           H
ATOM   2938  HA  ASN A 203      31.321  74.829  24.383  1.00  0.00           H
ATOM   2939  HB2 ASN A 203      32.924  74.648  26.987  1.00  0.00           H
ATOM   2940  HB3 ASN A 203      33.619  75.245  25.604  1.00  0.00           H
ATOM   2941 HD21 ASN A 203      31.118  76.117  27.990  1.00  0.00           H
ATOM   2942 HD22 ASN A 203      31.151  77.800  27.468  1.00  0.00           H
ATOM   2943  N   VAL A 204      32.083  72.683  23.411  1.00  0.00           N
ATOM   2944  CA  VAL A 204      32.338  71.314  22.923  1.00  0.00           C
ATOM   2945  C   VAL A 204      33.763  71.051  22.335  1.00  0.00           C
ATOM   2946  O   VAL A 204      34.430  72.015  21.832  1.00  0.00           O
ATOM   2947  CB  VAL A 204      31.300  70.958  21.727  1.00  0.00           C
ATOM   2948  CG1 VAL A 204      29.788  70.878  22.205  1.00  0.00           C
ATOM   2949  CG2 VAL A 204      31.426  71.897  20.555  1.00  0.00           C
ATOM   2950  H   VAL A 204      31.812  73.427  22.783  1.00  0.00           H
ATOM   2951  HA  VAL A 204      32.223  70.699  23.816  1.00  0.00           H
ATOM   2952  HB  VAL A 204      31.506  69.965  21.327  1.00  0.00           H
ATOM   2953 HG11 VAL A 204      29.114  70.506  21.433  1.00  0.00           H
ATOM   2954 HG12 VAL A 204      29.701  70.228  23.076  1.00  0.00           H
ATOM   2955 HG13 VAL A 204      29.358  71.800  22.595  1.00  0.00           H
ATOM   2956 HG21 VAL A 204      32.446  71.795  20.185  1.00  0.00           H
ATOM   2957 HG22 VAL A 204      31.204  72.912  20.883  1.00  0.00           H
ATOM   2958 HG23 VAL A 204      30.662  71.663  19.814  1.00  0.00           H
ATOM   2959  N   PRO A 205      34.337  69.849  22.542  1.00  0.01           N
ATOM   2960  CA  PRO A 205      35.761  69.578  22.373  1.00  0.01           C
ATOM   2961  C   PRO A 205      36.307  70.150  21.041  1.00  0.01           C
ATOM   2962  O   PRO A 205      35.583  69.992  20.022  1.00  0.01           O
ATOM   2963  CB  PRO A 205      35.896  68.053  22.476  1.00  0.01           C
ATOM   2964  CG  PRO A 205      34.523  67.496  22.374  1.00  0.01           C
ATOM   2965  CD  PRO A 205      33.617  68.605  22.852  1.00  0.01           C
ATOM   2966  HA  PRO A 205      36.264  69.900  23.285  1.00  0.01           H
ATOM   2967  HB2 PRO A 205      36.567  67.653  21.716  1.00  0.01           H
ATOM   2968  HB3 PRO A 205      36.457  67.794  23.373  1.00  0.01           H
ATOM   2969  HG2 PRO A 205      34.299  67.289  21.327  1.00  0.01           H
ATOM   2970  HG3 PRO A 205      34.485  66.585  22.971  1.00  0.01           H
ATOM   2971  HD2 PRO A 205      32.699  68.657  22.268  1.00  0.01           H
ATOM   2972  HD3 PRO A 205      33.560  68.561  23.940  1.00  0.01           H
ATOM   2973  N   PRO A 206      37.541  70.655  20.905  1.00 -0.01           N
ATOM   2974  CA  PRO A 206      38.417  70.736  19.722  1.00 -0.01           C
ATOM   2975  C   PRO A 206      38.932  69.322  19.291  1.00 -0.01           C
ATOM   2976  O   PRO A 206      38.767  68.344  20.017  1.00 -0.01           O
ATOM   2977  CB  PRO A 206      39.543  71.671  20.203  1.00 -0.01           C
ATOM   2978  CG  PRO A 206      39.739  71.410  21.714  1.00 -0.01           C
ATOM   2979  CD  PRO A 206      38.286  71.046  22.097  1.00 -0.01           C
ATOM   2980  HA  PRO A 206      37.990  71.237  18.853  1.00 -0.01           H
ATOM   2981  HB2 PRO A 206      40.495  71.533  19.692  1.00 -0.01           H
ATOM   2982  HB3 PRO A 206      39.256  72.719  20.115  1.00 -0.01           H
ATOM   2983  HG2 PRO A 206      40.356  70.522  21.856  1.00 -0.01           H
ATOM   2984  HG3 PRO A 206      40.215  72.200  22.295  1.00 -0.01           H
ATOM   2985  HD2 PRO A 206      38.347  70.273  22.863  1.00 -0.01           H
ATOM   2986  HD3 PRO A 206      37.759  71.887  22.548  1.00 -0.01           H
ATOM   2987  N   ARG A 207      39.647  69.247  18.181  1.00  0.01           N
ATOM   2988  CA  ARG A 207      40.475  68.039  17.780  1.00  0.01           C
ATOM   2989  C   ARG A 207      41.917  68.099  18.347  1.00  0.01           C
ATOM   2990  O   ARG A 207      42.393  69.170  18.779  1.00  0.01           O
ATOM   2991  CB  ARG A 207      40.548  67.946  16.243  1.00  0.01           C
ATOM   2992  CG  ARG A 207      39.338  67.218  15.694  1.00  0.01           C
ATOM   2993  CD  ARG A 207      39.635  66.768  14.180  1.00  0.01           C
ATOM   2994  NE  ARG A 207      38.487  66.058  13.605  1.00  0.01           N
ATOM   2995  CZ  ARG A 207      38.588  64.823  13.159  1.00  0.01           C
ATOM   2996  NH1 ARG A 207      39.552  64.011  13.396  1.00  0.01           N
ATOM   2997  NH2 ARG A 207      37.682  64.346  12.394  1.00  0.01           N
ATOM   2998  H   ARG A 207      39.739  70.190  17.831  1.00  0.01           H
ATOM   2999  HA  ARG A 207      40.076  67.116  18.202  1.00  0.01           H
ATOM   3000  HB2 ARG A 207      40.585  68.945  15.809  1.00  0.01           H
ATOM   3001  HB3 ARG A 207      41.476  67.470  15.926  1.00  0.01           H
ATOM   3002  HG2 ARG A 207      39.174  66.291  16.242  1.00  0.01           H
ATOM   3003  HG3 ARG A 207      38.467  67.873  15.714  1.00  0.01           H
ATOM   3004  HD2 ARG A 207      39.847  67.713  13.679  1.00  0.01           H
ATOM   3005  HD3 ARG A 207      40.513  66.126  14.251  1.00  0.01           H
ATOM   3006  HE  ARG A 207      37.632  66.525  13.339  1.00  0.01           H
ATOM   3007 HH11 ARG A 207      40.352  64.317  13.930  1.00  0.01           H
ATOM   3008 HH12 ARG A 207      39.526  63.090  12.981  1.00  0.01           H
ATOM   3009 HH21 ARG A 207      36.786  64.809  12.331  1.00  0.01           H
ATOM   3010 HH22 ARG A 207      37.697  63.380  12.101  1.00  0.01           H
ATOM   3011  N   LEU A 208      42.756  67.010  18.262  1.00  0.00           N
ATOM   3012  CA  LEU A 208      44.135  66.971  18.901  1.00  0.00           C
ATOM   3013  C   LEU A 208      45.173  67.881  18.226  1.00  0.00           C
ATOM   3014  O   LEU A 208      45.896  68.663  18.844  1.00  0.00           O
ATOM   3015  CB  LEU A 208      44.531  65.426  18.919  1.00  0.00           C
ATOM   3016  CG  LEU A 208      45.474  64.827  19.985  1.00  0.00           C
ATOM   3017  CD1 LEU A 208      46.766  65.581  20.152  1.00  0.00           C
ATOM   3018  CD2 LEU A 208      44.811  64.648  21.323  1.00  0.00           C
ATOM   3019  H   LEU A 208      42.443  66.206  17.737  1.00  0.00           H
ATOM   3020  HA  LEU A 208      43.936  67.355  19.901  1.00  0.00           H
ATOM   3021  HB2 LEU A 208      43.634  64.808  18.974  1.00  0.00           H
ATOM   3022  HB3 LEU A 208      44.958  65.217  17.938  1.00  0.00           H
ATOM   3023  HG  LEU A 208      45.751  63.857  19.573  1.00  0.00           H
ATOM   3024 HD11 LEU A 208      47.188  65.742  19.160  1.00  0.00           H
ATOM   3025 HD12 LEU A 208      47.468  64.921  20.661  1.00  0.00           H
ATOM   3026 HD13 LEU A 208      46.660  66.523  20.691  1.00  0.00           H
ATOM   3027 HD21 LEU A 208      44.507  65.589  21.781  1.00  0.00           H
ATOM   3028 HD22 LEU A 208      43.984  63.940  21.378  1.00  0.00           H
ATOM   3029 HD23 LEU A 208      45.526  64.159  21.984  1.00  0.00           H
ATOM   3030  N   GLY A 209      45.162  68.019  16.862  1.00  0.00           N
ATOM   3031  CA  GLY A 209      45.853  69.063  16.118  1.00  0.00           C
ATOM   3032  C   GLY A 209      45.395  70.444  16.448  1.00  0.00           C
ATOM   3033  O   GLY A 209      46.175  71.367  16.766  1.00  0.00           O
ATOM   3034  H   GLY A 209      44.573  67.355  16.380  1.00  0.00           H
ATOM   3035  HA2 GLY A 209      46.919  69.102  16.338  1.00  0.00           H
ATOM   3036  HA3 GLY A 209      45.724  68.829  15.061  1.00  0.00           H
ATOM   3037  N   GLU A 210      44.110  70.761  16.337  1.00  0.01           N
ATOM   3038  CA  GLU A 210      43.524  72.012  16.624  1.00  0.01           C
ATOM   3039  C   GLU A 210      43.729  72.539  18.050  1.00  0.01           C
ATOM   3040  O   GLU A 210      44.082  73.725  18.144  1.00  0.01           O
ATOM   3041  CB  GLU A 210      41.964  71.929  16.267  1.00  0.01           C
ATOM   3042  CG  GLU A 210      41.309  73.363  16.262  1.00  0.01           C
ATOM   3043  CD  GLU A 210      39.714  73.289  16.239  1.00  0.01           C
ATOM   3044  OE1 GLU A 210      39.150  72.435  16.892  1.00  0.01           O
ATOM   3045  OE2 GLU A 210      39.060  74.151  15.637  1.00  0.01           O
ATOM   3046  H   GLU A 210      43.507  69.984  16.109  1.00  0.01           H
ATOM   3047  HA  GLU A 210      43.935  72.701  15.886  1.00  0.01           H
ATOM   3048  HB2 GLU A 210      41.831  71.396  15.326  1.00  0.01           H
ATOM   3049  HB3 GLU A 210      41.519  71.295  17.035  1.00  0.01           H
ATOM   3050  HG2 GLU A 210      41.560  73.788  17.234  1.00  0.01           H
ATOM   3051  HG3 GLU A 210      41.698  73.881  15.385  1.00  0.01           H
ATOM   3052  N   PHE A 211      43.738  71.676  19.130  1.00  0.00           N
ATOM   3053  CA  PHE A 211      44.359  72.045  20.393  1.00  0.00           C
ATOM   3054  C   PHE A 211      45.880  72.452  20.253  1.00  0.00           C
ATOM   3055  O   PHE A 211      46.282  73.501  20.767  1.00  0.00           O
ATOM   3056  CB  PHE A 211      44.167  70.921  21.313  1.00  0.00           C
ATOM   3057  CG  PHE A 211      44.826  70.973  22.698  1.00  0.00           C
ATOM   3058  CD1 PHE A 211      44.058  71.463  23.809  1.00  0.00           C
ATOM   3059  CD2 PHE A 211      46.149  70.565  22.849  1.00  0.00           C
ATOM   3060  CE1 PHE A 211      44.828  71.699  25.020  1.00  0.00           C
ATOM   3061  CE2 PHE A 211      46.857  70.834  24.013  1.00  0.00           C
ATOM   3062  CZ  PHE A 211      46.179  71.361  25.153  1.00  0.00           C
ATOM   3063  H   PHE A 211      43.427  70.724  18.996  1.00  0.00           H
ATOM   3064  HA  PHE A 211      43.885  72.937  20.801  1.00  0.00           H
ATOM   3065  HB2 PHE A 211      43.114  70.661  21.419  1.00  0.00           H
ATOM   3066  HB3 PHE A 211      44.537  69.964  20.943  1.00  0.00           H
ATOM   3067  HD1 PHE A 211      43.017  71.744  23.750  1.00  0.00           H
ATOM   3068  HD2 PHE A 211      46.712  70.183  22.009  1.00  0.00           H
ATOM   3069  HE1 PHE A 211      44.271  72.050  25.876  1.00  0.00           H
ATOM   3070  HE2 PHE A 211      47.915  70.622  24.033  1.00  0.00           H
ATOM   3071  HZ  PHE A 211      46.809  71.452  26.026  1.00  0.00           H
ATOM   3072  N   PHE A 212      46.780  71.689  19.647  1.00  0.00           N
ATOM   3073  CA  PHE A 212      48.181  72.097  19.519  1.00  0.00           C
ATOM   3074  C   PHE A 212      48.411  73.428  18.782  1.00  0.00           C
ATOM   3075  O   PHE A 212      49.349  74.239  19.013  1.00  0.00           O
ATOM   3076  CB  PHE A 212      49.011  70.969  18.738  1.00  0.00           C
ATOM   3077  CG  PHE A 212      49.698  69.932  19.618  1.00  0.00           C
ATOM   3078  CD1 PHE A 212      50.865  70.232  20.362  1.00  0.00           C
ATOM   3079  CD2 PHE A 212      49.146  68.638  19.677  1.00  0.00           C
ATOM   3080  CE1 PHE A 212      51.471  69.184  21.091  1.00  0.00           C
ATOM   3081  CE2 PHE A 212      49.818  67.593  20.352  1.00  0.00           C
ATOM   3082  CZ  PHE A 212      51.020  67.835  21.071  1.00  0.00           C
ATOM   3083  H   PHE A 212      46.471  70.838  19.200  1.00  0.00           H
ATOM   3084  HA  PHE A 212      48.706  72.205  20.468  1.00  0.00           H
ATOM   3085  HB2 PHE A 212      48.462  70.501  17.921  1.00  0.00           H
ATOM   3086  HB3 PHE A 212      49.745  71.480  18.114  1.00  0.00           H
ATOM   3087  HD1 PHE A 212      51.332  71.203  20.442  1.00  0.00           H
ATOM   3088  HD2 PHE A 212      48.264  68.503  19.067  1.00  0.00           H
ATOM   3089  HE1 PHE A 212      52.266  69.345  21.804  1.00  0.00           H
ATOM   3090  HE2 PHE A 212      49.405  66.595  20.383  1.00  0.00           H
ATOM   3091  HZ  PHE A 212      51.532  67.005  21.534  1.00  0.00           H
ATOM   3092  N   ASP A 213      47.523  73.771  17.833  1.00  0.00           N
ATOM   3093  CA  ASP A 213      47.588  75.016  17.030  1.00  0.00           C
ATOM   3094  C   ASP A 213      47.030  76.205  17.829  1.00  0.00           C
ATOM   3095  O   ASP A 213      47.632  77.235  17.866  1.00  0.00           O
ATOM   3096  CB  ASP A 213      46.893  74.879  15.649  1.00  0.00           C
ATOM   3097  CG  ASP A 213      47.429  73.875  14.739  1.00  0.00           C
ATOM   3098  OD1 ASP A 213      48.627  73.509  14.955  1.00  0.00           O
ATOM   3099  OD2 ASP A 213      46.815  73.526  13.721  1.00  0.00           O
ATOM   3100  H   ASP A 213      46.879  73.027  17.606  1.00  0.00           H
ATOM   3101  HA  ASP A 213      48.643  75.207  16.834  1.00  0.00           H
ATOM   3102  HB2 ASP A 213      45.811  74.750  15.656  1.00  0.00           H
ATOM   3103  HB3 ASP A 213      47.120  75.840  15.187  1.00  0.00           H
ATOM   3104  N   ILE A 214      45.925  75.980  18.570  1.00  0.00           N
ATOM   3105  CA  ILE A 214      45.445  76.937  19.618  1.00  0.00           C
ATOM   3106  C   ILE A 214      46.504  77.182  20.677  1.00  0.00           C
ATOM   3107  O   ILE A 214      46.823  78.379  20.916  1.00  0.00           O
ATOM   3108  CB  ILE A 214      44.038  76.443  20.162  1.00  0.00           C
ATOM   3109  CG1 ILE A 214      42.939  76.683  19.026  1.00  0.00           C
ATOM   3110  CG2 ILE A 214      43.687  77.249  21.418  1.00  0.00           C
ATOM   3111  CD1 ILE A 214      41.611  76.044  19.479  1.00  0.00           C
ATOM   3112  H   ILE A 214      45.428  75.102  18.525  1.00  0.00           H
ATOM   3113  HA  ILE A 214      45.314  77.960  19.264  1.00  0.00           H
ATOM   3114  HB  ILE A 214      44.081  75.402  20.483  1.00  0.00           H
ATOM   3115 HG12 ILE A 214      42.877  77.760  18.873  1.00  0.00           H
ATOM   3116 HG13 ILE A 214      43.305  76.265  18.088  1.00  0.00           H
ATOM   3117 HG21 ILE A 214      44.148  76.957  22.361  1.00  0.00           H
ATOM   3118 HG22 ILE A 214      42.622  77.174  21.640  1.00  0.00           H
ATOM   3119 HG23 ILE A 214      43.845  78.284  21.114  1.00  0.00           H
ATOM   3120 HD11 ILE A 214      40.840  76.074  18.709  1.00  0.00           H
ATOM   3121 HD12 ILE A 214      41.275  76.530  20.395  1.00  0.00           H
ATOM   3122 HD13 ILE A 214      41.867  75.013  19.725  1.00  0.00           H
ATOM   3123  N   VAL A 215      47.177  76.193  21.260  1.00  0.00           N
ATOM   3124  CA  VAL A 215      48.267  76.260  22.231  1.00  0.00           C
ATOM   3125  C   VAL A 215      49.485  76.989  21.633  1.00  0.00           C
ATOM   3126  O   VAL A 215      49.934  77.958  22.275  1.00  0.00           O
ATOM   3127  CB  VAL A 215      48.445  74.833  22.721  1.00  0.00           C
ATOM   3128  CG1 VAL A 215      49.824  74.618  23.412  1.00  0.00           C
ATOM   3129  CG2 VAL A 215      47.301  74.493  23.722  1.00  0.00           C
ATOM   3130  H   VAL A 215      46.843  75.277  20.997  1.00  0.00           H
ATOM   3131  HA  VAL A 215      47.926  76.777  23.128  1.00  0.00           H
ATOM   3132  HB  VAL A 215      48.451  74.154  21.869  1.00  0.00           H
ATOM   3133 HG11 VAL A 215      50.734  74.524  22.818  1.00  0.00           H
ATOM   3134 HG12 VAL A 215      49.900  75.496  24.052  1.00  0.00           H
ATOM   3135 HG13 VAL A 215      49.768  73.712  24.015  1.00  0.00           H
ATOM   3136 HG21 VAL A 215      46.282  74.522  23.336  1.00  0.00           H
ATOM   3137 HG22 VAL A 215      47.389  75.126  24.605  1.00  0.00           H
ATOM   3138 HG23 VAL A 215      47.419  73.477  24.097  1.00  0.00           H
ATOM   3139  N   SER A 216      49.911  76.728  20.423  1.00  0.00           N
ATOM   3140  CA  SER A 216      51.031  77.369  19.686  1.00  0.00           C
ATOM   3141  C   SER A 216      50.742  78.820  19.459  1.00  0.00           C
ATOM   3142  O   SER A 216      51.633  79.716  19.652  1.00  0.00           O
ATOM   3143  CB  SER A 216      51.378  76.596  18.346  1.00  0.00           C
ATOM   3144  OG  SER A 216      51.720  75.227  18.715  1.00  0.00           O
ATOM   3145  H   SER A 216      49.532  75.846  20.108  1.00  0.00           H
ATOM   3146  HA  SER A 216      51.832  77.396  20.425  1.00  0.00           H
ATOM   3147  HB2 SER A 216      50.511  76.666  17.690  1.00  0.00           H
ATOM   3148  HB3 SER A 216      52.258  76.952  17.811  1.00  0.00           H
ATOM   3149  HG  SER A 216      50.927  74.686  18.688  1.00  0.00           H
ATOM   3150  N   GLY A 217      49.495  79.124  19.133  1.00  0.00           N
ATOM   3151  CA  GLY A 217      48.970  80.467  18.937  1.00  0.00           C
ATOM   3152  C   GLY A 217      48.822  81.358  20.174  1.00  0.00           C
ATOM   3153  O   GLY A 217      49.167  82.532  20.104  1.00  0.00           O
ATOM   3154  H   GLY A 217      48.848  78.370  18.949  1.00  0.00           H
ATOM   3155  HA2 GLY A 217      49.673  80.999  18.296  1.00  0.00           H
ATOM   3156  HA3 GLY A 217      48.012  80.464  18.417  1.00  0.00           H
ATOM   3157  N   ALA A 218      48.529  80.748  21.345  1.00  0.00           N
ATOM   3158  CA  ALA A 218      48.583  81.340  22.702  1.00  0.00           C
ATOM   3159  C   ALA A 218      49.955  81.593  23.200  1.00  0.00           C
ATOM   3160  O   ALA A 218      50.048  82.293  24.192  1.00  0.00           O
ATOM   3161  CB  ALA A 218      47.846  80.416  23.641  1.00  0.00           C
ATOM   3162  H   ALA A 218      48.296  79.772  21.224  1.00  0.00           H
ATOM   3163  HA  ALA A 218      48.062  82.297  22.713  1.00  0.00           H
ATOM   3164  HB1 ALA A 218      46.791  80.308  23.392  1.00  0.00           H
ATOM   3165  HB2 ALA A 218      47.936  80.809  24.654  1.00  0.00           H
ATOM   3166  HB3 ALA A 218      48.331  79.444  23.551  1.00  0.00           H
ATOM   3167  N   GLY A 219      50.966  81.046  22.511  1.00  0.00           N
ATOM   3168  CA  GLY A 219      52.404  81.140  22.621  1.00  0.00           C
ATOM   3169  C   GLY A 219      53.130  80.195  23.668  1.00  0.00           C
ATOM   3170  O   GLY A 219      54.270  80.553  24.165  1.00  0.00           O
ATOM   3171  H   GLY A 219      50.612  80.329  21.895  1.00  0.00           H
ATOM   3172  HA2 GLY A 219      52.825  80.899  21.645  1.00  0.00           H
ATOM   3173  HA3 GLY A 219      52.634  82.192  22.791  1.00  0.00           H
ATOM   3174  N   PHE A 220      52.485  79.081  24.007  1.00  0.00           N
ATOM   3175  CA  PHE A 220      53.010  78.032  24.798  1.00  0.00           C
ATOM   3176  C   PHE A 220      53.861  77.056  23.989  1.00  0.00           C
ATOM   3177  O   PHE A 220      53.631  76.901  22.816  1.00  0.00           O
ATOM   3178  CB  PHE A 220      51.804  77.358  25.521  1.00  0.00           C
ATOM   3179  CG  PHE A 220      51.470  77.889  26.863  1.00  0.00           C
ATOM   3180  CD1 PHE A 220      52.171  77.622  28.042  1.00  0.00           C
ATOM   3181  CD2 PHE A 220      50.304  78.697  27.029  1.00  0.00           C
ATOM   3182  CE1 PHE A 220      51.905  78.293  29.286  1.00  0.00           C
ATOM   3183  CE2 PHE A 220      49.894  79.224  28.300  1.00  0.00           C
ATOM   3184  CZ  PHE A 220      50.802  79.093  29.387  1.00  0.00           C
ATOM   3185  H   PHE A 220      51.676  78.840  23.452  1.00  0.00           H
ATOM   3186  HA  PHE A 220      53.736  78.428  25.508  1.00  0.00           H
ATOM   3187  HB2 PHE A 220      50.946  77.371  24.849  1.00  0.00           H
ATOM   3188  HB3 PHE A 220      51.980  76.298  25.706  1.00  0.00           H
ATOM   3189  HD1 PHE A 220      52.978  76.946  27.802  1.00  0.00           H
ATOM   3190  HD2 PHE A 220      49.580  78.883  26.249  1.00  0.00           H
ATOM   3191  HE1 PHE A 220      52.667  78.267  30.051  1.00  0.00           H
ATOM   3192  HE2 PHE A 220      48.979  79.769  28.484  1.00  0.00           H
ATOM   3193  HZ  PHE A 220      50.529  79.612  30.294  1.00  0.00           H
ATOM   3194  N   HID A 221      54.599  76.206  24.696  1.00  0.00           N
ATOM   3195  CA  HID A 221      55.302  75.064  24.119  1.00  0.00           C
ATOM   3196  C   HID A 221      55.017  73.828  24.955  1.00  0.00           C
ATOM   3197  O   HID A 221      55.060  73.911  26.168  1.00  0.00           O
ATOM   3198  CB  HID A 221      56.842  75.305  24.098  1.00  0.00           C
ATOM   3199  CG  HID A 221      57.281  76.752  23.620  1.00  0.00           C
ATOM   3200  CD2 HID A 221      57.924  77.604  24.481  1.00  0.00           C
ATOM   3201  ND1 HID A 221      57.096  77.361  22.433  1.00  0.00           N
ATOM   3202  CE1 HID A 221      57.728  78.549  22.461  1.00  0.00           C
ATOM   3203  NE2 HID A 221      58.179  78.748  23.727  1.00  0.00           N
ATOM   3204  H   HID A 221      54.801  76.473  25.648  1.00  0.00           H
ATOM   3205  HA  HID A 221      54.929  74.936  23.103  1.00  0.00           H
ATOM   3206  HB2 HID A 221      57.256  75.004  25.060  1.00  0.00           H
ATOM   3207  HB3 HID A 221      57.234  74.577  23.388  1.00  0.00           H
ATOM   3208  HD1 HID A 221      56.586  76.950  21.664  1.00  0.00           H
ATOM   3209  HD2 HID A 221      58.063  77.547  25.551  1.00  0.00           H
ATOM   3210  HE1 HID A 221      57.688  79.325  21.710  1.00  0.00           H
ATOM   3211  N   THR A 222      54.886  72.726  24.289  1.00  0.00           N
ATOM   3212  CA  THR A 222      54.308  71.517  24.978  1.00  0.00           C
ATOM   3213  C   THR A 222      55.476  70.657  25.479  1.00  0.00           C
ATOM   3214  O   THR A 222      56.332  70.298  24.677  1.00  0.00           O
ATOM   3215  CB  THR A 222      53.369  70.761  24.056  1.00  0.00           C
ATOM   3216  CG2 THR A 222      52.826  69.506  24.745  1.00  0.00           C
ATOM   3217  OG1 THR A 222      52.318  71.562  23.539  1.00  0.00           O
ATOM   3218  H   THR A 222      54.930  72.850  23.287  1.00  0.00           H
ATOM   3219  HA  THR A 222      53.648  71.800  25.798  1.00  0.00           H
ATOM   3220  HB  THR A 222      53.992  70.336  23.269  1.00  0.00           H
ATOM   3221  HG1 THR A 222      52.631  72.041  22.768  1.00  0.00           H
ATOM   3222 HG21 THR A 222      53.597  68.735  24.732  1.00  0.00           H
ATOM   3223 HG22 THR A 222      51.949  69.193  24.178  1.00  0.00           H
ATOM   3224 HG23 THR A 222      52.385  69.673  25.728  1.00  0.00           H
ATOM   3225  N   LEU A 223      55.512  70.256  26.807  1.00  0.00           N
ATOM   3226  CA  LEU A 223      56.570  69.482  27.417  1.00  0.00           C
ATOM   3227  C   LEU A 223      56.180  68.049  27.369  1.00  0.00           C
ATOM   3228  O   LEU A 223      57.044  67.187  27.024  1.00  0.00           O
ATOM   3229  CB  LEU A 223      56.801  69.952  28.900  1.00  0.00           C
ATOM   3230  CG  LEU A 223      57.007  71.472  29.106  1.00  0.00           C
ATOM   3231  CD1 LEU A 223      57.164  71.748  30.594  1.00  0.00           C
ATOM   3232  CD2 LEU A 223      58.251  71.991  28.413  1.00  0.00           C
ATOM   3233  H   LEU A 223      54.688  70.490  27.344  1.00  0.00           H
ATOM   3234  HA  LEU A 223      57.514  69.536  26.874  1.00  0.00           H
ATOM   3235  HB2 LEU A 223      55.935  69.716  29.518  1.00  0.00           H
ATOM   3236  HB3 LEU A 223      57.678  69.432  29.287  1.00  0.00           H
ATOM   3237  HG  LEU A 223      56.036  71.944  28.964  1.00  0.00           H
ATOM   3238 HD11 LEU A 223      56.202  71.650  31.097  1.00  0.00           H
ATOM   3239 HD12 LEU A 223      57.461  72.796  30.632  1.00  0.00           H
ATOM   3240 HD13 LEU A 223      57.946  71.164  31.080  1.00  0.00           H
ATOM   3241 HD21 LEU A 223      59.086  71.292  28.379  1.00  0.00           H
ATOM   3242 HD22 LEU A 223      57.955  72.139  27.375  1.00  0.00           H
ATOM   3243 HD23 LEU A 223      58.541  73.016  28.648  1.00  0.00           H
ATOM   3244  N   SER A 224      54.925  67.689  27.662  1.00  0.00           N
ATOM   3245  CA  SER A 224      54.396  66.282  27.542  1.00  0.00           C
ATOM   3246  C   SER A 224      52.894  66.259  27.416  1.00  0.00           C
ATOM   3247  O   SER A 224      52.205  66.942  28.165  1.00  0.00           O
ATOM   3248  CB  SER A 224      54.894  65.282  28.645  1.00  0.00           C
ATOM   3249  OG  SER A 224      54.717  65.709  30.001  1.00  0.00           O
ATOM   3250  H   SER A 224      54.332  68.464  27.922  1.00  0.00           H
ATOM   3251  HA  SER A 224      54.836  65.925  26.611  1.00  0.00           H
ATOM   3252  HB2 SER A 224      54.365  64.335  28.545  1.00  0.00           H
ATOM   3253  HB3 SER A 224      55.969  65.147  28.527  1.00  0.00           H
ATOM   3254  HG  SER A 224      55.502  66.193  30.269  1.00  0.00           H
ATOM   3255  N   LEU A 225      52.424  65.382  26.471  1.00  0.01           N
ATOM   3256  CA  LEU A 225      51.001  64.981  26.383  1.00  0.01           C
ATOM   3257  C   LEU A 225      50.821  63.545  27.118  1.00  0.01           C
ATOM   3258  O   LEU A 225      51.780  62.759  27.084  1.00  0.01           O
ATOM   3259  CB  LEU A 225      50.512  65.076  24.966  1.00  0.01           C
ATOM   3260  CG  LEU A 225      48.963  65.134  24.980  1.00  0.01           C
ATOM   3261  CD1 LEU A 225      48.634  66.358  24.094  1.00  0.01           C
ATOM   3262  CD2 LEU A 225      48.323  63.870  24.367  1.00  0.01           C
ATOM   3263  H   LEU A 225      53.093  64.882  25.903  1.00  0.01           H
ATOM   3264  HA  LEU A 225      50.337  65.628  26.958  1.00  0.01           H
ATOM   3265  HB2 LEU A 225      50.898  66.034  24.620  1.00  0.01           H
ATOM   3266  HB3 LEU A 225      50.811  64.274  24.291  1.00  0.01           H
ATOM   3267  HG  LEU A 225      48.567  65.255  25.989  1.00  0.01           H
ATOM   3268 HD11 LEU A 225      49.019  67.265  24.561  1.00  0.01           H
ATOM   3269 HD12 LEU A 225      47.544  66.339  24.113  1.00  0.01           H
ATOM   3270 HD13 LEU A 225      49.010  66.299  23.072  1.00  0.01           H
ATOM   3271 HD21 LEU A 225      48.448  63.834  23.285  1.00  0.01           H
ATOM   3272 HD22 LEU A 225      48.851  63.062  24.872  1.00  0.01           H
ATOM   3273 HD23 LEU A 225      47.240  63.912  24.484  1.00  0.01           H
ATOM   3274  N   LYS A 226      49.676  63.285  27.679  1.00  0.01           N
ATOM   3275  CA  LYS A 226      49.259  61.933  28.204  1.00  0.01           C
ATOM   3276  C   LYS A 226      47.749  61.533  28.049  1.00  0.01           C
ATOM   3277  O   LYS A 226      46.843  62.225  28.518  1.00  0.01           O
ATOM   3278  CB  LYS A 226      49.719  61.863  29.659  1.00  0.01           C
ATOM   3279  CG  LYS A 226      49.478  60.451  30.260  1.00  0.01           C
ATOM   3280  CD  LYS A 226      50.155  60.396  31.654  1.00  0.01           C
ATOM   3281  CE  LYS A 226      50.024  58.989  32.349  1.00  0.01           C
ATOM   3282  NZ  LYS A 226      50.644  57.799  31.693  1.00  0.01           N
ATOM   3283  H   LYS A 226      48.980  64.013  27.758  1.00  0.01           H
ATOM   3284  HA  LYS A 226      49.812  61.156  27.675  1.00  0.01           H
ATOM   3285  HB2 LYS A 226      50.760  62.157  29.794  1.00  0.01           H
ATOM   3286  HB3 LYS A 226      49.164  62.600  30.239  1.00  0.01           H
ATOM   3287  HG2 LYS A 226      48.455  60.078  30.308  1.00  0.01           H
ATOM   3288  HG3 LYS A 226      49.979  59.682  29.673  1.00  0.01           H
ATOM   3289  HD2 LYS A 226      51.175  60.750  31.508  1.00  0.01           H
ATOM   3290  HD3 LYS A 226      49.770  61.155  32.334  1.00  0.01           H
ATOM   3291  HE2 LYS A 226      50.525  59.178  33.298  1.00  0.01           H
ATOM   3292  HE3 LYS A 226      48.983  58.718  32.523  1.00  0.01           H
ATOM   3293  HZ1 LYS A 226      50.561  56.956  32.243  1.00  0.01           H
ATOM   3294  HZ2 LYS A 226      51.584  57.958  31.359  1.00  0.01           H
ATOM   3295  HZ3 LYS A 226      50.098  57.647  30.857  1.00  0.01           H
ATOM   3296  N   ASP A 227      47.492  60.404  27.399  1.00 -0.01           N
ATOM   3297  CA  ASP A 227      46.175  59.723  27.394  1.00 -0.01           C
ATOM   3298  C   ASP A 227      45.865  59.285  28.727  1.00 -0.01           C
ATOM   3299  O   ASP A 227      46.603  58.525  29.322  1.00 -0.01           O
ATOM   3300  CB  ASP A 227      46.112  58.572  26.352  1.00 -0.01           C
ATOM   3301  CG  ASP A 227      44.719  57.926  26.056  1.00 -0.01           C
ATOM   3302  OD1 ASP A 227      44.675  57.012  25.193  1.00 -0.01           O
ATOM   3303  OD2 ASP A 227      43.739  58.317  26.709  1.00 -0.01           O
ATOM   3304  H   ASP A 227      48.177  59.788  26.983  1.00 -0.01           H
ATOM   3305  HA  ASP A 227      45.424  60.477  27.155  1.00 -0.01           H
ATOM   3306  HB2 ASP A 227      46.508  58.977  25.421  1.00 -0.01           H
ATOM   3307  HB3 ASP A 227      46.722  57.732  26.687  1.00 -0.01           H
ATOM   3308  N   LEU A 228      44.684  59.772  29.216  1.00 -0.03           N
ATOM   3309  CA  LEU A 228      44.212  59.416  30.524  1.00 -0.03           C
ATOM   3310  C   LEU A 228      42.747  59.029  30.495  1.00 -0.03           C
ATOM   3311  O   LEU A 228      42.103  59.023  31.544  1.00 -0.03           O
ATOM   3312  CB  LEU A 228      44.430  60.572  31.553  1.00 -0.03           C
ATOM   3313  CG  LEU A 228      45.923  60.728  32.033  1.00 -0.03           C
ATOM   3314  CD1 LEU A 228      45.994  62.031  32.897  1.00 -0.03           C
ATOM   3315  CD2 LEU A 228      46.431  59.546  32.933  1.00 -0.03           C
ATOM   3316  H   LEU A 228      44.139  60.341  28.584  1.00 -0.03           H
ATOM   3317  HA  LEU A 228      44.754  58.508  30.789  1.00 -0.03           H
ATOM   3318  HB2 LEU A 228      44.115  61.457  31.000  1.00 -0.03           H
ATOM   3319  HB3 LEU A 228      43.743  60.490  32.396  1.00 -0.03           H
ATOM   3320  HG  LEU A 228      46.630  60.755  31.203  1.00 -0.03           H
ATOM   3321 HD11 LEU A 228      45.602  62.917  32.396  1.00 -0.03           H
ATOM   3322 HD12 LEU A 228      47.046  62.122  33.165  1.00 -0.03           H
ATOM   3323 HD13 LEU A 228      45.383  61.836  33.778  1.00 -0.03           H
ATOM   3324 HD21 LEU A 228      45.690  59.092  33.591  1.00 -0.03           H
ATOM   3325 HD22 LEU A 228      46.675  58.787  32.189  1.00 -0.03           H
ATOM   3326 HD23 LEU A 228      47.262  59.921  33.531  1.00 -0.03           H
ATOM   3327  N   SER A 229      42.217  58.561  29.314  1.00 -0.03           N
ATOM   3328  CA  SER A 229      40.770  58.576  29.084  1.00 -0.03           C
ATOM   3329  C   SER A 229      39.937  57.730  30.064  1.00 -0.03           C
ATOM   3330  O   SER A 229      38.783  58.046  30.342  1.00 -0.03           O
ATOM   3331  CB  SER A 229      40.365  58.174  27.678  1.00 -0.03           C
ATOM   3332  OG  SER A 229      41.163  58.959  26.757  1.00 -0.03           O
ATOM   3333  H   SER A 229      42.716  58.683  28.444  1.00 -0.03           H
ATOM   3334  HA  SER A 229      40.447  59.614  29.156  1.00 -0.03           H
ATOM   3335  HB2 SER A 229      40.577  57.137  27.421  1.00 -0.03           H
ATOM   3336  HB3 SER A 229      39.319  58.474  27.605  1.00 -0.03           H
ATOM   3337  HG  SER A 229      42.058  58.612  26.750  1.00 -0.03           H
ATOM   3338  N   ALA A 230      40.574  56.661  30.553  1.00 -0.04           N
ATOM   3339  CA  ALA A 230      39.953  55.637  31.477  1.00 -0.04           C
ATOM   3340  C   ALA A 230      39.604  56.183  32.841  1.00 -0.04           C
ATOM   3341  O   ALA A 230      38.799  55.561  33.566  1.00 -0.04           O
ATOM   3342  CB  ALA A 230      40.824  54.412  31.545  1.00 -0.04           C
ATOM   3343  H   ALA A 230      41.519  56.534  30.220  1.00 -0.04           H
ATOM   3344  HA  ALA A 230      39.020  55.306  31.022  1.00 -0.04           H
ATOM   3345  HB1 ALA A 230      40.412  53.635  32.189  1.00 -0.04           H
ATOM   3346  HB2 ALA A 230      41.796  54.703  31.943  1.00 -0.04           H
ATOM   3347  HB3 ALA A 230      40.946  53.985  30.549  1.00 -0.04           H
ATOM   3348  N   ASN A 231      40.195  57.297  33.206  1.00 -0.09           N
ATOM   3349  CA  ASN A 231      40.095  57.825  34.594  1.00 -0.09           C
ATOM   3350  C   ASN A 231      38.788  58.580  34.666  1.00 -0.09           C
ATOM   3351  O   ASN A 231      37.935  58.372  35.577  1.00 -0.09           O
ATOM   3352  CB  ASN A 231      41.346  58.726  34.895  1.00 -0.09           C
ATOM   3353  CG  ASN A 231      42.541  57.831  35.206  1.00 -0.09           C
ATOM   3354  ND2 ASN A 231      43.419  57.680  34.240  1.00 -0.09           N
ATOM   3355  OD1 ASN A 231      42.608  57.221  36.295  1.00 -0.09           O
ATOM   3356  H   ASN A 231      40.539  57.916  32.486  1.00 -0.09           H
ATOM   3357  HA  ASN A 231      40.192  57.031  35.335  1.00 -0.09           H
ATOM   3358  HB2 ASN A 231      41.628  59.392  34.080  1.00 -0.09           H
ATOM   3359  HB3 ASN A 231      41.189  59.367  35.762  1.00 -0.09           H
ATOM   3360 HD21 ASN A 231      43.216  58.230  33.418  1.00 -0.09           H
ATOM   3361 HD22 ASN A 231      44.136  56.975  34.339  1.00 -0.09           H
ATOM   3362  N   LEU A 232      38.543  59.419  33.631  1.00 -1.05           N
ATOM   3363  CA  LEU A 232      37.263  60.042  33.267  1.00 -1.05           C
ATOM   3364  C   LEU A 232      36.255  58.956  32.894  1.00 -1.05           C
ATOM   3365  O   LEU A 232      35.159  58.980  33.461  1.00 -1.05           O
ATOM   3366  CB  LEU A 232      37.545  61.082  32.149  1.00 -1.05           C
ATOM   3367  CG  LEU A 232      36.245  61.946  31.723  1.00 -1.05           C
ATOM   3368  CD1 LEU A 232      35.817  63.024  32.772  1.00 -1.05           C
ATOM   3369  CD2 LEU A 232      36.666  62.642  30.478  1.00 -1.05           C
ATOM   3370  H   LEU A 232      39.254  59.588  32.934  1.00 -1.05           H
ATOM   3371  HA  LEU A 232      36.835  60.547  34.133  1.00 -1.05           H
ATOM   3372  HB2 LEU A 232      38.388  61.708  32.442  1.00 -1.05           H
ATOM   3373  HB3 LEU A 232      37.876  60.546  31.260  1.00 -1.05           H
ATOM   3374  HG  LEU A 232      35.443  61.252  31.473  1.00 -1.05           H
ATOM   3375 HD11 LEU A 232      35.959  62.568  33.752  1.00 -1.05           H
ATOM   3376 HD12 LEU A 232      34.766  63.266  32.616  1.00 -1.05           H
ATOM   3377 HD13 LEU A 232      36.511  63.851  32.625  1.00 -1.05           H
ATOM   3378 HD21 LEU A 232      37.573  63.191  30.732  1.00 -1.05           H
ATOM   3379 HD22 LEU A 232      36.846  61.898  29.702  1.00 -1.05           H
ATOM   3380 HD23 LEU A 232      35.800  63.265  30.255  1.00 -1.05           H
ATOM   3381  N   ALA A 233      36.591  57.925  32.112  1.00 -0.05           N
ATOM   3382  CA  ALA A 233      35.577  56.876  31.788  1.00 -0.05           C
ATOM   3383  C   ALA A 233      34.985  56.095  33.034  1.00 -0.05           C
ATOM   3384  O   ALA A 233      33.804  55.726  33.086  1.00 -0.05           O
ATOM   3385  CB  ALA A 233      36.227  55.844  30.797  1.00 -0.05           C
ATOM   3386  H   ALA A 233      37.439  57.868  31.566  1.00 -0.05           H
ATOM   3387  HA  ALA A 233      34.748  57.425  31.343  1.00 -0.05           H
ATOM   3388  HB1 ALA A 233      35.493  55.168  30.360  1.00 -0.05           H
ATOM   3389  HB2 ALA A 233      37.005  55.260  31.289  1.00 -0.05           H
ATOM   3390  HB3 ALA A 233      36.751  56.362  29.994  1.00 -0.05           H
ATOM   3391  N   MET A 234      35.804  55.825  33.998  1.00 -0.10           N
ATOM   3392  CA  MET A 234      35.417  55.284  35.305  1.00 -0.10           C
ATOM   3393  C   MET A 234      34.600  56.333  36.079  1.00 -0.10           C
ATOM   3394  O   MET A 234      33.468  56.104  36.504  1.00 -0.10           O
ATOM   3395  CB  MET A 234      36.540  54.804  36.168  1.00 -0.10           C
ATOM   3396  CG  MET A 234      36.784  53.381  35.707  1.00 -0.10           C
ATOM   3397  SD  MET A 234      35.635  52.066  36.300  1.00 -0.10           S
ATOM   3398  CE  MET A 234      35.580  52.361  38.141  1.00 -0.10           C
ATOM   3399  H   MET A 234      36.785  56.065  34.005  1.00 -0.10           H
ATOM   3400  HA  MET A 234      34.647  54.543  35.091  1.00 -0.10           H
ATOM   3401  HB2 MET A 234      37.447  55.373  35.960  1.00 -0.10           H
ATOM   3402  HB3 MET A 234      36.299  54.796  37.231  1.00 -0.10           H
ATOM   3403  HG2 MET A 234      36.652  53.230  34.635  1.00 -0.10           H
ATOM   3404  HG3 MET A 234      37.840  53.155  35.859  1.00 -0.10           H
ATOM   3405  HE1 MET A 234      35.251  51.399  38.535  1.00 -0.10           H
ATOM   3406  HE2 MET A 234      36.574  52.464  38.576  1.00 -0.10           H
ATOM   3407  HE3 MET A 234      34.964  53.193  38.483  1.00 -0.10           H
ATOM   3408  N   THR A 235      35.073  57.553  36.173  1.00 -0.55           N
ATOM   3409  CA  THR A 235      34.426  58.662  36.924  1.00 -0.55           C
ATOM   3410  C   THR A 235      33.041  59.030  36.418  1.00 -0.55           C
ATOM   3411  O   THR A 235      32.163  59.439  37.222  1.00 -0.55           O
ATOM   3412  CB  THR A 235      35.264  59.939  36.958  1.00 -0.55           C
ATOM   3413  CG2 THR A 235      34.584  61.104  37.717  1.00 -0.55           C
ATOM   3414  OG1 THR A 235      36.526  59.762  37.524  1.00 -0.55           O
ATOM   3415  H   THR A 235      36.053  57.582  35.932  1.00 -0.55           H
ATOM   3416  HA  THR A 235      34.285  58.260  37.927  1.00 -0.55           H
ATOM   3417  HB  THR A 235      35.465  60.238  35.929  1.00 -0.55           H
ATOM   3418  HG1 THR A 235      37.113  59.412  36.850  1.00 -0.55           H
ATOM   3419 HG21 THR A 235      34.259  60.731  38.689  1.00 -0.55           H
ATOM   3420 HG22 THR A 235      33.907  61.630  37.044  1.00 -0.55           H
ATOM   3421 HG23 THR A 235      35.329  61.874  37.917  1.00 -0.55           H
ATOM   3422  N   MET A 236      32.875  58.993  35.056  1.00 -1.21           N
ATOM   3423  CA  MET A 236      31.532  59.275  34.359  1.00 -1.21           C
ATOM   3424  C   MET A 236      30.534  58.151  34.582  1.00 -1.21           C
ATOM   3425  O   MET A 236      29.354  58.388  34.738  1.00 -1.21           O
ATOM   3426  CB  MET A 236      31.885  59.530  32.893  1.00 -1.21           C
ATOM   3427  CG  MET A 236      30.642  59.900  32.068  1.00 -1.21           C
ATOM   3428  SD  MET A 236      29.913  61.569  32.404  1.00 -1.21           S
ATOM   3429  CE  MET A 236      31.194  62.652  31.650  1.00 -1.21           C
ATOM   3430  H   MET A 236      33.673  58.929  34.441  1.00 -1.21           H
ATOM   3431  HA  MET A 236      31.015  60.172  34.699  1.00 -1.21           H
ATOM   3432  HB2 MET A 236      32.589  60.362  32.930  1.00 -1.21           H
ATOM   3433  HB3 MET A 236      32.377  58.664  32.451  1.00 -1.21           H
ATOM   3434  HG2 MET A 236      30.871  59.942  31.003  1.00 -1.21           H
ATOM   3435  HG3 MET A 236      29.857  59.149  32.156  1.00 -1.21           H
ATOM   3436  HE1 MET A 236      30.909  63.693  31.805  1.00 -1.21           H
ATOM   3437  HE2 MET A 236      32.145  62.396  32.118  1.00 -1.21           H
ATOM   3438  HE3 MET A 236      31.313  62.353  30.608  1.00 -1.21           H
ATOM   3439  N   ASN A 237      30.996  56.909  34.603  1.00  0.00           N
ATOM   3440  CA  ASN A 237      30.236  55.793  35.078  1.00  0.00           C
ATOM   3441  C   ASN A 237      29.790  55.981  36.541  1.00  0.00           C
ATOM   3442  O   ASN A 237      28.613  55.768  36.851  1.00  0.00           O
ATOM   3443  CB  ASN A 237      31.078  54.553  35.021  1.00  0.00           C
ATOM   3444  CG  ASN A 237      30.925  53.666  33.848  1.00  0.00           C
ATOM   3445  ND2 ASN A 237      31.955  53.277  33.199  1.00  0.00           N
ATOM   3446  OD1 ASN A 237      29.820  53.283  33.449  1.00  0.00           O
ATOM   3447  H   ASN A 237      31.979  56.835  34.384  1.00  0.00           H
ATOM   3448  HA  ASN A 237      29.369  55.648  34.434  1.00  0.00           H
ATOM   3449  HB2 ASN A 237      32.151  54.734  35.072  1.00  0.00           H
ATOM   3450  HB3 ASN A 237      30.966  53.955  35.925  1.00  0.00           H
ATOM   3451 HD21 ASN A 237      32.783  53.853  33.251  1.00  0.00           H
ATOM   3452 HD22 ASN A 237      31.745  52.794  32.337  1.00  0.00           H
ATOM   3453  N   VAL A 238      30.655  56.316  37.534  1.00 -0.15           N
ATOM   3454  CA  VAL A 238      30.352  56.619  38.974  1.00 -0.15           C
ATOM   3455  C   VAL A 238      29.530  57.893  39.116  1.00 -0.15           C
ATOM   3456  O   VAL A 238      28.604  57.987  40.048  1.00 -0.15           O
ATOM   3457  CB  VAL A 238      31.773  56.803  39.724  1.00 -0.15           C
ATOM   3458  CG1 VAL A 238      31.770  57.344  41.131  1.00 -0.15           C
ATOM   3459  CG2 VAL A 238      32.518  55.512  39.807  1.00 -0.15           C
ATOM   3460  H   VAL A 238      31.635  56.251  37.297  1.00 -0.15           H
ATOM   3461  HA  VAL A 238      29.756  55.799  39.374  1.00 -0.15           H
ATOM   3462  HB  VAL A 238      32.435  57.419  39.115  1.00 -0.15           H
ATOM   3463 HG11 VAL A 238      31.066  58.174  41.196  1.00 -0.15           H
ATOM   3464 HG12 VAL A 238      31.367  56.557  41.767  1.00 -0.15           H
ATOM   3465 HG13 VAL A 238      32.788  57.549  41.461  1.00 -0.15           H
ATOM   3466 HG21 VAL A 238      32.954  55.141  38.879  1.00 -0.15           H
ATOM   3467 HG22 VAL A 238      31.879  54.665  40.056  1.00 -0.15           H
ATOM   3468 HG23 VAL A 238      33.327  55.577  40.535  1.00 -0.15           H
ATOM   3469  N   PHE A 239      29.616  58.912  38.250  1.00 -0.58           N
ATOM   3470  CA  PHE A 239      28.636  60.043  38.176  1.00 -0.58           C
ATOM   3471  C   PHE A 239      27.205  59.554  38.052  1.00 -0.58           C
ATOM   3472  O   PHE A 239      26.392  59.803  38.878  1.00 -0.58           O
ATOM   3473  CB  PHE A 239      29.051  60.953  37.002  1.00 -0.58           C
ATOM   3474  CG  PHE A 239      28.197  62.211  36.929  1.00 -0.58           C
ATOM   3475  CD1 PHE A 239      27.781  63.031  38.016  1.00 -0.58           C
ATOM   3476  CD2 PHE A 239      27.769  62.616  35.666  1.00 -0.58           C
ATOM   3477  CE1 PHE A 239      26.825  64.024  37.830  1.00 -0.58           C
ATOM   3478  CE2 PHE A 239      26.793  63.604  35.469  1.00 -0.58           C
ATOM   3479  CZ  PHE A 239      26.439  64.406  36.546  1.00 -0.58           C
ATOM   3480  H   PHE A 239      30.464  58.914  37.702  1.00 -0.58           H
ATOM   3481  HA  PHE A 239      28.711  60.606  39.107  1.00 -0.58           H
ATOM   3482  HB2 PHE A 239      30.065  61.248  37.269  1.00 -0.58           H
ATOM   3483  HB3 PHE A 239      29.091  60.372  36.080  1.00 -0.58           H
ATOM   3484  HD1 PHE A 239      28.159  62.919  39.021  1.00 -0.58           H
ATOM   3485  HD2 PHE A 239      28.136  62.104  34.789  1.00 -0.58           H
ATOM   3486  HE1 PHE A 239      26.446  64.590  38.668  1.00 -0.58           H
ATOM   3487  HE2 PHE A 239      26.526  63.764  34.434  1.00 -0.58           H
ATOM   3488  HZ  PHE A 239      25.841  65.305  36.512  1.00 -0.58           H
ATOM   3489  N   ALA A 240      26.915  58.848  36.912  1.00  0.01           N
ATOM   3490  CA  ALA A 240      25.630  58.176  36.585  1.00  0.01           C
ATOM   3491  C   ALA A 240      25.066  57.249  37.693  1.00  0.01           C
ATOM   3492  O   ALA A 240      23.910  57.403  38.081  1.00  0.01           O
ATOM   3493  CB  ALA A 240      25.774  57.388  35.333  1.00  0.01           C
ATOM   3494  H   ALA A 240      27.728  58.650  36.346  1.00  0.01           H
ATOM   3495  HA  ALA A 240      24.895  58.967  36.437  1.00  0.01           H
ATOM   3496  HB1 ALA A 240      24.796  57.191  34.893  1.00  0.01           H
ATOM   3497  HB2 ALA A 240      26.325  56.463  35.500  1.00  0.01           H
ATOM   3498  HB3 ALA A 240      26.349  57.959  34.603  1.00  0.01           H
ATOM   3499  N   LEU A 241      25.810  56.350  38.275  1.00  0.00           N
ATOM   3500  CA  LEU A 241      25.446  55.442  39.400  1.00  0.00           C
ATOM   3501  C   LEU A 241      25.152  56.168  40.705  1.00  0.00           C
ATOM   3502  O   LEU A 241      24.316  55.783  41.520  1.00  0.00           O
ATOM   3503  CB  LEU A 241      26.638  54.462  39.564  1.00  0.00           C
ATOM   3504  CG  LEU A 241      26.466  53.320  40.634  1.00  0.00           C
ATOM   3505  CD1 LEU A 241      25.181  52.450  40.446  1.00  0.00           C
ATOM   3506  CD2 LEU A 241      27.693  52.419  40.577  1.00  0.00           C
ATOM   3507  H   LEU A 241      26.686  56.071  37.856  1.00  0.00           H
ATOM   3508  HA  LEU A 241      24.536  54.933  39.082  1.00  0.00           H
ATOM   3509  HB2 LEU A 241      26.752  53.921  38.625  1.00  0.00           H
ATOM   3510  HB3 LEU A 241      27.576  54.964  39.801  1.00  0.00           H
ATOM   3511  HG  LEU A 241      26.492  53.843  41.590  1.00  0.00           H
ATOM   3512 HD11 LEU A 241      24.264  53.040  40.451  1.00  0.00           H
ATOM   3513 HD12 LEU A 241      25.047  51.769  41.286  1.00  0.00           H
ATOM   3514 HD13 LEU A 241      25.153  51.878  39.519  1.00  0.00           H
ATOM   3515 HD21 LEU A 241      27.783  52.020  39.567  1.00  0.00           H
ATOM   3516 HD22 LEU A 241      28.621  52.953  40.782  1.00  0.00           H
ATOM   3517 HD23 LEU A 241      27.615  51.605  41.298  1.00  0.00           H
ATOM   3518  N   GLY A 242      25.666  57.375  40.816  1.00 -0.02           N
ATOM   3519  CA  GLY A 242      25.318  58.388  41.816  1.00 -0.02           C
ATOM   3520  C   GLY A 242      23.792  58.841  41.581  1.00 -0.02           C
ATOM   3521  O   GLY A 242      22.891  58.409  42.348  1.00 -0.02           O
ATOM   3522  H   GLY A 242      26.305  57.557  40.056  1.00 -0.02           H
ATOM   3523  HA2 GLY A 242      25.454  58.042  42.841  1.00 -0.02           H
ATOM   3524  HA3 GLY A 242      25.983  59.234  41.638  1.00 -0.02           H
ATOM   3525  N   VAL A 243      23.547  59.526  40.447  1.00 -0.02           N
ATOM   3526  CA  VAL A 243      22.199  59.807  39.978  1.00 -0.02           C
ATOM   3527  C   VAL A 243      21.232  58.553  40.043  1.00 -0.02           C
ATOM   3528  O   VAL A 243      20.100  58.676  40.435  1.00 -0.02           O
ATOM   3529  CB  VAL A 243      22.152  60.448  38.482  1.00 -0.02           C
ATOM   3530  CG1 VAL A 243      20.858  61.174  38.088  1.00 -0.02           C
ATOM   3531  CG2 VAL A 243      23.361  61.423  38.241  1.00 -0.02           C
ATOM   3532  H   VAL A 243      24.300  59.900  39.888  1.00 -0.02           H
ATOM   3533  HA  VAL A 243      21.767  60.593  40.598  1.00 -0.02           H
ATOM   3534  HB  VAL A 243      22.287  59.684  37.717  1.00 -0.02           H
ATOM   3535 HG11 VAL A 243      20.923  61.525  37.058  1.00 -0.02           H
ATOM   3536 HG12 VAL A 243      19.932  60.608  38.180  1.00 -0.02           H
ATOM   3537 HG13 VAL A 243      20.820  62.124  38.621  1.00 -0.02           H
ATOM   3538 HG21 VAL A 243      23.375  62.434  38.647  1.00 -0.02           H
ATOM   3539 HG22 VAL A 243      23.434  61.583  37.165  1.00 -0.02           H
ATOM   3540 HG23 VAL A 243      24.373  61.036  38.359  1.00 -0.02           H
ATOM   3541  N   TYR A 244      21.696  57.314  39.678  1.00  0.02           N
ATOM   3542  CA  TYR A 244      20.778  56.202  39.591  1.00  0.02           C
ATOM   3543  C   TYR A 244      20.336  55.621  40.963  1.00  0.02           C
ATOM   3544  O   TYR A 244      19.162  55.233  41.243  1.00  0.02           O
ATOM   3545  CB  TYR A 244      21.379  54.986  38.897  1.00  0.02           C
ATOM   3546  CG  TYR A 244      21.817  55.205  37.461  1.00  0.02           C
ATOM   3547  CD1 TYR A 244      21.286  56.192  36.595  1.00  0.02           C
ATOM   3548  CD2 TYR A 244      22.770  54.263  36.912  1.00  0.02           C
ATOM   3549  CE1 TYR A 244      21.774  56.373  35.345  1.00  0.02           C
ATOM   3550  CE2 TYR A 244      23.143  54.429  35.539  1.00  0.02           C
ATOM   3551  CZ  TYR A 244      22.655  55.490  34.778  1.00  0.02           C
ATOM   3552  OH  TYR A 244      22.944  55.534  33.457  1.00  0.02           O
ATOM   3553  H   TYR A 244      22.619  57.196  39.285  1.00  0.02           H
ATOM   3554  HA  TYR A 244      19.904  56.438  38.984  1.00  0.02           H
ATOM   3555  HB2 TYR A 244      22.284  54.626  39.387  1.00  0.02           H
ATOM   3556  HB3 TYR A 244      20.698  54.135  38.924  1.00  0.02           H
ATOM   3557  HD1 TYR A 244      20.490  56.837  36.935  1.00  0.02           H
ATOM   3558  HD2 TYR A 244      23.151  53.440  37.499  1.00  0.02           H
ATOM   3559  HE1 TYR A 244      21.340  57.166  34.753  1.00  0.02           H
ATOM   3560  HE2 TYR A 244      23.845  53.729  35.110  1.00  0.02           H
ATOM   3561  HH  TYR A 244      22.334  56.103  32.984  1.00  0.02           H
ATOM   3562  N   SER A 245      21.261  55.609  41.926  1.00  0.01           N
ATOM   3563  CA  SER A 245      21.130  54.798  43.162  1.00  0.01           C
ATOM   3564  C   SER A 245      20.343  55.597  44.218  1.00  0.01           C
ATOM   3565  O   SER A 245      19.558  55.024  45.055  1.00  0.01           O
ATOM   3566  CB  SER A 245      22.531  54.388  43.582  1.00  0.01           C
ATOM   3567  OG  SER A 245      23.264  55.537  43.953  1.00  0.01           O
ATOM   3568  H   SER A 245      22.106  56.159  41.860  1.00  0.01           H
ATOM   3569  HA  SER A 245      20.512  53.924  42.957  1.00  0.01           H
ATOM   3570  HB2 SER A 245      22.425  53.684  44.407  1.00  0.01           H
ATOM   3571  HB3 SER A 245      22.973  53.814  42.767  1.00  0.01           H
ATOM   3572  HG  SER A 245      23.477  55.968  43.122  1.00  0.01           H
ATOM   3573  N   ARG A 246      20.323  56.913  44.090  1.00  0.02           N
ATOM   3574  CA  ARG A 246      19.531  57.814  44.984  1.00  0.02           C
ATOM   3575  C   ARG A 246      18.694  58.829  44.267  1.00  0.02           C
ATOM   3576  O   ARG A 246      18.461  59.914  44.756  1.00  0.02           O
ATOM   3577  CB  ARG A 246      20.558  58.441  45.983  1.00  0.02           C
ATOM   3578  CG  ARG A 246      21.527  57.495  46.660  1.00  0.02           C
ATOM   3579  CD  ARG A 246      22.353  58.293  47.736  1.00  0.02           C
ATOM   3580  NE  ARG A 246      23.818  58.515  47.355  1.00  0.02           N
ATOM   3581  CZ  ARG A 246      24.332  59.556  46.679  1.00  0.02           C
ATOM   3582  NH1 ARG A 246      23.693  60.597  46.267  1.00  0.02           N
ATOM   3583  NH2 ARG A 246      25.617  59.601  46.410  1.00  0.02           N
ATOM   3584  H   ARG A 246      20.938  57.265  43.371  1.00  0.02           H
ATOM   3585  HA  ARG A 246      18.795  57.188  45.489  1.00  0.02           H
ATOM   3586  HB2 ARG A 246      21.214  59.088  45.401  1.00  0.02           H
ATOM   3587  HB3 ARG A 246      20.009  58.994  46.746  1.00  0.02           H
ATOM   3588  HG2 ARG A 246      20.920  56.741  47.161  1.00  0.02           H
ATOM   3589  HG3 ARG A 246      22.138  57.003  45.903  1.00  0.02           H
ATOM   3590  HD2 ARG A 246      22.040  59.235  48.186  1.00  0.02           H
ATOM   3591  HD3 ARG A 246      22.404  57.586  48.565  1.00  0.02           H
ATOM   3592  HE  ARG A 246      24.474  57.817  47.678  1.00  0.02           H
ATOM   3593 HH11 ARG A 246      22.738  60.850  46.475  1.00  0.02           H
ATOM   3594 HH12 ARG A 246      24.212  61.293  45.751  1.00  0.02           H
ATOM   3595 HH21 ARG A 246      26.184  58.768  46.480  1.00  0.02           H
ATOM   3596 HH22 ARG A 246      25.985  60.360  45.855  1.00  0.02           H
ATOM   3597  N   ARG A 247      17.974  58.436  43.210  1.00  0.01           N
ATOM   3598  CA  ARG A 247      17.178  59.235  42.267  1.00  0.01           C
ATOM   3599  C   ARG A 247      16.247  60.305  42.934  1.00  0.01           C
ATOM   3600  O   ARG A 247      15.922  61.343  42.388  1.00  0.01           O
ATOM   3601  CB  ARG A 247      16.461  58.251  41.315  1.00  0.01           C
ATOM   3602  CG  ARG A 247      15.820  58.872  40.012  1.00  0.01           C
ATOM   3603  CD  ARG A 247      14.329  58.387  39.900  1.00  0.01           C
ATOM   3604  NE  ARG A 247      13.662  58.753  38.699  1.00  0.01           N
ATOM   3605  CZ  ARG A 247      13.238  59.931  38.227  1.00  0.01           C
ATOM   3606  NH1 ARG A 247      13.434  60.950  39.101  1.00  0.01           N
ATOM   3607  NH2 ARG A 247      12.659  60.081  37.044  1.00  0.01           N
ATOM   3608  H   ARG A 247      18.055  57.451  43.003  1.00  0.01           H
ATOM   3609  HA  ARG A 247      17.949  59.822  41.768  1.00  0.01           H
ATOM   3610  HB2 ARG A 247      17.160  57.507  40.933  1.00  0.01           H
ATOM   3611  HB3 ARG A 247      15.637  57.765  41.837  1.00  0.01           H
ATOM   3612  HG2 ARG A 247      15.820  59.960  39.945  1.00  0.01           H
ATOM   3613  HG3 ARG A 247      16.441  58.471  39.211  1.00  0.01           H
ATOM   3614  HD2 ARG A 247      14.294  57.298  39.876  1.00  0.01           H
ATOM   3615  HD3 ARG A 247      13.742  58.663  40.777  1.00  0.01           H
ATOM   3616  HE  ARG A 247      13.518  57.975  38.072  1.00  0.01           H
ATOM   3617 HH11 ARG A 247      13.627  60.640  40.043  1.00  0.01           H
ATOM   3618 HH12 ARG A 247      13.046  61.865  38.925  1.00  0.01           H
ATOM   3619 HH21 ARG A 247      12.734  59.319  36.386  1.00  0.01           H
ATOM   3620 HH22 ARG A 247      12.369  60.964  36.647  1.00  0.01           H
ATOM   3621  N   ALA A 248      15.628  59.932  44.014  1.00  0.00           N
ATOM   3622  CA  ALA A 248      14.655  60.749  44.756  1.00  0.00           C
ATOM   3623  C   ALA A 248      15.310  61.775  45.607  1.00  0.00           C
ATOM   3624  O   ALA A 248      14.664  62.860  45.823  1.00  0.00           O
ATOM   3625  CB  ALA A 248      13.746  59.797  45.574  1.00  0.00           C
ATOM   3626  H   ALA A 248      15.722  58.941  44.186  1.00  0.00           H
ATOM   3627  HA  ALA A 248      14.040  61.302  44.046  1.00  0.00           H
ATOM   3628  HB1 ALA A 248      13.185  60.354  46.324  1.00  0.00           H
ATOM   3629  HB2 ALA A 248      14.397  59.223  46.234  1.00  0.00           H
ATOM   3630  HB3 ALA A 248      13.127  59.126  44.978  1.00  0.00           H
ATOM   3631  N   GLU A 249      16.642  61.656  46.036  1.00  0.00           N
ATOM   3632  CA  GLU A 249      17.414  62.683  46.805  1.00  0.00           C
ATOM   3633  C   GLU A 249      17.521  63.928  45.855  1.00  0.00           C
ATOM   3634  O   GLU A 249      17.508  65.082  46.364  1.00  0.00           O
ATOM   3635  CB  GLU A 249      18.788  62.053  47.141  1.00  0.00           C
ATOM   3636  CG  GLU A 249      19.770  63.116  47.717  1.00  0.00           C
ATOM   3637  CD  GLU A 249      20.936  62.464  48.330  1.00  0.00           C
ATOM   3638  OE1 GLU A 249      21.913  62.017  47.638  1.00  0.00           O
ATOM   3639  OE2 GLU A 249      20.971  62.414  49.584  1.00  0.00           O
ATOM   3640  H   GLU A 249      17.149  60.867  45.662  1.00  0.00           H
ATOM   3641  HA  GLU A 249      16.964  63.036  47.734  1.00  0.00           H
ATOM   3642  HB2 GLU A 249      18.686  61.316  47.938  1.00  0.00           H
ATOM   3643  HB3 GLU A 249      19.307  61.568  46.314  1.00  0.00           H
ATOM   3644  HG2 GLU A 249      20.096  63.763  46.903  1.00  0.00           H
ATOM   3645  HG3 GLU A 249      19.207  63.718  48.431  1.00  0.00           H
ATOM   3646  N   PHE A 250      17.696  63.700  44.549  1.00  0.01           N
ATOM   3647  CA  PHE A 250      17.995  64.747  43.537  1.00  0.01           C
ATOM   3648  C   PHE A 250      16.795  65.596  43.134  1.00  0.01           C
ATOM   3649  O   PHE A 250      16.871  66.850  42.947  1.00  0.01           O
ATOM   3650  CB  PHE A 250      18.588  64.199  42.192  1.00  0.01           C
ATOM   3651  CG  PHE A 250      19.882  63.423  42.329  1.00  0.01           C
ATOM   3652  CD1 PHE A 250      21.161  64.082  42.286  1.00  0.01           C
ATOM   3653  CD2 PHE A 250      19.804  62.015  42.660  1.00  0.01           C
ATOM   3654  CE1 PHE A 250      22.322  63.349  42.512  1.00  0.01           C
ATOM   3655  CE2 PHE A 250      21.005  61.357  43.073  1.00  0.01           C
ATOM   3656  CZ  PHE A 250      22.261  62.002  42.947  1.00  0.01           C
ATOM   3657  H   PHE A 250      17.712  62.731  44.263  1.00  0.01           H
ATOM   3658  HA  PHE A 250      18.789  65.416  43.869  1.00  0.01           H
ATOM   3659  HB2 PHE A 250      17.827  63.570  41.728  1.00  0.01           H
ATOM   3660  HB3 PHE A 250      18.743  65.018  41.491  1.00  0.01           H
ATOM   3661  HD1 PHE A 250      21.276  65.134  42.072  1.00  0.01           H
ATOM   3662  HD2 PHE A 250      18.852  61.515  42.764  1.00  0.01           H
ATOM   3663  HE1 PHE A 250      23.292  63.769  42.292  1.00  0.01           H
ATOM   3664  HE2 PHE A 250      20.886  60.340  43.417  1.00  0.01           H
ATOM   3665  HZ  PHE A 250      23.197  61.540  43.226  1.00  0.01           H
ATOM   3666  N   THR A 251      15.586  65.059  43.055  1.00  0.00           N
ATOM   3667  CA  THR A 251      14.460  65.913  42.602  1.00  0.00           C
ATOM   3668  C   THR A 251      14.029  66.879  43.730  1.00  0.00           C
ATOM   3669  O   THR A 251      13.512  67.973  43.407  1.00  0.00           O
ATOM   3670  CB  THR A 251      13.259  65.083  42.234  1.00  0.00           C
ATOM   3671  CG2 THR A 251      13.443  64.232  40.987  1.00  0.00           C
ATOM   3672  OG1 THR A 251      13.064  64.232  43.253  1.00  0.00           O
ATOM   3673  H   THR A 251      15.512  64.053  43.091  1.00  0.00           H
ATOM   3674  HA  THR A 251      14.728  66.520  41.737  1.00  0.00           H
ATOM   3675  HB  THR A 251      12.500  65.847  42.067  1.00  0.00           H
ATOM   3676  HG1 THR A 251      12.137  63.991  43.198  1.00  0.00           H
ATOM   3677 HG21 THR A 251      13.802  64.929  40.229  1.00  0.00           H
ATOM   3678 HG22 THR A 251      12.504  63.772  40.681  1.00  0.00           H
ATOM   3679 HG23 THR A 251      14.172  63.471  41.264  1.00  0.00           H
ATOM   3680  N   GLU A 252      14.347  66.526  44.971  1.00  0.00           N
ATOM   3681  CA  GLU A 252      14.301  67.353  46.156  1.00  0.00           C
ATOM   3682  C   GLU A 252      15.273  68.536  46.051  1.00  0.00           C
ATOM   3683  O   GLU A 252      14.816  69.707  46.186  1.00  0.00           O
ATOM   3684  CB  GLU A 252      14.576  66.343  47.332  1.00  0.00           C
ATOM   3685  CG  GLU A 252      14.035  66.907  48.667  1.00  0.00           C
ATOM   3686  CD  GLU A 252      14.973  67.881  49.285  1.00  0.00           C
ATOM   3687  OE1 GLU A 252      16.177  67.589  49.490  1.00  0.00           O
ATOM   3688  OE2 GLU A 252      14.447  68.977  49.572  1.00  0.00           O
ATOM   3689  H   GLU A 252      14.447  65.529  45.091  1.00  0.00           H
ATOM   3690  HA  GLU A 252      13.314  67.777  46.344  1.00  0.00           H
ATOM   3691  HB2 GLU A 252      13.995  65.446  47.115  1.00  0.00           H
ATOM   3692  HB3 GLU A 252      15.642  66.144  47.440  1.00  0.00           H
ATOM   3693  HG2 GLU A 252      13.037  67.325  48.538  1.00  0.00           H
ATOM   3694  HG3 GLU A 252      13.898  66.052  49.328  1.00  0.00           H
ATOM   3695  N   ARG A 253      16.505  68.317  45.724  1.00  0.01           N
ATOM   3696  CA  ARG A 253      17.491  69.351  45.496  1.00  0.01           C
ATOM   3697  C   ARG A 253      17.145  70.336  44.371  1.00  0.01           C
ATOM   3698  O   ARG A 253      17.330  71.526  44.556  1.00  0.01           O
ATOM   3699  CB  ARG A 253      18.773  68.680  45.142  1.00  0.01           C
ATOM   3700  CG  ARG A 253      19.542  68.167  46.378  1.00  0.01           C
ATOM   3701  CD  ARG A 253      20.334  69.157  47.185  1.00  0.01           C
ATOM   3702  NE  ARG A 253      20.843  68.555  48.426  1.00  0.01           N
ATOM   3703  CZ  ARG A 253      21.973  68.682  49.077  1.00  0.01           C
ATOM   3704  NH1 ARG A 253      22.857  69.552  48.790  1.00  0.01           N
ATOM   3705  NH2 ARG A 253      22.332  67.867  50.026  1.00  0.01           N
ATOM   3706  H   ARG A 253      16.812  67.357  45.655  1.00  0.01           H
ATOM   3707  HA  ARG A 253      17.625  69.908  46.423  1.00  0.01           H
ATOM   3708  HB2 ARG A 253      18.563  67.937  44.372  1.00  0.01           H
ATOM   3709  HB3 ARG A 253      19.413  69.337  44.553  1.00  0.01           H
ATOM   3710  HG2 ARG A 253      18.937  67.504  46.997  1.00  0.01           H
ATOM   3711  HG3 ARG A 253      20.253  67.529  45.851  1.00  0.01           H
ATOM   3712  HD2 ARG A 253      21.157  69.587  46.614  1.00  0.01           H
ATOM   3713  HD3 ARG A 253      19.654  69.937  47.528  1.00  0.01           H
ATOM   3714  HE  ARG A 253      20.203  67.894  48.844  1.00  0.01           H
ATOM   3715 HH11 ARG A 253      22.692  70.143  47.988  1.00  0.01           H
ATOM   3716 HH12 ARG A 253      23.752  69.468  49.251  1.00  0.01           H
ATOM   3717 HH21 ARG A 253      21.625  67.202  50.306  1.00  0.01           H
ATOM   3718 HH22 ARG A 253      23.221  67.909  50.503  1.00  0.01           H
ATOM   3719  N   PHE A 254      16.629  69.820  43.212  1.00  0.01           N
ATOM   3720  CA  PHE A 254      16.727  70.554  41.885  1.00  0.01           C
ATOM   3721  C   PHE A 254      15.399  70.637  41.192  1.00  0.01           C
ATOM   3722  O   PHE A 254      15.380  71.347  40.142  1.00  0.01           O
ATOM   3723  CB  PHE A 254      17.875  69.829  41.059  1.00  0.01           C
ATOM   3724  CG  PHE A 254      19.196  69.775  41.757  1.00  0.01           C
ATOM   3725  CD1 PHE A 254      19.910  70.965  42.079  1.00  0.01           C
ATOM   3726  CD2 PHE A 254      19.852  68.533  41.781  1.00  0.01           C
ATOM   3727  CE1 PHE A 254      21.128  70.835  42.808  1.00  0.01           C
ATOM   3728  CE2 PHE A 254      21.130  68.463  42.397  1.00  0.01           C
ATOM   3729  CZ  PHE A 254      21.689  69.584  42.924  1.00  0.01           C
ATOM   3730  H   PHE A 254      16.751  68.818  43.206  1.00  0.01           H
ATOM   3731  HA  PHE A 254      17.049  71.577  42.076  1.00  0.01           H
ATOM   3732  HB2 PHE A 254      17.477  68.878  40.705  1.00  0.01           H
ATOM   3733  HB3 PHE A 254      17.975  70.296  40.079  1.00  0.01           H
ATOM   3734  HD1 PHE A 254      19.393  71.913  42.079  1.00  0.01           H
ATOM   3735  HD2 PHE A 254      19.360  67.576  41.692  1.00  0.01           H
ATOM   3736  HE1 PHE A 254      21.541  71.687  43.328  1.00  0.01           H
ATOM   3737  HE2 PHE A 254      21.636  67.512  42.474  1.00  0.01           H
ATOM   3738  HZ  PHE A 254      22.607  69.543  43.491  1.00  0.01           H
ATOM   3739  N   GLY A 255      14.348  69.997  41.577  1.00  0.00           N
ATOM   3740  CA  GLY A 255      13.175  69.913  40.744  1.00  0.00           C
ATOM   3741  C   GLY A 255      13.316  68.695  39.917  1.00  0.00           C
ATOM   3742  O   GLY A 255      14.422  68.136  39.885  1.00  0.00           O
ATOM   3743  H   GLY A 255      14.476  69.370  42.358  1.00  0.00           H
ATOM   3744  HA2 GLY A 255      12.337  69.678  41.399  1.00  0.00           H
ATOM   3745  HA3 GLY A 255      13.036  70.897  40.295  1.00  0.00           H
ATOM   3746  N   ALA A 256      12.281  68.293  39.161  1.00  0.00           N
ATOM   3747  CA  ALA A 256      12.265  67.006  38.478  1.00  0.00           C
ATOM   3748  C   ALA A 256      12.811  67.057  37.066  1.00  0.00           C
ATOM   3749  O   ALA A 256      13.565  66.170  36.667  1.00  0.00           O
ATOM   3750  CB  ALA A 256      10.824  66.453  38.531  1.00  0.00           C
ATOM   3751  H   ALA A 256      11.484  68.900  39.034  1.00  0.00           H
ATOM   3752  HA  ALA A 256      12.914  66.337  39.044  1.00  0.00           H
ATOM   3753  HB1 ALA A 256      10.683  66.157  39.571  1.00  0.00           H
ATOM   3754  HB2 ALA A 256      10.793  65.544  37.930  1.00  0.00           H
ATOM   3755  HB3 ALA A 256      10.086  67.165  38.161  1.00  0.00           H
ATOM   3756  N   GLU A 257      12.378  68.059  36.347  1.00  0.01           N
ATOM   3757  CA  GLU A 257      12.799  68.206  34.945  1.00  0.01           C
ATOM   3758  C   GLU A 257      14.334  68.183  34.572  1.00  0.01           C
ATOM   3759  O   GLU A 257      14.736  67.576  33.593  1.00  0.01           O
ATOM   3760  CB  GLU A 257      12.314  69.606  34.466  1.00  0.01           C
ATOM   3761  CG  GLU A 257      12.180  69.682  32.960  1.00  0.01           C
ATOM   3762  CD  GLU A 257      11.148  70.798  32.646  1.00  0.01           C
ATOM   3763  OE1 GLU A 257      11.360  71.984  33.102  1.00  0.01           O
ATOM   3764  OE2 GLU A 257      10.120  70.553  31.896  1.00  0.01           O
ATOM   3765  H   GLU A 257      11.814  68.805  36.730  1.00  0.01           H
ATOM   3766  HA  GLU A 257      12.440  67.339  34.391  1.00  0.01           H
ATOM   3767  HB2 GLU A 257      11.354  69.859  34.915  1.00  0.01           H
ATOM   3768  HB3 GLU A 257      12.949  70.414  34.830  1.00  0.01           H
ATOM   3769  HG2 GLU A 257      13.146  69.884  32.498  1.00  0.01           H
ATOM   3770  HG3 GLU A 257      11.745  68.795  32.498  1.00  0.01           H
ATOM   3771  N   PHE A 258      15.217  68.674  35.537  1.00  0.01           N
ATOM   3772  CA  PHE A 258      16.696  68.592  35.380  1.00  0.01           C
ATOM   3773  C   PHE A 258      17.176  67.157  35.538  1.00  0.01           C
ATOM   3774  O   PHE A 258      17.934  66.603  34.747  1.00  0.01           O
ATOM   3775  CB  PHE A 258      17.311  69.488  36.510  1.00  0.01           C
ATOM   3776  CG  PHE A 258      18.822  69.468  36.665  1.00  0.01           C
ATOM   3777  CD1 PHE A 258      19.640  69.960  35.670  1.00  0.01           C
ATOM   3778  CD2 PHE A 258      19.450  68.856  37.803  1.00  0.01           C
ATOM   3779  CE1 PHE A 258      21.051  69.847  35.750  1.00  0.01           C
ATOM   3780  CE2 PHE A 258      20.813  68.730  37.882  1.00  0.01           C
ATOM   3781  CZ  PHE A 258      21.649  69.226  36.895  1.00  0.01           C
ATOM   3782  H   PHE A 258      14.848  69.122  36.364  1.00  0.01           H
ATOM   3783  HA  PHE A 258      17.013  68.901  34.384  1.00  0.01           H
ATOM   3784  HB2 PHE A 258      17.078  70.535  36.319  1.00  0.01           H
ATOM   3785  HB3 PHE A 258      16.862  69.224  37.468  1.00  0.01           H
ATOM   3786  HD1 PHE A 258      19.201  70.402  34.789  1.00  0.01           H
ATOM   3787  HD2 PHE A 258      18.791  68.543  38.600  1.00  0.01           H
ATOM   3788  HE1 PHE A 258      21.659  70.129  34.903  1.00  0.01           H
ATOM   3789  HE2 PHE A 258      21.248  68.241  38.741  1.00  0.01           H
ATOM   3790  HZ  PHE A 258      22.708  69.049  37.013  1.00  0.01           H
ATOM   3791  N   VAL A 259      16.733  66.461  36.620  1.00 -0.01           N
ATOM   3792  CA  VAL A 259      17.222  65.058  36.948  1.00 -0.01           C
ATOM   3793  C   VAL A 259      16.712  64.140  35.853  1.00 -0.01           C
ATOM   3794  O   VAL A 259      17.374  63.191  35.507  1.00 -0.01           O
ATOM   3795  CB  VAL A 259      16.628  64.650  38.283  1.00 -0.01           C
ATOM   3796  CG1 VAL A 259      17.197  63.321  38.871  1.00 -0.01           C
ATOM   3797  CG2 VAL A 259      17.031  65.690  39.327  1.00 -0.01           C
ATOM   3798  H   VAL A 259      15.884  66.844  37.010  1.00 -0.01           H
ATOM   3799  HA  VAL A 259      18.312  65.102  36.937  1.00 -0.01           H
ATOM   3800  HB  VAL A 259      15.544  64.587  38.194  1.00 -0.01           H
ATOM   3801 HG11 VAL A 259      16.956  62.477  38.225  1.00 -0.01           H
ATOM   3802 HG12 VAL A 259      18.273  63.381  39.031  1.00 -0.01           H
ATOM   3803 HG13 VAL A 259      16.779  63.095  39.852  1.00 -0.01           H
ATOM   3804 HG21 VAL A 259      16.761  66.703  39.029  1.00 -0.01           H
ATOM   3805 HG22 VAL A 259      18.113  65.788  39.420  1.00 -0.01           H
ATOM   3806 HG23 VAL A 259      16.581  65.476  40.297  1.00 -0.01           H
ATOM   3807  N   ASP A 260      15.546  64.351  35.193  1.00  0.01           N
ATOM   3808  CA  ASP A 260      14.961  63.460  34.146  1.00  0.01           C
ATOM   3809  C   ASP A 260      15.804  63.614  32.881  1.00  0.01           C
ATOM   3810  O   ASP A 260      16.209  62.641  32.250  1.00  0.01           O
ATOM   3811  CB  ASP A 260      13.452  63.867  33.813  1.00  0.01           C
ATOM   3812  CG  ASP A 260      12.433  63.110  34.618  1.00  0.01           C
ATOM   3813  OD1 ASP A 260      12.736  62.205  35.401  1.00  0.01           O
ATOM   3814  OD2 ASP A 260      11.192  63.282  34.338  1.00  0.01           O
ATOM   3815  H   ASP A 260      14.993  65.172  35.392  1.00  0.01           H
ATOM   3816  HA  ASP A 260      15.007  62.400  34.398  1.00  0.01           H
ATOM   3817  HB2 ASP A 260      13.294  64.943  33.880  1.00  0.01           H
ATOM   3818  HB3 ASP A 260      13.289  63.735  32.743  1.00  0.01           H
ATOM   3819  N   GLY A 261      16.325  64.815  32.540  1.00  0.00           N
ATOM   3820  CA  GLY A 261      17.417  64.952  31.516  1.00  0.00           C
ATOM   3821  C   GLY A 261      18.729  64.193  31.790  1.00  0.00           C
ATOM   3822  O   GLY A 261      19.356  63.664  30.840  1.00  0.00           O
ATOM   3823  H   GLY A 261      15.984  65.595  33.082  1.00  0.00           H
ATOM   3824  HA2 GLY A 261      17.020  64.721  30.528  1.00  0.00           H
ATOM   3825  HA3 GLY A 261      17.657  66.015  31.494  1.00  0.00           H
ATOM   3826  N   LEU A 262      19.171  64.177  33.078  1.00 -0.14           N
ATOM   3827  CA  LEU A 262      20.402  63.491  33.469  1.00 -0.14           C
ATOM   3828  C   LEU A 262      20.208  62.011  33.188  1.00 -0.14           C
ATOM   3829  O   LEU A 262      20.970  61.283  32.572  1.00 -0.14           O
ATOM   3830  CB  LEU A 262      20.722  63.757  34.981  1.00 -0.14           C
ATOM   3831  CG  LEU A 262      20.963  65.145  35.390  1.00 -0.14           C
ATOM   3832  CD1 LEU A 262      21.488  65.080  36.819  1.00 -0.14           C
ATOM   3833  CD2 LEU A 262      22.048  65.875  34.670  1.00 -0.14           C
ATOM   3834  H   LEU A 262      18.562  64.593  33.767  1.00 -0.14           H
ATOM   3835  HA  LEU A 262      21.152  63.920  32.805  1.00 -0.14           H
ATOM   3836  HB2 LEU A 262      19.862  63.422  35.561  1.00 -0.14           H
ATOM   3837  HB3 LEU A 262      21.568  63.122  35.243  1.00 -0.14           H
ATOM   3838  HG  LEU A 262      20.009  65.668  35.338  1.00 -0.14           H
ATOM   3839 HD11 LEU A 262      20.772  64.646  37.517  1.00 -0.14           H
ATOM   3840 HD12 LEU A 262      21.781  66.085  37.124  1.00 -0.14           H
ATOM   3841 HD13 LEU A 262      22.367  64.445  36.933  1.00 -0.14           H
ATOM   3842 HD21 LEU A 262      21.775  66.286  33.698  1.00 -0.14           H
ATOM   3843 HD22 LEU A 262      22.470  66.715  35.221  1.00 -0.14           H
ATOM   3844 HD23 LEU A 262      22.949  65.271  34.560  1.00 -0.14           H
ATOM   3845  N   LEU A 263      19.097  61.520  33.849  1.00  0.01           N
ATOM   3846  CA  LEU A 263      18.663  60.144  33.837  1.00  0.01           C
ATOM   3847  C   LEU A 263      18.555  59.581  32.418  1.00  0.01           C
ATOM   3848  O   LEU A 263      19.095  58.441  32.191  1.00  0.01           O
ATOM   3849  CB  LEU A 263      17.375  59.833  34.592  1.00  0.01           C
ATOM   3850  CG  LEU A 263      17.559  59.872  36.184  1.00  0.01           C
ATOM   3851  CD1 LEU A 263      16.178  60.020  36.821  1.00  0.01           C
ATOM   3852  CD2 LEU A 263      18.381  58.756  36.802  1.00  0.01           C
ATOM   3853  H   LEU A 263      18.626  62.147  34.485  1.00  0.01           H
ATOM   3854  HA  LEU A 263      19.497  59.582  34.259  1.00  0.01           H
ATOM   3855  HB2 LEU A 263      16.606  60.526  34.249  1.00  0.01           H
ATOM   3856  HB3 LEU A 263      17.088  58.796  34.418  1.00  0.01           H
ATOM   3857  HG  LEU A 263      17.972  60.857  36.403  1.00  0.01           H
ATOM   3858 HD11 LEU A 263      15.624  60.907  36.514  1.00  0.01           H
ATOM   3859 HD12 LEU A 263      16.272  60.111  37.903  1.00  0.01           H
ATOM   3860 HD13 LEU A 263      15.645  59.079  36.686  1.00  0.01           H
ATOM   3861 HD21 LEU A 263      17.852  57.816  36.646  1.00  0.01           H
ATOM   3862 HD22 LEU A 263      19.358  58.731  36.318  1.00  0.01           H
ATOM   3863 HD23 LEU A 263      18.458  58.905  37.879  1.00  0.01           H
ATOM   3864  N   ALA A 264      17.888  60.288  31.464  1.00  0.00           N
ATOM   3865  CA  ALA A 264      17.827  59.943  30.080  1.00  0.00           C
ATOM   3866  C   ALA A 264      19.170  60.037  29.302  1.00  0.00           C
ATOM   3867  O   ALA A 264      19.447  59.210  28.470  1.00  0.00           O
ATOM   3868  CB  ALA A 264      16.706  60.789  29.468  1.00  0.00           C
ATOM   3869  H   ALA A 264      17.381  61.116  31.743  1.00  0.00           H
ATOM   3870  HA  ALA A 264      17.476  58.913  30.018  1.00  0.00           H
ATOM   3871  HB1 ALA A 264      16.683  60.766  28.379  1.00  0.00           H
ATOM   3872  HB2 ALA A 264      16.930  61.824  29.724  1.00  0.00           H
ATOM   3873  HB3 ALA A 264      15.705  60.525  29.810  1.00  0.00           H
ATOM   3874  N   GLY A 265      20.006  61.132  29.514  1.00 -0.05           N
ATOM   3875  CA  GLY A 265      21.284  61.390  28.839  1.00 -0.05           C
ATOM   3876  C   GLY A 265      22.453  60.403  29.070  1.00 -0.05           C
ATOM   3877  O   GLY A 265      23.222  60.115  28.123  1.00 -0.05           O
ATOM   3878  H   GLY A 265      19.576  61.902  30.005  1.00 -0.05           H
ATOM   3879  HA2 GLY A 265      21.169  61.408  27.755  1.00 -0.05           H
ATOM   3880  HA3 GLY A 265      21.654  62.363  29.162  1.00 -0.05           H
ATOM   3881  N   LEU A 266      22.659  59.930  30.334  1.00 -0.43           N
ATOM   3882  CA  LEU A 266      24.011  59.610  30.769  1.00 -0.43           C
ATOM   3883  C   LEU A 266      24.597  58.300  30.207  1.00 -0.43           C
ATOM   3884  O   LEU A 266      25.757  58.391  29.739  1.00 -0.43           O
ATOM   3885  CB  LEU A 266      23.995  59.583  32.378  1.00 -0.43           C
ATOM   3886  CG  LEU A 266      24.439  60.934  32.822  1.00 -0.43           C
ATOM   3887  CD1 LEU A 266      24.273  61.086  34.340  1.00 -0.43           C
ATOM   3888  CD2 LEU A 266      25.868  61.345  32.513  1.00 -0.43           C
ATOM   3889  H   LEU A 266      21.965  60.208  31.013  1.00 -0.43           H
ATOM   3890  HA  LEU A 266      24.658  60.422  30.436  1.00 -0.43           H
ATOM   3891  HB2 LEU A 266      23.003  59.315  32.740  1.00 -0.43           H
ATOM   3892  HB3 LEU A 266      24.714  58.829  32.698  1.00 -0.43           H
ATOM   3893  HG  LEU A 266      23.841  61.599  32.198  1.00 -0.43           H
ATOM   3894 HD11 LEU A 266      23.346  60.555  34.553  1.00 -0.43           H
ATOM   3895 HD12 LEU A 266      24.324  62.141  34.610  1.00 -0.43           H
ATOM   3896 HD13 LEU A 266      25.088  60.579  34.856  1.00 -0.43           H
ATOM   3897 HD21 LEU A 266      26.027  62.350  32.905  1.00 -0.43           H
ATOM   3898 HD22 LEU A 266      26.630  60.678  32.918  1.00 -0.43           H
ATOM   3899 HD23 LEU A 266      26.045  61.425  31.441  1.00 -0.43           H
ATOM   3900  N   GLY A 267      23.953  57.148  30.242  1.00  0.00           N
ATOM   3901  CA  GLY A 267      24.397  55.885  29.535  1.00  0.00           C
ATOM   3902  C   GLY A 267      24.584  56.140  28.045  1.00  0.00           C
ATOM   3903  O   GLY A 267      25.353  55.496  27.402  1.00  0.00           O
ATOM   3904  H   GLY A 267      23.016  57.254  30.604  1.00  0.00           H
ATOM   3905  HA2 GLY A 267      25.334  55.527  29.960  1.00  0.00           H
ATOM   3906  HA3 GLY A 267      23.651  55.095  29.631  1.00  0.00           H
ATOM   3907  N   SER A 268      23.837  57.040  27.459  1.00 -0.01           N
ATOM   3908  CA  SER A 268      24.056  57.446  26.029  1.00 -0.01           C
ATOM   3909  C   SER A 268      25.269  58.405  25.806  1.00 -0.01           C
ATOM   3910  O   SER A 268      26.096  58.095  24.941  1.00 -0.01           O
ATOM   3911  CB  SER A 268      22.789  58.078  25.516  1.00 -0.01           C
ATOM   3912  OG  SER A 268      22.893  58.198  24.111  1.00 -0.01           O
ATOM   3913  H   SER A 268      23.046  57.420  27.959  1.00 -0.01           H
ATOM   3914  HA  SER A 268      24.233  56.576  25.398  1.00 -0.01           H
ATOM   3915  HB2 SER A 268      21.950  57.407  25.703  1.00 -0.01           H
ATOM   3916  HB3 SER A 268      22.610  59.090  25.878  1.00 -0.01           H
ATOM   3917  HG  SER A 268      23.185  57.358  23.750  1.00 -0.01           H
ATOM   3918  N   ALA A 269      25.447  59.472  26.661  1.00 -0.29           N
ATOM   3919  CA  ALA A 269      26.663  60.347  26.637  1.00 -0.29           C
ATOM   3920  C   ALA A 269      28.017  59.521  26.801  1.00 -0.29           C
ATOM   3921  O   ALA A 269      28.873  59.774  25.989  1.00 -0.29           O
ATOM   3922  CB  ALA A 269      26.562  61.455  27.627  1.00 -0.29           C
ATOM   3923  H   ALA A 269      24.779  59.520  27.417  1.00 -0.29           H
ATOM   3924  HA  ALA A 269      26.699  60.793  25.644  1.00 -0.29           H
ATOM   3925  HB1 ALA A 269      25.738  62.080  27.284  1.00 -0.29           H
ATOM   3926  HB2 ALA A 269      27.444  62.089  27.719  1.00 -0.29           H
ATOM   3927  HB3 ALA A 269      26.277  61.244  28.657  1.00 -0.29           H
ATOM   3928  N   GLN A 270      28.036  58.489  27.649  1.00 -0.03           N
ATOM   3929  CA  GLN A 270      29.075  57.540  27.939  1.00 -0.03           C
ATOM   3930  C   GLN A 270      29.411  56.773  26.645  1.00 -0.03           C
ATOM   3931  O   GLN A 270      30.611  56.538  26.393  1.00 -0.03           O
ATOM   3932  CB  GLN A 270      28.568  56.670  29.099  1.00 -0.03           C
ATOM   3933  CG  GLN A 270      29.656  55.623  29.545  1.00 -0.03           C
ATOM   3934  CD  GLN A 270      30.696  55.913  30.613  1.00 -0.03           C
ATOM   3935  NE2 GLN A 270      31.866  55.268  30.736  1.00 -0.03           N
ATOM   3936  OE1 GLN A 270      30.419  56.819  31.417  1.00 -0.03           O
ATOM   3937  H   GLN A 270      27.217  58.405  28.234  1.00 -0.03           H
ATOM   3938  HA  GLN A 270      29.881  58.112  28.400  1.00 -0.03           H
ATOM   3939  HB2 GLN A 270      28.304  57.277  29.965  1.00 -0.03           H
ATOM   3940  HB3 GLN A 270      27.671  56.096  28.868  1.00 -0.03           H
ATOM   3941  HG2 GLN A 270      29.194  54.763  30.031  1.00 -0.03           H
ATOM   3942  HG3 GLN A 270      30.192  55.195  28.698  1.00 -0.03           H
ATOM   3943 HE21 GLN A 270      32.400  55.633  31.512  1.00 -0.03           H
ATOM   3944 HE22 GLN A 270      32.114  54.450  30.199  1.00 -0.03           H
ATOM   3945  N   GLU A 271      28.459  56.558  25.716  1.00 -0.01           N
ATOM   3946  CA  GLU A 271      28.854  55.793  24.420  1.00 -0.01           C
ATOM   3947  C   GLU A 271      29.603  56.802  23.485  1.00 -0.01           C
ATOM   3948  O   GLU A 271      30.575  56.480  22.876  1.00 -0.01           O
ATOM   3949  CB  GLU A 271      27.593  55.170  23.903  1.00 -0.01           C
ATOM   3950  CG  GLU A 271      27.793  54.016  22.986  1.00 -0.01           C
ATOM   3951  CD  GLU A 271      28.202  52.677  23.656  1.00 -0.01           C
ATOM   3952  OE1 GLU A 271      27.455  51.704  23.727  1.00 -0.01           O
ATOM   3953  OE2 GLU A 271      29.436  52.568  23.951  1.00 -0.01           O
ATOM   3954  H   GLU A 271      27.488  56.836  25.728  1.00 -0.01           H
ATOM   3955  HA  GLU A 271      29.568  54.989  24.600  1.00 -0.01           H
ATOM   3956  HB2 GLU A 271      27.091  54.762  24.780  1.00 -0.01           H
ATOM   3957  HB3 GLU A 271      26.794  55.847  23.600  1.00 -0.01           H
ATOM   3958  HG2 GLU A 271      26.859  53.843  22.452  1.00 -0.01           H
ATOM   3959  HG3 GLU A 271      28.506  54.389  22.250  1.00 -0.01           H
ATOM   3960  N   THR A 272      29.170  58.055  23.401  1.00 -0.01           N
ATOM   3961  CA  THR A 272      29.935  59.101  22.753  1.00 -0.01           C
ATOM   3962  C   THR A 272      31.280  59.335  23.523  1.00 -0.01           C
ATOM   3963  O   THR A 272      32.305  59.772  22.943  1.00 -0.01           O
ATOM   3964  CB  THR A 272      29.204  60.466  22.646  1.00 -0.01           C
ATOM   3965  CG2 THR A 272      29.954  61.516  21.898  1.00 -0.01           C
ATOM   3966  OG1 THR A 272      27.872  60.380  22.118  1.00 -0.01           O
ATOM   3967  H   THR A 272      28.376  58.340  23.956  1.00 -0.01           H
ATOM   3968  HA  THR A 272      30.111  58.788  21.724  1.00 -0.01           H
ATOM   3969  HB  THR A 272      28.997  60.883  23.631  1.00 -0.01           H
ATOM   3970  HG1 THR A 272      27.932  60.423  21.161  1.00 -0.01           H
ATOM   3971 HG21 THR A 272      30.965  61.711  22.255  1.00 -0.01           H
ATOM   3972 HG22 THR A 272      29.372  62.437  21.909  1.00 -0.01           H
ATOM   3973 HG23 THR A 272      30.069  61.086  20.903  1.00 -0.01           H
ATOM   3974  N   LEU A 273      31.300  59.065  24.817  1.00 -0.10           N
ATOM   3975  CA  LEU A 273      32.566  59.084  25.592  1.00 -0.10           C
ATOM   3976  C   LEU A 273      33.495  57.942  25.066  1.00 -0.10           C
ATOM   3977  O   LEU A 273      34.638  58.162  24.671  1.00 -0.10           O
ATOM   3978  CB  LEU A 273      32.368  59.102  27.123  1.00 -0.10           C
ATOM   3979  CG  LEU A 273      33.718  59.443  27.824  1.00 -0.10           C
ATOM   3980  CD1 LEU A 273      33.958  60.970  27.797  1.00 -0.10           C
ATOM   3981  CD2 LEU A 273      33.790  58.938  29.251  1.00 -0.10           C
ATOM   3982  H   LEU A 273      30.449  58.803  25.294  1.00 -0.10           H
ATOM   3983  HA  LEU A 273      33.074  60.015  25.340  1.00 -0.10           H
ATOM   3984  HB2 LEU A 273      31.613  59.805  27.475  1.00 -0.10           H
ATOM   3985  HB3 LEU A 273      32.079  58.116  27.485  1.00 -0.10           H
ATOM   3986  HG  LEU A 273      34.551  58.897  27.380  1.00 -0.10           H
ATOM   3987 HD11 LEU A 273      33.770  61.366  26.799  1.00 -0.10           H
ATOM   3988 HD12 LEU A 273      35.013  61.071  28.051  1.00 -0.10           H
ATOM   3989 HD13 LEU A 273      33.267  61.469  28.476  1.00 -0.10           H
ATOM   3990 HD21 LEU A 273      33.241  59.614  29.908  1.00 -0.10           H
ATOM   3991 HD22 LEU A 273      33.299  57.965  29.236  1.00 -0.10           H
ATOM   3992 HD23 LEU A 273      34.835  58.928  29.560  1.00 -0.10           H
ATOM   3993  N   ILE A 274      32.958  56.736  24.961  1.00  0.02           N
ATOM   3994  CA  ILE A 274      33.758  55.550  24.628  1.00  0.02           C
ATOM   3995  C   ILE A 274      34.176  55.563  23.178  1.00  0.02           C
ATOM   3996  O   ILE A 274      35.313  55.145  22.977  1.00  0.02           O
ATOM   3997  CB  ILE A 274      32.879  54.376  24.898  1.00  0.02           C
ATOM   3998  CG1 ILE A 274      32.914  54.035  26.423  1.00  0.02           C
ATOM   3999  CG2 ILE A 274      33.144  53.030  24.149  1.00  0.02           C
ATOM   4000  CD1 ILE A 274      31.780  53.187  26.929  1.00  0.02           C
ATOM   4001  H   ILE A 274      32.119  56.632  25.513  1.00  0.02           H
ATOM   4002  HA  ILE A 274      34.631  55.442  25.272  1.00  0.02           H
ATOM   4003  HB  ILE A 274      31.866  54.726  24.698  1.00  0.02           H
ATOM   4004 HG12 ILE A 274      33.875  53.584  26.670  1.00  0.02           H
ATOM   4005 HG13 ILE A 274      32.910  54.990  26.948  1.00  0.02           H
ATOM   4006 HG21 ILE A 274      33.061  53.155  23.070  1.00  0.02           H
ATOM   4007 HG22 ILE A 274      32.475  52.218  24.435  1.00  0.02           H
ATOM   4008 HG23 ILE A 274      34.182  52.709  24.233  1.00  0.02           H
ATOM   4009 HD11 ILE A 274      30.838  53.586  26.553  1.00  0.02           H
ATOM   4010 HD12 ILE A 274      31.899  53.116  28.010  1.00  0.02           H
ATOM   4011 HD13 ILE A 274      31.921  52.179  26.539  1.00  0.02           H
ATOM   4012  N   ARG A 275      33.369  55.973  22.226  1.00  0.02           N
ATOM   4013  CA  ARG A 275      33.440  55.770  20.798  1.00  0.02           C
ATOM   4014  C   ARG A 275      34.020  56.998  20.039  1.00  0.02           C
ATOM   4015  O   ARG A 275      34.907  56.805  19.218  1.00  0.02           O
ATOM   4016  CB  ARG A 275      32.022  55.463  20.224  1.00  0.02           C
ATOM   4017  CG  ARG A 275      31.582  54.084  20.697  1.00  0.02           C
ATOM   4018  CD  ARG A 275      30.299  53.588  19.990  1.00  0.02           C
ATOM   4019  NE  ARG A 275      29.870  52.243  20.427  1.00  0.02           N
ATOM   4020  CZ  ARG A 275      28.642  51.764  20.419  1.00  0.02           C
ATOM   4021  NH1 ARG A 275      27.635  52.470  20.125  1.00  0.02           N
ATOM   4022  NH2 ARG A 275      28.405  50.552  20.793  1.00  0.02           N
ATOM   4023  H   ARG A 275      32.459  56.294  22.524  1.00  0.02           H
ATOM   4024  HA  ARG A 275      34.137  54.969  20.550  1.00  0.02           H
ATOM   4025  HB2 ARG A 275      31.285  56.218  20.500  1.00  0.02           H
ATOM   4026  HB3 ARG A 275      32.096  55.382  19.139  1.00  0.02           H
ATOM   4027  HG2 ARG A 275      32.402  53.398  20.485  1.00  0.02           H
ATOM   4028  HG3 ARG A 275      31.377  54.145  21.766  1.00  0.02           H
ATOM   4029  HD2 ARG A 275      29.563  54.381  20.126  1.00  0.02           H
ATOM   4030  HD3 ARG A 275      30.480  53.516  18.918  1.00  0.02           H
ATOM   4031  HE  ARG A 275      30.587  51.661  20.836  1.00  0.02           H
ATOM   4032 HH11 ARG A 275      27.779  53.450  19.927  1.00  0.02           H
ATOM   4033 HH12 ARG A 275      26.694  52.112  20.212  1.00  0.02           H
ATOM   4034 HH21 ARG A 275      29.149  50.056  21.262  1.00  0.02           H
ATOM   4035 HH22 ARG A 275      27.472  50.285  21.071  1.00  0.02           H
ATOM   4036  N   LYS A 276      33.546  58.226  20.310  1.00  0.02           N
ATOM   4037  CA  LYS A 276      33.757  59.337  19.454  1.00  0.02           C
ATOM   4038  C   LYS A 276      34.639  60.415  20.128  1.00  0.02           C
ATOM   4039  O   LYS A 276      35.070  61.325  19.403  1.00  0.02           O
ATOM   4040  CB  LYS A 276      32.506  59.961  19.000  1.00  0.02           C
ATOM   4041  CG  LYS A 276      31.634  58.858  18.291  1.00  0.02           C
ATOM   4042  CD  LYS A 276      30.584  59.566  17.404  1.00  0.02           C
ATOM   4043  CE  LYS A 276      29.558  58.510  16.917  1.00  0.02           C
ATOM   4044  NZ  LYS A 276      28.367  59.125  16.342  1.00  0.02           N
ATOM   4045  H   LYS A 276      32.879  58.269  21.067  1.00  0.02           H
ATOM   4046  HA  LYS A 276      34.287  59.004  18.561  1.00  0.02           H
ATOM   4047  HB2 LYS A 276      31.971  60.455  19.811  1.00  0.02           H
ATOM   4048  HB3 LYS A 276      32.754  60.713  18.251  1.00  0.02           H
ATOM   4049  HG2 LYS A 276      32.256  58.243  17.641  1.00  0.02           H
ATOM   4050  HG3 LYS A 276      31.098  58.245  19.015  1.00  0.02           H
ATOM   4051  HD2 LYS A 276      30.078  60.385  17.915  1.00  0.02           H
ATOM   4052  HD3 LYS A 276      31.055  60.022  16.533  1.00  0.02           H
ATOM   4053  HE2 LYS A 276      29.993  57.847  16.170  1.00  0.02           H
ATOM   4054  HE3 LYS A 276      29.270  57.830  17.719  1.00  0.02           H
ATOM   4055  HZ1 LYS A 276      27.947  58.374  15.814  1.00  0.02           H
ATOM   4056  HZ2 LYS A 276      28.715  59.865  15.749  1.00  0.02           H
ATOM   4057  HZ3 LYS A 276      27.849  59.634  17.045  1.00  0.02           H
ATOM   4058  N   THR A 277      34.922  60.348  21.445  1.00  0.00           N
ATOM   4059  CA  THR A 277      35.857  61.273  22.075  1.00  0.00           C
ATOM   4060  C   THR A 277      36.970  60.579  22.891  1.00  0.00           C
ATOM   4061  O   THR A 277      36.981  59.336  23.093  1.00  0.00           O
ATOM   4062  CB  THR A 277      35.151  62.335  22.903  1.00  0.00           C
ATOM   4063  CG2 THR A 277      34.138  63.235  22.293  1.00  0.00           C
ATOM   4064  OG1 THR A 277      34.481  61.646  23.949  1.00  0.00           O
ATOM   4065  H   THR A 277      34.667  59.560  22.023  1.00  0.00           H
ATOM   4066  HA  THR A 277      36.419  61.852  21.342  1.00  0.00           H
ATOM   4067  HB  THR A 277      35.850  62.983  23.430  1.00  0.00           H
ATOM   4068  HG1 THR A 277      33.799  61.140  23.502  1.00  0.00           H
ATOM   4069 HG21 THR A 277      34.594  63.801  21.480  1.00  0.00           H
ATOM   4070 HG22 THR A 277      33.805  63.808  23.158  1.00  0.00           H
ATOM   4071 HG23 THR A 277      33.277  62.641  21.986  1.00  0.00           H
ATOM   4072  N   ARG A 278      38.004  61.303  23.289  1.00  0.01           N
ATOM   4073  CA  ARG A 278      38.986  60.847  24.247  1.00  0.01           C
ATOM   4074  C   ARG A 278      39.362  62.116  25.128  1.00  0.01           C
ATOM   4075  O   ARG A 278      38.863  63.205  24.945  1.00  0.01           O
ATOM   4076  CB  ARG A 278      40.229  60.142  23.611  1.00  0.01           C
ATOM   4077  CG  ARG A 278      40.024  58.627  23.297  1.00  0.01           C
ATOM   4078  CD  ARG A 278      41.215  57.608  23.484  1.00  0.01           C
ATOM   4079  NE  ARG A 278      40.740  56.159  23.301  1.00  0.01           N
ATOM   4080  CZ  ARG A 278      41.197  55.176  24.077  1.00  0.01           C
ATOM   4081  NH1 ARG A 278      42.172  55.336  24.881  1.00  0.01           N
ATOM   4082  NH2 ARG A 278      40.641  54.040  24.032  1.00  0.01           N
ATOM   4083  H   ARG A 278      38.130  62.231  22.911  1.00  0.01           H
ATOM   4084  HA  ARG A 278      38.621  60.078  24.928  1.00  0.01           H
ATOM   4085  HB2 ARG A 278      40.578  60.662  22.718  1.00  0.01           H
ATOM   4086  HB3 ARG A 278      41.102  60.254  24.254  1.00  0.01           H
ATOM   4087  HG2 ARG A 278      39.358  58.314  24.101  1.00  0.01           H
ATOM   4088  HG3 ARG A 278      39.455  58.476  22.380  1.00  0.01           H
ATOM   4089  HD2 ARG A 278      42.074  57.805  22.844  1.00  0.01           H
ATOM   4090  HD3 ARG A 278      41.561  57.744  24.509  1.00  0.01           H
ATOM   4091  HE  ARG A 278      39.946  55.983  22.703  1.00  0.01           H
ATOM   4092 HH11 ARG A 278      42.774  56.147  24.892  1.00  0.01           H
ATOM   4093 HH12 ARG A 278      42.450  54.494  25.365  1.00  0.01           H
ATOM   4094 HH21 ARG A 278      39.908  53.942  23.344  1.00  0.01           H
ATOM   4095 HH22 ARG A 278      41.009  53.251  24.544  1.00  0.01           H
ATOM   4096  N   PHE A 279      40.151  61.812  26.219  1.00 -0.10           N
ATOM   4097  CA  PHE A 279      40.528  62.802  27.244  1.00 -0.10           C
ATOM   4098  C   PHE A 279      42.003  62.638  27.745  1.00 -0.10           C
ATOM   4099  O   PHE A 279      42.533  61.549  27.964  1.00 -0.10           O
ATOM   4100  CB  PHE A 279      39.592  62.730  28.461  1.00 -0.10           C
ATOM   4101  CG  PHE A 279      40.115  63.264  29.810  1.00 -0.10           C
ATOM   4102  CD1 PHE A 279      39.850  64.638  30.156  1.00 -0.10           C
ATOM   4103  CD2 PHE A 279      41.122  62.606  30.502  1.00 -0.10           C
ATOM   4104  CE1 PHE A 279      40.343  65.225  31.318  1.00 -0.10           C
ATOM   4105  CE2 PHE A 279      41.708  63.234  31.669  1.00 -0.10           C
ATOM   4106  CZ  PHE A 279      41.257  64.504  32.052  1.00 -0.10           C
ATOM   4107  H   PHE A 279      40.526  60.876  26.285  1.00 -0.10           H
ATOM   4108  HA  PHE A 279      40.420  63.812  26.849  1.00 -0.10           H
ATOM   4109  HB2 PHE A 279      38.622  63.176  28.240  1.00 -0.10           H
ATOM   4110  HB3 PHE A 279      39.496  61.671  28.700  1.00 -0.10           H
ATOM   4111  HD1 PHE A 279      39.061  65.046  29.541  1.00 -0.10           H
ATOM   4112  HD2 PHE A 279      41.366  61.603  30.183  1.00 -0.10           H
ATOM   4113  HE1 PHE A 279      40.018  66.219  31.590  1.00 -0.10           H
ATOM   4114  HE2 PHE A 279      42.528  62.689  32.115  1.00 -0.10           H
ATOM   4115  HZ  PHE A 279      41.629  64.875  32.995  1.00 -0.10           H
ATOM   4116  N   PHE A 280      42.657  63.775  27.831  1.00 -0.01           N
ATOM   4117  CA  PHE A 280      44.138  63.929  27.977  1.00 -0.01           C
ATOM   4118  C   PHE A 280      44.590  64.979  28.960  1.00 -0.01           C
ATOM   4119  O   PHE A 280      43.854  65.922  29.314  1.00 -0.01           O
ATOM   4120  CB  PHE A 280      44.889  64.137  26.644  1.00 -0.01           C
ATOM   4121  CG  PHE A 280      44.552  65.546  26.087  1.00 -0.01           C
ATOM   4122  CD1 PHE A 280      45.480  66.593  26.122  1.00 -0.01           C
ATOM   4123  CD2 PHE A 280      43.337  65.733  25.363  1.00 -0.01           C
ATOM   4124  CE1 PHE A 280      45.180  67.890  25.610  1.00 -0.01           C
ATOM   4125  CE2 PHE A 280      43.013  66.986  24.875  1.00 -0.01           C
ATOM   4126  CZ  PHE A 280      43.979  67.981  24.863  1.00 -0.01           C
ATOM   4127  H   PHE A 280      42.112  64.625  27.853  1.00 -0.01           H
ATOM   4128  HA  PHE A 280      44.504  62.995  28.403  1.00 -0.01           H
ATOM   4129  HB2 PHE A 280      45.975  64.099  26.723  1.00 -0.01           H
ATOM   4130  HB3 PHE A 280      44.637  63.364  25.918  1.00 -0.01           H
ATOM   4131  HD1 PHE A 280      46.318  66.383  26.770  1.00 -0.01           H
ATOM   4132  HD2 PHE A 280      42.631  64.919  25.295  1.00 -0.01           H
ATOM   4133  HE1 PHE A 280      45.816  68.756  25.724  1.00 -0.01           H
ATOM   4134  HE2 PHE A 280      41.993  67.173  24.574  1.00 -0.01           H
ATOM   4135  HZ  PHE A 280      43.747  68.952  24.453  1.00 -0.01           H
ATOM   4136  N   MET A 281      45.849  64.757  29.353  1.00  0.01           N
ATOM   4137  CA  MET A 281      46.652  65.824  29.989  1.00  0.01           C
ATOM   4138  C   MET A 281      47.719  66.431  29.019  1.00  0.01           C
ATOM   4139  O   MET A 281      48.302  65.678  28.299  1.00  0.01           O
ATOM   4140  CB  MET A 281      47.356  65.138  31.181  1.00  0.01           C
ATOM   4141  CG  MET A 281      48.393  66.002  31.966  1.00  0.01           C
ATOM   4142  SD  MET A 281      50.040  65.271  32.241  1.00  0.01           S
ATOM   4143  CE  MET A 281      50.911  65.511  30.713  1.00  0.01           C
ATOM   4144  H   MET A 281      46.340  64.010  28.885  1.00  0.01           H
ATOM   4145  HA  MET A 281      46.022  66.669  30.268  1.00  0.01           H
ATOM   4146  HB2 MET A 281      46.586  64.845  31.895  1.00  0.01           H
ATOM   4147  HB3 MET A 281      47.861  64.240  30.825  1.00  0.01           H
ATOM   4148  HG2 MET A 281      48.513  66.953  31.447  1.00  0.01           H
ATOM   4149  HG3 MET A 281      47.851  66.201  32.890  1.00  0.01           H
ATOM   4150  HE1 MET A 281      51.970  65.385  30.939  1.00  0.01           H
ATOM   4151  HE2 MET A 281      50.551  64.804  29.966  1.00  0.01           H
ATOM   4152  HE3 MET A 281      50.744  66.537  30.385  1.00  0.01           H
ATOM   4153  N   ALA A 282      48.018  67.760  29.139  1.00  0.00           N
ATOM   4154  CA  ALA A 282      49.205  68.350  28.492  1.00  0.00           C
ATOM   4155  C   ALA A 282      50.024  69.219  29.524  1.00  0.00           C
ATOM   4156  O   ALA A 282      49.399  70.084  30.139  1.00  0.00           O
ATOM   4157  CB  ALA A 282      48.663  69.140  27.247  1.00  0.00           C
ATOM   4158  H   ALA A 282      47.499  68.306  29.813  1.00  0.00           H
ATOM   4159  HA  ALA A 282      49.802  67.500  28.161  1.00  0.00           H
ATOM   4160  HB1 ALA A 282      49.497  69.546  26.674  1.00  0.00           H
ATOM   4161  HB2 ALA A 282      48.047  69.952  27.633  1.00  0.00           H
ATOM   4162  HB3 ALA A 282      47.987  68.491  26.690  1.00  0.00           H
ATOM   4163  N   THR A 283      51.346  69.080  29.665  1.00  0.00           N
ATOM   4164  CA  THR A 283      52.150  70.120  30.453  1.00  0.00           C
ATOM   4165  C   THR A 283      52.851  71.021  29.484  1.00  0.00           C
ATOM   4166  O   THR A 283      53.467  70.558  28.617  1.00  0.00           O
ATOM   4167  CB  THR A 283      53.184  69.574  31.458  1.00  0.00           C
ATOM   4168  CG2 THR A 283      53.680  70.768  32.283  1.00  0.00           C
ATOM   4169  OG1 THR A 283      52.589  68.669  32.350  1.00  0.00           O
ATOM   4170  H   THR A 283      51.766  68.403  29.045  1.00  0.00           H
ATOM   4171  HA  THR A 283      51.471  70.706  31.073  1.00  0.00           H
ATOM   4172  HB  THR A 283      53.972  69.037  30.930  1.00  0.00           H
ATOM   4173  HG1 THR A 283      52.372  67.842  31.912  1.00  0.00           H
ATOM   4174 HG21 THR A 283      52.831  71.101  32.879  1.00  0.00           H
ATOM   4175 HG22 THR A 283      54.049  71.657  31.771  1.00  0.00           H
ATOM   4176 HG23 THR A 283      54.454  70.370  32.939  1.00  0.00           H
ATOM   4177  N   LEU A 284      52.737  72.296  29.700  1.00  0.00           N
ATOM   4178  CA  LEU A 284      53.141  73.365  28.799  1.00  0.00           C
ATOM   4179  C   LEU A 284      54.128  74.241  29.494  1.00  0.00           C
ATOM   4180  O   LEU A 284      54.227  74.288  30.735  1.00  0.00           O
ATOM   4181  CB  LEU A 284      51.896  74.168  28.395  1.00  0.00           C
ATOM   4182  CG  LEU A 284      50.731  73.271  27.999  1.00  0.00           C
ATOM   4183  CD1 LEU A 284      49.531  74.153  27.645  1.00  0.00           C
ATOM   4184  CD2 LEU A 284      51.097  72.484  26.769  1.00  0.00           C
ATOM   4185  H   LEU A 284      52.322  72.522  30.593  1.00  0.00           H
ATOM   4186  HA  LEU A 284      53.707  72.967  27.957  1.00  0.00           H
ATOM   4187  HB2 LEU A 284      51.606  74.931  29.118  1.00  0.00           H
ATOM   4188  HB3 LEU A 284      52.181  74.715  27.497  1.00  0.00           H
ATOM   4189  HG  LEU A 284      50.477  72.567  28.792  1.00  0.00           H
ATOM   4190 HD11 LEU A 284      49.127  74.612  28.547  1.00  0.00           H
ATOM   4191 HD12 LEU A 284      48.782  73.431  27.319  1.00  0.00           H
ATOM   4192 HD13 LEU A 284      49.745  74.871  26.853  1.00  0.00           H
ATOM   4193 HD21 LEU A 284      51.261  73.136  25.912  1.00  0.00           H
ATOM   4194 HD22 LEU A 284      51.952  71.830  26.942  1.00  0.00           H
ATOM   4195 HD23 LEU A 284      50.352  71.758  26.444  1.00  0.00           H
ATOM   4196  N   ARG A 285      54.851  75.049  28.688  1.00  0.00           N
ATOM   4197  CA  ARG A 285      55.742  76.160  29.166  1.00  0.00           C
ATOM   4198  C   ARG A 285      55.690  77.460  28.332  1.00  0.00           C
ATOM   4199  O   ARG A 285      55.371  77.467  27.118  1.00  0.00           O
ATOM   4200  CB  ARG A 285      57.175  75.613  29.189  1.00  0.00           C
ATOM   4201  CG  ARG A 285      58.189  76.489  29.858  1.00  0.00           C
ATOM   4202  CD  ARG A 285      59.562  75.938  30.059  1.00  0.00           C
ATOM   4203  NE  ARG A 285      59.557  74.782  30.979  1.00  0.00           N
ATOM   4204  CZ  ARG A 285      59.186  74.653  32.248  1.00  0.00           C
ATOM   4205  NH1 ARG A 285      58.664  75.612  33.017  1.00  0.00           N
ATOM   4206  NH2 ARG A 285      59.308  73.511  32.930  1.00  0.00           N
ATOM   4207  H   ARG A 285      54.875  74.836  27.700  1.00  0.00           H
ATOM   4208  HA  ARG A 285      55.358  76.313  30.174  1.00  0.00           H
ATOM   4209  HB2 ARG A 285      57.074  74.630  29.650  1.00  0.00           H
ATOM   4210  HB3 ARG A 285      57.476  75.322  28.183  1.00  0.00           H
ATOM   4211  HG2 ARG A 285      58.433  77.256  29.123  1.00  0.00           H
ATOM   4212  HG3 ARG A 285      57.818  76.730  30.854  1.00  0.00           H
ATOM   4213  HD2 ARG A 285      59.914  75.610  29.081  1.00  0.00           H
ATOM   4214  HD3 ARG A 285      60.231  76.718  30.422  1.00  0.00           H
ATOM   4215  HE  ARG A 285      59.914  73.914  30.605  1.00  0.00           H
ATOM   4216 HH11 ARG A 285      58.656  76.587  32.752  1.00  0.00           H
ATOM   4217 HH12 ARG A 285      58.510  75.320  33.971  1.00  0.00           H
ATOM   4218 HH21 ARG A 285      59.682  72.643  32.573  1.00  0.00           H
ATOM   4219 HH22 ARG A 285      58.797  73.562  33.800  1.00  0.00           H
ATOM   4220  N   LYS A 286      55.784  78.599  29.046  1.00  0.00           N
ATOM   4221  CA  LYS A 286      55.925  79.954  28.534  1.00  0.00           C
ATOM   4222  C   LYS A 286      57.374  80.274  28.315  1.00  0.00           C
ATOM   4223  O   LYS A 286      58.171  79.840  29.171  1.00  0.00           O
ATOM   4224  CB  LYS A 286      55.222  80.885  29.535  1.00  0.00           C
ATOM   4225  CG  LYS A 286      55.476  82.393  29.250  1.00  0.00           C
ATOM   4226  CD  LYS A 286      54.562  83.229  30.067  1.00  0.00           C
ATOM   4227  CE  LYS A 286      54.751  84.715  29.606  1.00  0.00           C
ATOM   4228  NZ  LYS A 286      54.040  85.692  30.429  1.00  0.00           N
ATOM   4229  H   LYS A 286      55.901  78.506  30.045  1.00  0.00           H
ATOM   4230  HA  LYS A 286      55.305  80.136  27.657  1.00  0.00           H
ATOM   4231  HB2 LYS A 286      54.156  80.660  29.560  1.00  0.00           H
ATOM   4232  HB3 LYS A 286      55.536  80.543  30.521  1.00  0.00           H
ATOM   4233  HG2 LYS A 286      56.508  82.617  29.517  1.00  0.00           H
ATOM   4234  HG3 LYS A 286      55.449  82.578  28.176  1.00  0.00           H
ATOM   4235  HD2 LYS A 286      53.527  82.950  29.870  1.00  0.00           H
ATOM   4236  HD3 LYS A 286      54.952  83.139  31.081  1.00  0.00           H
ATOM   4237  HE2 LYS A 286      55.807  84.960  29.721  1.00  0.00           H
ATOM   4238  HE3 LYS A 286      54.535  84.867  28.549  1.00  0.00           H
ATOM   4239  HZ1 LYS A 286      53.983  85.291  31.354  1.00  0.00           H
ATOM   4240  HZ2 LYS A 286      53.098  85.755  30.069  1.00  0.00           H
ATOM   4241  HZ3 LYS A 286      54.510  86.585  30.466  1.00  0.00           H
ATOM   4242  N   PRO A 287      57.810  80.958  27.250  1.00  0.00           N
ATOM   4243  CA  PRO A 287      59.236  81.489  27.153  1.00  0.00           C
ATOM   4244  C   PRO A 287      59.836  82.108  28.370  1.00  0.00           C
ATOM   4245  O   PRO A 287      59.149  82.907  29.048  1.00  0.00           O
ATOM   4246  CB  PRO A 287      59.132  82.580  26.032  1.00  0.00           C
ATOM   4247  CG  PRO A 287      58.085  81.935  25.118  1.00  0.00           C
ATOM   4248  CD  PRO A 287      57.118  81.198  26.037  1.00  0.00           C
ATOM   4249  HA  PRO A 287      59.990  80.743  26.903  1.00  0.00           H
ATOM   4250  HB2 PRO A 287      58.700  83.496  26.434  1.00  0.00           H
ATOM   4251  HB3 PRO A 287      60.093  82.814  25.575  1.00  0.00           H
ATOM   4252  HG2 PRO A 287      57.681  82.820  24.627  1.00  0.00           H
ATOM   4253  HG3 PRO A 287      58.539  81.246  24.407  1.00  0.00           H
ATOM   4254  HD2 PRO A 287      56.259  81.845  26.211  1.00  0.00           H
ATOM   4255  HD3 PRO A 287      56.755  80.274  25.586  1.00  0.00           H
ATOM   4256  N   ALA A 288      61.173  81.892  28.522  1.00  0.00           N
ATOM   4257  CA  ALA A 288      62.091  82.493  29.551  1.00  0.00           C
ATOM   4258  C   ALA A 288      62.858  83.678  29.067  1.00  0.00           C
ATOM   4259  O   ALA A 288      62.953  83.883  27.853  1.00  0.00           O
ATOM   4260  CB  ALA A 288      63.061  81.453  29.991  1.00  0.00           C
ATOM   4261  H   ALA A 288      61.653  81.265  27.892  1.00  0.00           H
ATOM   4262  HA  ALA A 288      61.447  82.739  30.395  1.00  0.00           H
ATOM   4263  HB1 ALA A 288      63.541  80.983  29.132  1.00  0.00           H
ATOM   4264  HB2 ALA A 288      62.603  80.669  30.593  1.00  0.00           H
ATOM   4265  HB3 ALA A 288      63.867  81.862  30.601  1.00  0.00           H
ATOM   4266  N   VAL A 289      63.448  84.553  29.897  1.00  0.00           N
ATOM   4267  CA  VAL A 289      64.385  85.605  29.448  1.00  0.00           C
ATOM   4268  C   VAL A 289      65.666  84.870  29.135  1.00  0.00           C
ATOM   4269  O   VAL A 289      66.079  83.954  29.867  1.00  0.00           O
ATOM   4270  CB  VAL A 289      64.562  86.762  30.467  1.00  0.00           C
ATOM   4271  CG1 VAL A 289      63.272  87.528  30.767  1.00  0.00           C
ATOM   4272  CG2 VAL A 289      65.018  86.270  31.845  1.00  0.00           C
ATOM   4273  H   VAL A 289      63.418  84.391  30.894  1.00  0.00           H
ATOM   4274  HA  VAL A 289      64.051  85.935  28.464  1.00  0.00           H
ATOM   4275  HB  VAL A 289      65.340  87.437  30.111  1.00  0.00           H
ATOM   4276 HG11 VAL A 289      62.782  87.993  29.912  1.00  0.00           H
ATOM   4277 HG12 VAL A 289      62.606  86.800  31.232  1.00  0.00           H
ATOM   4278 HG13 VAL A 289      63.456  88.284  31.530  1.00  0.00           H
ATOM   4279 HG21 VAL A 289      65.051  87.038  32.617  1.00  0.00           H
ATOM   4280 HG22 VAL A 289      66.009  85.828  31.742  1.00  0.00           H
ATOM   4281 HG23 VAL A 289      64.429  85.416  32.182  1.00  0.00           H
ATOM   4282  N   LEU A 290      66.382  85.284  28.030  1.00  0.00           N
ATOM   4283  CA  LEU A 290      67.791  85.083  27.833  1.00  0.00           C
ATOM   4284  C   LEU A 290      68.579  86.382  27.917  1.00  0.00           C
ATOM   4285  O   LEU A 290      68.177  87.377  27.250  1.00  0.00           O
ATOM   4286  CB  LEU A 290      68.063  84.291  26.489  1.00  0.00           C
ATOM   4287  CG  LEU A 290      69.269  83.301  26.229  1.00  0.00           C
ATOM   4288  CD1 LEU A 290      70.702  83.929  26.417  1.00  0.00           C
ATOM   4289  CD2 LEU A 290      69.123  82.205  27.288  1.00  0.00           C
ATOM   4290  OXT LEU A 290      69.582  86.407  28.664  1.00  0.00           O
ATOM   4291  H   LEU A 290      65.852  86.007  27.566  1.00  0.00           H
ATOM   4292  HA  LEU A 290      68.164  84.558  28.712  1.00  0.00           H
ATOM   4293  HB2 LEU A 290      67.167  83.689  26.331  1.00  0.00           H
ATOM   4294  HB3 LEU A 290      68.109  85.071  25.729  1.00  0.00           H
ATOM   4295  HG  LEU A 290      69.212  82.764  25.282  1.00  0.00           H
ATOM   4296 HD11 LEU A 290      71.462  83.168  26.240  1.00  0.00           H
ATOM   4297 HD12 LEU A 290      70.847  84.291  27.435  1.00  0.00           H
ATOM   4298 HD13 LEU A 290      70.746  84.820  25.791  1.00  0.00           H
ATOM   4299 HD21 LEU A 290      68.868  82.661  28.244  1.00  0.00           H
ATOM   4300 HD22 LEU A 290      68.266  81.555  27.108  1.00  0.00           H
ATOM   4301 HD23 LEU A 290      70.035  81.616  27.383  1.00  0.00           H
TER    4302      LEU A 290 
ATOM   4303  N   GLN B   9      28.329  85.190  23.621  1.00  0.03           N
ATOM   4304  CA  GLN B   9      28.993  84.501  22.446  1.00  0.03           C
ATOM   4305  C   GLN B   9      29.165  82.984  22.569  1.00  0.03           C
ATOM   4306  O   GLN B   9      28.651  82.331  21.676  1.00  0.03           O
ATOM   4307  CB  GLN B   9      30.291  85.060  21.930  1.00  0.03           C
ATOM   4308  CG  GLN B   9      30.106  86.501  21.512  1.00  0.03           C
ATOM   4309  CD  GLN B   9      29.412  86.557  20.098  1.00  0.03           C
ATOM   4310  NE2 GLN B   9      29.307  87.745  19.543  1.00  0.03           N
ATOM   4311  OE1 GLN B   9      29.000  85.538  19.490  1.00  0.03           O
ATOM   4312  HA  GLN B   9      28.298  84.564  21.609  1.00  0.03           H
ATOM   4313  HB2 GLN B   9      30.977  85.081  22.777  1.00  0.03           H
ATOM   4314  HB3 GLN B   9      30.709  84.418  21.154  1.00  0.03           H
ATOM   4315  HG2 GLN B   9      29.551  87.029  22.288  1.00  0.03           H
ATOM   4316  HG3 GLN B   9      31.080  86.991  21.501  1.00  0.03           H
ATOM   4317 HE21 GLN B   9      28.700  87.890  18.749  1.00  0.03           H
ATOM   4318 HE22 GLN B   9      29.415  88.542  20.153  1.00  0.03           H
ATOM   4319  H1  GLN B   9      27.505  84.627  23.779  1.00  0.03           H
ATOM   4320  H2  GLN B   9      28.852  85.019  24.467  1.00  0.03           H
ATOM   4321  H3  GLN B   9      28.059  86.149  23.454  1.00  0.03           H
ATOM   4322  N   GLN B  10      29.864  82.509  23.645  1.00  0.02           N
ATOM   4323  CA  GLN B  10      29.939  81.030  23.938  1.00  0.02           C
ATOM   4324  C   GLN B  10      28.470  80.460  24.180  1.00  0.02           C
ATOM   4325  O   GLN B  10      27.781  81.094  24.968  1.00  0.02           O
ATOM   4326  CB  GLN B  10      30.894  80.753  25.040  1.00  0.02           C
ATOM   4327  CG  GLN B  10      32.318  80.449  24.443  1.00  0.02           C
ATOM   4328  CD  GLN B  10      32.812  81.529  23.513  1.00  0.02           C
ATOM   4329  NE2 GLN B  10      33.112  81.178  22.269  1.00  0.02           N
ATOM   4330  OE1 GLN B  10      33.034  82.709  23.891  1.00  0.02           O
ATOM   4331  H   GLN B  10      30.204  83.177  24.323  1.00  0.02           H
ATOM   4332  HA  GLN B  10      30.360  80.559  23.050  1.00  0.02           H
ATOM   4333  HB2 GLN B  10      30.981  81.655  25.646  1.00  0.02           H
ATOM   4334  HB3 GLN B  10      30.614  79.821  25.531  1.00  0.02           H
ATOM   4335  HG2 GLN B  10      33.047  80.339  25.246  1.00  0.02           H
ATOM   4336  HG3 GLN B  10      32.346  79.467  23.970  1.00  0.02           H
ATOM   4337 HE21 GLN B  10      33.605  81.826  21.672  1.00  0.02           H
ATOM   4338 HE22 GLN B  10      33.030  80.176  22.168  1.00  0.02           H
ATOM   4339  N   GLN B  11      28.107  79.251  23.658  1.00  0.01           N
ATOM   4340  CA  GLN B  11      26.732  78.829  23.751  1.00  0.01           C
ATOM   4341  C   GLN B  11      26.211  78.700  25.215  1.00  0.01           C
ATOM   4342  O   GLN B  11      25.016  78.980  25.388  1.00  0.01           O
ATOM   4343  CB  GLN B  11      26.392  77.592  22.900  1.00  0.01           C
ATOM   4344  CG  GLN B  11      26.917  76.222  23.426  1.00  0.01           C
ATOM   4345  CD  GLN B  11      26.627  75.102  22.418  1.00  0.01           C
ATOM   4346  NE2 GLN B  11      26.873  73.854  22.763  1.00  0.01           N
ATOM   4347  OE1 GLN B  11      26.281  75.343  21.276  1.00  0.01           O
ATOM   4348  H   GLN B  11      28.723  78.727  23.053  1.00  0.01           H
ATOM   4349  HA  GLN B  11      26.186  79.671  23.326  1.00  0.01           H
ATOM   4350  HB2 GLN B  11      25.322  77.440  22.757  1.00  0.01           H
ATOM   4351  HB3 GLN B  11      26.767  77.852  21.911  1.00  0.01           H
ATOM   4352  HG2 GLN B  11      27.973  76.261  23.691  1.00  0.01           H
ATOM   4353  HG3 GLN B  11      26.309  75.904  24.273  1.00  0.01           H
ATOM   4354 HE21 GLN B  11      26.472  73.169  22.138  1.00  0.01           H
ATOM   4355 HE22 GLN B  11      27.342  73.641  23.632  1.00  0.01           H
ATOM   4356  N   VAL B  12      27.025  78.390  26.224  1.00 -0.01           N
ATOM   4357  CA  VAL B  12      26.901  79.048  27.537  1.00 -0.01           C
ATOM   4358  C   VAL B  12      28.100  79.953  27.844  1.00 -0.01           C
ATOM   4359  O   VAL B  12      29.299  79.555  27.728  1.00 -0.01           O
ATOM   4360  CB  VAL B  12      26.635  78.090  28.724  1.00 -0.01           C
ATOM   4361  CG1 VAL B  12      25.285  77.390  28.594  1.00 -0.01           C
ATOM   4362  CG2 VAL B  12      27.757  77.024  28.941  1.00 -0.01           C
ATOM   4363  H   VAL B  12      27.953  78.136  25.915  1.00 -0.01           H
ATOM   4364  HA  VAL B  12      25.971  79.616  27.503  1.00 -0.01           H
ATOM   4365  HB  VAL B  12      26.583  78.598  29.686  1.00 -0.01           H
ATOM   4366 HG11 VAL B  12      24.458  78.098  28.659  1.00 -0.01           H
ATOM   4367 HG12 VAL B  12      25.135  77.014  27.582  1.00 -0.01           H
ATOM   4368 HG13 VAL B  12      25.249  76.638  29.382  1.00 -0.01           H
ATOM   4369 HG21 VAL B  12      27.789  76.405  28.044  1.00 -0.01           H
ATOM   4370 HG22 VAL B  12      27.498  76.434  29.821  1.00 -0.01           H
ATOM   4371 HG23 VAL B  12      28.718  77.522  29.066  1.00 -0.01           H
ATOM   4372  N   THR B  13      27.778  81.086  28.344  1.00  0.00           N
ATOM   4373  CA  THR B  13      28.745  82.093  28.732  1.00  0.00           C
ATOM   4374  C   THR B  13      29.118  81.951  30.234  1.00  0.00           C
ATOM   4375  O   THR B  13      28.357  81.385  31.045  1.00  0.00           O
ATOM   4376  CB  THR B  13      28.185  83.533  28.571  1.00  0.00           C
ATOM   4377  CG2 THR B  13      27.759  83.860  27.173  1.00  0.00           C
ATOM   4378  OG1 THR B  13      27.052  83.773  29.353  1.00  0.00           O
ATOM   4379  H   THR B  13      26.789  81.204  28.510  1.00  0.00           H
ATOM   4380  HA  THR B  13      29.583  81.957  28.048  1.00  0.00           H
ATOM   4381  HB  THR B  13      28.894  84.275  28.937  1.00  0.00           H
ATOM   4382  HG1 THR B  13      26.374  83.205  28.979  1.00  0.00           H
ATOM   4383 HG21 THR B  13      27.497  84.918  27.195  1.00  0.00           H
ATOM   4384 HG22 THR B  13      26.961  83.271  26.722  1.00  0.00           H
ATOM   4385 HG23 THR B  13      28.558  83.726  26.444  1.00  0.00           H
ATOM   4386  N   ALA B  14      30.227  82.642  30.541  1.00  0.00           N
ATOM   4387  CA  ALA B  14      30.647  82.480  31.915  1.00  0.00           C
ATOM   4388  C   ALA B  14      29.797  83.220  33.027  1.00  0.00           C
ATOM   4389  O   ALA B  14      29.905  82.879  34.212  1.00  0.00           O
ATOM   4390  CB  ALA B  14      32.160  82.876  31.935  1.00  0.00           C
ATOM   4391  H   ALA B  14      30.696  83.289  29.923  1.00  0.00           H
ATOM   4392  HA  ALA B  14      30.563  81.409  32.098  1.00  0.00           H
ATOM   4393  HB1 ALA B  14      32.796  82.112  31.487  1.00  0.00           H
ATOM   4394  HB2 ALA B  14      32.595  82.843  32.934  1.00  0.00           H
ATOM   4395  HB3 ALA B  14      32.273  83.829  31.418  1.00  0.00           H
ATOM   4396  N   ASP B  15      28.920  84.156  32.652  1.00  0.00           N
ATOM   4397  CA  ASP B  15      27.872  84.757  33.394  1.00  0.00           C
ATOM   4398  C   ASP B  15      26.624  83.949  33.559  1.00  0.00           C
ATOM   4399  O   ASP B  15      25.971  84.047  34.601  1.00  0.00           O
ATOM   4400  CB  ASP B  15      27.426  86.110  32.731  1.00  0.00           C
ATOM   4401  CG  ASP B  15      28.538  87.109  32.985  1.00  0.00           C
ATOM   4402  OD1 ASP B  15      29.202  87.113  34.089  1.00  0.00           O
ATOM   4403  OD2 ASP B  15      28.785  87.999  32.100  1.00  0.00           O
ATOM   4404  H   ASP B  15      28.991  84.531  31.717  1.00  0.00           H
ATOM   4405  HA  ASP B  15      28.236  84.967  34.400  1.00  0.00           H
ATOM   4406  HB2 ASP B  15      27.148  85.940  31.691  1.00  0.00           H
ATOM   4407  HB3 ASP B  15      26.643  86.547  33.351  1.00  0.00           H
ATOM   4408  N   GLU B  16      26.311  83.056  32.624  1.00  0.01           N
ATOM   4409  CA  GLU B  16      25.383  81.915  32.914  1.00  0.01           C
ATOM   4410  C   GLU B  16      25.990  80.762  33.804  1.00  0.01           C
ATOM   4411  O   GLU B  16      25.233  80.205  34.653  1.00  0.01           O
ATOM   4412  CB  GLU B  16      24.815  81.403  31.580  1.00  0.01           C
ATOM   4413  CG  GLU B  16      23.721  82.263  30.816  1.00  0.01           C
ATOM   4414  CD  GLU B  16      23.731  82.042  29.312  1.00  0.01           C
ATOM   4415  OE1 GLU B  16      24.786  82.009  28.610  1.00  0.01           O
ATOM   4416  OE2 GLU B  16      22.605  81.860  28.793  1.00  0.01           O
ATOM   4417  H   GLU B  16      26.914  82.962  31.819  1.00  0.01           H
ATOM   4418  HA  GLU B  16      24.527  82.276  33.483  1.00  0.01           H
ATOM   4419  HB2 GLU B  16      25.732  81.366  30.992  1.00  0.01           H
ATOM   4420  HB3 GLU B  16      24.265  80.466  31.667  1.00  0.01           H
ATOM   4421  HG2 GLU B  16      22.754  81.916  31.180  1.00  0.01           H
ATOM   4422  HG3 GLU B  16      23.909  83.281  31.156  1.00  0.01           H
ATOM   4423  N   VAL B  17      27.223  80.457  33.508  1.00 -0.03           N
ATOM   4424  CA  VAL B  17      27.870  79.304  34.110  1.00 -0.03           C
ATOM   4425  C   VAL B  17      28.177  79.538  35.606  1.00 -0.03           C
ATOM   4426  O   VAL B  17      28.122  78.563  36.329  1.00 -0.03           O
ATOM   4427  CB  VAL B  17      29.249  78.908  33.422  1.00 -0.03           C
ATOM   4428  CG1 VAL B  17      30.234  77.939  34.061  1.00 -0.03           C
ATOM   4429  CG2 VAL B  17      28.921  78.279  32.078  1.00 -0.03           C
ATOM   4430  H   VAL B  17      27.652  80.926  32.722  1.00 -0.03           H
ATOM   4431  HA  VAL B  17      27.075  78.577  33.944  1.00 -0.03           H
ATOM   4432  HB  VAL B  17      29.853  79.805  33.286  1.00 -0.03           H
ATOM   4433 HG11 VAL B  17      30.520  78.199  35.080  1.00 -0.03           H
ATOM   4434 HG12 VAL B  17      29.827  76.928  34.080  1.00 -0.03           H
ATOM   4435 HG13 VAL B  17      31.145  77.890  33.465  1.00 -0.03           H
ATOM   4436 HG21 VAL B  17      29.778  78.148  31.417  1.00 -0.03           H
ATOM   4437 HG22 VAL B  17      28.291  78.891  31.433  1.00 -0.03           H
ATOM   4438 HG23 VAL B  17      28.474  77.285  32.109  1.00 -0.03           H
ATOM   4439  N   GLY B  18      28.334  80.792  36.048  1.00  0.01           N
ATOM   4440  CA  GLY B  18      28.501  81.128  37.456  1.00  0.01           C
ATOM   4441  C   GLY B  18      27.161  80.890  38.177  1.00  0.01           C
ATOM   4442  O   GLY B  18      27.031  80.410  39.273  1.00  0.01           O
ATOM   4443  H   GLY B  18      28.265  81.517  35.349  1.00  0.01           H
ATOM   4444  HA2 GLY B  18      29.301  80.462  37.777  1.00  0.01           H
ATOM   4445  HA3 GLY B  18      28.746  82.190  37.491  1.00  0.01           H
ATOM   4446  N   ASP B  19      26.047  81.283  37.558  1.00  0.00           N
ATOM   4447  CA  ASP B  19      24.705  81.232  38.169  1.00  0.00           C
ATOM   4448  C   ASP B  19      24.194  79.779  38.147  1.00  0.00           C
ATOM   4449  O   ASP B  19      23.479  79.382  39.056  1.00  0.00           O
ATOM   4450  CB  ASP B  19      23.810  82.086  37.226  1.00  0.00           C
ATOM   4451  CG  ASP B  19      22.538  82.549  37.883  1.00  0.00           C
ATOM   4452  OD1 ASP B  19      22.675  83.190  38.954  1.00  0.00           O
ATOM   4453  OD2 ASP B  19      21.354  82.519  37.423  1.00  0.00           O
ATOM   4454  H   ASP B  19      26.084  81.627  36.609  1.00  0.00           H
ATOM   4455  HA  ASP B  19      24.713  81.538  39.215  1.00  0.00           H
ATOM   4456  HB2 ASP B  19      24.369  82.988  36.978  1.00  0.00           H
ATOM   4457  HB3 ASP B  19      23.706  81.494  36.317  1.00  0.00           H
ATOM   4458  N   TRP B  20      24.618  79.013  37.193  1.00  0.05           N
ATOM   4459  CA  TRP B  20      24.311  77.572  37.022  1.00  0.05           C
ATOM   4460  C   TRP B  20      25.012  76.657  37.995  1.00  0.05           C
ATOM   4461  O   TRP B  20      24.435  75.724  38.544  1.00  0.05           O
ATOM   4462  CB  TRP B  20      24.758  77.146  35.597  1.00  0.05           C
ATOM   4463  CG  TRP B  20      24.314  75.804  35.119  1.00  0.05           C
ATOM   4464  CD1 TRP B  20      23.043  75.566  34.770  1.00  0.05           C
ATOM   4465  CD2 TRP B  20      24.997  74.573  35.249  1.00  0.05           C
ATOM   4466  CE2 TRP B  20      24.084  73.536  34.772  1.00  0.05           C
ATOM   4467  CE3 TRP B  20      26.213  74.160  35.642  1.00  0.05           C
ATOM   4468  NE1 TRP B  20      22.945  74.242  34.523  1.00  0.05           N
ATOM   4469  CZ2 TRP B  20      24.480  72.200  34.723  1.00  0.05           C
ATOM   4470  CZ3 TRP B  20      26.552  72.801  35.656  1.00  0.05           C
ATOM   4471  CH2 TRP B  20      25.717  71.811  35.166  1.00  0.05           C
ATOM   4472  H   TRP B  20      25.034  79.463  36.391  1.00  0.05           H
ATOM   4473  HA  TRP B  20      23.260  77.320  37.162  1.00  0.05           H
ATOM   4474  HB2 TRP B  20      24.290  77.787  34.850  1.00  0.05           H
ATOM   4475  HB3 TRP B  20      25.839  77.238  35.488  1.00  0.05           H
ATOM   4476  HD1 TRP B  20      22.312  76.359  34.713  1.00  0.05           H
ATOM   4477  HE1 TRP B  20      22.076  73.828  34.217  1.00  0.05           H
ATOM   4478  HE3 TRP B  20      26.901  74.956  35.886  1.00  0.05           H
ATOM   4479  HZ2 TRP B  20      23.740  71.438  34.531  1.00  0.05           H
ATOM   4480  HZ3 TRP B  20      27.523  72.466  35.988  1.00  0.05           H
ATOM   4481  HH2 TRP B  20      26.025  70.777  35.213  1.00  0.05           H
ATOM   4482  N   TYR B  21      26.369  76.837  38.210  1.00  0.03           N
ATOM   4483  CA  TYR B  21      27.046  76.127  39.341  1.00  0.03           C
ATOM   4484  C   TYR B  21      26.599  76.588  40.742  1.00  0.03           C
ATOM   4485  O   TYR B  21      26.567  75.764  41.671  1.00  0.03           O
ATOM   4486  CB  TYR B  21      28.537  76.251  39.084  1.00  0.03           C
ATOM   4487  CG  TYR B  21      29.193  75.166  38.244  1.00  0.03           C
ATOM   4488  CD1 TYR B  21      29.604  73.986  38.855  1.00  0.03           C
ATOM   4489  CD2 TYR B  21      29.656  75.477  36.946  1.00  0.03           C
ATOM   4490  CE1 TYR B  21      30.288  73.066  38.099  1.00  0.03           C
ATOM   4491  CE2 TYR B  21      30.391  74.554  36.187  1.00  0.03           C
ATOM   4492  CZ  TYR B  21      30.661  73.301  36.717  1.00  0.03           C
ATOM   4493  OH  TYR B  21      31.278  72.370  35.951  1.00  0.03           O
ATOM   4494  H   TYR B  21      26.917  77.594  37.826  1.00  0.03           H
ATOM   4495  HA  TYR B  21      26.844  75.061  39.230  1.00  0.03           H
ATOM   4496  HB2 TYR B  21      28.746  77.234  38.662  1.00  0.03           H
ATOM   4497  HB3 TYR B  21      28.986  76.223  40.077  1.00  0.03           H
ATOM   4498  HD1 TYR B  21      29.244  73.809  39.858  1.00  0.03           H
ATOM   4499  HD2 TYR B  21      29.336  76.367  36.425  1.00  0.03           H
ATOM   4500  HE1 TYR B  21      30.430  72.047  38.427  1.00  0.03           H
ATOM   4501  HE2 TYR B  21      30.645  74.808  35.168  1.00  0.03           H
ATOM   4502  HH  TYR B  21      31.994  72.650  35.376  1.00  0.03           H
ATOM   4503  N   ASP B  22      26.149  77.854  40.848  1.00  0.03           N
ATOM   4504  CA  ASP B  22      25.563  78.305  42.064  1.00  0.03           C
ATOM   4505  C   ASP B  22      24.213  77.628  42.357  1.00  0.03           C
ATOM   4506  O   ASP B  22      23.823  77.368  43.570  1.00  0.03           O
ATOM   4507  CB  ASP B  22      25.310  79.848  42.014  1.00  0.03           C
ATOM   4508  CG  ASP B  22      26.632  80.672  42.047  1.00  0.03           C
ATOM   4509  OD1 ASP B  22      27.689  80.073  42.388  1.00  0.03           O
ATOM   4510  OD2 ASP B  22      26.606  81.902  41.922  1.00  0.03           O
ATOM   4511  H   ASP B  22      26.237  78.513  40.088  1.00  0.03           H
ATOM   4512  HA  ASP B  22      26.292  78.023  42.824  1.00  0.03           H
ATOM   4513  HB2 ASP B  22      24.659  80.198  41.213  1.00  0.03           H
ATOM   4514  HB3 ASP B  22      24.769  80.030  42.943  1.00  0.03           H
ATOM   4515  N   LYS B  23      23.427  77.394  41.291  1.00  0.00           N
ATOM   4516  CA  LYS B  23      22.058  76.793  41.438  1.00  0.00           C
ATOM   4517  C   LYS B  23      21.945  75.262  41.356  1.00  0.00           C
ATOM   4518  O   LYS B  23      21.010  74.711  41.990  1.00  0.00           O
ATOM   4519  CB  LYS B  23      21.131  77.474  40.408  1.00  0.00           C
ATOM   4520  CG  LYS B  23      20.580  78.915  40.750  1.00  0.00           C
ATOM   4521  CD  LYS B  23      19.877  79.616  39.521  1.00  0.00           C
ATOM   4522  CE  LYS B  23      19.418  81.016  39.813  1.00  0.00           C
ATOM   4523  NZ  LYS B  23      18.495  81.066  40.993  1.00  0.00           N
ATOM   4524  H   LYS B  23      23.705  77.803  40.410  1.00  0.00           H
ATOM   4525  HA  LYS B  23      21.608  77.045  42.398  1.00  0.00           H
ATOM   4526  HB2 LYS B  23      21.630  77.439  39.439  1.00  0.00           H
ATOM   4527  HB3 LYS B  23      20.254  76.836  40.302  1.00  0.00           H
ATOM   4528  HG2 LYS B  23      19.884  78.729  41.567  1.00  0.00           H
ATOM   4529  HG3 LYS B  23      21.467  79.481  41.036  1.00  0.00           H
ATOM   4530  HD2 LYS B  23      20.562  79.547  38.676  1.00  0.00           H
ATOM   4531  HD3 LYS B  23      18.931  79.087  39.403  1.00  0.00           H
ATOM   4532  HE2 LYS B  23      20.284  81.673  39.892  1.00  0.00           H
ATOM   4533  HE3 LYS B  23      18.841  81.290  38.930  1.00  0.00           H
ATOM   4534  HZ1 LYS B  23      17.710  80.439  40.889  1.00  0.00           H
ATOM   4535  HZ2 LYS B  23      18.073  81.961  41.194  1.00  0.00           H
ATOM   4536  HZ3 LYS B  23      18.997  80.809  41.831  1.00  0.00           H
ATOM   4537  N   PHE B  24      22.854  74.595  40.650  1.00 -0.02           N
ATOM   4538  CA  PHE B  24      22.781  73.115  40.462  1.00 -0.02           C
ATOM   4539  C   PHE B  24      24.131  72.394  40.628  1.00 -0.02           C
ATOM   4540  O   PHE B  24      24.100  71.168  40.791  1.00 -0.02           O
ATOM   4541  CB  PHE B  24      22.166  72.752  39.157  1.00 -0.02           C
ATOM   4542  CG  PHE B  24      20.789  73.336  38.783  1.00 -0.02           C
ATOM   4543  CD1 PHE B  24      19.644  72.546  38.877  1.00 -0.02           C
ATOM   4544  CD2 PHE B  24      20.640  74.669  38.320  1.00 -0.02           C
ATOM   4545  CE1 PHE B  24      18.397  73.147  38.568  1.00 -0.02           C
ATOM   4546  CE2 PHE B  24      19.428  75.250  38.105  1.00 -0.02           C
ATOM   4547  CZ  PHE B  24      18.318  74.427  37.997  1.00 -0.02           C
ATOM   4548  H   PHE B  24      23.466  75.114  40.036  1.00 -0.02           H
ATOM   4549  HA  PHE B  24      22.092  72.760  41.228  1.00 -0.02           H
ATOM   4550  HB2 PHE B  24      22.912  73.029  38.412  1.00 -0.02           H
ATOM   4551  HB3 PHE B  24      22.007  71.673  39.154  1.00 -0.02           H
ATOM   4552  HD1 PHE B  24      19.707  71.598  39.389  1.00 -0.02           H
ATOM   4553  HD2 PHE B  24      21.541  75.219  38.093  1.00 -0.02           H
ATOM   4554  HE1 PHE B  24      17.467  72.616  38.701  1.00 -0.02           H
ATOM   4555  HE2 PHE B  24      19.369  76.270  37.757  1.00 -0.02           H
ATOM   4556  HZ  PHE B  24      17.373  74.878  37.730  1.00 -0.02           H
ATOM   4557  N   GLY B  25      25.255  73.084  40.756  1.00  0.01           N
ATOM   4558  CA  GLY B  25      26.556  72.500  40.793  1.00  0.01           C
ATOM   4559  C   GLY B  25      27.021  71.648  42.001  1.00  0.01           C
ATOM   4560  O   GLY B  25      28.056  70.901  42.093  1.00  0.01           O
ATOM   4561  H   GLY B  25      25.174  74.086  40.666  1.00  0.01           H
ATOM   4562  HA2 GLY B  25      26.747  71.912  39.895  1.00  0.01           H
ATOM   4563  HA3 GLY B  25      27.252  73.337  40.834  1.00  0.01           H
ATOM   4564  N   GLU B  26      26.101  71.592  42.984  1.00 -0.01           N
ATOM   4565  CA  GLU B  26      26.126  70.673  44.111  1.00 -0.01           C
ATOM   4566  C   GLU B  26      25.890  69.223  43.779  1.00 -0.01           C
ATOM   4567  O   GLU B  26      26.526  68.388  44.453  1.00 -0.01           O
ATOM   4568  CB  GLU B  26      25.190  71.117  45.294  1.00 -0.01           C
ATOM   4569  CG  GLU B  26      25.494  70.398  46.636  1.00 -0.01           C
ATOM   4570  CD  GLU B  26      26.811  70.836  47.303  1.00 -0.01           C
ATOM   4571  OE1 GLU B  26      27.523  71.776  46.805  1.00 -0.01           O
ATOM   4572  OE2 GLU B  26      27.163  70.361  48.386  1.00 -0.01           O
ATOM   4573  H   GLU B  26      25.338  72.250  42.922  1.00 -0.01           H
ATOM   4574  HA  GLU B  26      27.150  70.805  44.461  1.00 -0.01           H
ATOM   4575  HB2 GLU B  26      25.370  72.176  45.479  1.00 -0.01           H
ATOM   4576  HB3 GLU B  26      24.168  70.929  44.966  1.00 -0.01           H
ATOM   4577  HG2 GLU B  26      24.656  70.622  47.296  1.00 -0.01           H
ATOM   4578  HG3 GLU B  26      25.433  69.326  46.446  1.00 -0.01           H
ATOM   4579  N   VAL B  27      25.394  68.948  42.594  1.00 -0.18           N
ATOM   4580  CA  VAL B  27      25.294  67.534  42.095  1.00 -0.18           C
ATOM   4581  C   VAL B  27      26.566  66.743  41.939  1.00 -0.18           C
ATOM   4582  O   VAL B  27      26.557  65.507  42.053  1.00 -0.18           O
ATOM   4583  CB  VAL B  27      24.507  67.524  40.785  1.00 -0.18           C
ATOM   4584  CG1 VAL B  27      25.242  68.031  39.531  1.00 -0.18           C
ATOM   4585  CG2 VAL B  27      24.053  66.077  40.417  1.00 -0.18           C
ATOM   4586  H   VAL B  27      24.849  69.596  42.043  1.00 -0.18           H
ATOM   4587  HA  VAL B  27      24.770  66.993  42.884  1.00 -0.18           H
ATOM   4588  HB  VAL B  27      23.614  68.125  40.954  1.00 -0.18           H
ATOM   4589 HG11 VAL B  27      26.121  67.420  39.324  1.00 -0.18           H
ATOM   4590 HG12 VAL B  27      24.558  68.108  38.686  1.00 -0.18           H
ATOM   4591 HG13 VAL B  27      25.580  69.036  39.783  1.00 -0.18           H
ATOM   4592 HG21 VAL B  27      23.358  66.050  39.577  1.00 -0.18           H
ATOM   4593 HG22 VAL B  27      23.650  65.624  41.323  1.00 -0.18           H
ATOM   4594 HG23 VAL B  27      24.840  65.408  40.068  1.00 -0.18           H
ATOM   4595  N   TYR B  28      27.717  67.431  41.684  1.00 -0.85           N
ATOM   4596  CA  TYR B  28      29.079  66.780  41.786  1.00 -0.85           C
ATOM   4597  C   TYR B  28      29.543  66.452  43.240  1.00 -0.85           C
ATOM   4598  O   TYR B  28      30.357  65.601  43.564  1.00 -0.85           O
ATOM   4599  CB  TYR B  28      30.107  67.631  41.009  1.00 -0.85           C
ATOM   4600  CG  TYR B  28      29.582  67.991  39.636  1.00 -0.85           C
ATOM   4601  CD1 TYR B  28      29.284  67.026  38.653  1.00 -0.85           C
ATOM   4602  CD2 TYR B  28      29.387  69.328  39.226  1.00 -0.85           C
ATOM   4603  CE1 TYR B  28      28.611  67.302  37.409  1.00 -0.85           C
ATOM   4604  CE2 TYR B  28      28.903  69.700  37.947  1.00 -0.85           C
ATOM   4605  CZ  TYR B  28      28.370  68.676  37.090  1.00 -0.85           C
ATOM   4606  OH  TYR B  28      27.793  69.042  35.879  1.00 -0.85           O
ATOM   4607  H   TYR B  28      27.565  68.414  41.506  1.00 -0.85           H
ATOM   4608  HA  TYR B  28      29.102  65.884  41.166  1.00 -0.85           H
ATOM   4609  HB2 TYR B  28      30.375  68.578  41.478  1.00 -0.85           H
ATOM   4610  HB3 TYR B  28      31.068  67.144  40.842  1.00 -0.85           H
ATOM   4611  HD1 TYR B  28      29.454  66.005  38.962  1.00 -0.85           H
ATOM   4612  HD2 TYR B  28      29.778  70.156  39.799  1.00 -0.85           H
ATOM   4613  HE1 TYR B  28      28.212  66.514  36.789  1.00 -0.85           H
ATOM   4614  HE2 TYR B  28      28.806  70.721  37.611  1.00 -0.85           H
ATOM   4615  HH  TYR B  28      27.329  68.297  35.489  1.00 -0.85           H
ATOM   4616  N   HID B  29      28.909  67.062  44.264  1.00  0.09           N
ATOM   4617  CA  HID B  29      29.125  66.761  45.698  1.00  0.09           C
ATOM   4618  C   HID B  29      28.254  65.609  46.047  1.00  0.09           C
ATOM   4619  O   HID B  29      28.617  64.757  46.887  1.00  0.09           O
ATOM   4620  CB  HID B  29      29.213  68.059  46.479  1.00  0.09           C
ATOM   4621  CG  HID B  29      30.297  68.851  45.804  1.00  0.09           C
ATOM   4622  CD2 HID B  29      30.151  70.063  45.095  1.00  0.09           C
ATOM   4623  ND1 HID B  29      31.601  68.473  45.600  1.00  0.09           N
ATOM   4624  CE1 HID B  29      32.231  69.404  44.845  1.00  0.09           C
ATOM   4625  NE2 HID B  29      31.348  70.352  44.552  1.00  0.09           N
ATOM   4626  H   HID B  29      28.092  67.620  44.062  1.00  0.09           H
ATOM   4627  HA  HID B  29      30.100  66.284  45.804  1.00  0.09           H
ATOM   4628  HB2 HID B  29      28.227  68.515  46.389  1.00  0.09           H
ATOM   4629  HB3 HID B  29      29.444  67.968  47.540  1.00  0.09           H
ATOM   4630  HD1 HID B  29      31.907  67.605  46.017  1.00  0.09           H
ATOM   4631  HD2 HID B  29      29.232  70.597  44.903  1.00  0.09           H
ATOM   4632  HE1 HID B  29      33.223  69.310  44.428  1.00  0.09           H
ATOM   4633  N   LEU B  30      27.071  65.515  45.541  1.00 -0.01           N
ATOM   4634  CA  LEU B  30      26.050  64.418  45.729  1.00 -0.01           C
ATOM   4635  C   LEU B  30      26.396  63.181  44.969  1.00 -0.01           C
ATOM   4636  O   LEU B  30      25.615  62.267  44.919  1.00 -0.01           O
ATOM   4637  CB  LEU B  30      24.655  64.963  45.335  1.00 -0.01           C
ATOM   4638  CG  LEU B  30      24.102  65.973  46.414  1.00 -0.01           C
ATOM   4639  CD1 LEU B  30      23.372  67.139  45.769  1.00 -0.01           C
ATOM   4640  CD2 LEU B  30      23.239  65.256  47.505  1.00 -0.01           C
ATOM   4641  H   LEU B  30      26.816  66.288  44.944  1.00 -0.01           H
ATOM   4642  HA  LEU B  30      25.983  64.189  46.793  1.00 -0.01           H
ATOM   4643  HB2 LEU B  30      24.748  65.423  44.351  1.00 -0.01           H
ATOM   4644  HB3 LEU B  30      23.991  64.116  45.162  1.00 -0.01           H
ATOM   4645  HG  LEU B  30      24.930  66.474  46.917  1.00 -0.01           H
ATOM   4646 HD11 LEU B  30      23.143  67.926  46.487  1.00 -0.01           H
ATOM   4647 HD12 LEU B  30      22.501  66.572  45.439  1.00 -0.01           H
ATOM   4648 HD13 LEU B  30      23.985  67.458  44.925  1.00 -0.01           H
ATOM   4649 HD21 LEU B  30      22.348  64.781  47.094  1.00 -0.01           H
ATOM   4650 HD22 LEU B  30      23.814  64.482  48.014  1.00 -0.01           H
ATOM   4651 HD23 LEU B  30      22.915  65.985  48.246  1.00 -0.01           H
ATOM   4652  N   THR B  31      27.497  63.152  44.187  1.00 -0.11           N
ATOM   4653  CA  THR B  31      27.980  61.994  43.392  1.00 -0.11           C
ATOM   4654  C   THR B  31      29.473  61.742  43.466  1.00 -0.11           C
ATOM   4655  O   THR B  31      29.862  60.593  43.716  1.00 -0.11           O
ATOM   4656  CB  THR B  31      27.375  62.012  41.995  1.00 -0.11           C
ATOM   4657  CG2 THR B  31      25.852  62.253  41.797  1.00 -0.11           C
ATOM   4658  OG1 THR B  31      27.881  63.155  41.404  1.00 -0.11           O
ATOM   4659  H   THR B  31      28.173  63.894  44.299  1.00 -0.11           H
ATOM   4660  HA  THR B  31      27.438  61.146  43.809  1.00 -0.11           H
ATOM   4661  HB  THR B  31      27.734  61.123  41.477  1.00 -0.11           H
ATOM   4662  HG1 THR B  31      27.332  63.857  41.760  1.00 -0.11           H
ATOM   4663 HG21 THR B  31      25.500  63.200  42.206  1.00 -0.11           H
ATOM   4664 HG22 THR B  31      25.307  61.470  42.323  1.00 -0.11           H
ATOM   4665 HG23 THR B  31      25.523  62.075  40.773  1.00 -0.11           H
ATOM   4666  N   LEU B  32      30.313  62.721  42.982  1.00 -0.42           N
ATOM   4667  CA  LEU B  32      31.712  62.551  42.636  1.00 -0.42           C
ATOM   4668  C   LEU B  32      32.673  62.709  43.849  1.00 -0.42           C
ATOM   4669  O   LEU B  32      33.655  61.955  43.940  1.00 -0.42           O
ATOM   4670  CB  LEU B  32      32.123  63.604  41.650  1.00 -0.42           C
ATOM   4671  CG  LEU B  32      31.585  63.390  40.182  1.00 -0.42           C
ATOM   4672  CD1 LEU B  32      32.448  64.196  39.189  1.00 -0.42           C
ATOM   4673  CD2 LEU B  32      31.675  61.934  39.759  1.00 -0.42           C
ATOM   4674  H   LEU B  32      29.941  63.659  43.029  1.00 -0.42           H
ATOM   4675  HA  LEU B  32      31.788  61.532  42.258  1.00 -0.42           H
ATOM   4676  HB2 LEU B  32      31.821  64.589  42.004  1.00 -0.42           H
ATOM   4677  HB3 LEU B  32      33.193  63.469  41.495  1.00 -0.42           H
ATOM   4678  HG  LEU B  32      30.572  63.790  40.142  1.00 -0.42           H
ATOM   4679 HD11 LEU B  32      32.249  65.204  39.551  1.00 -0.42           H
ATOM   4680 HD12 LEU B  32      32.017  64.094  38.193  1.00 -0.42           H
ATOM   4681 HD13 LEU B  32      33.524  64.037  39.267  1.00 -0.42           H
ATOM   4682 HD21 LEU B  32      32.554  61.439  40.170  1.00 -0.42           H
ATOM   4683 HD22 LEU B  32      30.783  61.429  40.130  1.00 -0.42           H
ATOM   4684 HD23 LEU B  32      31.726  61.868  38.672  1.00 -0.42           H
ATOM   4685  N   GLY B  33      32.403  63.584  44.846  1.00  0.02           N
ATOM   4686  CA  GLY B  33      33.150  63.608  46.031  1.00  0.02           C
ATOM   4687  C   GLY B  33      33.168  65.068  46.608  1.00  0.02           C
ATOM   4688  O   GLY B  33      32.179  65.689  46.692  1.00  0.02           O
ATOM   4689  H   GLY B  33      31.565  64.148  44.875  1.00  0.02           H
ATOM   4690  HA2 GLY B  33      32.709  63.020  46.836  1.00  0.02           H
ATOM   4691  HA3 GLY B  33      34.201  63.359  45.884  1.00  0.02           H
ATOM   4692  N   GLU B  34      34.388  65.521  46.954  1.00  0.01           N
ATOM   4693  CA  GLU B  34      34.689  66.851  47.566  1.00  0.01           C
ATOM   4694  C   GLU B  34      35.622  67.801  46.808  1.00  0.01           C
ATOM   4695  O   GLU B  34      35.685  68.976  47.207  1.00  0.01           O
ATOM   4696  CB  GLU B  34      35.403  66.533  48.920  1.00  0.01           C
ATOM   4697  CG  GLU B  34      34.519  65.844  49.899  1.00  0.01           C
ATOM   4698  CD  GLU B  34      35.005  65.908  51.353  1.00  0.01           C
ATOM   4699  OE1 GLU B  34      36.077  66.443  51.587  1.00  0.01           O
ATOM   4700  OE2 GLU B  34      34.335  65.430  52.274  1.00  0.01           O
ATOM   4701  H   GLU B  34      35.215  65.033  46.641  1.00  0.01           H
ATOM   4702  HA  GLU B  34      33.792  67.444  47.743  1.00  0.01           H
ATOM   4703  HB2 GLU B  34      36.270  65.876  48.856  1.00  0.01           H
ATOM   4704  HB3 GLU B  34      35.833  67.399  49.424  1.00  0.01           H
ATOM   4705  HG2 GLU B  34      33.502  66.235  49.880  1.00  0.01           H
ATOM   4706  HG3 GLU B  34      34.559  64.797  49.600  1.00  0.01           H
ATOM   4707  N   SER B  35      36.373  67.273  45.813  1.00 -0.23           N
ATOM   4708  CA  SER B  35      36.636  68.176  44.682  1.00 -0.23           C
ATOM   4709  C   SER B  35      35.599  67.977  43.620  1.00 -0.23           C
ATOM   4710  O   SER B  35      34.639  67.189  43.743  1.00 -0.23           O
ATOM   4711  CB  SER B  35      38.067  67.843  44.185  1.00 -0.23           C
ATOM   4712  OG  SER B  35      39.162  67.975  45.060  1.00 -0.23           O
ATOM   4713  H   SER B  35      36.303  66.290  45.590  1.00 -0.23           H
ATOM   4714  HA  SER B  35      36.482  69.200  45.023  1.00 -0.23           H
ATOM   4715  HB2 SER B  35      38.123  66.892  43.655  1.00 -0.23           H
ATOM   4716  HB3 SER B  35      38.250  68.472  43.314  1.00 -0.23           H
ATOM   4717  HG  SER B  35      39.743  68.616  44.643  1.00 -0.23           H
ATOM   4718  N   VAL B  36      35.723  68.706  42.481  1.00 -0.31           N
ATOM   4719  CA  VAL B  36      34.929  68.362  41.244  1.00 -0.31           C
ATOM   4720  C   VAL B  36      35.661  67.490  40.147  1.00 -0.31           C
ATOM   4721  O   VAL B  36      34.965  66.778  39.380  1.00 -0.31           O
ATOM   4722  CB  VAL B  36      34.301  69.653  40.689  1.00 -0.31           C
ATOM   4723  CG1 VAL B  36      33.420  69.470  39.408  1.00 -0.31           C
ATOM   4724  CG2 VAL B  36      33.414  70.374  41.654  1.00 -0.31           C
ATOM   4725  H   VAL B  36      36.534  69.303  42.402  1.00 -0.31           H
ATOM   4726  HA  VAL B  36      34.142  67.709  41.620  1.00 -0.31           H
ATOM   4727  HB  VAL B  36      35.123  70.324  40.437  1.00 -0.31           H
ATOM   4728 HG11 VAL B  36      32.624  68.774  39.673  1.00 -0.31           H
ATOM   4729 HG12 VAL B  36      33.165  70.420  38.939  1.00 -0.31           H
ATOM   4730 HG13 VAL B  36      34.024  68.935  38.676  1.00 -0.31           H
ATOM   4731 HG21 VAL B  36      33.056  71.235  41.088  1.00 -0.31           H
ATOM   4732 HG22 VAL B  36      33.814  70.531  42.655  1.00 -0.31           H
ATOM   4733 HG23 VAL B  36      32.559  69.700  41.705  1.00 -0.31           H
ATOM   4734  N   HID B  37      36.983  67.526  40.094  1.00 -0.60           N
ATOM   4735  CA  HID B  37      37.779  66.854  39.123  1.00 -0.60           C
ATOM   4736  C   HID B  37      37.708  65.321  39.182  1.00 -0.60           C
ATOM   4737  O   HID B  37      37.139  64.734  40.122  1.00 -0.60           O
ATOM   4738  CB  HID B  37      39.234  67.257  39.338  1.00 -0.60           C
ATOM   4739  CG  HID B  37      39.945  66.977  40.588  1.00 -0.60           C
ATOM   4740  CD2 HID B  37      41.177  67.506  40.896  1.00 -0.60           C
ATOM   4741  ND1 HID B  37      39.808  65.869  41.386  1.00 -0.60           N
ATOM   4742  CE1 HID B  37      40.920  65.770  42.231  1.00 -0.60           C
ATOM   4743  NE2 HID B  37      41.765  66.738  41.874  1.00 -0.60           N
ATOM   4744  H   HID B  37      37.544  67.978  40.802  1.00 -0.60           H
ATOM   4745  HA  HID B  37      37.433  67.230  38.160  1.00 -0.60           H
ATOM   4746  HB2 HID B  37      39.848  66.885  38.518  1.00 -0.60           H
ATOM   4747  HB3 HID B  37      39.240  68.341  39.224  1.00 -0.60           H
ATOM   4748  HD1 HID B  37      39.191  65.115  41.119  1.00 -0.60           H
ATOM   4749  HD2 HID B  37      41.766  68.301  40.465  1.00 -0.60           H
ATOM   4750  HE1 HID B  37      41.200  64.870  42.758  1.00 -0.60           H
ATOM   4751  N   CYS B  38      38.212  64.657  38.132  1.00 -0.48           N
ATOM   4752  CA  CYS B  38      38.240  63.209  37.967  1.00 -0.48           C
ATOM   4753  C   CYS B  38      38.832  62.455  39.213  1.00 -0.48           C
ATOM   4754  O   CYS B  38      39.548  62.995  40.022  1.00 -0.48           O
ATOM   4755  CB  CYS B  38      39.086  62.799  36.779  1.00 -0.48           C
ATOM   4756  SG  CYS B  38      38.338  62.881  35.135  1.00 -0.48           S
ATOM   4757  H   CYS B  38      38.433  65.189  37.303  1.00 -0.48           H
ATOM   4758  HA  CYS B  38      37.226  62.859  37.770  1.00 -0.48           H
ATOM   4759  HB2 CYS B  38      39.915  63.503  36.851  1.00 -0.48           H
ATOM   4760  HB3 CYS B  38      39.486  61.807  36.986  1.00 -0.48           H
ATOM   4761  HG  CYS B  38      38.139  64.197  35.245  1.00 -0.48           H
ATOM   4762  N   GLY B  39      38.452  61.156  39.255  1.00  0.02           N
ATOM   4763  CA  GLY B  39      39.219  60.057  39.983  1.00  0.02           C
ATOM   4764  C   GLY B  39      40.459  59.453  39.240  1.00  0.02           C
ATOM   4765  O   GLY B  39      40.338  59.182  38.028  1.00  0.02           O
ATOM   4766  H   GLY B  39      37.789  60.882  38.544  1.00  0.02           H
ATOM   4767  HA2 GLY B  39      39.534  60.304  40.996  1.00  0.02           H
ATOM   4768  HA3 GLY B  39      38.445  59.306  40.138  1.00  0.02           H
ATOM   4769  N   LEU B  40      41.544  59.202  40.003  1.00  0.03           N
ATOM   4770  CA  LEU B  40      42.674  58.333  39.556  1.00  0.03           C
ATOM   4771  C   LEU B  40      42.432  56.872  39.927  1.00  0.03           C
ATOM   4772  O   LEU B  40      42.858  56.370  40.965  1.00  0.03           O
ATOM   4773  CB  LEU B  40      43.981  59.047  40.120  1.00  0.03           C
ATOM   4774  CG  LEU B  40      45.276  58.278  39.774  1.00  0.03           C
ATOM   4775  CD1 LEU B  40      45.305  57.729  38.336  1.00  0.03           C
ATOM   4776  CD2 LEU B  40      46.549  59.138  40.010  1.00  0.03           C
ATOM   4777  H   LEU B  40      41.561  59.515  40.963  1.00  0.03           H
ATOM   4778  HA  LEU B  40      42.793  58.351  38.473  1.00  0.03           H
ATOM   4779  HB2 LEU B  40      44.058  60.068  39.745  1.00  0.03           H
ATOM   4780  HB3 LEU B  40      43.849  59.176  41.194  1.00  0.03           H
ATOM   4781  HG  LEU B  40      45.292  57.456  40.490  1.00  0.03           H
ATOM   4782 HD11 LEU B  40      44.726  56.817  38.189  1.00  0.03           H
ATOM   4783 HD12 LEU B  40      46.334  57.430  38.138  1.00  0.03           H
ATOM   4784 HD13 LEU B  40      45.021  58.478  37.598  1.00  0.03           H
ATOM   4785 HD21 LEU B  40      46.590  59.826  39.165  1.00  0.03           H
ATOM   4786 HD22 LEU B  40      46.390  59.759  40.891  1.00  0.03           H
ATOM   4787 HD23 LEU B  40      47.483  58.582  40.093  1.00  0.03           H
ATOM   4788  N   TRP B  41      41.688  56.272  39.002  1.00  0.01           N
ATOM   4789  CA  TRP B  41      41.246  54.902  38.944  1.00  0.01           C
ATOM   4790  C   TRP B  41      42.363  54.013  38.296  1.00  0.01           C
ATOM   4791  O   TRP B  41      42.748  52.960  38.778  1.00  0.01           O
ATOM   4792  CB  TRP B  41      39.879  54.882  38.180  1.00  0.01           C
ATOM   4793  CG  TRP B  41      38.864  55.656  38.973  1.00  0.01           C
ATOM   4794  CD1 TRP B  41      38.432  56.839  38.569  1.00  0.01           C
ATOM   4795  CD2 TRP B  41      38.176  55.232  40.093  1.00  0.01           C
ATOM   4796  CE2 TRP B  41      37.183  56.220  40.387  1.00  0.01           C
ATOM   4797  CE3 TRP B  41      38.331  54.180  41.027  1.00  0.01           C
ATOM   4798  NE1 TRP B  41      37.356  57.193  39.427  1.00  0.01           N
ATOM   4799  CZ2 TRP B  41      36.232  56.081  41.407  1.00  0.01           C
ATOM   4800  CZ3 TRP B  41      37.475  54.070  42.134  1.00  0.01           C
ATOM   4801  CH2 TRP B  41      36.385  54.974  42.348  1.00  0.01           C
ATOM   4802  H   TRP B  41      41.312  56.885  38.292  1.00  0.01           H
ATOM   4803  HA  TRP B  41      41.138  54.478  39.943  1.00  0.01           H
ATOM   4804  HB2 TRP B  41      39.947  55.329  37.188  1.00  0.01           H
ATOM   4805  HB3 TRP B  41      39.525  53.856  38.077  1.00  0.01           H
ATOM   4806  HD1 TRP B  41      38.839  57.378  37.727  1.00  0.01           H
ATOM   4807  HE1 TRP B  41      36.977  58.126  39.510  1.00  0.01           H
ATOM   4808  HE3 TRP B  41      39.244  53.603  41.018  1.00  0.01           H
ATOM   4809  HZ2 TRP B  41      35.452  56.826  41.376  1.00  0.01           H
ATOM   4810  HZ3 TRP B  41      37.694  53.330  42.890  1.00  0.01           H
ATOM   4811  HH2 TRP B  41      35.836  55.022  43.277  1.00  0.01           H
ATOM   4812  N   PHE B  42      42.891  54.469  37.142  1.00 -0.01           N
ATOM   4813  CA  PHE B  42      43.896  53.772  36.305  1.00 -0.01           C
ATOM   4814  C   PHE B  42      45.294  54.422  36.589  1.00 -0.01           C
ATOM   4815  O   PHE B  42      45.453  55.527  36.085  1.00 -0.01           O
ATOM   4816  CB  PHE B  42      43.604  53.793  34.800  1.00 -0.01           C
ATOM   4817  CG  PHE B  42      42.470  52.775  34.490  1.00 -0.01           C
ATOM   4818  CD1 PHE B  42      41.175  52.884  35.134  1.00 -0.01           C
ATOM   4819  CD2 PHE B  42      42.765  51.684  33.692  1.00 -0.01           C
ATOM   4820  CE1 PHE B  42      40.318  51.781  35.137  1.00 -0.01           C
ATOM   4821  CE2 PHE B  42      41.898  50.566  33.723  1.00 -0.01           C
ATOM   4822  CZ  PHE B  42      40.637  50.645  34.350  1.00 -0.01           C
ATOM   4823  H   PHE B  42      42.649  55.393  36.814  1.00 -0.01           H
ATOM   4824  HA  PHE B  42      43.928  52.743  36.662  1.00 -0.01           H
ATOM   4825  HB2 PHE B  42      43.324  54.815  34.546  1.00 -0.01           H
ATOM   4826  HB3 PHE B  42      44.529  53.517  34.294  1.00 -0.01           H
ATOM   4827  HD1 PHE B  42      40.936  53.707  35.792  1.00 -0.01           H
ATOM   4828  HD2 PHE B  42      43.672  51.674  33.106  1.00 -0.01           H
ATOM   4829  HE1 PHE B  42      39.405  51.688  35.707  1.00 -0.01           H
ATOM   4830  HE2 PHE B  42      42.152  49.661  33.191  1.00 -0.01           H
ATOM   4831  HZ  PHE B  42      40.017  49.761  34.355  1.00 -0.01           H
ATOM   4832  N   PRO B  43      46.263  53.749  37.344  1.00  0.00           N
ATOM   4833  CA  PRO B  43      47.568  54.334  37.725  1.00  0.00           C
ATOM   4834  C   PRO B  43      48.399  54.945  36.547  1.00  0.00           C
ATOM   4835  O   PRO B  43      48.343  54.498  35.447  1.00  0.00           O
ATOM   4836  CB  PRO B  43      48.316  53.240  38.461  1.00  0.00           C
ATOM   4837  CG  PRO B  43      47.182  52.375  39.062  1.00  0.00           C
ATOM   4838  CD  PRO B  43      46.096  52.448  38.000  1.00  0.00           C
ATOM   4839  HA  PRO B  43      47.380  55.055  38.521  1.00  0.00           H
ATOM   4840  HB2 PRO B  43      48.981  52.743  37.755  1.00  0.00           H
ATOM   4841  HB3 PRO B  43      48.994  53.657  39.206  1.00  0.00           H
ATOM   4842  HG2 PRO B  43      47.512  51.352  39.246  1.00  0.00           H
ATOM   4843  HG3 PRO B  43      46.773  52.903  39.923  1.00  0.00           H
ATOM   4844  HD2 PRO B  43      46.134  51.611  37.304  1.00  0.00           H
ATOM   4845  HD3 PRO B  43      45.168  52.378  38.567  1.00  0.00           H
ATOM   4846  N   PRO B  44      49.206  56.019  36.828  1.00  0.00           N
ATOM   4847  CA  PRO B  44      49.912  56.790  35.858  1.00  0.00           C
ATOM   4848  C   PRO B  44      50.889  55.970  34.998  1.00  0.00           C
ATOM   4849  O   PRO B  44      51.242  56.379  33.863  1.00  0.00           O
ATOM   4850  CB  PRO B  44      50.423  58.024  36.553  1.00  0.00           C
ATOM   4851  CG  PRO B  44      50.552  57.587  38.028  1.00  0.00           C
ATOM   4852  CD  PRO B  44      49.449  56.535  38.165  1.00  0.00           C
ATOM   4853  HA  PRO B  44      49.164  57.061  35.113  1.00  0.00           H
ATOM   4854  HB2 PRO B  44      51.428  58.223  36.180  1.00  0.00           H
ATOM   4855  HB3 PRO B  44      49.671  58.804  36.435  1.00  0.00           H
ATOM   4856  HG2 PRO B  44      51.509  57.179  38.353  1.00  0.00           H
ATOM   4857  HG3 PRO B  44      50.404  58.488  38.624  1.00  0.00           H
ATOM   4858  HD2 PRO B  44      49.773  55.808  38.909  1.00  0.00           H
ATOM   4859  HD3 PRO B  44      48.522  57.064  38.389  1.00  0.00           H
ATOM   4860  N   ASP B  45      51.410  54.828  35.548  1.00  0.00           N
ATOM   4861  CA  ASP B  45      52.182  53.859  34.757  1.00  0.00           C
ATOM   4862  C   ASP B  45      51.291  53.039  33.807  1.00  0.00           C
ATOM   4863  O   ASP B  45      51.703  52.848  32.702  1.00  0.00           O
ATOM   4864  CB  ASP B  45      52.877  52.912  35.716  1.00  0.00           C
ATOM   4865  CG  ASP B  45      52.051  52.373  36.893  1.00  0.00           C
ATOM   4866  OD1 ASP B  45      51.608  53.118  37.772  1.00  0.00           O
ATOM   4867  OD2 ASP B  45      51.720  51.170  37.014  1.00  0.00           O
ATOM   4868  H   ASP B  45      51.126  54.591  36.488  1.00  0.00           H
ATOM   4869  HA  ASP B  45      52.898  54.523  34.271  1.00  0.00           H
ATOM   4870  HB2 ASP B  45      53.187  52.030  35.155  1.00  0.00           H
ATOM   4871  HB3 ASP B  45      53.799  53.397  36.037  1.00  0.00           H
ATOM   4872  N   ALA B  46      50.109  52.561  34.133  1.00  0.00           N
ATOM   4873  CA  ALA B  46      49.448  51.664  33.217  1.00  0.00           C
ATOM   4874  C   ALA B  46      49.035  52.284  31.842  1.00  0.00           C
ATOM   4875  O   ALA B  46      48.514  53.379  31.832  1.00  0.00           O
ATOM   4876  CB  ALA B  46      48.268  51.222  34.070  1.00  0.00           C
ATOM   4877  H   ALA B  46      49.608  52.971  34.909  1.00  0.00           H
ATOM   4878  HA  ALA B  46      50.116  50.823  33.031  1.00  0.00           H
ATOM   4879  HB1 ALA B  46      47.611  52.083  34.191  1.00  0.00           H
ATOM   4880  HB2 ALA B  46      48.548  50.846  35.054  1.00  0.00           H
ATOM   4881  HB3 ALA B  46      47.646  50.484  33.563  1.00  0.00           H
ATOM   4882  N   PRO B  47      49.031  51.587  30.730  1.00  0.00           N
ATOM   4883  CA  PRO B  47      48.388  51.980  29.445  1.00  0.00           C
ATOM   4884  C   PRO B  47      46.858  52.073  29.594  1.00  0.00           C
ATOM   4885  O   PRO B  47      46.121  51.310  30.250  1.00  0.00           O
ATOM   4886  CB  PRO B  47      48.746  50.824  28.526  1.00  0.00           C
ATOM   4887  CG  PRO B  47      48.863  49.555  29.420  1.00  0.00           C
ATOM   4888  CD  PRO B  47      49.445  50.249  30.655  1.00  0.00           C
ATOM   4889  HA  PRO B  47      48.790  52.900  29.020  1.00  0.00           H
ATOM   4890  HB2 PRO B  47      48.034  50.725  27.707  1.00  0.00           H
ATOM   4891  HB3 PRO B  47      49.685  50.922  27.982  1.00  0.00           H
ATOM   4892  HG2 PRO B  47      47.903  49.103  29.669  1.00  0.00           H
ATOM   4893  HG3 PRO B  47      49.555  48.825  29.000  1.00  0.00           H
ATOM   4894  HD2 PRO B  47      49.207  49.667  31.545  1.00  0.00           H
ATOM   4895  HD3 PRO B  47      50.521  50.102  30.555  1.00  0.00           H
ATOM   4896  N   VAL B  48      46.172  53.015  28.898  1.00  0.01           N
ATOM   4897  CA  VAL B  48      44.693  53.064  28.611  1.00  0.01           C
ATOM   4898  C   VAL B  48      44.219  51.835  27.778  1.00  0.01           C
ATOM   4899  O   VAL B  48      44.839  51.584  26.720  1.00  0.01           O
ATOM   4900  CB  VAL B  48      44.234  54.385  27.990  1.00  0.01           C
ATOM   4901  CG1 VAL B  48      42.720  54.476  27.918  1.00  0.01           C
ATOM   4902  CG2 VAL B  48      44.624  55.596  28.892  1.00  0.01           C
ATOM   4903  H   VAL B  48      46.804  53.770  28.672  1.00  0.01           H
ATOM   4904  HA  VAL B  48      44.238  53.011  29.600  1.00  0.01           H
ATOM   4905  HB  VAL B  48      44.539  54.580  26.962  1.00  0.01           H
ATOM   4906 HG11 VAL B  48      42.381  55.452  27.573  1.00  0.01           H
ATOM   4907 HG12 VAL B  48      42.374  53.810  27.127  1.00  0.01           H
ATOM   4908 HG13 VAL B  48      42.268  54.112  28.841  1.00  0.01           H
ATOM   4909 HG21 VAL B  48      44.158  56.499  28.498  1.00  0.01           H
ATOM   4910 HG22 VAL B  48      45.706  55.716  28.943  1.00  0.01           H
ATOM   4911 HG23 VAL B  48      44.159  55.521  29.875  1.00  0.01           H
ATOM   4912  N   PRO B  49      43.112  51.118  28.174  1.00  0.00           N
ATOM   4913  CA  PRO B  49      42.452  50.107  27.305  1.00  0.00           C
ATOM   4914  C   PRO B  49      41.970  50.609  25.945  1.00  0.00           C
ATOM   4915  O   PRO B  49      41.457  51.743  25.864  1.00  0.00           O
ATOM   4916  CB  PRO B  49      41.296  49.613  28.172  1.00  0.00           C
ATOM   4917  CG  PRO B  49      41.789  49.819  29.600  1.00  0.00           C
ATOM   4918  CD  PRO B  49      42.501  51.183  29.438  1.00  0.00           C
ATOM   4919  HA  PRO B  49      43.174  49.312  27.119  1.00  0.00           H
ATOM   4920  HB2 PRO B  49      40.381  50.194  28.065  1.00  0.00           H
ATOM   4921  HB3 PRO B  49      40.968  48.588  27.999  1.00  0.00           H
ATOM   4922  HG2 PRO B  49      41.023  49.953  30.363  1.00  0.00           H
ATOM   4923  HG3 PRO B  49      42.551  49.088  29.873  1.00  0.00           H
ATOM   4924  HD2 PRO B  49      41.767  51.982  29.537  1.00  0.00           H
ATOM   4925  HD3 PRO B  49      43.264  51.324  30.204  1.00  0.00           H
ATOM   4926  N   GLN B  50      42.135  49.795  24.859  1.00  0.00           N
ATOM   4927  CA  GLN B  50      41.754  50.008  23.449  1.00  0.00           C
ATOM   4928  C   GLN B  50      40.240  50.221  23.273  1.00  0.00           C
ATOM   4929  O   GLN B  50      39.857  51.069  22.515  1.00  0.00           O
ATOM   4930  CB  GLN B  50      42.361  48.826  22.611  1.00  0.00           C
ATOM   4931  CG  GLN B  50      43.801  48.517  22.691  1.00  0.00           C
ATOM   4932  CD  GLN B  50      44.676  49.601  21.978  1.00  0.00           C
ATOM   4933  NE2 GLN B  50      45.934  49.504  21.917  1.00  0.00           N
ATOM   4934  OE1 GLN B  50      44.146  50.566  21.492  1.00  0.00           O
ATOM   4935  H   GLN B  50      42.694  48.988  25.097  1.00  0.00           H
ATOM   4936  HA  GLN B  50      42.241  50.916  23.095  1.00  0.00           H
ATOM   4937  HB2 GLN B  50      41.843  47.876  22.738  1.00  0.00           H
ATOM   4938  HB3 GLN B  50      42.203  49.074  21.562  1.00  0.00           H
ATOM   4939  HG2 GLN B  50      44.109  48.445  23.735  1.00  0.00           H
ATOM   4940  HG3 GLN B  50      43.994  47.520  22.294  1.00  0.00           H
ATOM   4941 HE21 GLN B  50      46.463  50.218  21.438  1.00  0.00           H
ATOM   4942 HE22 GLN B  50      46.384  48.783  22.463  1.00  0.00           H
ATOM   4943  N   ASP B  51      39.377  49.501  23.998  1.00  0.01           N
ATOM   4944  CA  ASP B  51      37.956  49.932  24.137  1.00  0.01           C
ATOM   4945  C   ASP B  51      37.634  50.034  25.615  1.00  0.01           C
ATOM   4946  O   ASP B  51      37.881  49.170  26.448  1.00  0.01           O
ATOM   4947  CB  ASP B  51      36.974  48.898  23.510  1.00  0.01           C
ATOM   4948  CG  ASP B  51      37.157  47.426  23.868  1.00  0.01           C
ATOM   4949  OD1 ASP B  51      37.756  46.683  23.125  1.00  0.01           O
ATOM   4950  OD2 ASP B  51      36.521  46.910  24.822  1.00  0.01           O
ATOM   4951  H   ASP B  51      39.765  48.773  24.581  1.00  0.01           H
ATOM   4952  HA  ASP B  51      37.877  50.918  23.680  1.00  0.01           H
ATOM   4953  HB2 ASP B  51      35.995  49.284  23.796  1.00  0.01           H
ATOM   4954  HB3 ASP B  51      37.025  49.069  22.435  1.00  0.01           H
ATOM   4955  N   MET B  52      37.127  51.241  26.005  1.00 -0.01           N
ATOM   4956  CA  MET B  52      36.704  51.519  27.429  1.00 -0.01           C
ATOM   4957  C   MET B  52      35.252  51.025  27.732  1.00 -0.01           C
ATOM   4958  O   MET B  52      34.568  51.722  28.491  1.00 -0.01           O
ATOM   4959  CB  MET B  52      36.893  52.989  27.733  1.00 -0.01           C
ATOM   4960  CG  MET B  52      38.398  53.388  27.549  1.00 -0.01           C
ATOM   4961  SD  MET B  52      39.003  55.125  27.767  1.00 -0.01           S
ATOM   4962  CE  MET B  52      38.163  55.782  26.292  1.00 -0.01           C
ATOM   4963  H   MET B  52      37.064  51.997  25.339  1.00 -0.01           H
ATOM   4964  HA  MET B  52      37.341  50.951  28.107  1.00 -0.01           H
ATOM   4965  HB2 MET B  52      36.368  53.467  26.906  1.00 -0.01           H
ATOM   4966  HB3 MET B  52      36.522  53.271  28.718  1.00 -0.01           H
ATOM   4967  HG2 MET B  52      38.924  52.786  28.289  1.00 -0.01           H
ATOM   4968  HG3 MET B  52      38.664  52.980  26.573  1.00 -0.01           H
ATOM   4969  HE1 MET B  52      38.376  55.265  25.357  1.00 -0.01           H
ATOM   4970  HE2 MET B  52      37.111  55.765  26.577  1.00 -0.01           H
ATOM   4971  HE3 MET B  52      38.370  56.850  26.219  1.00 -0.01           H
ATOM   4972  N   GLU B  53      34.880  49.851  27.285  1.00  0.00           N
ATOM   4973  CA  GLU B  53      33.706  49.204  27.810  1.00  0.00           C
ATOM   4974  C   GLU B  53      34.056  48.660  29.242  1.00  0.00           C
ATOM   4975  O   GLU B  53      35.182  48.163  29.443  1.00  0.00           O
ATOM   4976  CB  GLU B  53      33.268  48.136  26.880  1.00  0.00           C
ATOM   4977  CG  GLU B  53      32.831  48.710  25.508  1.00  0.00           C
ATOM   4978  CD  GLU B  53      31.419  49.290  25.556  1.00  0.00           C
ATOM   4979  OE1 GLU B  53      30.940  49.776  26.567  1.00  0.00           O
ATOM   4980  OE2 GLU B  53      30.756  49.176  24.466  1.00  0.00           O
ATOM   4981  H   GLU B  53      35.537  49.246  26.813  1.00  0.00           H
ATOM   4982  HA  GLU B  53      32.899  49.926  27.933  1.00  0.00           H
ATOM   4983  HB2 GLU B  53      34.119  47.471  26.738  1.00  0.00           H
ATOM   4984  HB3 GLU B  53      32.461  47.582  27.361  1.00  0.00           H
ATOM   4985  HG2 GLU B  53      33.422  49.536  25.113  1.00  0.00           H
ATOM   4986  HG3 GLU B  53      32.763  47.972  24.708  1.00  0.00           H
ATOM   4987  N   LEU B  54      33.152  48.958  30.186  1.00  0.00           N
ATOM   4988  CA  LEU B  54      33.455  48.924  31.626  1.00  0.00           C
ATOM   4989  C   LEU B  54      33.910  47.495  32.078  1.00  0.00           C
ATOM   4990  O   LEU B  54      34.722  47.419  33.024  1.00  0.00           O
ATOM   4991  CB  LEU B  54      32.191  49.378  32.371  1.00  0.00           C
ATOM   4992  CG  LEU B  54      32.148  49.300  33.891  1.00  0.00           C
ATOM   4993  CD1 LEU B  54      33.034  50.221  34.724  1.00  0.00           C
ATOM   4994  CD2 LEU B  54      30.721  49.447  34.488  1.00  0.00           C
ATOM   4995  H   LEU B  54      32.302  49.436  29.923  1.00  0.00           H
ATOM   4996  HA  LEU B  54      34.260  49.632  31.818  1.00  0.00           H
ATOM   4997  HB2 LEU B  54      32.098  50.443  32.157  1.00  0.00           H
ATOM   4998  HB3 LEU B  54      31.334  48.849  31.956  1.00  0.00           H
ATOM   4999  HG  LEU B  54      32.499  48.330  34.242  1.00  0.00           H
ATOM   5000 HD11 LEU B  54      33.165  49.941  35.769  1.00  0.00           H
ATOM   5001 HD12 LEU B  54      32.584  51.213  34.684  1.00  0.00           H
ATOM   5002 HD13 LEU B  54      34.026  50.309  34.281  1.00  0.00           H
ATOM   5003 HD21 LEU B  54      30.359  50.467  34.362  1.00  0.00           H
ATOM   5004 HD22 LEU B  54      30.059  48.722  34.015  1.00  0.00           H
ATOM   5005 HD23 LEU B  54      30.726  49.262  35.562  1.00  0.00           H
ATOM   5006  N   VAL B  55      33.524  46.410  31.361  1.00  0.00           N
ATOM   5007  CA  VAL B  55      33.876  44.967  31.482  1.00  0.00           C
ATOM   5008  C   VAL B  55      35.358  44.815  31.055  1.00  0.00           C
ATOM   5009  O   VAL B  55      36.112  44.020  31.600  1.00  0.00           O
ATOM   5010  CB  VAL B  55      32.961  44.166  30.555  1.00  0.00           C
ATOM   5011  CG1 VAL B  55      33.011  44.466  29.068  1.00  0.00           C
ATOM   5012  CG2 VAL B  55      33.205  42.678  30.645  1.00  0.00           C
ATOM   5013  H   VAL B  55      32.859  46.475  30.603  1.00  0.00           H
ATOM   5014  HA  VAL B  55      33.750  44.666  32.522  1.00  0.00           H
ATOM   5015  HB  VAL B  55      31.958  44.417  30.898  1.00  0.00           H
ATOM   5016 HG11 VAL B  55      32.331  43.825  28.508  1.00  0.00           H
ATOM   5017 HG12 VAL B  55      32.759  45.438  28.644  1.00  0.00           H
ATOM   5018 HG13 VAL B  55      34.020  44.305  28.686  1.00  0.00           H
ATOM   5019 HG21 VAL B  55      32.429  42.097  30.145  1.00  0.00           H
ATOM   5020 HG22 VAL B  55      32.936  42.406  31.666  1.00  0.00           H
ATOM   5021 HG23 VAL B  55      34.256  42.392  30.616  1.00  0.00           H
ATOM   5022  N   THR B  56      35.892  45.548  29.996  1.00  0.01           N
ATOM   5023  CA  THR B  56      37.295  45.629  29.503  1.00  0.01           C
ATOM   5024  C   THR B  56      38.138  46.315  30.633  1.00  0.01           C
ATOM   5025  O   THR B  56      39.290  45.941  30.934  1.00  0.01           O
ATOM   5026  CB  THR B  56      37.449  46.250  28.104  1.00  0.01           C
ATOM   5027  CG2 THR B  56      38.870  46.106  27.590  1.00  0.01           C
ATOM   5028  OG1 THR B  56      36.611  45.631  27.125  1.00  0.01           O
ATOM   5029  H   THR B  56      35.257  46.087  29.424  1.00  0.01           H
ATOM   5030  HA  THR B  56      37.638  44.596  29.440  1.00  0.01           H
ATOM   5031  HB  THR B  56      37.141  47.285  28.256  1.00  0.01           H
ATOM   5032  HG1 THR B  56      36.590  46.056  26.265  1.00  0.01           H
ATOM   5033 HG21 THR B  56      39.453  46.882  28.086  1.00  0.01           H
ATOM   5034 HG22 THR B  56      38.883  46.286  26.515  1.00  0.01           H
ATOM   5035 HG23 THR B  56      39.249  45.084  27.624  1.00  0.01           H
ATOM   5036  N   MET B  57      37.656  47.362  31.255  1.00  0.01           N
ATOM   5037  CA  MET B  57      38.314  47.985  32.342  1.00  0.01           C
ATOM   5038  C   MET B  57      38.362  47.207  33.613  1.00  0.01           C
ATOM   5039  O   MET B  57      39.306  47.237  34.385  1.00  0.01           O
ATOM   5040  CB  MET B  57      37.559  49.286  32.642  1.00  0.01           C
ATOM   5041  CG  MET B  57      37.885  50.254  31.533  1.00  0.01           C
ATOM   5042  SD  MET B  57      37.541  51.842  32.128  1.00  0.01           S
ATOM   5043  CE  MET B  57      35.735  51.961  32.070  1.00  0.01           C
ATOM   5044  H   MET B  57      36.768  47.789  31.031  1.00  0.01           H
ATOM   5045  HA  MET B  57      39.333  48.238  32.050  1.00  0.01           H
ATOM   5046  HB2 MET B  57      36.505  49.011  32.588  1.00  0.01           H
ATOM   5047  HB3 MET B  57      37.772  49.665  33.642  1.00  0.01           H
ATOM   5048  HG2 MET B  57      38.921  50.102  31.232  1.00  0.01           H
ATOM   5049  HG3 MET B  57      37.296  50.078  30.632  1.00  0.01           H
ATOM   5050  HE1 MET B  57      35.342  51.574  33.010  1.00  0.01           H
ATOM   5051  HE2 MET B  57      35.370  52.987  32.014  1.00  0.01           H
ATOM   5052  HE3 MET B  57      35.386  51.425  31.187  1.00  0.01           H
ATOM   5053  N   SER B  58      37.289  46.369  33.820  1.00  0.01           N
ATOM   5054  CA  SER B  58      37.354  45.447  34.950  1.00  0.01           C
ATOM   5055  C   SER B  58      38.295  44.242  34.616  1.00  0.01           C
ATOM   5056  O   SER B  58      39.105  43.921  35.489  1.00  0.01           O
ATOM   5057  CB  SER B  58      35.925  44.942  35.310  1.00  0.01           C
ATOM   5058  OG  SER B  58      36.075  44.077  36.422  1.00  0.01           O
ATOM   5059  H   SER B  58      36.425  46.386  33.298  1.00  0.01           H
ATOM   5060  HA  SER B  58      37.755  45.925  35.843  1.00  0.01           H
ATOM   5061  HB2 SER B  58      35.244  45.737  35.613  1.00  0.01           H
ATOM   5062  HB3 SER B  58      35.553  44.429  34.423  1.00  0.01           H
ATOM   5063  HG  SER B  58      36.349  43.182  36.208  1.00  0.01           H
[truncated: 287,593 more chars]
