# Supplementary material for: Total enzymatic synthesis of cis-α-irone from a simple carbon source
Source: Nat Commun. 2022 Dec 2;13:7421. doi: 10.1038/s41467-022-35232-2 (PMC9715568; doi:10.1038/s41467-022-35232-2)
Supplement: Supplementary file 5 — Supplementary Data 2 [file 41467_2022_35232_MOESM5_ESM.zip › structures_mmgbsa/pMT3_Y200F_S182E/pMT3_1RS_SAH_final_mmgbsa_renum.pdb]

ATOM      1  N   GLN A  10      44.167  30.131  39.472  1.00  0.00           N
ATOM      2  CA  GLN A  10      44.735  30.541  38.181  1.00  0.00           C
ATOM      3  C   GLN A  10      43.981  29.951  36.991  1.00  0.00           C
ATOM      4  O   GLN A  10      44.406  28.952  36.370  1.00  0.00           O
ATOM      5  CB  GLN A  10      46.232  30.350  38.114  1.00  0.00           C
ATOM      6  CG  GLN A  10      46.813  31.267  37.046  1.00  0.00           C
ATOM      7  CD  GLN A  10      48.337  31.005  36.967  1.00  0.00           C
ATOM      8  NE2 GLN A  10      49.117  32.003  36.679  1.00  0.00           N
ATOM      9  OE1 GLN A  10      48.835  29.863  37.018  1.00  0.00           O
ATOM     10  HA  GLN A  10      44.589  31.611  38.030  1.00  0.00           H
ATOM     11  HB2 GLN A  10      46.675  30.741  39.030  1.00  0.00           H
ATOM     12  HB3 GLN A  10      46.452  29.303  37.908  1.00  0.00           H
ATOM     13  HG2 GLN A  10      46.422  30.995  36.066  1.00  0.00           H
ATOM     14  HG3 GLN A  10      46.576  32.315  37.228  1.00  0.00           H
ATOM     15 HE21 GLN A  10      50.074  31.991  36.355  1.00  0.00           H
ATOM     16 HE22 GLN A  10      48.651  32.898  36.643  1.00  0.00           H
ATOM     17  H1  GLN A  10      43.313  29.619  39.303  1.00  0.00           H
ATOM     18  H2  GLN A  10      44.825  29.549  39.971  1.00  0.00           H
ATOM     19  H3  GLN A  10      43.925  30.943  40.023  1.00  0.00           H
ATOM     20  N   GLN A  11      42.866  30.673  36.627  1.00  0.00           N
ATOM     21  CA  GLN A  11      42.128  30.429  35.399  1.00  0.00           C
ATOM     22  C   GLN A  11      42.874  30.571  34.082  1.00  0.00           C
ATOM     23  O   GLN A  11      42.867  29.742  33.172  1.00  0.00           O
ATOM     24  CB  GLN A  11      40.869  31.192  35.358  1.00  0.00           C
ATOM     25  CG  GLN A  11      39.895  30.766  36.475  1.00  0.00           C
ATOM     26  CD  GLN A  11      40.271  31.261  37.902  1.00  0.00           C
ATOM     27  NE2 GLN A  11      39.726  30.693  38.940  1.00  0.00           N
ATOM     28  OE1 GLN A  11      41.050  32.174  38.125  1.00  0.00           O
ATOM     29  H   GLN A  11      42.616  31.553  37.055  1.00  0.00           H
ATOM     30  HA  GLN A  11      41.862  29.373  35.367  1.00  0.00           H
ATOM     31  HB2 GLN A  11      40.918  32.273  35.226  1.00  0.00           H
ATOM     32  HB3 GLN A  11      40.395  30.849  34.439  1.00  0.00           H
ATOM     33  HG2 GLN A  11      39.000  31.284  36.130  1.00  0.00           H
ATOM     34  HG3 GLN A  11      39.818  29.681  36.554  1.00  0.00           H
ATOM     35 HE21 GLN A  11      40.027  31.093  39.817  1.00  0.00           H
ATOM     36 HE22 GLN A  11      39.020  29.974  38.871  1.00  0.00           H
ATOM     37  N   VAL A  12      43.827  31.514  33.916  1.00  0.00           N
ATOM     38  CA  VAL A  12      44.738  31.784  32.702  1.00  0.00           C
ATOM     39  C   VAL A  12      46.124  32.269  33.147  1.00  0.00           C
ATOM     40  O   VAL A  12      46.278  33.031  34.072  1.00  0.00           O
ATOM     41  CB  VAL A  12      44.011  32.869  31.740  1.00  0.00           C
ATOM     42  CG1 VAL A  12      44.800  33.193  30.476  1.00  0.00           C
ATOM     43  CG2 VAL A  12      42.541  32.548  31.310  1.00  0.00           C
ATOM     44  H   VAL A  12      43.850  32.220  34.638  1.00  0.00           H
ATOM     45  HA  VAL A  12      44.875  30.849  32.158  1.00  0.00           H
ATOM     46  HB  VAL A  12      44.010  33.797  32.312  1.00  0.00           H
ATOM     47 HG11 VAL A  12      44.207  33.769  29.765  1.00  0.00           H
ATOM     48 HG12 VAL A  12      45.548  33.934  30.757  1.00  0.00           H
ATOM     49 HG13 VAL A  12      45.190  32.285  30.016  1.00  0.00           H
ATOM     50 HG21 VAL A  12      41.974  32.348  32.219  1.00  0.00           H
ATOM     51 HG22 VAL A  12      42.604  31.664  30.676  1.00  0.00           H
ATOM     52 HG23 VAL A  12      42.094  33.425  30.842  1.00  0.00           H
ATOM     53  N   THR A  13      47.165  31.796  32.460  1.00  0.00           N
ATOM     54  CA  THR A  13      48.532  32.049  32.969  1.00  0.00           C
ATOM     55  C   THR A  13      49.152  33.443  32.774  1.00  0.00           C
ATOM     56  O   THR A  13      48.710  34.262  31.992  1.00  0.00           O
ATOM     57  CB  THR A  13      49.510  30.975  32.512  1.00  0.00           C
ATOM     58  CG2 THR A  13      49.188  29.496  32.955  1.00  0.00           C
ATOM     59  OG1 THR A  13      49.710  30.998  31.092  1.00  0.00           O
ATOM     60  H   THR A  13      46.873  31.054  31.840  1.00  0.00           H
ATOM     61  HA  THR A  13      48.618  31.892  34.044  1.00  0.00           H
ATOM     62  HB  THR A  13      50.495  31.203  32.918  1.00  0.00           H
ATOM     63  HG1 THR A  13      50.331  31.673  30.809  1.00  0.00           H
ATOM     64 HG21 THR A  13      48.389  29.071  32.348  1.00  0.00           H
ATOM     65 HG22 THR A  13      48.829  29.460  33.983  1.00  0.00           H
ATOM     66 HG23 THR A  13      50.099  28.906  32.850  1.00  0.00           H
ATOM     67  N   ALA A  14      50.138  33.778  33.566  1.00  0.00           N
ATOM     68  CA  ALA A  14      50.665  35.129  33.773  1.00  0.00           C
ATOM     69  C   ALA A  14      51.312  35.749  32.576  1.00  0.00           C
ATOM     70  O   ALA A  14      51.204  36.904  32.274  1.00  0.00           O
ATOM     71  CB  ALA A  14      51.732  35.080  34.921  1.00  0.00           C
ATOM     72  H   ALA A  14      50.345  33.087  34.274  1.00  0.00           H
ATOM     73  HA  ALA A  14      49.929  35.800  34.214  1.00  0.00           H
ATOM     74  HB1 ALA A  14      51.983  36.088  35.251  1.00  0.00           H
ATOM     75  HB2 ALA A  14      52.631  34.511  34.686  1.00  0.00           H
ATOM     76  HB3 ALA A  14      51.226  34.620  35.770  1.00  0.00           H
ATOM     77  N   ASP A  15      52.092  34.885  31.890  1.00  0.00           N
ATOM     78  CA  ASP A  15      52.726  35.242  30.664  1.00  0.00           C
ATOM     79  C   ASP A  15      51.743  35.582  29.538  1.00  0.00           C
ATOM     80  O   ASP A  15      51.960  36.436  28.670  1.00  0.00           O
ATOM     81  CB  ASP A  15      53.597  34.138  30.110  1.00  0.00           C
ATOM     82  CG  ASP A  15      52.846  32.795  29.891  1.00  0.00           C
ATOM     83  OD1 ASP A  15      51.992  32.418  30.708  1.00  0.00           O
ATOM     84  OD2 ASP A  15      53.258  32.075  28.936  1.00  0.00           O
ATOM     85  H   ASP A  15      51.935  33.895  32.007  1.00  0.00           H
ATOM     86  HA  ASP A  15      53.332  36.143  30.759  1.00  0.00           H
ATOM     87  HB2 ASP A  15      54.010  34.445  29.150  1.00  0.00           H
ATOM     88  HB3 ASP A  15      54.408  33.892  30.796  1.00  0.00           H
ATOM     89  N   GLU A  16      50.582  34.805  29.465  1.00  0.00           N
ATOM     90  CA  GLU A  16      49.598  34.943  28.427  1.00  0.00           C
ATOM     91  C   GLU A  16      48.911  36.324  28.580  1.00  0.00           C
ATOM     92  O   GLU A  16      48.567  37.016  27.648  1.00  0.00           O
ATOM     93  CB  GLU A  16      48.533  33.834  28.552  1.00  0.00           C
ATOM     94  CG  GLU A  16      47.454  33.659  27.487  1.00  0.00           C
ATOM     95  CD  GLU A  16      48.029  33.718  26.065  1.00  0.00           C
ATOM     96  OE1 GLU A  16      47.501  34.367  25.151  1.00  0.00           O
ATOM     97  OE2 GLU A  16      49.047  33.057  25.804  1.00  0.00           O
ATOM     98  H   GLU A  16      50.364  34.256  30.285  1.00  0.00           H
ATOM     99  HA  GLU A  16      50.133  34.846  27.483  1.00  0.00           H
ATOM    100  HB2 GLU A  16      49.188  32.964  28.590  1.00  0.00           H
ATOM    101  HB3 GLU A  16      47.975  33.891  29.486  1.00  0.00           H
ATOM    102  HG2 GLU A  16      46.824  32.775  27.584  1.00  0.00           H
ATOM    103  HG3 GLU A  16      46.699  34.430  27.643  1.00  0.00           H
ATOM    104  N   VAL A  17      48.647  36.766  29.845  1.00  0.00           N
ATOM    105  CA  VAL A  17      48.163  38.170  30.043  1.00  0.00           C
ATOM    106  C   VAL A  17      49.207  39.235  29.600  1.00  0.00           C
ATOM    107  O   VAL A  17      48.775  40.382  29.298  1.00  0.00           O
ATOM    108  CB  VAL A  17      47.710  38.231  31.531  1.00  0.00           C
ATOM    109  CG1 VAL A  17      47.519  39.654  32.126  1.00  0.00           C
ATOM    110  CG2 VAL A  17      46.382  37.394  31.697  1.00  0.00           C
ATOM    111  H   VAL A  17      48.840  36.179  30.644  1.00  0.00           H
ATOM    112  HA  VAL A  17      47.265  38.361  29.454  1.00  0.00           H
ATOM    113  HB  VAL A  17      48.504  37.727  32.082  1.00  0.00           H
ATOM    114 HG11 VAL A  17      47.340  39.556  33.196  1.00  0.00           H
ATOM    115 HG12 VAL A  17      48.362  40.329  31.977  1.00  0.00           H
ATOM    116 HG13 VAL A  17      46.689  40.232  31.719  1.00  0.00           H
ATOM    117 HG21 VAL A  17      46.106  37.359  32.751  1.00  0.00           H
ATOM    118 HG22 VAL A  17      46.360  36.417  31.213  1.00  0.00           H
ATOM    119 HG23 VAL A  17      45.648  38.065  31.251  1.00  0.00           H
ATOM    120  N   GLY A  18      50.493  38.944  29.782  1.00  0.00           N
ATOM    121  CA  GLY A  18      51.654  39.839  29.475  1.00  0.00           C
ATOM    122  C   GLY A  18      51.619  40.304  28.026  1.00  0.00           C
ATOM    123  O   GLY A  18      51.631  41.520  27.804  1.00  0.00           O
ATOM    124  H   GLY A  18      50.711  37.982  30.002  1.00  0.00           H
ATOM    125  HA2 GLY A  18      51.708  40.700  30.142  1.00  0.00           H
ATOM    126  HA3 GLY A  18      52.552  39.221  29.492  1.00  0.00           H
ATOM    127  N   ASP A  19      51.467  39.416  27.097  1.00  0.00           N
ATOM    128  CA  ASP A  19      51.425  39.701  25.645  1.00  0.00           C
ATOM    129  C   ASP A  19      50.250  40.668  25.142  1.00  0.00           C
ATOM    130  O   ASP A  19      50.375  41.246  24.062  1.00  0.00           O
ATOM    131  CB  ASP A  19      51.318  38.401  24.844  1.00  0.00           C
ATOM    132  CG  ASP A  19      52.660  37.962  24.398  1.00  0.00           C
ATOM    133  OD1 ASP A  19      53.593  37.865  25.233  1.00  0.00           O
ATOM    134  OD2 ASP A  19      52.846  37.448  23.248  1.00  0.00           O
ATOM    135  H   ASP A  19      51.446  38.451  27.395  1.00  0.00           H
ATOM    136  HA  ASP A  19      52.411  40.122  25.449  1.00  0.00           H
ATOM    137  HB2 ASP A  19      51.028  37.594  25.517  1.00  0.00           H
ATOM    138  HB3 ASP A  19      50.626  38.501  24.007  1.00  0.00           H
ATOM    139  N   TRP A  20      49.236  40.923  26.015  1.00  0.00           N
ATOM    140  CA  TRP A  20      48.147  41.963  25.794  1.00  0.00           C
ATOM    141  C   TRP A  20      48.692  43.370  26.101  1.00  0.00           C
ATOM    142  O   TRP A  20      48.555  44.301  25.265  1.00  0.00           O
ATOM    143  CB  TRP A  20      46.885  41.607  26.462  1.00  0.00           C
ATOM    144  CG  TRP A  20      45.761  42.499  26.103  1.00  0.00           C
ATOM    145  CD1 TRP A  20      44.829  42.321  25.134  1.00  0.00           C
ATOM    146  CD2 TRP A  20      45.259  43.732  26.765  1.00  0.00           C
ATOM    147  CE2 TRP A  20      44.063  44.160  26.153  1.00  0.00           C
ATOM    148  CE3 TRP A  20      45.778  44.587  27.795  1.00  0.00           C
ATOM    149  NE1 TRP A  20      43.846  43.263  25.148  1.00  0.00           N
ATOM    150  CZ2 TRP A  20      43.317  45.269  26.596  1.00  0.00           C
ATOM    151  CZ3 TRP A  20      45.036  45.680  28.222  1.00  0.00           C
ATOM    152  CH2 TRP A  20      43.792  46.072  27.667  1.00  0.00           C
ATOM    153  H   TRP A  20      49.248  40.426  26.894  1.00  0.00           H
ATOM    154  HA  TRP A  20      47.830  42.006  24.751  1.00  0.00           H
ATOM    155  HB2 TRP A  20      46.579  40.598  26.187  1.00  0.00           H
ATOM    156  HB3 TRP A  20      47.034  41.595  27.542  1.00  0.00           H
ATOM    157  HD1 TRP A  20      44.957  41.580  24.359  1.00  0.00           H
ATOM    158  HE1 TRP A  20      43.036  43.307  24.547  1.00  0.00           H
ATOM    159  HE3 TRP A  20      46.685  44.345  28.329  1.00  0.00           H
ATOM    160  HZ2 TRP A  20      42.442  45.481  25.999  1.00  0.00           H
ATOM    161  HZ3 TRP A  20      45.353  46.171  29.131  1.00  0.00           H
ATOM    162  HH2 TRP A  20      43.187  46.828  28.144  1.00  0.00           H
ATOM    163  N   TYR A  21      49.537  43.590  27.124  1.00  0.00           N
ATOM    164  CA  TYR A  21      50.213  44.812  27.412  1.00  0.00           C
ATOM    165  C   TYR A  21      51.340  45.006  26.387  1.00  0.00           C
ATOM    166  O   TYR A  21      51.595  46.132  26.042  1.00  0.00           O
ATOM    167  CB  TYR A  21      50.713  44.642  28.847  1.00  0.00           C
ATOM    168  CG  TYR A  21      49.523  44.667  29.809  1.00  0.00           C
ATOM    169  CD1 TYR A  21      49.279  43.432  30.489  1.00  0.00           C
ATOM    170  CD2 TYR A  21      48.711  45.802  30.099  1.00  0.00           C
ATOM    171  CE1 TYR A  21      48.245  43.399  31.501  1.00  0.00           C
ATOM    172  CE2 TYR A  21      47.633  45.687  31.016  1.00  0.00           C
ATOM    173  CZ  TYR A  21      47.400  44.505  31.693  1.00  0.00           C
ATOM    174  OH  TYR A  21      46.334  44.414  32.572  1.00  0.00           O
ATOM    175  H   TYR A  21      49.808  42.831  27.734  1.00  0.00           H
ATOM    176  HA  TYR A  21      49.479  45.615  27.346  1.00  0.00           H
ATOM    177  HB2 TYR A  21      51.214  43.675  28.868  1.00  0.00           H
ATOM    178  HB3 TYR A  21      51.392  45.464  29.077  1.00  0.00           H
ATOM    179  HD1 TYR A  21      49.897  42.609  30.162  1.00  0.00           H
ATOM    180  HD2 TYR A  21      48.913  46.766  29.655  1.00  0.00           H
ATOM    181  HE1 TYR A  21      48.185  42.531  32.140  1.00  0.00           H
ATOM    182  HE2 TYR A  21      47.095  46.612  31.162  1.00  0.00           H
ATOM    183  HH  TYR A  21      46.390  43.594  33.068  1.00  0.00           H
ATOM    184  N   ASP A  22      51.993  43.966  25.912  1.00  0.00           N
ATOM    185  CA  ASP A  22      53.056  44.031  24.835  1.00  0.00           C
ATOM    186  C   ASP A  22      52.542  44.457  23.472  1.00  0.00           C
ATOM    187  O   ASP A  22      53.222  44.987  22.584  1.00  0.00           O
ATOM    188  CB  ASP A  22      53.762  42.686  24.817  1.00  0.00           C
ATOM    189  CG  ASP A  22      54.650  42.410  25.960  1.00  0.00           C
ATOM    190  OD1 ASP A  22      55.056  43.295  26.694  1.00  0.00           O
ATOM    191  OD2 ASP A  22      55.202  41.310  26.134  1.00  0.00           O
ATOM    192  H   ASP A  22      51.681  43.047  26.191  1.00  0.00           H
ATOM    193  HA  ASP A  22      53.827  44.745  25.124  1.00  0.00           H
ATOM    194  HB2 ASP A  22      53.102  41.834  24.657  1.00  0.00           H
ATOM    195  HB3 ASP A  22      54.364  42.716  23.909  1.00  0.00           H
ATOM    196  N   LYS A  23      51.285  44.086  23.178  1.00  0.00           N
ATOM    197  CA  LYS A  23      50.700  44.530  21.912  1.00  0.00           C
ATOM    198  C   LYS A  23      49.851  45.873  22.024  1.00  0.00           C
ATOM    199  O   LYS A  23      49.930  46.706  21.171  1.00  0.00           O
ATOM    200  CB  LYS A  23      49.788  43.324  21.367  1.00  0.00           C
ATOM    201  CG  LYS A  23      50.575  42.113  20.907  1.00  0.00           C
ATOM    202  CD  LYS A  23      49.590  40.919  20.802  1.00  0.00           C
ATOM    203  CE  LYS A  23      50.368  39.725  20.131  1.00  0.00           C
ATOM    204  NZ  LYS A  23      49.610  38.504  19.969  1.00  0.00           N
ATOM    205  H   LYS A  23      50.804  43.439  23.786  1.00  0.00           H
ATOM    206  HA  LYS A  23      51.466  44.696  21.154  1.00  0.00           H
ATOM    207  HB2 LYS A  23      49.084  43.058  22.155  1.00  0.00           H
ATOM    208  HB3 LYS A  23      49.156  43.647  20.541  1.00  0.00           H
ATOM    209  HG2 LYS A  23      50.862  42.306  19.873  1.00  0.00           H
ATOM    210  HG3 LYS A  23      51.467  41.906  21.498  1.00  0.00           H
ATOM    211  HD2 LYS A  23      49.222  40.717  21.808  1.00  0.00           H
ATOM    212  HD3 LYS A  23      48.786  41.286  20.165  1.00  0.00           H
ATOM    213  HE2 LYS A  23      50.776  40.121  19.200  1.00  0.00           H
ATOM    214  HE3 LYS A  23      51.228  39.500  20.762  1.00  0.00           H
ATOM    215  HZ1 LYS A  23      49.183  38.505  19.053  1.00  0.00           H
ATOM    216  HZ2 LYS A  23      48.793  38.446  20.559  1.00  0.00           H
ATOM    217  HZ3 LYS A  23      50.097  37.671  20.266  1.00  0.00           H
ATOM    218  N   PHE A  24      49.166  46.108  23.156  1.00  0.00           N
ATOM    219  CA  PHE A  24      48.138  47.162  23.214  1.00  0.00           C
ATOM    220  C   PHE A  24      48.154  48.169  24.392  1.00  0.00           C
ATOM    221  O   PHE A  24      47.268  49.007  24.484  1.00  0.00           O
ATOM    222  CB  PHE A  24      46.759  46.601  22.972  1.00  0.00           C
ATOM    223  CG  PHE A  24      46.559  45.498  21.968  1.00  0.00           C
ATOM    224  CD1 PHE A  24      46.272  45.697  20.576  1.00  0.00           C
ATOM    225  CD2 PHE A  24      46.477  44.246  22.512  1.00  0.00           C
ATOM    226  CE1 PHE A  24      45.869  44.597  19.821  1.00  0.00           C
ATOM    227  CE2 PHE A  24      46.178  43.113  21.712  1.00  0.00           C
ATOM    228  CZ  PHE A  24      45.763  43.339  20.361  1.00  0.00           C
ATOM    229  H   PHE A  24      49.051  45.309  23.763  1.00  0.00           H
ATOM    230  HA  PHE A  24      48.347  47.840  22.386  1.00  0.00           H
ATOM    231  HB2 PHE A  24      46.334  46.223  23.902  1.00  0.00           H
ATOM    232  HB3 PHE A  24      46.155  47.428  22.597  1.00  0.00           H
ATOM    233  HD1 PHE A  24      46.295  46.666  20.101  1.00  0.00           H
ATOM    234  HD2 PHE A  24      46.693  44.144  23.565  1.00  0.00           H
ATOM    235  HE1 PHE A  24      45.730  44.678  18.753  1.00  0.00           H
ATOM    236  HE2 PHE A  24      46.193  42.097  22.076  1.00  0.00           H
ATOM    237  HZ  PHE A  24      45.530  42.505  19.716  1.00  0.00           H
ATOM    238  N   GLY A  25      49.180  48.126  25.253  1.00  0.00           N
ATOM    239  CA  GLY A  25      49.285  48.933  26.519  1.00  0.00           C
ATOM    240  C   GLY A  25      49.001  50.462  26.319  1.00  0.00           C
ATOM    241  O   GLY A  25      48.398  51.006  27.251  1.00  0.00           O
ATOM    242  H   GLY A  25      49.838  47.391  25.034  1.00  0.00           H
ATOM    243  HA2 GLY A  25      48.673  48.467  27.292  1.00  0.00           H
ATOM    244  HA3 GLY A  25      50.311  48.784  26.855  1.00  0.00           H
ATOM    245  N   GLU A  26      49.371  51.070  25.202  1.00  0.00           N
ATOM    246  CA  GLU A  26      49.289  52.506  25.034  1.00  0.00           C
ATOM    247  C   GLU A  26      47.930  53.123  25.433  1.00  0.00           C
ATOM    248  O   GLU A  26      47.843  54.289  25.813  1.00  0.00           O
ATOM    249  CB  GLU A  26      49.696  52.753  23.519  1.00  0.00           C
ATOM    250  CG  GLU A  26      50.006  54.252  23.172  1.00  0.00           C
ATOM    251  CD  GLU A  26      51.422  54.736  23.696  1.00  0.00           C
ATOM    252  OE1 GLU A  26      52.221  55.375  22.952  1.00  0.00           O
ATOM    253  OE2 GLU A  26      51.715  54.700  24.896  1.00  0.00           O
ATOM    254  H   GLU A  26      49.727  50.495  24.453  1.00  0.00           H
ATOM    255  HA  GLU A  26      49.986  52.974  25.730  1.00  0.00           H
ATOM    256  HB2 GLU A  26      50.604  52.237  23.206  1.00  0.00           H
ATOM    257  HB3 GLU A  26      48.911  52.422  22.838  1.00  0.00           H
ATOM    258  HG2 GLU A  26      49.982  54.408  22.094  1.00  0.00           H
ATOM    259  HG3 GLU A  26      49.182  54.917  23.430  1.00  0.00           H
ATOM    260  N   VAL A  27      46.799  52.307  25.325  1.00  0.00           N
ATOM    261  CA  VAL A  27      45.406  52.760  25.626  1.00  0.00           C
ATOM    262  C   VAL A  27      45.342  53.485  27.008  1.00  0.00           C
ATOM    263  O   VAL A  27      44.623  54.511  27.155  1.00  0.00           O
ATOM    264  CB  VAL A  27      44.389  51.541  25.485  1.00  0.00           C
ATOM    265  CG1 VAL A  27      44.526  50.480  26.558  1.00  0.00           C
ATOM    266  CG2 VAL A  27      42.993  52.131  25.539  1.00  0.00           C
ATOM    267  H   VAL A  27      46.956  51.327  25.138  1.00  0.00           H
ATOM    268  HA  VAL A  27      45.046  53.529  24.943  1.00  0.00           H
ATOM    269  HB  VAL A  27      44.427  51.047  24.514  1.00  0.00           H
ATOM    270 HG11 VAL A  27      44.371  50.939  27.535  1.00  0.00           H
ATOM    271 HG12 VAL A  27      43.800  49.688  26.374  1.00  0.00           H
ATOM    272 HG13 VAL A  27      45.561  50.146  26.482  1.00  0.00           H
ATOM    273 HG21 VAL A  27      42.809  52.476  26.556  1.00  0.00           H
ATOM    274 HG22 VAL A  27      42.281  51.313  25.427  1.00  0.00           H
ATOM    275 HG23 VAL A  27      42.956  52.911  24.779  1.00  0.00           H
ATOM    276  N   TYR A  28      46.134  53.109  28.092  1.00  0.00           N
ATOM    277  CA  TYR A  28      46.179  53.697  29.411  1.00  0.00           C
ATOM    278  C   TYR A  28      46.907  55.005  29.244  1.00  0.00           C
ATOM    279  O   TYR A  28      46.455  55.986  29.730  1.00  0.00           O
ATOM    280  CB  TYR A  28      46.969  52.811  30.350  1.00  0.00           C
ATOM    281  CG  TYR A  28      46.238  51.501  30.702  1.00  0.00           C
ATOM    282  CD1 TYR A  28      46.447  50.277  30.002  1.00  0.00           C
ATOM    283  CD2 TYR A  28      45.229  51.474  31.713  1.00  0.00           C
ATOM    284  CE1 TYR A  28      45.612  49.139  30.240  1.00  0.00           C
ATOM    285  CE2 TYR A  28      44.484  50.309  32.078  1.00  0.00           C
ATOM    286  CZ  TYR A  28      44.764  49.103  31.365  1.00  0.00           C
ATOM    287  OH  TYR A  28      43.923  48.106  31.569  1.00  0.00           O
ATOM    288  H   TYR A  28      46.680  52.266  27.989  1.00  0.00           H
ATOM    289  HA  TYR A  28      45.217  53.815  29.909  1.00  0.00           H
ATOM    290  HB2 TYR A  28      47.829  52.524  29.744  1.00  0.00           H
ATOM    291  HB3 TYR A  28      47.277  53.313  31.268  1.00  0.00           H
ATOM    292  HD1 TYR A  28      47.060  50.212  29.115  1.00  0.00           H
ATOM    293  HD2 TYR A  28      44.855  52.386  32.155  1.00  0.00           H
ATOM    294  HE1 TYR A  28      45.702  48.288  29.582  1.00  0.00           H
ATOM    295  HE2 TYR A  28      43.797  50.239  32.909  1.00  0.00           H
ATOM    296  HH  TYR A  28      43.533  48.232  32.438  1.00  0.00           H
ATOM    297  N   HID A  29      48.059  55.164  28.557  1.00  0.00           N
ATOM    298  CA  HID A  29      48.854  56.398  28.536  1.00  0.00           C
ATOM    299  C   HID A  29      48.090  57.570  27.844  1.00  0.00           C
ATOM    300  O   HID A  29      48.236  58.731  28.184  1.00  0.00           O
ATOM    301  CB  HID A  29      50.072  56.107  27.740  1.00  0.00           C
ATOM    302  CG  HID A  29      50.999  55.008  28.275  1.00  0.00           C
ATOM    303  CD2 HID A  29      51.411  54.850  29.569  1.00  0.00           C
ATOM    304  ND1 HID A  29      51.647  54.103  27.516  1.00  0.00           N
ATOM    305  CE1 HID A  29      52.614  53.584  28.250  1.00  0.00           C
ATOM    306  NE2 HID A  29      52.535  54.030  29.508  1.00  0.00           N
ATOM    307  H   HID A  29      48.323  54.510  27.834  1.00  0.00           H
ATOM    308  HA  HID A  29      49.050  56.724  29.557  1.00  0.00           H
ATOM    309  HB2 HID A  29      49.811  55.823  26.720  1.00  0.00           H
ATOM    310  HB3 HID A  29      50.681  57.011  27.730  1.00  0.00           H
ATOM    311  HD1 HID A  29      51.538  54.050  26.514  1.00  0.00           H
ATOM    312  HD2 HID A  29      51.245  55.364  30.504  1.00  0.00           H
ATOM    313  HE1 HID A  29      53.452  52.975  27.945  1.00  0.00           H
ATOM    314  N   LEU A  30      47.193  57.213  26.880  1.00  0.00           N
ATOM    315  CA  LEU A  30      46.341  58.142  26.096  1.00  0.00           C
ATOM    316  C   LEU A  30      45.027  58.524  26.821  1.00  0.00           C
ATOM    317  O   LEU A  30      44.198  59.174  26.228  1.00  0.00           O
ATOM    318  CB  LEU A  30      46.016  57.508  24.666  1.00  0.00           C
ATOM    319  CG  LEU A  30      47.177  57.096  23.831  1.00  0.00           C
ATOM    320  CD1 LEU A  30      46.915  56.177  22.670  1.00  0.00           C
ATOM    321  CD2 LEU A  30      48.019  58.245  23.395  1.00  0.00           C
ATOM    322  H   LEU A  30      47.137  56.239  26.619  1.00  0.00           H
ATOM    323  HA  LEU A  30      46.811  59.106  25.902  1.00  0.00           H
ATOM    324  HB2 LEU A  30      45.410  56.607  24.759  1.00  0.00           H
ATOM    325  HB3 LEU A  30      45.353  58.149  24.085  1.00  0.00           H
ATOM    326  HG  LEU A  30      47.818  56.554  24.526  1.00  0.00           H
ATOM    327 HD11 LEU A  30      46.194  56.674  22.021  1.00  0.00           H
ATOM    328 HD12 LEU A  30      46.451  55.273  23.064  1.00  0.00           H
ATOM    329 HD13 LEU A  30      47.745  55.920  22.012  1.00  0.00           H
ATOM    330 HD21 LEU A  30      48.232  58.877  24.257  1.00  0.00           H
ATOM    331 HD22 LEU A  30      49.014  57.953  23.057  1.00  0.00           H
ATOM    332 HD23 LEU A  30      47.453  58.863  22.698  1.00  0.00           H
ATOM    333  N   THR A  31      44.804  58.017  28.050  1.00  0.00           N
ATOM    334  CA  THR A  31      43.444  58.163  28.710  1.00  0.00           C
ATOM    335  C   THR A  31      43.602  58.415  30.231  1.00  0.00           C
ATOM    336  O   THR A  31      42.839  59.172  30.810  1.00  0.00           O
ATOM    337  CB  THR A  31      42.570  56.873  28.545  1.00  0.00           C
ATOM    338  CG2 THR A  31      42.303  56.516  27.067  1.00  0.00           C
ATOM    339  OG1 THR A  31      43.192  55.775  29.122  1.00  0.00           O
ATOM    340  H   THR A  31      45.466  57.379  28.468  1.00  0.00           H
ATOM    341  HA  THR A  31      42.976  59.018  28.223  1.00  0.00           H
ATOM    342  HB  THR A  31      41.709  57.004  29.200  1.00  0.00           H
ATOM    343  HG1 THR A  31      43.470  55.175  28.426  1.00  0.00           H
ATOM    344 HG21 THR A  31      43.257  56.430  26.548  1.00  0.00           H
ATOM    345 HG22 THR A  31      41.710  57.247  26.518  1.00  0.00           H
ATOM    346 HG23 THR A  31      41.894  55.506  27.020  1.00  0.00           H
ATOM    347  N   LEU A  32      44.564  57.696  30.879  1.00  0.00           N
ATOM    348  CA  LEU A  32      44.898  58.032  32.231  1.00  0.00           C
ATOM    349  C   LEU A  32      46.123  59.017  32.362  1.00  0.00           C
ATOM    350  O   LEU A  32      46.257  59.694  33.385  1.00  0.00           O
ATOM    351  CB  LEU A  32      45.291  56.819  33.046  1.00  0.00           C
ATOM    352  CG  LEU A  32      44.217  55.870  33.313  1.00  0.00           C
ATOM    353  CD1 LEU A  32      44.777  54.555  33.923  1.00  0.00           C
ATOM    354  CD2 LEU A  32      43.245  56.443  34.289  1.00  0.00           C
ATOM    355  H   LEU A  32      45.240  57.233  30.289  1.00  0.00           H
ATOM    356  HA  LEU A  32      44.066  58.462  32.788  1.00  0.00           H
ATOM    357  HB2 LEU A  32      46.108  56.278  32.568  1.00  0.00           H
ATOM    358  HB3 LEU A  32      45.734  57.178  33.975  1.00  0.00           H
ATOM    359  HG  LEU A  32      43.605  55.588  32.456  1.00  0.00           H
ATOM    360 HD11 LEU A  32      43.976  53.818  33.866  1.00  0.00           H
ATOM    361 HD12 LEU A  32      45.152  54.628  34.944  1.00  0.00           H
ATOM    362 HD13 LEU A  32      45.637  54.229  33.337  1.00  0.00           H
ATOM    363 HD21 LEU A  32      42.714  55.613  34.757  1.00  0.00           H
ATOM    364 HD22 LEU A  32      43.811  56.855  35.124  1.00  0.00           H
ATOM    365 HD23 LEU A  32      42.583  57.208  33.882  1.00  0.00           H
ATOM    366  N   GLY A  33      47.038  59.040  31.328  1.00  0.00           N
ATOM    367  CA  GLY A  33      48.069  60.050  31.219  1.00  0.00           C
ATOM    368  C   GLY A  33      49.477  59.523  31.468  1.00  0.00           C
ATOM    369  O   GLY A  33      49.937  58.625  30.778  1.00  0.00           O
ATOM    370  H   GLY A  33      46.963  58.343  30.601  1.00  0.00           H
ATOM    371  HA2 GLY A  33      47.994  60.376  30.182  1.00  0.00           H
ATOM    372  HA3 GLY A  33      47.886  60.974  31.767  1.00  0.00           H
ATOM    373  N   GLU A  34      50.083  59.933  32.571  1.00  0.00           N
ATOM    374  CA  GLU A  34      51.524  59.805  32.814  1.00  0.00           C
ATOM    375  C   GLU A  34      51.861  58.428  33.447  1.00  0.00           C
ATOM    376  O   GLU A  34      53.049  58.137  33.458  1.00  0.00           O
ATOM    377  CB  GLU A  34      52.046  60.952  33.702  1.00  0.00           C
ATOM    378  CG  GLU A  34      52.118  62.311  32.909  1.00  0.00           C
ATOM    379  CD  GLU A  34      53.311  62.500  31.984  1.00  0.00           C
ATOM    380  OE1 GLU A  34      53.709  61.594  31.269  1.00  0.00           O
ATOM    381  OE2 GLU A  34      53.871  63.633  31.894  1.00  0.00           O
ATOM    382  H   GLU A  34      49.626  60.648  33.118  1.00  0.00           H
ATOM    383  HA  GLU A  34      52.119  59.912  31.907  1.00  0.00           H
ATOM    384  HB2 GLU A  34      51.422  61.117  34.580  1.00  0.00           H
ATOM    385  HB3 GLU A  34      53.014  60.765  34.167  1.00  0.00           H
ATOM    386  HG2 GLU A  34      51.261  62.353  32.238  1.00  0.00           H
ATOM    387  HG3 GLU A  34      51.986  63.138  33.607  1.00  0.00           H
ATOM    388  N   SER A  35      50.951  57.513  33.852  1.00  0.00           N
ATOM    389  CA  SER A  35      51.222  56.182  34.272  1.00  0.00           C
ATOM    390  C   SER A  35      50.079  55.247  33.930  1.00  0.00           C
ATOM    391  O   SER A  35      49.067  55.664  33.420  1.00  0.00           O
ATOM    392  CB  SER A  35      51.778  56.112  35.749  1.00  0.00           C
ATOM    393  OG  SER A  35      52.663  54.934  35.740  1.00  0.00           O
ATOM    394  H   SER A  35      49.988  57.774  34.008  1.00  0.00           H
ATOM    395  HA  SER A  35      52.037  55.810  33.651  1.00  0.00           H
ATOM    396  HB2 SER A  35      52.354  57.001  36.006  1.00  0.00           H
ATOM    397  HB3 SER A  35      50.988  55.916  36.475  1.00  0.00           H
ATOM    398  HG  SER A  35      53.465  55.189  35.279  1.00  0.00           H
ATOM    399  N   VAL A  36      50.214  53.926  34.262  1.00  0.00           N
ATOM    400  CA  VAL A  36      49.081  52.910  34.073  1.00  0.00           C
ATOM    401  C   VAL A  36      48.093  52.731  35.385  1.00  0.00           C
ATOM    402  O   VAL A  36      46.997  52.150  35.352  1.00  0.00           O
ATOM    403  CB  VAL A  36      49.627  51.567  33.619  1.00  0.00           C
ATOM    404  CG1 VAL A  36      50.153  51.612  32.174  1.00  0.00           C
ATOM    405  CG2 VAL A  36      50.724  50.944  34.623  1.00  0.00           C
ATOM    406  H   VAL A  36      51.139  53.589  34.489  1.00  0.00           H
ATOM    407  HA  VAL A  36      48.446  53.298  33.277  1.00  0.00           H
ATOM    408  HB  VAL A  36      48.807  50.848  33.612  1.00  0.00           H
ATOM    409 HG11 VAL A  36      51.094  52.158  32.109  1.00  0.00           H
ATOM    410 HG12 VAL A  36      50.252  50.624  31.724  1.00  0.00           H
ATOM    411 HG13 VAL A  36      49.476  52.166  31.524  1.00  0.00           H
ATOM    412 HG21 VAL A  36      50.265  50.509  35.511  1.00  0.00           H
ATOM    413 HG22 VAL A  36      51.422  51.770  34.760  1.00  0.00           H
ATOM    414 HG23 VAL A  36      51.230  50.139  34.090  1.00  0.00           H
ATOM    415  N   HID A  37      48.525  53.265  36.578  1.00  0.00           N
ATOM    416  CA  HID A  37      47.839  52.977  37.824  1.00  0.00           C
ATOM    417  C   HID A  37      46.658  53.919  38.154  1.00  0.00           C
ATOM    418  O   HID A  37      46.290  54.807  37.424  1.00  0.00           O
ATOM    419  CB  HID A  37      48.942  53.014  38.903  1.00  0.00           C
ATOM    420  CG  HID A  37      49.708  54.304  39.053  1.00  0.00           C
ATOM    421  CD2 HID A  37      51.034  54.554  38.787  1.00  0.00           C
ATOM    422  ND1 HID A  37      49.200  55.497  39.570  1.00  0.00           N
ATOM    423  CE1 HID A  37      50.184  56.385  39.684  1.00  0.00           C
ATOM    424  NE2 HID A  37      51.371  55.858  39.199  1.00  0.00           N
ATOM    425  H   HID A  37      49.487  53.568  36.610  1.00  0.00           H
ATOM    426  HA  HID A  37      47.474  51.950  37.811  1.00  0.00           H
ATOM    427  HB2 HID A  37      48.531  52.840  39.897  1.00  0.00           H
ATOM    428  HB3 HID A  37      49.549  52.165  38.589  1.00  0.00           H
ATOM    429  HD1 HID A  37      48.296  55.566  40.015  1.00  0.00           H
ATOM    430  HD2 HID A  37      51.775  53.842  38.457  1.00  0.00           H
ATOM    431  HE1 HID A  37      50.198  57.414  40.012  1.00  0.00           H
ATOM    432  N   CYS A  38      45.870  53.483  39.185  1.00  0.00           N
ATOM    433  CA  CYS A  38      44.865  54.234  39.834  1.00  0.00           C
ATOM    434  C   CYS A  38      45.396  55.664  40.238  1.00  0.00           C
ATOM    435  O   CYS A  38      46.617  55.927  40.405  1.00  0.00           O
ATOM    436  CB  CYS A  38      44.378  53.495  41.124  1.00  0.00           C
ATOM    437  SG  CYS A  38      42.738  53.977  41.565  1.00  0.00           S
ATOM    438  H   CYS A  38      46.145  52.667  39.714  1.00  0.00           H
ATOM    439  HA  CYS A  38      43.953  54.230  39.237  1.00  0.00           H
ATOM    440  HB2 CYS A  38      44.262  52.428  40.932  1.00  0.00           H
ATOM    441  HB3 CYS A  38      45.142  53.567  41.898  1.00  0.00           H
ATOM    442  HG  CYS A  38      43.166  55.107  42.134  1.00  0.00           H
ATOM    443  N   GLY A  39      44.365  56.548  40.377  1.00  0.00           N
ATOM    444  CA  GLY A  39      44.506  57.907  40.858  1.00  0.00           C
ATOM    445  C   GLY A  39      43.727  58.103  42.152  1.00  0.00           C
ATOM    446  O   GLY A  39      42.846  57.306  42.515  1.00  0.00           O
ATOM    447  H   GLY A  39      43.440  56.225  40.130  1.00  0.00           H
ATOM    448  HA2 GLY A  39      45.553  58.207  40.904  1.00  0.00           H
ATOM    449  HA3 GLY A  39      44.169  58.625  40.110  1.00  0.00           H
ATOM    450  N   LEU A  40      43.919  59.230  42.795  1.00  0.00           N
ATOM    451  CA  LEU A  40      43.110  59.688  44.007  1.00  0.00           C
ATOM    452  C   LEU A  40      42.243  60.888  43.608  1.00  0.00           C
ATOM    453  O   LEU A  40      42.764  61.875  43.136  1.00  0.00           O
ATOM    454  CB  LEU A  40      43.979  60.067  45.249  1.00  0.00           C
ATOM    455  CG  LEU A  40      44.721  58.960  46.024  1.00  0.00           C
ATOM    456  CD1 LEU A  40      45.612  59.392  47.161  1.00  0.00           C
ATOM    457  CD2 LEU A  40      43.741  57.904  46.574  1.00  0.00           C
ATOM    458  H   LEU A  40      44.690  59.827  42.533  1.00  0.00           H
ATOM    459  HA  LEU A  40      42.436  58.887  44.313  1.00  0.00           H
ATOM    460  HB2 LEU A  40      44.670  60.835  44.901  1.00  0.00           H
ATOM    461  HB3 LEU A  40      43.367  60.657  45.930  1.00  0.00           H
ATOM    462  HG  LEU A  40      45.441  58.503  45.345  1.00  0.00           H
ATOM    463 HD11 LEU A  40      45.107  60.033  47.884  1.00  0.00           H
ATOM    464 HD12 LEU A  40      46.430  59.956  46.713  1.00  0.00           H
ATOM    465 HD13 LEU A  40      45.975  58.516  47.699  1.00  0.00           H
ATOM    466 HD21 LEU A  40      44.285  57.085  47.044  1.00  0.00           H
ATOM    467 HD22 LEU A  40      43.072  58.394  47.281  1.00  0.00           H
ATOM    468 HD23 LEU A  40      43.185  57.554  45.704  1.00  0.00           H
ATOM    469  N   TRP A  41      40.915  60.750  43.696  1.00 -0.01           N
ATOM    470  CA  TRP A  41      39.972  61.782  43.123  1.00 -0.01           C
ATOM    471  C   TRP A  41      39.107  62.500  44.181  1.00 -0.01           C
ATOM    472  O   TRP A  41      38.512  63.599  43.956  1.00 -0.01           O
ATOM    473  CB  TRP A  41      39.093  61.113  42.116  1.00 -0.01           C
ATOM    474  CG  TRP A  41      39.918  60.627  40.916  1.00 -0.01           C
ATOM    475  CD1 TRP A  41      40.617  59.443  40.796  1.00 -0.01           C
ATOM    476  CD2 TRP A  41      40.121  61.276  39.634  1.00 -0.01           C
ATOM    477  CE2 TRP A  41      40.997  60.463  38.827  1.00 -0.01           C
ATOM    478  CE3 TRP A  41      39.636  62.465  39.019  1.00 -0.01           C
ATOM    479  NE1 TRP A  41      41.253  59.339  39.542  1.00 -0.01           N
ATOM    480  CZ2 TRP A  41      41.408  60.835  37.591  1.00 -0.01           C
ATOM    481  CZ3 TRP A  41      40.018  62.822  37.761  1.00 -0.01           C
ATOM    482  CH2 TRP A  41      40.806  61.967  36.981  1.00 -0.01           C
ATOM    483  H   TRP A  41      40.519  59.852  43.935  1.00 -0.01           H
ATOM    484  HA  TRP A  41      40.534  62.511  42.539  1.00 -0.01           H
ATOM    485  HB2 TRP A  41      38.659  60.284  42.675  1.00 -0.01           H
ATOM    486  HB3 TRP A  41      38.290  61.777  41.797  1.00 -0.01           H
ATOM    487  HD1 TRP A  41      40.501  58.614  41.478  1.00 -0.01           H
ATOM    488  HE1 TRP A  41      41.644  58.494  39.151  1.00 -0.01           H
ATOM    489  HE3 TRP A  41      39.017  63.172  39.551  1.00 -0.01           H
ATOM    490  HZ2 TRP A  41      42.079  60.174  37.064  1.00 -0.01           H
ATOM    491  HZ3 TRP A  41      39.703  63.706  37.226  1.00 -0.01           H
ATOM    492  HH2 TRP A  41      41.058  62.163  35.949  1.00 -0.01           H
ATOM    493  N   PHE A  42      39.189  61.955  45.434  1.00 -0.01           N
ATOM    494  CA  PHE A  42      38.434  62.485  46.599  1.00 -0.01           C
ATOM    495  C   PHE A  42      39.288  62.809  47.831  1.00 -0.01           C
ATOM    496  O   PHE A  42      40.365  62.247  48.014  1.00 -0.01           O
ATOM    497  CB  PHE A  42      37.323  61.519  46.888  1.00 -0.01           C
ATOM    498  CG  PHE A  42      36.237  61.195  45.844  1.00 -0.01           C
ATOM    499  CD1 PHE A  42      35.742  62.194  45.040  1.00 -0.01           C
ATOM    500  CD2 PHE A  42      35.729  59.853  45.694  1.00 -0.01           C
ATOM    501  CE1 PHE A  42      34.840  61.976  43.991  1.00 -0.01           C
ATOM    502  CE2 PHE A  42      34.825  59.639  44.590  1.00 -0.01           C
ATOM    503  CZ  PHE A  42      34.317  60.670  43.828  1.00 -0.01           C
ATOM    504  H   PHE A  42      39.789  61.173  45.653  1.00 -0.01           H
ATOM    505  HA  PHE A  42      37.965  63.418  46.285  1.00 -0.01           H
ATOM    506  HB2 PHE A  42      37.710  60.615  47.358  1.00 -0.01           H
ATOM    507  HB3 PHE A  42      36.757  62.008  47.680  1.00 -0.01           H
ATOM    508  HD1 PHE A  42      36.038  63.226  45.155  1.00 -0.01           H
ATOM    509  HD2 PHE A  42      36.119  59.006  46.239  1.00 -0.01           H
ATOM    510  HE1 PHE A  42      34.544  62.737  43.283  1.00 -0.01           H
ATOM    511  HE2 PHE A  42      34.481  58.640  44.365  1.00 -0.01           H
ATOM    512  HZ  PHE A  42      33.618  60.381  43.057  1.00 -0.01           H
ATOM    513  N   PRO A  43      38.890  63.723  48.725  1.00  0.00           N
ATOM    514  CA  PRO A  43      39.588  63.966  50.050  1.00  0.00           C
ATOM    515  C   PRO A  43      39.487  62.756  50.996  1.00  0.00           C
ATOM    516  O   PRO A  43      38.388  62.330  51.331  1.00  0.00           O
ATOM    517  CB  PRO A  43      38.910  65.171  50.663  1.00  0.00           C
ATOM    518  CG  PRO A  43      37.540  65.210  49.901  1.00  0.00           C
ATOM    519  CD  PRO A  43      37.752  64.538  48.556  1.00  0.00           C
ATOM    520  HA  PRO A  43      40.635  64.243  49.923  1.00  0.00           H
ATOM    521  HB2 PRO A  43      38.739  65.099  51.737  1.00  0.00           H
ATOM    522  HB3 PRO A  43      39.468  66.067  50.390  1.00  0.00           H
ATOM    523  HG2 PRO A  43      36.709  64.762  50.444  1.00  0.00           H
ATOM    524  HG3 PRO A  43      37.331  66.267  49.737  1.00  0.00           H
ATOM    525  HD2 PRO A  43      36.814  64.249  48.082  1.00  0.00           H
ATOM    526  HD3 PRO A  43      38.069  65.285  47.828  1.00  0.00           H
ATOM    527  N   PRO A  44      40.610  62.270  51.561  1.00  0.00           N
ATOM    528  CA  PRO A  44      40.524  61.241  52.606  1.00  0.00           C
ATOM    529  C   PRO A  44      39.802  61.807  53.856  1.00  0.00           C
ATOM    530  O   PRO A  44      39.332  61.032  54.747  1.00  0.00           O
ATOM    531  CB  PRO A  44      41.903  60.891  52.991  1.00  0.00           C
ATOM    532  CG  PRO A  44      42.764  62.058  52.543  1.00  0.00           C
ATOM    533  CD  PRO A  44      42.021  62.656  51.343  1.00  0.00           C
ATOM    534  HA  PRO A  44      40.035  60.307  52.330  1.00  0.00           H
ATOM    535  HB2 PRO A  44      41.959  60.718  54.066  1.00  0.00           H
ATOM    536  HB3 PRO A  44      42.244  60.029  52.418  1.00  0.00           H
ATOM    537  HG2 PRO A  44      42.636  62.794  53.337  1.00  0.00           H
ATOM    538  HG3 PRO A  44      43.818  61.872  52.335  1.00  0.00           H
ATOM    539  HD2 PRO A  44      42.343  63.652  51.040  1.00  0.00           H
ATOM    540  HD3 PRO A  44      42.344  62.013  50.524  1.00  0.00           H
ATOM    541  N   ASP A  45      39.850  63.123  54.091  1.00  0.00           N
ATOM    542  CA  ASP A  45      39.081  63.750  55.144  1.00  0.00           C
ATOM    543  C   ASP A  45      37.565  63.590  55.029  1.00  0.00           C
ATOM    544  O   ASP A  45      36.909  63.695  56.067  1.00  0.00           O
ATOM    545  CB  ASP A  45      39.408  65.200  55.321  1.00  0.00           C
ATOM    546  CG  ASP A  45      40.788  65.524  55.888  1.00  0.00           C
ATOM    547  OD1 ASP A  45      41.478  64.661  56.525  1.00  0.00           O
ATOM    548  OD2 ASP A  45      41.311  66.636  55.661  1.00  0.00           O
ATOM    549  H   ASP A  45      40.295  63.678  53.374  1.00  0.00           H
ATOM    550  HA  ASP A  45      39.276  63.272  56.104  1.00  0.00           H
ATOM    551  HB2 ASP A  45      39.281  65.719  54.371  1.00  0.00           H
ATOM    552  HB3 ASP A  45      38.737  65.617  56.071  1.00  0.00           H
ATOM    553  N   ALA A  46      37.052  63.206  53.841  1.00  0.00           N
ATOM    554  CA  ALA A  46      35.674  62.708  53.690  1.00  0.00           C
ATOM    555  C   ALA A  46      35.550  61.149  53.841  1.00  0.00           C
ATOM    556  O   ALA A  46      36.434  60.399  53.362  1.00  0.00           O
ATOM    557  CB  ALA A  46      35.151  63.075  52.229  1.00  0.00           C
ATOM    558  H   ALA A  46      37.580  63.163  52.981  1.00  0.00           H
ATOM    559  HA  ALA A  46      34.969  63.258  54.314  1.00  0.00           H
ATOM    560  HB1 ALA A  46      35.689  62.507  51.471  1.00  0.00           H
ATOM    561  HB2 ALA A  46      35.292  64.121  51.956  1.00  0.00           H
ATOM    562  HB3 ALA A  46      34.074  62.910  52.256  1.00  0.00           H
ATOM    563  N   PRO A  47      34.467  60.599  54.354  1.00  0.00           N
ATOM    564  CA  PRO A  47      34.141  59.113  54.406  1.00  0.00           C
ATOM    565  C   PRO A  47      33.692  58.598  53.000  1.00  0.00           C
ATOM    566  O   PRO A  47      33.376  59.372  52.085  1.00  0.00           O
ATOM    567  CB  PRO A  47      33.097  58.990  55.502  1.00  0.00           C
ATOM    568  CG  PRO A  47      32.344  60.391  55.577  1.00  0.00           C
ATOM    569  CD  PRO A  47      33.397  61.428  54.967  1.00  0.00           C
ATOM    570  HA  PRO A  47      35.027  58.574  54.740  1.00  0.00           H
ATOM    571  HB2 PRO A  47      32.374  58.215  55.247  1.00  0.00           H
ATOM    572  HB3 PRO A  47      33.471  58.663  56.473  1.00  0.00           H
ATOM    573  HG2 PRO A  47      31.530  60.322  54.855  1.00  0.00           H
ATOM    574  HG3 PRO A  47      31.959  60.742  56.534  1.00  0.00           H
ATOM    575  HD2 PRO A  47      32.854  62.069  54.272  1.00  0.00           H
ATOM    576  HD3 PRO A  47      33.758  61.980  55.835  1.00  0.00           H
ATOM    577  N   VAL A  48      33.733  57.276  52.823  1.00  0.00           N
ATOM    578  CA  VAL A  48      33.562  56.619  51.554  1.00  0.00           C
ATOM    579  C   VAL A  48      32.097  56.710  51.133  1.00  0.00           C
ATOM    580  O   VAL A  48      31.232  56.525  52.019  1.00  0.00           O
ATOM    581  CB  VAL A  48      34.075  55.172  51.673  1.00  0.00           C
ATOM    582  CG1 VAL A  48      33.637  54.200  50.578  1.00  0.00           C
ATOM    583  CG2 VAL A  48      35.623  55.279  51.573  1.00  0.00           C
ATOM    584  H   VAL A  48      33.957  56.747  53.654  1.00  0.00           H
ATOM    585  HA  VAL A  48      34.220  57.078  50.817  1.00  0.00           H
ATOM    586  HB  VAL A  48      33.916  54.704  52.645  1.00  0.00           H
ATOM    587 HG11 VAL A  48      32.562  54.113  50.739  1.00  0.00           H
ATOM    588 HG12 VAL A  48      33.716  54.527  49.542  1.00  0.00           H
ATOM    589 HG13 VAL A  48      34.151  53.239  50.570  1.00  0.00           H
ATOM    590 HG21 VAL A  48      35.988  55.777  50.675  1.00  0.00           H
ATOM    591 HG22 VAL A  48      36.111  54.312  51.455  1.00  0.00           H
ATOM    592 HG23 VAL A  48      36.010  55.819  52.438  1.00  0.00           H
ATOM    593  N   PRO A  49      31.730  56.927  49.871  1.00  0.00           N
ATOM    594  CA  PRO A  49      30.432  56.959  49.371  1.00  0.00           C
ATOM    595  C   PRO A  49      29.610  55.643  49.447  1.00  0.00           C
ATOM    596  O   PRO A  49      30.194  54.552  49.237  1.00  0.00           O
ATOM    597  CB  PRO A  49      30.581  57.372  47.832  1.00  0.00           C
ATOM    598  CG  PRO A  49      32.009  57.006  47.432  1.00  0.00           C
ATOM    599  CD  PRO A  49      32.660  57.238  48.827  1.00  0.00           C
ATOM    600  HA  PRO A  49      29.868  57.735  49.887  1.00  0.00           H
ATOM    601  HB2 PRO A  49      29.972  56.753  47.172  1.00  0.00           H
ATOM    602  HB3 PRO A  49      30.464  58.435  47.619  1.00  0.00           H
ATOM    603  HG2 PRO A  49      31.970  55.978  47.073  1.00  0.00           H
ATOM    604  HG3 PRO A  49      32.454  57.740  46.759  1.00  0.00           H
ATOM    605  HD2 PRO A  49      33.609  56.705  48.883  1.00  0.00           H
ATOM    606  HD3 PRO A  49      32.826  58.314  48.861  1.00  0.00           H
ATOM    607  N   GLN A  50      28.317  55.711  49.861  1.00  0.00           N
ATOM    608  CA  GLN A  50      27.591  54.500  50.270  1.00  0.00           C
ATOM    609  C   GLN A  50      27.397  53.397  49.245  1.00  0.00           C
ATOM    610  O   GLN A  50      27.067  52.324  49.671  1.00  0.00           O
ATOM    611  CB  GLN A  50      26.254  54.920  50.962  1.00  0.00           C
ATOM    612  CG  GLN A  50      24.987  55.109  50.025  1.00  0.00           C
ATOM    613  CD  GLN A  50      25.039  56.520  49.319  1.00  0.00           C
ATOM    614  NE2 GLN A  50      24.263  56.749  48.270  1.00  0.00           N
ATOM    615  OE1 GLN A  50      25.798  57.452  49.682  1.00  0.00           O
ATOM    616  H   GLN A  50      28.036  56.638  50.147  1.00  0.00           H
ATOM    617  HA  GLN A  50      28.234  54.094  51.051  1.00  0.00           H
ATOM    618  HB2 GLN A  50      26.034  54.229  51.776  1.00  0.00           H
ATOM    619  HB3 GLN A  50      26.392  55.892  51.435  1.00  0.00           H
ATOM    620  HG2 GLN A  50      25.023  54.302  49.292  1.00  0.00           H
ATOM    621  HG3 GLN A  50      24.026  54.903  50.496  1.00  0.00           H
ATOM    622 HE21 GLN A  50      24.221  57.692  47.910  1.00  0.00           H
ATOM    623 HE22 GLN A  50      23.494  56.122  48.083  1.00  0.00           H
ATOM    624  N   ASP A  51      27.686  53.679  47.932  1.00  0.00           N
ATOM    625  CA  ASP A  51      27.486  52.816  46.721  1.00  0.00           C
ATOM    626  C   ASP A  51      28.531  53.161  45.695  1.00  0.00           C
ATOM    627  O   ASP A  51      28.925  54.287  45.429  1.00  0.00           O
ATOM    628  CB  ASP A  51      26.037  52.991  46.234  1.00  0.00           C
ATOM    629  CG  ASP A  51      25.336  51.697  45.573  1.00  0.00           C
ATOM    630  OD1 ASP A  51      25.925  50.564  45.684  1.00  0.00           O
ATOM    631  OD2 ASP A  51      24.164  51.748  45.163  1.00  0.00           O
ATOM    632  H   ASP A  51      28.156  54.568  47.838  1.00  0.00           H
ATOM    633  HA  ASP A  51      27.662  51.789  47.043  1.00  0.00           H
ATOM    634  HB2 ASP A  51      25.380  53.329  47.036  1.00  0.00           H
ATOM    635  HB3 ASP A  51      26.027  53.669  45.381  1.00  0.00           H
ATOM    636  N   MET A  52      29.118  52.131  45.113  1.00  0.00           N
ATOM    637  CA  MET A  52      30.327  52.268  44.210  1.00  0.00           C
ATOM    638  C   MET A  52      29.964  52.822  42.820  1.00  0.00           C
ATOM    639  O   MET A  52      30.761  52.601  41.965  1.00  0.00           O
ATOM    640  CB  MET A  52      31.077  50.997  44.018  1.00  0.00           C
ATOM    641  CG  MET A  52      31.624  50.452  45.394  1.00  0.00           C
ATOM    642  SD  MET A  52      32.826  51.478  46.306  1.00  0.00           S
ATOM    643  CE  MET A  52      31.865  52.340  47.519  1.00  0.00           C
ATOM    644  H   MET A  52      28.817  51.214  45.412  1.00  0.00           H
ATOM    645  HA  MET A  52      31.050  53.007  44.553  1.00  0.00           H
ATOM    646  HB2 MET A  52      30.468  50.214  43.567  1.00  0.00           H
ATOM    647  HB3 MET A  52      31.977  51.209  43.442  1.00  0.00           H
ATOM    648  HG2 MET A  52      30.844  50.265  46.132  1.00  0.00           H
ATOM    649  HG3 MET A  52      32.073  49.476  45.213  1.00  0.00           H
ATOM    650  HE1 MET A  52      31.164  51.715  48.071  1.00  0.00           H
ATOM    651  HE2 MET A  52      32.501  52.775  48.290  1.00  0.00           H
ATOM    652  HE3 MET A  52      31.309  53.124  47.005  1.00  0.00           H
ATOM    653  N   GLU A  53      28.780  53.504  42.697  1.00 -0.01           N
ATOM    654  CA  GLU A  53      28.278  53.892  41.337  1.00 -0.01           C
ATOM    655  C   GLU A  53      28.250  55.435  41.022  1.00 -0.01           C
ATOM    656  O   GLU A  53      28.493  56.205  41.927  1.00 -0.01           O
ATOM    657  CB  GLU A  53      26.988  53.242  40.896  1.00 -0.01           C
ATOM    658  CG  GLU A  53      25.799  53.505  41.717  1.00 -0.01           C
ATOM    659  CD  GLU A  53      25.183  54.877  41.645  1.00 -0.01           C
ATOM    660  OE1 GLU A  53      24.567  55.228  42.690  1.00 -0.01           O
ATOM    661  OE2 GLU A  53      25.191  55.525  40.558  1.00 -0.01           O
ATOM    662  H   GLU A  53      28.265  53.762  43.527  1.00 -0.01           H
ATOM    663  HA  GLU A  53      28.927  53.538  40.536  1.00 -0.01           H
ATOM    664  HB2 GLU A  53      26.793  53.368  39.831  1.00 -0.01           H
ATOM    665  HB3 GLU A  53      27.176  52.193  41.125  1.00 -0.01           H
ATOM    666  HG2 GLU A  53      24.976  52.892  41.350  1.00 -0.01           H
ATOM    667  HG3 GLU A  53      25.962  53.178  42.745  1.00 -0.01           H
ATOM    668  N   LEU A  54      28.259  55.787  39.746  1.00 -0.02           N
ATOM    669  CA  LEU A  54      28.458  57.204  39.341  1.00 -0.02           C
ATOM    670  C   LEU A  54      27.632  58.306  39.910  1.00 -0.02           C
ATOM    671  O   LEU A  54      28.190  59.346  40.242  1.00 -0.02           O
ATOM    672  CB  LEU A  54      28.226  57.190  37.831  1.00 -0.02           C
ATOM    673  CG  LEU A  54      28.599  58.360  36.962  1.00 -0.02           C
ATOM    674  CD1 LEU A  54      30.038  58.855  37.167  1.00 -0.02           C
ATOM    675  CD2 LEU A  54      28.503  57.997  35.422  1.00 -0.02           C
ATOM    676  H   LEU A  54      28.071  55.116  39.015  1.00 -0.02           H
ATOM    677  HA  LEU A  54      29.472  57.554  39.537  1.00 -0.02           H
ATOM    678  HB2 LEU A  54      28.745  56.320  37.428  1.00 -0.02           H
ATOM    679  HB3 LEU A  54      27.156  56.995  37.767  1.00 -0.02           H
ATOM    680  HG  LEU A  54      27.931  59.165  37.268  1.00 -0.02           H
ATOM    681 HD11 LEU A  54      30.106  59.216  38.194  1.00 -0.02           H
ATOM    682 HD12 LEU A  54      30.298  59.696  36.524  1.00 -0.02           H
ATOM    683 HD13 LEU A  54      30.717  58.019  37.001  1.00 -0.02           H
ATOM    684 HD21 LEU A  54      28.802  58.800  34.749  1.00 -0.02           H
ATOM    685 HD22 LEU A  54      29.156  57.154  35.199  1.00 -0.02           H
ATOM    686 HD23 LEU A  54      27.511  57.700  35.084  1.00 -0.02           H
ATOM    687  N   VAL A  55      26.277  58.132  40.022  1.00 -0.01           N
ATOM    688  CA  VAL A  55      25.342  59.100  40.528  1.00 -0.01           C
ATOM    689  C   VAL A  55      25.569  59.205  42.046  1.00 -0.01           C
ATOM    690  O   VAL A  55      25.599  60.327  42.492  1.00 -0.01           O
ATOM    691  CB  VAL A  55      23.819  58.691  40.258  1.00 -0.01           C
ATOM    692  CG1 VAL A  55      22.901  59.835  40.710  1.00 -0.01           C
ATOM    693  CG2 VAL A  55      23.635  58.387  38.752  1.00 -0.01           C
ATOM    694  H   VAL A  55      25.930  57.192  39.889  1.00 -0.01           H
ATOM    695  HA  VAL A  55      25.551  60.063  40.062  1.00 -0.01           H
ATOM    696  HB  VAL A  55      23.583  57.780  40.807  1.00 -0.01           H
ATOM    697 HG11 VAL A  55      23.176  60.141  41.719  1.00 -0.01           H
ATOM    698 HG12 VAL A  55      23.100  60.684  40.056  1.00 -0.01           H
ATOM    699 HG13 VAL A  55      21.840  59.587  40.726  1.00 -0.01           H
ATOM    700 HG21 VAL A  55      24.100  57.422  38.547  1.00 -0.01           H
ATOM    701 HG22 VAL A  55      24.062  59.205  38.172  1.00 -0.01           H
ATOM    702 HG23 VAL A  55      22.566  58.329  38.545  1.00 -0.01           H
ATOM    703  N   THR A  56      25.780  58.066  42.793  1.00  0.01           N
ATOM    704  CA  THR A  56      26.195  58.211  44.193  1.00  0.01           C
ATOM    705  C   THR A  56      27.492  59.068  44.370  1.00  0.01           C
ATOM    706  O   THR A  56      27.516  60.004  45.185  1.00  0.01           O
ATOM    707  CB  THR A  56      26.425  56.937  44.926  1.00  0.01           C
ATOM    708  CG2 THR A  56      27.093  56.834  46.308  1.00  0.01           C
ATOM    709  OG1 THR A  56      25.233  56.225  45.000  1.00  0.01           O
ATOM    710  H   THR A  56      25.686  57.152  42.374  1.00  0.01           H
ATOM    711  HA  THR A  56      25.393  58.753  44.694  1.00  0.01           H
ATOM    712  HB  THR A  56      27.206  56.459  44.335  1.00  0.01           H
ATOM    713  HG1 THR A  56      25.007  55.872  44.137  1.00  0.01           H
ATOM    714 HG21 THR A  56      28.056  57.343  46.339  1.00  0.01           H
ATOM    715 HG22 THR A  56      27.318  55.844  46.703  1.00  0.01           H
ATOM    716 HG23 THR A  56      26.419  57.371  46.975  1.00  0.01           H
ATOM    717  N   MET A  57      28.494  58.913  43.513  1.00  0.01           N
ATOM    718  CA  MET A  57      29.771  59.454  43.838  1.00  0.01           C
ATOM    719  C   MET A  57      29.774  60.938  43.467  1.00  0.01           C
ATOM    720  O   MET A  57      30.452  61.715  44.218  1.00  0.01           O
ATOM    721  CB  MET A  57      30.739  58.618  43.047  1.00  0.01           C
ATOM    722  CG  MET A  57      31.034  57.278  43.781  1.00  0.01           C
ATOM    723  SD  MET A  57      32.470  56.408  42.976  1.00  0.01           S
ATOM    724  CE  MET A  57      32.027  56.153  41.257  1.00  0.01           C
ATOM    725  H   MET A  57      28.421  58.091  42.931  1.00  0.01           H
ATOM    726  HA  MET A  57      30.026  59.405  44.897  1.00  0.01           H
ATOM    727  HB2 MET A  57      30.332  58.447  42.050  1.00  0.01           H
ATOM    728  HB3 MET A  57      31.716  59.093  42.957  1.00  0.01           H
ATOM    729  HG2 MET A  57      31.167  57.467  44.847  1.00  0.01           H
ATOM    730  HG3 MET A  57      30.195  56.591  43.678  1.00  0.01           H
ATOM    731  HE1 MET A  57      30.967  56.377  41.137  1.00  0.01           H
ATOM    732  HE2 MET A  57      32.677  56.789  40.657  1.00  0.01           H
ATOM    733  HE3 MET A  57      32.147  55.087  41.062  1.00  0.01           H
ATOM    734  N   SER A  58      29.146  61.312  42.365  1.00 -0.02           N
ATOM    735  CA  SER A  58      28.901  62.681  41.946  1.00 -0.02           C
ATOM    736  C   SER A  58      27.938  63.310  42.957  1.00 -0.02           C
ATOM    737  O   SER A  58      28.237  64.402  43.416  1.00 -0.02           O
ATOM    738  CB  SER A  58      28.347  62.608  40.522  1.00 -0.02           C
ATOM    739  OG  SER A  58      27.904  63.855  40.120  1.00 -0.02           O
ATOM    740  H   SER A  58      28.681  60.598  41.824  1.00 -0.02           H
ATOM    741  HA  SER A  58      29.796  63.302  41.982  1.00 -0.02           H
ATOM    742  HB2 SER A  58      29.206  62.347  39.904  1.00 -0.02           H
ATOM    743  HB3 SER A  58      27.600  61.818  40.451  1.00 -0.02           H
ATOM    744  HG  SER A  58      26.991  63.943  40.404  1.00 -0.02           H
ATOM    745  N   SER A  59      26.890  62.624  43.364  1.00  0.02           N
ATOM    746  CA  SER A  59      25.960  63.198  44.319  1.00  0.02           C
ATOM    747  C   SER A  59      26.567  63.378  45.725  1.00  0.02           C
ATOM    748  O   SER A  59      26.210  64.330  46.396  1.00  0.02           O
ATOM    749  CB  SER A  59      24.865  62.195  44.586  1.00  0.02           C
ATOM    750  OG  SER A  59      23.771  62.733  45.377  1.00  0.02           O
ATOM    751  H   SER A  59      26.569  61.778  42.916  1.00  0.02           H
ATOM    752  HA  SER A  59      25.544  64.102  43.875  1.00  0.02           H
ATOM    753  HB2 SER A  59      24.412  62.025  43.609  1.00  0.02           H
ATOM    754  HB3 SER A  59      25.257  61.238  44.930  1.00  0.02           H
ATOM    755  HG  SER A  59      24.058  62.517  46.267  1.00  0.02           H
ATOM    756  N   GLN A  60      27.607  62.626  46.145  1.00  0.01           N
ATOM    757  CA  GLN A  60      28.294  62.826  47.487  1.00  0.01           C
ATOM    758  C   GLN A  60      29.201  64.039  47.321  1.00  0.01           C
ATOM    759  O   GLN A  60      29.540  64.675  48.272  1.00  0.01           O
ATOM    760  CB  GLN A  60      29.187  61.675  47.974  1.00  0.01           C
ATOM    761  CG  GLN A  60      28.347  60.468  48.442  1.00  0.01           C
ATOM    762  CD  GLN A  60      27.626  60.659  49.742  1.00  0.01           C
ATOM    763  NE2 GLN A  60      26.494  60.033  49.936  1.00  0.01           N
ATOM    764  OE1 GLN A  60      27.964  61.422  50.645  1.00  0.01           O
ATOM    765  H   GLN A  60      27.853  61.848  45.550  1.00  0.01           H
ATOM    766  HA  GLN A  60      27.615  63.178  48.264  1.00  0.01           H
ATOM    767  HB2 GLN A  60      29.880  61.416  47.174  1.00  0.01           H
ATOM    768  HB3 GLN A  60      29.742  61.962  48.868  1.00  0.01           H
ATOM    769  HG2 GLN A  60      27.636  60.236  47.649  1.00  0.01           H
ATOM    770  HG3 GLN A  60      28.861  59.509  48.499  1.00  0.01           H
ATOM    771 HE21 GLN A  60      25.973  60.291  50.761  1.00  0.01           H
ATOM    772 HE22 GLN A  60      26.245  59.196  49.428  1.00  0.01           H
ATOM    773  N   ALA A  61      29.668  64.284  46.090  1.00 -0.02           N
ATOM    774  CA  ALA A  61      30.456  65.474  45.665  1.00 -0.02           C
ATOM    775  C   ALA A  61      29.541  66.764  45.748  1.00 -0.02           C
ATOM    776  O   ALA A  61      30.036  67.762  46.263  1.00 -0.02           O
ATOM    777  CB  ALA A  61      31.161  65.358  44.330  1.00 -0.02           C
ATOM    778  H   ALA A  61      29.488  63.568  45.401  1.00 -0.02           H
ATOM    779  HA  ALA A  61      31.255  65.673  46.379  1.00 -0.02           H
ATOM    780  HB1 ALA A  61      31.687  64.415  44.479  1.00 -0.02           H
ATOM    781  HB2 ALA A  61      31.966  66.085  44.227  1.00 -0.02           H
ATOM    782  HB3 ALA A  61      30.493  65.233  43.478  1.00 -0.02           H
ATOM    783  N   GLN A  62      28.227  66.677  45.322  1.00 -0.13           N
ATOM    784  CA  GLN A  62      27.181  67.749  45.463  1.00 -0.13           C
ATOM    785  C   GLN A  62      26.870  68.036  46.958  1.00 -0.13           C
ATOM    786  O   GLN A  62      26.647  69.149  47.389  1.00 -0.13           O
ATOM    787  CB  GLN A  62      25.828  67.419  44.796  1.00 -0.13           C
ATOM    788  CG  GLN A  62      25.802  67.500  43.236  1.00 -0.13           C
ATOM    789  CD  GLN A  62      24.430  67.226  42.582  1.00 -0.13           C
ATOM    790  NE2 GLN A  62      24.231  67.672  41.326  1.00 -0.13           N
ATOM    791  OE1 GLN A  62      23.589  66.578  43.142  1.00 -0.13           O
ATOM    792  H   GLN A  62      27.912  65.795  44.943  1.00 -0.13           H
ATOM    793  HA  GLN A  62      27.442  68.682  44.962  1.00 -0.13           H
ATOM    794  HB2 GLN A  62      25.464  66.438  45.101  1.00 -0.13           H
ATOM    795  HB3 GLN A  62      25.022  68.053  45.165  1.00 -0.13           H
ATOM    796  HG2 GLN A  62      26.166  68.482  42.934  1.00 -0.13           H
ATOM    797  HG3 GLN A  62      26.528  66.743  42.939  1.00 -0.13           H
ATOM    798 HE21 GLN A  62      23.412  67.275  40.888  1.00 -0.13           H
ATOM    799 HE22 GLN A  62      24.933  68.225  40.857  1.00 -0.13           H
ATOM    800  N   ASP A  63      26.878  67.044  47.869  1.00  0.00           N
ATOM    801  CA  ASP A  63      26.744  67.287  49.350  1.00  0.00           C
ATOM    802  C   ASP A  63      27.982  68.013  49.894  1.00  0.00           C
ATOM    803  O   ASP A  63      27.835  68.970  50.632  1.00  0.00           O
ATOM    804  CB  ASP A  63      26.465  65.925  50.046  1.00  0.00           C
ATOM    805  CG  ASP A  63      26.061  66.175  51.545  1.00  0.00           C
ATOM    806  OD1 ASP A  63      25.293  67.120  51.788  1.00  0.00           O
ATOM    807  OD2 ASP A  63      26.572  65.481  52.429  1.00  0.00           O
ATOM    808  H   ASP A  63      27.165  66.103  47.640  1.00  0.00           H
ATOM    809  HA  ASP A  63      25.932  67.961  49.622  1.00  0.00           H
ATOM    810  HB2 ASP A  63      25.564  65.557  49.556  1.00  0.00           H
ATOM    811  HB3 ASP A  63      27.274  65.200  49.949  1.00  0.00           H
ATOM    812  N   ARG A  64      29.213  67.695  49.419  1.00  0.03           N
ATOM    813  CA  ARG A  64      30.477  68.356  49.888  1.00  0.03           C
ATOM    814  C   ARG A  64      30.588  69.828  49.431  1.00  0.03           C
ATOM    815  O   ARG A  64      31.026  70.696  50.160  1.00  0.03           O
ATOM    816  CB  ARG A  64      31.737  67.526  49.564  1.00  0.03           C
ATOM    817  CG  ARG A  64      31.798  66.238  50.368  1.00  0.03           C
ATOM    818  CD  ARG A  64      33.159  65.353  50.453  1.00  0.03           C
ATOM    819  NE  ARG A  64      33.671  64.951  49.128  1.00  0.03           N
ATOM    820  CZ  ARG A  64      33.477  63.806  48.432  1.00  0.03           C
ATOM    821  NH1 ARG A  64      32.604  62.897  48.717  1.00  0.03           N
ATOM    822  NH2 ARG A  64      34.125  63.624  47.325  1.00  0.03           N
ATOM    823  H   ARG A  64      29.346  66.797  48.977  1.00  0.03           H
ATOM    824  HA  ARG A  64      30.404  68.425  50.974  1.00  0.03           H
ATOM    825  HB2 ARG A  64      31.614  67.225  48.524  1.00  0.03           H
ATOM    826  HB3 ARG A  64      32.653  68.090  49.743  1.00  0.03           H
ATOM    827  HG2 ARG A  64      31.485  66.382  51.402  1.00  0.03           H
ATOM    828  HG3 ARG A  64      31.005  65.603  49.974  1.00  0.03           H
ATOM    829  HD2 ARG A  64      33.823  65.968  51.061  1.00  0.03           H
ATOM    830  HD3 ARG A  64      32.949  64.466  51.051  1.00  0.03           H
ATOM    831  HE  ARG A  64      34.227  65.684  48.711  1.00  0.03           H
ATOM    832 HH11 ARG A  64      32.071  63.008  49.568  1.00  0.03           H
ATOM    833 HH12 ARG A  64      32.632  62.098  48.099  1.00  0.03           H
ATOM    834 HH21 ARG A  64      34.675  64.331  46.859  1.00  0.03           H
ATOM    835 HH22 ARG A  64      33.916  62.759  46.847  1.00  0.03           H
ATOM    836  N   TYR A  65      30.006  70.054  48.193  1.00 -0.03           N
ATOM    837  CA  TYR A  65      29.794  71.397  47.590  1.00 -0.03           C
ATOM    838  C   TYR A  65      28.965  72.212  48.566  1.00 -0.03           C
ATOM    839  O   TYR A  65      29.432  73.205  49.054  1.00 -0.03           O
ATOM    840  CB  TYR A  65      29.158  71.355  46.126  1.00 -0.03           C
ATOM    841  CG  TYR A  65      29.433  72.527  45.185  1.00 -0.03           C
ATOM    842  CD1 TYR A  65      30.735  72.751  44.772  1.00 -0.03           C
ATOM    843  CD2 TYR A  65      28.372  73.233  44.579  1.00 -0.03           C
ATOM    844  CE1 TYR A  65      31.004  73.618  43.645  1.00 -0.03           C
ATOM    845  CE2 TYR A  65      28.622  74.188  43.566  1.00 -0.03           C
ATOM    846  CZ  TYR A  65      29.948  74.339  43.063  1.00 -0.03           C
ATOM    847  OH  TYR A  65      30.207  74.948  41.883  1.00 -0.03           O
ATOM    848  H   TYR A  65      29.630  69.299  47.638  1.00 -0.03           H
ATOM    849  HA  TYR A  65      30.746  71.915  47.469  1.00 -0.03           H
ATOM    850  HB2 TYR A  65      29.651  70.551  45.579  1.00 -0.03           H
ATOM    851  HB3 TYR A  65      28.090  71.164  46.227  1.00 -0.03           H
ATOM    852  HD1 TYR A  65      31.547  72.189  45.210  1.00 -0.03           H
ATOM    853  HD2 TYR A  65      27.346  73.000  44.821  1.00 -0.03           H
ATOM    854  HE1 TYR A  65      31.987  73.679  43.202  1.00 -0.03           H
ATOM    855  HE2 TYR A  65      27.849  74.816  43.148  1.00 -0.03           H
ATOM    856  HH  TYR A  65      29.408  75.159  41.394  1.00 -0.03           H
ATOM    857  N   THR A  66      27.787  71.780  48.971  1.00  0.01           N
ATOM    858  CA  THR A  66      26.946  72.617  49.844  1.00  0.01           C
ATOM    859  C   THR A  66      27.522  72.734  51.302  1.00  0.01           C
ATOM    860  O   THR A  66      27.321  73.774  51.895  1.00  0.01           O
ATOM    861  CB  THR A  66      25.499  72.198  49.826  1.00  0.01           C
ATOM    862  CG2 THR A  66      24.754  72.587  48.502  1.00  0.01           C
ATOM    863  OG1 THR A  66      25.308  70.847  50.106  1.00  0.01           O
ATOM    864  H   THR A  66      27.488  70.872  48.647  1.00  0.01           H
ATOM    865  HA  THR A  66      26.990  73.610  49.397  1.00  0.01           H
ATOM    866  HB  THR A  66      25.025  72.758  50.632  1.00  0.01           H
ATOM    867  HG1 THR A  66      25.447  70.393  49.272  1.00  0.01           H
ATOM    868 HG21 THR A  66      23.934  71.879  48.385  1.00  0.01           H
ATOM    869 HG22 THR A  66      25.517  72.468  47.732  1.00  0.01           H
ATOM    870 HG23 THR A  66      24.477  73.629  48.344  1.00  0.01           H
ATOM    871  N   ASP A  67      28.146  71.697  51.912  1.00  0.00           N
ATOM    872  CA  ASP A  67      28.881  71.790  53.116  1.00  0.00           C
ATOM    873  C   ASP A  67      29.785  72.999  53.156  1.00  0.00           C
ATOM    874  O   ASP A  67      29.801  73.836  54.056  1.00  0.00           O
ATOM    875  CB  ASP A  67      29.809  70.576  53.499  1.00  0.00           C
ATOM    876  CG  ASP A  67      29.078  69.284  53.798  1.00  0.00           C
ATOM    877  OD1 ASP A  67      27.871  69.371  54.129  1.00  0.00           O
ATOM    878  OD2 ASP A  67      29.635  68.167  53.821  1.00  0.00           O
ATOM    879  H   ASP A  67      28.282  70.850  51.381  1.00  0.00           H
ATOM    880  HA  ASP A  67      28.204  72.068  53.923  1.00  0.00           H
ATOM    881  HB2 ASP A  67      30.438  70.423  52.621  1.00  0.00           H
ATOM    882  HB3 ASP A  67      30.487  70.868  54.301  1.00  0.00           H
ATOM    883  N   TYR A  68      30.620  73.184  52.135  1.00  0.00           N
ATOM    884  CA  TYR A  68      31.562  74.380  52.000  1.00  0.00           C
ATOM    885  C   TYR A  68      30.766  75.719  51.945  1.00  0.00           C
ATOM    886  O   TYR A  68      31.179  76.661  52.644  1.00  0.00           O
ATOM    887  CB  TYR A  68      32.378  74.282  50.732  1.00  0.00           C
ATOM    888  CG  TYR A  68      33.172  75.540  50.403  1.00  0.00           C
ATOM    889  CD1 TYR A  68      34.048  76.039  51.364  1.00  0.00           C
ATOM    890  CD2 TYR A  68      32.874  76.399  49.344  1.00  0.00           C
ATOM    891  CE1 TYR A  68      34.926  77.087  51.105  1.00  0.00           C
ATOM    892  CE2 TYR A  68      33.625  77.608  49.122  1.00  0.00           C
ATOM    893  CZ  TYR A  68      34.651  77.941  50.026  1.00  0.00           C
ATOM    894  OH  TYR A  68      35.396  79.079  49.865  1.00  0.00           O
ATOM    895  H   TYR A  68      30.581  72.497  51.396  1.00  0.00           H
ATOM    896  HA  TYR A  68      32.229  74.479  52.856  1.00  0.00           H
ATOM    897  HB2 TYR A  68      33.114  73.483  50.821  1.00  0.00           H
ATOM    898  HB3 TYR A  68      31.678  74.043  49.930  1.00  0.00           H
ATOM    899  HD1 TYR A  68      34.237  75.443  52.245  1.00  0.00           H
ATOM    900  HD2 TYR A  68      32.113  76.210  48.602  1.00  0.00           H
ATOM    901  HE1 TYR A  68      35.745  77.217  51.796  1.00  0.00           H
ATOM    902  HE2 TYR A  68      33.339  78.335  48.378  1.00  0.00           H
ATOM    903  HH  TYR A  68      36.012  79.201  50.591  1.00  0.00           H
ATOM    904  N   LEU A  69      29.677  75.808  51.174  1.00  0.00           N
ATOM    905  CA  LEU A  69      28.981  77.039  50.824  1.00  0.00           C
ATOM    906  C   LEU A  69      28.025  77.459  52.000  1.00  0.00           C
ATOM    907  O   LEU A  69      28.021  78.656  52.361  1.00  0.00           O
ATOM    908  CB  LEU A  69      28.238  76.889  49.460  1.00  0.00           C
ATOM    909  CG  LEU A  69      29.129  76.573  48.206  1.00  0.00           C
ATOM    910  CD1 LEU A  69      28.255  76.123  47.017  1.00  0.00           C
ATOM    911  CD2 LEU A  69      29.998  77.693  47.838  1.00  0.00           C
ATOM    912  H   LEU A  69      29.546  75.040  50.531  1.00  0.00           H
ATOM    913  HA  LEU A  69      29.732  77.827  50.767  1.00  0.00           H
ATOM    914  HB2 LEU A  69      27.594  76.016  49.567  1.00  0.00           H
ATOM    915  HB3 LEU A  69      27.714  77.818  49.238  1.00  0.00           H
ATOM    916  HG  LEU A  69      29.742  75.702  48.440  1.00  0.00           H
ATOM    917 HD11 LEU A  69      27.589  75.271  47.153  1.00  0.00           H
ATOM    918 HD12 LEU A  69      28.823  75.877  46.119  1.00  0.00           H
ATOM    919 HD13 LEU A  69      27.652  77.013  46.834  1.00  0.00           H
ATOM    920 HD21 LEU A  69      29.381  78.536  47.528  1.00  0.00           H
ATOM    921 HD22 LEU A  69      30.694  77.871  48.657  1.00  0.00           H
ATOM    922 HD23 LEU A  69      30.604  77.498  46.953  1.00  0.00           H
ATOM    923  N   ILE A  70      27.222  76.582  52.600  1.00  0.00           N
ATOM    924  CA  ILE A  70      26.608  76.823  53.914  1.00  0.00           C
ATOM    925  C   ILE A  70      27.610  77.362  54.956  1.00  0.00           C
ATOM    926  O   ILE A  70      27.453  78.493  55.426  1.00  0.00           O
ATOM    927  CB  ILE A  70      25.870  75.483  54.419  1.00  0.00           C
ATOM    928  CG1 ILE A  70      24.607  75.250  53.515  1.00  0.00           C
ATOM    929  CG2 ILE A  70      25.454  75.611  55.884  1.00  0.00           C
ATOM    930  CD1 ILE A  70      23.960  73.900  53.745  1.00  0.00           C
ATOM    931  H   ILE A  70      27.317  75.625  52.290  1.00  0.00           H
ATOM    932  HA  ILE A  70      25.758  77.499  53.832  1.00  0.00           H
ATOM    933  HB  ILE A  70      26.576  74.654  54.366  1.00  0.00           H
ATOM    934 HG12 ILE A  70      23.836  76.010  53.646  1.00  0.00           H
ATOM    935 HG13 ILE A  70      24.930  75.296  52.475  1.00  0.00           H
ATOM    936 HG21 ILE A  70      26.270  75.282  56.527  1.00  0.00           H
ATOM    937 HG22 ILE A  70      24.548  75.078  56.176  1.00  0.00           H
ATOM    938 HG23 ILE A  70      25.254  76.660  56.098  1.00  0.00           H
ATOM    939 HD11 ILE A  70      23.026  73.761  53.200  1.00  0.00           H
ATOM    940 HD12 ILE A  70      23.843  73.818  54.826  1.00  0.00           H
ATOM    941 HD13 ILE A  70      24.652  73.136  53.389  1.00  0.00           H
ATOM    942  N   GLU A  71      28.749  76.730  55.189  1.00  0.00           N
ATOM    943  CA  GLU A  71      29.691  77.239  56.227  1.00  0.00           C
ATOM    944  C   GLU A  71      30.309  78.604  55.920  1.00  0.00           C
ATOM    945  O   GLU A  71      30.549  79.385  56.864  1.00  0.00           O
ATOM    946  CB  GLU A  71      30.857  76.205  56.319  1.00  0.00           C
ATOM    947  CG  GLU A  71      31.963  76.616  57.292  1.00  0.00           C
ATOM    948  CD  GLU A  71      31.469  76.645  58.773  1.00  0.00           C
ATOM    949  OE1 GLU A  71      30.409  76.078  59.088  1.00  0.00           O
ATOM    950  OE2 GLU A  71      32.108  77.240  59.667  1.00  0.00           O
ATOM    951  H   GLU A  71      28.855  75.806  54.796  1.00  0.00           H
ATOM    952  HA  GLU A  71      29.104  77.316  57.143  1.00  0.00           H
ATOM    953  HB2 GLU A  71      30.542  75.198  56.594  1.00  0.00           H
ATOM    954  HB3 GLU A  71      31.337  76.175  55.341  1.00  0.00           H
ATOM    955  HG2 GLU A  71      32.802  75.921  57.317  1.00  0.00           H
ATOM    956  HG3 GLU A  71      32.404  77.536  56.911  1.00  0.00           H
ATOM    957  N   THR A  72      30.386  78.958  54.623  1.00  0.01           N
ATOM    958  CA  THR A  72      31.025  80.171  54.121  1.00  0.01           C
ATOM    959  C   THR A  72      30.100  81.365  54.183  1.00  0.01           C
ATOM    960  O   THR A  72      30.576  82.400  54.577  1.00  0.01           O
ATOM    961  CB  THR A  72      31.719  79.964  52.741  1.00  0.01           C
ATOM    962  CG2 THR A  72      32.587  81.149  52.262  1.00  0.01           C
ATOM    963  OG1 THR A  72      32.626  78.947  52.835  1.00  0.01           O
ATOM    964  H   THR A  72      30.168  78.279  53.908  1.00  0.01           H
ATOM    965  HA  THR A  72      31.919  80.303  54.731  1.00  0.01           H
ATOM    966  HB  THR A  72      31.018  79.682  51.955  1.00  0.01           H
ATOM    967  HG1 THR A  72      32.100  78.150  52.733  1.00  0.01           H
ATOM    968 HG21 THR A  72      31.930  81.970  51.975  1.00  0.01           H
ATOM    969 HG22 THR A  72      33.130  80.796  51.386  1.00  0.01           H
ATOM    970 HG23 THR A  72      33.278  81.450  53.050  1.00  0.01           H
ATOM    971  N   LEU A  73      28.788  81.185  53.819  1.00  0.00           N
ATOM    972  CA  LEU A  73      27.732  82.209  54.137  1.00  0.00           C
ATOM    973  C   LEU A  73      27.368  82.306  55.688  1.00  0.00           C
ATOM    974  O   LEU A  73      27.168  83.438  56.087  1.00  0.00           O
ATOM    975  CB  LEU A  73      26.423  81.858  53.430  1.00  0.00           C
ATOM    976  CG  LEU A  73      25.385  82.966  53.439  1.00  0.00           C
ATOM    977  CD1 LEU A  73      25.255  83.720  52.106  1.00  0.00           C
ATOM    978  CD2 LEU A  73      23.996  82.342  53.605  1.00  0.00           C
ATOM    979  H   LEU A  73      28.438  80.325  53.422  1.00  0.00           H
ATOM    980  HA  LEU A  73      28.028  83.156  53.686  1.00  0.00           H
ATOM    981  HB2 LEU A  73      26.647  81.439  52.449  1.00  0.00           H
ATOM    982  HB3 LEU A  73      25.958  81.009  53.931  1.00  0.00           H
ATOM    983  HG  LEU A  73      25.544  83.711  54.218  1.00  0.00           H
ATOM    984 HD11 LEU A  73      26.228  84.084  51.778  1.00  0.00           H
ATOM    985 HD12 LEU A  73      24.683  84.648  52.094  1.00  0.00           H
ATOM    986 HD13 LEU A  73      24.896  82.976  51.395  1.00  0.00           H
ATOM    987 HD21 LEU A  73      23.926  81.421  53.027  1.00  0.00           H
ATOM    988 HD22 LEU A  73      23.797  82.098  54.648  1.00  0.00           H
ATOM    989 HD23 LEU A  73      23.291  83.072  53.206  1.00  0.00           H
ATOM    990  N   ASP A  74      27.467  81.281  56.472  1.00  0.00           N
ATOM    991  CA  ASP A  74      27.373  81.264  57.873  1.00  0.00           C
ATOM    992  C   ASP A  74      25.981  81.516  58.519  1.00  0.00           C
ATOM    993  O   ASP A  74      25.978  82.210  59.559  1.00  0.00           O
ATOM    994  CB  ASP A  74      28.507  82.007  58.384  1.00  0.00           C
ATOM    995  CG  ASP A  74      28.824  81.826  59.903  1.00  0.00           C
ATOM    996  OD1 ASP A  74      28.395  80.795  60.481  1.00  0.00           O
ATOM    997  OD2 ASP A  74      29.462  82.752  60.511  1.00  0.00           O
ATOM    998  H   ASP A  74      27.611  80.364  56.073  1.00  0.00           H
ATOM    999  HA  ASP A  74      27.631  80.239  58.140  1.00  0.00           H
ATOM   1000  HB2 ASP A  74      29.425  81.635  57.930  1.00  0.00           H
ATOM   1001  HB3 ASP A  74      28.327  83.071  58.230  1.00  0.00           H
ATOM   1002  N   PRO A  75      24.830  81.019  57.996  1.00  0.00           N
ATOM   1003  CA  PRO A  75      23.495  81.400  58.469  1.00  0.00           C
ATOM   1004  C   PRO A  75      23.079  80.749  59.806  1.00  0.00           C
ATOM   1005  O   PRO A  75      23.226  79.542  59.998  1.00  0.00           O
ATOM   1006  CB  PRO A  75      22.540  80.869  57.377  1.00  0.00           C
ATOM   1007  CG  PRO A  75      23.283  79.586  56.975  1.00  0.00           C
ATOM   1008  CD  PRO A  75      24.726  79.959  57.028  1.00  0.00           C
ATOM   1009  HA  PRO A  75      23.480  82.489  58.525  1.00  0.00           H
ATOM   1010  HB2 PRO A  75      21.544  80.764  57.808  1.00  0.00           H
ATOM   1011  HB3 PRO A  75      22.528  81.484  56.477  1.00  0.00           H
ATOM   1012  HG2 PRO A  75      23.081  78.719  57.603  1.00  0.00           H
ATOM   1013  HG3 PRO A  75      22.981  79.398  55.944  1.00  0.00           H
ATOM   1014  HD2 PRO A  75      25.263  79.052  57.305  1.00  0.00           H
ATOM   1015  HD3 PRO A  75      25.004  80.302  56.031  1.00  0.00           H
ATOM   1016  N   LYS A  76      22.580  81.506  60.798  1.00  0.00           N
ATOM   1017  CA  LYS A  76      22.369  81.049  62.189  1.00  0.00           C
ATOM   1018  C   LYS A  76      21.003  80.525  62.418  1.00  0.00           C
ATOM   1019  O   LYS A  76      20.008  80.916  61.823  1.00  0.00           O
ATOM   1020  CB  LYS A  76      22.786  82.066  63.251  1.00  0.00           C
ATOM   1021  CG  LYS A  76      24.187  82.662  63.130  1.00  0.00           C
ATOM   1022  CD  LYS A  76      25.307  81.646  62.957  1.00  0.00           C
ATOM   1023  CE  LYS A  76      26.660  82.296  63.094  1.00  0.00           C
ATOM   1024  NZ  LYS A  76      26.988  83.219  61.979  1.00  0.00           N
ATOM   1025  H   LYS A  76      22.373  82.479  60.624  1.00  0.00           H
ATOM   1026  HA  LYS A  76      23.050  80.205  62.296  1.00  0.00           H
ATOM   1027  HB2 LYS A  76      22.109  82.920  63.264  1.00  0.00           H
ATOM   1028  HB3 LYS A  76      22.842  81.641  64.254  1.00  0.00           H
ATOM   1029  HG2 LYS A  76      24.105  83.318  62.263  1.00  0.00           H
ATOM   1030  HG3 LYS A  76      24.421  83.195  64.052  1.00  0.00           H
ATOM   1031  HD2 LYS A  76      25.121  80.815  63.637  1.00  0.00           H
ATOM   1032  HD3 LYS A  76      25.251  81.272  61.935  1.00  0.00           H
ATOM   1033  HE2 LYS A  76      26.744  82.896  64.000  1.00  0.00           H
ATOM   1034  HE3 LYS A  76      27.451  81.545  63.123  1.00  0.00           H
ATOM   1035  HZ1 LYS A  76      26.219  83.822  61.724  1.00  0.00           H
ATOM   1036  HZ2 LYS A  76      27.464  82.781  61.203  1.00  0.00           H
ATOM   1037  HZ3 LYS A  76      27.738  83.830  62.266  1.00  0.00           H
ATOM   1038  N   ALA A  77      20.872  79.549  63.383  1.00  0.00           N
ATOM   1039  CA  ALA A  77      19.622  78.914  63.730  1.00  0.00           C
ATOM   1040  C   ALA A  77      18.533  79.976  64.210  1.00  0.00           C
ATOM   1041  O   ALA A  77      18.884  81.059  64.638  1.00  0.00           O
ATOM   1042  CB  ALA A  77      19.841  77.920  64.745  1.00  0.00           C
ATOM   1043  H   ALA A  77      21.735  79.199  63.775  1.00  0.00           H
ATOM   1044  HA  ALA A  77      19.283  78.478  62.790  1.00  0.00           H
ATOM   1045  HB1 ALA A  77      20.757  77.345  64.611  1.00  0.00           H
ATOM   1046  HB2 ALA A  77      19.098  77.123  64.766  1.00  0.00           H
ATOM   1047  HB3 ALA A  77      19.979  78.460  65.683  1.00  0.00           H
ATOM   1048  N   GLY A  78      17.267  79.783  63.825  1.00  0.00           N
ATOM   1049  CA  GLY A  78      16.123  80.761  63.983  1.00  0.00           C
ATOM   1050  C   GLY A  78      16.050  81.717  62.715  1.00  0.00           C
ATOM   1051  O   GLY A  78      15.103  82.530  62.601  1.00  0.00           O
ATOM   1052  H   GLY A  78      17.110  78.959  63.262  1.00  0.00           H
ATOM   1053  HA2 GLY A  78      15.211  80.175  64.098  1.00  0.00           H
ATOM   1054  HA3 GLY A  78      16.246  81.383  64.869  1.00  0.00           H
ATOM   1055  N   GLN A  79      17.081  81.588  61.878  1.00  0.00           N
ATOM   1056  CA  GLN A  79      17.015  82.492  60.616  1.00  0.00           C
ATOM   1057  C   GLN A  79      16.038  81.942  59.596  1.00  0.00           C
ATOM   1058  O   GLN A  79      15.598  80.791  59.734  1.00  0.00           O
ATOM   1059  CB  GLN A  79      18.423  82.713  59.985  1.00  0.00           C
ATOM   1060  CG  GLN A  79      19.156  83.723  60.799  1.00  0.00           C
ATOM   1061  CD  GLN A  79      20.483  84.260  60.193  1.00  0.00           C
ATOM   1062  NE2 GLN A  79      21.145  85.120  60.923  1.00  0.00           N
ATOM   1063  OE1 GLN A  79      20.975  83.813  59.133  1.00  0.00           O
ATOM   1064  H   GLN A  79      17.907  81.073  62.145  1.00  0.00           H
ATOM   1065  HA  GLN A  79      16.561  83.456  60.849  1.00  0.00           H
ATOM   1066  HB2 GLN A  79      19.001  81.794  59.891  1.00  0.00           H
ATOM   1067  HB3 GLN A  79      18.404  83.074  58.956  1.00  0.00           H
ATOM   1068  HG2 GLN A  79      18.498  84.584  60.917  1.00  0.00           H
ATOM   1069  HG3 GLN A  79      19.359  83.301  61.783  1.00  0.00           H
ATOM   1070 HE21 GLN A  79      21.884  85.617  60.448  1.00  0.00           H
ATOM   1071 HE22 GLN A  79      20.742  85.440  61.793  1.00  0.00           H
ATOM   1072  N   HID A  80      15.598  82.792  58.729  1.00  0.00           N
ATOM   1073  CA  HID A  80      14.828  82.489  57.549  1.00  0.00           C
ATOM   1074  C   HID A  80      15.593  82.835  56.216  1.00  0.00           C
ATOM   1075  O   HID A  80      15.716  84.100  56.005  1.00  0.00           O
ATOM   1076  CB  HID A  80      13.412  83.206  57.544  1.00  0.00           C
ATOM   1077  CG  HID A  80      12.348  82.491  56.719  1.00  0.00           C
ATOM   1078  CD2 HID A  80      12.461  81.538  55.719  1.00  0.00           C
ATOM   1079  ND1 HID A  80      10.982  82.847  56.630  1.00  0.00           N
ATOM   1080  CE1 HID A  80      10.367  82.119  55.665  1.00  0.00           C
ATOM   1081  NE2 HID A  80      11.245  81.291  55.120  1.00  0.00           N
ATOM   1082  H   HID A  80      15.878  83.754  58.856  1.00  0.00           H
ATOM   1083  HA  HID A  80      14.652  81.414  57.544  1.00  0.00           H
ATOM   1084  HB2 HID A  80      13.023  83.252  58.561  1.00  0.00           H
ATOM   1085  HB3 HID A  80      13.471  84.209  57.122  1.00  0.00           H
ATOM   1086  HD1 HID A  80      10.458  83.460  57.238  1.00  0.00           H
ATOM   1087  HD2 HID A  80      13.390  81.142  55.336  1.00  0.00           H
ATOM   1088  HE1 HID A  80       9.307  82.038  55.476  1.00  0.00           H
ATOM   1089  N   LEU A  81      16.217  81.914  55.458  1.00  0.00           N
ATOM   1090  CA  LEU A  81      17.037  82.171  54.253  1.00  0.00           C
ATOM   1091  C   LEU A  81      16.105  82.354  52.962  1.00  0.00           C
ATOM   1092  O   LEU A  81      15.068  81.668  52.906  1.00  0.00           O
ATOM   1093  CB  LEU A  81      18.084  81.024  54.134  1.00  0.00           C
ATOM   1094  CG  LEU A  81      19.203  81.005  53.063  1.00  0.00           C
ATOM   1095  CD1 LEU A  81      20.481  80.454  53.576  1.00  0.00           C
ATOM   1096  CD2 LEU A  81      18.735  80.165  51.851  1.00  0.00           C
ATOM   1097  H   LEU A  81      16.115  80.955  55.760  1.00  0.00           H
ATOM   1098  HA  LEU A  81      17.550  83.114  54.442  1.00  0.00           H
ATOM   1099  HB2 LEU A  81      18.522  80.927  55.128  1.00  0.00           H
ATOM   1100  HB3 LEU A  81      17.487  80.119  54.028  1.00  0.00           H
ATOM   1101  HG  LEU A  81      19.406  82.041  52.792  1.00  0.00           H
ATOM   1102 HD11 LEU A  81      21.222  80.603  52.790  1.00  0.00           H
ATOM   1103 HD12 LEU A  81      20.427  79.375  53.723  1.00  0.00           H
ATOM   1104 HD13 LEU A  81      20.732  81.081  54.431  1.00  0.00           H
ATOM   1105 HD21 LEU A  81      18.769  79.105  52.101  1.00  0.00           H
ATOM   1106 HD22 LEU A  81      17.671  80.332  51.683  1.00  0.00           H
ATOM   1107 HD23 LEU A  81      19.273  80.324  50.916  1.00  0.00           H
ATOM   1108  N   LEU A  82      16.537  83.090  51.892  1.00  0.00           N
ATOM   1109  CA  LEU A  82      16.006  82.999  50.586  1.00  0.00           C
ATOM   1110  C   LEU A  82      16.966  82.244  49.636  1.00  0.00           C
ATOM   1111  O   LEU A  82      18.071  82.756  49.417  1.00  0.00           O
ATOM   1112  CB  LEU A  82      15.573  84.371  50.158  1.00  0.00           C
ATOM   1113  CG  LEU A  82      15.057  84.373  48.738  1.00  0.00           C
ATOM   1114  CD1 LEU A  82      13.826  83.538  48.391  1.00  0.00           C
ATOM   1115  CD2 LEU A  82      14.843  85.812  48.292  1.00  0.00           C
ATOM   1116  H   LEU A  82      17.424  83.572  51.891  1.00  0.00           H
ATOM   1117  HA  LEU A  82      15.074  82.436  50.635  1.00  0.00           H
ATOM   1118  HB2 LEU A  82      14.837  84.759  50.863  1.00  0.00           H
ATOM   1119  HB3 LEU A  82      16.403  85.070  50.254  1.00  0.00           H
ATOM   1120  HG  LEU A  82      15.931  84.144  48.129  1.00  0.00           H
ATOM   1121 HD11 LEU A  82      12.859  83.871  48.765  1.00  0.00           H
ATOM   1122 HD12 LEU A  82      13.943  82.471  48.584  1.00  0.00           H
ATOM   1123 HD13 LEU A  82      13.772  83.606  47.304  1.00  0.00           H
ATOM   1124 HD21 LEU A  82      13.861  86.174  48.597  1.00  0.00           H
ATOM   1125 HD22 LEU A  82      15.612  86.438  48.746  1.00  0.00           H
ATOM   1126 HD23 LEU A  82      14.915  85.824  47.205  1.00  0.00           H
ATOM   1127  N   ASP A  83      16.544  81.171  49.071  1.00 -0.03           N
ATOM   1128  CA  ASP A  83      17.234  80.409  48.063  1.00 -0.03           C
ATOM   1129  C   ASP A  83      16.851  80.807  46.617  1.00 -0.03           C
ATOM   1130  O   ASP A  83      15.788  80.451  46.079  1.00 -0.03           O
ATOM   1131  CB  ASP A  83      17.085  78.917  48.502  1.00 -0.03           C
ATOM   1132  CG  ASP A  83      17.806  77.939  47.590  1.00 -0.03           C
ATOM   1133  OD1 ASP A  83      18.393  78.281  46.543  1.00 -0.03           O
ATOM   1134  OD2 ASP A  83      17.917  76.731  47.978  1.00 -0.03           O
ATOM   1135  H   ASP A  83      15.617  80.868  49.332  1.00 -0.03           H
ATOM   1136  HA  ASP A  83      18.315  80.550  48.069  1.00 -0.03           H
ATOM   1137  HB2 ASP A  83      17.341  78.715  49.542  1.00 -0.03           H
ATOM   1138  HB3 ASP A  83      16.027  78.682  48.388  1.00 -0.03           H
ATOM   1139  N   ILE A  84      17.669  81.666  46.018  1.00 -0.04           N
ATOM   1140  CA  ILE A  84      17.489  82.147  44.614  1.00 -0.04           C
ATOM   1141  C   ILE A  84      17.754  80.965  43.605  1.00 -0.04           C
ATOM   1142  O   ILE A  84      18.833  80.512  43.520  1.00 -0.04           O
ATOM   1143  CB  ILE A  84      18.370  83.403  44.351  1.00 -0.04           C
ATOM   1144  CG1 ILE A  84      17.827  84.588  45.165  1.00 -0.04           C
ATOM   1145  CG2 ILE A  84      18.353  83.657  42.840  1.00 -0.04           C
ATOM   1146  CD1 ILE A  84      18.818  85.736  45.253  1.00 -0.04           C
ATOM   1147  H   ILE A  84      18.444  82.063  46.529  1.00 -0.04           H
ATOM   1148  HA  ILE A  84      16.433  82.280  44.378  1.00 -0.04           H
ATOM   1149  HB  ILE A  84      19.379  83.265  44.739  1.00 -0.04           H
ATOM   1150 HG12 ILE A  84      16.911  84.966  44.711  1.00 -0.04           H
ATOM   1151 HG13 ILE A  84      17.535  84.271  46.166  1.00 -0.04           H
ATOM   1152 HG21 ILE A  84      18.766  84.626  42.559  1.00 -0.04           H
ATOM   1153 HG22 ILE A  84      17.327  83.682  42.472  1.00 -0.04           H
ATOM   1154 HG23 ILE A  84      18.919  82.905  42.290  1.00 -0.04           H
ATOM   1155 HD11 ILE A  84      18.685  86.320  44.343  1.00 -0.04           H
ATOM   1156 HD12 ILE A  84      19.848  85.402  45.124  1.00 -0.04           H
ATOM   1157 HD13 ILE A  84      18.599  86.252  46.188  1.00 -0.04           H
ATOM   1158  N   GLY A  85      16.738  80.564  42.770  1.00 -0.03           N
ATOM   1159  CA  GLY A  85      16.877  79.557  41.691  1.00 -0.03           C
ATOM   1160  C   GLY A  85      17.190  78.141  42.352  1.00 -0.03           C
ATOM   1161  O   GLY A  85      18.300  77.596  42.133  1.00 -0.03           O
ATOM   1162  H   GLY A  85      15.773  80.760  42.995  1.00 -0.03           H
ATOM   1163  HA2 GLY A  85      15.935  79.644  41.151  1.00 -0.03           H
ATOM   1164  HA3 GLY A  85      17.742  79.850  41.095  1.00 -0.03           H
ATOM   1165  N   CYS A  86      16.261  77.714  43.197  1.00 -0.05           N
ATOM   1166  CA  CYS A  86      16.465  76.698  44.254  1.00 -0.05           C
ATOM   1167  C   CYS A  86      16.533  75.259  43.735  1.00 -0.05           C
ATOM   1168  O   CYS A  86      16.634  74.303  44.618  1.00 -0.05           O
ATOM   1169  CB  CYS A  86      15.284  76.730  45.267  1.00 -0.05           C
ATOM   1170  SG  CYS A  86      13.628  76.469  44.613  1.00 -0.05           S
ATOM   1171  H   CYS A  86      15.510  78.382  43.304  1.00 -0.05           H
ATOM   1172  HA  CYS A  86      17.399  76.943  44.759  1.00 -0.05           H
ATOM   1173  HB2 CYS A  86      15.402  75.985  46.053  1.00 -0.05           H
ATOM   1174  HB3 CYS A  86      15.283  77.708  45.748  1.00 -0.05           H
ATOM   1175  HG  CYS A  86      13.837  75.223  44.177  1.00 -0.05           H
ATOM   1176  N   GLY A  87      16.475  75.064  42.439  1.00 -0.03           N
ATOM   1177  CA  GLY A  87      16.600  73.793  41.738  1.00 -0.03           C
ATOM   1178  C   GLY A  87      15.489  72.767  42.281  1.00 -0.03           C
ATOM   1179  O   GLY A  87      14.316  73.018  42.463  1.00 -0.03           O
ATOM   1180  H   GLY A  87      16.219  75.853  41.863  1.00 -0.03           H
ATOM   1181  HA2 GLY A  87      16.594  73.798  40.648  1.00 -0.03           H
ATOM   1182  HA3 GLY A  87      17.578  73.431  42.055  1.00 -0.03           H
ATOM   1183  N   THR A  88      16.005  71.594  42.526  1.00  0.02           N
ATOM   1184  CA  THR A  88      15.287  70.328  43.087  1.00  0.02           C
ATOM   1185  C   THR A  88      14.775  70.549  44.566  1.00  0.02           C
ATOM   1186  O   THR A  88      14.171  69.667  45.180  1.00  0.02           O
ATOM   1187  CB  THR A  88      16.209  69.109  42.935  1.00  0.02           C
ATOM   1188  CG2 THR A  88      16.872  69.078  41.502  1.00  0.02           C
ATOM   1189  OG1 THR A  88      17.213  69.291  43.859  1.00  0.02           O
ATOM   1190  H   THR A  88      16.979  71.417  42.327  1.00  0.02           H
ATOM   1191  HA  THR A  88      14.473  70.176  42.378  1.00  0.02           H
ATOM   1192  HB  THR A  88      15.722  68.145  43.081  1.00  0.02           H
ATOM   1193  HG1 THR A  88      17.547  68.424  44.103  1.00  0.02           H
ATOM   1194 HG21 THR A  88      17.233  68.066  41.316  1.00  0.02           H
ATOM   1195 HG22 THR A  88      17.678  69.808  41.432  1.00  0.02           H
ATOM   1196 HG23 THR A  88      16.202  69.293  40.669  1.00  0.02           H
ATOM   1197  N   GLY A  89      14.964  71.761  45.108  1.00  0.01           N
ATOM   1198  CA  GLY A  89      14.858  72.066  46.591  1.00  0.01           C
ATOM   1199  C   GLY A  89      15.908  71.482  47.570  1.00  0.01           C
ATOM   1200  O   GLY A  89      15.757  71.644  48.779  1.00  0.01           O
ATOM   1201  H   GLY A  89      15.231  72.504  44.478  1.00  0.01           H
ATOM   1202  HA2 GLY A  89      14.763  73.118  46.859  1.00  0.01           H
ATOM   1203  HA3 GLY A  89      13.939  71.626  46.978  1.00  0.01           H
ATOM   1204  N   ARG A  90      16.860  70.683  47.049  1.00  0.04           N
ATOM   1205  CA  ARG A  90      17.904  70.035  47.936  1.00  0.04           C
ATOM   1206  C   ARG A  90      18.836  70.935  48.645  1.00  0.04           C
ATOM   1207  O   ARG A  90      19.197  70.639  49.765  1.00  0.04           O
ATOM   1208  CB  ARG A  90      18.559  68.888  47.107  1.00  0.04           C
ATOM   1209  CG  ARG A  90      19.658  68.035  47.797  1.00  0.04           C
ATOM   1210  CD  ARG A  90      19.158  67.030  48.890  1.00  0.04           C
ATOM   1211  NE  ARG A  90      20.159  66.096  49.341  1.00  0.04           N
ATOM   1212  CZ  ARG A  90      20.062  64.982  50.068  1.00  0.04           C
ATOM   1213  NH1 ARG A  90      18.915  64.443  50.292  1.00  0.04           N
ATOM   1214  NH2 ARG A  90      20.982  64.246  50.516  1.00  0.04           N
ATOM   1215  H   ARG A  90      16.931  70.514  46.056  1.00  0.04           H
ATOM   1216  HA  ARG A  90      17.354  69.497  48.708  1.00  0.04           H
ATOM   1217  HB2 ARG A  90      17.734  68.320  46.677  1.00  0.04           H
ATOM   1218  HB3 ARG A  90      19.033  69.438  46.294  1.00  0.04           H
ATOM   1219  HG2 ARG A  90      20.306  67.557  47.062  1.00  0.04           H
ATOM   1220  HG3 ARG A  90      20.362  68.709  48.284  1.00  0.04           H
ATOM   1221  HD2 ARG A  90      18.862  67.687  49.709  1.00  0.04           H
ATOM   1222  HD3 ARG A  90      18.365  66.391  48.504  1.00  0.04           H
ATOM   1223  HE  ARG A  90      21.071  66.195  48.916  1.00  0.04           H
ATOM   1224 HH11 ARG A  90      18.045  64.829  49.953  1.00  0.04           H
ATOM   1225 HH12 ARG A  90      18.792  63.574  50.791  1.00  0.04           H
ATOM   1226 HH21 ARG A  90      21.940  64.543  50.391  1.00  0.04           H
ATOM   1227 HH22 ARG A  90      20.857  63.280  50.782  1.00  0.04           H
ATOM   1228  N   THR A  91      19.176  72.112  47.990  1.00  0.00           N
ATOM   1229  CA  THR A  91      20.001  73.155  48.589  1.00  0.00           C
ATOM   1230  C   THR A  91      19.297  73.667  49.787  1.00  0.00           C
ATOM   1231  O   THR A  91      19.955  73.561  50.822  1.00  0.00           O
ATOM   1232  CB  THR A  91      20.118  74.151  47.406  1.00  0.00           C
ATOM   1233  CG2 THR A  91      21.122  73.747  46.284  1.00  0.00           C
ATOM   1234  OG1 THR A  91      18.885  74.513  46.877  1.00  0.00           O
ATOM   1235  H   THR A  91      18.843  72.284  47.052  1.00  0.00           H
ATOM   1236  HA  THR A  91      20.987  72.741  48.802  1.00  0.00           H
ATOM   1237  HB  THR A  91      20.587  75.066  47.768  1.00  0.00           H
ATOM   1238  HG1 THR A  91      18.620  75.407  47.104  1.00  0.00           H
ATOM   1239 HG21 THR A  91      20.808  72.825  45.796  1.00  0.00           H
ATOM   1240 HG22 THR A  91      22.143  73.634  46.648  1.00  0.00           H
ATOM   1241 HG23 THR A  91      21.136  74.568  45.567  1.00  0.00           H
ATOM   1242  N   ALA A  92      18.013  74.075  49.676  1.00  0.01           N
ATOM   1243  CA  ALA A  92      17.144  74.477  50.768  1.00  0.01           C
ATOM   1244  C   ALA A  92      17.069  73.326  51.885  1.00  0.01           C
ATOM   1245  O   ALA A  92      17.228  73.627  53.069  1.00  0.01           O
ATOM   1246  CB  ALA A  92      15.850  74.979  50.186  1.00  0.01           C
ATOM   1247  H   ALA A  92      17.769  74.336  48.732  1.00  0.01           H
ATOM   1248  HA  ALA A  92      17.682  75.165  51.421  1.00  0.01           H
ATOM   1249  HB1 ALA A  92      15.955  75.809  49.487  1.00  0.01           H
ATOM   1250  HB2 ALA A  92      15.248  75.337  51.022  1.00  0.01           H
ATOM   1251  HB3 ALA A  92      15.255  74.236  49.656  1.00  0.01           H
ATOM   1252  N   LEU A  93      16.702  72.077  51.487  1.00  0.01           N
ATOM   1253  CA  LEU A  93      16.688  70.886  52.441  1.00  0.01           C
ATOM   1254  C   LEU A  93      17.926  70.786  53.262  1.00  0.01           C
ATOM   1255  O   LEU A  93      17.887  70.639  54.502  1.00  0.01           O
ATOM   1256  CB  LEU A  93      16.480  69.572  51.638  1.00  0.01           C
ATOM   1257  CG  LEU A  93      16.519  68.176  52.422  1.00  0.01           C
ATOM   1258  CD1 LEU A  93      15.525  68.082  53.605  1.00  0.01           C
ATOM   1259  CD2 LEU A  93      16.219  67.015  51.483  1.00  0.01           C
ATOM   1260  H   LEU A  93      16.544  71.876  50.510  1.00  0.01           H
ATOM   1261  HA  LEU A  93      15.862  71.127  53.110  1.00  0.01           H
ATOM   1262  HB2 LEU A  93      15.583  69.781  51.055  1.00  0.01           H
ATOM   1263  HB3 LEU A  93      17.261  69.666  50.883  1.00  0.01           H
ATOM   1264  HG  LEU A  93      17.528  68.062  52.819  1.00  0.01           H
ATOM   1265 HD11 LEU A  93      15.338  67.024  53.787  1.00  0.01           H
ATOM   1266 HD12 LEU A  93      14.572  68.517  53.302  1.00  0.01           H
ATOM   1267 HD13 LEU A  93      15.940  68.597  54.472  1.00  0.01           H
ATOM   1268 HD21 LEU A  93      15.142  66.883  51.378  1.00  0.01           H
ATOM   1269 HD22 LEU A  93      16.678  67.171  50.507  1.00  0.01           H
ATOM   1270 HD23 LEU A  93      16.633  66.105  51.918  1.00  0.01           H
ATOM   1271  N   LYS A  94      19.044  70.802  52.574  1.00  0.03           N
ATOM   1272  CA  LYS A  94      20.323  70.607  53.248  1.00  0.03           C
ATOM   1273  C   LYS A  94      20.727  71.890  54.076  1.00  0.03           C
ATOM   1274  O   LYS A  94      21.227  71.712  55.175  1.00  0.03           O
ATOM   1275  CB  LYS A  94      21.350  70.191  52.203  1.00  0.03           C
ATOM   1276  CG  LYS A  94      22.808  70.368  52.550  1.00  0.03           C
ATOM   1277  CD  LYS A  94      23.371  69.503  53.579  1.00  0.03           C
ATOM   1278  CE  LYS A  94      24.800  69.937  53.862  1.00  0.03           C
ATOM   1279  NZ  LYS A  94      25.675  69.764  52.647  1.00  0.03           N
ATOM   1280  H   LYS A  94      19.028  70.725  51.567  1.00  0.03           H
ATOM   1281  HA  LYS A  94      20.278  69.838  54.019  1.00  0.03           H
ATOM   1282  HB2 LYS A  94      21.158  69.145  51.963  1.00  0.03           H
ATOM   1283  HB3 LYS A  94      21.235  70.872  51.360  1.00  0.03           H
ATOM   1284  HG2 LYS A  94      23.332  70.327  51.595  1.00  0.03           H
ATOM   1285  HG3 LYS A  94      23.003  71.349  52.982  1.00  0.03           H
ATOM   1286  HD2 LYS A  94      22.866  69.585  54.542  1.00  0.03           H
ATOM   1287  HD3 LYS A  94      23.328  68.461  53.259  1.00  0.03           H
ATOM   1288  HE2 LYS A  94      24.822  70.977  54.187  1.00  0.03           H
ATOM   1289  HE3 LYS A  94      25.204  69.253  54.610  1.00  0.03           H
ATOM   1290  HZ1 LYS A  94      25.242  70.385  51.978  1.00  0.03           H
ATOM   1291  HZ2 LYS A  94      25.629  68.874  52.171  1.00  0.03           H
ATOM   1292  HZ3 LYS A  94      26.625  70.021  52.875  1.00  0.03           H
ATOM   1293  N   ALA A  95      20.276  73.075  53.657  1.00  0.00           N
ATOM   1294  CA  ALA A  95      20.431  74.317  54.349  1.00  0.00           C
ATOM   1295  C   ALA A  95      19.676  74.297  55.714  1.00  0.00           C
ATOM   1296  O   ALA A  95      20.307  74.502  56.736  1.00  0.00           O
ATOM   1297  CB  ALA A  95      20.069  75.450  53.423  1.00  0.00           C
ATOM   1298  H   ALA A  95      19.870  73.198  52.740  1.00  0.00           H
ATOM   1299  HA  ALA A  95      21.482  74.393  54.629  1.00  0.00           H
ATOM   1300  HB1 ALA A  95      19.951  76.286  54.112  1.00  0.00           H
ATOM   1301  HB2 ALA A  95      19.176  75.223  52.840  1.00  0.00           H
ATOM   1302  HB3 ALA A  95      20.891  75.429  52.707  1.00  0.00           H
ATOM   1303  N   ALA A  96      18.387  73.851  55.710  1.00  0.00           N
ATOM   1304  CA  ALA A  96      17.575  73.705  56.899  1.00  0.00           C
ATOM   1305  C   ALA A  96      18.029  72.549  57.790  1.00  0.00           C
ATOM   1306  O   ALA A  96      18.192  72.823  58.970  1.00  0.00           O
ATOM   1307  CB  ALA A  96      16.096  73.539  56.504  1.00  0.00           C
ATOM   1308  H   ALA A  96      17.963  73.690  54.807  1.00  0.00           H
ATOM   1309  HA  ALA A  96      17.685  74.587  57.530  1.00  0.00           H
ATOM   1310  HB1 ALA A  96      15.913  74.431  55.905  1.00  0.00           H
ATOM   1311  HB2 ALA A  96      15.527  73.363  57.417  1.00  0.00           H
ATOM   1312  HB3 ALA A  96      16.068  72.654  55.868  1.00  0.00           H
ATOM   1313  N   ARG A  97      18.341  71.346  57.311  1.00  0.00           N
ATOM   1314  CA  ARG A  97      19.077  70.259  58.126  1.00  0.00           C
ATOM   1315  C   ARG A  97      20.323  70.789  58.793  1.00  0.00           C
ATOM   1316  O   ARG A  97      20.509  70.561  59.975  1.00  0.00           O
ATOM   1317  CB  ARG A  97      19.389  69.030  57.305  1.00  0.00           C
ATOM   1318  CG  ARG A  97      18.160  68.204  56.857  1.00  0.00           C
ATOM   1319  CD  ARG A  97      18.582  67.033  55.929  1.00  0.00           C
ATOM   1320  NE  ARG A  97      17.470  66.102  55.753  1.00  0.00           N
ATOM   1321  CZ  ARG A  97      17.329  65.143  54.900  1.00  0.00           C
ATOM   1322  NH1 ARG A  97      18.137  64.832  53.938  1.00  0.00           N
ATOM   1323  NH2 ARG A  97      16.226  64.469  54.889  1.00  0.00           N
ATOM   1324  H   ARG A  97      18.004  71.082  56.396  1.00  0.00           H
ATOM   1325  HA  ARG A  97      18.436  69.908  58.935  1.00  0.00           H
ATOM   1326  HB2 ARG A  97      19.959  69.393  56.450  1.00  0.00           H
ATOM   1327  HB3 ARG A  97      19.897  68.298  57.934  1.00  0.00           H
ATOM   1328  HG2 ARG A  97      17.627  67.783  57.710  1.00  0.00           H
ATOM   1329  HG3 ARG A  97      17.395  68.786  56.343  1.00  0.00           H
ATOM   1330  HD2 ARG A  97      18.790  67.502  54.967  1.00  0.00           H
ATOM   1331  HD3 ARG A  97      19.448  66.488  56.306  1.00  0.00           H
ATOM   1332  HE  ARG A  97      16.635  66.211  56.311  1.00  0.00           H
ATOM   1333 HH11 ARG A  97      19.057  65.248  53.946  1.00  0.00           H
ATOM   1334 HH12 ARG A  97      17.867  64.059  53.347  1.00  0.00           H
ATOM   1335 HH21 ARG A  97      15.620  64.473  55.697  1.00  0.00           H
ATOM   1336 HH22 ARG A  97      15.988  63.894  54.093  1.00  0.00           H
ATOM   1337  N   GLN A  98      21.221  71.429  58.014  1.00  0.00           N
ATOM   1338  CA  GLN A  98      22.585  71.626  58.550  1.00  0.00           C
ATOM   1339  C   GLN A  98      22.754  72.728  59.672  1.00  0.00           C
ATOM   1340  O   GLN A  98      23.540  72.565  60.635  1.00  0.00           O
ATOM   1341  CB  GLN A  98      23.553  71.940  57.406  1.00  0.00           C
ATOM   1342  CG  GLN A  98      25.013  71.931  57.892  1.00  0.00           C
ATOM   1343  CD  GLN A  98      25.931  71.550  56.731  1.00  0.00           C
ATOM   1344  NE2 GLN A  98      26.538  70.382  56.755  1.00  0.00           N
ATOM   1345  OE1 GLN A  98      25.970  72.098  55.689  1.00  0.00           O
ATOM   1346  H   GLN A  98      21.131  71.384  57.009  1.00  0.00           H
ATOM   1347  HA  GLN A  98      23.026  70.736  58.998  1.00  0.00           H
ATOM   1348  HB2 GLN A  98      23.450  71.074  56.751  1.00  0.00           H
ATOM   1349  HB3 GLN A  98      23.376  72.831  56.803  1.00  0.00           H
ATOM   1350  HG2 GLN A  98      25.266  72.945  58.202  1.00  0.00           H
ATOM   1351  HG3 GLN A  98      25.119  71.272  58.753  1.00  0.00           H
ATOM   1352 HE21 GLN A  98      27.009  70.044  55.927  1.00  0.00           H
ATOM   1353 HE22 GLN A  98      26.434  69.720  57.511  1.00  0.00           H
ATOM   1354  N   ARG A  99      22.058  73.801  59.545  1.00  0.00           N
ATOM   1355  CA  ARG A  99      22.152  74.914  60.493  1.00  0.00           C
ATOM   1356  C   ARG A  99      20.879  75.250  61.272  1.00  0.00           C
ATOM   1357  O   ARG A  99      20.886  76.103  62.186  1.00  0.00           O
ATOM   1358  CB  ARG A  99      22.637  76.125  59.730  1.00  0.00           C
ATOM   1359  CG  ARG A  99      24.073  76.264  59.062  1.00  0.00           C
ATOM   1360  CD  ARG A  99      25.022  76.279  60.297  1.00  0.00           C
ATOM   1361  NE  ARG A  99      26.377  76.631  59.861  1.00  0.00           N
ATOM   1362  CZ  ARG A  99      26.998  77.794  60.191  1.00  0.00           C
ATOM   1363  NH1 ARG A  99      26.282  78.844  60.381  1.00  0.00           N
ATOM   1364  NH2 ARG A  99      28.163  78.123  59.807  1.00  0.00           N
ATOM   1365  H   ARG A  99      21.597  73.809  58.646  1.00  0.00           H
ATOM   1366  HA  ARG A  99      22.928  74.706  61.229  1.00  0.00           H
ATOM   1367  HB2 ARG A  99      21.939  76.481  58.973  1.00  0.00           H
ATOM   1368  HB3 ARG A  99      22.580  76.931  60.461  1.00  0.00           H
ATOM   1369  HG2 ARG A  99      24.133  75.348  58.473  1.00  0.00           H
ATOM   1370  HG3 ARG A  99      24.204  77.190  58.503  1.00  0.00           H
ATOM   1371  HD2 ARG A  99      24.673  76.827  61.173  1.00  0.00           H
ATOM   1372  HD3 ARG A  99      25.104  75.228  60.574  1.00  0.00           H
ATOM   1373  HE  ARG A  99      26.969  75.962  59.388  1.00  0.00           H
ATOM   1374 HH11 ARG A  99      25.281  78.879  60.249  1.00  0.00           H
ATOM   1375 HH12 ARG A  99      26.815  79.699  60.447  1.00  0.00           H
ATOM   1376 HH21 ARG A  99      28.765  77.316  59.735  1.00  0.00           H
ATOM   1377 HH22 ARG A  99      28.424  79.096  59.881  1.00  0.00           H
ATOM   1378  N   GLY A 100      19.802  74.508  60.998  1.00  0.00           N
ATOM   1379  CA  GLY A 100      18.656  74.501  61.849  1.00  0.00           C
ATOM   1380  C   GLY A 100      17.866  75.763  61.479  1.00  0.00           C
ATOM   1381  O   GLY A 100      17.626  76.529  62.427  1.00  0.00           O
ATOM   1382  H   GLY A 100      19.800  73.925  60.174  1.00  0.00           H
ATOM   1383  HA2 GLY A 100      18.101  73.604  61.572  1.00  0.00           H
ATOM   1384  HA3 GLY A 100      18.856  74.568  62.918  1.00  0.00           H
ATOM   1385  N   ILE A 101      17.540  75.987  60.203  1.00  0.00           N
ATOM   1386  CA  ILE A 101      16.924  77.218  59.620  1.00  0.00           C
ATOM   1387  C   ILE A 101      15.609  76.915  58.986  1.00  0.00           C
ATOM   1388  O   ILE A 101      15.352  75.886  58.458  1.00  0.00           O
ATOM   1389  CB  ILE A 101      17.930  78.126  58.769  1.00  0.00           C
ATOM   1390  CG1 ILE A 101      18.633  77.374  57.659  1.00  0.00           C
ATOM   1391  CG2 ILE A 101      18.967  78.651  59.766  1.00  0.00           C
ATOM   1392  CD1 ILE A 101      19.618  78.133  56.804  1.00  0.00           C
ATOM   1393  H   ILE A 101      17.947  75.398  59.491  1.00  0.00           H
ATOM   1394  HA  ILE A 101      16.619  77.820  60.476  1.00  0.00           H
ATOM   1395  HB  ILE A 101      17.368  78.988  58.409  1.00  0.00           H
ATOM   1396 HG12 ILE A 101      19.156  76.558  58.158  1.00  0.00           H
ATOM   1397 HG13 ILE A 101      17.878  76.901  57.032  1.00  0.00           H
ATOM   1398 HG21 ILE A 101      19.597  79.461  59.399  1.00  0.00           H
ATOM   1399 HG22 ILE A 101      19.655  77.903  60.160  1.00  0.00           H
ATOM   1400 HG23 ILE A 101      18.404  79.045  60.612  1.00  0.00           H
ATOM   1401 HD11 ILE A 101      20.450  77.503  56.492  1.00  0.00           H
ATOM   1402 HD12 ILE A 101      20.078  78.932  57.387  1.00  0.00           H
ATOM   1403 HD13 ILE A 101      19.103  78.479  55.908  1.00  0.00           H
ATOM   1404  N   ALA A 102      14.785  78.009  58.869  1.00  0.00           N
ATOM   1405  CA  ALA A 102      13.733  78.057  57.870  1.00  0.00           C
ATOM   1406  C   ALA A 102      14.213  78.423  56.553  1.00  0.00           C
ATOM   1407  O   ALA A 102      15.089  79.311  56.523  1.00  0.00           O
ATOM   1408  CB  ALA A 102      12.663  79.027  58.455  1.00  0.00           C
ATOM   1409  H   ALA A 102      14.910  78.833  59.440  1.00  0.00           H
ATOM   1410  HA  ALA A 102      13.324  77.049  57.806  1.00  0.00           H
ATOM   1411  HB1 ALA A 102      12.303  78.682  59.424  1.00  0.00           H
ATOM   1412  HB2 ALA A 102      11.874  79.143  57.712  1.00  0.00           H
ATOM   1413  HB3 ALA A 102      13.084  79.985  58.760  1.00  0.00           H
ATOM   1414  N   VAL A 103      13.729  77.873  55.407  1.00  0.00           N
ATOM   1415  CA  VAL A 103      14.216  78.314  54.102  1.00  0.00           C
ATOM   1416  C   VAL A 103      13.093  78.339  53.113  1.00  0.00           C
ATOM   1417  O   VAL A 103      12.274  77.444  53.055  1.00  0.00           O
ATOM   1418  CB  VAL A 103      15.288  77.370  53.639  1.00  0.00           C
ATOM   1419  CG1 VAL A 103      15.877  77.753  52.300  1.00  0.00           C
ATOM   1420  CG2 VAL A 103      16.420  77.012  54.677  1.00  0.00           C
ATOM   1421  H   VAL A 103      13.066  77.112  55.405  1.00  0.00           H
ATOM   1422  HA  VAL A 103      14.757  79.251  54.236  1.00  0.00           H
ATOM   1423  HB  VAL A 103      14.764  76.427  53.481  1.00  0.00           H
ATOM   1424 HG11 VAL A 103      16.519  78.626  52.419  1.00  0.00           H
ATOM   1425 HG12 VAL A 103      16.530  77.027  51.815  1.00  0.00           H
ATOM   1426 HG13 VAL A 103      15.104  78.032  51.585  1.00  0.00           H
ATOM   1427 HG21 VAL A 103      16.030  76.679  55.639  1.00  0.00           H
ATOM   1428 HG22 VAL A 103      17.105  77.826  54.916  1.00  0.00           H
ATOM   1429 HG23 VAL A 103      17.025  76.197  54.281  1.00  0.00           H
ATOM   1430  N   THR A 104      13.014  79.489  52.434  1.00  0.00           N
ATOM   1431  CA  THR A 104      12.124  79.622  51.277  1.00  0.00           C
ATOM   1432  C   THR A 104      12.929  79.647  50.007  1.00  0.00           C
ATOM   1433  O   THR A 104      13.941  80.285  49.899  1.00  0.00           O
ATOM   1434  CB  THR A 104      11.288  80.943  51.225  1.00  0.00           C
ATOM   1435  CG2 THR A 104      10.535  81.298  49.928  1.00  0.00           C
ATOM   1436  OG1 THR A 104      10.419  80.977  52.265  1.00  0.00           O
ATOM   1437  H   THR A 104      13.694  80.205  52.645  1.00  0.00           H
ATOM   1438  HA  THR A 104      11.403  78.822  51.107  1.00  0.00           H
ATOM   1439  HB  THR A 104      12.076  81.666  51.438  1.00  0.00           H
ATOM   1440  HG1 THR A 104      10.949  80.856  53.056  1.00  0.00           H
ATOM   1441 HG21 THR A 104      11.116  81.146  49.019  1.00  0.00           H
ATOM   1442 HG22 THR A 104      10.280  82.358  49.922  1.00  0.00           H
ATOM   1443 HG23 THR A 104       9.711  80.588  49.864  1.00  0.00           H
ATOM   1444  N   GLY A 105      12.437  78.983  48.958  1.00  0.00           N
ATOM   1445  CA  GLY A 105      13.201  78.884  47.659  1.00  0.00           C
ATOM   1446  C   GLY A 105      12.221  79.255  46.461  1.00  0.00           C
ATOM   1447  O   GLY A 105      11.019  78.906  46.464  1.00  0.00           O
ATOM   1448  H   GLY A 105      11.665  78.338  49.050  1.00  0.00           H
ATOM   1449  HA2 GLY A 105      14.012  79.609  47.732  1.00  0.00           H
ATOM   1450  HA3 GLY A 105      13.618  77.893  47.480  1.00  0.00           H
ATOM   1451  N   VAL A 106      12.847  79.902  45.449  1.00 -0.01           N
ATOM   1452  CA  VAL A 106      12.158  80.325  44.223  1.00 -0.01           C
ATOM   1453  C   VAL A 106      12.837  79.817  42.967  1.00 -0.01           C
ATOM   1454  O   VAL A 106      14.055  79.891  42.857  1.00 -0.01           O
ATOM   1455  CB  VAL A 106      11.981  81.860  44.063  1.00 -0.01           C
ATOM   1456  CG1 VAL A 106      11.144  82.467  45.178  1.00 -0.01           C
ATOM   1457  CG2 VAL A 106      13.269  82.562  43.975  1.00 -0.01           C
ATOM   1458  H   VAL A 106      13.817  80.165  45.556  1.00 -0.01           H
ATOM   1459  HA  VAL A 106      11.154  79.902  44.210  1.00 -0.01           H
ATOM   1460  HB  VAL A 106      11.436  81.988  43.128  1.00 -0.01           H
ATOM   1461 HG11 VAL A 106      11.800  82.493  46.047  1.00 -0.01           H
ATOM   1462 HG12 VAL A 106      10.932  83.513  44.958  1.00 -0.01           H
ATOM   1463 HG13 VAL A 106      10.216  81.899  45.259  1.00 -0.01           H
ATOM   1464 HG21 VAL A 106      13.852  82.443  44.888  1.00 -0.01           H
ATOM   1465 HG22 VAL A 106      13.056  83.631  43.958  1.00 -0.01           H
ATOM   1466 HG23 VAL A 106      13.700  82.497  42.976  1.00 -0.01           H
ATOM   1467  N   ALA A 107      12.054  79.509  41.919  1.00 -0.02           N
ATOM   1468  CA  ALA A 107      12.559  79.434  40.594  1.00 -0.02           C
ATOM   1469  C   ALA A 107      11.444  79.548  39.526  1.00 -0.02           C
ATOM   1470  O   ALA A 107      10.292  79.312  39.803  1.00 -0.02           O
ATOM   1471  CB  ALA A 107      13.286  78.073  40.481  1.00 -0.02           C
ATOM   1472  H   ALA A 107      11.055  79.444  42.051  1.00 -0.02           H
ATOM   1473  HA  ALA A 107      13.310  80.204  40.421  1.00 -0.02           H
ATOM   1474  HB1 ALA A 107      12.551  77.280  40.612  1.00 -0.02           H
ATOM   1475  HB2 ALA A 107      14.039  77.999  41.266  1.00 -0.02           H
ATOM   1476  HB3 ALA A 107      13.707  77.955  39.482  1.00 -0.02           H
ATOM   1477  N   VAL A 108      11.882  79.660  38.273  1.00 -0.01           N
ATOM   1478  CA  VAL A 108      10.879  79.925  37.194  1.00 -0.01           C
ATOM   1479  C   VAL A 108      10.280  78.621  36.642  1.00 -0.01           C
ATOM   1480  O   VAL A 108       9.663  78.681  35.560  1.00 -0.01           O
ATOM   1481  CB  VAL A 108      11.567  80.727  36.091  1.00 -0.01           C
ATOM   1482  CG1 VAL A 108      11.910  82.055  36.708  1.00 -0.01           C
ATOM   1483  CG2 VAL A 108      12.842  80.051  35.567  1.00 -0.01           C
ATOM   1484  H   VAL A 108      12.803  79.991  38.024  1.00 -0.01           H
ATOM   1485  HA  VAL A 108      10.020  80.433  37.632  1.00 -0.01           H
ATOM   1486  HB  VAL A 108      10.893  80.892  35.251  1.00 -0.01           H
ATOM   1487 HG11 VAL A 108      11.083  82.474  37.282  1.00 -0.01           H
ATOM   1488 HG12 VAL A 108      12.829  82.023  37.293  1.00 -0.01           H
ATOM   1489 HG13 VAL A 108      12.122  82.712  35.864  1.00 -0.01           H
ATOM   1490 HG21 VAL A 108      13.270  80.694  34.798  1.00 -0.01           H
ATOM   1491 HG22 VAL A 108      12.682  79.126  35.013  1.00 -0.01           H
ATOM   1492 HG23 VAL A 108      13.604  79.782  36.298  1.00 -0.01           H
ATOM   1493  N   SER A 109      10.291  77.471  37.337  1.00 -0.01           N
ATOM   1494  CA  SER A 109       9.926  76.090  36.807  1.00 -0.01           C
ATOM   1495  C   SER A 109       8.933  75.406  37.631  1.00 -0.01           C
ATOM   1496  O   SER A 109       9.271  74.868  38.731  1.00 -0.01           O
ATOM   1497  CB  SER A 109      11.153  75.306  36.431  1.00 -0.01           C
ATOM   1498  OG  SER A 109      10.786  73.996  36.124  1.00 -0.01           O
ATOM   1499  H   SER A 109      10.698  77.476  38.261  1.00 -0.01           H
ATOM   1500  HA  SER A 109       9.428  76.270  35.854  1.00 -0.01           H
ATOM   1501  HB2 SER A 109      11.671  75.772  35.593  1.00 -0.01           H
ATOM   1502  HB3 SER A 109      11.864  75.343  37.257  1.00 -0.01           H
ATOM   1503  HG  SER A 109      10.186  73.987  35.375  1.00 -0.01           H
ATOM   1504  N   LYS A 110       7.646  75.311  37.157  1.00  0.01           N
ATOM   1505  CA  LYS A 110       6.550  74.412  37.671  1.00  0.01           C
ATOM   1506  C   LYS A 110       7.156  73.007  37.940  1.00  0.01           C
ATOM   1507  O   LYS A 110       6.835  72.454  38.969  1.00  0.01           O
ATOM   1508  CB  LYS A 110       5.357  74.454  36.706  1.00  0.01           C
ATOM   1509  CG  LYS A 110       4.535  75.719  36.915  1.00  0.01           C
ATOM   1510  CD  LYS A 110       3.541  76.083  35.741  1.00  0.01           C
ATOM   1511  CE  LYS A 110       2.574  74.997  35.304  1.00  0.01           C
ATOM   1512  NZ  LYS A 110       1.549  74.688  36.360  1.00  0.01           N
ATOM   1513  H   LYS A 110       7.429  75.794  36.297  1.00  0.01           H
ATOM   1514  HA  LYS A 110       6.293  74.753  38.674  1.00  0.01           H
ATOM   1515  HB2 LYS A 110       5.743  74.511  35.689  1.00  0.01           H
ATOM   1516  HB3 LYS A 110       4.806  73.519  36.806  1.00  0.01           H
ATOM   1517  HG2 LYS A 110       3.930  75.586  37.812  1.00  0.01           H
ATOM   1518  HG3 LYS A 110       5.278  76.516  36.949  1.00  0.01           H
ATOM   1519  HD2 LYS A 110       2.929  76.968  35.915  1.00  0.01           H
ATOM   1520  HD3 LYS A 110       4.196  76.281  34.892  1.00  0.01           H
ATOM   1521  HE2 LYS A 110       2.181  75.177  34.303  1.00  0.01           H
ATOM   1522  HE3 LYS A 110       3.238  74.159  35.095  1.00  0.01           H
ATOM   1523  HZ1 LYS A 110       1.048  75.558  36.474  1.00  0.01           H
ATOM   1524  HZ2 LYS A 110       1.927  74.471  37.271  1.00  0.01           H
ATOM   1525  HZ3 LYS A 110       0.914  73.963  36.058  1.00  0.01           H
ATOM   1526  N   GLU A 111       7.875  72.417  36.982  1.00  0.00           N
ATOM   1527  CA  GLU A 111       8.442  71.064  37.137  1.00  0.00           C
ATOM   1528  C   GLU A 111       9.352  70.898  38.348  1.00  0.00           C
ATOM   1529  O   GLU A 111       9.391  69.827  38.979  1.00  0.00           O
ATOM   1530  CB  GLU A 111       9.235  70.649  35.855  1.00  0.00           C
ATOM   1531  CG  GLU A 111       8.363  70.152  34.637  1.00  0.00           C
ATOM   1532  CD  GLU A 111       7.073  69.353  34.959  1.00  0.00           C
ATOM   1533  OE1 GLU A 111       6.049  69.566  34.320  1.00  0.00           O
ATOM   1534  OE2 GLU A 111       7.124  68.399  35.711  1.00  0.00           O
ATOM   1535  H   GLU A 111       8.115  73.001  36.193  1.00  0.00           H
ATOM   1536  HA  GLU A 111       7.628  70.349  37.256  1.00  0.00           H
ATOM   1537  HB2 GLU A 111       9.918  71.455  35.585  1.00  0.00           H
ATOM   1538  HB3 GLU A 111       9.928  69.829  36.041  1.00  0.00           H
ATOM   1539  HG2 GLU A 111       8.052  71.057  34.115  1.00  0.00           H
ATOM   1540  HG3 GLU A 111       8.943  69.420  34.075  1.00  0.00           H
ATOM   1541  N   GLN A 112      10.168  71.913  38.639  1.00 -0.01           N
ATOM   1542  CA  GLN A 112      11.130  71.948  39.769  1.00 -0.01           C
ATOM   1543  C   GLN A 112      10.539  72.258  41.173  1.00 -0.01           C
ATOM   1544  O   GLN A 112      10.719  71.570  42.173  1.00 -0.01           O
ATOM   1545  CB  GLN A 112      12.193  72.966  39.558  1.00 -0.01           C
ATOM   1546  CG  GLN A 112      13.034  72.542  38.370  1.00 -0.01           C
ATOM   1547  CD  GLN A 112      14.300  73.432  38.281  1.00 -0.01           C
ATOM   1548  NE2 GLN A 112      15.501  72.889  38.406  1.00 -0.01           N
ATOM   1549  OE1 GLN A 112      14.325  74.679  38.228  1.00 -0.01           O
ATOM   1550  H   GLN A 112      10.052  72.734  38.063  1.00 -0.01           H
ATOM   1551  HA  GLN A 112      11.693  71.015  39.796  1.00 -0.01           H
ATOM   1552  HB2 GLN A 112      11.650  73.890  39.358  1.00 -0.01           H
ATOM   1553  HB3 GLN A 112      12.850  72.995  40.427  1.00 -0.01           H
ATOM   1554  HG2 GLN A 112      13.303  71.497  38.523  1.00 -0.01           H
ATOM   1555  HG3 GLN A 112      12.434  72.612  37.462  1.00 -0.01           H
ATOM   1556 HE21 GLN A 112      16.290  73.487  38.206  1.00 -0.01           H
ATOM   1557 HE22 GLN A 112      15.645  71.889  38.417  1.00 -0.01           H
ATOM   1558  N   ILE A 113       9.584  73.213  41.132  1.00  0.01           N
ATOM   1559  CA  ILE A 113       8.867  73.591  42.391  1.00  0.01           C
ATOM   1560  C   ILE A 113       7.956  72.436  42.831  1.00  0.01           C
ATOM   1561  O   ILE A 113       7.531  72.311  43.974  1.00  0.01           O
ATOM   1562  CB  ILE A 113       8.152  74.961  42.240  1.00  0.01           C
ATOM   1563  CG1 ILE A 113       9.185  76.138  42.098  1.00  0.01           C
ATOM   1564  CG2 ILE A 113       7.111  75.255  43.445  1.00  0.01           C
ATOM   1565  CD1 ILE A 113       9.829  76.456  43.460  1.00  0.01           C
ATOM   1566  H   ILE A 113       9.546  73.789  40.303  1.00  0.01           H
ATOM   1567  HA  ILE A 113       9.614  73.725  43.173  1.00  0.01           H
ATOM   1568  HB  ILE A 113       7.626  74.832  41.294  1.00  0.01           H
ATOM   1569 HG12 ILE A 113       9.942  75.757  41.413  1.00  0.01           H
ATOM   1570 HG13 ILE A 113       8.687  77.042  41.747  1.00  0.01           H
ATOM   1571 HG21 ILE A 113       7.569  74.919  44.375  1.00  0.01           H
ATOM   1572 HG22 ILE A 113       6.254  74.609  43.258  1.00  0.01           H
ATOM   1573 HG23 ILE A 113       6.867  76.318  43.464  1.00  0.01           H
ATOM   1574 HD11 ILE A 113      10.316  75.627  43.973  1.00  0.01           H
ATOM   1575 HD12 ILE A 113       9.120  77.013  44.072  1.00  0.01           H
ATOM   1576 HD13 ILE A 113      10.584  77.214  43.253  1.00  0.01           H
ATOM   1577  N   ALA A 114       7.532  71.642  41.890  1.00  0.00           N
ATOM   1578  CA  ALA A 114       6.803  70.387  42.242  1.00  0.00           C
ATOM   1579  C   ALA A 114       7.751  69.355  42.944  1.00  0.00           C
ATOM   1580  O   ALA A 114       7.329  68.840  44.021  1.00  0.00           O
ATOM   1581  CB  ALA A 114       6.255  69.832  40.922  1.00  0.00           C
ATOM   1582  H   ALA A 114       7.584  71.870  40.907  1.00  0.00           H
ATOM   1583  HA  ALA A 114       5.930  70.371  42.895  1.00  0.00           H
ATOM   1584  HB1 ALA A 114       5.797  68.854  41.068  1.00  0.00           H
ATOM   1585  HB2 ALA A 114       7.133  69.726  40.285  1.00  0.00           H
ATOM   1586  HB3 ALA A 114       5.551  70.457  40.374  1.00  0.00           H
ATOM   1587  N   ALA A 115       8.911  69.125  42.320  1.00  0.01           N
ATOM   1588  CA  ALA A 115       9.913  68.271  42.959  1.00  0.01           C
ATOM   1589  C   ALA A 115      10.225  68.847  44.422  1.00  0.01           C
ATOM   1590  O   ALA A 115      10.137  68.058  45.411  1.00  0.01           O
ATOM   1591  CB  ALA A 115      11.127  68.245  42.036  1.00  0.01           C
ATOM   1592  H   ALA A 115       9.157  69.438  41.391  1.00  0.01           H
ATOM   1593  HA  ALA A 115       9.619  67.222  43.005  1.00  0.01           H
ATOM   1594  HB1 ALA A 115      11.743  67.372  42.255  1.00  0.01           H
ATOM   1595  HB2 ALA A 115      11.738  69.135  42.181  1.00  0.01           H
ATOM   1596  HB3 ALA A 115      10.805  68.126  41.001  1.00  0.01           H
ATOM   1597  N   ALA A 116      10.430  70.183  44.582  1.00  0.00           N
ATOM   1598  CA  ALA A 116      10.720  70.827  45.838  1.00  0.00           C
ATOM   1599  C   ALA A 116       9.511  70.827  46.805  1.00  0.00           C
ATOM   1600  O   ALA A 116       9.721  70.438  47.909  1.00  0.00           O
ATOM   1601  CB  ALA A 116      11.261  72.264  45.415  1.00  0.00           C
ATOM   1602  H   ALA A 116      10.435  70.699  43.714  1.00  0.00           H
ATOM   1603  HA  ALA A 116      11.532  70.187  46.186  1.00  0.00           H
ATOM   1604  HB1 ALA A 116      11.856  72.671  46.232  1.00  0.00           H
ATOM   1605  HB2 ALA A 116      10.345  72.852  45.359  1.00  0.00           H
ATOM   1606  HB3 ALA A 116      11.908  72.344  44.541  1.00  0.00           H
ATOM   1607  N   ASN A 117       8.241  70.994  46.417  1.00  0.00           N
ATOM   1608  CA  ASN A 117       7.043  70.692  47.213  1.00  0.00           C
ATOM   1609  C   ASN A 117       7.066  69.260  47.636  1.00  0.00           C
ATOM   1610  O   ASN A 117       6.881  68.974  48.858  1.00  0.00           O
ATOM   1611  CB  ASN A 117       5.777  71.080  46.383  1.00  0.00           C
ATOM   1612  CG  ASN A 117       4.531  70.780  47.237  1.00  0.00           C
ATOM   1613  ND2 ASN A 117       4.194  71.556  48.255  1.00  0.00           N
ATOM   1614  OD1 ASN A 117       3.897  69.760  47.111  1.00  0.00           O
ATOM   1615  H   ASN A 117       8.135  71.407  45.501  1.00  0.00           H
ATOM   1616  HA  ASN A 117       7.012  71.223  48.164  1.00  0.00           H
ATOM   1617  HB2 ASN A 117       5.740  72.162  46.260  1.00  0.00           H
ATOM   1618  HB3 ASN A 117       5.665  70.540  45.442  1.00  0.00           H
ATOM   1619 HD21 ASN A 117       4.830  72.333  48.366  1.00  0.00           H
ATOM   1620 HD22 ASN A 117       3.224  71.570  48.536  1.00  0.00           H
ATOM   1621  N   ARG A 118       7.219  68.257  46.774  1.00  0.01           N
ATOM   1622  CA  ARG A 118       7.234  66.890  47.092  1.00  0.01           C
ATOM   1623  C   ARG A 118       8.436  66.505  48.020  1.00  0.01           C
ATOM   1624  O   ARG A 118       8.312  65.604  48.836  1.00  0.01           O
ATOM   1625  CB  ARG A 118       7.191  65.935  45.834  1.00  0.01           C
ATOM   1626  CG  ARG A 118       5.823  65.240  45.538  1.00  0.01           C
ATOM   1627  CD  ARG A 118       4.744  66.321  45.134  1.00  0.01           C
ATOM   1628  NE  ARG A 118       4.140  67.084  46.288  1.00  0.01           N
ATOM   1629  CZ  ARG A 118       3.240  66.566  47.076  1.00  0.01           C
ATOM   1630  NH1 ARG A 118       3.006  65.291  47.136  1.00  0.01           N
ATOM   1631  NH2 ARG A 118       2.685  67.340  47.942  1.00  0.01           N
ATOM   1632  H   ARG A 118       7.427  68.413  45.798  1.00  0.01           H
ATOM   1633  HA  ARG A 118       6.376  66.682  47.732  1.00  0.01           H
ATOM   1634  HB2 ARG A 118       7.594  66.462  44.968  1.00  0.01           H
ATOM   1635  HB3 ARG A 118       7.835  65.112  46.145  1.00  0.01           H
ATOM   1636  HG2 ARG A 118       5.972  64.526  44.727  1.00  0.01           H
ATOM   1637  HG3 ARG A 118       5.498  64.626  46.378  1.00  0.01           H
ATOM   1638  HD2 ARG A 118       5.297  67.041  44.531  1.00  0.01           H
ATOM   1639  HD3 ARG A 118       3.916  65.844  44.608  1.00  0.01           H
ATOM   1640  HE  ARG A 118       4.316  68.056  46.496  1.00  0.01           H
ATOM   1641 HH11 ARG A 118       3.449  64.592  46.557  1.00  0.01           H
ATOM   1642 HH12 ARG A 118       2.308  65.051  47.826  1.00  0.01           H
ATOM   1643 HH21 ARG A 118       2.775  68.332  47.775  1.00  0.01           H
ATOM   1644 HH22 ARG A 118       2.117  67.130  48.749  1.00  0.01           H
ATOM   1645  N   LEU A 119       9.551  67.268  48.023  1.00  0.00           N
ATOM   1646  CA  LEU A 119      10.575  67.066  49.062  1.00  0.00           C
ATOM   1647  C   LEU A 119      10.185  67.647  50.433  1.00  0.00           C
ATOM   1648  O   LEU A 119      10.553  67.024  51.426  1.00  0.00           O
ATOM   1649  CB  LEU A 119      11.864  67.861  48.676  1.00  0.00           C
ATOM   1650  CG  LEU A 119      13.133  67.035  48.941  1.00  0.00           C
ATOM   1651  CD1 LEU A 119      13.278  65.730  48.204  1.00  0.00           C
ATOM   1652  CD2 LEU A 119      14.386  67.808  48.680  1.00  0.00           C
ATOM   1653  H   LEU A 119       9.680  67.954  47.294  1.00  0.00           H
ATOM   1654  HA  LEU A 119      10.717  66.000  49.241  1.00  0.00           H
ATOM   1655  HB2 LEU A 119      11.887  67.987  47.593  1.00  0.00           H
ATOM   1656  HB3 LEU A 119      11.871  68.833  49.168  1.00  0.00           H
ATOM   1657  HG  LEU A 119      13.090  66.759  49.994  1.00  0.00           H
ATOM   1658 HD11 LEU A 119      13.693  65.957  47.222  1.00  0.00           H
ATOM   1659 HD12 LEU A 119      12.382  65.140  48.009  1.00  0.00           H
ATOM   1660 HD13 LEU A 119      13.890  65.016  48.756  1.00  0.00           H
ATOM   1661 HD21 LEU A 119      14.520  68.279  47.706  1.00  0.00           H
ATOM   1662 HD22 LEU A 119      14.407  68.622  49.403  1.00  0.00           H
ATOM   1663 HD23 LEU A 119      15.190  67.159  49.026  1.00  0.00           H
ATOM   1664  N   ALA A 120       9.297  68.625  50.492  1.00  0.00           N
ATOM   1665  CA  ALA A 120       8.750  69.112  51.733  1.00  0.00           C
ATOM   1666  C   ALA A 120       7.693  68.191  52.366  1.00  0.00           C
ATOM   1667  O   ALA A 120       7.795  67.752  53.556  1.00  0.00           O
ATOM   1668  CB  ALA A 120       8.309  70.633  51.577  1.00  0.00           C
ATOM   1669  H   ALA A 120       8.891  69.034  49.662  1.00  0.00           H
ATOM   1670  HA  ALA A 120       9.572  69.137  52.449  1.00  0.00           H
ATOM   1671  HB1 ALA A 120       9.124  71.288  51.267  1.00  0.00           H
ATOM   1672  HB2 ALA A 120       8.037  71.021  52.559  1.00  0.00           H
ATOM   1673  HB3 ALA A 120       7.511  70.653  50.836  1.00  0.00           H
ATOM   1674  N   ALA A 121       6.777  67.670  51.595  1.00  0.00           N
ATOM   1675  CA  ALA A 121       5.814  66.715  52.122  1.00  0.00           C
ATOM   1676  C   ALA A 121       6.356  65.300  52.502  1.00  0.00           C
ATOM   1677  O   ALA A 121       5.785  64.669  53.376  1.00  0.00           O
ATOM   1678  CB  ALA A 121       4.666  66.728  51.135  1.00  0.00           C
ATOM   1679  H   ALA A 121       6.846  67.964  50.632  1.00  0.00           H
ATOM   1680  HA  ALA A 121       5.383  67.170  53.013  1.00  0.00           H
ATOM   1681  HB1 ALA A 121       3.824  66.102  51.431  1.00  0.00           H
ATOM   1682  HB2 ALA A 121       4.949  66.423  50.127  1.00  0.00           H
ATOM   1683  HB3 ALA A 121       4.206  67.716  51.126  1.00  0.00           H
ATOM   1684  N   GLY A 122       7.353  64.896  51.759  1.00  0.00           N
ATOM   1685  CA  GLY A 122       8.015  63.582  51.886  1.00  0.00           C
ATOM   1686  C   GLY A 122       8.812  63.447  53.135  1.00  0.00           C
ATOM   1687  O   GLY A 122       8.741  62.399  53.841  1.00  0.00           O
ATOM   1688  H   GLY A 122       7.575  65.522  50.998  1.00  0.00           H
ATOM   1689  HA2 GLY A 122       7.318  62.745  51.864  1.00  0.00           H
ATOM   1690  HA3 GLY A 122       8.656  63.472  51.011  1.00  0.00           H
ATOM   1691  N   HID A 123       9.293  64.527  53.648  1.00  0.00           N
ATOM   1692  CA  HID A 123      10.133  64.708  54.853  1.00  0.00           C
ATOM   1693  C   HID A 123       9.509  65.432  56.059  1.00  0.00           C
ATOM   1694  O   HID A 123      10.196  65.757  57.082  1.00  0.00           O
ATOM   1695  CB  HID A 123      11.422  65.454  54.404  1.00  0.00           C
ATOM   1696  CG  HID A 123      12.327  64.769  53.417  1.00  0.00           C
ATOM   1697  CD2 HID A 123      13.395  63.904  53.789  1.00  0.00           C
ATOM   1698  ND1 HID A 123      12.414  64.959  52.041  1.00  0.00           N
ATOM   1699  CE1 HID A 123      13.467  64.178  51.662  1.00  0.00           C
ATOM   1700  NE2 HID A 123      14.146  63.501  52.682  1.00  0.00           N
ATOM   1701  H   HID A 123       9.153  65.313  53.030  1.00  0.00           H
ATOM   1702  HA  HID A 123      10.374  63.753  55.319  1.00  0.00           H
ATOM   1703  HB2 HID A 123      11.222  66.492  54.139  1.00  0.00           H
ATOM   1704  HB3 HID A 123      12.044  65.473  55.299  1.00  0.00           H
ATOM   1705  HD1 HID A 123      11.796  65.585  51.543  1.00  0.00           H
ATOM   1706  HD2 HID A 123      13.606  63.592  54.801  1.00  0.00           H
ATOM   1707  HE1 HID A 123      13.897  64.155  50.671  1.00  0.00           H
ATOM   1708  N   GLY A 124       8.204  65.820  55.908  1.00  0.00           N
ATOM   1709  CA  GLY A 124       7.437  66.448  56.944  1.00  0.00           C
ATOM   1710  C   GLY A 124       7.890  67.892  57.285  1.00  0.00           C
ATOM   1711  O   GLY A 124       7.339  68.547  58.196  1.00  0.00           O
ATOM   1712  H   GLY A 124       7.749  65.379  55.122  1.00  0.00           H
ATOM   1713  HA2 GLY A 124       6.357  66.317  56.878  1.00  0.00           H
ATOM   1714  HA3 GLY A 124       7.778  65.913  57.830  1.00  0.00           H
ATOM   1715  N   LEU A 125       8.738  68.524  56.499  1.00  0.00           N
ATOM   1716  CA  LEU A 125       9.352  69.867  56.784  1.00  0.00           C
ATOM   1717  C   LEU A 125       8.412  70.959  56.249  1.00  0.00           C
ATOM   1718  O   LEU A 125       8.872  72.033  55.883  1.00  0.00           O
ATOM   1719  CB  LEU A 125      10.744  69.777  56.154  1.00  0.00           C
ATOM   1720  CG  LEU A 125      11.805  68.951  56.972  1.00  0.00           C
ATOM   1721  CD1 LEU A 125      13.052  69.206  56.159  1.00  0.00           C
ATOM   1722  CD2 LEU A 125      12.010  69.459  58.414  1.00  0.00           C
ATOM   1723  H   LEU A 125       9.078  67.939  55.749  1.00  0.00           H
ATOM   1724  HA  LEU A 125       9.445  70.043  57.856  1.00  0.00           H
ATOM   1725  HB2 LEU A 125      10.619  69.353  55.158  1.00  0.00           H
ATOM   1726  HB3 LEU A 125      11.150  70.777  56.004  1.00  0.00           H
ATOM   1727  HG  LEU A 125      11.642  67.875  57.030  1.00  0.00           H
ATOM   1728 HD11 LEU A 125      13.732  68.417  56.480  1.00  0.00           H
ATOM   1729 HD12 LEU A 125      13.360  70.239  56.322  1.00  0.00           H
ATOM   1730 HD13 LEU A 125      12.750  69.009  55.131  1.00  0.00           H
ATOM   1731 HD21 LEU A 125      12.056  70.545  58.492  1.00  0.00           H
ATOM   1732 HD22 LEU A 125      11.314  68.922  59.057  1.00  0.00           H
ATOM   1733 HD23 LEU A 125      12.941  69.077  58.833  1.00  0.00           H
ATOM   1734  N   THR A 126       7.117  70.727  56.154  1.00  0.00           N
ATOM   1735  CA  THR A 126       6.190  71.581  55.372  1.00  0.00           C
ATOM   1736  C   THR A 126       5.900  73.012  55.889  1.00  0.00           C
ATOM   1737  O   THR A 126       5.466  73.861  55.166  1.00  0.00           O
ATOM   1738  CB  THR A 126       4.862  70.760  55.212  1.00  0.00           C
ATOM   1739  CG2 THR A 126       5.114  69.509  54.278  1.00  0.00           C
ATOM   1740  OG1 THR A 126       4.335  70.146  56.353  1.00  0.00           O
ATOM   1741  H   THR A 126       6.823  69.909  56.668  1.00  0.00           H
ATOM   1742  HA  THR A 126       6.667  71.625  54.392  1.00  0.00           H
ATOM   1743  HB  THR A 126       4.043  71.381  54.850  1.00  0.00           H
ATOM   1744  HG1 THR A 126       4.130  70.740  57.078  1.00  0.00           H
ATOM   1745 HG21 THR A 126       6.013  69.658  53.680  1.00  0.00           H
ATOM   1746 HG22 THR A 126       4.199  69.433  53.691  1.00  0.00           H
ATOM   1747 HG23 THR A 126       5.330  68.640  54.899  1.00  0.00           H
ATOM   1748  N   GLU A 127       6.200  73.273  57.156  1.00  0.00           N
ATOM   1749  CA  GLU A 127       6.151  74.620  57.804  1.00  0.00           C
ATOM   1750  C   GLU A 127       7.583  75.247  57.810  1.00  0.00           C
ATOM   1751  O   GLU A 127       7.748  76.424  58.090  1.00  0.00           O
ATOM   1752  CB  GLU A 127       5.662  74.502  59.209  1.00  0.00           C
ATOM   1753  CG  GLU A 127       4.230  73.949  59.453  1.00  0.00           C
ATOM   1754  CD  GLU A 127       4.144  72.475  59.257  1.00  0.00           C
ATOM   1755  OE1 GLU A 127       4.585  71.670  60.097  1.00  0.00           O
ATOM   1756  OE2 GLU A 127       3.611  71.971  58.244  1.00  0.00           O
ATOM   1757  H   GLU A 127       6.450  72.530  57.794  1.00  0.00           H
ATOM   1758  HA  GLU A 127       5.544  75.245  57.149  1.00  0.00           H
ATOM   1759  HB2 GLU A 127       6.366  73.917  59.801  1.00  0.00           H
ATOM   1760  HB3 GLU A 127       5.712  75.481  59.686  1.00  0.00           H
ATOM   1761  HG2 GLU A 127       4.099  74.059  60.530  1.00  0.00           H
ATOM   1762  HG3 GLU A 127       3.467  74.432  58.842  1.00  0.00           H
ATOM   1763  N   ARG A 128       8.668  74.444  57.619  1.00  0.00           N
ATOM   1764  CA  ARG A 128      10.091  74.891  57.639  1.00  0.00           C
ATOM   1765  C   ARG A 128      10.619  75.138  56.215  1.00  0.00           C
ATOM   1766  O   ARG A 128      11.549  75.882  56.019  1.00  0.00           O
ATOM   1767  CB  ARG A 128      10.966  73.916  58.458  1.00  0.00           C
ATOM   1768  CG  ARG A 128      12.436  74.300  58.810  1.00  0.00           C
ATOM   1769  CD  ARG A 128      13.201  73.373  59.809  1.00  0.00           C
ATOM   1770  NE  ARG A 128      14.083  74.200  60.651  1.00  0.00           N
ATOM   1771  CZ  ARG A 128      14.592  73.743  61.758  1.00  0.00           C
ATOM   1772  NH1 ARG A 128      14.356  72.644  62.282  1.00  0.00           N
ATOM   1773  NH2 ARG A 128      15.369  74.405  62.501  1.00  0.00           N
ATOM   1774  H   ARG A 128       8.484  73.512  57.276  1.00  0.00           H
ATOM   1775  HA  ARG A 128      10.216  75.873  58.094  1.00  0.00           H
ATOM   1776  HB2 ARG A 128      10.437  73.539  59.333  1.00  0.00           H
ATOM   1777  HB3 ARG A 128      11.008  73.052  57.796  1.00  0.00           H
ATOM   1778  HG2 ARG A 128      13.053  74.358  57.914  1.00  0.00           H
ATOM   1779  HG3 ARG A 128      12.403  75.318  59.199  1.00  0.00           H
ATOM   1780  HD2 ARG A 128      12.435  72.980  60.478  1.00  0.00           H
ATOM   1781  HD3 ARG A 128      13.700  72.539  59.316  1.00  0.00           H
ATOM   1782  HE  ARG A 128      14.204  75.157  60.353  1.00  0.00           H
ATOM   1783 HH11 ARG A 128      13.569  72.208  61.822  1.00  0.00           H
ATOM   1784 HH12 ARG A 128      14.753  72.326  63.155  1.00  0.00           H
ATOM   1785 HH21 ARG A 128      15.532  75.336  62.145  1.00  0.00           H
ATOM   1786 HH22 ARG A 128      15.654  74.108  63.423  1.00  0.00           H
ATOM   1787  N   LEU A 129      10.023  74.584  55.177  1.00  0.00           N
ATOM   1788  CA  LEU A 129      10.293  74.909  53.742  1.00  0.00           C
ATOM   1789  C   LEU A 129       9.067  75.506  53.058  1.00  0.00           C
ATOM   1790  O   LEU A 129       7.942  75.068  53.329  1.00  0.00           O
ATOM   1791  CB  LEU A 129      10.842  73.641  53.085  1.00  0.00           C
ATOM   1792  CG  LEU A 129      12.192  73.026  53.572  1.00  0.00           C
ATOM   1793  CD1 LEU A 129      12.584  71.704  52.812  1.00  0.00           C
ATOM   1794  CD2 LEU A 129      13.278  74.178  53.511  1.00  0.00           C
ATOM   1795  H   LEU A 129       9.413  73.803  55.373  1.00  0.00           H
ATOM   1796  HA  LEU A 129      11.037  75.706  53.748  1.00  0.00           H
ATOM   1797  HB2 LEU A 129      10.054  72.923  53.310  1.00  0.00           H
ATOM   1798  HB3 LEU A 129      11.002  73.831  52.024  1.00  0.00           H
ATOM   1799  HG  LEU A 129      12.088  72.739  54.619  1.00  0.00           H
ATOM   1800 HD11 LEU A 129      13.558  71.302  53.092  1.00  0.00           H
ATOM   1801 HD12 LEU A 129      12.686  71.947  51.754  1.00  0.00           H
ATOM   1802 HD13 LEU A 129      11.788  70.972  52.952  1.00  0.00           H
ATOM   1803 HD21 LEU A 129      13.102  74.667  52.554  1.00  0.00           H
ATOM   1804 HD22 LEU A 129      13.071  74.887  54.312  1.00  0.00           H
ATOM   1805 HD23 LEU A 129      14.287  73.776  53.609  1.00  0.00           H
ATOM   1806  N   THR A 130       9.324  76.411  52.143  1.00  0.00           N
ATOM   1807  CA  THR A 130       8.358  76.970  51.183  1.00  0.00           C
ATOM   1808  C   THR A 130       8.908  77.233  49.797  1.00  0.00           C
ATOM   1809  O   THR A 130      10.069  77.646  49.679  1.00  0.00           O
ATOM   1810  CB  THR A 130       7.819  78.291  51.767  1.00  0.00           C
ATOM   1811  CG2 THR A 130       6.468  78.527  51.173  1.00  0.00           C
ATOM   1812  OG1 THR A 130       7.513  78.187  53.146  1.00  0.00           O
ATOM   1813  H   THR A 130      10.304  76.516  51.921  1.00  0.00           H
ATOM   1814  HA  THR A 130       7.476  76.344  51.043  1.00  0.00           H
ATOM   1815  HB  THR A 130       8.581  79.058  51.630  1.00  0.00           H
ATOM   1816  HG1 THR A 130       8.376  78.289  53.555  1.00  0.00           H
ATOM   1817 HG21 THR A 130       6.544  78.655  50.093  1.00  0.00           H
ATOM   1818 HG22 THR A 130       6.178  79.457  51.662  1.00  0.00           H
ATOM   1819 HG23 THR A 130       5.781  77.725  51.442  1.00  0.00           H
ATOM   1820  N   PHE A 131       8.140  76.951  48.698  1.00  0.00           N
ATOM   1821  CA  PHE A 131       8.522  77.019  47.270  1.00  0.00           C
ATOM   1822  C   PHE A 131       7.427  77.626  46.446  1.00  0.00           C
ATOM   1823  O   PHE A 131       6.220  77.335  46.645  1.00  0.00           O
ATOM   1824  CB  PHE A 131       8.896  75.600  46.835  1.00  0.00           C
ATOM   1825  CG  PHE A 131       9.950  74.958  47.728  1.00  0.00           C
ATOM   1826  CD1 PHE A 131      11.236  75.562  47.790  1.00  0.00           C
ATOM   1827  CD2 PHE A 131       9.771  73.737  48.397  1.00  0.00           C
ATOM   1828  CE1 PHE A 131      12.178  75.068  48.719  1.00  0.00           C
ATOM   1829  CE2 PHE A 131      10.800  73.198  49.209  1.00  0.00           C
ATOM   1830  CZ  PHE A 131      12.017  73.819  49.358  1.00  0.00           C
ATOM   1831  H   PHE A 131       7.160  76.788  48.877  1.00  0.00           H
ATOM   1832  HA  PHE A 131       9.440  77.601  47.191  1.00  0.00           H
ATOM   1833  HB2 PHE A 131       8.020  74.954  46.771  1.00  0.00           H
ATOM   1834  HB3 PHE A 131       9.324  75.711  45.839  1.00  0.00           H
ATOM   1835  HD1 PHE A 131      11.400  76.496  47.273  1.00  0.00           H
ATOM   1836  HD2 PHE A 131       8.753  73.380  48.435  1.00  0.00           H
ATOM   1837  HE1 PHE A 131      13.121  75.594  48.705  1.00  0.00           H
ATOM   1838  HE2 PHE A 131      10.679  72.243  49.698  1.00  0.00           H
ATOM   1839  HZ  PHE A 131      12.823  73.295  49.851  1.00  0.00           H
ATOM   1840  N   GLU A 132       7.798  78.570  45.523  1.00  0.00           N
ATOM   1841  CA  GLU A 132       6.958  79.228  44.571  1.00  0.00           C
ATOM   1842  C   GLU A 132       7.597  79.318  43.130  1.00  0.00           C
ATOM   1843  O   GLU A 132       8.775  79.445  42.925  1.00  0.00           O
ATOM   1844  CB  GLU A 132       6.484  80.563  45.201  1.00  0.00           C
ATOM   1845  CG  GLU A 132       6.065  80.664  46.665  1.00  0.00           C
ATOM   1846  CD  GLU A 132       5.207  81.920  46.909  1.00  0.00           C
ATOM   1847  OE1 GLU A 132       5.494  82.612  47.897  1.00  0.00           O
ATOM   1848  OE2 GLU A 132       4.100  82.140  46.334  1.00  0.00           O
ATOM   1849  H   GLU A 132       8.791  78.748  45.461  1.00  0.00           H
ATOM   1850  HA  GLU A 132       6.090  78.569  44.537  1.00  0.00           H
ATOM   1851  HB2 GLU A 132       7.302  81.282  45.157  1.00  0.00           H
ATOM   1852  HB3 GLU A 132       5.649  80.864  44.568  1.00  0.00           H
ATOM   1853  HG2 GLU A 132       5.400  79.881  47.028  1.00  0.00           H
ATOM   1854  HG3 GLU A 132       6.901  80.714  47.363  1.00  0.00           H
ATOM   1855  N   VAL A 133       6.711  79.342  42.093  1.00  0.00           N
ATOM   1856  CA  VAL A 133       7.170  79.567  40.727  1.00  0.00           C
ATOM   1857  C   VAL A 133       7.331  81.103  40.529  1.00  0.00           C
ATOM   1858  O   VAL A 133       6.325  81.842  40.461  1.00  0.00           O
ATOM   1859  CB  VAL A 133       6.202  78.927  39.625  1.00  0.00           C
ATOM   1860  CG1 VAL A 133       6.908  78.876  38.302  1.00  0.00           C
ATOM   1861  CG2 VAL A 133       5.813  77.497  40.059  1.00  0.00           C
ATOM   1862  H   VAL A 133       5.763  79.024  42.233  1.00  0.00           H
ATOM   1863  HA  VAL A 133       8.135  79.069  40.631  1.00  0.00           H
ATOM   1864  HB  VAL A 133       5.255  79.447  39.484  1.00  0.00           H
ATOM   1865 HG11 VAL A 133       6.217  78.565  37.518  1.00  0.00           H
ATOM   1866 HG12 VAL A 133       7.183  79.888  38.004  1.00  0.00           H
ATOM   1867 HG13 VAL A 133       7.674  78.102  38.361  1.00  0.00           H
ATOM   1868 HG21 VAL A 133       6.701  76.877  40.185  1.00  0.00           H
ATOM   1869 HG22 VAL A 133       5.180  77.061  39.286  1.00  0.00           H
ATOM   1870 HG23 VAL A 133       5.366  77.512  41.052  1.00  0.00           H
ATOM   1871  N   ALA A 134       8.549  81.606  40.550  1.00  0.00           N
ATOM   1872  CA  ALA A 134       8.927  83.027  40.716  1.00  0.00           C
ATOM   1873  C   ALA A 134      10.247  83.404  40.063  1.00  0.00           C
ATOM   1874  O   ALA A 134      11.221  82.586  39.934  1.00  0.00           O
ATOM   1875  CB  ALA A 134       8.830  83.496  42.174  1.00  0.00           C
ATOM   1876  H   ALA A 134       9.294  80.936  40.672  1.00  0.00           H
ATOM   1877  HA  ALA A 134       8.173  83.597  40.174  1.00  0.00           H
ATOM   1878  HB1 ALA A 134       9.535  82.895  42.747  1.00  0.00           H
ATOM   1879  HB2 ALA A 134       7.878  83.297  42.665  1.00  0.00           H
ATOM   1880  HB3 ALA A 134       8.997  84.571  42.243  1.00  0.00           H
ATOM   1881  N   ASP A 135      10.357  84.683  39.704  1.00 -0.01           N
ATOM   1882  CA  ASP A 135      11.496  85.268  39.102  1.00 -0.01           C
ATOM   1883  C   ASP A 135      12.272  86.117  40.084  1.00 -0.01           C
ATOM   1884  O   ASP A 135      11.746  87.034  40.666  1.00 -0.01           O
ATOM   1885  CB  ASP A 135      11.029  86.175  37.880  1.00 -0.01           C
ATOM   1886  CG  ASP A 135      12.142  86.982  37.168  1.00 -0.01           C
ATOM   1887  OD1 ASP A 135      13.342  86.770  37.503  1.00 -0.01           O
ATOM   1888  OD2 ASP A 135      11.763  87.879  36.376  1.00 -0.01           O
ATOM   1889  H   ASP A 135       9.716  85.403  40.005  1.00 -0.01           H
ATOM   1890  HA  ASP A 135      12.111  84.469  38.687  1.00 -0.01           H
ATOM   1891  HB2 ASP A 135      10.569  85.476  37.181  1.00 -0.01           H
ATOM   1892  HB3 ASP A 135      10.328  86.863  38.352  1.00 -0.01           H
ATOM   1893  N   ALA A 136      13.533  85.786  40.353  1.00  0.01           N
ATOM   1894  CA  ALA A 136      14.322  86.471  41.378  1.00  0.01           C
ATOM   1895  C   ALA A 136      14.769  87.837  40.984  1.00  0.01           C
ATOM   1896  O   ALA A 136      15.377  88.526  41.806  1.00  0.01           O
ATOM   1897  CB  ALA A 136      15.494  85.573  41.718  1.00  0.01           C
ATOM   1898  H   ALA A 136      13.889  84.987  39.847  1.00  0.01           H
ATOM   1899  HA  ALA A 136      13.781  86.569  42.319  1.00  0.01           H
ATOM   1900  HB1 ALA A 136      16.063  85.256  40.844  1.00  0.01           H
ATOM   1901  HB2 ALA A 136      15.006  84.731  42.207  1.00  0.01           H
ATOM   1902  HB3 ALA A 136      16.137  85.955  42.511  1.00  0.01           H
ATOM   1903  N   MET A 137      14.556  88.291  39.803  1.00  0.00           N
ATOM   1904  CA  MET A 137      14.731  89.666  39.374  1.00  0.00           C
ATOM   1905  C   MET A 137      13.520  90.556  39.671  1.00  0.00           C
ATOM   1906  O   MET A 137      13.705  91.751  39.600  1.00  0.00           O
ATOM   1907  CB  MET A 137      15.013  89.640  37.911  1.00  0.00           C
ATOM   1908  CG  MET A 137      16.255  88.758  37.607  1.00  0.00           C
ATOM   1909  SD  MET A 137      16.942  88.850  35.964  1.00  0.00           S
ATOM   1910  CE  MET A 137      15.741  88.004  34.912  1.00  0.00           C
ATOM   1911  H   MET A 137      14.137  87.661  39.135  1.00  0.00           H
ATOM   1912  HA  MET A 137      15.529  90.312  39.740  1.00  0.00           H
ATOM   1913  HB2 MET A 137      14.067  89.331  37.466  1.00  0.00           H
ATOM   1914  HB3 MET A 137      15.260  90.647  37.574  1.00  0.00           H
ATOM   1915  HG2 MET A 137      17.124  88.975  38.228  1.00  0.00           H
ATOM   1916  HG3 MET A 137      16.039  87.707  37.801  1.00  0.00           H
ATOM   1917  HE1 MET A 137      16.270  87.860  33.970  1.00  0.00           H
ATOM   1918  HE2 MET A 137      15.370  87.035  35.246  1.00  0.00           H
ATOM   1919  HE3 MET A 137      15.010  88.805  34.802  1.00  0.00           H
ATOM   1920  N   ARG A 138      12.375  90.095  40.142  1.00  0.01           N
ATOM   1921  CA  ARG A 138      11.213  90.896  40.612  1.00  0.01           C
ATOM   1922  C   ARG A 138      10.489  90.192  41.718  1.00  0.01           C
ATOM   1923  O   ARG A 138       9.454  89.565  41.488  1.00  0.01           O
ATOM   1924  CB  ARG A 138      10.344  91.223  39.352  1.00  0.01           C
ATOM   1925  CG  ARG A 138      10.129  89.930  38.541  1.00  0.01           C
ATOM   1926  CD  ARG A 138       8.995  89.975  37.607  1.00  0.01           C
ATOM   1927  NE  ARG A 138       9.306  89.151  36.394  1.00  0.01           N
ATOM   1928  CZ  ARG A 138       8.520  88.926  35.376  1.00  0.01           C
ATOM   1929  NH1 ARG A 138       7.310  89.429  35.180  1.00  0.01           N
ATOM   1930  NH2 ARG A 138       9.034  88.197  34.431  1.00  0.01           N
ATOM   1931  H   ARG A 138      12.341  89.090  40.237  1.00  0.01           H
ATOM   1932  HA  ARG A 138      11.747  91.804  40.891  1.00  0.01           H
ATOM   1933  HB2 ARG A 138       9.429  91.698  39.707  1.00  0.01           H
ATOM   1934  HB3 ARG A 138      10.821  91.955  38.700  1.00  0.01           H
ATOM   1935  HG2 ARG A 138      11.079  89.677  38.070  1.00  0.01           H
ATOM   1936  HG3 ARG A 138      10.072  89.087  39.229  1.00  0.01           H
ATOM   1937  HD2 ARG A 138       8.179  89.614  38.234  1.00  0.01           H
ATOM   1938  HD3 ARG A 138       8.746  91.002  37.338  1.00  0.01           H
ATOM   1939  HE  ARG A 138      10.215  88.711  36.389  1.00  0.01           H
ATOM   1940 HH11 ARG A 138       6.909  90.196  35.701  1.00  0.01           H
ATOM   1941 HH12 ARG A 138       6.874  89.317  34.276  1.00  0.01           H
ATOM   1942 HH21 ARG A 138       9.985  87.869  34.522  1.00  0.01           H
ATOM   1943 HH22 ARG A 138       8.458  87.969  33.634  1.00  0.01           H
ATOM   1944  N   LEU A 139      11.188  90.017  42.859  1.00  0.00           N
ATOM   1945  CA  LEU A 139      10.834  88.999  43.911  1.00  0.00           C
ATOM   1946  C   LEU A 139       9.457  89.359  44.521  1.00  0.00           C
ATOM   1947  O   LEU A 139       9.267  90.524  44.887  1.00  0.00           O
ATOM   1948  CB  LEU A 139      11.976  88.988  44.992  1.00  0.00           C
ATOM   1949  CG  LEU A 139      13.156  88.143  44.631  1.00  0.00           C
ATOM   1950  CD1 LEU A 139      14.359  88.299  45.551  1.00  0.00           C
ATOM   1951  CD2 LEU A 139      12.732  86.731  44.678  1.00  0.00           C
ATOM   1952  H   LEU A 139      12.014  90.597  42.904  1.00  0.00           H
ATOM   1953  HA  LEU A 139      10.719  88.059  43.371  1.00  0.00           H
ATOM   1954  HB2 LEU A 139      12.238  90.021  45.221  1.00  0.00           H
ATOM   1955  HB3 LEU A 139      11.535  88.642  45.927  1.00  0.00           H
ATOM   1956  HG  LEU A 139      13.400  88.396  43.599  1.00  0.00           H
ATOM   1957 HD11 LEU A 139      15.146  87.592  45.291  1.00  0.00           H
ATOM   1958 HD12 LEU A 139      13.941  87.986  46.508  1.00  0.00           H
ATOM   1959 HD13 LEU A 139      14.701  89.329  45.448  1.00  0.00           H
ATOM   1960 HD21 LEU A 139      13.568  86.069  44.453  1.00  0.00           H
ATOM   1961 HD22 LEU A 139      12.521  86.365  45.683  1.00  0.00           H
ATOM   1962 HD23 LEU A 139      11.944  86.514  43.957  1.00  0.00           H
ATOM   1963  N   PRO A 140       8.478  88.411  44.693  1.00  0.00           N
ATOM   1964  CA  PRO A 140       7.053  88.708  44.998  1.00  0.00           C
ATOM   1965  C   PRO A 140       6.943  89.169  46.531  1.00  0.00           C
ATOM   1966  O   PRO A 140       5.918  89.217  47.153  1.00  0.00           O
ATOM   1967  CB  PRO A 140       6.260  87.449  44.725  1.00  0.00           C
ATOM   1968  CG  PRO A 140       7.249  86.373  44.757  1.00  0.00           C
ATOM   1969  CD  PRO A 140       8.534  87.027  44.268  1.00  0.00           C
ATOM   1970  HA  PRO A 140       6.668  89.536  44.401  1.00  0.00           H
ATOM   1971  HB2 PRO A 140       5.394  87.311  45.372  1.00  0.00           H
ATOM   1972  HB3 PRO A 140       5.825  87.580  43.734  1.00  0.00           H
ATOM   1973  HG2 PRO A 140       7.438  86.047  45.779  1.00  0.00           H
ATOM   1974  HG3 PRO A 140       6.953  85.605  44.042  1.00  0.00           H
ATOM   1975  HD2 PRO A 140       9.481  86.598  44.594  1.00  0.00           H
ATOM   1976  HD3 PRO A 140       8.513  86.997  43.179  1.00  0.00           H
ATOM   1977  N   TYR A 141       8.102  89.236  47.181  1.00  0.00           N
ATOM   1978  CA  TYR A 141       8.319  89.556  48.635  1.00  0.00           C
ATOM   1979  C   TYR A 141       8.704  91.044  48.883  1.00  0.00           C
ATOM   1980  O   TYR A 141       9.196  91.696  47.967  1.00  0.00           O
ATOM   1981  CB  TYR A 141       9.408  88.620  49.120  1.00  0.00           C
ATOM   1982  CG  TYR A 141       9.222  87.165  48.731  1.00  0.00           C
ATOM   1983  CD1 TYR A 141       8.007  86.562  49.124  1.00  0.00           C
ATOM   1984  CD2 TYR A 141      10.109  86.490  47.958  1.00  0.00           C
ATOM   1985  CE1 TYR A 141       7.704  85.252  48.822  1.00  0.00           C
ATOM   1986  CE2 TYR A 141       9.836  85.162  47.631  1.00  0.00           C
ATOM   1987  CZ  TYR A 141       8.627  84.460  48.030  1.00  0.00           C
ATOM   1988  OH  TYR A 141       8.478  83.116  47.781  1.00  0.00           O
ATOM   1989  H   TYR A 141       8.928  89.059  46.627  1.00  0.00           H
ATOM   1990  HA  TYR A 141       7.364  89.383  49.131  1.00  0.00           H
ATOM   1991  HB2 TYR A 141      10.405  88.926  48.800  1.00  0.00           H
ATOM   1992  HB3 TYR A 141       9.436  88.600  50.210  1.00  0.00           H
ATOM   1993  HD1 TYR A 141       7.302  87.107  49.735  1.00  0.00           H
ATOM   1994  HD2 TYR A 141      11.052  86.945  47.693  1.00  0.00           H
ATOM   1995  HE1 TYR A 141       6.825  84.792  49.248  1.00  0.00           H
ATOM   1996  HE2 TYR A 141      10.534  84.517  47.118  1.00  0.00           H
ATOM   1997  HH  TYR A 141       7.594  82.800  47.983  1.00  0.00           H
ATOM   1998  N   GLU A 142       8.625  91.540  50.141  1.00  0.00           N
ATOM   1999  CA  GLU A 142       8.953  92.914  50.590  1.00  0.00           C
ATOM   2000  C   GLU A 142      10.383  93.093  50.947  1.00  0.00           C
ATOM   2001  O   GLU A 142      11.224  92.163  51.055  1.00  0.00           O
ATOM   2002  CB  GLU A 142       8.000  93.389  51.659  1.00  0.00           C
ATOM   2003  CG  GLU A 142       6.488  93.251  51.497  1.00  0.00           C
ATOM   2004  CD  GLU A 142       5.949  94.062  50.319  1.00  0.00           C
ATOM   2005  OE1 GLU A 142       4.795  93.829  49.838  1.00  0.00           O
ATOM   2006  OE2 GLU A 142       6.646  95.016  49.898  1.00  0.00           O
ATOM   2007  H   GLU A 142       8.165  90.933  50.804  1.00  0.00           H
ATOM   2008  HA  GLU A 142       8.638  93.569  49.777  1.00  0.00           H
ATOM   2009  HB2 GLU A 142       8.188  92.696  52.478  1.00  0.00           H
ATOM   2010  HB3 GLU A 142       8.128  94.440  51.920  1.00  0.00           H
ATOM   2011  HG2 GLU A 142       6.369  92.169  51.437  1.00  0.00           H
ATOM   2012  HG3 GLU A 142       5.876  93.460  52.374  1.00  0.00           H
ATOM   2013  N   ASP A 143      10.752  94.355  51.080  1.00  0.00           N
ATOM   2014  CA  ASP A 143      12.201  94.670  51.432  1.00  0.00           C
ATOM   2015  C   ASP A 143      12.568  94.136  52.852  1.00  0.00           C
ATOM   2016  O   ASP A 143      11.748  94.014  53.719  1.00  0.00           O
ATOM   2017  CB  ASP A 143      12.510  96.213  51.353  1.00  0.00           C
ATOM   2018  CG  ASP A 143      12.124  96.993  50.144  1.00  0.00           C
ATOM   2019  OD1 ASP A 143      11.472  96.423  49.195  1.00  0.00           O
ATOM   2020  OD2 ASP A 143      12.389  98.157  50.121  1.00  0.00           O
ATOM   2021  H   ASP A 143      10.082  95.096  51.230  1.00  0.00           H
ATOM   2022  HA  ASP A 143      12.850  94.063  50.800  1.00  0.00           H
ATOM   2023  HB2 ASP A 143      12.055  96.672  52.231  1.00  0.00           H
ATOM   2024  HB3 ASP A 143      13.592  96.303  51.450  1.00  0.00           H
ATOM   2025  N   GLU A 144      13.822  93.778  53.076  1.00  0.00           N
ATOM   2026  CA  GLU A 144      14.384  93.308  54.302  1.00  0.00           C
ATOM   2027  C   GLU A 144      13.595  92.071  54.868  1.00  0.00           C
ATOM   2028  O   GLU A 144      13.506  91.956  56.059  1.00  0.00           O
ATOM   2029  CB  GLU A 144      14.413  94.464  55.309  1.00  0.00           C
ATOM   2030  CG  GLU A 144      15.035  95.804  54.734  1.00  0.00           C
ATOM   2031  CD  GLU A 144      14.865  97.023  55.717  1.00  0.00           C
ATOM   2032  OE1 GLU A 144      14.106  97.898  55.325  1.00  0.00           O
ATOM   2033  OE2 GLU A 144      15.455  97.036  56.832  1.00  0.00           O
ATOM   2034  H   GLU A 144      14.421  94.046  52.309  1.00  0.00           H
ATOM   2035  HA  GLU A 144      15.393  92.897  54.257  1.00  0.00           H
ATOM   2036  HB2 GLU A 144      13.401  94.654  55.665  1.00  0.00           H
ATOM   2037  HB3 GLU A 144      14.932  94.160  56.218  1.00  0.00           H
ATOM   2038  HG2 GLU A 144      16.107  95.641  54.625  1.00  0.00           H
ATOM   2039  HG3 GLU A 144      14.583  96.090  53.784  1.00  0.00           H
ATOM   2040  N   SER A 145      13.258  91.158  53.991  1.00  0.00           N
ATOM   2041  CA  SER A 145      12.435  89.977  54.302  1.00  0.00           C
ATOM   2042  C   SER A 145      13.301  88.828  54.838  1.00  0.00           C
ATOM   2043  O   SER A 145      12.794  88.164  55.712  1.00  0.00           O
ATOM   2044  CB  SER A 145      11.637  89.454  53.089  1.00  0.00           C
ATOM   2045  OG  SER A 145      10.568  90.316  52.791  1.00  0.00           O
ATOM   2046  H   SER A 145      13.480  91.368  53.029  1.00  0.00           H
ATOM   2047  HA  SER A 145      11.811  90.327  55.124  1.00  0.00           H
ATOM   2048  HB2 SER A 145      12.281  89.289  52.225  1.00  0.00           H
ATOM   2049  HB3 SER A 145      11.201  88.515  53.431  1.00  0.00           H
ATOM   2050  HG  SER A 145      10.897  90.899  52.103  1.00  0.00           H
ATOM   2051  N   PHE A 146      14.564  88.722  54.420  1.00  0.00           N
ATOM   2052  CA  PHE A 146      15.377  87.563  54.745  1.00  0.00           C
ATOM   2053  C   PHE A 146      16.567  87.927  55.573  1.00  0.00           C
ATOM   2054  O   PHE A 146      17.249  88.915  55.319  1.00  0.00           O
ATOM   2055  CB  PHE A 146      15.616  86.930  53.365  1.00  0.00           C
ATOM   2056  CG  PHE A 146      14.319  86.248  52.926  1.00  0.00           C
ATOM   2057  CD1 PHE A 146      13.906  85.007  53.378  1.00  0.00           C
ATOM   2058  CD2 PHE A 146      13.577  86.905  51.896  1.00  0.00           C
ATOM   2059  CE1 PHE A 146      12.775  84.336  52.747  1.00  0.00           C
ATOM   2060  CE2 PHE A 146      12.373  86.354  51.414  1.00  0.00           C
ATOM   2061  CZ  PHE A 146      12.002  85.034  51.780  1.00  0.00           C
ATOM   2062  H   PHE A 146      15.006  89.388  53.803  1.00  0.00           H
ATOM   2063  HA  PHE A 146      14.788  86.874  55.351  1.00  0.00           H
ATOM   2064  HB2 PHE A 146      15.939  87.659  52.622  1.00  0.00           H
ATOM   2065  HB3 PHE A 146      16.494  86.308  53.538  1.00  0.00           H
ATOM   2066  HD1 PHE A 146      14.404  84.502  54.192  1.00  0.00           H
ATOM   2067  HD2 PHE A 146      13.923  87.875  51.571  1.00  0.00           H
ATOM   2068  HE1 PHE A 146      12.430  83.403  53.168  1.00  0.00           H
ATOM   2069  HE2 PHE A 146      11.941  86.947  50.621  1.00  0.00           H
ATOM   2070  HZ  PHE A 146      11.162  84.505  51.355  1.00  0.00           H
ATOM   2071  N   ASP A 147      16.994  87.078  56.506  1.00  0.00           N
ATOM   2072  CA  ASP A 147      18.226  87.243  57.283  1.00  0.00           C
ATOM   2073  C   ASP A 147      19.494  87.049  56.422  1.00  0.00           C
ATOM   2074  O   ASP A 147      20.606  87.433  56.804  1.00  0.00           O
ATOM   2075  CB  ASP A 147      18.150  86.137  58.374  1.00  0.00           C
ATOM   2076  CG  ASP A 147      17.048  86.448  59.429  1.00  0.00           C
ATOM   2077  OD1 ASP A 147      16.178  85.587  59.761  1.00  0.00           O
ATOM   2078  OD2 ASP A 147      17.126  87.553  60.024  1.00  0.00           O
ATOM   2079  H   ASP A 147      16.373  86.352  56.833  1.00  0.00           H
ATOM   2080  HA  ASP A 147      18.346  88.245  57.696  1.00  0.00           H
ATOM   2081  HB2 ASP A 147      18.127  85.121  57.980  1.00  0.00           H
ATOM   2082  HB3 ASP A 147      19.109  86.260  58.876  1.00  0.00           H
ATOM   2083  N   CYS A 148      19.318  86.293  55.302  1.00  0.00           N
ATOM   2084  CA  CYS A 148      20.432  85.813  54.406  1.00  0.00           C
ATOM   2085  C   CYS A 148      19.782  85.254  53.139  1.00  0.00           C
ATOM   2086  O   CYS A 148      18.651  84.760  53.198  1.00  0.00           O
ATOM   2087  CB  CYS A 148      21.199  84.726  55.220  1.00  0.00           C
ATOM   2088  SG  CYS A 148      20.219  83.345  55.835  1.00  0.00           S
ATOM   2089  H   CYS A 148      18.435  85.851  55.090  1.00  0.00           H
ATOM   2090  HA  CYS A 148      21.140  86.568  54.063  1.00  0.00           H
ATOM   2091  HB2 CYS A 148      21.957  84.202  54.637  1.00  0.00           H
ATOM   2092  HB3 CYS A 148      21.590  85.248  56.094  1.00  0.00           H
ATOM   2093  HG  CYS A 148      20.374  83.764  57.094  1.00  0.00           H
ATOM   2094  N   ALA A 149      20.582  85.230  52.078  1.00  0.00           N
ATOM   2095  CA  ALA A 149      20.246  84.466  50.841  1.00  0.00           C
ATOM   2096  C   ALA A 149      21.393  83.788  50.168  1.00  0.00           C
ATOM   2097  O   ALA A 149      22.563  84.134  50.429  1.00  0.00           O
ATOM   2098  CB  ALA A 149      19.425  85.485  49.975  1.00  0.00           C
ATOM   2099  H   ALA A 149      21.526  85.591  52.087  1.00  0.00           H
ATOM   2100  HA  ALA A 149      19.564  83.705  51.219  1.00  0.00           H
ATOM   2101  HB1 ALA A 149      20.085  86.057  49.324  1.00  0.00           H
ATOM   2102  HB2 ALA A 149      18.959  86.294  50.536  1.00  0.00           H
ATOM   2103  HB3 ALA A 149      18.836  84.982  49.207  1.00  0.00           H
ATOM   2104  N   TRP A 150      21.205  82.935  49.172  1.00 -0.02           N
ATOM   2105  CA  TRP A 150      22.227  82.463  48.260  1.00 -0.02           C
ATOM   2106  C   TRP A 150      21.612  82.204  46.856  1.00 -0.02           C
ATOM   2107  O   TRP A 150      20.368  82.271  46.746  1.00 -0.02           O
ATOM   2108  CB  TRP A 150      23.074  81.307  48.777  1.00 -0.02           C
ATOM   2109  CG  TRP A 150      22.364  79.984  49.044  1.00 -0.02           C
ATOM   2110  CD1 TRP A 150      21.051  79.665  48.918  1.00 -0.02           C
ATOM   2111  CD2 TRP A 150      22.938  78.751  49.602  1.00 -0.02           C
ATOM   2112  CE2 TRP A 150      21.957  77.700  49.624  1.00 -0.02           C
ATOM   2113  CE3 TRP A 150      24.201  78.394  50.052  1.00 -0.02           C
ATOM   2114  NE1 TRP A 150      20.790  78.305  49.097  1.00 -0.02           N
ATOM   2115  CZ2 TRP A 150      22.249  76.386  50.034  1.00 -0.02           C
ATOM   2116  CZ3 TRP A 150      24.568  77.067  50.444  1.00 -0.02           C
ATOM   2117  CH2 TRP A 150      23.583  76.080  50.423  1.00 -0.02           C
ATOM   2118  H   TRP A 150      20.262  82.705  48.893  1.00 -0.02           H
ATOM   2119  HA  TRP A 150      22.956  83.272  48.214  1.00 -0.02           H
ATOM   2120  HB2 TRP A 150      23.860  81.138  48.040  1.00 -0.02           H
ATOM   2121  HB3 TRP A 150      23.485  81.451  49.776  1.00 -0.02           H
ATOM   2122  HD1 TRP A 150      20.352  80.452  48.681  1.00 -0.02           H
ATOM   2123  HE1 TRP A 150      19.934  77.778  48.995  1.00 -0.02           H
ATOM   2124  HE3 TRP A 150      25.003  79.108  50.174  1.00 -0.02           H
ATOM   2125  HZ2 TRP A 150      21.431  75.686  50.113  1.00 -0.02           H
ATOM   2126  HZ3 TRP A 150      25.609  76.859  50.644  1.00 -0.02           H
ATOM   2127  HH2 TRP A 150      23.743  75.056  50.727  1.00 -0.02           H
ATOM   2128  N   ALA A 151      22.497  81.919  45.910  1.00 -0.05           N
ATOM   2129  CA  ALA A 151      22.297  81.684  44.488  1.00 -0.05           C
ATOM   2130  C   ALA A 151      23.375  80.736  43.946  1.00 -0.05           C
ATOM   2131  O   ALA A 151      24.396  81.096  43.371  1.00 -0.05           O
ATOM   2132  CB  ALA A 151      22.338  82.958  43.666  1.00 -0.05           C
ATOM   2133  H   ALA A 151      23.471  81.837  46.166  1.00 -0.05           H
ATOM   2134  HA  ALA A 151      21.284  81.310  44.337  1.00 -0.05           H
ATOM   2135  HB1 ALA A 151      22.168  82.863  42.594  1.00 -0.05           H
ATOM   2136  HB2 ALA A 151      23.209  83.536  43.977  1.00 -0.05           H
ATOM   2137  HB3 ALA A 151      21.475  83.542  43.985  1.00 -0.05           H
ATOM   2138  N   ILE A 152      23.051  79.410  44.008  1.00 -0.13           N
ATOM   2139  CA  ILE A 152      23.956  78.320  43.557  1.00 -0.13           C
ATOM   2140  C   ILE A 152      23.763  78.200  42.050  1.00 -0.13           C
ATOM   2141  O   ILE A 152      22.738  77.647  41.549  1.00 -0.13           O
ATOM   2142  CB  ILE A 152      23.921  77.034  44.346  1.00 -0.13           C
ATOM   2143  CG1 ILE A 152      24.687  77.258  45.633  1.00 -0.13           C
ATOM   2144  CG2 ILE A 152      24.362  75.729  43.625  1.00 -0.13           C
ATOM   2145  CD1 ILE A 152      24.230  76.209  46.715  1.00 -0.13           C
ATOM   2146  H   ILE A 152      22.186  79.210  44.489  1.00 -0.13           H
ATOM   2147  HA  ILE A 152      24.967  78.716  43.653  1.00 -0.13           H
ATOM   2148  HB  ILE A 152      22.877  77.014  44.657  1.00 -0.13           H
ATOM   2149 HG12 ILE A 152      25.746  77.129  45.409  1.00 -0.13           H
ATOM   2150 HG13 ILE A 152      24.552  78.179  46.200  1.00 -0.13           H
ATOM   2151 HG21 ILE A 152      25.429  75.702  43.406  1.00 -0.13           H
ATOM   2152 HG22 ILE A 152      23.783  75.634  42.707  1.00 -0.13           H
ATOM   2153 HG23 ILE A 152      24.038  74.857  44.193  1.00 -0.13           H
ATOM   2154 HD11 ILE A 152      23.165  76.246  46.940  1.00 -0.13           H
ATOM   2155 HD12 ILE A 152      24.728  76.243  47.684  1.00 -0.13           H
ATOM   2156 HD13 ILE A 152      24.563  75.222  46.394  1.00 -0.13           H
ATOM   2157  N   GLU A 153      24.644  78.837  41.227  1.00 -0.36           N
ATOM   2158  CA  GLU A 153      24.651  78.759  39.727  1.00 -0.36           C
ATOM   2159  C   GLU A 153      23.463  79.371  39.000  1.00 -0.36           C
ATOM   2160  O   GLU A 153      23.430  79.429  37.772  1.00 -0.36           O
ATOM   2161  CB  GLU A 153      25.048  77.362  39.214  1.00 -0.36           C
ATOM   2162  CG  GLU A 153      26.582  77.061  39.486  1.00 -0.36           C
ATOM   2163  CD  GLU A 153      26.850  75.526  39.763  1.00 -0.36           C
ATOM   2164  OE1 GLU A 153      26.236  74.614  39.120  1.00 -0.36           O
ATOM   2165  OE2 GLU A 153      27.794  75.245  40.537  1.00 -0.36           O
ATOM   2166  H   GLU A 153      25.378  79.329  41.716  1.00 -0.36           H
ATOM   2167  HA  GLU A 153      25.442  79.450  39.433  1.00 -0.36           H
ATOM   2168  HB2 GLU A 153      24.476  76.569  39.696  1.00 -0.36           H
ATOM   2169  HB3 GLU A 153      24.867  77.229  38.147  1.00 -0.36           H
ATOM   2170  HG2 GLU A 153      27.145  77.434  38.631  1.00 -0.36           H
ATOM   2171  HG3 GLU A 153      26.931  77.567  40.387  1.00 -0.36           H
ATOM   2172  N   SER A 154      22.478  79.820  39.760  1.00 -0.12           N
ATOM   2173  CA  SER A 154      21.284  80.336  39.222  1.00 -0.12           C
ATOM   2174  C   SER A 154      21.515  81.819  38.780  1.00 -0.12           C
ATOM   2175  O   SER A 154      20.828  82.258  37.908  1.00 -0.12           O
ATOM   2176  CB  SER A 154      20.184  80.397  40.285  1.00 -0.12           C
ATOM   2177  OG  SER A 154      20.486  81.220  41.378  1.00 -0.12           O
ATOM   2178  H   SER A 154      22.442  79.589  40.742  1.00 -0.12           H
ATOM   2179  HA  SER A 154      20.933  79.801  38.339  1.00 -0.12           H
ATOM   2180  HB2 SER A 154      19.289  80.762  39.780  1.00 -0.12           H
ATOM   2181  HB3 SER A 154      20.020  79.377  40.632  1.00 -0.12           H
ATOM   2182  HG  SER A 154      19.792  81.135  42.035  1.00 -0.12           H
ATOM   2183  N   LEU A 155      22.416  82.551  39.405  1.00 -0.05           N
ATOM   2184  CA  LEU A 155      22.904  83.942  39.002  1.00 -0.05           C
ATOM   2185  C   LEU A 155      23.333  83.938  37.559  1.00 -0.05           C
ATOM   2186  O   LEU A 155      23.029  84.854  36.855  1.00 -0.05           O
ATOM   2187  CB  LEU A 155      23.908  84.628  39.970  1.00 -0.05           C
ATOM   2188  CG  LEU A 155      24.382  86.046  39.580  1.00 -0.05           C
ATOM   2189  CD1 LEU A 155      23.130  86.900  39.509  1.00 -0.05           C
ATOM   2190  CD2 LEU A 155      25.335  86.630  40.617  1.00 -0.05           C
ATOM   2191  H   LEU A 155      22.841  82.127  40.217  1.00 -0.05           H
ATOM   2192  HA  LEU A 155      22.006  84.548  38.884  1.00 -0.05           H
ATOM   2193  HB2 LEU A 155      23.498  84.585  40.978  1.00 -0.05           H
ATOM   2194  HB3 LEU A 155      24.773  83.965  39.987  1.00 -0.05           H
ATOM   2195  HG  LEU A 155      24.986  86.049  38.673  1.00 -0.05           H
ATOM   2196 HD11 LEU A 155      22.463  86.441  38.779  1.00 -0.05           H
ATOM   2197 HD12 LEU A 155      23.432  87.874  39.125  1.00 -0.05           H
ATOM   2198 HD13 LEU A 155      22.650  87.169  40.450  1.00 -0.05           H
ATOM   2199 HD21 LEU A 155      25.132  86.425  41.668  1.00 -0.05           H
ATOM   2200 HD22 LEU A 155      26.343  86.239  40.476  1.00 -0.05           H
ATOM   2201 HD23 LEU A 155      25.416  87.711  40.501  1.00 -0.05           H
ATOM   2202  N   CYS A 156      24.027  82.906  37.112  1.00 -0.63           N
ATOM   2203  CA  CYS A 156      24.485  82.861  35.672  1.00 -0.63           C
ATOM   2204  C   CYS A 156      23.351  82.720  34.730  1.00 -0.63           C
ATOM   2205  O   CYS A 156      23.506  82.801  33.543  1.00 -0.63           O
ATOM   2206  CB  CYS A 156      25.479  81.674  35.515  1.00 -0.63           C
ATOM   2207  SG  CYS A 156      26.892  81.818  36.554  1.00 -0.63           S
ATOM   2208  H   CYS A 156      24.315  82.227  37.802  1.00 -0.63           H
ATOM   2209  HA  CYS A 156      25.035  83.787  35.505  1.00 -0.63           H
ATOM   2210  HB2 CYS A 156      25.015  80.706  35.704  1.00 -0.63           H
ATOM   2211  HB3 CYS A 156      25.818  81.637  34.480  1.00 -0.63           H
ATOM   2212  HG  CYS A 156      27.166  83.071  36.182  1.00 -0.63           H
ATOM   2213  N   HID A 157      22.083  82.553  35.213  1.00 -0.33           N
ATOM   2214  CA  HID A 157      20.943  82.543  34.275  1.00 -0.33           C
ATOM   2215  C   HID A 157      20.269  83.970  34.229  1.00 -0.33           C
ATOM   2216  O   HID A 157      19.350  84.201  33.422  1.00 -0.33           O
ATOM   2217  CB  HID A 157      19.940  81.515  34.810  1.00 -0.33           C
ATOM   2218  CG  HID A 157      20.478  80.087  34.848  1.00 -0.33           C
ATOM   2219  CD2 HID A 157      20.399  79.096  33.875  1.00 -0.33           C
ATOM   2220  ND1 HID A 157      21.398  79.587  35.761  1.00 -0.33           N
ATOM   2221  CE1 HID A 157      21.787  78.392  35.321  1.00 -0.33           C
ATOM   2222  NE2 HID A 157      21.180  78.000  34.192  1.00 -0.33           N
ATOM   2223  H   HID A 157      21.993  82.409  36.208  1.00 -0.33           H
ATOM   2224  HA  HID A 157      21.247  82.288  33.260  1.00 -0.33           H
ATOM   2225  HB2 HID A 157      19.606  81.799  35.808  1.00 -0.33           H
ATOM   2226  HB3 HID A 157      19.129  81.624  34.090  1.00 -0.33           H
ATOM   2227  HD1 HID A 157      21.771  79.972  36.617  1.00 -0.33           H
ATOM   2228  HD2 HID A 157      19.813  79.129  32.968  1.00 -0.33           H
ATOM   2229  HE1 HID A 157      22.502  77.815  35.890  1.00 -0.33           H
ATOM   2230  N   MET A 158      20.710  84.969  35.004  1.00  0.00           N
ATOM   2231  CA  MET A 158      19.952  86.219  35.237  1.00  0.00           C
ATOM   2232  C   MET A 158      20.778  87.381  34.526  1.00  0.00           C
ATOM   2233  O   MET A 158      21.965  87.374  34.218  1.00  0.00           O
ATOM   2234  CB  MET A 158      19.674  86.435  36.717  1.00  0.00           C
ATOM   2235  CG  MET A 158      18.857  85.353  37.334  1.00  0.00           C
ATOM   2236  SD  MET A 158      18.438  85.423  39.145  1.00  0.00           S
ATOM   2237  CE  MET A 158      18.058  83.637  39.145  1.00  0.00           C
ATOM   2238  H   MET A 158      21.528  84.869  35.588  1.00  0.00           H
ATOM   2239  HA  MET A 158      19.040  86.068  34.660  1.00  0.00           H
ATOM   2240  HB2 MET A 158      20.626  86.542  37.238  1.00  0.00           H
ATOM   2241  HB3 MET A 158      19.112  87.365  36.799  1.00  0.00           H
ATOM   2242  HG2 MET A 158      17.963  85.120  36.756  1.00  0.00           H
ATOM   2243  HG3 MET A 158      19.460  84.455  37.204  1.00  0.00           H
ATOM   2244  HE1 MET A 158      17.625  83.396  38.174  1.00  0.00           H
ATOM   2245  HE2 MET A 158      18.948  83.016  39.250  1.00  0.00           H
ATOM   2246  HE3 MET A 158      17.302  83.292  39.849  1.00  0.00           H
ATOM   2247  N   ASP A 159      20.106  88.544  34.285  1.00  0.00           N
ATOM   2248  CA  ASP A 159      20.786  89.889  34.187  1.00  0.00           C
ATOM   2249  C   ASP A 159      21.343  90.321  35.526  1.00  0.00           C
ATOM   2250  O   ASP A 159      20.562  90.574  36.418  1.00  0.00           O
ATOM   2251  CB  ASP A 159      19.693  90.915  33.703  1.00  0.00           C
ATOM   2252  CG  ASP A 159      20.284  92.185  33.118  1.00  0.00           C
ATOM   2253  OD1 ASP A 159      19.455  92.946  32.689  1.00  0.00           O
ATOM   2254  OD2 ASP A 159      21.503  92.444  33.078  1.00  0.00           O
ATOM   2255  H   ASP A 159      19.140  88.653  34.557  1.00  0.00           H
ATOM   2256  HA  ASP A 159      21.641  89.772  33.521  1.00  0.00           H
ATOM   2257  HB2 ASP A 159      19.080  90.496  32.905  1.00  0.00           H
ATOM   2258  HB3 ASP A 159      19.070  91.067  34.584  1.00  0.00           H
ATOM   2259  N   ARG A 160      22.692  90.378  35.676  1.00  0.07           N
ATOM   2260  CA  ARG A 160      23.466  90.421  36.920  1.00  0.07           C
ATOM   2261  C   ARG A 160      23.029  91.646  37.730  1.00  0.07           C
ATOM   2262  O   ARG A 160      22.553  91.530  38.868  1.00  0.07           O
ATOM   2263  CB  ARG A 160      24.982  90.350  36.564  1.00  0.07           C
ATOM   2264  CG  ARG A 160      25.404  88.889  36.354  1.00  0.07           C
ATOM   2265  CD  ARG A 160      24.448  88.011  35.620  1.00  0.07           C
ATOM   2266  NE  ARG A 160      25.238  86.840  35.209  1.00  0.07           N
ATOM   2267  CZ  ARG A 160      25.211  86.106  34.124  1.00  0.07           C
ATOM   2268  NH1 ARG A 160      24.189  86.076  33.310  1.00  0.07           N
ATOM   2269  NH2 ARG A 160      26.250  85.412  33.745  1.00  0.07           N
ATOM   2270  H   ARG A 160      23.258  90.296  34.843  1.00  0.07           H
ATOM   2271  HA  ARG A 160      23.167  89.598  37.569  1.00  0.07           H
ATOM   2272  HB2 ARG A 160      25.106  91.000  35.698  1.00  0.07           H
ATOM   2273  HB3 ARG A 160      25.566  90.738  37.399  1.00  0.07           H
ATOM   2274  HG2 ARG A 160      26.337  88.881  35.790  1.00  0.07           H
ATOM   2275  HG3 ARG A 160      25.598  88.427  37.322  1.00  0.07           H
ATOM   2276  HD2 ARG A 160      23.571  87.831  36.242  1.00  0.07           H
ATOM   2277  HD3 ARG A 160      24.168  88.539  34.708  1.00  0.07           H
ATOM   2278  HE  ARG A 160      26.122  86.608  35.640  1.00  0.07           H
ATOM   2279 HH11 ARG A 160      23.263  86.315  33.635  1.00  0.07           H
ATOM   2280 HH12 ARG A 160      24.300  85.478  32.503  1.00  0.07           H
ATOM   2281 HH21 ARG A 160      27.074  85.358  34.326  1.00  0.07           H
ATOM   2282 HH22 ARG A 160      26.066  84.817  32.949  1.00  0.07           H
ATOM   2283  N   ALA A 161      23.080  92.810  37.056  1.00  0.00           N
ATOM   2284  CA  ALA A 161      22.758  94.121  37.670  1.00  0.00           C
ATOM   2285  C   ALA A 161      21.358  94.067  38.390  1.00  0.00           C
ATOM   2286  O   ALA A 161      21.288  94.491  39.559  1.00  0.00           O
ATOM   2287  CB  ALA A 161      22.778  95.153  36.636  1.00  0.00           C
ATOM   2288  H   ALA A 161      23.478  92.720  36.132  1.00  0.00           H
ATOM   2289  HA  ALA A 161      23.488  94.384  38.436  1.00  0.00           H
ATOM   2290  HB1 ALA A 161      23.805  95.483  36.479  1.00  0.00           H
ATOM   2291  HB2 ALA A 161      22.152  95.987  36.956  1.00  0.00           H
ATOM   2292  HB3 ALA A 161      22.382  94.711  35.721  1.00  0.00           H
ATOM   2293  N   LYS A 162      20.301  93.576  37.699  1.00  0.01           N
ATOM   2294  CA  LYS A 162      18.870  93.441  38.104  1.00  0.01           C
ATOM   2295  C   LYS A 162      18.728  92.418  39.281  1.00  0.01           C
ATOM   2296  O   LYS A 162      18.314  92.838  40.328  1.00  0.01           O
ATOM   2297  CB  LYS A 162      18.015  92.969  36.927  1.00  0.01           C
ATOM   2298  CG  LYS A 162      17.983  94.034  35.875  1.00  0.01           C
ATOM   2299  CD  LYS A 162      16.995  93.586  34.772  1.00  0.01           C
ATOM   2300  CE  LYS A 162      16.706  94.498  33.532  1.00  0.01           C
ATOM   2301  NZ  LYS A 162      17.915  95.067  32.997  1.00  0.01           N
ATOM   2302  H   LYS A 162      20.534  93.200  36.791  1.00  0.01           H
ATOM   2303  HA  LYS A 162      18.458  94.361  38.520  1.00  0.01           H
ATOM   2304  HB2 LYS A 162      18.272  91.998  36.505  1.00  0.01           H
ATOM   2305  HB3 LYS A 162      17.015  92.856  37.346  1.00  0.01           H
ATOM   2306  HG2 LYS A 162      17.709  94.992  36.318  1.00  0.01           H
ATOM   2307  HG3 LYS A 162      18.962  94.041  35.396  1.00  0.01           H
ATOM   2308  HD2 LYS A 162      17.407  92.636  34.430  1.00  0.01           H
ATOM   2309  HD3 LYS A 162      16.104  93.367  35.360  1.00  0.01           H
ATOM   2310  HE2 LYS A 162      16.236  93.930  32.729  1.00  0.01           H
ATOM   2311  HE3 LYS A 162      16.027  95.296  33.831  1.00  0.01           H
ATOM   2312  HZ1 LYS A 162      18.339  95.765  33.592  1.00  0.01           H
ATOM   2313  HZ2 LYS A 162      17.815  95.483  32.082  1.00  0.01           H
ATOM   2314  HZ3 LYS A 162      18.558  94.288  32.973  1.00  0.01           H
ATOM   2315  N   ALA A 163      19.293  91.229  39.049  1.00  0.01           N
ATOM   2316  CA  ALA A 163      19.218  90.171  40.078  1.00  0.01           C
ATOM   2317  C   ALA A 163      19.925  90.606  41.403  1.00  0.01           C
ATOM   2318  O   ALA A 163      19.383  90.483  42.501  1.00  0.01           O
ATOM   2319  CB  ALA A 163      20.073  89.008  39.515  1.00  0.01           C
ATOM   2320  H   ALA A 163      19.806  91.020  38.204  1.00  0.01           H
ATOM   2321  HA  ALA A 163      18.182  89.902  40.286  1.00  0.01           H
ATOM   2322  HB1 ALA A 163      21.082  89.408  39.421  1.00  0.01           H
ATOM   2323  HB2 ALA A 163      19.710  88.636  38.557  1.00  0.01           H
ATOM   2324  HB3 ALA A 163      20.082  88.156  40.195  1.00  0.01           H
ATOM   2325  N   LEU A 164      21.068  91.305  41.372  1.00  0.00           N
ATOM   2326  CA  LEU A 164      21.802  91.667  42.546  1.00  0.00           C
ATOM   2327  C   LEU A 164      21.133  92.835  43.191  1.00  0.00           C
ATOM   2328  O   LEU A 164      20.903  92.846  44.397  1.00  0.00           O
ATOM   2329  CB  LEU A 164      23.347  91.929  42.166  1.00  0.00           C
ATOM   2330  CG  LEU A 164      24.230  90.712  42.057  1.00  0.00           C
ATOM   2331  CD1 LEU A 164      25.543  91.050  41.269  1.00  0.00           C
ATOM   2332  CD2 LEU A 164      24.577  90.203  43.446  1.00  0.00           C
ATOM   2333  H   LEU A 164      21.427  91.454  40.439  1.00  0.00           H
ATOM   2334  HA  LEU A 164      21.716  90.779  43.171  1.00  0.00           H
ATOM   2335  HB2 LEU A 164      23.176  92.550  41.287  1.00  0.00           H
ATOM   2336  HB3 LEU A 164      23.747  92.620  42.909  1.00  0.00           H
ATOM   2337  HG  LEU A 164      23.768  89.928  41.458  1.00  0.00           H
ATOM   2338 HD11 LEU A 164      25.301  91.630  40.379  1.00  0.00           H
ATOM   2339 HD12 LEU A 164      26.140  90.163  41.053  1.00  0.00           H
ATOM   2340 HD13 LEU A 164      26.132  91.612  41.994  1.00  0.00           H
ATOM   2341 HD21 LEU A 164      23.630  90.085  43.973  1.00  0.00           H
ATOM   2342 HD22 LEU A 164      25.224  89.326  43.484  1.00  0.00           H
ATOM   2343 HD23 LEU A 164      25.031  90.964  44.080  1.00  0.00           H
ATOM   2344  N   GLY A 165      20.723  93.819  42.380  1.00  0.00           N
ATOM   2345  CA  GLY A 165      20.033  94.970  42.966  1.00  0.00           C
ATOM   2346  C   GLY A 165      18.726  94.460  43.630  1.00  0.00           C
ATOM   2347  O   GLY A 165      18.344  94.954  44.700  1.00  0.00           O
ATOM   2348  H   GLY A 165      20.951  93.880  41.399  1.00  0.00           H
ATOM   2349  HA2 GLY A 165      20.587  95.505  43.737  1.00  0.00           H
ATOM   2350  HA3 GLY A 165      19.743  95.747  42.260  1.00  0.00           H
ATOM   2351  N   GLU A 166      18.073  93.488  43.057  1.00  0.00           N
ATOM   2352  CA  GLU A 166      16.789  92.891  43.643  1.00  0.00           C
ATOM   2353  C   GLU A 166      17.074  91.910  44.872  1.00  0.00           C
ATOM   2354  O   GLU A 166      16.352  91.945  45.853  1.00  0.00           O
ATOM   2355  CB  GLU A 166      15.975  92.101  42.621  1.00  0.00           C
ATOM   2356  CG  GLU A 166      14.524  91.628  42.946  1.00  0.00           C
ATOM   2357  CD  GLU A 166      13.566  92.763  43.355  1.00  0.00           C
ATOM   2358  OE1 GLU A 166      12.379  92.427  43.554  1.00  0.00           O
ATOM   2359  OE2 GLU A 166      13.934  93.939  43.679  1.00  0.00           O
ATOM   2360  H   GLU A 166      18.513  93.134  42.220  1.00  0.00           H
ATOM   2361  HA  GLU A 166      16.201  93.706  44.063  1.00  0.00           H
ATOM   2362  HB2 GLU A 166      15.915  92.653  41.683  1.00  0.00           H
ATOM   2363  HB3 GLU A 166      16.570  91.210  42.422  1.00  0.00           H
ATOM   2364  HG2 GLU A 166      14.224  91.184  41.996  1.00  0.00           H
ATOM   2365  HG3 GLU A 166      14.591  90.809  43.662  1.00  0.00           H
ATOM   2366  N   ALA A 167      18.163  91.085  44.814  1.00  0.00           N
ATOM   2367  CA  ALA A 167      18.677  90.459  46.050  1.00  0.00           C
ATOM   2368  C   ALA A 167      19.049  91.490  47.143  1.00  0.00           C
ATOM   2369  O   ALA A 167      18.837  91.352  48.339  1.00  0.00           O
ATOM   2370  CB  ALA A 167      19.909  89.630  45.715  1.00  0.00           C
ATOM   2371  H   ALA A 167      18.838  91.034  44.065  1.00  0.00           H
ATOM   2372  HA  ALA A 167      17.939  89.789  46.491  1.00  0.00           H
ATOM   2373  HB1 ALA A 167      20.257  89.258  46.679  1.00  0.00           H
ATOM   2374  HB2 ALA A 167      20.697  90.337  45.456  1.00  0.00           H
ATOM   2375  HB3 ALA A 167      19.782  88.926  44.892  1.00  0.00           H
ATOM   2376  N   TRP A 168      19.615  92.611  46.826  1.00  0.00           N
ATOM   2377  CA  TRP A 168      19.857  93.726  47.743  1.00  0.00           C
ATOM   2378  C   TRP A 168      18.602  94.335  48.348  1.00  0.00           C
ATOM   2379  O   TRP A 168      18.589  94.776  49.509  1.00  0.00           O
ATOM   2380  CB  TRP A 168      20.723  94.768  47.130  1.00  0.00           C
ATOM   2381  CG  TRP A 168      21.456  95.684  48.005  1.00  0.00           C
ATOM   2382  CD1 TRP A 168      22.715  95.570  48.397  1.00  0.00           C
ATOM   2383  CD2 TRP A 168      20.928  96.948  48.503  1.00  0.00           C
ATOM   2384  CE2 TRP A 168      22.031  97.620  49.097  1.00  0.00           C
ATOM   2385  CE3 TRP A 168      19.643  97.611  48.407  1.00  0.00           C
ATOM   2386  NE1 TRP A 168      23.109  96.770  48.920  1.00  0.00           N
ATOM   2387  CZ2 TRP A 168      21.906  98.819  49.813  1.00  0.00           C
ATOM   2388  CZ3 TRP A 168      19.524  98.911  49.049  1.00  0.00           C
ATOM   2389  CH2 TRP A 168      20.553  99.378  49.880  1.00  0.00           C
ATOM   2390  H   TRP A 168      19.871  92.635  45.849  1.00  0.00           H
ATOM   2391  HA  TRP A 168      20.484  93.378  48.564  1.00  0.00           H
ATOM   2392  HB2 TRP A 168      21.390  94.253  46.438  1.00  0.00           H
ATOM   2393  HB3 TRP A 168      20.100  95.487  46.598  1.00  0.00           H
ATOM   2394  HD1 TRP A 168      23.374  94.798  48.028  1.00  0.00           H
ATOM   2395  HE1 TRP A 168      24.061  96.947  49.204  1.00  0.00           H
ATOM   2396  HE3 TRP A 168      18.829  97.252  47.796  1.00  0.00           H
ATOM   2397  HZ2 TRP A 168      22.699  99.247  50.407  1.00  0.00           H
ATOM   2398  HZ3 TRP A 168      18.614  99.485  48.955  1.00  0.00           H
ATOM   2399  HH2 TRP A 168      20.481 100.288  50.457  1.00  0.00           H
ATOM   2400  N   ARG A 169      17.541  94.448  47.559  1.00  0.00           N
ATOM   2401  CA  ARG A 169      16.212  94.958  48.023  1.00  0.00           C
ATOM   2402  C   ARG A 169      15.681  94.083  49.216  1.00  0.00           C
ATOM   2403  O   ARG A 169      15.401  94.661  50.261  1.00  0.00           O
ATOM   2404  CB  ARG A 169      15.170  95.083  46.981  1.00  0.00           C
ATOM   2405  CG  ARG A 169      13.942  95.830  47.556  1.00  0.00           C
ATOM   2406  CD  ARG A 169      12.886  95.937  46.521  1.00  0.00           C
ATOM   2407  NE  ARG A 169      12.442  94.597  46.113  1.00  0.00           N
ATOM   2408  CZ  ARG A 169      11.563  93.807  46.634  1.00  0.00           C
ATOM   2409  NH1 ARG A 169      10.980  93.951  47.803  1.00  0.00           N
ATOM   2410  NH2 ARG A 169      11.372  92.602  46.183  1.00  0.00           N
ATOM   2411  H   ARG A 169      17.684  94.150  46.605  1.00  0.00           H
ATOM   2412  HA  ARG A 169      16.418  95.965  48.385  1.00  0.00           H
ATOM   2413  HB2 ARG A 169      15.623  95.575  46.120  1.00  0.00           H
ATOM   2414  HB3 ARG A 169      14.850  94.069  46.741  1.00  0.00           H
ATOM   2415  HG2 ARG A 169      13.486  95.285  48.382  1.00  0.00           H
ATOM   2416  HG3 ARG A 169      14.331  96.811  47.832  1.00  0.00           H
ATOM   2417  HD2 ARG A 169      11.996  96.505  46.794  1.00  0.00           H
ATOM   2418  HD3 ARG A 169      13.312  96.315  45.592  1.00  0.00           H
ATOM   2419  HE  ARG A 169      12.999  94.219  45.361  1.00  0.00           H
ATOM   2420 HH11 ARG A 169      11.236  94.757  48.355  1.00  0.00           H
ATOM   2421 HH12 ARG A 169      10.094  93.494  47.967  1.00  0.00           H
ATOM   2422 HH21 ARG A 169      11.786  92.340  45.300  1.00  0.00           H
ATOM   2423 HH22 ARG A 169      10.598  92.037  46.500  1.00  0.00           H
ATOM   2424  N   VAL A 170      15.426  92.742  48.997  1.00  0.00           N
ATOM   2425  CA  VAL A 170      14.845  91.791  49.934  1.00  0.00           C
ATOM   2426  C   VAL A 170      15.705  91.433  51.156  1.00  0.00           C
ATOM   2427  O   VAL A 170      15.195  90.839  52.112  1.00  0.00           O
ATOM   2428  CB  VAL A 170      14.388  90.547  49.198  1.00  0.00           C
ATOM   2429  CG1 VAL A 170      13.229  90.932  48.238  1.00  0.00           C
ATOM   2430  CG2 VAL A 170      15.567  89.809  48.551  1.00  0.00           C
ATOM   2431  H   VAL A 170      15.641  92.475  48.047  1.00  0.00           H
ATOM   2432  HA  VAL A 170      13.946  92.259  50.336  1.00  0.00           H
ATOM   2433  HB  VAL A 170      13.868  89.857  49.862  1.00  0.00           H
ATOM   2434 HG11 VAL A 170      12.479  91.485  48.803  1.00  0.00           H
ATOM   2435 HG12 VAL A 170      13.555  91.568  47.415  1.00  0.00           H
ATOM   2436 HG13 VAL A 170      12.750  90.012  47.902  1.00  0.00           H
ATOM   2437 HG21 VAL A 170      15.415  88.797  48.176  1.00  0.00           H
ATOM   2438 HG22 VAL A 170      16.395  89.677  49.248  1.00  0.00           H
ATOM   2439 HG23 VAL A 170      15.971  90.542  47.853  1.00  0.00           H
ATOM   2440  N   LEU A 171      17.024  91.774  51.173  1.00  0.00           N
ATOM   2441  CA  LEU A 171      17.957  91.241  52.223  1.00  0.00           C
ATOM   2442  C   LEU A 171      17.984  92.151  53.439  1.00  0.00           C
ATOM   2443  O   LEU A 171      17.733  93.369  53.262  1.00  0.00           O
ATOM   2444  CB  LEU A 171      19.468  91.046  51.729  1.00  0.00           C
ATOM   2445  CG  LEU A 171      19.667  89.621  51.134  1.00  0.00           C
ATOM   2446  CD1 LEU A 171      21.066  89.524  50.599  1.00  0.00           C
ATOM   2447  CD2 LEU A 171      19.566  88.667  52.297  1.00  0.00           C
ATOM   2448  H   LEU A 171      17.421  92.383  50.472  1.00  0.00           H
ATOM   2449  HA  LEU A 171      17.545  90.280  52.531  1.00  0.00           H
ATOM   2450  HB2 LEU A 171      19.722  91.859  51.049  1.00  0.00           H
ATOM   2451  HB3 LEU A 171      20.067  91.290  52.607  1.00  0.00           H
ATOM   2452  HG  LEU A 171      18.943  89.433  50.341  1.00  0.00           H
ATOM   2453 HD11 LEU A 171      21.275  90.279  49.841  1.00  0.00           H
ATOM   2454 HD12 LEU A 171      21.123  88.503  50.221  1.00  0.00           H
ATOM   2455 HD13 LEU A 171      21.810  89.500  51.395  1.00  0.00           H
ATOM   2456 HD21 LEU A 171      19.926  89.060  53.249  1.00  0.00           H
ATOM   2457 HD22 LEU A 171      18.540  88.373  52.515  1.00  0.00           H
ATOM   2458 HD23 LEU A 171      20.162  87.762  52.176  1.00  0.00           H
ATOM   2459  N   LYS A 172      17.972  91.619  54.688  1.00  0.00           N
ATOM   2460  CA  LYS A 172      18.004  92.557  55.841  1.00  0.00           C
ATOM   2461  C   LYS A 172      19.278  93.397  55.937  1.00  0.00           C
ATOM   2462  O   LYS A 172      20.298  92.962  55.455  1.00  0.00           O
ATOM   2463  CB  LYS A 172      17.771  91.745  57.085  1.00  0.00           C
ATOM   2464  CG  LYS A 172      16.283  91.471  57.337  1.00  0.00           C
ATOM   2465  CD  LYS A 172      16.176  90.530  58.476  1.00  0.00           C
ATOM   2466  CE  LYS A 172      16.674  91.063  59.806  1.00  0.00           C
ATOM   2467  NZ  LYS A 172      16.481  90.043  60.911  1.00  0.00           N
ATOM   2468  H   LYS A 172      17.878  90.618  54.784  1.00  0.00           H
ATOM   2469  HA  LYS A 172      17.206  93.287  55.712  1.00  0.00           H
ATOM   2470  HB2 LYS A 172      18.294  90.790  57.153  1.00  0.00           H
ATOM   2471  HB3 LYS A 172      18.063  92.290  57.983  1.00  0.00           H
ATOM   2472  HG2 LYS A 172      15.750  92.402  57.531  1.00  0.00           H
ATOM   2473  HG3 LYS A 172      16.007  90.948  56.420  1.00  0.00           H
ATOM   2474  HD2 LYS A 172      15.139  90.214  58.598  1.00  0.00           H
ATOM   2475  HD3 LYS A 172      16.697  89.584  58.326  1.00  0.00           H
ATOM   2476  HE2 LYS A 172      17.710  91.349  59.622  1.00  0.00           H
ATOM   2477  HE3 LYS A 172      15.983  91.875  60.033  1.00  0.00           H
ATOM   2478  HZ1 LYS A 172      16.933  90.410  61.735  1.00  0.00           H
ATOM   2479  HZ2 LYS A 172      16.984  89.191  60.707  1.00  0.00           H
ATOM   2480  HZ3 LYS A 172      15.523  89.765  61.070  1.00  0.00           H
ATOM   2481  N   PRO A 173      19.403  94.449  56.741  1.00  0.00           N
ATOM   2482  CA  PRO A 173      20.640  95.201  57.025  1.00  0.00           C
ATOM   2483  C   PRO A 173      21.644  94.271  57.744  1.00  0.00           C
ATOM   2484  O   PRO A 173      21.301  93.484  58.581  1.00  0.00           O
ATOM   2485  CB  PRO A 173      20.169  96.354  57.921  1.00  0.00           C
ATOM   2486  CG  PRO A 173      18.814  95.820  58.484  1.00  0.00           C
ATOM   2487  CD  PRO A 173      18.237  95.022  57.400  1.00  0.00           C
ATOM   2488  HA  PRO A 173      21.054  95.636  56.116  1.00  0.00           H
ATOM   2489  HB2 PRO A 173      20.910  96.663  58.658  1.00  0.00           H
ATOM   2490  HB3 PRO A 173      19.922  97.244  57.342  1.00  0.00           H
ATOM   2491  HG2 PRO A 173      19.047  95.045  59.215  1.00  0.00           H
ATOM   2492  HG3 PRO A 173      18.137  96.592  58.850  1.00  0.00           H
ATOM   2493  HD2 PRO A 173      17.479  94.370  57.834  1.00  0.00           H
ATOM   2494  HD3 PRO A 173      17.786  95.686  56.662  1.00  0.00           H
ATOM   2495  N   GLY A 174      22.871  94.302  57.225  1.00  0.00           N
ATOM   2496  CA  GLY A 174      23.939  93.375  57.450  1.00  0.00           C
ATOM   2497  C   GLY A 174      23.637  91.896  57.236  1.00  0.00           C
ATOM   2498  O   GLY A 174      24.324  91.072  57.827  1.00  0.00           O
ATOM   2499  H   GLY A 174      23.083  95.034  56.562  1.00  0.00           H
ATOM   2500  HA2 GLY A 174      24.802  93.679  56.857  1.00  0.00           H
ATOM   2501  HA3 GLY A 174      24.287  93.561  58.466  1.00  0.00           H
ATOM   2502  N   GLY A 175      22.654  91.554  56.390  1.00  0.00           N
ATOM   2503  CA  GLY A 175      22.381  90.286  55.787  1.00  0.00           C
ATOM   2504  C   GLY A 175      23.335  89.810  54.730  1.00  0.00           C
ATOM   2505  O   GLY A 175      24.108  90.578  54.113  1.00  0.00           O
ATOM   2506  H   GLY A 175      22.098  92.359  56.138  1.00  0.00           H
ATOM   2507  HA2 GLY A 175      22.470  89.568  56.602  1.00  0.00           H
ATOM   2508  HA3 GLY A 175      21.335  90.204  55.490  1.00  0.00           H
ATOM   2509  N   ASP A 176      23.390  88.505  54.453  1.00  0.00           N
ATOM   2510  CA  ASP A 176      24.349  87.735  53.635  1.00  0.00           C
ATOM   2511  C   ASP A 176      23.888  87.404  52.231  1.00  0.00           C
ATOM   2512  O   ASP A 176      22.756  87.010  52.070  1.00  0.00           O
ATOM   2513  CB  ASP A 176      24.679  86.435  54.380  1.00  0.00           C
ATOM   2514  CG  ASP A 176      25.165  86.762  55.804  1.00  0.00           C
ATOM   2515  OD1 ASP A 176      24.652  86.152  56.774  1.00  0.00           O
ATOM   2516  OD2 ASP A 176      25.980  87.711  55.951  1.00  0.00           O
ATOM   2517  H   ASP A 176      22.740  87.907  54.943  1.00  0.00           H
ATOM   2518  HA  ASP A 176      25.237  88.359  53.536  1.00  0.00           H
ATOM   2519  HB2 ASP A 176      23.751  85.863  54.406  1.00  0.00           H
ATOM   2520  HB3 ASP A 176      25.410  85.873  53.799  1.00  0.00           H
ATOM   2521  N   LEU A 177      24.777  87.504  51.273  1.00  0.00           N
ATOM   2522  CA  LEU A 177      24.601  86.966  49.904  1.00  0.00           C
ATOM   2523  C   LEU A 177      25.742  86.037  49.413  1.00  0.00           C
ATOM   2524  O   LEU A 177      26.871  86.394  49.558  1.00  0.00           O
ATOM   2525  CB  LEU A 177      24.214  88.055  48.916  1.00  0.00           C
ATOM   2526  CG  LEU A 177      23.897  87.433  47.544  1.00  0.00           C
ATOM   2527  CD1 LEU A 177      22.749  86.445  47.536  1.00  0.00           C
ATOM   2528  CD2 LEU A 177      23.515  88.531  46.536  1.00  0.00           C
ATOM   2529  H   LEU A 177      25.673  87.880  51.547  1.00  0.00           H
ATOM   2530  HA  LEU A 177      23.710  86.359  50.065  1.00  0.00           H
ATOM   2531  HB2 LEU A 177      23.305  88.513  49.306  1.00  0.00           H
ATOM   2532  HB3 LEU A 177      25.006  88.783  48.740  1.00  0.00           H
ATOM   2533  HG  LEU A 177      24.788  86.948  47.145  1.00  0.00           H
ATOM   2534 HD11 LEU A 177      22.550  86.257  46.481  1.00  0.00           H
ATOM   2535 HD12 LEU A 177      21.842  86.758  48.052  1.00  0.00           H
ATOM   2536 HD13 LEU A 177      23.100  85.489  47.923  1.00  0.00           H
ATOM   2537 HD21 LEU A 177      24.226  89.343  46.686  1.00  0.00           H
ATOM   2538 HD22 LEU A 177      23.582  88.190  45.503  1.00  0.00           H
ATOM   2539 HD23 LEU A 177      22.524  88.935  46.739  1.00  0.00           H
ATOM   2540  N   LEU A 178      25.455  84.811  48.906  1.00 -0.01           N
ATOM   2541  CA  LEU A 178      26.477  84.023  48.244  1.00 -0.01           C
ATOM   2542  C   LEU A 178      26.040  83.753  46.863  1.00 -0.01           C
ATOM   2543  O   LEU A 178      24.885  83.397  46.675  1.00 -0.01           O
ATOM   2544  CB  LEU A 178      26.854  82.782  49.164  1.00 -0.01           C
ATOM   2545  CG  LEU A 178      27.888  81.854  48.570  1.00 -0.01           C
ATOM   2546  CD1 LEU A 178      28.670  81.065  49.620  1.00 -0.01           C
ATOM   2547  CD2 LEU A 178      27.333  80.723  47.653  1.00 -0.01           C
ATOM   2548  H   LEU A 178      24.471  84.582  48.919  1.00 -0.01           H
ATOM   2549  HA  LEU A 178      27.442  84.531  48.227  1.00 -0.01           H
ATOM   2550  HB2 LEU A 178      27.271  83.087  50.124  1.00 -0.01           H
ATOM   2551  HB3 LEU A 178      25.955  82.233  49.441  1.00 -0.01           H
ATOM   2552  HG  LEU A 178      28.539  82.447  47.928  1.00 -0.01           H
ATOM   2553 HD11 LEU A 178      28.040  80.369  50.175  1.00 -0.01           H
ATOM   2554 HD12 LEU A 178      29.177  81.797  50.249  1.00 -0.01           H
ATOM   2555 HD13 LEU A 178      29.509  80.576  49.124  1.00 -0.01           H
ATOM   2556 HD21 LEU A 178      28.210  80.242  47.220  1.00 -0.01           H
ATOM   2557 HD22 LEU A 178      26.802  79.962  48.224  1.00 -0.01           H
ATOM   2558 HD23 LEU A 178      26.704  81.234  46.924  1.00 -0.01           H
ATOM   2559  N   VAL A 179      26.916  83.971  45.893  1.00 -0.01           N
ATOM   2560  CA  VAL A 179      26.570  83.796  44.487  1.00 -0.01           C
ATOM   2561  C   VAL A 179      27.668  82.977  43.775  1.00 -0.01           C
ATOM   2562  O   VAL A 179      28.880  83.070  44.143  1.00 -0.01           O
ATOM   2563  CB  VAL A 179      26.541  85.196  43.795  1.00 -0.01           C
ATOM   2564  CG1 VAL A 179      25.397  86.034  44.372  1.00 -0.01           C
ATOM   2565  CG2 VAL A 179      27.869  85.965  43.840  1.00 -0.01           C
ATOM   2566  H   VAL A 179      27.847  84.172  46.231  1.00 -0.01           H
ATOM   2567  HA  VAL A 179      25.590  83.323  44.541  1.00 -0.01           H
ATOM   2568  HB  VAL A 179      26.250  85.072  42.752  1.00 -0.01           H
ATOM   2569 HG11 VAL A 179      24.530  85.374  44.379  1.00 -0.01           H
ATOM   2570 HG12 VAL A 179      25.682  86.228  45.406  1.00 -0.01           H
ATOM   2571 HG13 VAL A 179      25.248  86.977  43.846  1.00 -0.01           H
ATOM   2572 HG21 VAL A 179      28.707  85.402  43.430  1.00 -0.01           H
ATOM   2573 HG22 VAL A 179      28.175  86.034  44.883  1.00 -0.01           H
ATOM   2574 HG23 VAL A 179      27.835  86.986  43.460  1.00 -0.01           H
ATOM   2575  N   LEU A 180      27.301  82.179  42.728  1.00 -0.03           N
ATOM   2576  CA  LEU A 180      28.252  81.460  41.861  1.00 -0.03           C
ATOM   2577  C   LEU A 180      28.176  82.083  40.452  1.00 -0.03           C
ATOM   2578  O   LEU A 180      27.062  82.192  39.945  1.00 -0.03           O
ATOM   2579  CB  LEU A 180      28.011  79.981  42.017  1.00 -0.03           C
ATOM   2580  CG  LEU A 180      28.645  79.272  43.191  1.00 -0.03           C
ATOM   2581  CD1 LEU A 180      28.233  79.560  44.630  1.00 -0.03           C
ATOM   2582  CD2 LEU A 180      28.476  77.736  42.899  1.00 -0.03           C
ATOM   2583  H   LEU A 180      26.329  82.141  42.454  1.00 -0.03           H
ATOM   2584  HA  LEU A 180      29.299  81.576  42.141  1.00 -0.03           H
ATOM   2585  HB2 LEU A 180      26.935  79.831  42.100  1.00 -0.03           H
ATOM   2586  HB3 LEU A 180      28.379  79.540  41.090  1.00 -0.03           H
ATOM   2587  HG  LEU A 180      29.707  79.514  43.150  1.00 -0.03           H
ATOM   2588 HD11 LEU A 180      28.497  80.571  44.940  1.00 -0.03           H
ATOM   2589 HD12 LEU A 180      28.719  78.767  45.199  1.00 -0.03           H
ATOM   2590 HD13 LEU A 180      27.156  79.418  44.541  1.00 -0.03           H
ATOM   2591 HD21 LEU A 180      29.001  77.449  41.988  1.00 -0.03           H
ATOM   2592 HD22 LEU A 180      28.983  77.140  43.658  1.00 -0.03           H
ATOM   2593 HD23 LEU A 180      27.440  77.410  42.809  1.00 -0.03           H
ATOM   2594  N   GLU A 181      29.296  82.552  39.852  1.00 -0.15           N
ATOM   2595  CA  GLU A 181      29.404  83.252  38.575  1.00 -0.15           C
ATOM   2596  C   GLU A 181      30.634  82.816  37.704  1.00 -0.15           C
ATOM   2597  O   GLU A 181      31.728  82.445  38.233  1.00 -0.15           O
ATOM   2598  CB  GLU A 181      29.456  84.796  38.805  1.00 -0.15           C
ATOM   2599  CG  GLU A 181      29.491  85.772  37.636  1.00 -0.15           C
ATOM   2600  CD  GLU A 181      28.350  85.666  36.646  1.00 -0.15           C
ATOM   2601  OE1 GLU A 181      27.689  86.719  36.439  1.00 -0.15           O
ATOM   2602  OE2 GLU A 181      28.097  84.550  36.104  1.00 -0.15           O
ATOM   2603  H   GLU A 181      30.102  82.304  40.407  1.00 -0.15           H
ATOM   2604  HA  GLU A 181      28.510  83.108  37.968  1.00 -0.15           H
ATOM   2605  HB2 GLU A 181      28.547  85.083  39.333  1.00 -0.15           H
ATOM   2606  HB3 GLU A 181      30.270  84.965  39.510  1.00 -0.15           H
ATOM   2607  HG2 GLU A 181      29.528  86.781  38.047  1.00 -0.15           H
ATOM   2608  HG3 GLU A 181      30.357  85.564  37.006  1.00 -0.15           H
ATOM   2609  N   GLH A 182      30.565  82.896  36.340  1.00 -0.88           N
ATOM   2610  CA  GLH A 182      31.666  82.733  35.374  1.00 -0.88           C
ATOM   2611  C   GLH A 182      31.984  84.010  34.604  1.00 -0.88           C
ATOM   2612  O   GLH A 182      31.160  84.887  34.437  1.00 -0.88           O
ATOM   2613  CB  GLH A 182      31.209  81.580  34.381  1.00 -0.88           C
ATOM   2614  CG  GLH A 182      29.736  81.575  33.846  1.00 -0.88           C
ATOM   2615  CD  GLH A 182      29.268  80.206  33.361  1.00 -0.88           C
ATOM   2616  OE1 GLH A 182      29.954  79.576  32.552  1.00 -0.88           O
ATOM   2617  OE2 GLH A 182      27.998  79.871  33.747  1.00 -0.88           O
ATOM   2618  H   GLH A 182      29.703  83.244  35.947  1.00 -0.88           H
ATOM   2619  HA  GLH A 182      32.515  82.393  35.968  1.00 -0.88           H
ATOM   2620  HB2 GLH A 182      31.939  81.590  33.572  1.00 -0.88           H
ATOM   2621  HB3 GLH A 182      31.408  80.606  34.829  1.00 -0.88           H
ATOM   2622  HG2 GLH A 182      28.989  81.915  34.563  1.00 -0.88           H
ATOM   2623  HG3 GLH A 182      29.636  82.270  33.012  1.00 -0.88           H
ATOM   2624  HE2 GLH A 182      27.826  79.031  33.315  1.00 -0.88           H
ATOM   2625  N   VAL A 183      33.154  84.054  33.947  1.00 -0.01           N
ATOM   2626  CA  VAL A 183      33.727  85.271  33.323  1.00 -0.01           C
ATOM   2627  C   VAL A 183      34.370  85.052  32.005  1.00 -0.01           C
ATOM   2628  O   VAL A 183      35.051  84.037  31.729  1.00 -0.01           O
ATOM   2629  CB  VAL A 183      34.683  85.995  34.242  1.00 -0.01           C
ATOM   2630  CG1 VAL A 183      34.113  86.326  35.618  1.00 -0.01           C
ATOM   2631  CG2 VAL A 183      35.993  85.199  34.658  1.00 -0.01           C
ATOM   2632  H   VAL A 183      33.688  83.198  33.976  1.00 -0.01           H
ATOM   2633  HA  VAL A 183      32.889  85.967  33.287  1.00 -0.01           H
ATOM   2634  HB  VAL A 183      34.960  86.911  33.721  1.00 -0.01           H
ATOM   2635 HG11 VAL A 183      34.674  87.105  36.134  1.00 -0.01           H
ATOM   2636 HG12 VAL A 183      33.105  86.735  35.544  1.00 -0.01           H
ATOM   2637 HG13 VAL A 183      33.950  85.482  36.289  1.00 -0.01           H
ATOM   2638 HG21 VAL A 183      36.492  84.831  33.762  1.00 -0.01           H
ATOM   2639 HG22 VAL A 183      35.850  84.375  35.357  1.00 -0.01           H
ATOM   2640 HG23 VAL A 183      36.693  85.915  35.087  1.00 -0.01           H
ATOM   2641  N   VAL A 184      34.240  86.107  31.194  1.00  0.01           N
ATOM   2642  CA  VAL A 184      34.910  86.227  29.929  1.00  0.01           C
ATOM   2643  C   VAL A 184      36.433  86.449  30.053  1.00  0.01           C
ATOM   2644  O   VAL A 184      36.854  87.481  30.592  1.00  0.01           O
ATOM   2645  CB  VAL A 184      34.238  87.230  29.000  1.00  0.01           C
ATOM   2646  CG1 VAL A 184      34.942  87.173  27.560  1.00  0.01           C
ATOM   2647  CG2 VAL A 184      32.753  87.064  28.722  1.00  0.01           C
ATOM   2648  H   VAL A 184      33.666  86.896  31.456  1.00  0.01           H
ATOM   2649  HA  VAL A 184      34.872  85.271  29.406  1.00  0.01           H
ATOM   2650  HB  VAL A 184      34.437  88.186  29.486  1.00  0.01           H
ATOM   2651 HG11 VAL A 184      34.372  87.475  26.682  1.00  0.01           H
ATOM   2652 HG12 VAL A 184      35.793  87.853  27.536  1.00  0.01           H
ATOM   2653 HG13 VAL A 184      35.223  86.144  27.333  1.00  0.01           H
ATOM   2654 HG21 VAL A 184      32.458  88.014  28.277  1.00  0.01           H
ATOM   2655 HG22 VAL A 184      32.089  87.088  29.586  1.00  0.01           H
ATOM   2656 HG23 VAL A 184      32.521  86.144  28.185  1.00  0.01           H
ATOM   2657  N   THR A 185      37.277  85.556  29.471  1.00  0.00           N
ATOM   2658  CA  THR A 185      38.714  85.760  29.524  1.00  0.00           C
ATOM   2659  C   THR A 185      39.506  85.782  28.216  1.00  0.00           C
ATOM   2660  O   THR A 185      40.682  86.009  28.240  1.00  0.00           O
ATOM   2661  CB  THR A 185      39.296  84.690  30.409  1.00  0.00           C
ATOM   2662  CG2 THR A 185      38.692  84.726  31.823  1.00  0.00           C
ATOM   2663  OG1 THR A 185      39.129  83.366  29.957  1.00  0.00           O
ATOM   2664  H   THR A 185      36.916  84.711  29.051  1.00  0.00           H
ATOM   2665  HA  THR A 185      38.847  86.728  30.009  1.00  0.00           H
ATOM   2666  HB  THR A 185      40.362  84.901  30.489  1.00  0.00           H
ATOM   2667  HG1 THR A 185      39.947  82.918  30.181  1.00  0.00           H
ATOM   2668 HG21 THR A 185      37.606  84.813  31.790  1.00  0.00           H
ATOM   2669 HG22 THR A 185      39.254  85.431  32.434  1.00  0.00           H
ATOM   2670 HG23 THR A 185      38.900  83.778  32.320  1.00  0.00           H
ATOM   2671  N   GLU A 186      38.857  85.370  27.094  1.00  0.01           N
ATOM   2672  CA  GLU A 186      39.441  85.367  25.696  1.00  0.01           C
ATOM   2673  C   GLU A 186      38.323  85.849  24.693  1.00  0.01           C
ATOM   2674  O   GLU A 186      38.116  85.313  23.612  1.00  0.01           O
ATOM   2675  CB  GLU A 186      40.021  83.988  25.319  1.00  0.01           C
ATOM   2676  CG  GLU A 186      40.978  83.616  24.215  1.00  0.01           C
ATOM   2677  CD  GLU A 186      42.359  84.258  24.355  1.00  0.01           C
ATOM   2678  OE1 GLU A 186      42.422  85.477  24.305  1.00  0.01           O
ATOM   2679  OE2 GLU A 186      43.359  83.527  24.553  1.00  0.01           O
ATOM   2680  H   GLU A 186      37.870  85.173  27.179  1.00  0.01           H
ATOM   2681  HA  GLU A 186      40.236  86.112  25.733  1.00  0.01           H
ATOM   2682  HB2 GLU A 186      40.373  83.689  26.306  1.00  0.01           H
ATOM   2683  HB3 GLU A 186      39.130  83.404  25.091  1.00  0.01           H
ATOM   2684  HG2 GLU A 186      41.091  82.532  24.193  1.00  0.01           H
ATOM   2685  HG3 GLU A 186      40.515  83.931  23.280  1.00  0.01           H
ATOM   2686  N   GLU A 187      37.717  86.972  25.047  1.00  0.01           N
ATOM   2687  CA  GLU A 187      36.836  87.878  24.295  1.00  0.01           C
ATOM   2688  C   GLU A 187      35.451  87.336  23.795  1.00  0.01           C
ATOM   2689  O   GLU A 187      34.488  88.093  23.779  1.00  0.01           O
ATOM   2690  CB  GLU A 187      37.593  88.338  23.036  1.00  0.01           C
ATOM   2691  CG  GLU A 187      39.019  88.901  23.421  1.00  0.01           C
ATOM   2692  CD  GLU A 187      38.975  90.247  24.124  1.00  0.01           C
ATOM   2693  OE1 GLU A 187      38.150  91.141  23.838  1.00  0.01           O
ATOM   2694  OE2 GLU A 187      39.631  90.428  25.129  1.00  0.01           O
ATOM   2695  H   GLU A 187      37.815  87.190  26.028  1.00  0.01           H
ATOM   2696  HA  GLU A 187      36.633  88.747  24.921  1.00  0.01           H
ATOM   2697  HB2 GLU A 187      37.611  87.572  22.260  1.00  0.01           H
ATOM   2698  HB3 GLU A 187      36.948  89.145  22.692  1.00  0.01           H
ATOM   2699  HG2 GLU A 187      39.649  88.227  24.002  1.00  0.01           H
ATOM   2700  HG3 GLU A 187      39.556  89.037  22.482  1.00  0.01           H
ATOM   2701  N   LEU A 188      35.354  86.014  23.467  1.00  0.00           N
ATOM   2702  CA  LEU A 188      34.299  85.342  22.709  1.00  0.00           C
ATOM   2703  C   LEU A 188      33.947  85.814  21.316  1.00  0.00           C
ATOM   2704  O   LEU A 188      33.745  87.010  21.040  1.00  0.00           O
ATOM   2705  CB  LEU A 188      33.019  85.224  23.501  1.00  0.00           C
ATOM   2706  CG  LEU A 188      33.154  84.718  24.958  1.00  0.00           C
ATOM   2707  CD1 LEU A 188      31.754  84.882  25.534  1.00  0.00           C
ATOM   2708  CD2 LEU A 188      33.594  83.226  25.105  1.00  0.00           C
ATOM   2709  H   LEU A 188      36.172  85.427  23.550  1.00  0.00           H
ATOM   2710  HA  LEU A 188      34.665  84.347  22.456  1.00  0.00           H
ATOM   2711  HB2 LEU A 188      32.582  86.222  23.465  1.00  0.00           H
ATOM   2712  HB3 LEU A 188      32.340  84.555  22.972  1.00  0.00           H
ATOM   2713  HG  LEU A 188      33.829  85.320  25.567  1.00  0.00           H
ATOM   2714 HD11 LEU A 188      31.351  85.894  25.582  1.00  0.00           H
ATOM   2715 HD12 LEU A 188      31.714  84.488  26.550  1.00  0.00           H
ATOM   2716 HD13 LEU A 188      30.973  84.360  24.982  1.00  0.00           H
ATOM   2717 HD21 LEU A 188      34.637  83.067  24.831  1.00  0.00           H
ATOM   2718 HD22 LEU A 188      33.614  82.996  26.170  1.00  0.00           H
ATOM   2719 HD23 LEU A 188      32.978  82.565  24.494  1.00  0.00           H
ATOM   2720  N   THR A 189      33.652  84.800  20.522  1.00  0.00           N
ATOM   2721  CA  THR A 189      33.048  85.028  19.193  1.00  0.00           C
ATOM   2722  C   THR A 189      31.563  84.600  19.282  1.00  0.00           C
ATOM   2723  O   THR A 189      31.058  84.155  20.328  1.00  0.00           O
ATOM   2724  CB  THR A 189      33.680  84.042  18.244  1.00  0.00           C
ATOM   2725  CG2 THR A 189      35.188  84.147  18.151  1.00  0.00           C
ATOM   2726  OG1 THR A 189      33.313  82.695  18.534  1.00  0.00           O
ATOM   2727  H   THR A 189      33.930  83.896  20.876  1.00  0.00           H
ATOM   2728  HA  THR A 189      33.208  86.019  18.769  1.00  0.00           H
ATOM   2729  HB  THR A 189      33.329  84.331  17.254  1.00  0.00           H
ATOM   2730  HG1 THR A 189      33.587  82.586  19.448  1.00  0.00           H
ATOM   2731 HG21 THR A 189      35.621  83.599  18.988  1.00  0.00           H
ATOM   2732 HG22 THR A 189      35.448  85.192  18.319  1.00  0.00           H
ATOM   2733 HG23 THR A 189      35.577  83.774  17.204  1.00  0.00           H
ATOM   2734  N   GLU A 190      30.758  84.728  18.225  1.00  0.01           N
ATOM   2735  CA  GLU A 190      29.275  84.584  18.302  1.00  0.01           C
ATOM   2736  C   GLU A 190      28.765  83.234  18.772  1.00  0.01           C
ATOM   2737  O   GLU A 190      27.954  83.138  19.725  1.00  0.01           O
ATOM   2738  CB  GLU A 190      28.620  85.103  17.018  1.00  0.01           C
ATOM   2739  CG  GLU A 190      27.071  85.099  16.973  1.00  0.01           C
ATOM   2740  CD  GLU A 190      26.687  85.056  15.524  1.00  0.01           C
ATOM   2741  OE1 GLU A 190      26.179  84.018  15.104  1.00  0.01           O
ATOM   2742  OE2 GLU A 190      26.640  86.130  14.924  1.00  0.01           O
ATOM   2743  H   GLU A 190      31.161  85.052  17.357  1.00  0.01           H
ATOM   2744  HA  GLU A 190      28.969  85.224  19.130  1.00  0.01           H
ATOM   2745  HB2 GLU A 190      28.860  86.164  16.944  1.00  0.01           H
ATOM   2746  HB3 GLU A 190      29.028  84.527  16.188  1.00  0.01           H
ATOM   2747  HG2 GLU A 190      26.640  84.292  17.566  1.00  0.01           H
ATOM   2748  HG3 GLU A 190      26.729  86.030  17.424  1.00  0.01           H
ATOM   2749  N   PRO A 191      29.272  82.153  18.212  1.00  0.00           N
ATOM   2750  CA  PRO A 191      28.723  80.894  18.579  1.00  0.00           C
ATOM   2751  C   PRO A 191      29.032  80.441  19.999  1.00  0.00           C
ATOM   2752  O   PRO A 191      28.331  79.524  20.483  1.00  0.00           O
ATOM   2753  CB  PRO A 191      29.264  79.973  17.494  1.00  0.00           C
ATOM   2754  CG  PRO A 191      30.595  80.614  17.113  1.00  0.00           C
ATOM   2755  CD  PRO A 191      30.297  82.039  17.181  1.00  0.00           C
ATOM   2756  HA  PRO A 191      27.643  80.996  18.469  1.00  0.00           H
ATOM   2757  HB2 PRO A 191      29.407  78.944  17.824  1.00  0.00           H
ATOM   2758  HB3 PRO A 191      28.544  80.050  16.680  1.00  0.00           H
ATOM   2759  HG2 PRO A 191      31.352  80.436  17.877  1.00  0.00           H
ATOM   2760  HG3 PRO A 191      30.986  80.113  16.228  1.00  0.00           H
ATOM   2761  HD2 PRO A 191      31.170  82.587  17.534  1.00  0.00           H
ATOM   2762  HD3 PRO A 191      29.831  82.389  16.259  1.00  0.00           H
ATOM   2763  N   GLU A 192      30.098  81.085  20.511  1.00  0.00           N
ATOM   2764  CA  GLU A 192      30.436  80.865  21.918  1.00  0.00           C
ATOM   2765  C   GLU A 192      29.549  81.681  22.845  1.00  0.00           C
ATOM   2766  O   GLU A 192      29.164  81.171  23.952  1.00  0.00           O
ATOM   2767  CB  GLU A 192      31.917  81.125  22.142  1.00  0.00           C
ATOM   2768  CG  GLU A 192      32.771  80.430  21.094  1.00  0.00           C
ATOM   2769  CD  GLU A 192      34.185  80.985  20.949  1.00  0.00           C
ATOM   2770  OE1 GLU A 192      34.427  82.237  21.018  1.00  0.00           O
ATOM   2771  OE2 GLU A 192      35.052  80.144  20.773  1.00  0.00           O
ATOM   2772  H   GLU A 192      30.618  81.814  20.045  1.00  0.00           H
ATOM   2773  HA  GLU A 192      30.367  79.806  22.169  1.00  0.00           H
ATOM   2774  HB2 GLU A 192      32.167  82.184  22.081  1.00  0.00           H
ATOM   2775  HB3 GLU A 192      32.207  80.853  23.156  1.00  0.00           H
ATOM   2776  HG2 GLU A 192      32.772  79.437  21.545  1.00  0.00           H
ATOM   2777  HG3 GLU A 192      32.257  80.426  20.132  1.00  0.00           H
ATOM   2778  N   THR A 193      29.186  82.948  22.594  1.00  0.00           N
ATOM   2779  CA  THR A 193      28.126  83.711  23.290  1.00  0.00           C
ATOM   2780  C   THR A 193      26.773  82.926  23.180  1.00  0.00           C
ATOM   2781  O   THR A 193      26.038  82.843  24.132  1.00  0.00           O
ATOM   2782  CB  THR A 193      27.966  85.198  22.938  1.00  0.00           C
ATOM   2783  CG2 THR A 193      29.227  85.901  23.413  1.00  0.00           C
ATOM   2784  OG1 THR A 193      27.655  85.323  21.570  1.00  0.00           O
ATOM   2785  H   THR A 193      29.695  83.366  21.828  1.00  0.00           H
ATOM   2786  HA  THR A 193      28.403  83.726  24.344  1.00  0.00           H
ATOM   2787  HB  THR A 193      27.060  85.495  23.465  1.00  0.00           H
ATOM   2788  HG1 THR A 193      28.194  84.714  21.059  1.00  0.00           H
ATOM   2789 HG21 THR A 193      29.173  85.952  24.501  1.00  0.00           H
ATOM   2790 HG22 THR A 193      29.170  86.923  23.039  1.00  0.00           H
ATOM   2791 HG23 THR A 193      30.110  85.407  23.007  1.00  0.00           H
ATOM   2792  N   ALA A 194      26.485  82.278  22.091  1.00  0.00           N
ATOM   2793  CA  ALA A 194      25.292  81.545  21.842  1.00  0.00           C
ATOM   2794  C   ALA A 194      25.110  80.218  22.632  1.00  0.00           C
ATOM   2795  O   ALA A 194      23.987  79.699  22.753  1.00  0.00           O
ATOM   2796  CB  ALA A 194      25.101  81.460  20.344  1.00  0.00           C
ATOM   2797  H   ALA A 194      27.096  82.513  21.322  1.00  0.00           H
ATOM   2798  HA  ALA A 194      24.495  82.175  22.237  1.00  0.00           H
ATOM   2799  HB1 ALA A 194      25.170  82.418  19.828  1.00  0.00           H
ATOM   2800  HB2 ALA A 194      24.201  80.876  20.150  1.00  0.00           H
ATOM   2801  HB3 ALA A 194      25.833  80.799  19.879  1.00  0.00           H
ATOM   2802  N   LEU A 195      26.157  79.739  23.252  1.00 -0.10           N
ATOM   2803  CA  LEU A 195      26.135  78.678  24.215  1.00 -0.10           C
ATOM   2804  C   LEU A 195      25.367  79.084  25.474  1.00 -0.10           C
ATOM   2805  O   LEU A 195      24.718  78.242  26.117  1.00 -0.10           O
ATOM   2806  CB  LEU A 195      27.562  78.213  24.621  1.00 -0.10           C
ATOM   2807  CG  LEU A 195      28.658  77.853  23.591  1.00 -0.10           C
ATOM   2808  CD1 LEU A 195      29.922  77.814  24.387  1.00 -0.10           C
ATOM   2809  CD2 LEU A 195      28.499  76.509  22.919  1.00 -0.10           C
ATOM   2810  H   LEU A 195      26.958  80.350  23.323  1.00 -0.10           H
ATOM   2811  HA  LEU A 195      25.516  77.914  23.746  1.00 -0.10           H
ATOM   2812  HB2 LEU A 195      27.940  79.062  25.189  1.00 -0.10           H
ATOM   2813  HB3 LEU A 195      27.456  77.334  25.258  1.00 -0.10           H
ATOM   2814  HG  LEU A 195      28.657  78.655  22.852  1.00 -0.10           H
ATOM   2815 HD11 LEU A 195      29.825  77.102  25.207  1.00 -0.10           H
ATOM   2816 HD12 LEU A 195      30.115  78.811  24.782  1.00 -0.10           H
ATOM   2817 HD13 LEU A 195      30.691  77.667  23.629  1.00 -0.10           H
ATOM   2818 HD21 LEU A 195      29.228  76.358  22.123  1.00 -0.10           H
ATOM   2819 HD22 LEU A 195      28.689  75.721  23.647  1.00 -0.10           H
ATOM   2820 HD23 LEU A 195      27.497  76.401  22.504  1.00 -0.10           H
ATOM   2821  N   PHE A 196      25.411  80.354  25.859  1.00 -0.16           N
ATOM   2822  CA  PHE A 196      24.732  80.888  27.091  1.00 -0.16           C
ATOM   2823  C   PHE A 196      23.277  81.149  26.899  1.00 -0.16           C
ATOM   2824  O   PHE A 196      22.914  82.272  26.628  1.00 -0.16           O
ATOM   2825  CB  PHE A 196      25.528  82.131  27.684  1.00 -0.16           C
ATOM   2826  CG  PHE A 196      26.936  81.840  28.041  1.00 -0.16           C
ATOM   2827  CD1 PHE A 196      27.925  82.031  27.082  1.00 -0.16           C
ATOM   2828  CD2 PHE A 196      27.256  81.368  29.298  1.00 -0.16           C
ATOM   2829  CE1 PHE A 196      29.270  81.743  27.343  1.00 -0.16           C
ATOM   2830  CE2 PHE A 196      28.597  81.062  29.603  1.00 -0.16           C
ATOM   2831  CZ  PHE A 196      29.615  81.241  28.603  1.00 -0.16           C
ATOM   2832  H   PHE A 196      26.017  81.023  25.406  1.00 -0.16           H
ATOM   2833  HA  PHE A 196      24.775  80.168  27.908  1.00 -0.16           H
ATOM   2834  HB2 PHE A 196      25.524  82.918  26.930  1.00 -0.16           H
ATOM   2835  HB3 PHE A 196      25.035  82.529  28.571  1.00 -0.16           H
ATOM   2836  HD1 PHE A 196      27.609  82.473  26.148  1.00 -0.16           H
ATOM   2837  HD2 PHE A 196      26.526  81.297  30.090  1.00 -0.16           H
ATOM   2838  HE1 PHE A 196      30.063  81.848  26.616  1.00 -0.16           H
ATOM   2839  HE2 PHE A 196      28.971  80.754  30.568  1.00 -0.16           H
ATOM   2840  HZ  PHE A 196      30.610  80.873  28.805  1.00 -0.16           H
ATOM   2841  N   GLU A 197      22.529  80.063  26.799  1.00  0.01           N
ATOM   2842  CA  GLU A 197      21.129  79.972  26.361  1.00  0.01           C
ATOM   2843  C   GLU A 197      20.607  78.542  26.614  1.00  0.01           C
ATOM   2844  O   GLU A 197      19.409  78.451  27.024  1.00  0.01           O
ATOM   2845  CB  GLU A 197      20.923  80.471  24.920  1.00  0.01           C
ATOM   2846  CG  GLU A 197      19.750  79.911  24.227  1.00  0.01           C
ATOM   2847  CD  GLU A 197      19.693  80.517  22.760  1.00  0.01           C
ATOM   2848  OE1 GLU A 197      19.020  81.606  22.632  1.00  0.01           O
ATOM   2849  OE2 GLU A 197      20.290  80.002  21.782  1.00  0.01           O
ATOM   2850  H   GLU A 197      23.007  79.196  26.996  1.00  0.01           H
ATOM   2851  HA  GLU A 197      20.556  80.647  26.997  1.00  0.01           H
ATOM   2852  HB2 GLU A 197      20.864  81.557  24.995  1.00  0.01           H
ATOM   2853  HB3 GLU A 197      21.814  80.226  24.341  1.00  0.01           H
ATOM   2854  HG2 GLU A 197      19.909  78.834  24.179  1.00  0.01           H
ATOM   2855  HG3 GLU A 197      18.823  80.180  24.734  1.00  0.01           H
ATOM   2856  N   THR A 198      21.432  77.501  26.406  1.00  0.00           N
ATOM   2857  CA  THR A 198      21.083  76.037  26.579  1.00  0.00           C
ATOM   2858  C   THR A 198      22.215  75.154  27.102  1.00  0.00           C
ATOM   2859  O   THR A 198      22.041  74.391  28.060  1.00  0.00           O
ATOM   2860  CB  THR A 198      20.313  75.609  25.303  1.00  0.00           C
ATOM   2861  CG2 THR A 198      20.077  74.095  25.302  1.00  0.00           C
ATOM   2862  OG1 THR A 198      19.071  76.211  25.265  1.00  0.00           O
ATOM   2863  H   THR A 198      22.334  77.694  25.996  1.00  0.00           H
ATOM   2864  HA  THR A 198      20.293  75.953  27.326  1.00  0.00           H
ATOM   2865  HB  THR A 198      20.842  75.957  24.415  1.00  0.00           H
ATOM   2866  HG1 THR A 198      19.056  76.596  26.144  1.00  0.00           H
ATOM   2867 HG21 THR A 198      19.834  73.680  26.281  1.00  0.00           H
ATOM   2868 HG22 THR A 198      21.076  73.812  24.970  1.00  0.00           H
ATOM   2869 HG23 THR A 198      19.413  73.754  24.508  1.00  0.00           H
ATOM   2870  N   LEU A 199      23.441  75.380  26.551  1.00  0.02           N
ATOM   2871  CA  LEU A 199      24.654  74.550  26.895  1.00  0.02           C
ATOM   2872  C   LEU A 199      25.264  75.087  28.175  1.00  0.02           C
ATOM   2873  O   LEU A 199      25.475  74.315  29.062  1.00  0.02           O
ATOM   2874  CB  LEU A 199      25.644  74.598  25.732  1.00  0.02           C
ATOM   2875  CG  LEU A 199      25.190  73.639  24.622  1.00  0.02           C
ATOM   2876  CD1 LEU A 199      25.858  73.805  23.300  1.00  0.02           C
ATOM   2877  CD2 LEU A 199      25.349  72.146  24.862  1.00  0.02           C
ATOM   2878  H   LEU A 199      23.563  76.089  25.843  1.00  0.02           H
ATOM   2879  HA  LEU A 199      24.387  73.532  27.181  1.00  0.02           H
ATOM   2880  HB2 LEU A 199      25.776  75.595  25.311  1.00  0.02           H
ATOM   2881  HB3 LEU A 199      26.617  74.142  25.917  1.00  0.02           H
ATOM   2882  HG  LEU A 199      24.126  73.771  24.422  1.00  0.02           H
ATOM   2883 HD11 LEU A 199      25.354  73.196  22.548  1.00  0.02           H
ATOM   2884 HD12 LEU A 199      26.929  73.606  23.320  1.00  0.02           H
ATOM   2885 HD13 LEU A 199      25.617  74.747  22.808  1.00  0.02           H
ATOM   2886 HD21 LEU A 199      24.893  71.552  24.069  1.00  0.02           H
ATOM   2887 HD22 LEU A 199      26.409  71.919  24.979  1.00  0.02           H
ATOM   2888 HD23 LEU A 199      24.744  71.752  25.679  1.00  0.02           H
ATOM   2889  N   PHE A 200      25.609  76.375  28.253  1.00 -2.14           N
ATOM   2890  CA  PHE A 200      25.920  77.057  29.539  1.00 -2.14           C
ATOM   2891  C   PHE A 200      24.603  77.674  30.040  1.00 -2.14           C
ATOM   2892  O   PHE A 200      23.669  77.844  29.238  1.00 -2.14           O
ATOM   2893  CB  PHE A 200      26.997  78.115  29.288  1.00 -2.14           C
ATOM   2894  CG  PHE A 200      28.400  77.656  28.995  1.00 -2.14           C
ATOM   2895  CD1 PHE A 200      28.969  76.683  29.810  1.00 -2.14           C
ATOM   2896  CD2 PHE A 200      29.115  78.215  27.870  1.00 -2.14           C
ATOM   2897  CE1 PHE A 200      30.265  76.270  29.546  1.00 -2.14           C
ATOM   2898  CE2 PHE A 200      30.415  77.782  27.598  1.00 -2.14           C
ATOM   2899  CZ  PHE A 200      31.045  76.882  28.477  1.00 -2.14           C
ATOM   2900  H   PHE A 200      25.212  77.002  27.568  1.00 -2.14           H
ATOM   2901  HA  PHE A 200      26.263  76.351  30.295  1.00 -2.14           H
ATOM   2902  HB2 PHE A 200      26.671  78.819  28.522  1.00 -2.14           H
ATOM   2903  HB3 PHE A 200      27.092  78.714  30.194  1.00 -2.14           H
ATOM   2904  HD1 PHE A 200      28.333  76.072  30.433  1.00 -2.14           H
ATOM   2905  HD2 PHE A 200      28.626  78.875  27.168  1.00 -2.14           H
ATOM   2906  HE1 PHE A 200      30.747  75.421  30.007  1.00 -2.14           H
ATOM   2907  HE2 PHE A 200      30.979  78.235  26.796  1.00 -2.14           H
ATOM   2908  HZ  PHE A 200      32.089  76.636  28.348  1.00 -2.14           H
ATOM   2909  N   ALA A 201      24.651  78.124  31.283  1.00 -2.07           N
ATOM   2910  CA  ALA A 201      23.576  78.879  31.863  1.00 -2.07           C
ATOM   2911  C   ALA A 201      23.077  80.143  31.091  1.00 -2.07           C
ATOM   2912  O   ALA A 201      23.864  80.848  30.454  1.00 -2.07           O
ATOM   2913  CB  ALA A 201      24.123  79.307  33.248  1.00 -2.07           C
ATOM   2914  H   ALA A 201      25.371  77.812  31.918  1.00 -2.07           H
ATOM   2915  HA  ALA A 201      22.775  78.166  32.057  1.00 -2.07           H
ATOM   2916  HB1 ALA A 201      23.306  79.864  33.706  1.00 -2.07           H
ATOM   2917  HB2 ALA A 201      25.014  79.933  33.186  1.00 -2.07           H
ATOM   2918  HB3 ALA A 201      24.290  78.430  33.874  1.00 -2.07           H
ATOM   2919  N   ALA A 202      21.836  80.533  31.311  1.00 -0.03           N
ATOM   2920  CA  ALA A 202      21.083  81.282  30.340  1.00 -0.03           C
ATOM   2921  C   ALA A 202      21.441  82.706  29.847  1.00 -0.03           C
ATOM   2922  O   ALA A 202      20.807  83.265  28.945  1.00 -0.03           O
ATOM   2923  CB  ALA A 202      19.623  81.187  30.728  1.00 -0.03           C
ATOM   2924  H   ALA A 202      21.254  79.922  31.868  1.00 -0.03           H
ATOM   2925  HA  ALA A 202      21.135  80.645  29.457  1.00 -0.03           H
ATOM   2926  HB1 ALA A 202      19.074  81.653  29.910  1.00 -0.03           H
ATOM   2927  HB2 ALA A 202      19.507  81.812  31.614  1.00 -0.03           H
ATOM   2928  HB3 ALA A 202      19.186  80.194  30.825  1.00 -0.03           H
ATOM   2929  N   ASN A 203      22.383  83.417  30.409  1.00  0.00           N
ATOM   2930  CA  ASN A 203      22.759  84.753  30.021  1.00  0.00           C
ATOM   2931  C   ASN A 203      24.292  84.972  30.049  1.00  0.00           C
ATOM   2932  O   ASN A 203      25.015  84.524  30.959  1.00  0.00           O
ATOM   2933  CB  ASN A 203      21.917  85.767  30.864  1.00  0.00           C
ATOM   2934  CG  ASN A 203      20.539  86.032  30.222  1.00  0.00           C
ATOM   2935  ND2 ASN A 203      19.462  85.446  30.722  1.00  0.00           N
ATOM   2936  OD1 ASN A 203      20.425  86.863  29.287  1.00  0.00           O
ATOM   2937  H   ASN A 203      23.003  83.049  31.116  1.00  0.00           H
ATOM   2938  HA  ASN A 203      22.505  84.902  28.971  1.00  0.00           H
ATOM   2939  HB2 ASN A 203      21.838  85.389  31.883  1.00  0.00           H
ATOM   2940  HB3 ASN A 203      22.392  86.712  30.601  1.00  0.00           H
ATOM   2941 HD21 ASN A 203      19.529  84.877  31.553  1.00  0.00           H
ATOM   2942 HD22 ASN A 203      18.581  85.481  30.229  1.00  0.00           H
ATOM   2943  N   VAL A 204      24.826  85.695  28.969  1.00  0.01           N
ATOM   2944  CA  VAL A 204      26.284  85.872  28.668  1.00  0.01           C
ATOM   2945  C   VAL A 204      27.008  86.504  29.842  1.00  0.01           C
ATOM   2946  O   VAL A 204      26.499  87.527  30.378  1.00  0.01           O
ATOM   2947  CB  VAL A 204      26.535  86.719  27.474  1.00  0.01           C
ATOM   2948  CG1 VAL A 204      28.059  86.684  26.999  1.00  0.01           C
ATOM   2949  CG2 VAL A 204      25.720  86.296  26.269  1.00  0.01           C
ATOM   2950  H   VAL A 204      24.162  85.977  28.262  1.00  0.01           H
ATOM   2951  HA  VAL A 204      26.722  84.884  28.524  1.00  0.01           H
ATOM   2952  HB  VAL A 204      26.249  87.756  27.648  1.00  0.01           H
ATOM   2953 HG11 VAL A 204      28.762  87.124  27.706  1.00  0.01           H
ATOM   2954 HG12 VAL A 204      28.251  85.675  26.634  1.00  0.01           H
ATOM   2955 HG13 VAL A 204      28.104  87.427  26.202  1.00  0.01           H
ATOM   2956 HG21 VAL A 204      24.679  86.312  26.589  1.00  0.01           H
ATOM   2957 HG22 VAL A 204      25.992  85.335  25.832  1.00  0.01           H
ATOM   2958 HG23 VAL A 204      25.732  87.068  25.499  1.00  0.01           H
ATOM   2959  N   PRO A 205      28.073  85.906  30.398  1.00  0.02           N
ATOM   2960  CA  PRO A 205      28.831  86.382  31.544  1.00  0.02           C
ATOM   2961  C   PRO A 205      29.502  87.773  31.358  1.00  0.02           C
ATOM   2962  O   PRO A 205      29.825  88.032  30.204  1.00  0.02           O
ATOM   2963  CB  PRO A 205      29.809  85.191  31.786  1.00  0.02           C
ATOM   2964  CG  PRO A 205      30.050  84.551  30.396  1.00  0.02           C
ATOM   2965  CD  PRO A 205      28.645  84.719  29.769  1.00  0.02           C
ATOM   2966  HA  PRO A 205      28.074  86.490  32.320  1.00  0.02           H
ATOM   2967  HB2 PRO A 205      30.720  85.672  32.142  1.00  0.02           H
ATOM   2968  HB3 PRO A 205      29.468  84.531  32.583  1.00  0.02           H
ATOM   2969  HG2 PRO A 205      30.689  85.211  29.808  1.00  0.02           H
ATOM   2970  HG3 PRO A 205      30.310  83.493  30.388  1.00  0.02           H
ATOM   2971  HD2 PRO A 205      28.600  84.819  28.684  1.00  0.02           H
ATOM   2972  HD3 PRO A 205      27.978  83.890  30.004  1.00  0.02           H
ATOM   2973  N   PRO A 206      29.824  88.516  32.409  1.00 -0.02           N
ATOM   2974  CA  PRO A 206      30.597  89.787  32.411  1.00 -0.02           C
ATOM   2975  C   PRO A 206      32.138  89.471  32.304  1.00 -0.02           C
ATOM   2976  O   PRO A 206      32.587  88.331  32.387  1.00 -0.02           O
ATOM   2977  CB  PRO A 206      30.131  90.415  33.739  1.00 -0.02           C
ATOM   2978  CG  PRO A 206      30.034  89.255  34.739  1.00 -0.02           C
ATOM   2979  CD  PRO A 206      29.742  88.070  33.824  1.00 -0.02           C
ATOM   2980  HA  PRO A 206      30.279  90.491  31.642  1.00 -0.02           H
ATOM   2981  HB2 PRO A 206      30.878  91.139  34.064  1.00 -0.02           H
ATOM   2982  HB3 PRO A 206      29.180  90.946  33.712  1.00 -0.02           H
ATOM   2983  HG2 PRO A 206      31.035  89.169  35.161  1.00 -0.02           H
ATOM   2984  HG3 PRO A 206      29.318  89.508  35.521  1.00 -0.02           H
ATOM   2985  HD2 PRO A 206      30.527  87.343  34.037  1.00 -0.02           H
ATOM   2986  HD3 PRO A 206      28.718  87.719  33.951  1.00 -0.02           H
ATOM   2987  N   ARG A 207      32.977  90.486  32.146  1.00  0.00           N
ATOM   2988  CA  ARG A 207      34.474  90.402  32.306  1.00  0.00           C
ATOM   2989  C   ARG A 207      34.837  90.636  33.773  1.00  0.00           C
ATOM   2990  O   ARG A 207      34.036  91.105  34.536  1.00  0.00           O
ATOM   2991  CB  ARG A 207      35.153  91.491  31.417  1.00  0.00           C
ATOM   2992  CG  ARG A 207      34.867  91.330  29.908  1.00  0.00           C
ATOM   2993  CD  ARG A 207      35.699  92.249  28.906  1.00  0.00           C
ATOM   2994  NE  ARG A 207      35.497  91.901  27.501  1.00  0.00           N
ATOM   2995  CZ  ARG A 207      36.333  91.595  26.530  1.00  0.00           C
ATOM   2996  NH1 ARG A 207      37.650  91.494  26.745  1.00  0.00           N
ATOM   2997  NH2 ARG A 207      35.848  91.341  25.375  1.00  0.00           N
ATOM   2998  H   ARG A 207      32.531  91.391  32.104  1.00  0.00           H
ATOM   2999  HA  ARG A 207      34.844  89.404  32.071  1.00  0.00           H
ATOM   3000  HB2 ARG A 207      34.802  92.484  31.696  1.00  0.00           H
ATOM   3001  HB3 ARG A 207      36.219  91.525  31.643  1.00  0.00           H
ATOM   3002  HG2 ARG A 207      35.092  90.314  29.584  1.00  0.00           H
ATOM   3003  HG3 ARG A 207      33.817  91.484  29.661  1.00  0.00           H
ATOM   3004  HD2 ARG A 207      35.422  93.287  29.087  1.00  0.00           H
ATOM   3005  HD3 ARG A 207      36.742  92.156  29.209  1.00  0.00           H
ATOM   3006  HE  ARG A 207      34.531  91.872  27.208  1.00  0.00           H
ATOM   3007 HH11 ARG A 207      37.905  91.737  27.691  1.00  0.00           H
ATOM   3008 HH12 ARG A 207      38.197  91.130  25.977  1.00  0.00           H
ATOM   3009 HH21 ARG A 207      34.881  91.557  25.182  1.00  0.00           H
ATOM   3010 HH22 ARG A 207      36.531  91.036  24.697  1.00  0.00           H
ATOM   3011  N   LEU A 208      36.080  90.291  34.251  1.00  0.00           N
ATOM   3012  CA  LEU A 208      36.347  90.358  35.683  1.00  0.00           C
ATOM   3013  C   LEU A 208      36.147  91.689  36.398  1.00  0.00           C
ATOM   3014  O   LEU A 208      35.515  91.747  37.406  1.00  0.00           O
ATOM   3015  CB  LEU A 208      37.734  89.719  36.077  1.00  0.00           C
ATOM   3016  CG  LEU A 208      38.040  89.497  37.608  1.00  0.00           C
ATOM   3017  CD1 LEU A 208      37.079  88.540  38.211  1.00  0.00           C
ATOM   3018  CD2 LEU A 208      39.483  88.921  37.755  1.00  0.00           C
ATOM   3019  H   LEU A 208      36.726  89.724  33.721  1.00  0.00           H
ATOM   3020  HA  LEU A 208      35.591  89.701  36.112  1.00  0.00           H
ATOM   3021  HB2 LEU A 208      37.912  88.818  35.490  1.00  0.00           H
ATOM   3022  HB3 LEU A 208      38.481  90.411  35.689  1.00  0.00           H
ATOM   3023  HG  LEU A 208      37.943  90.437  38.151  1.00  0.00           H
ATOM   3024 HD11 LEU A 208      36.040  88.823  38.042  1.00  0.00           H
ATOM   3025 HD12 LEU A 208      37.211  88.449  39.290  1.00  0.00           H
ATOM   3026 HD13 LEU A 208      37.215  87.597  37.681  1.00  0.00           H
ATOM   3027 HD21 LEU A 208      39.680  88.023  37.171  1.00  0.00           H
ATOM   3028 HD22 LEU A 208      40.208  89.727  37.636  1.00  0.00           H
ATOM   3029 HD23 LEU A 208      39.399  88.669  38.812  1.00  0.00           H
ATOM   3030  N   GLY A 209      36.666  92.741  35.813  1.00  0.00           N
ATOM   3031  CA  GLY A 209      36.360  94.031  36.408  1.00  0.00           C
ATOM   3032  C   GLY A 209      34.906  94.475  36.140  1.00  0.00           C
ATOM   3033  O   GLY A 209      34.426  95.215  37.015  1.00  0.00           O
ATOM   3034  H   GLY A 209      37.098  92.662  34.903  1.00  0.00           H
ATOM   3035  HA2 GLY A 209      36.610  93.969  37.467  1.00  0.00           H
ATOM   3036  HA3 GLY A 209      36.991  94.765  35.906  1.00  0.00           H
ATOM   3037  N   GLU A 210      34.276  94.089  35.065  1.00  0.01           N
ATOM   3038  CA  GLU A 210      32.805  94.424  34.804  1.00  0.01           C
ATOM   3039  C   GLU A 210      31.977  93.667  35.889  1.00  0.01           C
ATOM   3040  O   GLU A 210      30.890  94.178  36.217  1.00  0.01           O
ATOM   3041  CB  GLU A 210      32.400  94.276  33.377  1.00  0.01           C
ATOM   3042  CG  GLU A 210      33.207  95.148  32.359  1.00  0.01           C
ATOM   3043  CD  GLU A 210      33.262  96.570  32.703  1.00  0.01           C
ATOM   3044  OE1 GLU A 210      34.241  97.338  32.558  1.00  0.01           O
ATOM   3045  OE2 GLU A 210      32.206  96.997  33.227  1.00  0.01           O
ATOM   3046  H   GLU A 210      34.741  93.462  34.424  1.00  0.01           H
ATOM   3047  HA  GLU A 210      32.684  95.458  35.126  1.00  0.01           H
ATOM   3048  HB2 GLU A 210      32.473  93.267  32.971  1.00  0.01           H
ATOM   3049  HB3 GLU A 210      31.382  94.640  33.236  1.00  0.01           H
ATOM   3050  HG2 GLU A 210      34.222  94.773  32.228  1.00  0.01           H
ATOM   3051  HG3 GLU A 210      32.670  94.943  31.433  1.00  0.01           H
ATOM   3052  N   PHE A 211      32.450  92.501  36.399  1.00 -0.01           N
ATOM   3053  CA  PHE A 211      31.772  91.784  37.521  1.00 -0.01           C
ATOM   3054  C   PHE A 211      31.705  92.628  38.775  1.00 -0.01           C
ATOM   3055  O   PHE A 211      30.673  92.691  39.453  1.00 -0.01           O
ATOM   3056  CB  PHE A 211      32.263  90.346  37.830  1.00 -0.01           C
ATOM   3057  CG  PHE A 211      31.579  89.736  39.053  1.00 -0.01           C
ATOM   3058  CD1 PHE A 211      30.281  89.227  39.091  1.00 -0.01           C
ATOM   3059  CD2 PHE A 211      32.332  89.663  40.255  1.00 -0.01           C
ATOM   3060  CE1 PHE A 211      29.671  88.662  40.156  1.00 -0.01           C
ATOM   3061  CE2 PHE A 211      31.737  89.129  41.438  1.00 -0.01           C
ATOM   3062  CZ  PHE A 211      30.415  88.579  41.368  1.00 -0.01           C
ATOM   3063  H   PHE A 211      33.378  92.201  36.138  1.00 -0.01           H
ATOM   3064  HA  PHE A 211      30.738  91.618  37.219  1.00 -0.01           H
ATOM   3065  HB2 PHE A 211      32.001  89.643  37.038  1.00 -0.01           H
ATOM   3066  HB3 PHE A 211      33.326  90.232  38.042  1.00 -0.01           H
ATOM   3067  HD1 PHE A 211      29.646  89.375  38.230  1.00 -0.01           H
ATOM   3068  HD2 PHE A 211      33.371  89.958  40.283  1.00 -0.01           H
ATOM   3069  HE1 PHE A 211      28.671  88.276  40.019  1.00 -0.01           H
ATOM   3070  HE2 PHE A 211      32.245  89.112  42.391  1.00 -0.01           H
ATOM   3071  HZ  PHE A 211      29.920  88.191  42.245  1.00 -0.01           H
ATOM   3072  N   PHE A 212      32.868  93.157  39.279  1.00  0.00           N
ATOM   3073  CA  PHE A 212      33.007  93.892  40.518  1.00  0.00           C
ATOM   3074  C   PHE A 212      32.333  95.274  40.302  1.00  0.00           C
ATOM   3075  O   PHE A 212      31.548  95.670  41.171  1.00  0.00           O
ATOM   3076  CB  PHE A 212      34.455  94.074  40.859  1.00  0.00           C
ATOM   3077  CG  PHE A 212      35.232  92.884  41.237  1.00  0.00           C
ATOM   3078  CD1 PHE A 212      34.746  91.945  42.172  1.00  0.00           C
ATOM   3079  CD2 PHE A 212      36.412  92.558  40.441  1.00  0.00           C
ATOM   3080  CE1 PHE A 212      35.416  90.663  42.316  1.00  0.00           C
ATOM   3081  CE2 PHE A 212      37.097  91.407  40.777  1.00  0.00           C
ATOM   3082  CZ  PHE A 212      36.610  90.378  41.632  1.00  0.00           C
ATOM   3083  H   PHE A 212      33.672  93.035  38.681  1.00  0.00           H
ATOM   3084  HA  PHE A 212      32.522  93.298  41.293  1.00  0.00           H
ATOM   3085  HB2 PHE A 212      34.890  94.379  39.907  1.00  0.00           H
ATOM   3086  HB3 PHE A 212      34.580  94.824  41.640  1.00  0.00           H
ATOM   3087  HD1 PHE A 212      33.828  92.060  42.729  1.00  0.00           H
ATOM   3088  HD2 PHE A 212      36.701  93.213  39.633  1.00  0.00           H
ATOM   3089  HE1 PHE A 212      34.984  89.910  42.959  1.00  0.00           H
ATOM   3090  HE2 PHE A 212      37.986  91.231  40.190  1.00  0.00           H
ATOM   3091  HZ  PHE A 212      36.998  89.374  41.718  1.00  0.00           H
ATOM   3092  N   ASP A 213      32.345  95.865  39.098  1.00  0.00           N
ATOM   3093  CA  ASP A 213      31.637  97.147  38.750  1.00  0.00           C
ATOM   3094  C   ASP A 213      30.094  96.917  38.741  1.00  0.00           C
ATOM   3095  O   ASP A 213      29.352  97.878  39.110  1.00  0.00           O
ATOM   3096  CB  ASP A 213      32.182  97.658  37.391  1.00  0.00           C
ATOM   3097  CG  ASP A 213      33.560  98.321  37.473  1.00  0.00           C
ATOM   3098  OD1 ASP A 213      34.113  98.688  36.408  1.00  0.00           O
ATOM   3099  OD2 ASP A 213      33.984  98.627  38.616  1.00  0.00           O
ATOM   3100  H   ASP A 213      32.883  95.408  38.376  1.00  0.00           H
ATOM   3101  HA  ASP A 213      31.906  97.908  39.483  1.00  0.00           H
ATOM   3102  HB2 ASP A 213      32.135  96.817  36.699  1.00  0.00           H
ATOM   3103  HB3 ASP A 213      31.613  98.495  36.986  1.00  0.00           H
ATOM   3104  N   ILE A 214      29.547  95.732  38.388  1.00  0.00           N
ATOM   3105  CA  ILE A 214      28.148  95.292  38.668  1.00  0.00           C
ATOM   3106  C   ILE A 214      27.901  95.244  40.132  1.00  0.00           C
ATOM   3107  O   ILE A 214      26.890  95.830  40.555  1.00  0.00           O
ATOM   3108  CB  ILE A 214      27.733  94.113  37.803  1.00  0.00           C
ATOM   3109  CG1 ILE A 214      27.458  94.729  36.349  1.00  0.00           C
ATOM   3110  CG2 ILE A 214      26.424  93.523  38.276  1.00  0.00           C
ATOM   3111  CD1 ILE A 214      27.675  93.565  35.373  1.00  0.00           C
ATOM   3112  H   ILE A 214      30.180  95.096  37.924  1.00  0.00           H
ATOM   3113  HA  ILE A 214      27.510  96.128  38.380  1.00  0.00           H
ATOM   3114  HB  ILE A 214      28.491  93.331  37.760  1.00  0.00           H
ATOM   3115 HG12 ILE A 214      26.424  95.073  36.330  1.00  0.00           H
ATOM   3116 HG13 ILE A 214      28.193  95.494  36.099  1.00  0.00           H
ATOM   3117 HG21 ILE A 214      26.002  92.768  37.612  1.00  0.00           H
ATOM   3118 HG22 ILE A 214      25.687  94.315  38.414  1.00  0.00           H
ATOM   3119 HG23 ILE A 214      26.744  93.044  39.201  1.00  0.00           H
ATOM   3120 HD11 ILE A 214      26.862  92.839  35.343  1.00  0.00           H
ATOM   3121 HD12 ILE A 214      28.642  93.062  35.387  1.00  0.00           H
ATOM   3122 HD13 ILE A 214      27.616  94.086  34.417  1.00  0.00           H
ATOM   3123  N   VAL A 215      28.790  94.570  40.881  1.00  0.00           N
ATOM   3124  CA  VAL A 215      28.662  94.347  42.370  1.00  0.00           C
ATOM   3125  C   VAL A 215      28.677  95.679  43.072  1.00  0.00           C
ATOM   3126  O   VAL A 215      27.726  95.940  43.887  1.00  0.00           O
ATOM   3127  CB  VAL A 215      29.640  93.324  42.877  1.00  0.00           C
ATOM   3128  CG1 VAL A 215      29.839  93.378  44.404  1.00  0.00           C
ATOM   3129  CG2 VAL A 215      29.302  91.857  42.633  1.00  0.00           C
ATOM   3130  H   VAL A 215      29.518  94.047  40.416  1.00  0.00           H
ATOM   3131  HA  VAL A 215      27.679  93.922  42.574  1.00  0.00           H
ATOM   3132  HB  VAL A 215      30.617  93.404  42.399  1.00  0.00           H
ATOM   3133 HG11 VAL A 215      30.522  92.642  44.830  1.00  0.00           H
ATOM   3134 HG12 VAL A 215      30.253  94.363  44.623  1.00  0.00           H
ATOM   3135 HG13 VAL A 215      28.910  93.170  44.934  1.00  0.00           H
ATOM   3136 HG21 VAL A 215      29.157  91.573  41.590  1.00  0.00           H
ATOM   3137 HG22 VAL A 215      28.318  91.705  43.077  1.00  0.00           H
ATOM   3138 HG23 VAL A 215      30.142  91.289  43.032  1.00  0.00           H
ATOM   3139  N   SER A 216      29.514  96.619  42.749  1.00  0.00           N
ATOM   3140  CA  SER A 216      29.715  97.929  43.366  1.00  0.00           C
ATOM   3141  C   SER A 216      28.561  98.776  42.872  1.00  0.00           C
ATOM   3142  O   SER A 216      28.069  99.677  43.603  1.00  0.00           O
ATOM   3143  CB  SER A 216      31.026  98.431  42.988  1.00  0.00           C
ATOM   3144  OG  SER A 216      31.137  99.783  43.154  1.00  0.00           O
ATOM   3145  H   SER A 216      30.160  96.281  42.050  1.00  0.00           H
ATOM   3146  HA  SER A 216      29.698  97.808  44.449  1.00  0.00           H
ATOM   3147  HB2 SER A 216      31.815  97.909  43.529  1.00  0.00           H
ATOM   3148  HB3 SER A 216      31.112  98.275  41.913  1.00  0.00           H
ATOM   3149  HG  SER A 216      31.182  99.871  44.109  1.00  0.00           H
ATOM   3150  N   GLY A 217      28.134  98.587  41.651  1.00  0.00           N
ATOM   3151  CA  GLY A 217      26.832  99.127  41.129  1.00  0.00           C
ATOM   3152  C   GLY A 217      25.548  98.716  41.865  1.00  0.00           C
ATOM   3153  O   GLY A 217      24.526  99.377  41.700  1.00  0.00           O
ATOM   3154  H   GLY A 217      28.616  97.873  41.123  1.00  0.00           H
ATOM   3155  HA2 GLY A 217      26.956 100.207  41.060  1.00  0.00           H
ATOM   3156  HA3 GLY A 217      26.694  98.730  40.123  1.00  0.00           H
ATOM   3157  N   ALA A 218      25.504  97.651  42.629  1.00  0.00           N
ATOM   3158  CA  ALA A 218      24.339  97.027  43.367  1.00  0.00           C
ATOM   3159  C   ALA A 218      24.470  97.379  44.836  1.00  0.00           C
ATOM   3160  O   ALA A 218      23.509  97.301  45.509  1.00  0.00           O
ATOM   3161  CB  ALA A 218      24.416  95.571  43.106  1.00  0.00           C
ATOM   3162  H   ALA A 218      26.300  97.029  42.643  1.00  0.00           H
ATOM   3163  HA  ALA A 218      23.344  97.398  43.121  1.00  0.00           H
ATOM   3164  HB1 ALA A 218      23.610  95.111  43.678  1.00  0.00           H
ATOM   3165  HB2 ALA A 218      25.290  95.149  43.601  1.00  0.00           H
ATOM   3166  HB3 ALA A 218      24.391  95.376  42.034  1.00  0.00           H
ATOM   3167  N   GLY A 219      25.677  97.774  45.272  1.00  0.00           N
ATOM   3168  CA  GLY A 219      25.876  98.264  46.683  1.00  0.00           C
ATOM   3169  C   GLY A 219      26.232  97.280  47.795  1.00  0.00           C
ATOM   3170  O   GLY A 219      26.294  97.753  48.916  1.00  0.00           O
ATOM   3171  H   GLY A 219      26.374  97.848  44.544  1.00  0.00           H
ATOM   3172  HA2 GLY A 219      26.694  98.978  46.595  1.00  0.00           H
ATOM   3173  HA3 GLY A 219      24.982  98.779  47.034  1.00  0.00           H
ATOM   3174  N   PHE A 220      26.544  95.993  47.507  1.00  0.00           N
ATOM   3175  CA  PHE A 220      27.226  95.079  48.476  1.00  0.00           C
ATOM   3176  C   PHE A 220      28.735  95.442  48.560  1.00  0.00           C
ATOM   3177  O   PHE A 220      29.333  96.183  47.785  1.00  0.00           O
ATOM   3178  CB  PHE A 220      27.165  93.681  47.878  1.00  0.00           C
ATOM   3179  CG  PHE A 220      25.801  92.975  47.714  1.00  0.00           C
ATOM   3180  CD1 PHE A 220      25.227  92.265  48.820  1.00  0.00           C
ATOM   3181  CD2 PHE A 220      25.117  93.074  46.477  1.00  0.00           C
ATOM   3182  CE1 PHE A 220      23.909  91.760  48.706  1.00  0.00           C
ATOM   3183  CE2 PHE A 220      23.866  92.444  46.301  1.00  0.00           C
ATOM   3184  CZ  PHE A 220      23.207  91.867  47.411  1.00  0.00           C
ATOM   3185  H   PHE A 220      26.386  95.684  46.558  1.00  0.00           H
ATOM   3186  HA  PHE A 220      26.751  95.220  49.447  1.00  0.00           H
ATOM   3187  HB2 PHE A 220      27.634  93.697  46.894  1.00  0.00           H
ATOM   3188  HB3 PHE A 220      27.821  93.041  48.468  1.00  0.00           H
ATOM   3189  HD1 PHE A 220      25.786  92.249  49.745  1.00  0.00           H
ATOM   3190  HD2 PHE A 220      25.644  93.552  45.664  1.00  0.00           H
ATOM   3191  HE1 PHE A 220      23.456  91.182  49.497  1.00  0.00           H
ATOM   3192  HE2 PHE A 220      23.332  92.614  45.378  1.00  0.00           H
ATOM   3193  HZ  PHE A 220      22.179  91.585  47.239  1.00  0.00           H
ATOM   3194  N   HID A 221      29.419  94.784  49.527  1.00  0.00           N
ATOM   3195  CA  HID A 221      30.912  94.640  49.644  1.00  0.00           C
ATOM   3196  C   HID A 221      31.275  93.179  49.597  1.00  0.00           C
ATOM   3197  O   HID A 221      30.552  92.444  50.250  1.00  0.00           O
ATOM   3198  CB  HID A 221      31.432  95.383  50.879  1.00  0.00           C
ATOM   3199  CG  HID A 221      30.611  95.183  52.099  1.00  0.00           C
ATOM   3200  CD2 HID A 221      30.692  94.174  53.021  1.00  0.00           C
ATOM   3201  ND1 HID A 221      29.562  96.006  52.482  1.00  0.00           N
ATOM   3202  CE1 HID A 221      29.120  95.636  53.653  1.00  0.00           C
ATOM   3203  NE2 HID A 221      29.774  94.569  54.031  1.00  0.00           N
ATOM   3204  H   HID A 221      28.924  94.251  50.228  1.00  0.00           H
ATOM   3205  HA  HID A 221      31.346  95.121  48.767  1.00  0.00           H
ATOM   3206  HB2 HID A 221      32.442  95.121  51.192  1.00  0.00           H
ATOM   3207  HB3 HID A 221      31.445  96.456  50.683  1.00  0.00           H
ATOM   3208  HD1 HID A 221      29.166  96.790  51.983  1.00  0.00           H
ATOM   3209  HD2 HID A 221      31.493  93.449  53.027  1.00  0.00           H
ATOM   3210  HE1 HID A 221      28.191  95.958  54.101  1.00  0.00           H
ATOM   3211  N   THR A 222      32.266  92.750  48.924  1.00  0.00           N
ATOM   3212  CA  THR A 222      32.791  91.386  48.845  1.00  0.00           C
ATOM   3213  C   THR A 222      33.395  90.943  50.166  1.00  0.00           C
ATOM   3214  O   THR A 222      34.071  91.724  50.804  1.00  0.00           O
ATOM   3215  CB  THR A 222      33.803  91.333  47.675  1.00  0.00           C
ATOM   3216  CG2 THR A 222      34.668  90.094  47.731  1.00  0.00           C
ATOM   3217  OG1 THR A 222      33.244  91.370  46.412  1.00  0.00           O
ATOM   3218  H   THR A 222      32.794  93.503  48.507  1.00  0.00           H
ATOM   3219  HA  THR A 222      31.956  90.691  48.761  1.00  0.00           H
ATOM   3220  HB  THR A 222      34.558  92.116  47.745  1.00  0.00           H
ATOM   3221  HG1 THR A 222      32.686  92.143  46.297  1.00  0.00           H
ATOM   3222 HG21 THR A 222      35.480  90.243  48.442  1.00  0.00           H
ATOM   3223 HG22 THR A 222      35.160  89.873  46.784  1.00  0.00           H
ATOM   3224 HG23 THR A 222      34.017  89.323  48.144  1.00  0.00           H
ATOM   3225  N   LEU A 223      33.243  89.696  50.591  1.00  0.00           N
ATOM   3226  CA  LEU A 223      33.853  89.072  51.694  1.00  0.00           C
ATOM   3227  C   LEU A 223      34.813  88.009  51.238  1.00  0.00           C
ATOM   3228  O   LEU A 223      35.879  87.790  51.793  1.00  0.00           O
ATOM   3229  CB  LEU A 223      32.788  88.470  52.657  1.00  0.00           C
ATOM   3230  CG  LEU A 223      31.607  89.290  53.106  1.00  0.00           C
ATOM   3231  CD1 LEU A 223      30.905  88.510  54.272  1.00  0.00           C
ATOM   3232  CD2 LEU A 223      32.063  90.589  53.648  1.00  0.00           C
ATOM   3233  H   LEU A 223      32.610  89.127  50.046  1.00  0.00           H
ATOM   3234  HA  LEU A 223      34.383  89.834  52.266  1.00  0.00           H
ATOM   3235  HB2 LEU A 223      32.343  87.714  52.009  1.00  0.00           H
ATOM   3236  HB3 LEU A 223      33.280  87.996  53.506  1.00  0.00           H
ATOM   3237  HG  LEU A 223      30.827  89.392  52.351  1.00  0.00           H
ATOM   3238 HD11 LEU A 223      30.016  89.054  54.592  1.00  0.00           H
ATOM   3239 HD12 LEU A 223      31.539  88.384  55.150  1.00  0.00           H
ATOM   3240 HD13 LEU A 223      30.607  87.512  53.951  1.00  0.00           H
ATOM   3241 HD21 LEU A 223      32.423  91.147  52.783  1.00  0.00           H
ATOM   3242 HD22 LEU A 223      31.267  91.109  54.181  1.00  0.00           H
ATOM   3243 HD23 LEU A 223      32.839  90.337  54.370  1.00  0.00           H
ATOM   3244  N   SER A 224      34.523  87.257  50.226  1.00  0.00           N
ATOM   3245  CA  SER A 224      35.268  86.106  49.674  1.00  0.00           C
ATOM   3246  C   SER A 224      35.183  85.934  48.156  1.00  0.00           C
ATOM   3247  O   SER A 224      34.132  86.182  47.629  1.00  0.00           O
ATOM   3248  CB  SER A 224      34.740  84.830  50.357  1.00  0.00           C
ATOM   3249  OG  SER A 224      35.562  83.670  50.046  1.00  0.00           O
ATOM   3250  H   SER A 224      33.628  87.441  49.796  1.00  0.00           H
ATOM   3251  HA  SER A 224      36.320  86.084  49.958  1.00  0.00           H
ATOM   3252  HB2 SER A 224      34.781  84.824  51.447  1.00  0.00           H
ATOM   3253  HB3 SER A 224      33.749  84.591  49.972  1.00  0.00           H
ATOM   3254  HG  SER A 224      36.416  83.725  50.480  1.00  0.00           H
ATOM   3255  N   LEU A 225      36.275  85.381  47.564  1.00  0.01           N
ATOM   3256  CA  LEU A 225      36.330  84.992  46.177  1.00  0.01           C
ATOM   3257  C   LEU A 225      37.163  83.666  45.913  1.00  0.01           C
ATOM   3258  O   LEU A 225      38.224  83.522  46.453  1.00  0.01           O
ATOM   3259  CB  LEU A 225      37.080  86.060  45.394  1.00  0.01           C
ATOM   3260  CG  LEU A 225      36.946  86.030  43.870  1.00  0.01           C
ATOM   3261  CD1 LEU A 225      35.521  86.229  43.382  1.00  0.01           C
ATOM   3262  CD2 LEU A 225      37.709  87.101  43.147  1.00  0.01           C
ATOM   3263  H   LEU A 225      37.082  85.232  48.154  1.00  0.01           H
ATOM   3264  HA  LEU A 225      35.314  84.860  45.804  1.00  0.01           H
ATOM   3265  HB2 LEU A 225      36.837  87.067  45.731  1.00  0.01           H
ATOM   3266  HB3 LEU A 225      38.143  85.901  45.576  1.00  0.01           H
ATOM   3267  HG  LEU A 225      37.273  85.062  43.491  1.00  0.01           H
ATOM   3268 HD11 LEU A 225      35.447  86.130  42.299  1.00  0.01           H
ATOM   3269 HD12 LEU A 225      35.121  87.236  43.498  1.00  0.01           H
ATOM   3270 HD13 LEU A 225      34.761  85.543  43.756  1.00  0.01           H
ATOM   3271 HD21 LEU A 225      37.310  88.094  43.358  1.00  0.01           H
ATOM   3272 HD22 LEU A 225      38.713  86.986  43.554  1.00  0.01           H
ATOM   3273 HD23 LEU A 225      37.800  86.852  42.090  1.00  0.01           H
ATOM   3274  N   LYS A 226      36.601  82.621  45.292  1.00  0.01           N
ATOM   3275  CA  LYS A 226      37.181  81.264  45.231  1.00  0.01           C
ATOM   3276  C   LYS A 226      37.025  80.571  43.868  1.00  0.01           C
ATOM   3277  O   LYS A 226      35.912  80.157  43.485  1.00  0.01           O
ATOM   3278  CB  LYS A 226      36.591  80.442  46.414  1.00  0.01           C
ATOM   3279  CG  LYS A 226      37.494  79.449  47.222  1.00  0.01           C
ATOM   3280  CD  LYS A 226      38.798  80.216  47.771  1.00  0.01           C
ATOM   3281  CE  LYS A 226      39.852  79.365  48.477  1.00  0.01           C
ATOM   3282  NZ  LYS A 226      40.815  78.716  47.573  1.00  0.01           N
ATOM   3283  H   LYS A 226      35.761  82.705  44.736  1.00  0.01           H
ATOM   3284  HA  LYS A 226      38.259  81.260  45.389  1.00  0.01           H
ATOM   3285  HB2 LYS A 226      36.183  81.140  47.145  1.00  0.01           H
ATOM   3286  HB3 LYS A 226      35.673  80.004  46.023  1.00  0.01           H
ATOM   3287  HG2 LYS A 226      36.833  79.029  47.980  1.00  0.01           H
ATOM   3288  HG3 LYS A 226      37.808  78.657  46.542  1.00  0.01           H
ATOM   3289  HD2 LYS A 226      39.276  80.874  47.045  1.00  0.01           H
ATOM   3290  HD3 LYS A 226      38.472  80.946  48.513  1.00  0.01           H
ATOM   3291  HE2 LYS A 226      40.353  79.973  49.230  1.00  0.01           H
ATOM   3292  HE3 LYS A 226      39.304  78.549  48.949  1.00  0.01           H
ATOM   3293  HZ1 LYS A 226      41.296  79.435  47.052  1.00  0.01           H
ATOM   3294  HZ2 LYS A 226      40.443  78.138  46.832  1.00  0.01           H
ATOM   3295  HZ3 LYS A 226      41.462  78.180  48.133  1.00  0.01           H
ATOM   3296  N   ASP A 227      38.076  80.463  42.992  1.00 -0.01           N
ATOM   3297  CA  ASP A 227      38.004  79.731  41.689  1.00 -0.01           C
ATOM   3298  C   ASP A 227      37.423  78.319  41.854  1.00 -0.01           C
ATOM   3299  O   ASP A 227      37.787  77.563  42.812  1.00 -0.01           O
ATOM   3300  CB  ASP A 227      39.485  79.696  41.183  1.00 -0.01           C
ATOM   3301  CG  ASP A 227      39.649  78.969  39.805  1.00 -0.01           C
ATOM   3302  OD1 ASP A 227      40.807  78.637  39.443  1.00 -0.01           O
ATOM   3303  OD2 ASP A 227      38.641  78.678  39.082  1.00 -0.01           O
ATOM   3304  H   ASP A 227      38.978  80.756  43.339  1.00 -0.01           H
ATOM   3305  HA  ASP A 227      37.439  80.317  40.965  1.00 -0.01           H
ATOM   3306  HB2 ASP A 227      39.666  80.762  41.046  1.00 -0.01           H
ATOM   3307  HB3 ASP A 227      40.109  79.250  41.958  1.00 -0.01           H
ATOM   3308  N   LEU A 228      36.578  77.914  40.958  1.00 -0.02           N
ATOM   3309  CA  LEU A 228      35.922  76.662  40.886  1.00 -0.02           C
ATOM   3310  C   LEU A 228      36.069  75.945  39.456  1.00 -0.02           C
ATOM   3311  O   LEU A 228      35.255  75.085  39.190  1.00 -0.02           O
ATOM   3312  CB  LEU A 228      34.427  76.865  41.297  1.00 -0.02           C
ATOM   3313  CG  LEU A 228      34.164  77.100  42.824  1.00 -0.02           C
ATOM   3314  CD1 LEU A 228      32.693  77.298  43.269  1.00 -0.02           C
ATOM   3315  CD2 LEU A 228      34.745  76.023  43.713  1.00 -0.02           C
ATOM   3316  H   LEU A 228      36.318  78.481  40.163  1.00 -0.02           H
ATOM   3317  HA  LEU A 228      36.379  75.935  41.556  1.00 -0.02           H
ATOM   3318  HB2 LEU A 228      33.937  77.652  40.723  1.00 -0.02           H
ATOM   3319  HB3 LEU A 228      33.890  75.967  40.989  1.00 -0.02           H
ATOM   3320  HG  LEU A 228      34.720  77.972  43.168  1.00 -0.02           H
ATOM   3321 HD11 LEU A 228      32.718  77.691  44.285  1.00 -0.02           H
ATOM   3322 HD12 LEU A 228      32.183  76.337  43.339  1.00 -0.02           H
ATOM   3323 HD13 LEU A 228      32.177  78.023  42.639  1.00 -0.02           H
ATOM   3324 HD21 LEU A 228      34.420  76.270  44.724  1.00 -0.02           H
ATOM   3325 HD22 LEU A 228      34.420  75.008  43.487  1.00 -0.02           H
ATOM   3326 HD23 LEU A 228      35.819  75.839  43.691  1.00 -0.02           H
ATOM   3327  N   SER A 229      36.988  76.325  38.561  1.00 -0.02           N
ATOM   3328  CA  SER A 229      36.894  76.051  37.102  1.00 -0.02           C
ATOM   3329  C   SER A 229      37.038  74.525  36.884  1.00 -0.02           C
ATOM   3330  O   SER A 229      36.389  73.953  36.019  1.00 -0.02           O
ATOM   3331  CB  SER A 229      37.839  76.961  36.199  1.00 -0.02           C
ATOM   3332  OG  SER A 229      37.636  78.318  36.581  1.00 -0.02           O
ATOM   3333  H   SER A 229      37.590  77.069  38.883  1.00 -0.02           H
ATOM   3334  HA  SER A 229      35.884  76.319  36.794  1.00 -0.02           H
ATOM   3335  HB2 SER A 229      38.890  76.702  36.327  1.00 -0.02           H
ATOM   3336  HB3 SER A 229      37.591  76.933  35.137  1.00 -0.02           H
ATOM   3337  HG  SER A 229      38.088  78.459  37.416  1.00 -0.02           H
ATOM   3338  N   ALA A 230      37.891  73.810  37.684  1.00 -0.03           N
ATOM   3339  CA  ALA A 230      38.083  72.385  37.578  1.00 -0.03           C
ATOM   3340  C   ALA A 230      36.853  71.623  38.016  1.00 -0.03           C
ATOM   3341  O   ALA A 230      36.530  70.593  37.426  1.00 -0.03           O
ATOM   3342  CB  ALA A 230      39.297  71.983  38.495  1.00 -0.03           C
ATOM   3343  H   ALA A 230      38.391  74.320  38.398  1.00 -0.03           H
ATOM   3344  HA  ALA A 230      38.396  72.015  36.601  1.00 -0.03           H
ATOM   3345  HB1 ALA A 230      38.878  72.143  39.488  1.00 -0.03           H
ATOM   3346  HB2 ALA A 230      40.202  72.587  38.418  1.00 -0.03           H
ATOM   3347  HB3 ALA A 230      39.592  70.938  38.406  1.00 -0.03           H
ATOM   3348  N   ASN A 231      36.019  72.190  38.882  1.00 -0.06           N
ATOM   3349  CA  ASN A 231      34.837  71.549  39.463  1.00 -0.06           C
ATOM   3350  C   ASN A 231      33.721  71.589  38.456  1.00 -0.06           C
ATOM   3351  O   ASN A 231      32.947  70.685  38.431  1.00 -0.06           O
ATOM   3352  CB  ASN A 231      34.452  72.248  40.774  1.00 -0.06           C
ATOM   3353  CG  ASN A 231      35.451  71.932  41.896  1.00 -0.06           C
ATOM   3354  ND2 ASN A 231      36.140  72.854  42.629  1.00 -0.06           N
ATOM   3355  OD1 ASN A 231      35.529  70.745  42.210  1.00 -0.06           O
ATOM   3356  H   ASN A 231      36.232  73.106  39.251  1.00 -0.06           H
ATOM   3357  HA  ASN A 231      35.184  70.562  39.770  1.00 -0.06           H
ATOM   3358  HB2 ASN A 231      34.266  73.320  40.700  1.00 -0.06           H
ATOM   3359  HB3 ASN A 231      33.520  71.741  41.024  1.00 -0.06           H
ATOM   3360 HD21 ASN A 231      36.089  73.844  42.439  1.00 -0.06           H
ATOM   3361 HD22 ASN A 231      36.659  72.464  43.402  1.00 -0.06           H
ATOM   3362  N   LEU A 232      33.660  72.672  37.676  1.00 -1.21           N
ATOM   3363  CA  LEU A 232      32.780  72.804  36.487  1.00 -1.21           C
ATOM   3364  C   LEU A 232      33.206  71.822  35.342  1.00 -1.21           C
ATOM   3365  O   LEU A 232      32.386  71.042  34.767  1.00 -1.21           O
ATOM   3366  CB  LEU A 232      32.773  74.263  36.061  1.00 -1.21           C
ATOM   3367  CG  LEU A 232      31.740  74.603  34.919  1.00 -1.21           C
ATOM   3368  CD1 LEU A 232      30.423  74.382  35.434  1.00 -1.21           C
ATOM   3369  CD2 LEU A 232      31.829  76.066  34.464  1.00 -1.21           C
ATOM   3370  H   LEU A 232      34.313  73.413  37.883  1.00 -1.21           H
ATOM   3371  HA  LEU A 232      31.791  72.451  36.781  1.00 -1.21           H
ATOM   3372  HB2 LEU A 232      32.625  74.844  36.971  1.00 -1.21           H
ATOM   3373  HB3 LEU A 232      33.799  74.469  35.757  1.00 -1.21           H
ATOM   3374  HG  LEU A 232      31.882  73.932  34.072  1.00 -1.21           H
ATOM   3375 HD11 LEU A 232      30.287  74.948  36.356  1.00 -1.21           H
ATOM   3376 HD12 LEU A 232      30.210  73.333  35.640  1.00 -1.21           H
ATOM   3377 HD13 LEU A 232      29.684  74.599  34.664  1.00 -1.21           H
ATOM   3378 HD21 LEU A 232      32.850  76.315  34.177  1.00 -1.21           H
ATOM   3379 HD22 LEU A 232      31.101  76.271  33.679  1.00 -1.21           H
ATOM   3380 HD23 LEU A 232      31.497  76.690  35.294  1.00 -1.21           H
ATOM   3381  N   ALA A 233      34.486  71.766  35.005  1.00 -0.04           N
ATOM   3382  CA  ALA A 233      34.955  70.759  34.027  1.00 -0.04           C
ATOM   3383  C   ALA A 233      34.652  69.311  34.420  1.00 -0.04           C
ATOM   3384  O   ALA A 233      34.037  68.590  33.694  1.00 -0.04           O
ATOM   3385  CB  ALA A 233      36.479  70.951  33.812  1.00 -0.04           C
ATOM   3386  H   ALA A 233      35.125  72.375  35.495  1.00 -0.04           H
ATOM   3387  HA  ALA A 233      34.544  70.884  33.025  1.00 -0.04           H
ATOM   3388  HB1 ALA A 233      36.900  70.990  34.817  1.00 -0.04           H
ATOM   3389  HB2 ALA A 233      36.725  71.915  33.368  1.00 -0.04           H
ATOM   3390  HB3 ALA A 233      36.788  70.144  33.148  1.00 -0.04           H
ATOM   3391  N   MET A 234      34.985  68.944  35.626  1.00 -0.08           N
ATOM   3392  CA  MET A 234      34.731  67.565  36.159  1.00 -0.08           C
ATOM   3393  C   MET A 234      33.237  67.210  36.135  1.00 -0.08           C
ATOM   3394  O   MET A 234      32.931  66.133  35.645  1.00 -0.08           O
ATOM   3395  CB  MET A 234      35.441  67.411  37.484  1.00 -0.08           C
ATOM   3396  CG  MET A 234      36.890  67.093  37.296  1.00 -0.08           C
ATOM   3397  SD  MET A 234      37.221  65.387  36.577  1.00 -0.08           S
ATOM   3398  CE  MET A 234      36.875  64.254  37.999  1.00 -0.08           C
ATOM   3399  H   MET A 234      35.401  69.618  36.252  1.00 -0.08           H
ATOM   3400  HA  MET A 234      35.103  66.814  35.461  1.00 -0.08           H
ATOM   3401  HB2 MET A 234      35.388  68.311  38.097  1.00 -0.08           H
ATOM   3402  HB3 MET A 234      34.972  66.596  38.035  1.00 -0.08           H
ATOM   3403  HG2 MET A 234      37.481  67.820  36.738  1.00 -0.08           H
ATOM   3404  HG3 MET A 234      37.235  67.082  38.329  1.00 -0.08           H
ATOM   3405  HE1 MET A 234      37.608  64.512  38.763  1.00 -0.08           H
ATOM   3406  HE2 MET A 234      35.865  64.392  38.387  1.00 -0.08           H
ATOM   3407  HE3 MET A 234      36.986  63.187  37.802  1.00 -0.08           H
ATOM   3408  N   THR A 235      32.362  68.187  36.571  1.00 -0.53           N
ATOM   3409  CA  THR A 235      30.913  68.070  36.466  1.00 -0.53           C
ATOM   3410  C   THR A 235      30.438  67.808  35.064  1.00 -0.53           C
ATOM   3411  O   THR A 235      29.566  66.954  34.801  1.00 -0.53           O
ATOM   3412  CB  THR A 235      30.236  69.378  36.950  1.00 -0.53           C
ATOM   3413  CG2 THR A 235      28.740  69.279  36.823  1.00 -0.53           C
ATOM   3414  OG1 THR A 235      30.627  69.328  38.335  1.00 -0.53           O
ATOM   3415  H   THR A 235      32.747  69.111  36.704  1.00 -0.53           H
ATOM   3416  HA  THR A 235      30.596  67.250  37.111  1.00 -0.53           H
ATOM   3417  HB  THR A 235      30.527  70.323  36.492  1.00 -0.53           H
ATOM   3418  HG1 THR A 235      31.518  69.672  38.242  1.00 -0.53           H
ATOM   3419 HG21 THR A 235      28.313  70.176  37.272  1.00 -0.53           H
ATOM   3420 HG22 THR A 235      28.333  68.423  37.360  1.00 -0.53           H
ATOM   3421 HG23 THR A 235      28.405  69.309  35.786  1.00 -0.53           H
ATOM   3422  N   MET A 236      30.941  68.516  34.060  1.00 -0.61           N
ATOM   3423  CA  MET A 236      30.572  68.325  32.697  1.00 -0.61           C
ATOM   3424  C   MET A 236      31.136  67.036  32.092  1.00 -0.61           C
ATOM   3425  O   MET A 236      30.536  66.462  31.185  1.00 -0.61           O
ATOM   3426  CB  MET A 236      31.102  69.511  31.946  1.00 -0.61           C
ATOM   3427  CG  MET A 236      30.715  69.614  30.453  1.00 -0.61           C
ATOM   3428  SD  MET A 236      30.420  71.400  30.072  1.00 -0.61           S
ATOM   3429  CE  MET A 236      32.051  72.151  30.355  1.00 -0.61           C
ATOM   3430  H   MET A 236      31.667  69.198  34.229  1.00 -0.61           H
ATOM   3431  HA  MET A 236      29.493  68.404  32.559  1.00 -0.61           H
ATOM   3432  HB2 MET A 236      30.611  70.355  32.431  1.00 -0.61           H
ATOM   3433  HB3 MET A 236      32.182  69.624  32.035  1.00 -0.61           H
ATOM   3434  HG2 MET A 236      31.408  69.134  29.762  1.00 -0.61           H
ATOM   3435  HG3 MET A 236      29.755  69.101  30.404  1.00 -0.61           H
ATOM   3436  HE1 MET A 236      32.466  71.693  31.252  1.00 -0.61           H
ATOM   3437  HE2 MET A 236      32.849  71.952  29.640  1.00 -0.61           H
ATOM   3438  HE3 MET A 236      32.011  73.240  30.365  1.00 -0.61           H
ATOM   3439  N   ASN A 237      32.205  66.486  32.587  1.00  0.01           N
ATOM   3440  CA  ASN A 237      32.711  65.153  32.165  1.00  0.01           C
ATOM   3441  C   ASN A 237      31.859  63.918  32.584  1.00  0.01           C
ATOM   3442  O   ASN A 237      31.682  62.918  31.857  1.00  0.01           O
ATOM   3443  CB  ASN A 237      34.153  64.976  32.544  1.00  0.01           C
ATOM   3444  CG  ASN A 237      35.128  66.014  31.886  1.00  0.01           C
ATOM   3445  ND2 ASN A 237      36.219  66.246  32.541  1.00  0.01           N
ATOM   3446  OD1 ASN A 237      35.011  66.386  30.716  1.00  0.01           O
ATOM   3447  H   ASN A 237      32.793  66.971  33.250  1.00  0.01           H
ATOM   3448  HA  ASN A 237      32.622  65.142  31.079  1.00  0.01           H
ATOM   3449  HB2 ASN A 237      34.233  65.113  33.623  1.00  0.01           H
ATOM   3450  HB3 ASN A 237      34.333  63.958  32.199  1.00  0.01           H
ATOM   3451 HD21 ASN A 237      36.086  66.041  33.521  1.00  0.01           H
ATOM   3452 HD22 ASN A 237      36.794  67.025  32.253  1.00  0.01           H
ATOM   3453  N   VAL A 238      31.335  64.096  33.794  1.00 -0.13           N
ATOM   3454  CA  VAL A 238      30.430  63.238  34.468  1.00 -0.13           C
ATOM   3455  C   VAL A 238      29.072  63.377  33.889  1.00 -0.13           C
ATOM   3456  O   VAL A 238      28.430  62.330  33.657  1.00 -0.13           O
ATOM   3457  CB  VAL A 238      30.657  63.382  36.005  1.00 -0.13           C
ATOM   3458  CG1 VAL A 238      29.584  62.783  36.913  1.00 -0.13           C
ATOM   3459  CG2 VAL A 238      31.953  62.589  36.336  1.00 -0.13           C
ATOM   3460  H   VAL A 238      31.678  64.925  34.258  1.00 -0.13           H
ATOM   3461  HA  VAL A 238      30.731  62.220  34.221  1.00 -0.13           H
ATOM   3462  HB  VAL A 238      30.746  64.445  36.229  1.00 -0.13           H
ATOM   3463 HG11 VAL A 238      28.628  63.267  36.711  1.00 -0.13           H
ATOM   3464 HG12 VAL A 238      29.521  61.702  36.787  1.00 -0.13           H
ATOM   3465 HG13 VAL A 238      29.951  62.953  37.924  1.00 -0.13           H
ATOM   3466 HG21 VAL A 238      32.277  62.917  37.324  1.00 -0.13           H
ATOM   3467 HG22 VAL A 238      32.783  62.752  35.649  1.00 -0.13           H
ATOM   3468 HG23 VAL A 238      31.717  61.526  36.378  1.00 -0.13           H
ATOM   3469  N   PHE A 239      28.529  64.570  33.638  1.00 -0.26           N
ATOM   3470  CA  PHE A 239      27.386  64.591  32.846  1.00 -0.26           C
ATOM   3471  C   PHE A 239      27.555  63.895  31.453  1.00 -0.26           C
ATOM   3472  O   PHE A 239      26.779  63.026  31.047  1.00 -0.26           O
ATOM   3473  CB  PHE A 239      26.897  66.078  32.670  1.00 -0.26           C
ATOM   3474  CG  PHE A 239      25.656  66.214  31.786  1.00 -0.26           C
ATOM   3475  CD1 PHE A 239      24.379  65.779  32.241  1.00 -0.26           C
ATOM   3476  CD2 PHE A 239      25.751  66.883  30.552  1.00 -0.26           C
ATOM   3477  CE1 PHE A 239      23.306  65.744  31.409  1.00 -0.26           C
ATOM   3478  CE2 PHE A 239      24.564  66.991  29.755  1.00 -0.26           C
ATOM   3479  CZ  PHE A 239      23.386  66.345  30.142  1.00 -0.26           C
ATOM   3480  H   PHE A 239      28.971  65.399  34.009  1.00 -0.26           H
ATOM   3481  HA  PHE A 239      26.545  64.079  33.314  1.00 -0.26           H
ATOM   3482  HB2 PHE A 239      26.746  66.524  33.653  1.00 -0.26           H
ATOM   3483  HB3 PHE A 239      27.682  66.571  32.096  1.00 -0.26           H
ATOM   3484  HD1 PHE A 239      24.290  65.387  33.244  1.00 -0.26           H
ATOM   3485  HD2 PHE A 239      26.703  67.219  30.169  1.00 -0.26           H
ATOM   3486  HE1 PHE A 239      22.382  65.274  31.710  1.00 -0.26           H
ATOM   3487  HE2 PHE A 239      24.606  67.615  28.875  1.00 -0.26           H
ATOM   3488  HZ  PHE A 239      22.490  66.428  29.543  1.00 -0.26           H
ATOM   3489  N   ALA A 240      28.601  64.296  30.678  1.00  0.01           N
ATOM   3490  CA  ALA A 240      28.903  63.738  29.304  1.00  0.01           C
ATOM   3491  C   ALA A 240      28.858  62.204  29.369  1.00  0.01           C
ATOM   3492  O   ALA A 240      28.308  61.521  28.550  1.00  0.01           O
ATOM   3493  CB  ALA A 240      30.183  64.473  28.873  1.00  0.01           C
ATOM   3494  H   ALA A 240      29.170  65.067  31.000  1.00  0.01           H
ATOM   3495  HA  ALA A 240      28.029  64.069  28.743  1.00  0.01           H
ATOM   3496  HB1 ALA A 240      30.962  64.276  29.609  1.00  0.01           H
ATOM   3497  HB2 ALA A 240      30.094  65.556  28.782  1.00  0.01           H
ATOM   3498  HB3 ALA A 240      30.368  64.027  27.896  1.00  0.01           H
ATOM   3499  N   LEU A 241      29.485  61.624  30.337  1.00  0.01           N
ATOM   3500  CA  LEU A 241      29.567  60.156  30.544  1.00  0.01           C
ATOM   3501  C   LEU A 241      28.163  59.523  30.826  1.00  0.01           C
ATOM   3502  O   LEU A 241      27.889  58.425  30.528  1.00  0.01           O
ATOM   3503  CB  LEU A 241      30.562  59.774  31.646  1.00  0.01           C
ATOM   3504  CG  LEU A 241      30.721  58.272  31.954  1.00  0.01           C
ATOM   3505  CD1 LEU A 241      31.308  57.510  30.720  1.00  0.01           C
ATOM   3506  CD2 LEU A 241      31.701  57.965  33.094  1.00  0.01           C
ATOM   3507  H   LEU A 241      30.035  62.264  30.890  1.00  0.01           H
ATOM   3508  HA  LEU A 241      29.913  59.653  29.641  1.00  0.01           H
ATOM   3509  HB2 LEU A 241      31.539  60.127  31.315  1.00  0.01           H
ATOM   3510  HB3 LEU A 241      30.240  60.284  32.554  1.00  0.01           H
ATOM   3511  HG  LEU A 241      29.789  57.833  32.309  1.00  0.01           H
ATOM   3512 HD11 LEU A 241      32.244  57.975  30.410  1.00  0.01           H
ATOM   3513 HD12 LEU A 241      30.640  57.572  29.861  1.00  0.01           H
ATOM   3514 HD13 LEU A 241      31.412  56.455  30.973  1.00  0.01           H
ATOM   3515 HD21 LEU A 241      32.617  58.544  32.979  1.00  0.01           H
ATOM   3516 HD22 LEU A 241      31.124  58.215  33.984  1.00  0.01           H
ATOM   3517 HD23 LEU A 241      31.888  56.891  33.101  1.00  0.01           H
ATOM   3518  N   GLY A 242      27.270  60.301  31.422  1.00 -0.02           N
ATOM   3519  CA  GLY A 242      25.819  60.026  31.643  1.00 -0.02           C
ATOM   3520  C   GLY A 242      25.083  59.980  30.321  1.00 -0.02           C
ATOM   3521  O   GLY A 242      24.274  59.098  30.006  1.00 -0.02           O
ATOM   3522  H   GLY A 242      27.546  61.264  31.552  1.00 -0.02           H
ATOM   3523  HA2 GLY A 242      25.571  59.162  32.260  1.00 -0.02           H
ATOM   3524  HA3 GLY A 242      25.411  60.912  32.129  1.00 -0.02           H
ATOM   3525  N   VAL A 243      25.403  61.020  29.465  1.00 -0.02           N
ATOM   3526  CA  VAL A 243      24.672  61.231  28.189  1.00 -0.02           C
ATOM   3527  C   VAL A 243      25.006  60.150  27.145  1.00 -0.02           C
ATOM   3528  O   VAL A 243      24.125  59.617  26.476  1.00 -0.02           O
ATOM   3529  CB  VAL A 243      25.104  62.590  27.592  1.00 -0.02           C
ATOM   3530  CG1 VAL A 243      24.536  62.782  26.166  1.00 -0.02           C
ATOM   3531  CG2 VAL A 243      24.667  63.772  28.424  1.00 -0.02           C
ATOM   3532  H   VAL A 243      26.018  61.698  29.890  1.00 -0.02           H
ATOM   3533  HA  VAL A 243      23.607  61.223  28.421  1.00 -0.02           H
ATOM   3534  HB  VAL A 243      26.190  62.662  27.645  1.00 -0.02           H
ATOM   3535 HG11 VAL A 243      23.472  62.548  26.121  1.00 -0.02           H
ATOM   3536 HG12 VAL A 243      24.686  63.789  25.777  1.00 -0.02           H
ATOM   3537 HG13 VAL A 243      24.979  62.120  25.422  1.00 -0.02           H
ATOM   3538 HG21 VAL A 243      25.230  64.651  28.109  1.00 -0.02           H
ATOM   3539 HG22 VAL A 243      24.693  63.631  29.505  1.00 -0.02           H
ATOM   3540 HG23 VAL A 243      23.639  63.922  28.095  1.00 -0.02           H
ATOM   3541  N   TYR A 244      26.318  59.800  27.206  1.00  0.01           N
ATOM   3542  CA  TYR A 244      26.831  58.640  26.462  1.00  0.01           C
ATOM   3543  C   TYR A 244      26.232  57.346  27.018  1.00  0.01           C
ATOM   3544  O   TYR A 244      25.734  56.571  26.182  1.00  0.01           O
ATOM   3545  CB  TYR A 244      28.369  58.493  26.837  1.00  0.01           C
ATOM   3546  CG  TYR A 244      29.303  59.216  25.861  1.00  0.01           C
ATOM   3547  CD1 TYR A 244      29.473  58.716  24.535  1.00  0.01           C
ATOM   3548  CD2 TYR A 244      30.084  60.359  26.185  1.00  0.01           C
ATOM   3549  CE1 TYR A 244      30.318  59.295  23.585  1.00  0.01           C
ATOM   3550  CE2 TYR A 244      31.003  60.924  25.267  1.00  0.01           C
ATOM   3551  CZ  TYR A 244      31.160  60.349  23.990  1.00  0.01           C
ATOM   3552  OH  TYR A 244      31.964  60.911  23.066  1.00  0.01           O
ATOM   3553  H   TYR A 244      26.920  60.425  27.723  1.00  0.01           H
ATOM   3554  HA  TYR A 244      26.641  58.763  25.396  1.00  0.01           H
ATOM   3555  HB2 TYR A 244      28.479  58.904  27.840  1.00  0.01           H
ATOM   3556  HB3 TYR A 244      28.640  57.437  26.814  1.00  0.01           H
ATOM   3557  HD1 TYR A 244      28.995  57.771  24.323  1.00  0.01           H
ATOM   3558  HD2 TYR A 244      30.116  60.760  27.188  1.00  0.01           H
ATOM   3559  HE1 TYR A 244      30.345  58.973  22.554  1.00  0.01           H
ATOM   3560  HE2 TYR A 244      31.590  61.791  25.532  1.00  0.01           H
ATOM   3561  HH  TYR A 244      32.458  61.644  23.440  1.00  0.01           H
ATOM   3562  N   SER A 245      26.366  57.008  28.298  1.00  0.01           N
ATOM   3563  CA  SER A 245      25.824  55.770  28.771  1.00  0.01           C
ATOM   3564  C   SER A 245      24.315  55.670  28.916  1.00  0.01           C
ATOM   3565  O   SER A 245      23.622  54.882  28.220  1.00  0.01           O
ATOM   3566  CB  SER A 245      26.447  55.325  30.182  1.00  0.01           C
ATOM   3567  OG  SER A 245      26.287  56.414  31.024  1.00  0.01           O
ATOM   3568  H   SER A 245      26.883  57.664  28.866  1.00  0.01           H
ATOM   3569  HA  SER A 245      26.186  54.953  28.147  1.00  0.01           H
ATOM   3570  HB2 SER A 245      25.950  54.427  30.549  1.00  0.01           H
ATOM   3571  HB3 SER A 245      27.527  55.189  30.124  1.00  0.01           H
ATOM   3572  HG  SER A 245      26.978  57.069  30.901  1.00  0.01           H
ATOM   3573  N   ARG A 246      23.622  56.609  29.627  1.00  0.02           N
ATOM   3574  CA  ARG A 246      22.121  56.765  29.744  1.00  0.02           C
ATOM   3575  C   ARG A 246      21.440  57.430  28.560  1.00  0.02           C
ATOM   3576  O   ARG A 246      20.370  58.083  28.733  1.00  0.02           O
ATOM   3577  CB  ARG A 246      21.830  57.376  31.183  1.00  0.02           C
ATOM   3578  CG  ARG A 246      20.419  57.074  31.764  1.00  0.02           C
ATOM   3579  CD  ARG A 246      20.136  57.969  32.918  1.00  0.02           C
ATOM   3580  NE  ARG A 246      18.709  57.834  33.472  1.00  0.02           N
ATOM   3581  CZ  ARG A 246      18.309  57.512  34.693  1.00  0.02           C
ATOM   3582  NH1 ARG A 246      19.083  57.455  35.748  1.00  0.02           N
ATOM   3583  NH2 ARG A 246      16.991  57.486  34.793  1.00  0.02           N
ATOM   3584  H   ARG A 246      24.183  57.245  30.176  1.00  0.02           H
ATOM   3585  HA  ARG A 246      21.731  55.749  29.812  1.00  0.02           H
ATOM   3586  HB2 ARG A 246      22.589  57.044  31.891  1.00  0.02           H
ATOM   3587  HB3 ARG A 246      21.933  58.461  31.204  1.00  0.02           H
ATOM   3588  HG2 ARG A 246      19.797  57.303  30.899  1.00  0.02           H
ATOM   3589  HG3 ARG A 246      20.380  56.006  31.980  1.00  0.02           H
ATOM   3590  HD2 ARG A 246      20.834  57.970  33.755  1.00  0.02           H
ATOM   3591  HD3 ARG A 246      20.190  59.007  32.589  1.00  0.02           H
ATOM   3592  HE  ARG A 246      17.909  57.849  32.855  1.00  0.02           H
ATOM   3593 HH11 ARG A 246      20.093  57.444  35.724  1.00  0.02           H
ATOM   3594 HH12 ARG A 246      18.610  57.315  36.630  1.00  0.02           H
ATOM   3595 HH21 ARG A 246      16.344  57.447  34.018  1.00  0.02           H
ATOM   3596 HH22 ARG A 246      16.599  57.421  35.722  1.00  0.02           H
ATOM   3597  N   ARG A 247      21.998  57.343  27.283  1.00  0.01           N
ATOM   3598  CA  ARG A 247      21.328  57.785  26.069  1.00  0.01           C
ATOM   3599  C   ARG A 247      19.813  57.480  26.028  1.00  0.01           C
ATOM   3600  O   ARG A 247      19.095  58.388  25.818  1.00  0.01           O
ATOM   3601  CB  ARG A 247      22.133  57.395  24.801  1.00  0.01           C
ATOM   3602  CG  ARG A 247      22.626  55.930  24.532  1.00  0.01           C
ATOM   3603  CD  ARG A 247      23.501  55.817  23.275  1.00  0.01           C
ATOM   3604  NE  ARG A 247      24.850  56.457  23.225  1.00  0.01           N
ATOM   3605  CZ  ARG A 247      25.323  57.320  22.348  1.00  0.01           C
ATOM   3606  NH1 ARG A 247      24.654  57.715  21.261  1.00  0.01           N
ATOM   3607  NH2 ARG A 247      26.517  57.772  22.447  1.00  0.01           N
ATOM   3608  H   ARG A 247      22.811  56.764  27.127  1.00  0.01           H
ATOM   3609  HA  ARG A 247      21.490  58.856  26.192  1.00  0.01           H
ATOM   3610  HB2 ARG A 247      21.549  57.722  23.941  1.00  0.01           H
ATOM   3611  HB3 ARG A 247      22.959  58.104  24.848  1.00  0.01           H
ATOM   3612  HG2 ARG A 247      23.278  55.656  25.361  1.00  0.01           H
ATOM   3613  HG3 ARG A 247      21.815  55.202  24.540  1.00  0.01           H
ATOM   3614  HD2 ARG A 247      23.680  54.750  23.137  1.00  0.01           H
ATOM   3615  HD3 ARG A 247      22.996  56.021  22.331  1.00  0.01           H
ATOM   3616  HE  ARG A 247      25.478  56.267  23.993  1.00  0.01           H
ATOM   3617 HH11 ARG A 247      23.806  57.195  21.087  1.00  0.01           H
ATOM   3618 HH12 ARG A 247      25.056  58.487  20.749  1.00  0.01           H
ATOM   3619 HH21 ARG A 247      27.150  57.303  23.079  1.00  0.01           H
ATOM   3620 HH22 ARG A 247      26.866  58.311  21.667  1.00  0.01           H
ATOM   3621  N   ALA A 248      19.400  56.305  26.498  1.00  0.00           N
ATOM   3622  CA  ALA A 248      18.009  55.833  26.749  1.00  0.00           C
ATOM   3623  C   ALA A 248      17.105  57.026  27.246  1.00  0.00           C
ATOM   3624  O   ALA A 248      16.040  57.149  26.639  1.00  0.00           O
ATOM   3625  CB  ALA A 248      18.153  54.753  27.792  1.00  0.00           C
ATOM   3626  H   ALA A 248      20.101  55.648  26.812  1.00  0.00           H
ATOM   3627  HA  ALA A 248      17.563  55.429  25.840  1.00  0.00           H
ATOM   3628  HB1 ALA A 248      17.212  54.256  28.030  1.00  0.00           H
ATOM   3629  HB2 ALA A 248      18.553  55.208  28.698  1.00  0.00           H
ATOM   3630  HB3 ALA A 248      18.873  53.992  27.493  1.00  0.00           H
ATOM   3631  N   GLU A 249      17.528  57.787  28.270  1.00  0.00           N
ATOM   3632  CA  GLU A 249      16.939  58.907  28.881  1.00  0.00           C
ATOM   3633  C   GLU A 249      16.832  60.184  28.005  1.00  0.00           C
ATOM   3634  O   GLU A 249      15.813  60.834  27.893  1.00  0.00           O
ATOM   3635  CB  GLU A 249      17.771  59.178  30.149  1.00  0.00           C
ATOM   3636  CG  GLU A 249      17.106  60.063  31.241  1.00  0.00           C
ATOM   3637  CD  GLU A 249      15.795  59.522  31.767  1.00  0.00           C
ATOM   3638  OE1 GLU A 249      15.834  58.387  32.293  1.00  0.00           O
ATOM   3639  OE2 GLU A 249      14.684  60.009  31.510  1.00  0.00           O
ATOM   3640  H   GLU A 249      18.469  57.666  28.616  1.00  0.00           H
ATOM   3641  HA  GLU A 249      15.940  58.614  29.206  1.00  0.00           H
ATOM   3642  HB2 GLU A 249      17.973  58.184  30.547  1.00  0.00           H
ATOM   3643  HB3 GLU A 249      18.774  59.531  29.909  1.00  0.00           H
ATOM   3644  HG2 GLU A 249      17.763  60.226  32.096  1.00  0.00           H
ATOM   3645  HG3 GLU A 249      16.771  61.037  30.884  1.00  0.00           H
ATOM   3646  N   PHE A 250      17.862  60.548  27.243  1.00  0.02           N
ATOM   3647  CA  PHE A 250      17.803  61.583  26.191  1.00  0.02           C
ATOM   3648  C   PHE A 250      16.984  61.126  24.978  1.00  0.02           C
ATOM   3649  O   PHE A 250      16.284  61.972  24.385  1.00  0.02           O
ATOM   3650  CB  PHE A 250      19.245  62.034  25.734  1.00  0.02           C
ATOM   3651  CG  PHE A 250      20.009  62.623  26.920  1.00  0.02           C
ATOM   3652  CD1 PHE A 250      20.083  64.025  27.145  1.00  0.02           C
ATOM   3653  CD2 PHE A 250      20.566  61.699  27.811  1.00  0.02           C
ATOM   3654  CE1 PHE A 250      20.744  64.442  28.335  1.00  0.02           C
ATOM   3655  CE2 PHE A 250      21.132  62.108  28.996  1.00  0.02           C
ATOM   3656  CZ  PHE A 250      21.256  63.461  29.256  1.00  0.02           C
ATOM   3657  H   PHE A 250      18.698  59.986  27.317  1.00  0.02           H
ATOM   3658  HA  PHE A 250      17.354  62.467  26.643  1.00  0.02           H
ATOM   3659  HB2 PHE A 250      19.869  61.207  25.398  1.00  0.02           H
ATOM   3660  HB3 PHE A 250      19.128  62.857  25.029  1.00  0.02           H
ATOM   3661  HD1 PHE A 250      19.616  64.727  26.471  1.00  0.02           H
ATOM   3662  HD2 PHE A 250      20.452  60.637  27.652  1.00  0.02           H
ATOM   3663  HE1 PHE A 250      20.856  65.486  28.590  1.00  0.02           H
ATOM   3664  HE2 PHE A 250      21.499  61.466  29.783  1.00  0.02           H
ATOM   3665  HZ  PHE A 250      21.815  63.706  30.148  1.00  0.02           H
ATOM   3666  N   THR A 251      16.966  59.818  24.645  1.00  0.00           N
ATOM   3667  CA  THR A 251      16.321  59.288  23.472  1.00  0.00           C
ATOM   3668  C   THR A 251      14.802  59.214  23.492  1.00  0.00           C
ATOM   3669  O   THR A 251      14.118  59.571  22.538  1.00  0.00           O
ATOM   3670  CB  THR A 251      16.935  57.903  23.163  1.00  0.00           C
ATOM   3671  CG2 THR A 251      16.541  57.249  21.817  1.00  0.00           C
ATOM   3672  OG1 THR A 251      18.332  58.110  23.200  1.00  0.00           O
ATOM   3673  H   THR A 251      17.429  59.145  25.239  1.00  0.00           H
ATOM   3674  HA  THR A 251      16.500  60.007  22.672  1.00  0.00           H
ATOM   3675  HB  THR A 251      16.755  57.238  24.007  1.00  0.00           H
ATOM   3676  HG1 THR A 251      18.602  58.171  24.120  1.00  0.00           H
ATOM   3677 HG21 THR A 251      16.185  57.894  21.014  1.00  0.00           H
ATOM   3678 HG22 THR A 251      15.752  56.506  21.934  1.00  0.00           H
ATOM   3679 HG23 THR A 251      17.424  56.732  21.442  1.00  0.00           H
ATOM   3680  N   GLU A 252      14.285  58.918  24.669  1.00  0.00           N
ATOM   3681  CA  GLU A 252      12.903  58.882  25.053  1.00  0.00           C
ATOM   3682  C   GLU A 252      12.349  60.333  25.188  1.00  0.00           C
ATOM   3683  O   GLU A 252      11.216  60.556  24.723  1.00  0.00           O
ATOM   3684  CB  GLU A 252      12.846  58.200  26.481  1.00  0.00           C
ATOM   3685  CG  GLU A 252      11.477  57.638  26.969  1.00  0.00           C
ATOM   3686  CD  GLU A 252      10.888  56.460  26.218  1.00  0.00           C
ATOM   3687  OE1 GLU A 252      10.418  55.420  26.803  1.00  0.00           O
ATOM   3688  OE2 GLU A 252      10.924  56.499  24.967  1.00  0.00           O
ATOM   3689  H   GLU A 252      14.987  58.862  25.393  1.00  0.00           H
ATOM   3690  HA  GLU A 252      12.254  58.383  24.333  1.00  0.00           H
ATOM   3691  HB2 GLU A 252      13.542  57.363  26.427  1.00  0.00           H
ATOM   3692  HB3 GLU A 252      13.313  58.912  27.161  1.00  0.00           H
ATOM   3693  HG2 GLU A 252      11.596  57.552  28.049  1.00  0.00           H
ATOM   3694  HG3 GLU A 252      10.843  58.521  26.898  1.00  0.00           H
ATOM   3695  N   ARG A 253      13.192  61.210  25.749  1.00  0.01           N
ATOM   3696  CA  ARG A 253      12.936  62.646  25.661  1.00  0.01           C
ATOM   3697  C   ARG A 253      12.942  63.206  24.243  1.00  0.01           C
ATOM   3698  O   ARG A 253      11.893  63.465  23.605  1.00  0.01           O
ATOM   3699  CB  ARG A 253      13.850  63.286  26.674  1.00  0.01           C
ATOM   3700  CG  ARG A 253      13.376  62.948  28.102  1.00  0.01           C
ATOM   3701  CD  ARG A 253      14.275  63.484  29.187  1.00  0.01           C
ATOM   3702  NE  ARG A 253      14.132  62.716  30.477  1.00  0.01           N
ATOM   3703  CZ  ARG A 253      13.538  63.112  31.581  1.00  0.01           C
ATOM   3704  NH1 ARG A 253      12.810  64.165  31.721  1.00  0.01           N
ATOM   3705  NH2 ARG A 253      13.611  62.404  32.660  1.00  0.01           N
ATOM   3706  H   ARG A 253      14.033  60.917  26.226  1.00  0.01           H
ATOM   3707  HA  ARG A 253      11.912  62.811  25.996  1.00  0.01           H
ATOM   3708  HB2 ARG A 253      14.908  63.106  26.485  1.00  0.01           H
ATOM   3709  HB3 ARG A 253      13.713  64.367  26.672  1.00  0.01           H
ATOM   3710  HG2 ARG A 253      12.391  63.397  28.235  1.00  0.01           H
ATOM   3711  HG3 ARG A 253      13.368  61.861  28.187  1.00  0.01           H
ATOM   3712  HD2 ARG A 253      15.304  63.391  28.840  1.00  0.01           H
ATOM   3713  HD3 ARG A 253      14.010  64.532  29.326  1.00  0.01           H
ATOM   3714  HE  ARG A 253      14.534  61.791  30.532  1.00  0.01           H
ATOM   3715 HH11 ARG A 253      12.695  64.810  30.953  1.00  0.01           H
ATOM   3716 HH12 ARG A 253      12.204  64.246  32.524  1.00  0.01           H
ATOM   3717 HH21 ARG A 253      13.893  61.440  32.546  1.00  0.01           H
ATOM   3718 HH22 ARG A 253      13.144  62.701  33.505  1.00  0.01           H
ATOM   3719  N   PHE A 254      14.136  63.667  23.832  1.00  0.01           N
ATOM   3720  CA  PHE A 254      14.377  64.623  22.739  1.00  0.01           C
ATOM   3721  C   PHE A 254      14.394  63.916  21.341  1.00  0.01           C
ATOM   3722  O   PHE A 254      13.632  64.388  20.488  1.00  0.01           O
ATOM   3723  CB  PHE A 254      15.714  65.340  23.162  1.00  0.01           C
ATOM   3724  CG  PHE A 254      15.606  65.880  24.603  1.00  0.01           C
ATOM   3725  CD1 PHE A 254      14.585  66.827  24.948  1.00  0.01           C
ATOM   3726  CD2 PHE A 254      16.524  65.522  25.598  1.00  0.01           C
ATOM   3727  CE1 PHE A 254      14.476  67.256  26.277  1.00  0.01           C
ATOM   3728  CE2 PHE A 254      16.557  66.146  26.890  1.00  0.01           C
ATOM   3729  CZ  PHE A 254      15.513  66.980  27.210  1.00  0.01           C
ATOM   3730  H   PHE A 254      14.932  63.366  24.376  1.00  0.01           H
ATOM   3731  HA  PHE A 254      13.609  65.389  22.844  1.00  0.01           H
ATOM   3732  HB2 PHE A 254      16.574  64.670  23.164  1.00  0.01           H
ATOM   3733  HB3 PHE A 254      15.903  66.190  22.507  1.00  0.01           H
ATOM   3734  HD1 PHE A 254      13.831  67.264  24.310  1.00  0.01           H
ATOM   3735  HD2 PHE A 254      17.281  64.805  25.316  1.00  0.01           H
ATOM   3736  HE1 PHE A 254      13.784  68.004  26.635  1.00  0.01           H
ATOM   3737  HE2 PHE A 254      17.212  65.920  27.718  1.00  0.01           H
ATOM   3738  HZ  PHE A 254      15.444  67.356  28.220  1.00  0.01           H
ATOM   3739  N   GLY A 255      15.183  62.845  21.197  1.00  0.00           N
ATOM   3740  CA  GLY A 255      15.401  62.134  19.938  1.00  0.00           C
ATOM   3741  C   GLY A 255      16.697  61.338  20.033  1.00  0.00           C
ATOM   3742  O   GLY A 255      17.569  61.647  20.877  1.00  0.00           O
ATOM   3743  H   GLY A 255      15.713  62.523  21.993  1.00  0.00           H
ATOM   3744  HA2 GLY A 255      14.522  61.494  19.852  1.00  0.00           H
ATOM   3745  HA3 GLY A 255      15.441  62.829  19.100  1.00  0.00           H
ATOM   3746  N   ALA A 256      17.005  60.362  19.201  1.00  0.00           N
ATOM   3747  CA  ALA A 256      18.163  59.518  19.316  1.00  0.00           C
ATOM   3748  C   ALA A 256      19.376  60.235  18.637  1.00  0.00           C
ATOM   3749  O   ALA A 256      20.483  60.289  19.119  1.00  0.00           O
ATOM   3750  CB  ALA A 256      17.857  58.040  18.764  1.00  0.00           C
ATOM   3751  H   ALA A 256      16.252  59.942  18.673  1.00  0.00           H
ATOM   3752  HA  ALA A 256      18.536  59.377  20.330  1.00  0.00           H
ATOM   3753  HB1 ALA A 256      16.787  57.838  18.802  1.00  0.00           H
ATOM   3754  HB2 ALA A 256      18.475  57.339  19.326  1.00  0.00           H
ATOM   3755  HB3 ALA A 256      18.152  57.963  17.717  1.00  0.00           H
ATOM   3756  N   GLU A 257      19.151  60.769  17.396  1.00  0.00           N
ATOM   3757  CA  GLU A 257      20.127  61.499  16.599  1.00  0.00           C
ATOM   3758  C   GLU A 257      20.517  62.788  17.363  1.00  0.00           C
ATOM   3759  O   GLU A 257      21.701  63.032  17.273  1.00  0.00           O
ATOM   3760  CB  GLU A 257      19.616  61.811  15.185  1.00  0.00           C
ATOM   3761  CG  GLU A 257      19.329  60.638  14.174  1.00  0.00           C
ATOM   3762  CD  GLU A 257      20.668  60.181  13.548  1.00  0.00           C
ATOM   3763  OE1 GLU A 257      21.159  59.140  13.926  1.00  0.00           O
ATOM   3764  OE2 GLU A 257      21.190  60.774  12.555  1.00  0.00           O
ATOM   3765  H   GLU A 257      18.211  60.656  17.044  1.00  0.00           H
ATOM   3766  HA  GLU A 257      21.051  60.962  16.386  1.00  0.00           H
ATOM   3767  HB2 GLU A 257      18.819  62.555  15.212  1.00  0.00           H
ATOM   3768  HB3 GLU A 257      20.389  62.392  14.682  1.00  0.00           H
ATOM   3769  HG2 GLU A 257      18.966  59.723  14.642  1.00  0.00           H
ATOM   3770  HG3 GLU A 257      18.617  60.864  13.380  1.00  0.00           H
ATOM   3771  N   PHE A 258      19.633  63.388  18.206  1.00  0.01           N
ATOM   3772  CA  PHE A 258      19.908  64.547  19.015  1.00  0.01           C
ATOM   3773  C   PHE A 258      21.071  64.376  19.938  1.00  0.01           C
ATOM   3774  O   PHE A 258      21.813  65.365  20.137  1.00  0.01           O
ATOM   3775  CB  PHE A 258      18.639  64.882  19.752  1.00  0.01           C
ATOM   3776  CG  PHE A 258      18.666  65.744  21.075  1.00  0.01           C
ATOM   3777  CD1 PHE A 258      18.096  67.025  21.177  1.00  0.01           C
ATOM   3778  CD2 PHE A 258      19.322  65.156  22.194  1.00  0.01           C
ATOM   3779  CE1 PHE A 258      18.127  67.735  22.344  1.00  0.01           C
ATOM   3780  CE2 PHE A 258      19.421  65.900  23.377  1.00  0.01           C
ATOM   3781  CZ  PHE A 258      18.810  67.162  23.451  1.00  0.01           C
ATOM   3782  H   PHE A 258      18.702  63.089  17.953  1.00  0.01           H
ATOM   3783  HA  PHE A 258      20.254  65.392  18.419  1.00  0.01           H
ATOM   3784  HB2 PHE A 258      17.942  65.340  19.050  1.00  0.01           H
ATOM   3785  HB3 PHE A 258      18.145  63.971  20.090  1.00  0.01           H
ATOM   3786  HD1 PHE A 258      17.710  67.395  20.239  1.00  0.01           H
ATOM   3787  HD2 PHE A 258      19.619  64.120  22.118  1.00  0.01           H
ATOM   3788  HE1 PHE A 258      17.580  68.656  22.486  1.00  0.01           H
ATOM   3789  HE2 PHE A 258      19.899  65.491  24.254  1.00  0.01           H
ATOM   3790  HZ  PHE A 258      18.763  67.742  24.361  1.00  0.01           H
ATOM   3791  N   VAL A 259      21.239  63.157  20.428  1.00  0.00           N
ATOM   3792  CA  VAL A 259      22.384  62.673  21.244  1.00  0.00           C
ATOM   3793  C   VAL A 259      23.730  63.001  20.534  1.00  0.00           C
ATOM   3794  O   VAL A 259      24.576  63.635  21.222  1.00  0.00           O
ATOM   3795  CB  VAL A 259      22.298  61.153  21.609  1.00  0.00           C
ATOM   3796  CG1 VAL A 259      23.497  60.601  22.426  1.00  0.00           C
ATOM   3797  CG2 VAL A 259      21.038  60.718  22.306  1.00  0.00           C
ATOM   3798  H   VAL A 259      20.618  62.399  20.183  1.00  0.00           H
ATOM   3799  HA  VAL A 259      22.475  63.206  22.190  1.00  0.00           H
ATOM   3800  HB  VAL A 259      22.316  60.646  20.644  1.00  0.00           H
ATOM   3801 HG11 VAL A 259      24.422  60.616  21.849  1.00  0.00           H
ATOM   3802 HG12 VAL A 259      23.695  60.953  23.438  1.00  0.00           H
ATOM   3803 HG13 VAL A 259      23.278  59.533  22.426  1.00  0.00           H
ATOM   3804 HG21 VAL A 259      21.025  61.207  23.280  1.00  0.00           H
ATOM   3805 HG22 VAL A 259      20.960  59.631  22.311  1.00  0.00           H
ATOM   3806 HG23 VAL A 259      20.134  61.115  21.843  1.00  0.00           H
ATOM   3807  N   ASP A 260      23.904  62.858  19.226  1.00  0.01           N
ATOM   3808  CA  ASP A 260      25.175  63.152  18.551  1.00  0.01           C
ATOM   3809  C   ASP A 260      25.391  64.691  18.419  1.00  0.01           C
ATOM   3810  O   ASP A 260      26.584  65.138  18.512  1.00  0.01           O
ATOM   3811  CB  ASP A 260      25.365  62.368  17.273  1.00  0.01           C
ATOM   3812  CG  ASP A 260      24.982  60.841  17.216  1.00  0.01           C
ATOM   3813  OD1 ASP A 260      24.995  60.122  18.254  1.00  0.01           O
ATOM   3814  OD2 ASP A 260      24.770  60.335  16.154  1.00  0.01           O
ATOM   3815  H   ASP A 260      23.134  62.673  18.600  1.00  0.01           H
ATOM   3816  HA  ASP A 260      25.941  62.802  19.243  1.00  0.01           H
ATOM   3817  HB2 ASP A 260      24.708  62.751  16.491  1.00  0.01           H
ATOM   3818  HB3 ASP A 260      26.366  62.557  16.885  1.00  0.01           H
ATOM   3819  N   GLY A 261      24.337  65.503  18.173  1.00  0.00           N
ATOM   3820  CA  GLY A 261      24.400  66.961  18.410  1.00  0.00           C
ATOM   3821  C   GLY A 261      24.884  67.294  19.811  1.00  0.00           C
ATOM   3822  O   GLY A 261      25.835  68.103  19.935  1.00  0.00           O
ATOM   3823  H   GLY A 261      23.398  65.134  18.224  1.00  0.00           H
ATOM   3824  HA2 GLY A 261      25.132  67.364  17.710  1.00  0.00           H
ATOM   3825  HA3 GLY A 261      23.387  67.362  18.360  1.00  0.00           H
ATOM   3826  N   LEU A 262      24.205  66.789  20.838  1.00 -0.04           N
ATOM   3827  CA  LEU A 262      24.532  67.199  22.205  1.00 -0.04           C
ATOM   3828  C   LEU A 262      25.971  66.979  22.502  1.00 -0.04           C
ATOM   3829  O   LEU A 262      26.578  67.891  23.107  1.00 -0.04           O
ATOM   3830  CB  LEU A 262      23.529  66.554  23.230  1.00 -0.04           C
ATOM   3831  CG  LEU A 262      23.638  66.954  24.735  1.00 -0.04           C
ATOM   3832  CD1 LEU A 262      23.687  68.450  25.011  1.00 -0.04           C
ATOM   3833  CD2 LEU A 262      22.483  66.249  25.490  1.00 -0.04           C
ATOM   3834  H   LEU A 262      23.432  66.167  20.650  1.00 -0.04           H
ATOM   3835  HA  LEU A 262      24.345  68.271  22.133  1.00 -0.04           H
ATOM   3836  HB2 LEU A 262      22.539  66.821  22.860  1.00 -0.04           H
ATOM   3837  HB3 LEU A 262      23.711  65.479  23.239  1.00 -0.04           H
ATOM   3838  HG  LEU A 262      24.579  66.533  25.091  1.00 -0.04           H
ATOM   3839 HD11 LEU A 262      22.658  68.796  24.906  1.00 -0.04           H
ATOM   3840 HD12 LEU A 262      24.256  69.100  24.346  1.00 -0.04           H
ATOM   3841 HD13 LEU A 262      24.066  68.605  26.021  1.00 -0.04           H
ATOM   3842 HD21 LEU A 262      22.710  65.185  25.423  1.00 -0.04           H
ATOM   3843 HD22 LEU A 262      22.557  66.673  26.492  1.00 -0.04           H
ATOM   3844 HD23 LEU A 262      21.545  66.559  25.031  1.00 -0.04           H
ATOM   3845  N   LEU A 263      26.628  65.856  22.115  1.00  0.01           N
ATOM   3846  CA  LEU A 263      27.992  65.615  22.470  1.00  0.01           C
ATOM   3847  C   LEU A 263      28.988  66.401  21.707  1.00  0.01           C
ATOM   3848  O   LEU A 263      30.138  66.581  22.099  1.00  0.01           O
ATOM   3849  CB  LEU A 263      28.137  64.055  22.410  1.00  0.01           C
ATOM   3850  CG  LEU A 263      27.398  63.202  23.476  1.00  0.01           C
ATOM   3851  CD1 LEU A 263      27.250  61.765  22.983  1.00  0.01           C
ATOM   3852  CD2 LEU A 263      28.132  63.272  24.794  1.00  0.01           C
ATOM   3853  H   LEU A 263      26.061  65.213  21.580  1.00  0.01           H
ATOM   3854  HA  LEU A 263      28.154  65.847  23.522  1.00  0.01           H
ATOM   3855  HB2 LEU A 263      27.777  63.814  21.410  1.00  0.01           H
ATOM   3856  HB3 LEU A 263      29.157  63.671  22.419  1.00  0.01           H
ATOM   3857  HG  LEU A 263      26.376  63.575  23.421  1.00  0.01           H
ATOM   3858 HD11 LEU A 263      28.146  61.475  22.435  1.00  0.01           H
ATOM   3859 HD12 LEU A 263      26.433  61.689  22.265  1.00  0.01           H
ATOM   3860 HD13 LEU A 263      27.069  61.037  23.774  1.00  0.01           H
ATOM   3861 HD21 LEU A 263      27.978  62.465  25.511  1.00  0.01           H
ATOM   3862 HD22 LEU A 263      29.180  63.047  24.597  1.00  0.01           H
ATOM   3863 HD23 LEU A 263      28.106  64.292  25.176  1.00  0.01           H
ATOM   3864  N   ALA A 264      28.521  66.956  20.572  1.00  0.00           N
ATOM   3865  CA  ALA A 264      29.190  68.069  19.832  1.00  0.00           C
ATOM   3866  C   ALA A 264      29.123  69.448  20.563  1.00  0.00           C
ATOM   3867  O   ALA A 264      30.144  70.161  20.607  1.00  0.00           O
ATOM   3868  CB  ALA A 264      28.786  68.159  18.385  1.00  0.00           C
ATOM   3869  H   ALA A 264      27.612  66.673  20.236  1.00  0.00           H
ATOM   3870  HA  ALA A 264      30.258  67.849  19.840  1.00  0.00           H
ATOM   3871  HB1 ALA A 264      29.164  67.318  17.804  1.00  0.00           H
ATOM   3872  HB2 ALA A 264      29.103  69.014  17.787  1.00  0.00           H
ATOM   3873  HB3 ALA A 264      27.697  68.130  18.352  1.00  0.00           H
ATOM   3874  N   GLY A 265      28.008  69.737  21.172  1.00 -0.01           N
ATOM   3875  CA  GLY A 265      27.818  70.953  22.060  1.00 -0.01           C
ATOM   3876  C   GLY A 265      28.627  70.956  23.303  1.00 -0.01           C
ATOM   3877  O   GLY A 265      29.218  71.931  23.713  1.00 -0.01           O
ATOM   3878  H   GLY A 265      27.233  69.136  20.933  1.00 -0.01           H
ATOM   3879  HA2 GLY A 265      27.839  71.904  21.528  1.00 -0.01           H
ATOM   3880  HA3 GLY A 265      26.779  70.997  22.388  1.00 -0.01           H
ATOM   3881  N   LEU A 266      28.833  69.807  23.936  1.00 -0.06           N
ATOM   3882  CA  LEU A 266      29.648  69.568  25.089  1.00 -0.06           C
ATOM   3883  C   LEU A 266      31.131  69.625  24.765  1.00 -0.06           C
ATOM   3884  O   LEU A 266      31.873  70.012  25.674  1.00 -0.06           O
ATOM   3885  CB  LEU A 266      29.299  68.226  25.678  1.00 -0.06           C
ATOM   3886  CG  LEU A 266      27.962  68.131  26.489  1.00 -0.06           C
ATOM   3887  CD1 LEU A 266      27.310  66.813  26.355  1.00 -0.06           C
ATOM   3888  CD2 LEU A 266      28.211  68.304  27.973  1.00 -0.06           C
ATOM   3889  H   LEU A 266      28.327  69.029  23.538  1.00 -0.06           H
ATOM   3890  HA  LEU A 266      29.454  70.385  25.784  1.00 -0.06           H
ATOM   3891  HB2 LEU A 266      29.287  67.545  24.828  1.00 -0.06           H
ATOM   3892  HB3 LEU A 266      30.114  68.014  26.371  1.00 -0.06           H
ATOM   3893  HG  LEU A 266      27.291  68.906  26.116  1.00 -0.06           H
ATOM   3894 HD11 LEU A 266      26.380  66.730  26.918  1.00 -0.06           H
ATOM   3895 HD12 LEU A 266      27.917  65.966  26.672  1.00 -0.06           H
ATOM   3896 HD13 LEU A 266      27.046  66.675  25.306  1.00 -0.06           H
ATOM   3897 HD21 LEU A 266      27.240  68.317  28.469  1.00 -0.06           H
ATOM   3898 HD22 LEU A 266      28.931  67.571  28.335  1.00 -0.06           H
ATOM   3899 HD23 LEU A 266      28.729  69.254  28.103  1.00 -0.06           H
ATOM   3900  N   GLY A 267      31.536  69.270  23.504  1.00  0.00           N
ATOM   3901  CA  GLY A 267      32.937  69.524  22.998  1.00  0.00           C
ATOM   3902  C   GLY A 267      33.187  71.079  22.837  1.00  0.00           C
ATOM   3903  O   GLY A 267      34.156  71.504  23.433  1.00  0.00           O
ATOM   3904  H   GLY A 267      30.769  68.997  22.906  1.00  0.00           H
ATOM   3905  HA2 GLY A 267      33.612  69.131  23.760  1.00  0.00           H
ATOM   3906  HA3 GLY A 267      33.169  69.036  22.052  1.00  0.00           H
ATOM   3907  N   SER A 268      32.328  71.830  22.138  1.00  0.00           N
ATOM   3908  CA  SER A 268      32.418  73.302  22.003  1.00  0.00           C
ATOM   3909  C   SER A 268      32.328  74.041  23.418  1.00  0.00           C
ATOM   3910  O   SER A 268      33.092  74.956  23.686  1.00  0.00           O
ATOM   3911  CB  SER A 268      31.238  73.757  21.135  1.00  0.00           C
ATOM   3912  OG  SER A 268      31.198  73.081  19.894  1.00  0.00           O
ATOM   3913  H   SER A 268      31.722  71.348  21.490  1.00  0.00           H
ATOM   3914  HA  SER A 268      33.375  73.504  21.523  1.00  0.00           H
ATOM   3915  HB2 SER A 268      30.315  73.521  21.664  1.00  0.00           H
ATOM   3916  HB3 SER A 268      31.092  74.815  20.921  1.00  0.00           H
ATOM   3917  HG  SER A 268      32.014  73.373  19.482  1.00  0.00           H
ATOM   3918  N   ALA A 269      31.501  73.512  24.311  1.00 -0.05           N
ATOM   3919  CA  ALA A 269      31.549  73.979  25.736  1.00 -0.05           C
ATOM   3920  C   ALA A 269      32.908  73.761  26.407  1.00 -0.05           C
ATOM   3921  O   ALA A 269      33.370  74.775  27.003  1.00 -0.05           O
ATOM   3922  CB  ALA A 269      30.356  73.283  26.451  1.00 -0.05           C
ATOM   3923  H   ALA A 269      30.894  72.762  24.012  1.00 -0.05           H
ATOM   3924  HA  ALA A 269      31.336  75.048  25.765  1.00 -0.05           H
ATOM   3925  HB1 ALA A 269      30.322  73.579  27.500  1.00 -0.05           H
ATOM   3926  HB2 ALA A 269      30.647  72.237  26.545  1.00 -0.05           H
ATOM   3927  HB3 ALA A 269      29.400  73.366  25.933  1.00 -0.05           H
ATOM   3928  N   GLN A 270      33.422  72.537  26.373  1.00  0.01           N
ATOM   3929  CA  GLN A 270      34.677  72.248  27.055  1.00  0.01           C
ATOM   3930  C   GLN A 270      35.770  73.096  26.379  1.00  0.01           C
ATOM   3931  O   GLN A 270      36.572  73.726  27.114  1.00  0.01           O
ATOM   3932  CB  GLN A 270      35.106  70.751  26.946  1.00  0.01           C
ATOM   3933  CG  GLN A 270      36.564  70.506  27.426  1.00  0.01           C
ATOM   3934  CD  GLN A 270      36.945  71.140  28.789  1.00  0.01           C
ATOM   3935  NE2 GLN A 270      38.290  71.193  29.090  1.00  0.01           N
ATOM   3936  OE1 GLN A 270      36.109  71.687  29.512  1.00  0.01           O
ATOM   3937  H   GLN A 270      32.844  71.822  25.954  1.00  0.01           H
ATOM   3938  HA  GLN A 270      34.530  72.537  28.096  1.00  0.01           H
ATOM   3939  HB2 GLN A 270      34.382  70.132  27.475  1.00  0.01           H
ATOM   3940  HB3 GLN A 270      35.014  70.439  25.905  1.00  0.01           H
ATOM   3941  HG2 GLN A 270      36.738  69.453  27.648  1.00  0.01           H
ATOM   3942  HG3 GLN A 270      37.256  70.892  26.677  1.00  0.01           H
ATOM   3943 HE21 GLN A 270      38.484  71.699  29.943  1.00  0.01           H
ATOM   3944 HE22 GLN A 270      38.940  70.833  28.406  1.00  0.01           H
ATOM   3945  N   GLU A 271      35.833  73.124  25.073  1.00  0.01           N
ATOM   3946  CA  GLU A 271      36.843  73.910  24.298  1.00  0.01           C
ATOM   3947  C   GLU A 271      36.770  75.430  24.613  1.00  0.01           C
ATOM   3948  O   GLU A 271      37.788  76.124  24.613  1.00  0.01           O
ATOM   3949  CB  GLU A 271      36.732  73.635  22.730  1.00  0.01           C
ATOM   3950  CG  GLU A 271      37.710  74.347  21.803  1.00  0.01           C
ATOM   3951  CD  GLU A 271      39.186  74.016  22.108  1.00  0.01           C
ATOM   3952  OE1 GLU A 271      40.098  74.714  21.632  1.00  0.01           O
ATOM   3953  OE2 GLU A 271      39.499  73.044  22.826  1.00  0.01           O
ATOM   3954  H   GLU A 271      35.124  72.554  24.635  1.00  0.01           H
ATOM   3955  HA  GLU A 271      37.788  73.596  24.740  1.00  0.01           H
ATOM   3956  HB2 GLU A 271      36.883  72.567  22.569  1.00  0.01           H
ATOM   3957  HB3 GLU A 271      35.731  73.904  22.392  1.00  0.01           H
ATOM   3958  HG2 GLU A 271      37.632  73.997  20.773  1.00  0.01           H
ATOM   3959  HG3 GLU A 271      37.515  75.419  21.751  1.00  0.01           H
ATOM   3960  N   THR A 272      35.641  75.837  25.060  1.00 -0.02           N
ATOM   3961  CA  THR A 272      35.448  77.203  25.501  1.00 -0.02           C
ATOM   3962  C   THR A 272      36.078  77.267  26.897  1.00 -0.02           C
ATOM   3963  O   THR A 272      36.920  78.141  27.132  1.00 -0.02           O
ATOM   3964  CB  THR A 272      34.019  77.654  25.350  1.00 -0.02           C
ATOM   3965  CG2 THR A 272      33.783  79.178  25.463  1.00 -0.02           C
ATOM   3966  OG1 THR A 272      33.607  77.404  24.020  1.00 -0.02           O
ATOM   3967  H   THR A 272      34.915  75.136  25.090  1.00 -0.02           H
ATOM   3968  HA  THR A 272      35.981  77.827  24.783  1.00 -0.02           H
ATOM   3969  HB  THR A 272      33.401  77.138  26.085  1.00 -0.02           H
ATOM   3970  HG1 THR A 272      33.236  76.519  24.012  1.00 -0.02           H
ATOM   3971 HG21 THR A 272      34.609  79.662  24.942  1.00 -0.02           H
ATOM   3972 HG22 THR A 272      33.806  79.392  26.532  1.00 -0.02           H
ATOM   3973 HG23 THR A 272      32.762  79.440  25.189  1.00 -0.02           H
ATOM   3974  N   LEU A 273      35.644  76.409  27.788  1.00 -0.05           N
ATOM   3975  CA  LEU A 273      35.983  76.443  29.242  1.00 -0.05           C
ATOM   3976  C   LEU A 273      37.484  76.223  29.555  1.00 -0.05           C
ATOM   3977  O   LEU A 273      38.073  76.994  30.219  1.00 -0.05           O
ATOM   3978  CB  LEU A 273      34.999  75.682  30.114  1.00 -0.05           C
ATOM   3979  CG  LEU A 273      35.426  75.570  31.619  1.00 -0.05           C
ATOM   3980  CD1 LEU A 273      35.506  76.938  32.462  1.00 -0.05           C
ATOM   3981  CD2 LEU A 273      34.499  74.673  32.344  1.00 -0.05           C
ATOM   3982  H   LEU A 273      35.129  75.588  27.505  1.00 -0.05           H
ATOM   3983  HA  LEU A 273      35.881  77.493  29.515  1.00 -0.05           H
ATOM   3984  HB2 LEU A 273      33.978  76.062  30.082  1.00 -0.05           H
ATOM   3985  HB3 LEU A 273      34.881  74.702  29.651  1.00 -0.05           H
ATOM   3986  HG  LEU A 273      36.418  75.118  31.649  1.00 -0.05           H
ATOM   3987 HD11 LEU A 273      35.147  77.793  31.888  1.00 -0.05           H
ATOM   3988 HD12 LEU A 273      36.551  77.172  32.661  1.00 -0.05           H
ATOM   3989 HD13 LEU A 273      34.885  76.858  33.354  1.00 -0.05           H
ATOM   3990 HD21 LEU A 273      33.503  75.109  32.271  1.00 -0.05           H
ATOM   3991 HD22 LEU A 273      34.636  73.659  31.969  1.00 -0.05           H
ATOM   3992 HD23 LEU A 273      34.822  74.631  33.384  1.00 -0.05           H
ATOM   3993  N   ILE A 274      38.157  75.391  28.765  1.00  0.01           N
ATOM   3994  CA  ILE A 274      39.634  75.200  28.813  1.00  0.01           C
ATOM   3995  C   ILE A 274      40.589  76.420  28.492  1.00  0.01           C
ATOM   3996  O   ILE A 274      41.751  76.400  28.921  1.00  0.01           O
ATOM   3997  CB  ILE A 274      39.940  74.007  27.838  1.00  0.01           C
ATOM   3998  CG1 ILE A 274      41.254  73.426  28.228  1.00  0.01           C
ATOM   3999  CG2 ILE A 274      40.029  74.519  26.406  1.00  0.01           C
ATOM   4000  CD1 ILE A 274      41.498  72.110  27.458  1.00  0.01           C
ATOM   4001  H   ILE A 274      37.648  74.696  28.237  1.00  0.01           H
ATOM   4002  HA  ILE A 274      39.855  74.919  29.843  1.00  0.01           H
ATOM   4003  HB  ILE A 274      39.132  73.276  27.847  1.00  0.01           H
ATOM   4004 HG12 ILE A 274      42.069  74.139  28.105  1.00  0.01           H
ATOM   4005 HG13 ILE A 274      41.098  73.212  29.285  1.00  0.01           H
ATOM   4006 HG21 ILE A 274      39.391  75.395  26.293  1.00  0.01           H
ATOM   4007 HG22 ILE A 274      39.801  73.749  25.669  1.00  0.01           H
ATOM   4008 HG23 ILE A 274      41.027  74.871  26.145  1.00  0.01           H
ATOM   4009 HD11 ILE A 274      41.871  72.191  26.437  1.00  0.01           H
ATOM   4010 HD12 ILE A 274      40.556  71.562  27.490  1.00  0.01           H
ATOM   4011 HD13 ILE A 274      42.220  71.587  28.087  1.00  0.01           H
ATOM   4012  N   ARG A 275      40.024  77.492  27.947  1.00  0.01           N
ATOM   4013  CA  ARG A 275      40.817  78.708  27.484  1.00  0.01           C
ATOM   4014  C   ARG A 275      40.172  80.061  27.516  1.00  0.01           C
ATOM   4015  O   ARG A 275      40.952  80.995  27.609  1.00  0.01           O
ATOM   4016  CB  ARG A 275      41.282  78.461  26.061  1.00  0.01           C
ATOM   4017  CG  ARG A 275      42.373  79.481  25.616  1.00  0.01           C
ATOM   4018  CD  ARG A 275      43.076  78.938  24.329  1.00  0.01           C
ATOM   4019  NE  ARG A 275      44.111  77.875  24.705  1.00  0.01           N
ATOM   4020  CZ  ARG A 275      44.549  76.880  23.981  1.00  0.01           C
ATOM   4021  NH1 ARG A 275      44.162  76.575  22.802  1.00  0.01           N
ATOM   4022  NH2 ARG A 275      45.389  76.053  24.493  1.00  0.01           N
ATOM   4023  H   ARG A 275      39.019  77.406  27.896  1.00  0.01           H
ATOM   4024  HA  ARG A 275      41.773  78.877  27.979  1.00  0.01           H
ATOM   4025  HB2 ARG A 275      41.753  77.489  25.909  1.00  0.01           H
ATOM   4026  HB3 ARG A 275      40.430  78.534  25.385  1.00  0.01           H
ATOM   4027  HG2 ARG A 275      41.821  80.409  25.466  1.00  0.01           H
ATOM   4028  HG3 ARG A 275      43.127  79.748  26.357  1.00  0.01           H
ATOM   4029  HD2 ARG A 275      42.381  78.497  23.614  1.00  0.01           H
ATOM   4030  HD3 ARG A 275      43.574  79.775  23.840  1.00  0.01           H
ATOM   4031  HE  ARG A 275      44.344  77.844  25.687  1.00  0.01           H
ATOM   4032 HH11 ARG A 275      43.462  77.123  22.323  1.00  0.01           H
ATOM   4033 HH12 ARG A 275      44.477  75.747  22.317  1.00  0.01           H
ATOM   4034 HH21 ARG A 275      45.761  76.205  25.419  1.00  0.01           H
ATOM   4035 HH22 ARG A 275      45.862  75.401  23.884  1.00  0.01           H
ATOM   4036  N   LYS A 276      38.837  80.143  27.298  1.00  0.01           N
ATOM   4037  CA  LYS A 276      38.102  81.383  26.928  1.00  0.01           C
ATOM   4038  C   LYS A 276      37.138  82.013  27.988  1.00  0.01           C
ATOM   4039  O   LYS A 276      36.621  83.132  27.760  1.00  0.01           O
ATOM   4040  CB  LYS A 276      37.292  81.027  25.659  1.00  0.01           C
ATOM   4041  CG  LYS A 276      38.149  80.350  24.580  1.00  0.01           C
ATOM   4042  CD  LYS A 276      37.443  80.556  23.227  1.00  0.01           C
ATOM   4043  CE  LYS A 276      37.557  82.005  22.766  1.00  0.01           C
ATOM   4044  NZ  LYS A 276      37.125  82.178  21.301  1.00  0.01           N
ATOM   4045  H   LYS A 276      38.263  79.317  27.202  1.00  0.01           H
ATOM   4046  HA  LYS A 276      38.786  82.213  26.751  1.00  0.01           H
ATOM   4047  HB2 LYS A 276      36.450  80.397  25.944  1.00  0.01           H
ATOM   4048  HB3 LYS A 276      36.803  81.932  25.297  1.00  0.01           H
ATOM   4049  HG2 LYS A 276      39.191  80.668  24.601  1.00  0.01           H
ATOM   4050  HG3 LYS A 276      38.204  79.275  24.753  1.00  0.01           H
ATOM   4051  HD2 LYS A 276      37.898  79.830  22.553  1.00  0.01           H
ATOM   4052  HD3 LYS A 276      36.426  80.172  23.152  1.00  0.01           H
ATOM   4053  HE2 LYS A 276      36.993  82.687  23.403  1.00  0.01           H
ATOM   4054  HE3 LYS A 276      38.625  82.218  22.815  1.00  0.01           H
ATOM   4055  HZ1 LYS A 276      37.332  83.098  20.940  1.00  0.01           H
ATOM   4056  HZ2 LYS A 276      36.129  82.020  21.252  1.00  0.01           H
ATOM   4057  HZ3 LYS A 276      37.677  81.452  20.867  1.00  0.01           H
ATOM   4058  N   THR A 277      36.827  81.233  28.991  1.00  0.02           N
ATOM   4059  CA  THR A 277      36.079  81.529  30.227  1.00  0.02           C
ATOM   4060  C   THR A 277      36.666  80.941  31.538  1.00  0.02           C
ATOM   4061  O   THR A 277      37.421  79.982  31.428  1.00  0.02           O
ATOM   4062  CB  THR A 277      34.555  81.126  30.077  1.00  0.02           C
ATOM   4063  CG2 THR A 277      33.817  81.789  28.819  1.00  0.02           C
ATOM   4064  OG1 THR A 277      34.527  79.808  29.785  1.00  0.02           O
ATOM   4065  H   THR A 277      37.321  80.353  29.025  1.00  0.02           H
ATOM   4066  HA  THR A 277      36.129  82.608  30.374  1.00  0.02           H
ATOM   4067  HB  THR A 277      33.997  81.400  30.972  1.00  0.02           H
ATOM   4068  HG1 THR A 277      33.636  79.479  29.924  1.00  0.02           H
ATOM   4069 HG21 THR A 277      33.988  81.223  27.904  1.00  0.02           H
ATOM   4070 HG22 THR A 277      34.111  82.836  28.743  1.00  0.02           H
ATOM   4071 HG23 THR A 277      32.736  81.905  28.893  1.00  0.02           H
ATOM   4072  N   ARG A 278      36.268  81.446  32.705  1.00  0.00           N
ATOM   4073  CA  ARG A 278      36.566  80.870  34.059  1.00  0.00           C
ATOM   4074  C   ARG A 278      35.397  81.076  35.069  1.00  0.00           C
ATOM   4075  O   ARG A 278      34.535  81.837  34.639  1.00  0.00           O
ATOM   4076  CB  ARG A 278      37.881  81.575  34.608  1.00  0.00           C
ATOM   4077  CG  ARG A 278      39.256  81.343  34.047  1.00  0.00           C
ATOM   4078  CD  ARG A 278      39.643  79.883  34.346  1.00  0.00           C
ATOM   4079  NE  ARG A 278      40.919  79.499  33.776  1.00  0.00           N
ATOM   4080  CZ  ARG A 278      42.143  79.844  34.233  1.00  0.00           C
ATOM   4081  NH1 ARG A 278      42.339  80.567  35.260  1.00  0.00           N
ATOM   4082  NH2 ARG A 278      43.221  79.479  33.630  1.00  0.00           N
ATOM   4083  H   ARG A 278      35.726  82.291  32.594  1.00  0.00           H
ATOM   4084  HA  ARG A 278      36.643  79.783  34.067  1.00  0.00           H
ATOM   4085  HB2 ARG A 278      37.781  82.658  34.536  1.00  0.00           H
ATOM   4086  HB3 ARG A 278      37.883  81.432  35.689  1.00  0.00           H
ATOM   4087  HG2 ARG A 278      39.248  81.516  32.970  1.00  0.00           H
ATOM   4088  HG3 ARG A 278      40.054  81.949  34.475  1.00  0.00           H
ATOM   4089  HD2 ARG A 278      39.623  79.677  35.416  1.00  0.00           H
ATOM   4090  HD3 ARG A 278      38.811  79.302  33.946  1.00  0.00           H
ATOM   4091  HE  ARG A 278      40.993  78.929  32.945  1.00  0.00           H
ATOM   4092 HH11 ARG A 278      41.454  80.741  35.715  1.00  0.00           H
ATOM   4093 HH12 ARG A 278      43.257  80.855  35.567  1.00  0.00           H
ATOM   4094 HH21 ARG A 278      43.159  79.003  32.742  1.00  0.00           H
ATOM   4095 HH22 ARG A 278      44.119  79.749  34.007  1.00  0.00           H
ATOM   4096  N   PHE A 279      35.475  80.446  36.205  1.00 -0.50           N
ATOM   4097  CA  PHE A 279      34.204  80.290  37.042  1.00 -0.50           C
ATOM   4098  C   PHE A 279      34.474  80.261  38.548  1.00 -0.50           C
ATOM   4099  O   PHE A 279      35.516  79.732  38.828  1.00 -0.50           O
ATOM   4100  CB  PHE A 279      33.447  78.935  36.657  1.00 -0.50           C
ATOM   4101  CG  PHE A 279      32.226  78.492  37.467  1.00 -0.50           C
ATOM   4102  CD1 PHE A 279      31.004  79.241  37.372  1.00 -0.50           C
ATOM   4103  CD2 PHE A 279      32.179  77.256  38.184  1.00 -0.50           C
ATOM   4104  CE1 PHE A 279      29.875  78.854  38.141  1.00 -0.50           C
ATOM   4105  CE2 PHE A 279      31.088  76.882  38.975  1.00 -0.50           C
ATOM   4106  CZ  PHE A 279      29.909  77.707  38.952  1.00 -0.50           C
ATOM   4107  H   PHE A 279      36.322  79.946  36.434  1.00 -0.50           H
ATOM   4108  HA  PHE A 279      33.462  81.073  36.887  1.00 -0.50           H
ATOM   4109  HB2 PHE A 279      33.234  79.055  35.595  1.00 -0.50           H
ATOM   4110  HB3 PHE A 279      34.139  78.093  36.637  1.00 -0.50           H
ATOM   4111  HD1 PHE A 279      30.942  80.191  36.862  1.00 -0.50           H
ATOM   4112  HD2 PHE A 279      33.146  76.775  38.193  1.00 -0.50           H
ATOM   4113  HE1 PHE A 279      29.091  79.595  38.186  1.00 -0.50           H
ATOM   4114  HE2 PHE A 279      31.021  75.954  39.522  1.00 -0.50           H
ATOM   4115  HZ  PHE A 279      29.073  77.574  39.623  1.00 -0.50           H
ATOM   4116  N   PHE A 280      33.686  80.754  39.515  1.00 -0.02           N
ATOM   4117  CA  PHE A 280      33.993  80.925  40.905  1.00 -0.02           C
ATOM   4118  C   PHE A 280      32.758  80.974  41.781  1.00 -0.02           C
ATOM   4119  O   PHE A 280      31.667  81.249  41.274  1.00 -0.02           O
ATOM   4120  CB  PHE A 280      34.885  82.207  41.082  1.00 -0.02           C
ATOM   4121  CG  PHE A 280      34.475  83.492  40.445  1.00 -0.02           C
ATOM   4122  CD1 PHE A 280      33.353  84.235  40.916  1.00 -0.02           C
ATOM   4123  CD2 PHE A 280      35.234  83.975  39.347  1.00 -0.02           C
ATOM   4124  CE1 PHE A 280      32.995  85.456  40.368  1.00 -0.02           C
ATOM   4125  CE2 PHE A 280      34.965  85.268  38.913  1.00 -0.02           C
ATOM   4126  CZ  PHE A 280      33.883  86.036  39.398  1.00 -0.02           C
ATOM   4127  H   PHE A 280      32.813  81.119  39.162  1.00 -0.02           H
ATOM   4128  HA  PHE A 280      34.576  80.080  41.272  1.00 -0.02           H
ATOM   4129  HB2 PHE A 280      34.962  82.368  42.157  1.00 -0.02           H
ATOM   4130  HB3 PHE A 280      35.859  81.972  40.652  1.00 -0.02           H
ATOM   4131  HD1 PHE A 280      32.884  83.765  41.768  1.00 -0.02           H
ATOM   4132  HD2 PHE A 280      36.022  83.458  38.820  1.00 -0.02           H
ATOM   4133  HE1 PHE A 280      32.105  86.006  40.634  1.00 -0.02           H
ATOM   4134  HE2 PHE A 280      35.593  85.705  38.150  1.00 -0.02           H
ATOM   4135  HZ  PHE A 280      33.692  87.027  39.014  1.00 -0.02           H
ATOM   4136  N   MET A 281      32.989  80.950  43.109  1.00  0.00           N
ATOM   4137  CA  MET A 281      32.080  81.451  44.099  1.00  0.00           C
ATOM   4138  C   MET A 281      32.441  82.860  44.559  1.00  0.00           C
ATOM   4139  O   MET A 281      33.650  83.221  44.500  1.00  0.00           O
ATOM   4140  CB  MET A 281      32.175  80.546  45.279  1.00  0.00           C
ATOM   4141  CG  MET A 281      31.263  80.694  46.523  1.00  0.00           C
ATOM   4142  SD  MET A 281      31.638  82.034  47.648  1.00  0.00           S
ATOM   4143  CE  MET A 281      33.372  81.559  48.090  1.00  0.00           C
ATOM   4144  H   MET A 281      33.948  80.697  43.301  1.00  0.00           H
ATOM   4145  HA  MET A 281      31.089  81.431  43.645  1.00  0.00           H
ATOM   4146  HB2 MET A 281      31.836  79.577  44.913  1.00  0.00           H
ATOM   4147  HB3 MET A 281      33.203  80.480  45.635  1.00  0.00           H
ATOM   4148  HG2 MET A 281      30.204  80.728  46.264  1.00  0.00           H
ATOM   4149  HG3 MET A 281      31.290  79.809  47.159  1.00  0.00           H
ATOM   4150  HE1 MET A 281      33.560  82.021  49.060  1.00  0.00           H
ATOM   4151  HE2 MET A 281      33.407  80.471  48.049  1.00  0.00           H
ATOM   4152  HE3 MET A 281      34.092  81.930  47.361  1.00  0.00           H
ATOM   4153  N   ALA A 282      31.520  83.715  44.926  1.00  0.00           N
ATOM   4154  CA  ALA A 282      31.851  84.870  45.808  1.00  0.00           C
ATOM   4155  C   ALA A 282      30.829  85.008  46.966  1.00  0.00           C
ATOM   4156  O   ALA A 282      29.664  84.876  46.595  1.00  0.00           O
ATOM   4157  CB  ALA A 282      31.852  86.183  45.035  1.00  0.00           C
ATOM   4158  H   ALA A 282      30.534  83.521  44.833  1.00  0.00           H
ATOM   4159  HA  ALA A 282      32.856  84.705  46.196  1.00  0.00           H
ATOM   4160  HB1 ALA A 282      32.218  86.972  45.691  1.00  0.00           H
ATOM   4161  HB2 ALA A 282      30.894  86.522  44.641  1.00  0.00           H
ATOM   4162  HB3 ALA A 282      32.514  86.045  44.180  1.00  0.00           H
ATOM   4163  N   THR A 283      31.226  85.387  48.187  1.00  0.01           N
ATOM   4164  CA  THR A 283      30.287  85.771  49.315  1.00  0.01           C
ATOM   4165  C   THR A 283      30.290  87.221  49.618  1.00  0.01           C
ATOM   4166  O   THR A 283      31.400  87.700  49.680  1.00  0.01           O
ATOM   4167  CB  THR A 283      30.640  84.996  50.574  1.00  0.01           C
ATOM   4168  CG2 THR A 283      29.631  85.001  51.672  1.00  0.01           C
ATOM   4169  OG1 THR A 283      30.778  83.645  50.260  1.00  0.01           O
ATOM   4170  H   THR A 283      32.178  85.724  48.227  1.00  0.01           H
ATOM   4171  HA  THR A 283      29.299  85.401  49.042  1.00  0.01           H
ATOM   4172  HB  THR A 283      31.586  85.352  50.982  1.00  0.01           H
ATOM   4173  HG1 THR A 283      31.463  83.623  49.587  1.00  0.01           H
ATOM   4174 HG21 THR A 283      30.046  84.451  52.517  1.00  0.01           H
ATOM   4175 HG22 THR A 283      28.675  84.575  51.369  1.00  0.01           H
ATOM   4176 HG23 THR A 283      29.583  86.051  51.964  1.00  0.01           H
ATOM   4177  N   LEU A 284      29.112  87.882  49.735  1.00  0.00           N
ATOM   4178  CA  LEU A 284      28.879  89.342  49.809  1.00  0.00           C
ATOM   4179  C   LEU A 284      28.105  89.687  51.111  1.00  0.00           C
ATOM   4180  O   LEU A 284      27.603  88.781  51.839  1.00  0.00           O
ATOM   4181  CB  LEU A 284      28.214  89.918  48.616  1.00  0.00           C
ATOM   4182  CG  LEU A 284      28.676  89.462  47.215  1.00  0.00           C
ATOM   4183  CD1 LEU A 284      27.578  88.567  46.491  1.00  0.00           C
ATOM   4184  CD2 LEU A 284      29.070  90.580  46.242  1.00  0.00           C
ATOM   4185  H   LEU A 284      28.310  87.284  49.874  1.00  0.00           H
ATOM   4186  HA  LEU A 284      29.756  89.987  49.866  1.00  0.00           H
ATOM   4187  HB2 LEU A 284      27.171  89.705  48.852  1.00  0.00           H
ATOM   4188  HB3 LEU A 284      28.342  91.000  48.647  1.00  0.00           H
ATOM   4189  HG  LEU A 284      29.570  88.845  47.314  1.00  0.00           H
ATOM   4190 HD11 LEU A 284      27.242  87.788  47.177  1.00  0.00           H
ATOM   4191 HD12 LEU A 284      27.947  88.122  45.567  1.00  0.00           H
ATOM   4192 HD13 LEU A 284      26.786  89.305  46.365  1.00  0.00           H
ATOM   4193 HD21 LEU A 284      28.261  91.290  46.066  1.00  0.00           H
ATOM   4194 HD22 LEU A 284      29.992  90.965  46.678  1.00  0.00           H
ATOM   4195 HD23 LEU A 284      29.421  90.184  45.289  1.00  0.00           H
ATOM   4196  N   ARG A 285      28.084  90.975  51.541  1.00  0.00           N
ATOM   4197  CA  ARG A 285      27.245  91.394  52.690  1.00  0.00           C
ATOM   4198  C   ARG A 285      26.630  92.770  52.402  1.00  0.00           C
ATOM   4199  O   ARG A 285      27.242  93.502  51.627  1.00  0.00           O
ATOM   4200  CB  ARG A 285      28.066  91.351  53.970  1.00  0.00           C
ATOM   4201  CG  ARG A 285      27.301  91.855  55.215  1.00  0.00           C
ATOM   4202  CD  ARG A 285      27.794  91.118  56.484  1.00  0.00           C
ATOM   4203  NE  ARG A 285      29.079  91.580  56.981  1.00  0.00           N
ATOM   4204  CZ  ARG A 285      29.963  90.959  57.720  1.00  0.00           C
ATOM   4205  NH1 ARG A 285      29.810  89.751  58.106  1.00  0.00           N
ATOM   4206  NH2 ARG A 285      31.055  91.488  57.917  1.00  0.00           N
ATOM   4207  H   ARG A 285      28.420  91.715  50.942  1.00  0.00           H
ATOM   4208  HA  ARG A 285      26.512  90.602  52.842  1.00  0.00           H
ATOM   4209  HB2 ARG A 285      28.379  90.321  54.137  1.00  0.00           H
ATOM   4210  HB3 ARG A 285      28.954  91.971  53.844  1.00  0.00           H
ATOM   4211  HG2 ARG A 285      27.415  92.919  55.427  1.00  0.00           H
ATOM   4212  HG3 ARG A 285      26.232  91.642  55.227  1.00  0.00           H
ATOM   4213  HD2 ARG A 285      27.099  91.323  57.298  1.00  0.00           H
ATOM   4214  HD3 ARG A 285      27.710  90.058  56.243  1.00  0.00           H
ATOM   4215  HE  ARG A 285      29.406  92.459  56.605  1.00  0.00           H
ATOM   4216 HH11 ARG A 285      28.881  89.358  58.058  1.00  0.00           H
ATOM   4217 HH12 ARG A 285      30.564  89.330  58.631  1.00  0.00           H
ATOM   4218 HH21 ARG A 285      31.281  92.389  57.521  1.00  0.00           H
ATOM   4219 HH22 ARG A 285      31.715  90.959  58.469  1.00  0.00           H
ATOM   4220  N   LYS A 286      25.410  93.011  52.863  1.00  0.00           N
ATOM   4221  CA  LYS A 286      24.720  94.309  52.643  1.00  0.00           C
ATOM   4222  C   LYS A 286      25.100  95.269  53.797  1.00  0.00           C
ATOM   4223  O   LYS A 286      25.403  94.822  54.906  1.00  0.00           O
ATOM   4224  CB  LYS A 286      23.198  94.036  52.725  1.00  0.00           C
ATOM   4225  CG  LYS A 286      22.365  95.310  52.579  1.00  0.00           C
ATOM   4226  CD  LYS A 286      20.991  94.952  52.110  1.00  0.00           C
ATOM   4227  CE  LYS A 286      20.056  96.119  52.016  1.00  0.00           C
ATOM   4228  NZ  LYS A 286      18.648  95.660  52.128  1.00  0.00           N
ATOM   4229  H   LYS A 286      24.976  92.358  53.499  1.00  0.00           H
ATOM   4230  HA  LYS A 286      25.035  94.761  51.702  1.00  0.00           H
ATOM   4231  HB2 LYS A 286      22.898  93.349  51.934  1.00  0.00           H
ATOM   4232  HB3 LYS A 286      23.038  93.480  53.648  1.00  0.00           H
ATOM   4233  HG2 LYS A 286      22.340  95.781  53.562  1.00  0.00           H
ATOM   4234  HG3 LYS A 286      22.791  95.943  51.801  1.00  0.00           H
ATOM   4235  HD2 LYS A 286      21.004  94.411  51.163  1.00  0.00           H
ATOM   4236  HD3 LYS A 286      20.601  94.278  52.872  1.00  0.00           H
ATOM   4237  HE2 LYS A 286      20.212  96.874  52.786  1.00  0.00           H
ATOM   4238  HE3 LYS A 286      20.278  96.666  51.100  1.00  0.00           H
ATOM   4239  HZ1 LYS A 286      18.453  95.128  52.964  1.00  0.00           H
ATOM   4240  HZ2 LYS A 286      18.399  95.094  51.329  1.00  0.00           H
ATOM   4241  HZ3 LYS A 286      18.066  96.485  52.131  1.00  0.00           H
ATOM   4242  N   PRO A 287      25.303  96.567  53.543  1.00  0.00           N
ATOM   4243  CA  PRO A 287      25.598  97.538  54.549  1.00  0.00           C
ATOM   4244  C   PRO A 287      24.645  97.422  55.761  1.00  0.00           C
ATOM   4245  O   PRO A 287      23.531  96.936  55.556  1.00  0.00           O
ATOM   4246  CB  PRO A 287      25.243  98.878  53.863  1.00  0.00           C
ATOM   4247  CG  PRO A 287      25.794  98.657  52.456  1.00  0.00           C
ATOM   4248  CD  PRO A 287      25.323  97.216  52.199  1.00  0.00           C
ATOM   4249  HA  PRO A 287      26.668  97.494  54.751  1.00  0.00           H
ATOM   4250  HB2 PRO A 287      24.168  98.865  53.689  1.00  0.00           H
ATOM   4251  HB3 PRO A 287      25.552  99.799  54.357  1.00  0.00           H
ATOM   4252  HG2 PRO A 287      25.439  99.394  51.735  1.00  0.00           H
ATOM   4253  HG3 PRO A 287      26.876  98.774  52.519  1.00  0.00           H
ATOM   4254  HD2 PRO A 287      24.311  97.215  51.793  1.00  0.00           H
ATOM   4255  HD3 PRO A 287      26.049  96.678  51.589  1.00  0.00           H
ATOM   4256  N   ALA A 288      25.016  97.975  56.886  1.00  0.00           N
ATOM   4257  CA  ALA A 288      24.272  97.922  58.119  1.00  0.00           C
ATOM   4258  C   ALA A 288      24.512  99.159  59.031  1.00  0.00           C
ATOM   4259  O   ALA A 288      23.595  99.511  59.800  1.00  0.00           O
ATOM   4260  CB  ALA A 288      24.590  96.693  58.956  1.00  0.00           C
ATOM   4261  H   ALA A 288      25.947  98.367  56.867  1.00  0.00           H
ATOM   4262  HA  ALA A 288      23.200  97.837  57.945  1.00  0.00           H
ATOM   4263  HB1 ALA A 288      23.669  96.298  59.385  1.00  0.00           H
ATOM   4264  HB2 ALA A 288      25.382  96.980  59.648  1.00  0.00           H
ATOM   4265  HB3 ALA A 288      25.053  95.840  58.459  1.00  0.00           H
ATOM   4266  N   VAL A 289      25.741  99.667  58.991  1.00  0.00           N
ATOM   4267  CA  VAL A 289      26.324 100.885  59.660  1.00  0.00           C
ATOM   4268  C   VAL A 289      27.114 101.911  58.764  1.00  0.00           C
ATOM   4269  O   VAL A 289      27.276 103.069  59.153  1.00  0.00           O
ATOM   4270  CB  VAL A 289      27.293 100.378  60.775  1.00  0.00           C
ATOM   4271  CG1 VAL A 289      26.547  99.554  61.871  1.00  0.00           C
ATOM   4272  CG2 VAL A 289      28.457  99.617  60.146  1.00  0.00           C
ATOM   4273  H   VAL A 289      26.356  99.175  58.358  1.00  0.00           H
ATOM   4274  HA  VAL A 289      25.593 101.500  60.185  1.00  0.00           H
ATOM   4275  HB  VAL A 289      27.706 101.172  61.397  1.00  0.00           H
ATOM   4276 HG11 VAL A 289      25.460  99.625  61.828  1.00  0.00           H
ATOM   4277 HG12 VAL A 289      26.759  98.494  61.728  1.00  0.00           H
ATOM   4278 HG13 VAL A 289      27.013  99.861  62.807  1.00  0.00           H
ATOM   4279 HG21 VAL A 289      29.083 100.248  59.515  1.00  0.00           H
ATOM   4280 HG22 VAL A 289      28.124  98.731  59.607  1.00  0.00           H
ATOM   4281 HG23 VAL A 289      29.074  99.183  60.933  1.00  0.00           H
ATOM   4282  N   LEU A 290      27.590 101.402  57.527  1.00  0.00           N
ATOM   4283  CA  LEU A 290      28.304 102.121  56.527  1.00  0.00           C
ATOM   4284  C   LEU A 290      27.400 103.157  55.885  1.00  0.00           C
ATOM   4285  O   LEU A 290      27.757 104.352  55.955  1.00  0.00           O
ATOM   4286  CB  LEU A 290      28.960 101.084  55.581  1.00  0.00           C
ATOM   4287  CG  LEU A 290      29.981 101.659  54.626  1.00  0.00           C
ATOM   4288  CD1 LEU A 290      31.098 102.500  55.231  1.00  0.00           C
ATOM   4289  CD2 LEU A 290      30.486 100.594  53.677  1.00  0.00           C
ATOM   4290  OXT LEU A 290      26.233 102.890  55.399  1.00  0.00           O
ATOM   4291  H   LEU A 290      27.380 100.425  57.379  1.00  0.00           H
ATOM   4292  HA  LEU A 290      29.076 102.694  57.043  1.00  0.00           H
ATOM   4293  HB2 LEU A 290      29.476 100.371  56.224  1.00  0.00           H
ATOM   4294  HB3 LEU A 290      28.149 100.598  55.038  1.00  0.00           H
ATOM   4295  HG  LEU A 290      29.353 102.289  53.996  1.00  0.00           H
ATOM   4296 HD11 LEU A 290      31.585 102.929  54.355  1.00  0.00           H
ATOM   4297 HD12 LEU A 290      31.848 101.901  55.747  1.00  0.00           H
ATOM   4298 HD13 LEU A 290      30.693 103.264  55.895  1.00  0.00           H
ATOM   4299 HD21 LEU A 290      29.639  99.957  53.421  1.00  0.00           H
ATOM   4300 HD22 LEU A 290      30.868 101.087  52.783  1.00  0.00           H
ATOM   4301 HD23 LEU A 290      31.200  99.993  54.239  1.00  0.00           H
TER    4302      LEU A 290 
ATOM   4303  N   GLN B   9      20.720  94.077  25.694  1.00  0.03           N
ATOM   4304  CA  GLN B   9      20.991  93.456  26.996  1.00  0.03           C
ATOM   4305  C   GLN B   9      20.161  92.208  27.274  1.00  0.03           C
ATOM   4306  O   GLN B   9      19.021  92.137  26.796  1.00  0.03           O
ATOM   4307  CB  GLN B   9      21.087  94.399  28.162  1.00  0.03           C
ATOM   4308  CG  GLN B   9      19.724  94.721  28.948  1.00  0.03           C
ATOM   4309  CD  GLN B   9      18.515  94.958  27.972  1.00  0.03           C
ATOM   4310  NE2 GLN B   9      17.303  94.722  28.385  1.00  0.03           N
ATOM   4311  OE1 GLN B   9      18.675  95.406  26.832  1.00  0.03           O
ATOM   4312  HA  GLN B   9      22.005  93.076  26.870  1.00  0.03           H
ATOM   4313  HB2 GLN B   9      21.988  94.162  28.727  1.00  0.03           H
ATOM   4314  HB3 GLN B   9      21.357  95.417  27.880  1.00  0.03           H
ATOM   4315  HG2 GLN B   9      19.542  93.865  29.598  1.00  0.03           H
ATOM   4316  HG3 GLN B   9      19.770  95.549  29.656  1.00  0.03           H
ATOM   4317 HE21 GLN B   9      16.487  95.089  27.915  1.00  0.03           H
ATOM   4318 HE22 GLN B   9      17.173  94.299  29.292  1.00  0.03           H
ATOM   4319  H1  GLN B   9      20.185  94.931  25.635  1.00  0.03           H
ATOM   4320  H2  GLN B   9      21.593  94.199  25.201  1.00  0.03           H
ATOM   4321  H3  GLN B   9      20.223  93.402  25.131  1.00  0.03           H
ATOM   4322  N   GLN B  10      20.740  91.275  28.045  1.00  0.03           N
ATOM   4323  CA  GLN B  10      20.122  90.042  28.504  1.00  0.03           C
ATOM   4324  C   GLN B  10      19.609  89.113  27.290  1.00  0.03           C
ATOM   4325  O   GLN B  10      18.507  89.346  26.801  1.00  0.03           O
ATOM   4326  CB  GLN B  10      19.047  90.431  29.486  1.00  0.03           C
ATOM   4327  CG  GLN B  10      18.321  89.193  30.204  1.00  0.03           C
ATOM   4328  CD  GLN B  10      16.922  89.478  30.680  1.00  0.03           C
ATOM   4329  NE2 GLN B  10      16.063  88.516  30.960  1.00  0.03           N
ATOM   4330  OE1 GLN B  10      16.552  90.648  30.908  1.00  0.03           O
ATOM   4331  H   GLN B  10      21.559  91.621  28.524  1.00  0.03           H
ATOM   4332  HA  GLN B  10      20.877  89.454  29.026  1.00  0.03           H
ATOM   4333  HB2 GLN B  10      19.596  90.916  30.294  1.00  0.03           H
ATOM   4334  HB3 GLN B  10      18.371  91.199  29.112  1.00  0.03           H
ATOM   4335  HG2 GLN B  10      18.123  88.450  29.431  1.00  0.03           H
ATOM   4336  HG3 GLN B  10      18.969  88.750  30.959  1.00  0.03           H
ATOM   4337 HE21 GLN B  10      15.269  88.795  31.519  1.00  0.03           H
ATOM   4338 HE22 GLN B  10      16.344  87.552  31.076  1.00  0.03           H
ATOM   4339  N   GLN B  11      20.306  88.033  26.950  1.00  0.05           N
ATOM   4340  CA  GLN B  11      20.068  87.024  25.885  1.00  0.05           C
ATOM   4341  C   GLN B  11      18.737  86.184  26.135  1.00  0.05           C
ATOM   4342  O   GLN B  11      18.047  85.781  25.191  1.00  0.05           O
ATOM   4343  CB  GLN B  11      21.465  86.222  25.794  1.00  0.05           C
ATOM   4344  CG  GLN B  11      21.367  85.074  24.774  1.00  0.05           C
ATOM   4345  CD  GLN B  11      22.705  84.753  24.065  1.00  0.05           C
ATOM   4346  NE2 GLN B  11      23.258  83.551  24.128  1.00  0.05           N
ATOM   4347  OE1 GLN B  11      23.229  85.616  23.358  1.00  0.05           O
ATOM   4348  H   GLN B  11      21.118  87.871  27.527  1.00  0.05           H
ATOM   4349  HA  GLN B  11      19.916  87.543  24.939  1.00  0.05           H
ATOM   4350  HB2 GLN B  11      22.172  86.949  25.394  1.00  0.05           H
ATOM   4351  HB3 GLN B  11      21.645  85.838  26.798  1.00  0.05           H
ATOM   4352  HG2 GLN B  11      21.121  84.165  25.323  1.00  0.05           H
ATOM   4353  HG3 GLN B  11      20.589  85.237  24.028  1.00  0.05           H
ATOM   4354 HE21 GLN B  11      24.217  83.402  23.851  1.00  0.05           H
ATOM   4355 HE22 GLN B  11      22.956  82.978  24.903  1.00  0.05           H
ATOM   4356  N   VAL B  12      18.363  85.899  27.371  1.00 -0.01           N
ATOM   4357  CA  VAL B  12      17.121  85.140  27.693  1.00 -0.01           C
ATOM   4358  C   VAL B  12      16.306  85.776  28.865  1.00 -0.01           C
ATOM   4359  O   VAL B  12      16.808  85.963  30.001  1.00 -0.01           O
ATOM   4360  CB  VAL B  12      17.503  83.650  27.927  1.00 -0.01           C
ATOM   4361  CG1 VAL B  12      16.291  82.836  27.998  1.00 -0.01           C
ATOM   4362  CG2 VAL B  12      18.479  82.988  26.903  1.00 -0.01           C
ATOM   4363  H   VAL B  12      18.947  86.277  28.103  1.00 -0.01           H
ATOM   4364  HA  VAL B  12      16.449  85.133  26.835  1.00 -0.01           H
ATOM   4365  HB  VAL B  12      18.010  83.520  28.883  1.00 -0.01           H
ATOM   4366 HG11 VAL B  12      16.578  81.856  28.379  1.00 -0.01           H
ATOM   4367 HG12 VAL B  12      15.569  83.201  28.728  1.00 -0.01           H
ATOM   4368 HG13 VAL B  12      15.845  82.750  27.007  1.00 -0.01           H
ATOM   4369 HG21 VAL B  12      17.973  82.827  25.951  1.00 -0.01           H
ATOM   4370 HG22 VAL B  12      18.713  81.967  27.203  1.00 -0.01           H
ATOM   4371 HG23 VAL B  12      19.341  83.639  26.751  1.00 -0.01           H
ATOM   4372  N   THR B  13      15.064  86.018  28.513  1.00  0.00           N
ATOM   4373  CA  THR B  13      13.991  86.446  29.505  1.00  0.00           C
ATOM   4374  C   THR B  13      13.618  85.388  30.542  1.00  0.00           C
ATOM   4375  O   THR B  13      13.699  84.150  30.267  1.00  0.00           O
ATOM   4376  CB  THR B  13      12.743  86.875  28.737  1.00  0.00           C
ATOM   4377  CG2 THR B  13      13.006  88.077  27.891  1.00  0.00           C
ATOM   4378  OG1 THR B  13      12.051  85.849  28.189  1.00  0.00           O
ATOM   4379  H   THR B  13      14.849  85.789  27.553  1.00  0.00           H
ATOM   4380  HA  THR B  13      14.295  87.275  30.145  1.00  0.00           H
ATOM   4381  HB  THR B  13      12.043  87.245  29.486  1.00  0.00           H
ATOM   4382  HG1 THR B  13      12.594  85.522  27.467  1.00  0.00           H
ATOM   4383 HG21 THR B  13      13.508  88.770  28.566  1.00  0.00           H
ATOM   4384 HG22 THR B  13      12.028  88.552  27.811  1.00  0.00           H
ATOM   4385 HG23 THR B  13      13.544  87.822  26.978  1.00  0.00           H
ATOM   4386  N   ALA B  14      13.156  85.757  31.742  1.00  0.00           N
ATOM   4387  CA  ALA B  14      12.808  84.855  32.877  1.00  0.00           C
ATOM   4388  C   ALA B  14      11.600  83.913  32.478  1.00  0.00           C
ATOM   4389  O   ALA B  14      11.398  82.866  33.033  1.00  0.00           O
ATOM   4390  CB  ALA B  14      12.359  85.793  33.975  1.00  0.00           C
ATOM   4391  H   ALA B  14      13.275  86.742  31.930  1.00  0.00           H
ATOM   4392  HA  ALA B  14      13.702  84.344  33.235  1.00  0.00           H
ATOM   4393  HB1 ALA B  14      12.157  85.338  34.944  1.00  0.00           H
ATOM   4394  HB2 ALA B  14      11.477  86.352  33.663  1.00  0.00           H
ATOM   4395  HB3 ALA B  14      13.225  86.425  34.170  1.00  0.00           H
ATOM   4396  N   ASP B  15      10.762  84.334  31.544  1.00  0.00           N
ATOM   4397  CA  ASP B  15       9.574  83.742  30.930  1.00  0.00           C
ATOM   4398  C   ASP B  15       9.878  82.844  29.710  1.00  0.00           C
ATOM   4399  O   ASP B  15       9.056  82.120  29.222  1.00  0.00           O
ATOM   4400  CB  ASP B  15       8.630  84.955  30.469  1.00  0.00           C
ATOM   4401  CG  ASP B  15       8.412  86.003  31.627  1.00  0.00           C
ATOM   4402  OD1 ASP B  15       7.537  85.861  32.534  1.00  0.00           O
ATOM   4403  OD2 ASP B  15       9.225  86.959  31.633  1.00  0.00           O
ATOM   4404  H   ASP B  15      11.102  85.194  31.136  1.00  0.00           H
ATOM   4405  HA  ASP B  15       9.079  83.038  31.599  1.00  0.00           H
ATOM   4406  HB2 ASP B  15       9.240  85.384  29.674  1.00  0.00           H
ATOM   4407  HB3 ASP B  15       7.725  84.550  30.015  1.00  0.00           H
ATOM   4408  N   GLU B  16      11.151  82.977  29.208  1.00  0.00           N
ATOM   4409  CA  GLU B  16      11.734  81.934  28.321  1.00  0.00           C
ATOM   4410  C   GLU B  16      12.416  80.820  29.091  1.00  0.00           C
ATOM   4411  O   GLU B  16      12.220  79.592  28.905  1.00  0.00           O
ATOM   4412  CB  GLU B  16      12.648  82.583  27.301  1.00  0.00           C
ATOM   4413  CG  GLU B  16      11.815  83.439  26.262  1.00  0.00           C
ATOM   4414  CD  GLU B  16      12.593  84.475  25.440  1.00  0.00           C
ATOM   4415  OE1 GLU B  16      13.472  85.223  26.069  1.00  0.00           O
ATOM   4416  OE2 GLU B  16      12.404  84.668  24.255  1.00  0.00           O
ATOM   4417  H   GLU B  16      11.806  83.567  29.701  1.00  0.00           H
ATOM   4418  HA  GLU B  16      10.910  81.500  27.754  1.00  0.00           H
ATOM   4419  HB2 GLU B  16      13.431  83.155  27.800  1.00  0.00           H
ATOM   4420  HB3 GLU B  16      13.190  81.808  26.760  1.00  0.00           H
ATOM   4421  HG2 GLU B  16      11.236  82.737  25.662  1.00  0.00           H
ATOM   4422  HG3 GLU B  16      11.022  83.911  26.841  1.00  0.00           H
ATOM   4423  N   VAL B  17      13.219  81.275  30.094  1.00 -0.03           N
ATOM   4424  CA  VAL B  17      13.970  80.379  31.057  1.00 -0.03           C
ATOM   4425  C   VAL B  17      12.923  79.491  31.804  1.00 -0.03           C
ATOM   4426  O   VAL B  17      13.225  78.341  32.085  1.00 -0.03           O
ATOM   4427  CB  VAL B  17      14.909  81.169  31.966  1.00 -0.03           C
ATOM   4428  CG1 VAL B  17      15.760  80.353  32.944  1.00 -0.03           C
ATOM   4429  CG2 VAL B  17      16.001  81.936  31.170  1.00 -0.03           C
ATOM   4430  H   VAL B  17      13.355  82.269  30.214  1.00 -0.03           H
ATOM   4431  HA  VAL B  17      14.594  79.619  30.587  1.00 -0.03           H
ATOM   4432  HB  VAL B  17      14.256  81.897  32.446  1.00 -0.03           H
ATOM   4433 HG11 VAL B  17      16.404  79.687  32.369  1.00 -0.03           H
ATOM   4434 HG12 VAL B  17      16.342  81.066  33.529  1.00 -0.03           H
ATOM   4435 HG13 VAL B  17      15.111  79.711  33.538  1.00 -0.03           H
ATOM   4436 HG21 VAL B  17      15.669  82.906  30.800  1.00 -0.03           H
ATOM   4437 HG22 VAL B  17      16.410  81.267  30.413  1.00 -0.03           H
ATOM   4438 HG23 VAL B  17      16.821  82.306  31.785  1.00 -0.03           H
ATOM   4439  N   GLY B  18      11.817  80.093  32.120  1.00  0.02           N
ATOM   4440  CA  GLY B  18      10.741  79.293  32.687  1.00  0.02           C
ATOM   4441  C   GLY B  18      10.352  77.958  31.995  1.00  0.02           C
ATOM   4442  O   GLY B  18      10.340  76.928  32.655  1.00  0.02           O
ATOM   4443  H   GLY B  18      11.748  81.100  32.151  1.00  0.02           H
ATOM   4444  HA2 GLY B  18      10.952  78.947  33.699  1.00  0.02           H
ATOM   4445  HA3 GLY B  18       9.819  79.869  32.615  1.00  0.02           H
ATOM   4446  N   ASP B  19      10.209  78.047  30.699  1.00  0.00           N
ATOM   4447  CA  ASP B  19       9.768  76.946  29.850  1.00  0.00           C
ATOM   4448  C   ASP B  19      10.958  75.984  29.611  1.00  0.00           C
ATOM   4449  O   ASP B  19      10.597  74.806  29.429  1.00  0.00           O
ATOM   4450  CB  ASP B  19       9.074  77.383  28.632  1.00  0.00           C
ATOM   4451  CG  ASP B  19       7.637  77.892  28.955  1.00  0.00           C
ATOM   4452  OD1 ASP B  19       7.013  78.447  28.021  1.00  0.00           O
ATOM   4453  OD2 ASP B  19       7.062  77.740  30.045  1.00  0.00           O
ATOM   4454  H   ASP B  19      10.414  78.970  30.344  1.00  0.00           H
ATOM   4455  HA  ASP B  19       9.078  76.365  30.462  1.00  0.00           H
ATOM   4456  HB2 ASP B  19       9.575  78.244  28.191  1.00  0.00           H
ATOM   4457  HB3 ASP B  19       9.164  76.593  27.887  1.00  0.00           H
ATOM   4458  N   TRP B  20      12.209  76.498  29.639  1.00 -0.12           N
ATOM   4459  CA  TRP B  20      13.453  75.695  29.470  1.00 -0.12           C
ATOM   4460  C   TRP B  20      13.701  74.635  30.486  1.00 -0.12           C
ATOM   4461  O   TRP B  20      13.727  73.450  30.280  1.00 -0.12           O
ATOM   4462  CB  TRP B  20      14.629  76.712  29.428  1.00 -0.12           C
ATOM   4463  CG  TRP B  20      15.951  76.064  29.026  1.00 -0.12           C
ATOM   4464  CD1 TRP B  20      16.401  76.108  27.793  1.00 -0.12           C
ATOM   4465  CD2 TRP B  20      16.936  75.342  29.855  1.00 -0.12           C
ATOM   4466  CE2 TRP B  20      17.988  74.895  28.940  1.00 -0.12           C
ATOM   4467  CE3 TRP B  20      17.003  74.903  31.209  1.00 -0.12           C
ATOM   4468  NE1 TRP B  20      17.579  75.367  27.723  1.00 -0.12           N
ATOM   4469  CZ2 TRP B  20      19.081  74.123  29.463  1.00 -0.12           C
ATOM   4470  CZ3 TRP B  20      18.101  74.106  31.627  1.00 -0.12           C
ATOM   4471  CH2 TRP B  20      19.120  73.691  30.760  1.00 -0.12           C
ATOM   4472  H   TRP B  20      12.389  77.486  29.743  1.00 -0.12           H
ATOM   4473  HA  TRP B  20      13.481  75.273  28.465  1.00 -0.12           H
ATOM   4474  HB2 TRP B  20      14.381  77.525  28.747  1.00 -0.12           H
ATOM   4475  HB3 TRP B  20      14.839  77.161  30.399  1.00 -0.12           H
ATOM   4476  HD1 TRP B  20      15.884  76.644  27.011  1.00 -0.12           H
ATOM   4477  HE1 TRP B  20      17.968  75.038  26.850  1.00 -0.12           H
ATOM   4478  HE3 TRP B  20      16.222  75.143  31.915  1.00 -0.12           H
ATOM   4479  HZ2 TRP B  20      19.736  73.672  28.733  1.00 -0.12           H
ATOM   4480  HZ3 TRP B  20      18.077  73.741  32.643  1.00 -0.12           H
ATOM   4481  HH2 TRP B  20      19.884  73.019  31.120  1.00 -0.12           H
ATOM   4482  N   TYR B  21      13.660  75.049  31.706  1.00  0.18           N
ATOM   4483  CA  TYR B  21      13.670  74.298  32.926  1.00  0.18           C
ATOM   4484  C   TYR B  21      12.461  73.373  33.171  1.00  0.18           C
ATOM   4485  O   TYR B  21      12.662  72.279  33.677  1.00  0.18           O
ATOM   4486  CB  TYR B  21      13.985  75.310  34.063  1.00  0.18           C
ATOM   4487  CG  TYR B  21      15.471  75.433  34.305  1.00  0.18           C
ATOM   4488  CD1 TYR B  21      16.248  74.287  34.767  1.00  0.18           C
ATOM   4489  CD2 TYR B  21      16.077  76.657  33.970  1.00  0.18           C
ATOM   4490  CE1 TYR B  21      17.644  74.399  34.959  1.00  0.18           C
ATOM   4491  CE2 TYR B  21      17.511  76.686  34.011  1.00  0.18           C
ATOM   4492  CZ  TYR B  21      18.242  75.592  34.560  1.00  0.18           C
ATOM   4493  OH  TYR B  21      19.565  75.746  34.862  1.00  0.18           O
ATOM   4494  H   TYR B  21      13.504  76.032  31.877  1.00  0.18           H
ATOM   4495  HA  TYR B  21      14.524  73.624  32.854  1.00  0.18           H
ATOM   4496  HB2 TYR B  21      13.534  76.299  33.994  1.00  0.18           H
ATOM   4497  HB3 TYR B  21      13.542  74.860  34.952  1.00  0.18           H
ATOM   4498  HD1 TYR B  21      15.756  73.373  35.065  1.00  0.18           H
ATOM   4499  HD2 TYR B  21      15.541  77.502  33.564  1.00  0.18           H
ATOM   4500  HE1 TYR B  21      18.139  73.578  35.455  1.00  0.18           H
ATOM   4501  HE2 TYR B  21      18.041  77.569  33.685  1.00  0.18           H
ATOM   4502  HH  TYR B  21      20.096  76.456  34.493  1.00  0.18           H
ATOM   4503  N   ASP B  22      11.247  73.704  32.738  1.00  0.05           N
ATOM   4504  CA  ASP B  22      10.179  72.658  32.617  1.00  0.05           C
ATOM   4505  C   ASP B  22      10.429  71.524  31.603  1.00  0.05           C
ATOM   4506  O   ASP B  22      10.036  70.388  31.880  1.00  0.05           O
ATOM   4507  CB  ASP B  22       8.786  73.359  32.414  1.00  0.05           C
ATOM   4508  CG  ASP B  22       8.099  73.973  33.652  1.00  0.05           C
ATOM   4509  OD1 ASP B  22       8.612  73.778  34.770  1.00  0.05           O
ATOM   4510  OD2 ASP B  22       7.176  74.798  33.455  1.00  0.05           O
ATOM   4511  H   ASP B  22      11.079  74.624  32.357  1.00  0.05           H
ATOM   4512  HA  ASP B  22      10.037  72.138  33.564  1.00  0.05           H
ATOM   4513  HB2 ASP B  22       9.011  74.145  31.693  1.00  0.05           H
ATOM   4514  HB3 ASP B  22       8.096  72.664  31.937  1.00  0.05           H
ATOM   4515  N   LYS B  23      11.325  71.734  30.636  1.00 -0.02           N
ATOM   4516  CA  LYS B  23      11.539  70.715  29.585  1.00 -0.02           C
ATOM   4517  C   LYS B  23      12.876  69.962  29.748  1.00 -0.02           C
ATOM   4518  O   LYS B  23      12.901  68.780  29.471  1.00 -0.02           O
ATOM   4519  CB  LYS B  23      11.487  71.346  28.148  1.00 -0.02           C
ATOM   4520  CG  LYS B  23      11.306  70.278  27.030  1.00 -0.02           C
ATOM   4521  CD  LYS B  23      11.377  70.860  25.643  1.00 -0.02           C
ATOM   4522  CE  LYS B  23      11.331  69.847  24.481  1.00 -0.02           C
ATOM   4523  NZ  LYS B  23      11.719  70.373  23.181  1.00 -0.02           N
ATOM   4524  H   LYS B  23      11.728  72.631  30.405  1.00 -0.02           H
ATOM   4525  HA  LYS B  23      10.757  69.957  29.635  1.00 -0.02           H
ATOM   4526  HB2 LYS B  23      10.571  71.938  28.161  1.00 -0.02           H
ATOM   4527  HB3 LYS B  23      12.427  71.844  27.909  1.00 -0.02           H
ATOM   4528  HG2 LYS B  23      12.144  69.585  27.102  1.00 -0.02           H
ATOM   4529  HG3 LYS B  23      10.383  69.703  27.101  1.00 -0.02           H
ATOM   4530  HD2 LYS B  23      10.521  71.483  25.385  1.00 -0.02           H
ATOM   4531  HD3 LYS B  23      12.287  71.454  25.561  1.00 -0.02           H
ATOM   4532  HE2 LYS B  23      12.051  69.059  24.703  1.00 -0.02           H
ATOM   4533  HE3 LYS B  23      10.344  69.386  24.457  1.00 -0.02           H
ATOM   4534  HZ1 LYS B  23      11.443  69.679  22.501  1.00 -0.02           H
ATOM   4535  HZ2 LYS B  23      12.696  70.630  23.155  1.00 -0.02           H
ATOM   4536  HZ3 LYS B  23      11.150  71.172  22.941  1.00 -0.02           H
ATOM   4537  N   PHE B  24      13.884  70.705  30.209  1.00 -0.02           N
ATOM   4538  CA  PHE B  24      15.286  70.215  30.317  1.00 -0.02           C
ATOM   4539  C   PHE B  24      15.778  69.985  31.733  1.00 -0.02           C
ATOM   4540  O   PHE B  24      16.836  69.363  31.946  1.00 -0.02           O
ATOM   4541  CB  PHE B  24      16.211  71.175  29.542  1.00 -0.02           C
ATOM   4542  CG  PHE B  24      15.877  71.407  28.084  1.00 -0.02           C
ATOM   4543  CD1 PHE B  24      15.823  70.337  27.153  1.00 -0.02           C
ATOM   4544  CD2 PHE B  24      15.599  72.709  27.589  1.00 -0.02           C
ATOM   4545  CE1 PHE B  24      15.461  70.533  25.820  1.00 -0.02           C
ATOM   4546  CE2 PHE B  24      15.265  72.902  26.268  1.00 -0.02           C
ATOM   4547  CZ  PHE B  24      15.259  71.831  25.373  1.00 -0.02           C
ATOM   4548  H   PHE B  24      13.779  71.706  30.285  1.00 -0.02           H
ATOM   4549  HA  PHE B  24      15.448  69.204  29.945  1.00 -0.02           H
ATOM   4550  HB2 PHE B  24      16.163  72.108  30.104  1.00 -0.02           H
ATOM   4551  HB3 PHE B  24      17.222  70.769  29.579  1.00 -0.02           H
ATOM   4552  HD1 PHE B  24      16.112  69.311  27.330  1.00 -0.02           H
ATOM   4553  HD2 PHE B  24      15.594  73.545  28.273  1.00 -0.02           H
ATOM   4554  HE1 PHE B  24      15.357  69.709  25.129  1.00 -0.02           H
ATOM   4555  HE2 PHE B  24      15.075  73.891  25.880  1.00 -0.02           H
ATOM   4556  HZ  PHE B  24      15.086  72.043  24.329  1.00 -0.02           H
ATOM   4557  N   GLY B  25      15.062  70.459  32.783  1.00  0.00           N
ATOM   4558  CA  GLY B  25      15.663  70.616  34.170  1.00  0.00           C
ATOM   4559  C   GLY B  25      15.904  69.260  34.858  1.00  0.00           C
ATOM   4560  O   GLY B  25      16.879  69.156  35.593  1.00  0.00           O
ATOM   4561  H   GLY B  25      14.196  70.950  32.613  1.00  0.00           H
ATOM   4562  HA2 GLY B  25      16.634  71.100  34.067  1.00  0.00           H
ATOM   4563  HA3 GLY B  25      15.036  71.262  34.784  1.00  0.00           H
ATOM   4564  N   GLU B  26      15.025  68.291  34.668  1.00 -0.02           N
ATOM   4565  CA  GLU B  26      15.091  66.958  35.463  1.00 -0.02           C
ATOM   4566  C   GLU B  26      16.143  66.057  34.830  1.00 -0.02           C
ATOM   4567  O   GLU B  26      16.775  65.305  35.573  1.00 -0.02           O
ATOM   4568  CB  GLU B  26      13.740  66.333  35.360  1.00 -0.02           C
ATOM   4569  CG  GLU B  26      13.561  65.021  36.039  1.00 -0.02           C
ATOM   4570  CD  GLU B  26      12.243  64.379  35.609  1.00 -0.02           C
ATOM   4571  OE1 GLU B  26      11.182  64.789  35.996  1.00 -0.02           O
ATOM   4572  OE2 GLU B  26      12.250  63.325  34.981  1.00 -0.02           O
ATOM   4573  H   GLU B  26      14.358  68.428  33.923  1.00 -0.02           H
ATOM   4574  HA  GLU B  26      15.383  67.064  36.508  1.00 -0.02           H
ATOM   4575  HB2 GLU B  26      13.051  67.089  35.736  1.00 -0.02           H
ATOM   4576  HB3 GLU B  26      13.488  66.136  34.318  1.00 -0.02           H
ATOM   4577  HG2 GLU B  26      14.446  64.393  35.932  1.00 -0.02           H
ATOM   4578  HG3 GLU B  26      13.543  65.258  37.103  1.00 -0.02           H
ATOM   4579  N   VAL B  27      16.559  66.127  33.563  1.00 -0.14           N
ATOM   4580  CA  VAL B  27      17.497  65.166  32.973  1.00 -0.14           C
ATOM   4581  C   VAL B  27      18.911  65.349  33.643  1.00 -0.14           C
ATOM   4582  O   VAL B  27      19.471  64.353  33.961  1.00 -0.14           O
ATOM   4583  CB  VAL B  27      17.542  65.055  31.409  1.00 -0.14           C
ATOM   4584  CG1 VAL B  27      18.145  66.248  30.654  1.00 -0.14           C
ATOM   4585  CG2 VAL B  27      18.143  63.706  30.975  1.00 -0.14           C
ATOM   4586  H   VAL B  27      16.250  66.872  32.956  1.00 -0.14           H
ATOM   4587  HA  VAL B  27      17.148  64.175  33.262  1.00 -0.14           H
ATOM   4588  HB  VAL B  27      16.519  64.988  31.041  1.00 -0.14           H
ATOM   4589 HG11 VAL B  27      17.935  66.138  29.590  1.00 -0.14           H
ATOM   4590 HG12 VAL B  27      17.799  67.224  30.996  1.00 -0.14           H
ATOM   4591 HG13 VAL B  27      19.211  66.375  30.845  1.00 -0.14           H
ATOM   4592 HG21 VAL B  27      19.233  63.676  30.993  1.00 -0.14           H
ATOM   4593 HG22 VAL B  27      17.960  63.554  29.912  1.00 -0.14           H
ATOM   4594 HG23 VAL B  27      17.784  62.919  31.639  1.00 -0.14           H
ATOM   4595  N   TYR B  28      19.424  66.590  33.869  1.00 -0.73           N
ATOM   4596  CA  TYR B  28      20.616  66.852  34.676  1.00 -0.73           C
ATOM   4597  C   TYR B  28      20.671  66.299  36.128  1.00 -0.73           C
ATOM   4598  O   TYR B  28      21.589  65.564  36.531  1.00 -0.73           O
ATOM   4599  CB  TYR B  28      20.754  68.306  34.782  1.00 -0.73           C
ATOM   4600  CG  TYR B  28      20.731  69.085  33.516  1.00 -0.73           C
ATOM   4601  CD1 TYR B  28      19.684  69.975  33.181  1.00 -0.73           C
ATOM   4602  CD2 TYR B  28      21.727  68.810  32.551  1.00 -0.73           C
ATOM   4603  CE1 TYR B  28      19.567  70.547  31.917  1.00 -0.73           C
ATOM   4604  CE2 TYR B  28      21.587  69.337  31.263  1.00 -0.73           C
ATOM   4605  CZ  TYR B  28      20.545  70.138  30.950  1.00 -0.73           C
ATOM   4606  OH  TYR B  28      20.430  70.636  29.693  1.00 -0.73           O
ATOM   4607  H   TYR B  28      18.987  67.350  33.367  1.00 -0.73           H
ATOM   4608  HA  TYR B  28      21.545  66.552  34.191  1.00 -0.73           H
ATOM   4609  HB2 TYR B  28      20.022  68.686  35.495  1.00 -0.73           H
ATOM   4610  HB3 TYR B  28      21.683  68.589  35.277  1.00 -0.73           H
ATOM   4611  HD1 TYR B  28      18.910  70.264  33.877  1.00 -0.73           H
ATOM   4612  HD2 TYR B  28      22.450  68.045  32.792  1.00 -0.73           H
ATOM   4613  HE1 TYR B  28      18.729  71.190  31.688  1.00 -0.73           H
ATOM   4614  HE2 TYR B  28      22.317  69.062  30.517  1.00 -0.73           H
ATOM   4615  HH  TYR B  28      21.320  70.730  29.346  1.00 -0.73           H
ATOM   4616  N   HID B  29      19.592  66.510  36.794  1.00  0.04           N
ATOM   4617  CA  HID B  29      19.383  65.954  38.136  1.00  0.04           C
ATOM   4618  C   HID B  29      19.422  64.397  38.099  1.00  0.04           C
ATOM   4619  O   HID B  29      20.141  63.773  38.873  1.00  0.04           O
ATOM   4620  CB  HID B  29      18.074  66.590  38.811  1.00  0.04           C
ATOM   4621  CG  HID B  29      17.309  65.684  39.774  1.00  0.04           C
ATOM   4622  CD2 HID B  29      15.968  65.470  39.873  1.00  0.04           C
ATOM   4623  ND1 HID B  29      17.850  65.143  40.890  1.00  0.04           N
ATOM   4624  CE1 HID B  29      16.875  64.713  41.700  1.00  0.04           C
ATOM   4625  NE2 HID B  29      15.657  64.774  41.058  1.00  0.04           N
ATOM   4626  H   HID B  29      18.866  67.037  36.330  1.00  0.04           H
ATOM   4627  HA  HID B  29      20.251  66.241  38.729  1.00  0.04           H
ATOM   4628  HB2 HID B  29      18.331  67.498  39.355  1.00  0.04           H
ATOM   4629  HB3 HID B  29      17.458  67.019  38.021  1.00  0.04           H
ATOM   4630  HD1 HID B  29      18.846  65.011  40.994  1.00  0.04           H
ATOM   4631  HD2 HID B  29      15.297  65.719  39.065  1.00  0.04           H
ATOM   4632  HE1 HID B  29      17.098  64.154  42.596  1.00  0.04           H
ATOM   4633  N   LEU B  30      18.773  63.727  37.095  1.00  0.00           N
ATOM   4634  CA  LEU B  30      18.895  62.284  36.901  1.00  0.00           C
ATOM   4635  C   LEU B  30      20.339  61.778  36.572  1.00  0.00           C
ATOM   4636  O   LEU B  30      20.579  60.495  36.560  1.00  0.00           O
ATOM   4637  CB  LEU B  30      17.979  61.835  35.720  1.00  0.00           C
ATOM   4638  CG  LEU B  30      16.468  62.049  36.041  1.00  0.00           C
ATOM   4639  CD1 LEU B  30      15.599  61.312  35.053  1.00  0.00           C
ATOM   4640  CD2 LEU B  30      16.032  61.499  37.386  1.00  0.00           C
ATOM   4641  H   LEU B  30      18.251  64.210  36.378  1.00  0.00           H
ATOM   4642  HA  LEU B  30      18.585  61.696  37.764  1.00  0.00           H
ATOM   4643  HB2 LEU B  30      18.205  62.415  34.825  1.00  0.00           H
ATOM   4644  HB3 LEU B  30      17.998  60.773  35.473  1.00  0.00           H
ATOM   4645  HG  LEU B  30      16.162  63.091  35.953  1.00  0.00           H
ATOM   4646 HD11 LEU B  30      16.005  61.599  34.082  1.00  0.00           H
ATOM   4647 HD12 LEU B  30      14.544  61.541  35.199  1.00  0.00           H
ATOM   4648 HD13 LEU B  30      15.749  60.243  35.207  1.00  0.00           H
ATOM   4649 HD21 LEU B  30      16.504  62.112  38.154  1.00  0.00           H
ATOM   4650 HD22 LEU B  30      14.948  61.572  37.472  1.00  0.00           H
ATOM   4651 HD23 LEU B  30      16.213  60.431  37.506  1.00  0.00           H
ATOM   4652  N   THR B  31      21.300  62.603  36.288  1.00 -0.10           N
ATOM   4653  CA  THR B  31      22.640  62.238  35.844  1.00 -0.10           C
ATOM   4654  C   THR B  31      23.769  62.746  36.765  1.00 -0.10           C
ATOM   4655  O   THR B  31      24.889  62.303  36.699  1.00 -0.10           O
ATOM   4656  CB  THR B  31      22.887  62.674  34.366  1.00 -0.10           C
ATOM   4657  CG2 THR B  31      22.051  61.876  33.282  1.00 -0.10           C
ATOM   4658  OG1 THR B  31      22.397  64.005  34.200  1.00 -0.10           O
ATOM   4659  H   THR B  31      21.169  63.605  36.282  1.00 -0.10           H
ATOM   4660  HA  THR B  31      22.729  61.152  35.874  1.00 -0.10           H
ATOM   4661  HB  THR B  31      23.951  62.625  34.137  1.00 -0.10           H
ATOM   4662  HG1 THR B  31      21.441  63.928  34.164  1.00 -0.10           H
ATOM   4663 HG21 THR B  31      22.150  60.804  33.454  1.00 -0.10           H
ATOM   4664 HG22 THR B  31      22.414  62.057  32.271  1.00 -0.10           H
ATOM   4665 HG23 THR B  31      20.987  62.077  33.409  1.00 -0.10           H
ATOM   4666  N   LEU B  32      23.463  63.644  37.702  1.00 -0.57           N
ATOM   4667  CA  LEU B  32      24.442  64.313  38.634  1.00 -0.57           C
ATOM   4668  C   LEU B  32      24.158  64.039  40.085  1.00 -0.57           C
ATOM   4669  O   LEU B  32      25.146  63.902  40.862  1.00 -0.57           O
ATOM   4670  CB  LEU B  32      24.438  65.781  38.309  1.00 -0.57           C
ATOM   4671  CG  LEU B  32      24.876  66.202  36.912  1.00 -0.57           C
ATOM   4672  CD1 LEU B  32      24.532  67.650  36.688  1.00 -0.57           C
ATOM   4673  CD2 LEU B  32      26.413  66.013  36.660  1.00 -0.57           C
ATOM   4674  H   LEU B  32      22.548  64.071  37.695  1.00 -0.57           H
ATOM   4675  HA  LEU B  32      25.417  63.861  38.452  1.00 -0.57           H
ATOM   4676  HB2 LEU B  32      23.418  66.125  38.480  1.00 -0.57           H
ATOM   4677  HB3 LEU B  32      24.975  66.218  39.151  1.00 -0.57           H
ATOM   4678  HG  LEU B  32      24.275  65.739  36.130  1.00 -0.57           H
ATOM   4679 HD11 LEU B  32      25.330  68.354  36.925  1.00 -0.57           H
ATOM   4680 HD12 LEU B  32      23.507  67.912  36.951  1.00 -0.57           H
ATOM   4681 HD13 LEU B  32      24.388  67.777  35.615  1.00 -0.57           H
ATOM   4682 HD21 LEU B  32      26.636  64.950  36.571  1.00 -0.57           H
ATOM   4683 HD22 LEU B  32      26.800  66.559  35.799  1.00 -0.57           H
ATOM   4684 HD23 LEU B  32      26.845  66.467  37.552  1.00 -0.57           H
ATOM   4685  N   GLY B  33      22.897  63.936  40.523  1.00  0.02           N
ATOM   4686  CA  GLY B  33      22.740  63.641  41.940  1.00  0.02           C
ATOM   4687  C   GLY B  33      21.390  64.050  42.511  1.00  0.02           C
ATOM   4688  O   GLY B  33      20.383  63.983  41.754  1.00  0.02           O
ATOM   4689  H   GLY B  33      22.117  63.823  39.891  1.00  0.02           H
ATOM   4690  HA2 GLY B  33      22.907  62.575  42.097  1.00  0.02           H
ATOM   4691  HA3 GLY B  33      23.522  64.175  42.481  1.00  0.02           H
ATOM   4692  N   GLU B  34      21.331  64.463  43.780  1.00  0.00           N
ATOM   4693  CA  GLU B  34      20.041  64.881  44.398  1.00  0.00           C
ATOM   4694  C   GLU B  34      19.681  66.378  44.104  1.00  0.00           C
ATOM   4695  O   GLU B  34      18.544  66.830  44.174  1.00  0.00           O
ATOM   4696  CB  GLU B  34      20.118  64.684  45.871  1.00  0.00           C
ATOM   4697  CG  GLU B  34      20.101  63.221  46.368  1.00  0.00           C
ATOM   4698  CD  GLU B  34      18.738  62.565  46.013  1.00  0.00           C
ATOM   4699  OE1 GLU B  34      17.678  63.287  46.149  1.00  0.00           O
ATOM   4700  OE2 GLU B  34      18.663  61.342  45.648  1.00  0.00           O
ATOM   4701  H   GLU B  34      22.129  64.437  44.398  1.00  0.00           H
ATOM   4702  HA  GLU B  34      19.245  64.272  43.969  1.00  0.00           H
ATOM   4703  HB2 GLU B  34      21.026  65.139  46.268  1.00  0.00           H
ATOM   4704  HB3 GLU B  34      19.330  65.235  46.385  1.00  0.00           H
ATOM   4705  HG2 GLU B  34      20.996  62.674  46.072  1.00  0.00           H
ATOM   4706  HG3 GLU B  34      20.145  63.158  47.456  1.00  0.00           H
ATOM   4707  N   SER B  35      20.668  67.197  43.569  1.00 -0.24           N
ATOM   4708  CA  SER B  35      20.552  68.492  42.865  1.00 -0.24           C
ATOM   4709  C   SER B  35      20.893  68.439  41.322  1.00 -0.24           C
ATOM   4710  O   SER B  35      21.123  67.419  40.709  1.00 -0.24           O
ATOM   4711  CB  SER B  35      21.404  69.527  43.559  1.00 -0.24           C
ATOM   4712  OG  SER B  35      20.764  69.876  44.740  1.00 -0.24           O
ATOM   4713  H   SER B  35      21.559  66.735  43.460  1.00 -0.24           H
ATOM   4714  HA  SER B  35      19.531  68.858  42.967  1.00 -0.24           H
ATOM   4715  HB2 SER B  35      22.374  69.079  43.775  1.00 -0.24           H
ATOM   4716  HB3 SER B  35      21.650  70.429  42.998  1.00 -0.24           H
ATOM   4717  HG  SER B  35      20.535  70.806  44.793  1.00 -0.24           H
ATOM   4718  N   VAL B  36      21.111  69.600  40.724  1.00 -0.24           N
ATOM   4719  CA  VAL B  36      21.713  69.815  39.387  1.00 -0.24           C
ATOM   4720  C   VAL B  36      23.130  70.471  39.373  1.00 -0.24           C
ATOM   4721  O   VAL B  36      23.780  70.162  38.389  1.00 -0.24           O
ATOM   4722  CB  VAL B  36      20.715  70.456  38.329  1.00 -0.24           C
ATOM   4723  CG1 VAL B  36      19.405  69.665  38.045  1.00 -0.24           C
ATOM   4724  CG2 VAL B  36      20.319  71.838  38.646  1.00 -0.24           C
ATOM   4725  H   VAL B  36      20.991  70.435  41.279  1.00 -0.24           H
ATOM   4726  HA  VAL B  36      21.693  68.794  39.005  1.00 -0.24           H
ATOM   4727  HB  VAL B  36      21.192  70.647  37.368  1.00 -0.24           H
ATOM   4728 HG11 VAL B  36      19.671  68.608  38.017  1.00 -0.24           H
ATOM   4729 HG12 VAL B  36      18.810  69.759  38.954  1.00 -0.24           H
ATOM   4730 HG13 VAL B  36      18.931  70.118  37.175  1.00 -0.24           H
ATOM   4731 HG21 VAL B  36      19.480  72.170  38.034  1.00 -0.24           H
ATOM   4732 HG22 VAL B  36      21.170  72.501  38.498  1.00 -0.24           H
ATOM   4733 HG23 VAL B  36      20.088  71.956  39.705  1.00 -0.24           H
ATOM   4734  N   HID B  37      23.534  71.286  40.356  1.00 -0.45           N
ATOM   4735  CA  HID B  37      24.793  71.990  40.469  1.00 -0.45           C
ATOM   4736  C   HID B  37      25.994  71.055  40.563  1.00 -0.45           C
ATOM   4737  O   HID B  37      25.898  69.842  40.694  1.00 -0.45           O
ATOM   4738  CB  HID B  37      24.766  72.885  41.760  1.00 -0.45           C
ATOM   4739  CG  HID B  37      24.717  72.213  43.117  1.00 -0.45           C
ATOM   4740  CD2 HID B  37      23.684  72.299  44.074  1.00 -0.45           C
ATOM   4741  ND1 HID B  37      25.621  71.366  43.666  1.00 -0.45           N
ATOM   4742  CE1 HID B  37      25.273  70.976  44.883  1.00 -0.45           C
ATOM   4743  NE2 HID B  37      24.090  71.546  45.227  1.00 -0.45           N
ATOM   4744  H   HID B  37      22.786  71.467  41.011  1.00 -0.45           H
ATOM   4745  HA  HID B  37      24.950  72.635  39.605  1.00 -0.45           H
ATOM   4746  HB2 HID B  37      25.597  73.590  41.788  1.00 -0.45           H
ATOM   4747  HB3 HID B  37      23.853  73.464  41.622  1.00 -0.45           H
ATOM   4748  HD1 HID B  37      26.558  71.264  43.303  1.00 -0.45           H
ATOM   4749  HD2 HID B  37      22.695  72.706  43.927  1.00 -0.45           H
ATOM   4750  HE1 HID B  37      25.772  70.274  45.535  1.00 -0.45           H
ATOM   4751  N   CYS B  38      27.152  71.694  40.388  1.00 -0.34           N
ATOM   4752  CA  CYS B  38      28.438  71.007  40.474  1.00 -0.34           C
ATOM   4753  C   CYS B  38      28.734  70.330  41.812  1.00 -0.34           C
ATOM   4754  O   CYS B  38      28.219  70.553  42.942  1.00 -0.34           O
ATOM   4755  CB  CYS B  38      29.463  72.020  40.179  1.00 -0.34           C
ATOM   4756  SG  CYS B  38      29.269  73.123  38.749  1.00 -0.34           S
ATOM   4757  H   CYS B  38      27.203  72.627  40.004  1.00 -0.34           H
ATOM   4758  HA  CYS B  38      28.405  70.282  39.661  1.00 -0.34           H
ATOM   4759  HB2 CYS B  38      29.561  72.744  40.988  1.00 -0.34           H
ATOM   4760  HB3 CYS B  38      30.381  71.469  39.977  1.00 -0.34           H
ATOM   4761  HG  CYS B  38      28.368  73.895  39.361  1.00 -0.34           H
ATOM   4762  N   GLY B  39      29.698  69.439  41.636  1.00  0.03           N
ATOM   4763  CA  GLY B  39      30.343  68.692  42.724  1.00  0.03           C
ATOM   4764  C   GLY B  39      31.627  69.399  43.196  1.00  0.03           C
ATOM   4765  O   GLY B  39      32.343  69.953  42.454  1.00  0.03           O
ATOM   4766  H   GLY B  39      30.061  69.246  40.713  1.00  0.03           H
ATOM   4767  HA2 GLY B  39      29.631  68.693  43.549  1.00  0.03           H
ATOM   4768  HA3 GLY B  39      30.544  67.645  42.499  1.00  0.03           H
ATOM   4769  N   LEU B  40      31.883  69.307  44.482  1.00  0.03           N
ATOM   4770  CA  LEU B  40      33.202  69.734  45.082  1.00  0.03           C
ATOM   4771  C   LEU B  40      34.325  68.694  44.823  1.00  0.03           C
ATOM   4772  O   LEU B  40      34.929  68.105  45.702  1.00  0.03           O
ATOM   4773  CB  LEU B  40      33.080  70.093  46.557  1.00  0.03           C
ATOM   4774  CG  LEU B  40      34.317  70.887  47.115  1.00  0.03           C
ATOM   4775  CD1 LEU B  40      34.359  72.289  46.474  1.00  0.03           C
ATOM   4776  CD2 LEU B  40      34.336  70.986  48.637  1.00  0.03           C
ATOM   4777  H   LEU B  40      31.182  68.755  44.956  1.00  0.03           H
ATOM   4778  HA  LEU B  40      33.524  70.631  44.553  1.00  0.03           H
ATOM   4779  HB2 LEU B  40      32.185  70.694  46.720  1.00  0.03           H
ATOM   4780  HB3 LEU B  40      33.017  69.170  47.133  1.00  0.03           H
ATOM   4781  HG  LEU B  40      35.245  70.465  46.730  1.00  0.03           H
ATOM   4782 HD11 LEU B  40      33.489  72.847  46.817  1.00  0.03           H
ATOM   4783 HD12 LEU B  40      34.289  72.378  45.390  1.00  0.03           H
ATOM   4784 HD13 LEU B  40      35.269  72.819  46.756  1.00  0.03           H
ATOM   4785 HD21 LEU B  40      35.082  71.666  49.047  1.00  0.03           H
ATOM   4786 HD22 LEU B  40      33.322  71.229  48.954  1.00  0.03           H
ATOM   4787 HD23 LEU B  40      34.666  70.041  49.071  1.00  0.03           H
ATOM   4788  N   TRP B  41      34.615  68.365  43.589  1.00  0.01           N
ATOM   4789  CA  TRP B  41      35.518  67.336  43.084  1.00  0.01           C
ATOM   4790  C   TRP B  41      36.918  67.620  43.577  1.00  0.01           C
ATOM   4791  O   TRP B  41      37.591  66.727  44.132  1.00  0.01           O
ATOM   4792  CB  TRP B  41      35.499  67.384  41.532  1.00  0.01           C
ATOM   4793  CG  TRP B  41      34.132  67.040  40.951  1.00  0.01           C
ATOM   4794  CD1 TRP B  41      33.286  67.860  40.204  1.00  0.01           C
ATOM   4795  CD2 TRP B  41      33.465  65.722  40.933  1.00  0.01           C
ATOM   4796  CE2 TRP B  41      32.286  65.827  40.089  1.00  0.01           C
ATOM   4797  CE3 TRP B  41      33.766  64.412  41.433  1.00  0.01           C
ATOM   4798  NE1 TRP B  41      32.192  67.160  39.811  1.00  0.01           N
ATOM   4799  CZ2 TRP B  41      31.486  64.766  39.690  1.00  0.01           C
ATOM   4800  CZ3 TRP B  41      32.937  63.315  41.003  1.00  0.01           C
ATOM   4801  CH2 TRP B  41      31.859  63.537  40.055  1.00  0.01           C
ATOM   4802  H   TRP B  41      34.127  68.844  42.845  1.00  0.01           H
ATOM   4803  HA  TRP B  41      35.174  66.343  43.373  1.00  0.01           H
ATOM   4804  HB2 TRP B  41      35.743  68.415  41.271  1.00  0.01           H
ATOM   4805  HB3 TRP B  41      36.298  66.790  41.087  1.00  0.01           H
ATOM   4806  HD1 TRP B  41      33.496  68.897  39.990  1.00  0.01           H
ATOM   4807  HE1 TRP B  41      31.415  67.597  39.335  1.00  0.01           H
ATOM   4808  HE3 TRP B  41      34.725  64.334  41.923  1.00  0.01           H
ATOM   4809  HZ2 TRP B  41      30.625  64.953  39.065  1.00  0.01           H
ATOM   4810  HZ3 TRP B  41      33.222  62.314  41.292  1.00  0.01           H
ATOM   4811  HH2 TRP B  41      31.296  62.683  39.707  1.00  0.01           H
ATOM   4812  N   PHE B  42      37.330  68.853  43.694  1.00 -0.01           N
ATOM   4813  CA  PHE B  42      38.594  69.343  44.238  1.00 -0.01           C
ATOM   4814  C   PHE B  42      38.287  70.341  45.313  1.00 -0.01           C
ATOM   4815  O   PHE B  42      37.902  71.416  44.975  1.00 -0.01           O
ATOM   4816  CB  PHE B  42      39.534  69.901  43.129  1.00 -0.01           C
ATOM   4817  CG  PHE B  42      39.463  69.029  41.918  1.00 -0.01           C
ATOM   4818  CD1 PHE B  42      38.749  69.399  40.717  1.00 -0.01           C
ATOM   4819  CD2 PHE B  42      40.262  67.840  41.905  1.00 -0.01           C
ATOM   4820  CE1 PHE B  42      38.943  68.629  39.531  1.00 -0.01           C
ATOM   4821  CE2 PHE B  42      40.345  67.041  40.739  1.00 -0.01           C
ATOM   4822  CZ  PHE B  42      39.653  67.414  39.597  1.00 -0.01           C
ATOM   4823  H   PHE B  42      36.642  69.545  43.432  1.00 -0.01           H
ATOM   4824  HA  PHE B  42      39.105  68.479  44.662  1.00 -0.01           H
ATOM   4825  HB2 PHE B  42      39.175  70.909  42.924  1.00 -0.01           H
ATOM   4826  HB3 PHE B  42      40.514  69.980  43.600  1.00 -0.01           H
ATOM   4827  HD1 PHE B  42      38.173  70.312  40.758  1.00 -0.01           H
ATOM   4828  HD2 PHE B  42      40.831  67.650  42.803  1.00 -0.01           H
ATOM   4829  HE1 PHE B  42      38.431  69.012  38.662  1.00 -0.01           H
ATOM   4830  HE2 PHE B  42      40.810  66.066  40.749  1.00 -0.01           H
ATOM   4831  HZ  PHE B  42      39.780  66.856  38.681  1.00 -0.01           H
ATOM   4832  N   PRO B  43      38.543  70.018  46.599  1.00  0.00           N
ATOM   4833  CA  PRO B  43      38.387  70.925  47.727  1.00  0.00           C
ATOM   4834  C   PRO B  43      39.037  72.304  47.410  1.00  0.00           C
ATOM   4835  O   PRO B  43      40.057  72.355  46.783  1.00  0.00           O
ATOM   4836  CB  PRO B  43      38.977  70.139  48.910  1.00  0.00           C
ATOM   4837  CG  PRO B  43      38.450  68.712  48.621  1.00  0.00           C
ATOM   4838  CD  PRO B  43      38.771  68.629  47.164  1.00  0.00           C
ATOM   4839  HA  PRO B  43      37.319  71.036  47.909  1.00  0.00           H
ATOM   4840  HB2 PRO B  43      40.054  69.974  48.893  1.00  0.00           H
ATOM   4841  HB3 PRO B  43      38.636  70.505  49.879  1.00  0.00           H
ATOM   4842  HG2 PRO B  43      39.141  68.044  49.136  1.00  0.00           H
ATOM   4843  HG3 PRO B  43      37.455  68.547  49.033  1.00  0.00           H
ATOM   4844  HD2 PRO B  43      39.810  68.388  46.939  1.00  0.00           H
ATOM   4845  HD3 PRO B  43      38.058  67.880  46.819  1.00  0.00           H
ATOM   4846  N   PRO B  44      38.514  73.459  47.799  1.00  0.00           N
ATOM   4847  CA  PRO B  44      38.828  74.800  47.237  1.00  0.00           C
ATOM   4848  C   PRO B  44      40.312  75.221  47.310  1.00  0.00           C
ATOM   4849  O   PRO B  44      40.688  75.977  46.449  1.00  0.00           O
ATOM   4850  CB  PRO B  44      37.938  75.796  48.048  1.00  0.00           C
ATOM   4851  CG  PRO B  44      37.618  75.053  49.280  1.00  0.00           C
ATOM   4852  CD  PRO B  44      37.506  73.605  48.786  1.00  0.00           C
ATOM   4853  HA  PRO B  44      38.575  74.787  46.177  1.00  0.00           H
ATOM   4854  HB2 PRO B  44      38.416  76.763  48.208  1.00  0.00           H
ATOM   4855  HB3 PRO B  44      37.065  76.057  47.449  1.00  0.00           H
ATOM   4856  HG2 PRO B  44      38.501  75.185  49.905  1.00  0.00           H
ATOM   4857  HG3 PRO B  44      36.730  75.562  49.656  1.00  0.00           H
ATOM   4858  HD2 PRO B  44      37.700  72.949  49.635  1.00  0.00           H
ATOM   4859  HD3 PRO B  44      36.557  73.492  48.262  1.00  0.00           H
ATOM   4860  N   ASP B  45      41.094  74.861  48.340  1.00  0.00           N
ATOM   4861  CA  ASP B  45      42.518  75.172  48.347  1.00  0.00           C
ATOM   4862  C   ASP B  45      43.377  74.113  47.662  1.00  0.00           C
ATOM   4863  O   ASP B  45      44.606  74.199  47.701  1.00  0.00           O
ATOM   4864  CB  ASP B  45      42.983  75.396  49.794  1.00  0.00           C
ATOM   4865  CG  ASP B  45      42.786  76.819  50.370  1.00  0.00           C
ATOM   4866  OD1 ASP B  45      43.571  77.131  51.279  1.00  0.00           O
ATOM   4867  OD2 ASP B  45      41.900  77.580  50.013  1.00  0.00           O
ATOM   4868  H   ASP B  45      40.681  74.282  49.057  1.00  0.00           H
ATOM   4869  HA  ASP B  45      42.760  76.123  47.872  1.00  0.00           H
ATOM   4870  HB2 ASP B  45      42.452  74.652  50.387  1.00  0.00           H
ATOM   4871  HB3 ASP B  45      44.042  75.140  49.845  1.00  0.00           H
ATOM   4872  N   ALA B  46      42.756  73.050  47.173  1.00  0.00           N
ATOM   4873  CA  ALA B  46      43.423  71.952  46.456  1.00  0.00           C
ATOM   4874  C   ALA B  46      43.881  72.339  45.039  1.00  0.00           C
ATOM   4875  O   ALA B  46      43.118  73.022  44.304  1.00  0.00           O
ATOM   4876  CB  ALA B  46      42.520  70.673  46.476  1.00  0.00           C
ATOM   4877  H   ALA B  46      41.794  73.074  46.869  1.00  0.00           H
ATOM   4878  HA  ALA B  46      44.333  71.724  47.011  1.00  0.00           H
ATOM   4879  HB1 ALA B  46      43.058  69.810  46.084  1.00  0.00           H
ATOM   4880  HB2 ALA B  46      41.570  70.714  45.944  1.00  0.00           H
ATOM   4881  HB3 ALA B  46      42.428  70.440  47.537  1.00  0.00           H
ATOM   4882  N   PRO B  47      45.138  72.073  44.531  1.00  0.00           N
ATOM   4883  CA  PRO B  47      45.721  72.627  43.287  1.00  0.00           C
ATOM   4884  C   PRO B  47      45.178  71.928  42.035  1.00  0.00           C
ATOM   4885  O   PRO B  47      44.816  70.765  42.119  1.00  0.00           O
ATOM   4886  CB  PRO B  47      47.225  72.494  43.474  1.00  0.00           C
ATOM   4887  CG  PRO B  47      47.283  71.253  44.339  1.00  0.00           C
ATOM   4888  CD  PRO B  47      46.146  71.497  45.298  1.00  0.00           C
ATOM   4889  HA  PRO B  47      45.367  73.656  43.222  1.00  0.00           H
ATOM   4890  HB2 PRO B  47      47.813  72.378  42.564  1.00  0.00           H
ATOM   4891  HB3 PRO B  47      47.552  73.327  44.096  1.00  0.00           H
ATOM   4892  HG2 PRO B  47      47.046  70.320  43.827  1.00  0.00           H
ATOM   4893  HG3 PRO B  47      48.248  71.140  44.834  1.00  0.00           H
ATOM   4894  HD2 PRO B  47      45.895  70.560  45.795  1.00  0.00           H
ATOM   4895  HD3 PRO B  47      46.410  72.296  45.989  1.00  0.00           H
ATOM   4896  N   VAL B  48      45.172  72.618  40.937  1.00  0.01           N
ATOM   4897  CA  VAL B  48      44.396  72.161  39.751  1.00  0.01           C
ATOM   4898  C   VAL B  48      45.026  72.727  38.464  1.00  0.01           C
ATOM   4899  O   VAL B  48      45.750  73.694  38.583  1.00  0.01           O
ATOM   4900  CB  VAL B  48      42.859  72.435  39.961  1.00  0.01           C
ATOM   4901  CG1 VAL B  48      42.181  71.346  40.824  1.00  0.01           C
ATOM   4902  CG2 VAL B  48      42.422  73.847  40.524  1.00  0.01           C
ATOM   4903  H   VAL B  48      45.561  73.544  40.839  1.00  0.01           H
ATOM   4904  HA  VAL B  48      44.415  71.076  39.655  1.00  0.01           H
ATOM   4905  HB  VAL B  48      42.497  72.313  38.940  1.00  0.01           H
ATOM   4906 HG11 VAL B  48      41.129  71.208  40.571  1.00  0.01           H
ATOM   4907 HG12 VAL B  48      42.683  70.379  40.789  1.00  0.01           H
ATOM   4908 HG13 VAL B  48      42.378  71.616  41.861  1.00  0.01           H
ATOM   4909 HG21 VAL B  48      42.952  74.715  40.132  1.00  0.01           H
ATOM   4910 HG22 VAL B  48      42.551  73.757  41.603  1.00  0.01           H
ATOM   4911 HG23 VAL B  48      41.360  73.904  40.286  1.00  0.01           H
ATOM   4912  N   PRO B  49      44.958  71.990  37.371  1.00  0.00           N
ATOM   4913  CA  PRO B  49      45.607  72.486  36.135  1.00  0.00           C
ATOM   4914  C   PRO B  49      45.147  73.814  35.633  1.00  0.00           C
ATOM   4915  O   PRO B  49      43.992  74.111  35.790  1.00  0.00           O
ATOM   4916  CB  PRO B  49      45.403  71.407  35.084  1.00  0.00           C
ATOM   4917  CG  PRO B  49      45.345  70.160  35.988  1.00  0.00           C
ATOM   4918  CD  PRO B  49      44.659  70.618  37.261  1.00  0.00           C
ATOM   4919  HA  PRO B  49      46.674  72.568  36.342  1.00  0.00           H
ATOM   4920  HB2 PRO B  49      44.476  71.591  34.540  1.00  0.00           H
ATOM   4921  HB3 PRO B  49      46.343  71.328  34.537  1.00  0.00           H
ATOM   4922  HG2 PRO B  49      44.757  69.308  35.645  1.00  0.00           H
ATOM   4923  HG3 PRO B  49      46.340  69.887  36.339  1.00  0.00           H
ATOM   4924  HD2 PRO B  49      43.586  70.428  37.257  1.00  0.00           H
ATOM   4925  HD3 PRO B  49      45.012  70.083  38.143  1.00  0.00           H
ATOM   4926  N   GLN B  50      46.105  74.592  35.048  1.00  0.00           N
ATOM   4927  CA  GLN B  50      45.710  75.887  34.456  1.00  0.00           C
ATOM   4928  C   GLN B  50      44.963  75.726  33.141  1.00  0.00           C
ATOM   4929  O   GLN B  50      44.235  76.611  32.728  1.00  0.00           O
ATOM   4930  CB  GLN B  50      46.863  76.885  34.443  1.00  0.00           C
ATOM   4931  CG  GLN B  50      47.826  76.554  33.298  1.00  0.00           C
ATOM   4932  CD  GLN B  50      48.940  77.619  33.078  1.00  0.00           C
ATOM   4933  NE2 GLN B  50      50.058  77.520  33.687  1.00  0.00           N
ATOM   4934  OE1 GLN B  50      48.731  78.574  32.317  1.00  0.00           O
ATOM   4935  H   GLN B  50      47.063  74.283  35.133  1.00  0.00           H
ATOM   4936  HA  GLN B  50      44.986  76.377  35.107  1.00  0.00           H
ATOM   4937  HB2 GLN B  50      46.330  77.830  34.336  1.00  0.00           H
ATOM   4938  HB3 GLN B  50      47.449  76.902  35.362  1.00  0.00           H
ATOM   4939  HG2 GLN B  50      48.287  75.605  33.573  1.00  0.00           H
ATOM   4940  HG3 GLN B  50      47.318  76.520  32.334  1.00  0.00           H
ATOM   4941 HE21 GLN B  50      50.785  78.192  33.489  1.00  0.00           H
ATOM   4942 HE22 GLN B  50      50.310  76.710  34.236  1.00  0.00           H
ATOM   4943  N   ASP B  51      45.131  74.605  32.403  1.00  0.01           N
ATOM   4944  CA  ASP B  51      44.073  74.210  31.391  1.00  0.01           C
ATOM   4945  C   ASP B  51      43.381  72.846  31.794  1.00  0.01           C
ATOM   4946  O   ASP B  51      44.003  71.806  31.706  1.00  0.01           O
ATOM   4947  CB  ASP B  51      44.651  73.965  29.967  1.00  0.01           C
ATOM   4948  CG  ASP B  51      45.467  75.133  29.398  1.00  0.01           C
ATOM   4949  OD1 ASP B  51      45.023  76.272  29.487  1.00  0.01           O
ATOM   4950  OD2 ASP B  51      46.624  74.866  28.940  1.00  0.01           O
ATOM   4951  H   ASP B  51      45.867  73.930  32.550  1.00  0.01           H
ATOM   4952  HA  ASP B  51      43.302  74.978  31.337  1.00  0.01           H
ATOM   4953  HB2 ASP B  51      45.338  73.132  30.112  1.00  0.01           H
ATOM   4954  HB3 ASP B  51      43.867  73.678  29.267  1.00  0.01           H
ATOM   4955  N   MET B  52      42.095  72.941  32.082  1.00  0.00           N
ATOM   4956  CA  MET B  52      41.230  71.888  32.783  1.00  0.00           C
ATOM   4957  C   MET B  52      40.966  70.748  31.835  1.00  0.00           C
ATOM   4958  O   MET B  52      39.842  70.377  31.709  1.00  0.00           O
ATOM   4959  CB  MET B  52      39.994  72.578  33.391  1.00  0.00           C
ATOM   4960  CG  MET B  52      40.216  73.730  34.383  1.00  0.00           C
ATOM   4961  SD  MET B  52      40.690  75.384  33.617  1.00  0.00           S
ATOM   4962  CE  MET B  52      39.120  75.870  32.920  1.00  0.00           C
ATOM   4963  H   MET B  52      41.625  73.816  31.899  1.00  0.00           H
ATOM   4964  HA  MET B  52      41.797  71.557  33.652  1.00  0.00           H
ATOM   4965  HB2 MET B  52      39.526  72.943  32.476  1.00  0.00           H
ATOM   4966  HB3 MET B  52      39.437  71.852  33.984  1.00  0.00           H
ATOM   4967  HG2 MET B  52      39.272  73.803  34.924  1.00  0.00           H
ATOM   4968  HG3 MET B  52      41.008  73.606  35.122  1.00  0.00           H
ATOM   4969  HE1 MET B  52      39.320  76.920  32.708  1.00  0.00           H
ATOM   4970  HE2 MET B  52      38.942  75.249  32.042  1.00  0.00           H
ATOM   4971  HE3 MET B  52      38.275  75.682  33.583  1.00  0.00           H
ATOM   4972  N   GLU B  53      41.948  70.124  31.216  1.00  0.00           N
ATOM   4973  CA  GLU B  53      41.917  68.886  30.469  1.00  0.00           C
ATOM   4974  C   GLU B  53      41.825  67.686  31.331  1.00  0.00           C
ATOM   4975  O   GLU B  53      42.506  67.680  32.384  1.00  0.00           O
ATOM   4976  CB  GLU B  53      43.228  68.846  29.649  1.00  0.00           C
ATOM   4977  CG  GLU B  53      43.331  67.660  28.737  1.00  0.00           C
ATOM   4978  CD  GLU B  53      42.284  67.712  27.612  1.00  0.00           C
ATOM   4979  OE1 GLU B  53      41.847  68.777  27.141  1.00  0.00           O
ATOM   4980  OE2 GLU B  53      41.877  66.594  27.203  1.00  0.00           O
ATOM   4981  H   GLU B  53      42.850  70.572  31.294  1.00  0.00           H
ATOM   4982  HA  GLU B  53      41.032  68.780  29.842  1.00  0.00           H
ATOM   4983  HB2 GLU B  53      43.493  69.786  29.166  1.00  0.00           H
ATOM   4984  HB3 GLU B  53      43.993  68.831  30.425  1.00  0.00           H
ATOM   4985  HG2 GLU B  53      44.317  67.854  28.315  1.00  0.00           H
ATOM   4986  HG3 GLU B  53      43.393  66.667  29.182  1.00  0.00           H
ATOM   4987  N   LEU B  54      41.022  66.702  30.892  1.00  0.00           N
ATOM   4988  CA  LEU B  54      40.741  65.516  31.726  1.00  0.00           C
ATOM   4989  C   LEU B  54      41.945  64.638  32.034  1.00  0.00           C
ATOM   4990  O   LEU B  54      42.164  64.261  33.172  1.00  0.00           O
ATOM   4991  CB  LEU B  54      39.548  64.813  31.179  1.00  0.00           C
ATOM   4992  CG  LEU B  54      39.056  63.542  31.838  1.00  0.00           C
ATOM   4993  CD1 LEU B  54      38.588  63.751  33.258  1.00  0.00           C
ATOM   4994  CD2 LEU B  54      37.947  63.036  30.876  1.00  0.00           C
ATOM   4995  H   LEU B  54      40.415  66.867  30.101  1.00  0.00           H
ATOM   4996  HA  LEU B  54      40.379  65.875  32.690  1.00  0.00           H
ATOM   4997  HB2 LEU B  54      38.657  65.424  31.326  1.00  0.00           H
ATOM   4998  HB3 LEU B  54      39.804  64.466  30.179  1.00  0.00           H
ATOM   4999  HG  LEU B  54      39.892  62.860  31.999  1.00  0.00           H
ATOM   5000 HD11 LEU B  54      38.541  62.881  33.913  1.00  0.00           H
ATOM   5001 HD12 LEU B  54      37.629  64.270  33.241  1.00  0.00           H
ATOM   5002 HD13 LEU B  54      39.288  64.384  33.803  1.00  0.00           H
ATOM   5003 HD21 LEU B  54      38.356  62.648  29.943  1.00  0.00           H
ATOM   5004 HD22 LEU B  54      37.423  62.263  31.438  1.00  0.00           H
ATOM   5005 HD23 LEU B  54      37.309  63.866  30.573  1.00  0.00           H
ATOM   5006  N   VAL B  55      42.717  64.213  31.002  1.00  0.00           N
ATOM   5007  CA  VAL B  55      43.922  63.334  31.139  1.00  0.00           C
ATOM   5008  C   VAL B  55      45.169  64.017  31.830  1.00  0.00           C
ATOM   5009  O   VAL B  55      46.052  63.315  32.363  1.00  0.00           O
ATOM   5010  CB  VAL B  55      44.261  62.605  29.854  1.00  0.00           C
ATOM   5011  CG1 VAL B  55      44.818  63.577  28.782  1.00  0.00           C
ATOM   5012  CG2 VAL B  55      45.271  61.433  29.988  1.00  0.00           C
ATOM   5013  H   VAL B  55      42.425  64.500  30.078  1.00  0.00           H
ATOM   5014  HA  VAL B  55      43.629  62.467  31.732  1.00  0.00           H
ATOM   5015  HB  VAL B  55      43.339  62.150  29.492  1.00  0.00           H
ATOM   5016 HG11 VAL B  55      45.757  64.011  29.123  1.00  0.00           H
ATOM   5017 HG12 VAL B  55      44.927  63.129  27.794  1.00  0.00           H
ATOM   5018 HG13 VAL B  55      44.162  64.444  28.698  1.00  0.00           H
ATOM   5019 HG21 VAL B  55      45.226  60.800  29.102  1.00  0.00           H
ATOM   5020 HG22 VAL B  55      45.067  60.879  30.904  1.00  0.00           H
ATOM   5021 HG23 VAL B  55      46.285  61.830  30.032  1.00  0.00           H
ATOM   5022  N   THR B  56      45.095  65.393  31.967  1.00  0.01           N
ATOM   5023  CA  THR B  56      45.918  66.235  32.754  1.00  0.01           C
ATOM   5024  C   THR B  56      45.565  66.079  34.245  1.00  0.01           C
ATOM   5025  O   THR B  56      46.481  65.798  35.043  1.00  0.01           O
ATOM   5026  CB  THR B  56      45.896  67.680  32.349  1.00  0.01           C
ATOM   5027  CG2 THR B  56      47.059  68.468  32.970  1.00  0.01           C
ATOM   5028  OG1 THR B  56      46.115  67.841  30.896  1.00  0.01           O
ATOM   5029  H   THR B  56      44.368  65.831  31.419  1.00  0.01           H
ATOM   5030  HA  THR B  56      46.943  65.902  32.595  1.00  0.01           H
ATOM   5031  HB  THR B  56      44.920  68.081  32.625  1.00  0.01           H
ATOM   5032  HG1 THR B  56      45.977  68.762  30.663  1.00  0.01           H
ATOM   5033 HG21 THR B  56      47.083  68.261  34.040  1.00  0.01           H
ATOM   5034 HG22 THR B  56      46.983  69.489  32.596  1.00  0.01           H
ATOM   5035 HG23 THR B  56      47.994  68.090  32.557  1.00  0.01           H
ATOM   5036  N   MET B  57      44.279  66.334  34.571  1.00  0.00           N
ATOM   5037  CA  MET B  57      43.747  66.045  35.901  1.00  0.00           C
ATOM   5038  C   MET B  57      43.950  64.600  36.372  1.00  0.00           C
ATOM   5039  O   MET B  57      44.319  64.424  37.514  1.00  0.00           O
ATOM   5040  CB  MET B  57      42.211  66.438  36.093  1.00  0.00           C
ATOM   5041  CG  MET B  57      42.079  67.932  35.992  1.00  0.00           C
ATOM   5042  SD  MET B  57      40.438  68.821  36.133  1.00  0.00           S
ATOM   5043  CE  MET B  57      39.503  67.830  34.943  1.00  0.00           C
ATOM   5044  H   MET B  57      43.606  66.543  33.847  1.00  0.00           H
ATOM   5045  HA  MET B  57      44.338  66.664  36.576  1.00  0.00           H
ATOM   5046  HB2 MET B  57      41.684  65.885  35.316  1.00  0.00           H
ATOM   5047  HB3 MET B  57      41.847  66.136  37.075  1.00  0.00           H
ATOM   5048  HG2 MET B  57      42.769  68.261  36.769  1.00  0.00           H
ATOM   5049  HG3 MET B  57      42.554  68.374  35.116  1.00  0.00           H
ATOM   5050  HE1 MET B  57      39.510  66.799  35.296  1.00  0.00           H
ATOM   5051  HE2 MET B  57      38.537  68.329  34.872  1.00  0.00           H
ATOM   5052  HE3 MET B  57      39.997  67.884  33.973  1.00  0.00           H
ATOM   5053  N   SER B  58      43.832  63.602  35.514  1.00  0.00           N
ATOM   5054  CA  SER B  58      44.091  62.167  35.780  1.00  0.00           C
ATOM   5055  C   SER B  58      45.493  61.972  36.131  1.00  0.00           C
ATOM   5056  O   SER B  58      45.805  61.366  37.195  1.00  0.00           O
ATOM   5057  CB  SER B  58      43.650  61.248  34.587  1.00  0.00           C
ATOM   5058  OG  SER B  58      43.863  59.893  34.818  1.00  0.00           O
ATOM   5059  H   SER B  58      43.482  63.860  34.602  1.00  0.00           H
ATOM   5060  HA  SER B  58      43.608  61.928  36.728  1.00  0.00           H
ATOM   5061  HB2 SER B  58      42.587  61.389  34.395  1.00  0.00           H
ATOM   5062  HB3 SER B  58      44.252  61.562  33.735  1.00  0.00           H
ATOM   5063  HG  SER B  58      44.606  59.664  34.255  1.00  0.00           H
[truncated: 287,621 more chars]
